# Supplementary material for: A collection of forcefield precursors for metal–organic frameworks
Source: RSC Adv. 2019 Nov 13;9(63):36492–507. doi: 10.1039/c9ra07327b (PMC9075174; doi:10.1039/c9ra07327b)
Supplement: RA-009-C9RA07327B-s3706 [file RA-009-C9RA07327B-s3706.xyz]

  422
jmolscript: load "" {1 1 1} spacegroup "x,y,z" unitcell [{      9.994100     0.000000     0.000000 }, {      0.000000    29.284600     0.000000 }, {      0.000000     0.000000    29.284600 }]
Cd     0.000000     0.000000    14.642300     1.030535
Cd     0.000000    14.642300     0.000000     1.030535
Cd     0.000000     0.000000     0.000000     1.030535
Cd     0.000000    14.642300    14.642300     1.030535
Cu     7.864157    29.076679    11.775045     0.855637
Cu     7.864157    14.850221     2.867255     0.855635
Cu     7.864157     2.867255    29.076679     0.855640
Cu     7.864157    11.775045    14.850221     0.855619
Cu     2.129943     0.207921    17.509555     0.855615
Cu     2.129943    14.434379    26.417345     0.855617
Cu     2.129943    26.417345     0.207921     0.855630
Cu     2.129943    17.509555    14.434379     0.855647
Cu     6.448193    21.963450    21.963450     0.587249
Cu     3.545907     7.321150     7.321150     0.587168
H      5.303869    21.158124    14.039037     0.122717
H      6.582114    17.397981    14.466592     0.112983
H      9.207564    20.390867    14.381667     0.130775
H      9.027671    22.692637    15.339273     0.111962
H      9.530374    24.900695    14.929289     0.117333
H      6.648075    24.991478    12.135538     0.123999
H      6.126383    22.803918    12.639233     0.116965
H      5.303869    22.768777     0.603263     0.122717
H      6.582114    26.528919     0.175708     0.112983
H      9.207564    23.536033     0.260633     0.130775
H      9.027671    21.234263    28.587627     0.111962
H      9.530374    19.026205    28.997611     0.117333
H      6.648075    18.935422     2.506762     0.123999
H      6.126383    21.122982     2.003067     0.116965
H      5.303869     0.603263    21.158124     0.122717
H      6.582114     0.175708    17.397981     0.112983
H      9.207564     0.260633    20.390867     0.130775
H      9.027671    28.587627    22.692637     0.111962
H      9.530374    28.997611    24.900695     0.117333
H      6.648075     2.506762    24.991478     0.123999
H      6.126383     2.003067    22.803918     0.116965
H      5.303869    14.039037    22.768777     0.122716
H      6.582114    14.466592    26.528919     0.112982
H      9.207564    14.381667    23.536033     0.130775
H      9.027671    15.339273    21.234263     0.111962
H      9.530374    14.929289    19.026205     0.117333
H      6.648075    12.135538    18.935422     0.123999
H      6.126383    12.639233    21.122982     0.116965
H      4.690231     8.126477    15.245563     0.122717
H      3.411986    11.886619    14.818008     0.112982
H      0.786536     8.893733    14.902933     0.130775
H      0.966429     6.591963    13.945327     0.111962
H      0.463726     4.383905    14.355311     0.117333
H      3.346025     4.293122    17.149062     0.123999
H      3.867717     6.480682    16.645367     0.116965
H      4.690231     6.515824    28.681337     0.122717
H      3.411986     2.755681    29.108892     0.112982
H      0.786536     5.748567    29.023967     0.130775
H      0.966429     8.050337     0.696973     0.111962
H      0.463726    10.258395     0.286989     0.117333
H      3.346025    10.349178    26.777838     0.123999
H      3.867717     8.161618    27.281533     0.116965
H      4.690231    28.681337     8.126477     0.122716
H      3.411986    29.108892    11.886619     0.112982
H      0.786536    29.023967     8.893733     0.130775
H      0.966429     0.696973     6.591963     0.111962
H      0.463726     0.286989     4.383905     0.117333
H      3.346025    26.777838     4.293122     0.123999
H      3.867717    27.281533     6.480682     0.116965
H      4.690231    15.245563     6.515824     0.122717
H      3.411986    14.818008     2.755681     0.112982
H      0.786536    14.902933     5.748567     0.130775
H      0.966429    13.945327     8.050337     0.111962
H      0.463726    14.355311    10.258395     0.117333
H      3.346025    17.149062    10.349178     0.123999
H      3.867717    16.645367     8.161618     0.116965
H      8.156185    25.419033    17.910461     0.145328
H      6.246312    22.686780    16.917713     0.138488
H      4.731207    27.832084    14.841435     0.172505
H      6.049429    28.599340    15.201636     0.176230
H      6.086407    27.419171    14.173746     0.174052
H      6.383232    20.273729    17.207631     0.124656
H      4.274477    24.985621    18.168166     0.142004
H      7.907332    26.944760    16.150457     0.134662
H      3.942672    26.382496    16.255881     0.137850
H      8.156185    18.507867    26.016439     0.145328
H      6.246312    21.240120    27.009187     0.138488
H      4.731207    16.094816    29.085465     0.172505
H      6.049429    15.327560    28.725264     0.176231
H      6.086407    16.507729     0.468554     0.174052
H      6.383232    23.653171    26.719269     0.124656
H      4.274477    18.941279    25.758734     0.142004
H      7.907332    16.982140    27.776443     0.134662
H      3.942672    17.544404    27.671019     0.137850
H      8.156185    26.016439    25.419033     0.145328
H      6.246312    27.009187    22.686780     0.138488
H      4.731207    29.085465    27.832084     0.172505
H      6.049429    28.725264    28.599340     0.176231
H      6.086407     0.468554    27.419171     0.174052
H      6.383232    26.719269    20.273729     0.124656
H      4.274477    25.758734    24.985621     0.142004
H      7.907332    27.776443    26.944760     0.134662
H      3.942672    27.671019    26.382496     0.137850
H      8.156185    17.910461    18.507867     0.145328
H      6.246312    16.917713    21.240120     0.138488
H      4.731207    14.841435    16.094816     0.172505
H      6.049429    15.201636    15.327560     0.176231
H      6.086407    14.173746    16.507729     0.174052
H      6.383232    17.207631    23.653171     0.124656
H      4.274477    18.168166    18.941279     0.142004
H      7.907332    16.150457    16.982140     0.134662
H      3.942672    16.255881    17.544404     0.137850
H      1.837915     3.865567    11.374139     0.145329
H      3.747788     6.597820    12.366887     0.138487
H      5.262893     1.452516    14.443165     0.172505
H      3.944671     0.685260    14.082964     0.176230
H      3.907693     1.865429    15.110854     0.174051
H      3.610868     9.010871    12.076969     0.124655
H      5.719623     4.298979    11.116434     0.142005
H      2.086768     2.339840    13.134143     0.134662
H      6.051428     2.902104    13.028719     0.137850
H      1.837915    10.776733     3.268161     0.145329
H      3.747788     8.044480     2.275413     0.138487
H      5.262893    13.189784     0.199135     0.172505
H      3.944671    13.957040     0.559336     0.176230
H      3.907693    12.776871    28.816046     0.174052
H      3.610868     5.631429     2.565331     0.124656
H      5.719623    10.343321     3.525866     0.142005
H      2.086768    12.302460     1.508157     0.134662
H      6.051428    11.740196     1.613581     0.137850
H      1.837915     3.268161     3.865567     0.145329
H      3.747788     2.275413     6.597820     0.138487
H      5.262893     0.199135     1.452516     0.172505
H      3.944671     0.559336     0.685260     0.176230
H      3.907693    28.816046     1.865429     0.174051
H      3.610868     2.565331     9.010871     0.124655
H      5.719623     3.525866     4.298979     0.142005
H      2.086768     1.508157     2.339840     0.134662
H      6.051428     1.613581     2.902104     0.137850
H      1.837915    11.374139    10.776733     0.145329
H      3.747788    12.366887     8.044480     0.138487
H      5.262893    14.443165    13.189784     0.172505
H      3.944671    14.082964    13.957040     0.176230
H      3.907693    15.110854    12.776871     0.174052
H      3.610868    12.076969     5.631429     0.124655
H      5.719623    11.116434    10.343321     0.142005
H      2.086768    13.134143    12.302460     0.134662
H      6.051428    13.028719    11.740196     0.137850
C      6.001457    20.557789    14.164961    -0.155591
C      6.764007    18.308732    14.434379    -0.168889
C      8.069236    18.748001    14.484163    -0.009896
C      8.329083    20.089236    14.355311    -0.154583
C      5.711628    19.222411    14.334812    -0.005214
C      8.566943    23.158262    14.680370    -0.159190
C      8.141194    25.181828    13.503129    -0.038794
C      7.573529    22.496430    13.918970     0.079203
C      9.188576    17.761110    14.583731     0.607459
C      4.294465    18.636719    14.331883     0.560116
C      8.440017    26.687056    13.321565     0.590242
C      7.277704    21.020486    14.182532     0.071833
C      8.854773    24.481926    14.449022    -0.123808
C      7.127792    24.537566    12.788585    -0.097331
C      6.846958    23.208046    13.066789    -0.141641
C      6.001457    23.369111     0.477339    -0.155591
C      6.764007    25.618168     0.207921    -0.168889
C      8.069236    25.178899     0.158137    -0.009896
C      8.329083    23.837664     0.286989    -0.154583
C      5.711628    24.704489     0.307488    -0.005214
C      8.566943    20.768638    -0.038070    -0.159190
C      8.141194    18.745072     1.139171    -0.038794
C      7.573529    21.430470     0.723330     0.079203
C      9.188576    26.165790     0.058569     0.607458
C      4.294465    25.290181     0.310417     0.560116
C      8.440017    17.239844     1.320735     0.590242
C      7.277704    22.906414     0.459768     0.071833
C      8.854773    19.444974     0.193278    -0.123808
C      7.127792    19.389334     1.853715    -0.097331
C      6.846958    20.718855     1.575511    -0.141640
C      6.001457     0.477339    20.557789    -0.155591
C      6.764007     0.207921    18.308732    -0.168888
C      8.069236     0.158137    18.748001    -0.009896
C      8.329083     0.286989    20.089236    -0.154583
C      5.711628     0.307488    19.222411    -0.005214
C      8.566943    -0.038070    23.158262    -0.159190
C      8.141194     1.139171    25.181828    -0.038794
C      7.573529     0.723330    22.496430     0.079203
C      9.188576     0.058569    17.761110     0.607458
C      4.294465     0.310417    18.636719     0.560116
C      8.440017     1.320735    26.687056     0.590242
C      7.277704     0.459768    21.020486     0.071833
C      8.854773     0.193278    24.481926    -0.123808
C      7.127792     1.853715    24.537566    -0.097331
C      6.846958     1.575511    23.208046    -0.141641
C      6.001457    14.164961    23.369111    -0.155590
C      6.764007    14.434379    25.618168    -0.168889
C      8.069236    14.484163    25.178899    -0.009896
C      8.329083    14.355311    23.837664    -0.154583
C      5.711628    14.334812    24.704489    -0.005214
C      8.566943    14.680370    20.768638    -0.159190
C      8.141194    13.503129    18.745072    -0.038794
C      7.573529    13.918970    21.430470     0.079203
C      9.188576    14.583731    26.165790     0.607458
C      4.294465    14.331883    25.290181     0.560116
C      8.440017    13.321565    17.239844     0.590242
C      7.277704    14.182532    22.906414     0.071833
C      8.854773    14.449022    19.444974    -0.123808
C      7.127792    12.788585    19.389334    -0.097331
C      6.846958    13.066789    20.718855    -0.141641
C      3.992643     8.726811    15.119639    -0.155590
C      3.230093    10.975868    14.850221    -0.168890
C      1.924864    10.536599    14.800437    -0.009896
C      1.665017     9.195364    14.929289    -0.154583
C      4.282472    10.062189    14.949788    -0.005214
C      1.427157     6.126338    14.604230    -0.159188
C      1.852906     4.102772    15.781471    -0.038795
C      2.420571     6.788170    15.365630     0.079203
C      0.805524    11.523490    14.700869     0.607458
C      5.699635    10.647881    14.952717     0.560115
C      1.554083     2.597544    15.963035     0.590242
C      2.716396     8.264114    15.102068     0.071834
C      1.139327     4.802674    14.835578    -0.123808
C      2.866308     4.747034    16.496015    -0.097333
C      3.147142     6.076555    16.217811    -0.141641
C      3.992643     5.915489    28.807261    -0.155590
C      3.230093     3.666432    29.076679    -0.168889
C      1.924864     4.105701    29.126463    -0.009896
C      1.665017     5.446936    28.997611    -0.154583
C      4.282472     4.580111    28.977112    -0.005214
C      1.427157     8.515962     0.038070    -0.159188
C      1.852906    10.539528    28.145429    -0.038795
C      2.420571     7.854130    28.561270     0.079203
C      0.805524     3.118810    29.226031     0.607459
C      5.699635     3.994419    28.974183     0.560116
C      1.554083    12.044756    27.963865     0.590242
C      2.716396     6.378186    28.824832     0.071834
C      1.139327     9.839626    29.091322    -0.123808
C      2.866308     9.895266    27.430885    -0.097333
C      3.147142     8.565746    27.709089    -0.141641
C      3.992643    28.807261     8.726811    -0.155590
C      3.230093    29.076679    10.975868    -0.168890
C      1.924864    29.126463    10.536599    -0.009896
C      1.665017    28.997611     9.195364    -0.154582
C      4.282472    28.977112    10.062189    -0.005214
C      1.427157     0.038070     6.126338    -0.159188
C      1.852906    28.145429     4.102772    -0.038795
C      2.420571    28.561270     6.788170     0.079203
C      0.805524    29.226031    11.523490     0.607459
C      5.699635    28.974183    10.647881     0.560116
C      1.554083    27.963865     2.597544     0.590242
C      2.716396    28.824832     8.264114     0.071834
C      1.139327    29.091322     4.802674    -0.123808
C      2.866308    27.430885     4.747034    -0.097333
C      3.147142    27.709089     6.076555    -0.141641
C      3.992643    15.119639     5.915489    -0.155590
C      3.230093    14.850221     3.666432    -0.168890
C      1.924864    14.800437     4.105701    -0.009896
C      1.665017    14.929289     5.446936    -0.154583
C      4.282472    14.949788     4.580111    -0.005214
C      1.427157    14.604230     8.515962    -0.159188
C      1.852906    15.781471    10.539528    -0.038795
C      2.420571    15.365630     7.854130     0.079203
C      0.805524    14.700869     3.118810     0.607459
C      5.699635    14.952717     3.994419     0.560116
C      1.554083    15.963035    12.044756     0.590242
C      2.716396    15.102068     6.378186     0.071834
C      1.139327    14.835578     9.839626    -0.123808
C      2.866308    16.496015     9.895266    -0.097333
C      3.147142    16.217811     8.565746    -0.141641
C      7.306687    25.626953    17.594188    -0.159989
C      6.216330    25.044190    18.174023     0.164492
C      6.374237    22.733635    19.058418     0.198415
C      6.309275    22.212369    17.717183    -0.172763
C      6.339258    24.071941    19.292694    -0.105746
C      5.677648    27.744230    14.976144    -0.375129
C      6.359246    20.906276    17.889962    -0.170562
C      6.369240    20.607573    19.275124     0.189097
C      5.012041    25.348750    17.731825    -0.169381
C      7.170767    26.528919    16.537014     0.062295
C      4.786174    26.212645    16.610225     0.059259
C      7.306687    18.299947    26.332712    -0.159989
C      6.216330    18.882710    25.752877     0.164492
C      6.374237    21.193265    24.868482     0.198415
C      6.309275    21.714531    26.209717    -0.172763
C      6.339258    19.854959    24.634206    -0.105747
C      5.677648    16.182670    28.950756    -0.375129
C      6.359246    23.020624    26.036938    -0.170562
C      6.369240    23.319327    24.651776     0.189097
C      5.012041    18.578150    26.195075    -0.169381
C      7.170767    17.397981    27.389886     0.062295
C      4.786174    17.714255    27.316675     0.059260
C      7.306687    26.332712    25.626953    -0.159989
C      6.216330    25.752877    25.044190     0.164492
C      6.374237    24.868482    22.733635     0.198415
C      6.309275    26.209717    22.212369    -0.172763
C      6.339258    24.634206    24.071941    -0.105746
C      5.677648    28.950756    27.744230    -0.375129
C      6.359246    26.036938    20.906276    -0.170562
C      6.369240    24.651776    20.607573     0.189097
C      5.012041    26.195075    25.348750    -0.169381
C      7.170767    27.389886    26.528919     0.062295
C      4.786174    27.316675    26.212645     0.059260
C      7.306687    17.594188    18.299947    -0.159989
C      6.216330    18.174023    18.882710     0.164492
C      6.374237    19.058418    21.193265     0.198415
C      6.309275    17.717183    21.714531    -0.172763
C      6.339258    19.292694    19.854959    -0.105746
C      5.677648    14.976144    16.182670    -0.375129
C      6.359246    17.889962    23.020624    -0.170562
C      6.369240    19.275124    23.319327     0.189097
C      5.012041    17.731825    18.578150    -0.169381
C      7.170767    16.537014    17.397981     0.062295
C      4.786174    16.610225    17.714255     0.059260
C      2.687413     3.657647    11.690412    -0.159988
C      3.777770     4.240410    11.110577     0.164494
C      3.619863     6.550965    10.226182     0.198413
C      3.684825     7.072231    11.567417    -0.172769
C      3.654842     5.212659     9.991906    -0.105747
C      4.316452     1.540370    14.308456    -0.375129
C      3.634854     8.378324    11.394638    -0.170566
C      3.624860     8.677027    10.009476     0.189095
C      4.982059     3.935850    11.552775    -0.169379
C      2.823333     2.755681    12.747586     0.062293
C      5.207926     3.071955    12.674375     0.059257
C      2.687413    10.984653     2.951888    -0.159988
C      3.777770    10.401890     3.531723     0.164493
C      3.619863     8.091335     4.416118     0.198413
C      3.684825     7.570069     3.074883    -0.172769
C      3.654842     9.429641     4.650394    -0.105747
C      4.316452    13.101930     0.333844    -0.375130
C      3.634854     6.263976     3.247662    -0.170566
C      3.624860     5.965273     4.632824     0.189095
C      4.982059    10.706450     3.089525    -0.169379
C      2.823333    11.886619     1.894714     0.062293
C      5.207926    11.570345     1.967925     0.059258
C      2.687413     2.951888     3.657647    -0.159988
C      3.777770     3.531723     4.240410     0.164493
C      3.619863     4.416118     6.550965     0.198413
C      3.684825     3.074883     7.072231    -0.172769
C      3.654842     4.650394     5.212659    -0.105747
C      4.316452     0.333844     1.540370    -0.375129
C      3.634854     3.247662     8.378324    -0.170566
C      3.624860     4.632824     8.677027     0.189095
C      4.982059     3.089525     3.935850    -0.169379
C      2.823333     1.894714     2.755681     0.062293
C      5.207926     1.967925     3.071955     0.059257
C      2.687413    11.690412    10.984653    -0.159988
C      3.777770    11.110577    10.401890     0.164493
C      3.619863    10.226182     8.091335     0.198413
C      3.684825    11.567417     7.570069    -0.172769
C      3.654842     9.991906     9.429641    -0.105747
C      4.316452    14.308456    13.101930    -0.375130
C      3.634854    11.394638     6.263976    -0.170566
C      3.624860    10.009476     5.965273     0.189095
C      4.982059    11.552775    10.706450    -0.169379
C      2.823333    12.747586    11.886619     0.062293
C      5.207926    12.674375    11.570345     0.059257
Cl     8.096220     1.355877    13.506058    -0.582463
Cl     8.096220    13.286423     1.136242    -0.582463
Cl     8.096220     1.136242     1.355877    -0.582464
Cl     8.096220    13.506058    13.286423    -0.582460
Cl     1.897880    27.928723    15.778542    -0.582460
Cl     1.897880    15.998177    28.148358    -0.582461
Cl     1.897880    28.148358    27.928723    -0.582463
Cl     1.897880    15.778542    15.998177    -0.582467
O      9.115619    27.241413    14.123963    -0.551951
O      0.360787    18.247234    14.416809    -0.543168
O      4.076593    17.459479    14.492949    -0.520571
O      8.894749    16.586797    14.759438    -0.557100
O      7.905333    27.140674    12.255605    -0.566503
O      3.357018    19.483044    14.252815    -0.563136
O      9.115619    16.685487     0.518337    -0.551951
O      0.360787    25.679666     0.225491    -0.543165
O      4.076593    26.467421     0.149351    -0.520568
O      8.894749    27.340103    29.167462    -0.557099
O      7.905333    16.786226     2.386695    -0.566502
O      3.357018    24.443856     0.389485    -0.563134
O      9.115619     0.518337    27.241413    -0.551951
O      0.360787     0.225491    18.247234    -0.543161
O      4.076593     0.149351    17.459479    -0.520566
O      8.894749    29.167462    16.586797    -0.557099
O      7.905333     2.386695    27.140674    -0.566503
O      3.357018     0.389485    19.483044    -0.563131
O      9.115619    14.123963    16.685487    -0.551950
O      0.360787    14.416809    25.679666    -0.543161
O      4.076593    14.492949    26.467421    -0.520566
O      8.894749    14.759438    27.340103    -0.557099
O      7.905333    12.255605    16.786226    -0.566502
O      3.357018    14.252815    24.443856    -0.563132
O      0.878481     2.043187    15.160637    -0.551950
O      9.633313    11.037366    14.867791    -0.543161
O      5.917507    11.825121    14.791651    -0.520567
O      1.099351    12.697803    14.525162    -0.557100
O      2.088767     2.143926    17.028995    -0.566500
O      6.637082     9.801556    15.031785    -0.563130
O      0.878481    12.599113    28.766263    -0.551950
O      9.633313     3.604934    29.059109    -0.543165
O      5.917507     2.817179    29.135249    -0.520571
O      1.099351     1.944497     0.117138    -0.557100
O      2.088767    12.498374    26.897905    -0.566500
O      6.637082     4.840744    28.895115    -0.563132
O      0.878481    28.766263     2.043187    -0.551950
O      9.633313    29.059109    11.037366    -0.543164
O      5.917507    29.135249    11.825121    -0.520570
O      1.099351     0.117138    12.697803    -0.557100
O      2.088767    26.897905     2.143926    -0.566503
O      6.637082    28.895115     9.801556    -0.563131
O      0.878481    15.160637    12.599113    -0.551950
O      9.633313    14.867791     3.604934    -0.543164
O      5.917507    14.791651     2.817179    -0.520569
O      1.099351    14.525162     1.944497    -0.557100
O      2.088767    17.028995    12.498374    -0.566504
O      6.637082    15.031785     4.840744    -0.563132
N      6.401221    21.758458    19.998453    -0.365173
N      5.937495    26.763196    16.112387     0.175942
N      6.401221    22.168442    23.928447    -0.365173
N      5.937495    17.163704    27.814513     0.175942
N      6.401221    23.928447    21.758458    -0.365173
N      5.937495    27.814513    26.763196     0.175942
N      6.401221    19.998453    22.168442    -0.365173
N      5.937495    16.112387    17.163704     0.175942
N      3.592879     7.526142     9.286147    -0.365164
N      4.056605     2.521404    13.172213     0.175941
N      3.592879     7.116158     5.356153    -0.365163
N      4.056605    12.120896     1.470087     0.175941
N      3.592879     5.356153     7.526142    -0.365163
N      4.056605     1.470087     2.521404     0.175941
N      3.592879     9.286147     7.116158    -0.365164
N      4.056605    13.172213    12.120896     0.175941

The following XYZ coordinates are in angstroms. Other properties are in atomic units.
The sperically averaged electron density of each atom fit to a function of the form exp(a - br)
eigen_1, eigen_2 and eigen_3 are the three eigenvalues of traceless quadrupole moment tensor
  atom number  atomic symbol              X              Y              Z     net charge C6 coefficient C8 coefficient C10 coefficient fluctuating dipole atomic polarizability isotropic forcefield polarizability              a              b squared Pearson coefficient          <r^3>          <r^4>         wp_QDO          m_QDO          q_QDO       dipole_x       dipole_y       dipole_z         dipole            Qxy            Qxz            Qyz     Q(x^2-y^2)  Q(3z^2 - R^2)        eigen_1        eigen_2        eigen_3 static polarizability      alpha(xx)      alpha(xy)      alpha(xz)      alpha(yy)      alpha(yz)      alpha(zz) atomic spin moment
            1             Cd       0.000000       0.000000      14.642300       1.030535     189.501821 0.40593627E+04  0.15242110E+06                                26.537604                           21.148141       0.525199       1.892802                    0.999117      76.856958     207.901189       0.394822       0.413160      -1.167068       0.000000       0.000000      -0.000000       0.000001      -0.034891      -0.082624      -0.028234      -0.057245      -0.237283      -0.136867       0.051025       0.085842             33.987831      33.746523       8.803278      -1.559961      30.320329      -3.068995      37.896640           0.001302
            2             Cd       0.000000      14.642300       0.000000       1.030535     189.501799 0.40593619E+04  0.15242107E+06                                26.537603                           21.148140       0.525198       1.892802                    0.999117      76.856951     207.901166       0.394822       0.413160      -1.167068       0.000000      -0.000000       0.000000       0.000000       0.034891       0.082624      -0.028234      -0.057245      -0.237283      -0.136867       0.051025       0.085842             33.987830      33.746521      -8.803279       1.559964      30.320331      -3.068995      37.896638           0.001302
            3             Cd       0.000000       0.000000       0.000000       1.030535     189.501720 0.40593602E+04  0.15242099E+06                                26.537598                           21.148137       0.525197       1.892802                    0.999117      76.856952     207.901175       0.394822       0.413160      -1.167068       0.000000       0.000000       0.000000       0.000001       0.082624      -0.034892       0.028235       0.090020       0.204510      -0.136868       0.051025       0.085843             33.987820      33.746504       1.559981       8.803272      37.896623       3.068998      30.320333           0.001302
            4             Cd       0.000000      14.642300      14.642300       1.030535     189.501729 0.40593603E+04  0.15242100E+06                                26.537600                           21.148138       0.525197       1.892802                    0.999117      76.856955     207.901188       0.394822       0.413160      -1.167068       0.000001      -0.000000       0.000000       0.000001      -0.082624       0.034892       0.028235       0.090020       0.204510      -0.136868       0.051025       0.085842             33.987823      33.746509      -1.559979      -8.803273      37.896626       3.068997      30.320332           0.001302
            5             Cu       7.864157      29.076679      11.775045       0.855637      65.317530 0.10594455E+04  0.29204250E+05                                14.343311                           11.453674       0.728838       2.140529                    0.997090      41.967203     106.156500       0.478516       0.464347      -1.103545      -0.008892      -0.045450      -0.048588       0.067123       0.005501      -0.045089       0.061331       0.093604      -0.105189      -0.101830       0.016851       0.084979             18.917770      31.477332      -0.616384       3.194158      12.946298      -2.271063      12.329681           0.731461
            6             Cu       7.864157      14.850221       2.867255       0.855635      65.317700 0.10594488E+04  0.29204367E+05                                14.343341                           11.453696       0.728834       2.140528                    0.997090      41.967249     106.156699       0.478515       0.464347      -1.103544      -0.008892       0.045450       0.048588       0.067124      -0.005501       0.045089       0.061331       0.093604      -0.105188      -0.101830       0.016852       0.084978             18.917812      31.477406       0.616386      -3.194171      12.946322      -2.271068      12.329709           0.731461
            7             Cu       7.864157       2.867255      29.076679       0.855640      65.317292 0.10594408E+04  0.29204078E+05                                14.343262                           11.453636       0.728851       2.140534                    0.997090      41.967153     106.156215       0.478518       0.464346      -1.103546      -0.008892       0.048588      -0.045450       0.067124       0.045089       0.005501      -0.061331       0.099398      -0.087813      -0.101830       0.016851       0.084979             18.917704      31.477220      -3.194140      -0.616380      12.329637       2.271055      12.946255           0.731463
            8             Cu       7.864157      11.775045      14.850221       0.855619      65.318842 0.10594710E+04  0.29205158E+05                                14.343560                           11.453861       0.728788       2.140510                    0.997090      41.967511     106.158027       0.478508       0.464351      -1.103541      -0.008891      -0.048588       0.045449       0.067123      -0.045089      -0.005501      -0.061330       0.099394      -0.087811      -0.101828       0.016850       0.084977             18.918118      31.477932       3.194255       0.616399      12.329909       2.271106      12.946514           0.731454
            9             Cu       2.129943       0.207921      17.509555       0.855615      65.319281 0.10594795E+04  0.29205460E+05                                14.343641                           11.453922       0.728769       2.140504                    0.997090      41.967616     106.158529       0.478506       0.464352      -1.103540       0.008891       0.045451       0.048588       0.067124       0.005501      -0.045089       0.061330       0.093604      -0.105182      -0.101828       0.016851       0.084978             18.918231      31.478130      -0.616403       3.194283      12.946582      -2.271118      12.329982           0.731451
           10             Cu       2.129943      14.434379      26.417345       0.855617      65.319039 0.10594748E+04  0.29205295E+05                                14.343597                           11.453889       0.728777       2.140507                    0.997090      41.967555     106.158248       0.478507       0.464351      -1.103541       0.008891      -0.045450      -0.048588       0.067123      -0.005501       0.045089       0.061330       0.093603      -0.105184      -0.101828       0.016850       0.084977             18.918170      31.478021       0.616400      -3.194265      12.946545      -2.271111      12.329943           0.731453
           11             Cu       2.129943      26.417345       0.207921       0.855630      65.318095 0.10594565E+04  0.29204639E+05                                14.343409                           11.453748       0.728821       2.140523                    0.997090      41.967355     106.157160       0.478513       0.464348      -1.103544       0.008892      -0.048587       0.045451       0.067124       0.045089       0.005501      -0.061331       0.099396      -0.087817      -0.101830       0.016851       0.084979             18.917907      31.477569      -3.194194      -0.616388      12.329771       2.271078      12.946380           0.731458
           12             Cu       2.129943      17.509555      14.434379       0.855647      65.316787 0.10594310E+04  0.29203727E+05                                14.343156                           11.453556       0.728876       2.140543                    0.997090      41.967059     106.155638       0.478521       0.464343      -1.103548       0.008892       0.048587      -0.045452       0.067124      -0.045089      -0.005501      -0.061332       0.099399      -0.087818      -0.101831       0.016851       0.084980             18.917555      31.476964       3.194097       0.616372      12.329540       2.271035      12.946162           0.731465
           13             Cu       6.448193      21.963450      21.963450       0.587249      80.588491 0.11956926E+04  0.34092719E+05                                16.102787                           11.975502       0.912656       2.139294                    0.996994      47.501316     123.625523       0.477601       0.449779      -1.108438       0.002232       0.000000       0.000000       0.002232      -0.000000      -0.000000       0.000000       0.002055      -0.002055      -0.000685      -0.000685       0.001370             19.402472       7.437612       0.000000      -0.000000      25.384901      -0.000000      25.384902           0.711083
           14             Cu       3.545907       7.321150       7.321150       0.587168      80.593996 0.11957857E+04  0.34096114E+05                                16.103632                           11.976072       0.912523       2.139241                    0.996994      47.502579     123.631064       0.477582       0.449787      -1.108430      -0.002231       0.000000       0.000000       0.002231      -0.000000       0.000000       0.000000       0.002079      -0.002079      -0.000693      -0.000693       0.001386             19.403544       7.437955      -0.000000       0.000000      25.386337       0.000000      25.386340           0.710998
           15              H       5.303869      21.158124      14.039037       0.122717       1.198097 0.90886279E+01  0.91365906E+02                                 1.808683                            1.722034      -1.150654       2.337333                    0.996697       3.468742       9.567381       0.497971       1.223536      -0.722825      -0.028426       0.021001      -0.006511       0.035937      -0.008310       0.001951      -0.000918      -0.004078      -0.022222      -0.007899      -0.004548       0.012447              1.834263       1.973402      -0.236017       0.073432       2.084933      -0.116093       1.444455           0.000248
           16              H       6.582114      17.397981      14.466592       0.112983       1.135031 0.83838938E+01  0.83932859E+02                                 1.835182                            1.719012      -1.395233       2.213392                    0.992989       3.829512      11.107362       0.462889       1.321732      -0.697730      -0.006877      -0.035088      -0.007899       0.036618       0.004458      -0.000595       0.003283      -0.014508      -0.016758      -0.007370      -0.004457       0.011827              1.918871       1.773401       0.225196       0.003804       2.499309      -0.055493       1.483903           0.000386
           17              H       9.207564      20.390867      14.381667       0.130775       1.089298 0.80371009E+01  0.78428024E+02                                 1.702904                            1.623364      -1.102115       2.367844                    0.997244       3.348762       9.130019       0.510470       1.229599      -0.721208       0.039072       0.010032      -0.003494       0.040491       0.008415      -0.000563      -0.001671       0.014093      -0.025488      -0.009212      -0.006074       0.015286              1.731456       2.127516       0.121651      -0.018353       1.766413       0.016612       1.300439           0.000281
           18              H       9.027671      22.692637      15.339273       0.111962       1.163087 0.86397619E+01  0.84893134E+02                                 1.708961                            1.630636      -0.887130       2.453323                    0.998976       3.280621       8.653567       0.540122       1.154100      -0.740955       0.021931      -0.015935       0.024788       0.036733       0.003939       0.016301      -0.004212      -0.004676      -0.003159      -0.019239       0.004360       0.014879              1.733698       1.569726      -0.172601       0.228686       1.903449      -0.310327       1.727919           0.000088
           19              H       9.530374      24.900695      14.929289       0.117333       1.137890 0.84163911E+01  0.83004298E+02                                 1.749506                            1.658274      -0.983743       2.416070                    0.998179       3.394212       9.274890       0.506890       1.225230      -0.722521       0.032517       0.014238       0.016438       0.039119       0.002735       0.012644      -0.004567       0.002378       0.006306      -0.013830      -0.000119       0.013949              1.788444       1.927233       0.353636       0.267504       1.864260       0.166979       1.573840           0.000018
           20              H       6.648075      24.991478      12.135538       0.123999       1.081046 0.76268439E+01  0.72483039E+02                                 1.614079                            1.519916      -0.878133       2.467970                    0.999260       3.121871       8.041626       0.567400       1.135861      -0.745524      -0.018935       0.017788      -0.034768       0.043402       0.000425       0.015731      -0.005403       0.003014       0.004717      -0.015850      -0.001695       0.017545              1.663945       1.468185      -0.191480       0.290948       1.793352      -0.381557       1.730299           0.000142
           21              H       6.126383      22.803918      12.639233       0.116965       1.092186 0.78504829E+01  0.74986416E+02                                 1.612559                            1.532451      -0.831631       2.485877                    0.999416       3.133937       8.035920       0.571626       1.121781      -0.749478      -0.028433      -0.013825      -0.017483       0.036128       0.004568       0.014805      -0.004167       0.000791      -0.015192      -0.018225       0.003851       0.014374              1.628580       1.694941       0.327445       0.272488       1.716240       0.077366       1.474558          -0.000002
           22              H       5.303869      22.768777       0.603263       0.122717       1.198099 0.90886478E+01  0.91366157E+02                                 1.808685                            1.722036      -1.150656       2.337332                    0.996697       3.468746       9.567395       0.497970       1.223535      -0.722825      -0.028426      -0.021001       0.006511       0.035937       0.008310      -0.001951      -0.000918      -0.004078      -0.022222      -0.007899      -0.004548       0.012447              1.834265       1.973405       0.236017      -0.073433       2.084935      -0.116093       1.444457           0.000247
           23              H       6.582114      26.528919       0.175708       0.112983       1.135031 0.83838964E+01  0.83932888E+02                                 1.835182                            1.719012      -1.395233       2.213392                    0.992989       3.829512      11.107360       0.462889       1.321731      -0.697730      -0.006877       0.035088       0.007899       0.036618      -0.004458       0.000595       0.003283      -0.014508      -0.016758      -0.007370      -0.004457       0.011827              1.918871       1.773401      -0.225196      -0.003804       2.499309      -0.055493       1.483903           0.000386
           24              H       9.207564      23.536033       0.260633       0.130775       1.089299 0.80371074E+01  0.78428102E+02                                 1.702905                            1.623364      -1.102116       2.367843                    0.997244       3.348763       9.130022       0.510470       1.229599      -0.721208       0.039072      -0.010032       0.003494       0.040491      -0.008415       0.000563      -0.001671       0.014093      -0.025488      -0.009212      -0.006074       0.015286              1.731456       2.127517      -0.121651       0.018353       1.766413       0.016612       1.300439           0.000281
           25              H       9.027671      21.234263      28.587627       0.111962       1.163087 0.86397600E+01  0.84893109E+02                                 1.708961                            1.630635      -0.887129       2.453323                    0.998976       3.280621       8.653566       0.540122       1.154099      -0.740956       0.021931       0.015935      -0.024788       0.036733      -0.003938      -0.016301      -0.004212      -0.004676      -0.003159      -0.019239       0.004360       0.014879              1.733698       1.569726       0.172601      -0.228686       1.903449      -0.310327       1.727918           0.000088
           26              H       9.530374      19.026205      28.997611       0.117333       1.137891 0.84163993E+01  0.83004409E+02                                 1.749508                            1.658275      -0.983743       2.416070                    0.998179       3.394213       9.274898       0.506889       1.225231      -0.722521       0.032516      -0.014238      -0.016438       0.039118      -0.002735      -0.012644      -0.004567       0.002378       0.006306      -0.013830      -0.000119       0.013949              1.788446       1.927235      -0.353636      -0.267505       1.864262       0.166979       1.573842           0.000018
           27              H       6.648075      18.935422       2.506762       0.123999       1.081047 0.76268522E+01  0.72483133E+02                                 1.614079                            1.519916      -0.878134       2.467969                    0.999260       3.121873       8.041630       0.567400       1.135861      -0.745524      -0.018935      -0.017788       0.034768       0.043402      -0.000425      -0.015731      -0.005403       0.003014       0.004717      -0.015850      -0.001695       0.017545              1.663945       1.468185       0.191480      -0.290948       1.793352      -0.381557       1.730299           0.000142
           28              H       6.126383      21.122982       2.003067       0.116965       1.092184 0.78504699E+01  0.74986251E+02                                 1.612556                            1.532449      -0.831631       2.485877                    0.999416       3.133936       8.035912       0.571627       1.121780      -0.749479      -0.028433       0.013825       0.017483       0.036128      -0.004568      -0.014805      -0.004167       0.000791      -0.015192      -0.018225       0.003851       0.014374              1.628577       1.694939      -0.327443      -0.272487       1.716236       0.077366       1.474556          -0.000002
           29              H       5.303869       0.603263      21.158124       0.122717       1.198100 0.90886589E+01  0.91366301E+02                                 1.808686                            1.722038      -1.150657       2.337332                    0.996697       3.468747       9.567401       0.497970       1.223536      -0.722824      -0.028426       0.006511       0.021001       0.035937      -0.001951      -0.008310       0.000918       0.009072       0.017228      -0.007899      -0.004549       0.012447              1.834267       1.973406      -0.073433      -0.236017       1.444458       0.116093       2.084938           0.000247
           30              H       6.582114       0.175708      17.397981       0.112983       1.135032 0.83839049E+01  0.83932993E+02                                 1.835183                            1.719013      -1.395234       2.213391                    0.992989       3.829514      11.107367       0.462889       1.321731      -0.697730      -0.006877       0.007899      -0.035088       0.036618       0.000595       0.004458      -0.003283       0.001125       0.030141      -0.007370      -0.004457       0.011827              1.918872       1.773402      -0.003804       0.225196       1.483904       0.055493       2.499311           0.000386
           31              H       9.207564       0.260633      20.390867       0.130775       1.089300 0.80371207E+01  0.78428260E+02                                 1.702906                            1.623365      -1.102118       2.367842                    0.997244       3.348766       9.130030       0.510471       1.229598      -0.721208       0.039072       0.003494       0.010032       0.040491       0.000563       0.008415       0.001671       0.019790      -0.008395      -0.009212      -0.006074       0.015286              1.731457       2.127518       0.018353       0.121651       1.300440      -0.016612       1.766414           0.000281
           32              H       9.027671      28.587627      22.692637       0.111962       1.163086 0.86397536E+01  0.84893032E+02                                 1.708960                            1.630635      -0.887128       2.453324                    0.998976       3.280620       8.653563       0.540122       1.154100      -0.740955       0.021931      -0.024788      -0.015934       0.036733      -0.016301       0.003938       0.004212      -0.000759       0.008594      -0.019239       0.004360       0.014879              1.733697       1.569725      -0.228686      -0.172600       1.727918       0.310327       1.903448           0.000088
           33              H       9.530374      28.997611      24.900695       0.117333       1.137890 0.84163898E+01  0.83004285E+02                                 1.749506                            1.658274      -0.983742       2.416070                    0.998179       3.394212       9.274891       0.506890       1.225231      -0.722521       0.032517      -0.016438       0.014238       0.039119      -0.012644       0.002735       0.004567      -0.001964      -0.006720      -0.013830      -0.000119       0.013949              1.788445       1.927233      -0.267504       0.353636       1.573841      -0.166979       1.864260           0.000018
           34              H       6.648075       2.506762      24.991478       0.123999       1.081047 0.76268495E+01  0.72483108E+02                                 1.614080                            1.519916      -0.878134       2.467969                    0.999260       3.121872       8.041630       0.567400       1.135862      -0.745524      -0.018935       0.034768       0.017788       0.043402      -0.015731       0.000425       0.005403      -0.000851      -0.006879      -0.015850      -0.001695       0.017545              1.663946       1.468185      -0.290948      -0.191480       1.730300       0.381557       1.793353           0.000142
           35              H       6.126383       2.003067      22.803918       0.116965       1.092185 0.78504783E+01  0.74986355E+02                                 1.612558                            1.532450      -0.831631       2.485877                    0.999416       3.133937       8.035917       0.571626       1.121780      -0.749479      -0.028433       0.017483      -0.013825       0.036128      -0.014805       0.004568       0.004167       0.007991       0.006410      -0.018225       0.003851       0.014374              1.628578       1.694940      -0.272487       0.327444       1.474557      -0.077366       1.716239          -0.000002
           36              H       5.303869      14.039037      22.768777       0.122716       1.198099 0.90886481E+01  0.91366166E+02                                 1.808686                            1.722037      -1.150655       2.337333                    0.996697       3.468746       9.567397       0.497970       1.223536      -0.722824      -0.028426      -0.006511      -0.021001       0.035937       0.001951       0.008310       0.000918       0.009072       0.017228      -0.007899      -0.004549       0.012448              1.834266       1.973406       0.073433       0.236017       1.444457       0.116093       2.084936           0.000247
           37              H       6.582114      14.466592      26.528919       0.112982       1.135032 0.83839032E+01  0.83932978E+02                                 1.835184                            1.719013      -1.395234       2.213391                    0.992989       3.829514      11.107370       0.462888       1.321732      -0.697730      -0.006877      -0.007899       0.035088       0.036618      -0.000595      -0.004458      -0.003283       0.001125       0.030141      -0.007370      -0.004457       0.011827              1.918873       1.773402       0.003804      -0.225196       1.483904       0.055493       2.499312           0.000386
           38              H       9.207564      14.381667      23.536033       0.130775       1.089301 0.80371273E+01  0.78428350E+02                                 1.702907                            1.623367      -1.102119       2.367842                    0.997244       3.348767       9.130038       0.510470       1.229600      -0.721208       0.039072      -0.003494      -0.010032       0.040491      -0.000563      -0.008415       0.001671       0.019790      -0.008395      -0.009212      -0.006074       0.015286              1.731459       2.127520      -0.018353      -0.121651       1.300441      -0.016612       1.766416           0.000281
           39              H       9.027671      15.339273      21.234263       0.111962       1.163087 0.86397614E+01  0.84893130E+02                                 1.708961                            1.630636      -0.887129       2.453324                    0.998976       3.280621       8.653568       0.540122       1.154100      -0.740955       0.021931       0.024788       0.015934       0.036733       0.016301      -0.003939       0.004212      -0.000759       0.008594      -0.019239       0.004360       0.014879              1.733698       1.569726       0.228686       0.172601       1.727919       0.310327       1.903449           0.000088
           40              H       9.530374      14.929289      19.026205       0.117333       1.137888 0.84163735E+01  0.83004078E+02                                 1.749504                            1.658272      -0.983741       2.416071                    0.998179       3.394209       9.274878       0.506890       1.225230      -0.722521       0.032517       0.016438      -0.014238       0.039119       0.012644      -0.002735       0.004567      -0.001964      -0.006720      -0.013830      -0.000119       0.013949              1.788442       1.927230       0.267504      -0.353635       1.573839      -0.166979       1.864258           0.000018
           41              H       6.648075      12.135538      18.935422       0.123999       1.081047 0.76268517E+01  0.72483130E+02                                 1.614080                            1.519916      -0.878134       2.467969                    0.999260       3.121873       8.041631       0.567400       1.135861      -0.745524      -0.018935      -0.034768      -0.017788       0.043402       0.015731      -0.000425       0.005403      -0.000851      -0.006879      -0.015850      -0.001695       0.017545              1.663945       1.468185       0.290948       0.191480       1.730299       0.381557       1.793352           0.000142
           42              H       6.126383      12.639233      21.122982       0.116965       1.092185 0.78504751E+01  0.74986324E+02                                 1.612558                            1.532450      -0.831630       2.485878                    0.999416       3.133936       8.035917       0.571626       1.121781      -0.749478      -0.028433      -0.017483       0.013825       0.036128       0.014805      -0.004568       0.004167       0.007991       0.006410      -0.018225       0.003851       0.014374              1.628579       1.694941       0.272488      -0.327444       1.474557      -0.077366       1.716238          -0.000002
           43              H       4.690231       8.126477      15.245563       0.122717       1.198101 0.90886626E+01  0.91366358E+02                                 1.808687                            1.722039      -1.150656       2.337332                    0.996697       3.468748       9.567408       0.497969       1.223537      -0.722824       0.028426      -0.021001       0.006510       0.035937      -0.008310       0.001950      -0.000918      -0.004078      -0.022222      -0.007899      -0.004549       0.012447              1.834268       1.973408      -0.236017       0.073433       2.084939      -0.116093       1.444459           0.000247
           44              H       3.411986      11.886619      14.818008       0.112982       1.135033 0.83839135E+01  0.83933107E+02                                 1.835185                            1.719014      -1.395235       2.213391                    0.992989       3.829517      11.107380       0.462888       1.321732      -0.697730       0.006877       0.035088       0.007899       0.036617       0.004458      -0.000595       0.003283      -0.014508      -0.016758      -0.007370      -0.004457       0.011827              1.918874       1.773403       0.225196       0.003804       2.499313      -0.055493       1.483905           0.000386
           45              H       0.786536       8.893733      14.902933       0.130775       1.089300 0.80371181E+01  0.78428235E+02                                 1.702906                            1.623366      -1.102116       2.367843                    0.997244       3.348765       9.130030       0.510470       1.229599      -0.721208      -0.039072      -0.010032       0.003493       0.040491       0.008415      -0.000563      -0.001671       0.014093      -0.025488      -0.009212      -0.006074       0.015286              1.731458       2.127518       0.121651      -0.018353       1.766415       0.016612       1.300440           0.000281
           46              H       0.966429       6.591963      13.945327       0.111962       1.163085 0.86397400E+01  0.84892872E+02                                 1.708960                            1.630634      -0.887126       2.453326                    0.998976       3.280616       8.653554       0.540122       1.154101      -0.740955      -0.021931       0.015935      -0.024788       0.036733       0.003938       0.016301      -0.004212      -0.004676      -0.003158      -0.019239       0.004360       0.014879              1.733697       1.569725      -0.172601       0.228686       1.903448      -0.310327       1.727918           0.000088
           47              H       0.463726       4.383905      14.355311       0.117333       1.137888 0.84163735E+01  0.83004084E+02                                 1.749505                            1.658272      -0.983740       2.416072                    0.998179       3.394208       9.274878       0.506890       1.225231      -0.722521      -0.032516      -0.014238      -0.016438       0.039119       0.002735       0.012644      -0.004567       0.002378       0.006306      -0.013830      -0.000119       0.013950              1.788443       1.927231       0.353635       0.267504       1.864259       0.166979       1.573839           0.000018
           48              H       3.346025       4.293122      17.149062       0.123999       1.081048 0.76268549E+01  0.72483165E+02                                 1.614080                            1.519916      -0.878135       2.467968                    0.999260       3.121874       8.041633       0.567400       1.135860      -0.745524       0.018935      -0.017788       0.034768       0.043402       0.000425       0.015731      -0.005403       0.003014       0.004717      -0.015850      -0.001695       0.017545              1.663945       1.468185      -0.191480       0.290948       1.793352      -0.381557       1.730299           0.000142
           49              H       3.867717       6.480682      16.645367       0.116965       1.092186 0.78504824E+01  0.74986402E+02                                 1.612558                            1.532450      -0.831633       2.485876                    0.999416       3.133939       8.035922       0.571627       1.121780      -0.749479       0.028433       0.013825       0.017482       0.036128       0.004568       0.014805      -0.004167       0.000791      -0.015192      -0.018225       0.003851       0.014374              1.628578       1.694940       0.327444       0.272488       1.716238       0.077366       1.474557          -0.000002
           50              H       4.690231       6.515824      28.681337       0.122717       1.198099 0.90886467E+01  0.91366153E+02                                 1.808686                            1.722037      -1.150655       2.337333                    0.996697       3.468745       9.567396       0.497970       1.223537      -0.722824       0.028426       0.021001      -0.006510       0.035937       0.008310      -0.001950      -0.000918      -0.004078      -0.022222      -0.007899      -0.004549       0.012447              1.834266       1.973405       0.236017      -0.073433       2.084937      -0.116093       1.444457           0.000247
           51              H       3.411986       2.755681      29.108892       0.112982       1.135033 0.83839155E+01  0.83933124E+02                                 1.835184                            1.719014      -1.395234       2.213391                    0.992989       3.829517      11.107377       0.462889       1.321731      -0.697730       0.006877      -0.035088      -0.007899       0.036617      -0.004458       0.000595       0.003283      -0.014508      -0.016758      -0.007370      -0.004457       0.011827              1.918873       1.773403      -0.225196      -0.003804       2.499312      -0.055493       1.483904           0.000386
           52              H       0.786536       5.748567      29.023967       0.130775       1.089300 0.80371155E+01  0.78428204E+02                                 1.702906                            1.623365      -1.102117       2.367843                    0.997244       3.348765       9.130030       0.510470       1.229599      -0.721208      -0.039072       0.010032      -0.003493       0.040491      -0.008415       0.000563      -0.001671       0.014093      -0.025488      -0.009212      -0.006074       0.015286              1.731457       2.127518      -0.121651       0.018353       1.766414       0.016612       1.300440           0.000281
           53              H       0.966429       8.050337       0.696973       0.111962       1.163085 0.86397446E+01  0.84892931E+02                                 1.708961                            1.630635      -0.887126       2.453326                    0.998976       3.280617       8.653558       0.540122       1.154101      -0.740955      -0.021931      -0.015935       0.024788       0.036733      -0.003938      -0.016301      -0.004212      -0.004676      -0.003158      -0.019239       0.004360       0.014879              1.733697       1.569725       0.172601      -0.228686       1.903448      -0.310327       1.727918           0.000088
           54              H       0.463726      10.258395       0.286989       0.117333       1.137889 0.84163818E+01  0.83004193E+02                                 1.749506                            1.658273      -0.983741       2.416071                    0.998179       3.394210       9.274887       0.506890       1.225231      -0.722521      -0.032516       0.014238       0.016438       0.039119      -0.002735      -0.012644      -0.004567       0.002378       0.006306      -0.013830      -0.000119       0.013949              1.788444       1.927233      -0.353636      -0.267504       1.864260       0.166979       1.573840           0.000018
           55              H       3.346025      10.349178      26.777838       0.123999       1.081048 0.76268603E+01  0.72483233E+02                                 1.614081                            1.519917      -0.878136       2.467968                    0.999260       3.121875       8.041638       0.567400       1.135861      -0.745524       0.018935       0.017788      -0.034768       0.043402      -0.000425      -0.015731      -0.005403       0.003014       0.004717      -0.015850      -0.001695       0.017545              1.663947       1.468186       0.191480      -0.290948       1.793354      -0.381557       1.730300           0.000142
           56              H       3.867717       8.161618      27.281533       0.116965       1.092186 0.78504880E+01  0.74986473E+02                                 1.612559                            1.532451      -0.831633       2.485876                    0.999416       3.133939       8.035924       0.571626       1.121780      -0.749479       0.028433      -0.013825      -0.017483       0.036128      -0.004568      -0.014805      -0.004167       0.000791      -0.015192      -0.018225       0.003851       0.014374              1.628580       1.694941      -0.327445      -0.272488       1.716240       0.077366       1.474558          -0.000002
           57              H       4.690231      28.681337       8.126477       0.122716       1.198099 0.90886397E+01  0.91366059E+02                                 1.808685                            1.722036      -1.150654       2.337333                    0.996697       3.468744       9.567390       0.497970       1.223536      -0.722824       0.028426      -0.006510      -0.021001       0.035937      -0.001951      -0.008310       0.000919       0.009072       0.017228      -0.007899      -0.004549       0.012447              1.834265       1.973405      -0.073433      -0.236017       1.444457       0.116093       2.084935           0.000247
           58              H       3.411986      29.108892      11.886619       0.112982       1.135033 0.83839122E+01  0.83933085E+02                                 1.835184                            1.719014      -1.395234       2.213391                    0.992989       3.829516      11.107374       0.462889       1.321731      -0.697730       0.006877      -0.007899       0.035088       0.036617       0.000595       0.004458      -0.003283       0.001125       0.030141      -0.007370      -0.004457       0.011827              1.918873       1.773403      -0.003804       0.225196       1.483904       0.055493       2.499312           0.000386
           59              H       0.786536      29.023967       8.893733       0.130775       1.089300 0.80371140E+01  0.78428186E+02                                 1.702906                            1.623365      -1.102115       2.367844                    0.997244       3.348764       9.130027       0.510470       1.229600      -0.721208      -0.039072      -0.003493      -0.010032       0.040491       0.000563       0.008415       0.001671       0.019790      -0.008395      -0.009212      -0.006074       0.015286              1.731457       2.127518       0.018353       0.121651       1.300440      -0.016612       1.766414           0.000281
           60              H       0.966429       0.696973       6.591963       0.111962       1.163085 0.86397412E+01  0.84892887E+02                                 1.708960                            1.630635      -0.887126       2.453326                    0.998976       3.280616       8.653554       0.540122       1.154101      -0.740955      -0.021931       0.024788       0.015935       0.036733      -0.016301       0.003938       0.004212      -0.000759       0.008594      -0.019239       0.004360       0.014879              1.733697       1.569725      -0.228686      -0.172601       1.727918       0.310327       1.903448           0.000088
           61              H       0.463726       0.286989       4.383905       0.117333       1.137888 0.84163774E+01  0.83004127E+02                                 1.749504                            1.658272      -0.983742       2.416071                    0.998179       3.394209       9.274879       0.506890       1.225230      -0.722521      -0.032516       0.016438      -0.014238       0.039119      -0.012644       0.002735       0.004567      -0.001964      -0.006720      -0.013830      -0.000119       0.013950              1.788443       1.927231      -0.267504       0.353635       1.573839      -0.166979       1.864258           0.000018
           62              H       3.346025      26.777838       4.293122       0.123999       1.081047 0.76268461E+01  0.72483061E+02                                 1.614079                            1.519915      -0.878134       2.467969                    0.999260       3.121872       8.041627       0.567400       1.135861      -0.745524       0.018935      -0.034768      -0.017788       0.043402      -0.015731       0.000425       0.005403      -0.000851      -0.006879      -0.015850      -0.001695       0.017545              1.663945       1.468184      -0.290948      -0.191480       1.730298       0.381557       1.793351           0.000142
           63              H       3.867717      27.281533       6.480682       0.116965       1.092185 0.78504765E+01  0.74986334E+02                                 1.612558                            1.532450      -0.831632       2.485876                    0.999416       3.133937       8.035917       0.571626       1.121780      -0.749479       0.028433      -0.017482       0.013825       0.036128      -0.014805       0.004568       0.004167       0.007992       0.006410      -0.018225       0.003851       0.014374              1.628578       1.694940      -0.272488       0.327444       1.474557      -0.077366       1.716238          -0.000002
           64              H       4.690231      15.245563       6.515824       0.122717       1.198099 0.90886476E+01  0.91366157E+02                                 1.808685                            1.722036      -1.150654       2.337333                    0.996697       3.468745       9.567393       0.497970       1.223536      -0.722824       0.028426       0.006510       0.021001       0.035937       0.001951       0.008310       0.000919       0.009072       0.017228      -0.007899      -0.004549       0.012447              1.834266       1.973404       0.073433       0.236017       1.444457       0.116093       2.084936           0.000248
           65              H       3.411986      14.818008       2.755681       0.112982       1.135033 0.83839154E+01  0.83933128E+02                                 1.835185                            1.719014      -1.395235       2.213391                    0.992989       3.829517      11.107379       0.462888       1.321732      -0.697730       0.006877       0.007899      -0.035088       0.036617      -0.000595      -0.004458      -0.003283       0.001125       0.030141      -0.007370      -0.004457       0.011827              1.918874       1.773403       0.003804      -0.225196       1.483905       0.055493       2.499313           0.000386
           66              H       0.786536      14.902933       5.748567       0.130775       1.089299 0.80371087E+01  0.78428125E+02                                 1.702906                            1.623365      -1.102116       2.367844                    0.997244       3.348763       9.130025       0.510470       1.229600      -0.721208      -0.039072       0.003493       0.010032       0.040491      -0.000563      -0.008415       0.001671       0.019790      -0.008395      -0.009212      -0.006074       0.015286              1.731457       2.127518      -0.018353      -0.121651       1.300440      -0.016612       1.766414           0.000280
           67              H       0.966429      13.945327       8.050337       0.111962       1.163085 0.86397419E+01  0.84892897E+02                                 1.708960                            1.630635      -0.887126       2.453326                    0.998976       3.280616       8.653555       0.540122       1.154101      -0.740955      -0.021930      -0.024788      -0.015935       0.036733       0.016301      -0.003938       0.004212      -0.000759       0.008594      -0.019239       0.004360       0.014879              1.733697       1.569725       0.228686       0.172601       1.727918       0.310327       1.903448           0.000088
           68              H       0.463726      14.355311      10.258395       0.117333       1.137889 0.84163789E+01  0.83004155E+02                                 1.749506                            1.658273      -0.983741       2.416071                    0.998179       3.394209       9.274883       0.506890       1.225231      -0.722521      -0.032516      -0.016438       0.014238       0.039119       0.012644      -0.002735       0.004567      -0.001964      -0.006720      -0.013830      -0.000119       0.013950              1.788444       1.927232       0.267504      -0.353636       1.573840      -0.166979       1.864260           0.000018
           69              H       3.346025      17.149062      10.349178       0.123999       1.081047 0.76268534E+01  0.72483146E+02                                 1.614079                            1.519916      -0.878134       2.467968                    0.999260       3.121874       8.041632       0.567400       1.135860      -0.745524       0.018935       0.034768       0.017788       0.043402       0.015731      -0.000425       0.005403      -0.000851      -0.006879      -0.015850      -0.001695       0.017545              1.663945       1.468185       0.290948       0.191480       1.730299       0.381557       1.793352           0.000142
           70              H       3.867717      16.645367       8.161618       0.116965       1.092186 0.78504875E+01  0.74986461E+02                                 1.612558                            1.532450      -0.831633       2.485876                    0.999416       3.133939       8.035922       0.571626       1.121780      -0.749479       0.028433       0.017483      -0.013825       0.036128       0.014805      -0.004568       0.004167       0.007992       0.006410      -0.018225       0.003851       0.014374              1.628579       1.694941       0.272487      -0.327445       1.474557      -0.077366       1.716239          -0.000002
           71              H       8.156185      25.419033      17.910461       0.145328       1.013280 0.75786621E+01  0.72429091E+02                                 1.605903                            1.569475      -0.774310       2.538819                    0.999834       3.022454       7.992539       0.525821       1.218843      -0.727259       0.036672      -0.008842       0.013700       0.040133      -0.001128       0.003850      -0.008329       0.019810      -0.017961      -0.014915       0.000852       0.014062              1.602795       1.902000      -0.106602       0.161230       1.421815      -0.113066       1.484569          -0.000009
           72              H       6.246312      22.686780      16.917713       0.138488       1.097727 0.78491316E+01  0.77118355E+02                                 1.792324                            1.666566      -1.130564       2.357441                    0.996561       3.526239      10.056737       0.469802       1.326950      -0.698641      -0.005907       0.011015      -0.035370       0.037513      -0.001237       0.006910      -0.004699      -0.016103       0.037712      -0.016008       0.000098       0.015910              1.850048       1.331210      -0.022721      -0.021619       1.934870      -0.452949       2.284064           0.000252
           73              H       4.731207      27.832084      14.841435       0.172505       0.975612 0.70592392E+01  0.67946990E+02                                 1.714399                            1.619683      -1.120052       2.381769                    0.997068       3.375765       9.716787       0.456626       1.393585      -0.686028      -0.019341       0.005787      -0.009076       0.022135       0.000895       0.003367      -0.005730       0.000946       0.005556      -0.006954       0.000086       0.006868              1.795510       2.283025      -0.240711       0.163966       1.571665      -0.193474       1.531842           0.000047
           74              H       6.049429      28.599340      15.201636       0.176230       0.803947 0.57672110E+01  0.53225321E+02                                 1.550679                            1.497925      -1.126057       2.384361                    0.995851       3.391295       9.827279       0.454892       1.458967      -0.672475       0.007146       0.021141       0.001206       0.022349       0.001542       0.006741       0.001313      -0.013620      -0.002105      -0.010928       0.002872       0.008056              1.597371       1.387293       0.147390       0.093206       1.979038       0.029994       1.425782           0.000032
           75              H       6.086407      27.419171      14.173746       0.174052       0.949409 0.68741240E+01  0.66039367E+02                                 1.708438                            1.616384      -1.207744       2.339531                    0.995844       3.476499      10.153195       0.447319       1.425289      -0.678956       0.005026      -0.001210      -0.022536       0.023122      -0.002266       0.001849       0.001431      -0.001118       0.015420      -0.005421      -0.000237       0.005658              1.762954       1.617620      -0.218726      -0.396779       1.525133       0.156836       2.146109          -0.000109
           76              H       6.383232      20.273729      17.207631       0.124656       1.058336 0.73842506E+01  0.72059719E+02                                 1.795409                            1.647068      -1.337616       2.249821                    0.993396       3.773506      11.026357       0.455588       1.377679      -0.686281       0.002104      -0.017207      -0.029665       0.034359      -0.001981      -0.000225       0.004751      -0.015182       0.018490      -0.010936       0.000677       0.010259              1.896871       1.319968      -0.018539      -0.052176       2.176661       0.605264       2.193986           0.000291
           77              H       4.274477      24.985621      18.168166       0.142004       1.050213 0.77867509E+01  0.74658750E+02                                 1.621626                            1.571835      -0.786912       2.527599                    0.999815       3.025986       7.922704       0.536899       1.189840      -0.734245      -0.029780      -0.013271       0.020637       0.038586       0.004619      -0.004581      -0.007746       0.017786      -0.007363      -0.013288      -0.000670       0.013958              1.624891       1.848801       0.194686      -0.221833       1.501104      -0.219958       1.524768          -0.000014
           78              H       7.907332      26.944760      16.150457       0.134662       0.960777 0.66893653E+01  0.63974264E+02                                 1.715324                            1.591933      -1.284195       2.283075                    0.995106       3.687281      10.824996       0.450806       1.420679      -0.677954       0.041985       0.017310      -0.012623       0.047135      -0.001845       0.006969      -0.012833       0.025202      -0.016876      -0.020986       0.002194       0.018792              1.813733       2.008885       0.394943      -0.402882       1.710165      -0.247900       1.722149          -0.000049
           79              H       3.942672      26.382496      16.255881       0.137850       1.157139 0.81739850E+01  0.80753098E+02                                 1.821303                            1.671156      -1.205488       2.322319                    0.996194       3.506150       9.876255       0.483893       1.281243      -0.708066      -0.045845       0.002183      -0.012134       0.047474       0.008142       0.001064      -0.006774       0.014033       0.002196      -0.014084       0.003276       0.010808              1.919084       2.491139      -0.293714       0.423739       1.615316      -0.239276       1.650797          -0.000043
           80              H       8.156185      18.507867      26.016439       0.145328       1.013280 0.75786572E+01  0.72429033E+02                                 1.605902                            1.569475      -0.774310       2.538819                    0.999834       3.022453       7.992536       0.525821       1.218843      -0.727259       0.036672       0.008842      -0.013700       0.040133       0.001128      -0.003850      -0.008329       0.019810      -0.017961      -0.014915       0.000852       0.014062              1.602794       1.902000       0.106602      -0.161230       1.421814      -0.113066       1.484569          -0.000009
           81              H       6.246312      21.240120      27.009187       0.138488       1.097727 0.78491316E+01  0.77118355E+02                                 1.792324                            1.666566      -1.130564       2.357441                    0.996561       3.526239      10.056737       0.469802       1.326950      -0.698641      -0.005907      -0.011015       0.035370       0.037513       0.001237      -0.006910      -0.004699      -0.016103       0.037712      -0.016008       0.000098       0.015910              1.850048       1.331210       0.022721       0.021619       1.934870      -0.452949       2.284064           0.000252
           82              H       4.731207      16.094816      29.085465       0.172505       0.975612 0.70592344E+01  0.67946935E+02                                 1.714398                            1.619683      -1.120053       2.381769                    0.997068       3.375764       9.716785       0.456626       1.393585      -0.686028      -0.019341      -0.005787       0.009076       0.022135      -0.000895      -0.003367      -0.005730       0.000946       0.005555      -0.006954       0.000086       0.006868              1.795510       2.283024       0.240711      -0.163966       1.571665      -0.193474       1.531842           0.000047
           83              H       6.049429      15.327560      28.725264       0.176231       0.803947 0.57672051E+01  0.53225253E+02                                 1.550678                            1.497924      -1.126056       2.384362                    0.995851       3.391293       9.827273       0.454892       1.458967      -0.672475       0.007146      -0.021141      -0.001206       0.022349      -0.001542      -0.006741       0.001313      -0.013620      -0.002104      -0.010928       0.002872       0.008056              1.597370       1.387292      -0.147390      -0.093206       1.979037       0.029994       1.425781           0.000032
           84              H       6.086407      16.507729       0.468554       0.174052       0.949409 0.68741240E+01  0.66039366E+02                                 1.708438                            1.616384      -1.207744       2.339530                    0.995844       3.476499      10.153195       0.447319       1.425289      -0.678956       0.005026       0.001210       0.022536       0.023122       0.002266      -0.001849       0.001431      -0.001118       0.015420      -0.005421      -0.000237       0.005658              1.762954       1.617620       0.218726       0.396779       1.525133       0.156836       2.146109          -0.000109
           85              H       6.383232      23.653171      26.719269       0.124656       1.058335 0.73842425E+01  0.72059627E+02                                 1.795408                            1.647068      -1.337615       2.249821                    0.993396       3.773504      11.026353       0.455587       1.377680      -0.686280       0.002104       0.017207       0.029665       0.034359       0.001981       0.000225       0.004750      -0.015182       0.018490      -0.010936       0.000677       0.010259              1.896871       1.319968       0.018539       0.052176       2.176661       0.605263       2.193985           0.000291
           86              H       4.274477      18.941279      25.758734       0.142004       1.050213 0.77867508E+01  0.74658750E+02                                 1.621626                            1.571835      -0.786912       2.527599                    0.999815       3.025986       7.922704       0.536899       1.189840      -0.734245      -0.029780       0.013271      -0.020637       0.038586      -0.004619       0.004581      -0.007746       0.017786      -0.007363      -0.013288      -0.000670       0.013958              1.624891       1.848801      -0.194686       0.221834       1.501104      -0.219958       1.524768          -0.000014
           87              H       7.907332      16.982140      27.776443       0.134662       0.960778 0.66893684E+01  0.63974300E+02                                 1.715324                            1.591933      -1.284195       2.283075                    0.995106       3.687282      10.824999       0.450806       1.420679      -0.677954       0.041985      -0.017310       0.012623       0.047135       0.001845      -0.006969      -0.012833       0.025202      -0.016876      -0.020986       0.002194       0.018792              1.813733       2.008885      -0.394943       0.402882       1.710165      -0.247900       1.722150          -0.000049
           88              H       3.942672      17.544404      27.671019       0.137850       1.157138 0.81739805E+01  0.80753046E+02                                 1.821303                            1.671156      -1.205487       2.322320                    0.996194       3.506149       9.876253       0.483893       1.281243      -0.708066      -0.045845      -0.002183       0.012134       0.047474      -0.008142      -0.001064      -0.006774       0.014033       0.002196      -0.014084       0.003276       0.010808              1.919084       2.491139       0.293714      -0.423739       1.615315      -0.239276       1.650797          -0.000043
           89              H       8.156185      26.016439      25.419033       0.145328       1.013281 0.75786652E+01  0.72429125E+02                                 1.605903                            1.569475      -0.774310       2.538819                    0.999834       3.022455       7.992541       0.525821       1.218843      -0.727259       0.036672      -0.013700      -0.008842       0.040133      -0.003850      -0.001128       0.008329       0.018885      -0.020734      -0.014914       0.000852       0.014062              1.602795       1.902000      -0.161230      -0.106602       1.484569       0.113066       1.421815          -0.000009
           90              H       6.246312      27.009187      22.686780       0.138488       1.097727 0.78491325E+01  0.77118367E+02                                 1.792324                            1.666566      -1.130564       2.357441                    0.996561       3.526239      10.056738       0.469802       1.326951      -0.698641      -0.005907       0.035370       0.011015       0.037513      -0.006910      -0.001237       0.004699      -0.026908       0.005299      -0.016008       0.000098       0.015910              1.850048       1.331210       0.021619      -0.022721       2.284065       0.452949       1.934871           0.000252
           91              H       4.731207      29.085465      27.832084       0.172505       0.975611 0.70592289E+01  0.67946870E+02                                 1.714398                            1.619682      -1.120052       2.381770                    0.997068       3.375763       9.716782       0.456626       1.393586      -0.686028      -0.019341       0.009076       0.005787       0.022135      -0.003367       0.000895       0.005730      -0.002305      -0.004197      -0.006954       0.000086       0.006868              1.795510       2.283024      -0.163966      -0.240711       1.531841       0.193474       1.571664           0.000047
           92              H       6.049429      28.725264      28.599340       0.176231       0.803946 0.57672018E+01  0.53225215E+02                                 1.550678                            1.497924      -1.126055       2.384362                    0.995851       3.391292       9.827269       0.454892       1.458967      -0.672475       0.007146      -0.001206       0.021141       0.022349      -0.006741       0.001542      -0.001313      -0.005758       0.021483      -0.010928       0.002872       0.008056              1.597369       1.387292      -0.093206       0.147390       1.425780      -0.029994       1.979036           0.000032
           93              H       6.086407       0.468554      27.419171       0.174052       0.949409 0.68741210E+01  0.66039332E+02                                 1.708437                            1.616384      -1.207744       2.339531                    0.995844       3.476498      10.153192       0.447319       1.425289      -0.678955       0.005026       0.022536      -0.001210       0.023122      -0.001849      -0.002266      -0.001431      -0.008269      -0.006033      -0.005421      -0.000237       0.005658              1.762954       1.617620       0.396778      -0.218726       2.146109      -0.156836       1.525133          -0.000109
           94              H       6.383232      26.719269      20.273729       0.124656       1.058337 0.73842562E+01  0.72059786E+02                                 1.795409                            1.647069      -1.337617       2.249820                    0.993396       3.773507      11.026360       0.455588       1.377679      -0.686281       0.002104       0.029665      -0.017207       0.034359       0.000225      -0.001981      -0.004750      -0.016836       0.013528      -0.010936       0.000677       0.010259              1.896872       1.319968       0.052176      -0.018539       2.193986      -0.605264       2.176662           0.000291
           95              H       4.274477      25.758734      24.985621       0.142004       1.050212 0.77867410E+01  0.74658627E+02                                 1.621624                            1.571833      -0.786912       2.527599                    0.999815       3.025985       7.922698       0.536900       1.189840      -0.734245      -0.029780      -0.020637      -0.013271       0.038586       0.004581       0.004619       0.007746       0.012574      -0.022997      -0.013288      -0.000670       0.013958              1.624889       1.848799       0.221833       0.194686       1.524766       0.219958       1.501102          -0.000014
           96              H       7.907332      27.776443      26.944760       0.134662       0.960777 0.66893658E+01  0.63974266E+02                                 1.715324                            1.591933      -1.284195       2.283075                    0.995106       3.687281      10.824994       0.450806       1.420679      -0.677954       0.041985       0.012623       0.017310       0.047135      -0.006969      -0.001845       0.012833       0.021039      -0.029365      -0.020986       0.002194       0.018792              1.813733       2.008884       0.402882       0.394943       1.722149       0.247900       1.710165          -0.000049
           97              H       3.942672      27.671019      26.382496       0.137850       1.157137 0.81739729E+01  0.80752951E+02                                 1.821302                            1.671155      -1.205486       2.322320                    0.996194       3.506148       9.876248       0.483893       1.281243      -0.708066      -0.045845       0.012134       0.002184       0.047474      -0.001064       0.008142       0.006774       0.005919      -0.022148      -0.014084       0.003276       0.010808              1.919083       2.491137      -0.423739      -0.293714       1.650796       0.239276       1.615314          -0.000043
           98              H       8.156185      17.910461      18.507867       0.145328       1.013280 0.75786603E+01  0.72429067E+02                                 1.605902                            1.569475      -0.774310       2.538819                    0.999834       3.022454       7.992538       0.525821       1.218843      -0.727259       0.036672       0.013700       0.008842       0.040133       0.003850       0.001128       0.008329       0.018885      -0.020734      -0.014915       0.000852       0.014062              1.602794       1.902000       0.161230       0.106602       1.484569       0.113066       1.421814          -0.000009
           99              H       6.246312      16.917713      21.240120       0.138488       1.097727 0.78491372E+01  0.77118422E+02                                 1.792324                            1.666566      -1.130565       2.357440                    0.996561       3.526240      10.056740       0.469802       1.326950      -0.698641      -0.005907      -0.035370      -0.011015       0.037513       0.006910       0.001237       0.004699      -0.026908       0.005299      -0.016008       0.000098       0.015910              1.850049       1.331210      -0.021619       0.022721       2.284065       0.452949       1.934871           0.000252
          100              H       4.731207      14.841435      16.094816       0.172505       0.975609 0.70592142E+01  0.67946696E+02                                 1.714396                            1.619681      -1.120049       2.381771                    0.997068       3.375760       9.716772       0.456626       1.393586      -0.686028      -0.019341      -0.009076      -0.005787       0.022135       0.003367      -0.000895       0.005730      -0.002305      -0.004197      -0.006954       0.000087       0.006868              1.795508       2.283021       0.163966       0.240711       1.531840       0.193473       1.571663           0.000046
          101              H       6.049429      15.201636      15.327560       0.176231       0.803947 0.57672066E+01  0.53225268E+02                                 1.550678                            1.497924      -1.126056       2.384362                    0.995851       3.391293       9.827271       0.454892       1.458967      -0.672475       0.007146       0.001206      -0.021141       0.022349       0.006741      -0.001542      -0.001313      -0.005758       0.021482      -0.010928       0.002872       0.008056              1.597370       1.387292       0.093206      -0.147390       1.425781      -0.029994       1.979037           0.000032
          102              H       6.086407      14.173746      16.507729       0.174052       0.949409 0.68741223E+01  0.66039344E+02                                 1.708437                            1.616384      -1.207743       2.339531                    0.995844       3.476498      10.153190       0.447319       1.425289      -0.678956       0.005026      -0.022536       0.001210       0.023122       0.001849       0.002265      -0.001431      -0.008269      -0.006033      -0.005421      -0.000237       0.005658              1.762954       1.617620      -0.396778       0.218726       2.146108      -0.156836       1.525133          -0.000109
          103              H       6.383232      17.207631      23.653171       0.124656       1.058336 0.73842518E+01  0.72059734E+02                                 1.795409                            1.647069      -1.337616       2.249821                    0.993396       3.773506      11.026357       0.455588       1.377679      -0.686281       0.002104      -0.029665       0.017207       0.034359      -0.000225       0.001981      -0.004751      -0.016836       0.013528      -0.010936       0.000677       0.010259              1.896872       1.319968      -0.052176       0.018539       2.193986      -0.605264       2.176661           0.000291
          104              H       4.274477      18.168166      18.941279       0.142004       1.050212 0.77867479E+01  0.74658718E+02                                 1.621626                            1.571835      -0.786912       2.527599                    0.999815       3.025985       7.922702       0.536899       1.189841      -0.734244      -0.029780       0.020637       0.013271       0.038586      -0.004581      -0.004619       0.007746       0.012574      -0.022997      -0.013288      -0.000670       0.013958              1.624891       1.848801      -0.221833      -0.194686       1.524768       0.219958       1.501104          -0.000014
          105              H       7.907332      16.150457      16.982140       0.134662       0.960777 0.66893641E+01  0.63974250E+02                                 1.715324                            1.591933      -1.284195       2.283075                    0.995106       3.687281      10.824996       0.450806       1.420679      -0.677954       0.041985      -0.012623      -0.017310       0.047135       0.006969       0.001845       0.012833       0.021039      -0.029365      -0.020986       0.002194       0.018792              1.813733       2.008885      -0.402882      -0.394943       1.722149       0.247900       1.710165          -0.000049
          106              H       3.942672      16.255881      17.544404       0.137850       1.157136 0.81739619E+01  0.80752817E+02                                 1.821301                            1.671154      -1.205485       2.322321                    0.996194       3.506146       9.876242       0.483893       1.281244      -0.708065      -0.045845      -0.012134      -0.002184       0.047474       0.001064      -0.008142       0.006774       0.005919      -0.022148      -0.014084       0.003276       0.010808              1.919082       2.491136       0.423739       0.293713       1.650795       0.239276       1.615314          -0.000043
          107              H       1.837915       3.865567      11.374139       0.145329       1.013280 0.75786613E+01  0.72429083E+02                                 1.605903                            1.569475      -0.774311       2.538819                    0.999834       3.022453       7.992537       0.525821       1.218843      -0.727259      -0.036672       0.008842      -0.013700       0.040134      -0.001128       0.003850      -0.008329       0.019810      -0.017961      -0.014914       0.000852       0.014062              1.602795       1.902001      -0.106602       0.161230       1.421815      -0.113066       1.484569          -0.000010
          108              H       3.747788       6.597820      12.366887       0.138487       1.097728 0.78491424E+01  0.77118479E+02                                 1.792324                            1.666566      -1.130563       2.357441                    0.996561       3.526243      10.056746       0.469803       1.326949      -0.698641       0.005907      -0.011015       0.035370       0.037513      -0.001237       0.006910      -0.004699      -0.016103       0.037712      -0.016008       0.000098       0.015910              1.850048       1.331210      -0.022720      -0.021619       1.934871      -0.452948       2.284063           0.000252
          109              H       5.262893       1.452516      14.443165       0.172505       0.975612 0.70592392E+01  0.67946989E+02                                 1.714399                            1.619683      -1.120053       2.381769                    0.997068       3.375765       9.716787       0.456626       1.393585      -0.686028       0.019341      -0.005787       0.009076       0.022135       0.000895       0.003367      -0.005730       0.000946       0.005556      -0.006954       0.000086       0.006868              1.795510       2.283025      -0.240711       0.163966       1.571665      -0.193474       1.531842           0.000047
          110              H       3.944671       0.685260      14.082964       0.176230       0.803947 0.57672072E+01  0.53225272E+02                                 1.550678                            1.497924      -1.126054       2.384362                    0.995851       3.391293       9.827269       0.454892       1.458966      -0.672475      -0.007146      -0.021141      -0.001206       0.022349       0.001542       0.006741       0.001313      -0.013620      -0.002104      -0.010928       0.002872       0.008056              1.597370       1.387292       0.147390       0.093206       1.979037       0.029993       1.425781           0.000032
          111              H       3.907693       1.865429      15.110854       0.174051       0.949409 0.68741187E+01  0.66039294E+02                                 1.708436                            1.616383      -1.207741       2.339532                    0.995844       3.476497      10.153183       0.447320       1.425288      -0.678956      -0.005026       0.001210       0.022536       0.023122      -0.002265       0.001849       0.001431      -0.001118       0.015420      -0.005421      -0.000237       0.005658              1.762953       1.617619      -0.218726      -0.396778       1.525132       0.156836       2.146107          -0.000109
          112              H       3.610868       9.010871      12.076969       0.124655       1.058336 0.73842543E+01  0.72059759E+02                                 1.795409                            1.647069      -1.337613       2.249822                    0.993396       3.773507      11.026358       0.455588       1.377679      -0.686281      -0.002104       0.017208       0.029665       0.034359      -0.001981      -0.000225       0.004751      -0.015182       0.018490      -0.010936       0.000677       0.010259              1.896871       1.319968      -0.018539      -0.052176       2.176661       0.605263       2.193985           0.000291
          113              H       5.719623       4.298979      11.116434       0.142005       1.050213 0.77867570E+01  0.74658827E+02                                 1.621627                            1.571835      -0.786913       2.527599                    0.999815       3.025986       7.922706       0.536899       1.189841      -0.734244       0.029780       0.013271      -0.020637       0.038586       0.004619      -0.004581      -0.007746       0.017786      -0.007363      -0.013288      -0.000670       0.013958              1.624892       1.848802       0.194686      -0.221834       1.501104      -0.219959       1.524769          -0.000014
          114              H       2.086768       2.339840      13.134143       0.134662       0.960776 0.66893577E+01  0.63974167E+02                                 1.715323                            1.591932      -1.284193       2.283076                    0.995106       3.687278      10.824982       0.450806       1.420678      -0.677954      -0.041985      -0.017310       0.012623       0.047135      -0.001845       0.006969      -0.012833       0.025202      -0.016876      -0.020986       0.002194       0.018792              1.813731       2.008883       0.394942      -0.402881       1.710164      -0.247899       1.722148          -0.000049
          115              H       6.051428       2.902104      13.028719       0.137850       1.157136 0.81739626E+01  0.80752819E+02                                 1.821300                            1.671154      -1.205485       2.322321                    0.996194       3.506146       9.876239       0.483893       1.281243      -0.708066       0.045845      -0.002183       0.012134       0.047474       0.008142       0.001064      -0.006774       0.014033       0.002196      -0.014084       0.003276       0.010808              1.919081       2.491134      -0.293713       0.423738       1.615313      -0.239276       1.650795          -0.000043
          116              H       1.837915      10.776733       3.268161       0.145329       1.013280 0.75786637E+01  0.72429116E+02                                 1.605903                            1.569476      -0.774311       2.538819                    0.999834       3.022453       7.992539       0.525820       1.218844      -0.727259      -0.036672      -0.008842       0.013700       0.040134       0.001128      -0.003850      -0.008329       0.019809      -0.017961      -0.014914       0.000852       0.014062              1.602795       1.902001       0.106602      -0.161230       1.421815      -0.113066       1.484570          -0.000009
          117              H       3.747788       8.044480       2.275413       0.138487       1.097728 0.78491466E+01  0.77118530E+02                                 1.792325                            1.666567      -1.130564       2.357440                    0.996561       3.526244      10.056749       0.469803       1.326949      -0.698641       0.005907       0.011015      -0.035370       0.037513       0.001237      -0.006910      -0.004699      -0.016103       0.037712      -0.016008       0.000098       0.015910              1.850048       1.331210       0.022720       0.021619       1.934871      -0.452948       2.284064           0.000252
          118              H       5.262893      13.189784       0.199135       0.172505       0.975612 0.70592343E+01  0.67946934E+02                                 1.714398                            1.619683      -1.120053       2.381769                    0.997068       3.375764       9.716785       0.456626       1.393585      -0.686028       0.019341       0.005787      -0.009076       0.022135      -0.000895      -0.003367      -0.005730       0.000946       0.005556      -0.006954       0.000086       0.006868              1.795510       2.283024       0.240711      -0.163966       1.571665      -0.193474       1.531842           0.000047
          119              H       3.944671      13.957040       0.559336       0.176230       0.803947 0.57672047E+01  0.53225248E+02                                 1.550679                            1.497924      -1.126055       2.384362                    0.995851       3.391293       9.827272       0.454892       1.458967      -0.672475      -0.007146       0.021141       0.001206       0.022349      -0.001542      -0.006741       0.001313      -0.013620      -0.002104      -0.010928       0.002872       0.008056              1.597370       1.387292      -0.147390      -0.093206       1.979037       0.029993       1.425781           0.000031
          120              H       3.907693      12.776871      28.816046       0.174052       0.949408 0.68741132E+01  0.66039235E+02                                 1.708436                            1.616383      -1.207742       2.339532                    0.995844       3.476496      10.153183       0.447319       1.425289      -0.678956      -0.005026      -0.001210      -0.022536       0.023122       0.002265      -0.001849       0.001431      -0.001118       0.015420      -0.005421      -0.000237       0.005658              1.762953       1.617619       0.218726       0.396778       1.525132       0.156836       2.146107          -0.000109
          121              H       3.610868       5.631429       2.565331       0.124656       1.058337 0.73842558E+01  0.72059775E+02                                 1.795408                            1.647068      -1.337613       2.249822                    0.993396       3.773507      11.026356       0.455588       1.377678      -0.686281      -0.002104      -0.017208      -0.029665       0.034359       0.001981       0.000225       0.004751      -0.015182       0.018490      -0.010936       0.000677       0.010259              1.896871       1.319968       0.018539       0.052176       2.176660       0.605263       2.193984           0.000291
          122              H       5.719623      10.343321       3.525866       0.142005       1.050213 0.77867557E+01  0.74658818E+02                                 1.621627                            1.571836      -0.786913       2.527599                    0.999815       3.025985       7.922706       0.536899       1.189842      -0.734244       0.029780      -0.013271       0.020637       0.038586      -0.004619       0.004581      -0.007746       0.017786      -0.007363      -0.013288      -0.000670       0.013958              1.624892       1.848803      -0.194686       0.221834       1.501105      -0.219959       1.524769          -0.000014
          123              H       2.086768      12.302460       1.508157       0.134662       0.960776 0.66893525E+01  0.63974109E+02                                 1.715322                            1.591932      -1.284192       2.283077                    0.995106       3.687277      10.824980       0.450806       1.420679      -0.677954      -0.041985       0.017310      -0.012623       0.047135       0.001845      -0.006969      -0.012833       0.025202      -0.016876      -0.020986       0.002194       0.018792              1.813731       2.008882      -0.394942       0.402881       1.710163      -0.247899       1.722147          -0.000049
          124              H       6.051428      11.740196       1.613581       0.137850       1.157136 0.81739578E+01  0.80752765E+02                                 1.821300                            1.671154      -1.205485       2.322321                    0.996194       3.506145       9.876238       0.483893       1.281244      -0.708065       0.045845       0.002183      -0.012134       0.047474      -0.008142      -0.001064      -0.006774       0.014033       0.002196      -0.014084       0.003276       0.010808              1.919081       2.491134       0.293713      -0.423738       1.615313      -0.239276       1.650795          -0.000043
          125              H       1.837915       3.268161       3.865567       0.145329       1.013280 0.75786650E+01  0.72429131E+02                                 1.605904                            1.569476      -0.774311       2.538819                    0.999834       3.022453       7.992539       0.525820       1.218844      -0.727259      -0.036672       0.013700       0.008842       0.040133      -0.003850      -0.001128       0.008329       0.018885      -0.020734      -0.014914       0.000852       0.014062              1.602796       1.902002      -0.161230      -0.106602       1.484570       0.113066       1.421815          -0.000009
          126              H       3.747788       2.275413       6.597820       0.138487       1.097728 0.78491437E+01  0.77118494E+02                                 1.792324                            1.666567      -1.130563       2.357441                    0.996561       3.526243      10.056746       0.469803       1.326949      -0.698641       0.005907      -0.035370      -0.011015       0.037513      -0.006910      -0.001237       0.004699      -0.026908       0.005298      -0.016008       0.000098       0.015910              1.850048       1.331210       0.021619      -0.022720       2.284064       0.452948       1.934871           0.000252
          127              H       5.262893       0.199135       1.452516       0.172505       0.975611 0.70592313E+01  0.67946895E+02                                 1.714398                            1.619682      -1.120052       2.381769                    0.997068       3.375763       9.716780       0.456626       1.393585      -0.686028       0.019341      -0.009076      -0.005787       0.022135      -0.003367       0.000895       0.005730      -0.002305      -0.004197      -0.006954       0.000086       0.006868              1.795509       2.283023      -0.163966      -0.240711       1.531841       0.193474       1.571664           0.000047
          128              H       3.944671       0.559336       0.685260       0.176230       0.803947 0.57672023E+01  0.53225218E+02                                 1.550678                            1.497924      -1.126054       2.384362                    0.995851       3.391292       9.827267       0.454892       1.458967      -0.672475      -0.007146       0.001206      -0.021141       0.022349      -0.006741       0.001542      -0.001313      -0.005758       0.021482      -0.010928       0.002872       0.008056              1.597369       1.387292      -0.093206       0.147390       1.425780      -0.029994       1.979036           0.000032
          129              H       3.907693      28.816046       1.865429       0.174051       0.949409 0.68741186E+01  0.66039293E+02                                 1.708436                            1.616383      -1.207741       2.339532                    0.995844       3.476497      10.153183       0.447320       1.425288      -0.678956      -0.005026      -0.022536       0.001210       0.023122      -0.001849      -0.002266      -0.001431      -0.008269      -0.006033      -0.005421      -0.000237       0.005658              1.762953       1.617619       0.396778      -0.218726       2.146107      -0.156836       1.525132          -0.000109
          130              H       3.610868       2.565331       9.010871       0.124655       1.058337 0.73842567E+01  0.72059783E+02                                 1.795408                            1.647068      -1.337613       2.249822                    0.993396       3.773507      11.026355       0.455588       1.377678      -0.686281      -0.002104      -0.029665       0.017208       0.034359       0.000225      -0.001981      -0.004750      -0.016836       0.013528      -0.010936       0.000677       0.010259              1.896871       1.319968       0.052176      -0.018539       2.193985      -0.605263       2.176661           0.000291
          131              H       5.719623       3.525866       4.298979       0.142005       1.050213 0.77867562E+01  0.74658815E+02                                 1.621626                            1.571835      -0.786913       2.527599                    0.999815       3.025986       7.922705       0.536899       1.189840      -0.734245       0.029780       0.020637       0.013271       0.038586       0.004581       0.004619       0.007746       0.012574      -0.022997      -0.013288      -0.000670       0.013958              1.624891       1.848802       0.221834       0.194686       1.524768       0.219959       1.501104          -0.000014
          132              H       2.086768       1.508157       2.339840       0.134662       0.960776 0.66893530E+01  0.63974111E+02                                 1.715322                            1.591931      -1.284192       2.283077                    0.995106       3.687277      10.824978       0.450806       1.420678      -0.677954      -0.041985      -0.012623      -0.017310       0.047135      -0.006969      -0.001845       0.012833       0.021039      -0.029365      -0.020986       0.002194       0.018792              1.813731       2.008882       0.402881       0.394942       1.722147       0.247899       1.710163          -0.000049
          133              H       6.051428       1.613581       2.902104       0.137850       1.157134 0.81739474E+01  0.80752635E+02                                 1.821299                            1.671153      -1.205484       2.322322                    0.996194       3.506143       9.876230       0.483893       1.281244      -0.708066       0.045845      -0.012134      -0.002183       0.047474      -0.001064       0.008142       0.006774       0.005919      -0.022148      -0.014084       0.003276       0.010808              1.919079       2.491132      -0.423738      -0.293713       1.650794       0.239275       1.615312          -0.000043
          134              H       1.837915      11.374139      10.776733       0.145329       1.013280 0.75786601E+01  0.72429065E+02                                 1.605902                            1.569475      -0.774311       2.538819                    0.999834       3.022453       7.992535       0.525821       1.218843      -0.727259      -0.036672      -0.013700      -0.008842       0.040134       0.003850       0.001128       0.008329       0.018885      -0.020734      -0.014914       0.000852       0.014062              1.602794       1.902000       0.161230       0.106602       1.484569       0.113066       1.421814          -0.000009
          135              H       3.747788      12.366887       8.044480       0.138487       1.097728 0.78491471E+01  0.77118533E+02                                 1.792324                            1.666567      -1.130563       2.357440                    0.996561       3.526244      10.056748       0.469803       1.326949      -0.698641       0.005907       0.035370       0.011015       0.037513       0.006910       0.001237       0.004699      -0.026908       0.005299      -0.016008       0.000098       0.015910              1.850048       1.331210      -0.021619       0.022720       2.284064       0.452948       1.934871           0.000252
          136              H       5.262893      14.443165      13.189784       0.172505       0.975612 0.70592405E+01  0.67947005E+02                                 1.714399                            1.619683      -1.120054       2.381769                    0.997068       3.375765       9.716787       0.456626       1.393585      -0.686028       0.019341       0.009076       0.005787       0.022135       0.003367      -0.000895       0.005730      -0.002305      -0.004196      -0.006954       0.000086       0.006868              1.795510       2.283025       0.163966       0.240711       1.531842       0.193474       1.571665           0.000046
          137              H       3.944671      14.082964      13.957040       0.176230       0.803947 0.57672031E+01  0.53225225E+02                                 1.550678                            1.497924      -1.126054       2.384363                    0.995851       3.391292       9.827266       0.454892       1.458967      -0.672475      -0.007146      -0.001206       0.021141       0.022349       0.006741      -0.001542      -0.001313      -0.005758       0.021483      -0.010928       0.002872       0.008056              1.597369       1.387292       0.093206      -0.147390       1.425780      -0.029994       1.979036           0.000031
          138              H       3.907693      15.110854      12.776871       0.174052       0.949409 0.68741169E+01  0.66039277E+02                                 1.708436                            1.616383      -1.207742       2.339532                    0.995844       3.476497      10.153185       0.447320       1.425288      -0.678956      -0.005026       0.022536      -0.001210       0.023122       0.001849       0.002266      -0.001431      -0.008269      -0.006033      -0.005421      -0.000237       0.005658              1.762953       1.617619      -0.396778       0.218726       2.146107      -0.156836       1.525132          -0.000109
          139              H       3.610868      12.076969       5.631429       0.124655       1.058337 0.73842559E+01  0.72059775E+02                                 1.795408                            1.647068      -1.337613       2.249822                    0.993396       3.773507      11.026356       0.455588       1.377678      -0.686281      -0.002104       0.029665      -0.017208       0.034359      -0.000225       0.001981      -0.004751      -0.016836       0.013528      -0.010936       0.000677       0.010259              1.896871       1.319968      -0.052176       0.018539       2.193985      -0.605263       2.176661           0.000291
          140              H       5.719623      11.116434      10.343321       0.142005       1.050213 0.77867529E+01  0.74658780E+02                                 1.621626                            1.571835      -0.786913       2.527599                    0.999815       3.025985       7.922704       0.536899       1.189841      -0.734244       0.029780      -0.020637      -0.013271       0.038586      -0.004581      -0.004619       0.007746       0.012574      -0.022997      -0.013288      -0.000670       0.013958              1.624892       1.848802      -0.221834      -0.194686       1.524768       0.219959       1.501104          -0.000014
          141              H       2.086768      13.134143      12.302460       0.134662       0.960776 0.66893542E+01  0.63974125E+02                                 1.715322                            1.591931      -1.284192       2.283077                    0.995106       3.687277      10.824978       0.450806       1.420678      -0.677954      -0.041985       0.012623       0.017310       0.047135       0.006969       0.001845       0.012833       0.021039      -0.029365      -0.020986       0.002194       0.018792              1.813731       2.008882      -0.402881      -0.394942       1.722147       0.247899       1.710163          -0.000049
          142              H       6.051428      13.028719      11.740196       0.137850       1.157136 0.81739639E+01  0.80752835E+02                                 1.821300                            1.671154      -1.205485       2.322321                    0.996194       3.506146       9.876239       0.483893       1.281243      -0.708066       0.045845       0.012134       0.002183       0.047474       0.001064      -0.008142       0.006774       0.005919      -0.022148      -0.014084       0.003276       0.010808              1.919081       2.491134       0.423738       0.293713       1.650795       0.239276       1.615313          -0.000043
          143              C       6.001457      20.557789      14.164961      -0.155591      35.802109 0.43111400E+03  0.10176103E+05                                 9.620121                            7.040501      -0.061641       1.951814                    0.999399      30.082332      88.399301       0.601825       0.431168      -1.048565      -0.002180      -0.028532      -0.012081       0.031061      -0.033352      -0.000959       0.008406       0.004323       0.129286      -0.055276       0.010612       0.044665             12.032932      12.696273       4.982607      -0.004418      17.997290      -0.834788       5.405233           0.000379
          144              C       6.764007      18.308732      14.434379      -0.168889      36.514044 0.47883566E+03  0.11603411E+05                                 9.735161                            7.417290      -0.169254       1.899429                    0.999530      31.282882      93.150575       0.586640       0.430859      -1.048726       0.010576       0.017113      -0.039807       0.044602       0.015331      -0.011091       0.016341      -0.056103       0.094700      -0.050502       0.009553       0.040949             11.697104      17.402454      -0.519488       0.288172      12.290507      -0.350123       5.398353           0.000927
          145              C       8.069236      18.748001      14.484163      -0.009896      39.585629 0.41789698E+03  0.96526456E+04                                10.030693                            6.737900       0.019327       2.010884                    0.999337      26.855450      74.603942       0.650905       0.407391      -1.078414      -0.029227       0.028247      -0.031397       0.051360       0.011257      -0.002711       0.005487       0.001772       0.016809      -0.015718       0.006070       0.009648             13.523442      17.667889      -4.543226      -0.290990      17.643244      -0.447977       5.259192           0.007850
          146              C       8.329083      20.089236      14.355311      -0.154583      36.998575 0.44656787E+03  0.10594631E+05                                 9.760308                            7.116855       0.001499       1.967070                    0.999606      30.001778      87.320022       0.606999       0.425324      -1.056068      -0.007976      -0.017399      -0.027656       0.033633       0.019020      -0.010598       0.014893       0.061726       0.088627      -0.054570       0.018944       0.035626             12.231856      11.287006      -3.048623       0.052422      20.240348      -0.857059       5.168214          -0.001410
          147              C       5.711628      19.222411      14.334812      -0.005214      40.472722 0.43560605E+03  0.10162586E+05                                10.212038                            6.906340       0.113467       2.041532                    0.999349      27.009056      75.307861       0.639385       0.410614      -1.076721       0.033636       0.033049      -0.016631       0.050003      -0.018702      -0.000719       0.004134      -0.001637      -0.003737      -0.018422      -0.001498       0.019920             13.789801      19.165491       5.187493       0.602587      16.683253      -0.253487       5.520660           0.002574
          148              C       8.566943      23.158262      14.680370      -0.159190      34.733851 0.44065861E+03  0.10394631E+05                                 9.259762                            6.994931       0.173260       2.017865                    0.999783      29.858378      85.975188       0.623596       0.416386      -1.064248       0.013024       0.022202      -0.028865       0.038675      -0.017529       0.027350      -0.015185       0.019483       0.025214      -0.024329      -0.019297       0.043626             11.411603       7.597397       3.161187       1.376214      19.419858      -1.596490       7.217556           0.000661
          149              C       8.141194      25.181828      13.503129      -0.038794      37.839170 0.45867467E+03  0.10840726E+05                                 9.801361                            7.098281      -0.012749       1.992196                    0.999394      27.730911      77.848333       0.629100       0.411939      -1.075753       0.013613      -0.054259      -0.021280       0.059851       0.006471       0.002372      -0.008688       0.002773       0.027423      -0.014206       0.001085       0.013121             12.964963       7.916039       2.924308       1.555809      22.716624      -3.330330       8.262227           0.006963
          150              C       7.573529      22.496430      13.918970       0.079203      37.890140 0.40474467E+03  0.92899708E+04                                 9.922937                            6.727421      -0.077194       1.987290                    0.999274      26.279445      73.173182       0.636393       0.419322      -1.068867       0.018564      -0.002777      -0.013430       0.023081       0.011031      -0.010893      -0.001535      -0.006255      -0.090828      -0.032942       0.005243       0.027699             13.924834       7.921975       3.134018       1.544086      25.978377      -3.186092       7.874151          -0.000334
          151              C       9.188576      17.761110      14.583731       0.607459      24.563783 0.24027631E+03  0.49310876E+04                                 7.844797                            5.517773       0.007418       2.066546                    0.999522      22.014853      61.565181       0.628096       0.475169      -1.017026       0.052279      -0.041317      -0.015769       0.068475       0.019160       0.014053       0.019017      -0.012449       0.336626      -0.076250      -0.039641       0.115891             10.016524      14.065792      -2.920739      -1.177346      11.417605      -0.394176       4.566173          -0.001246
          152              C       4.294465      18.636719      14.331883       0.560116      24.825387 0.25682228E+03  0.53562284E+04                                 7.910897                            5.682447      -0.111415       2.012695                    0.999346      22.850794      64.305442       0.622888       0.471487      -1.019560      -0.043046      -0.031565      -0.021353       0.057491      -0.017136       0.006989       0.020470      -0.036602       0.310965      -0.078013      -0.028744       0.106757             10.189724      15.312524       4.270870       0.911816      10.723950       0.278702       4.532697          -0.002094
          153              C       8.440017      26.687056      13.321565       0.590242      23.295001 0.24553308E+03  0.50705532E+04                                 7.559546                            5.578684      -0.012027       2.051577                    0.999481      22.507216      63.312034       0.623988       0.475319      -1.016095       0.039342       0.054803      -0.026796       0.072589      -0.035573      -0.059685       0.018020       0.133229      -0.001395      -0.075466      -0.035197       0.110663              9.470266       6.314554       1.926014       1.592998      13.637158      -2.206131       8.459086          -0.000220
          154              C       7.277704      21.020486      14.182532       0.071833      40.714660 0.41530526E+03  0.95868065E+04                                10.357763                            6.795647       0.009792       2.015337                    0.999410      26.340973      73.375031       0.636318       0.416990      -1.071155       0.004724      -0.005404      -0.013669       0.015439       0.005173       0.010856       0.000494      -0.016128      -0.001722      -0.016247       0.004633       0.011613             14.707068      11.760921       2.285653      -0.236522      26.437679      -2.296250       5.922604           0.000491
          155              C       8.854773      24.481926      14.449022      -0.123808      33.263440 0.42365952E+03  0.99303481E+04                                 9.054058                            6.902019       0.002218       1.964994                    0.999660      29.759092      86.394447       0.619715       0.421664      -1.057215       0.008695      -0.024495      -0.030656       0.040192       0.016942       0.015163       0.007936       0.037178       0.014893      -0.027771      -0.005235       0.033005             11.110380       7.451090       1.957432       1.375820      18.499775      -2.731467       7.380276           0.000601
          156              C       7.127792      24.537566      12.788585      -0.097331      33.463054 0.41374551E+03  0.96002175E+04                                 9.039490                            6.797811       0.068677       1.993934                    0.999621      28.871230      82.254157       0.630264       0.418828      -1.063469       0.025972      -0.030168      -0.010930       0.041281      -0.011141       0.016673      -0.016352       0.024940       0.028126      -0.025298      -0.007622       0.032920             11.072898       7.243098       2.434958       1.665471      18.382151      -2.483468       7.593446          -0.000571
          157              C       6.846958      23.208046      13.066789      -0.141641      33.152830 0.39277932E+03  0.90024339E+04                                 8.950741                            6.583290       0.120032       2.011670                    0.999788      28.862482      81.916178       0.645842       0.413779      -1.065938       0.016761       0.027026      -0.015053       0.035184       0.022153       0.014270       0.009172       0.034838      -0.005679      -0.027432      -0.009092       0.036525             11.166973       6.974987       1.577795       1.539918      19.125787      -3.572467       7.400146           0.000083
          158              C       6.001457      23.369111       0.477339      -0.155591      35.802087 0.43111370E+03  0.10176095E+05                                 9.620118                            7.040499      -0.061642       1.951814                    0.999399      30.082335      88.399320       0.601825       0.431168      -1.048565      -0.002180       0.028532       0.012081       0.031061       0.033352       0.000959       0.008406       0.004323       0.129286      -0.055276       0.010611       0.044665             12.032927      12.696273      -4.982605       0.004417      17.997278      -0.834788       5.405231           0.000380
          159              C       6.764007      25.618168       0.207921      -0.168889      36.514032 0.47883551E+03  0.11603406E+05                                 9.735159                            7.417289      -0.169255       1.899429                    0.999530      31.282877      93.150557       0.586640       0.430859      -1.048726       0.010576      -0.017113       0.039807       0.044602      -0.015331       0.011091       0.016341      -0.056103       0.094701      -0.050502       0.009553       0.040949             11.697102      17.402451       0.519487      -0.288172      12.290505      -0.350123       5.398352           0.000926
          160              C       8.069236      25.178899       0.158137      -0.009896      39.585618 0.41789692E+03  0.96526437E+04                                10.030691                            6.737899       0.019327       2.010883                    0.999337      26.855448      74.603932       0.650905       0.407391      -1.078414      -0.029227      -0.028247       0.031397       0.051360      -0.011256       0.002711       0.005487       0.001772       0.016809      -0.015718       0.006070       0.009648             13.523438      17.667883       4.543224       0.290989      17.643239      -0.447977       5.259192           0.007850
          161              C       8.329083      23.837664       0.286989      -0.154583      36.998589 0.44656809E+03  0.10594637E+05                                 9.760310                            7.116857       0.001498       1.967070                    0.999606      30.001788      87.320057       0.606999       0.425324      -1.056068      -0.007976       0.017399       0.027656       0.033633      -0.019021       0.010598       0.014893       0.061726       0.088627      -0.054570       0.018944       0.035626             12.231857      11.287008       3.048622      -0.052422      20.240348      -0.857060       5.168215          -0.001409
          162              C       5.711628      24.704489       0.307488      -0.005214      40.472734 0.43560627E+03  0.10162592E+05                                10.212041                            6.906341       0.113466       2.041532                    0.999349      27.009063      75.307885       0.639385       0.410614      -1.076721       0.033636      -0.033049       0.016631       0.050003       0.018702       0.000719       0.004134      -0.001638      -0.003737      -0.018422      -0.001498       0.019920             13.789805      19.165495      -5.187495      -0.602587      16.683258      -0.253488       5.520661           0.002575
          163              C       8.566943      20.768638      -0.038070      -0.159190      34.733854 0.44065859E+03  0.10394631E+05                                 9.259763                            6.994931       0.173260       2.017866                    0.999783      29.858376      85.975181       0.623596       0.416386      -1.064248       0.013024      -0.022202       0.028865       0.038675       0.017529      -0.027350      -0.015184       0.019483       0.025215      -0.024329      -0.019297       0.043625             11.411605       7.597398      -3.161190      -1.376214      19.419862      -1.596490       7.217556           0.000660
          164              C       8.141194      18.745072       1.139171      -0.038794      37.839161 0.45867462E+03  0.10840725E+05                                 9.801359                            7.098280      -0.012749       1.992196                    0.999394      27.730910      77.848327       0.629100       0.411939      -1.075753       0.013613       0.054259       0.021280       0.059851      -0.006471      -0.002372      -0.008688       0.002773       0.027423      -0.014206       0.001085       0.013121             12.964959       7.916037      -2.924305      -1.555810      22.716613      -3.330330       8.262226           0.006963
          165              C       7.573529      21.430470       0.723330       0.079203      37.890115 0.40474443E+03  0.92899638E+04                                 9.922932                            6.727419      -0.077194       1.987290                    0.999274      26.279442      73.173167       0.636393       0.419322      -1.068867       0.018564       0.002777       0.013431       0.023081      -0.011031       0.010893      -0.001535      -0.006254      -0.090828      -0.032942       0.005243       0.027699             13.924824       7.921973      -3.134017      -1.544087      25.978352      -3.186088       7.874148          -0.000334
          166              C       9.188576      26.165790       0.058569       0.607458      24.563794 0.24027642E+03  0.49310899E+04                                 7.844798                            5.517773       0.007420       2.066547                    0.999522      22.014850      61.565151       0.628097       0.475169      -1.017027       0.052279       0.041317       0.015768       0.068475      -0.019159      -0.014053       0.019017      -0.012449       0.336625      -0.076250      -0.039641       0.115890             10.016526      14.065802       2.920739       1.177346      11.417603      -0.394176       4.566173          -0.001245
          167              C       4.294465      25.290181       0.310417       0.560116      24.825393 0.25682230E+03  0.53562284E+04                                 7.910897                            5.682446      -0.111411       2.012697                    0.999346      22.850784      64.305387       0.622889       0.471486      -1.019560      -0.043046       0.031565       0.021353       0.057491       0.017136      -0.006989       0.020469      -0.036601       0.310964      -0.078013      -0.028744       0.106757             10.189727      15.312532      -4.270877      -0.911815      10.723951       0.278701       4.532696          -0.002094
          168              C       8.440017      17.239844       1.320735       0.590242      23.295004 0.24553313E+03  0.50705546E+04                                 7.559547                            5.578684      -0.012028       2.051577                    0.999481      22.507219      63.312046       0.623988       0.475319      -1.016095       0.039342      -0.054803       0.026796       0.072590       0.035573       0.059685       0.018020       0.133228      -0.001396      -0.075466      -0.035197       0.110663              9.470266       6.314554      -1.926013      -1.592998      13.637158      -2.206132       8.459087          -0.000219
          169              C       7.277704      22.906414       0.459768       0.071833      40.714658 0.41530527E+03  0.95868067E+04                                10.357762                            6.795647       0.009792       2.015337                    0.999410      26.340973      73.375030       0.636318       0.416990      -1.071155       0.004724       0.005404       0.013669       0.015439      -0.005173      -0.010856       0.000494      -0.016128      -0.001721      -0.016247       0.004634       0.011613             14.707067      11.760923      -2.285654       0.236522      26.437673      -2.296251       5.922604           0.000490
          170              C       8.854773      19.444974       0.193278      -0.123808      33.263443 0.42365954E+03  0.99303488E+04                                 9.054059                            6.902019       0.002218       1.964994                    0.999660      29.759094      86.394459       0.619715       0.421664      -1.057215       0.008695       0.024495       0.030656       0.040192      -0.016942      -0.015163       0.007936       0.037178       0.014893      -0.027771      -0.005234       0.033005             11.110382       7.451091      -1.957433      -1.375820      18.499777      -2.731467       7.380277           0.000601
          171              C       7.127792      19.389334       1.853715      -0.097331      33.463053 0.41374573E+03  0.96002238E+04                                 9.039490                            6.797813       0.068676       1.993934                    0.999621      28.871230      82.254152       0.630263       0.418828      -1.063469       0.025972       0.030168       0.010930       0.041281       0.011141      -0.016673      -0.016352       0.024940       0.028126      -0.025298      -0.007622       0.032920             11.072896       7.243098      -2.434956      -1.665472      18.382143      -2.483467       7.593447          -0.000572
          172              C       6.846958      20.718855       1.575511      -0.141640      33.152801 0.39277915E+03  0.90024286E+04                                 8.950735                            6.583287       0.120032       2.011670                    0.999788      28.862477      81.916145       0.645842       0.413779      -1.065938       0.016760      -0.027026       0.015054       0.035184      -0.022153      -0.014270       0.009172       0.034838      -0.005679      -0.027432      -0.009092       0.036525             11.166962       6.974984      -1.577788      -1.539920      19.125759      -3.572465       7.400144           0.000084
          173              C       6.001457       0.477339      20.557789      -0.155591      35.802118 0.43111407E+03  0.10176106E+05                                 9.620123                            7.040502      -0.061643       1.951814                    0.999399      30.082341      88.399348       0.601825       0.431168      -1.048565      -0.002180       0.012081      -0.028532       0.031061       0.000959      -0.033352      -0.008406      -0.062482      -0.071127      -0.055276       0.010611       0.044665             12.032936      12.696278       0.004418       4.982608       5.405234       0.834789      17.997297           0.000379
          174              C       6.764007       0.207921      18.308732      -0.168888      36.514040 0.47883560E+03  0.11603409E+05                                 9.735161                            7.417289      -0.169255       1.899429                    0.999530      31.282883      93.150583       0.586640       0.430859      -1.048726       0.010576       0.039807       0.017113       0.044602       0.011091       0.015330      -0.016341      -0.075402       0.036805      -0.050502       0.009553       0.040950             11.697105      17.402455      -0.288172      -0.519487       5.398353       0.350124      12.290508           0.000927
          175              C       8.069236       0.158137      18.748001      -0.009896      39.585634 0.41789709E+03  0.96526489E+04                                10.030694                            6.737901       0.019325       2.010883                    0.999337      26.855455      74.603962       0.650905       0.407391      -1.078414      -0.029227       0.031397       0.028247       0.051360       0.002711       0.011256      -0.005487      -0.007519      -0.011062      -0.015718       0.006070       0.009648             13.523443      17.667889       0.290989      -4.543226       5.259193       0.447977      17.643246           0.007850
          176              C       8.329083       0.286989      20.089236      -0.154583      36.998600 0.44656822E+03  0.10594641E+05                                 9.760312                            7.116858       0.001496       1.967069                    0.999606      30.001795      87.320089       0.606998       0.425324      -1.056068      -0.007977       0.027656      -0.017399       0.033633       0.010598       0.019021      -0.014893      -0.013451      -0.136902      -0.054570       0.018944       0.035626             12.231860      11.287011      -0.052422      -3.048622       5.168216       0.857061      20.240354          -0.001409
          177              C       5.711628       0.307488      19.222411      -0.005214      40.472755 0.43560645E+03  0.10162597E+05                                10.212045                            6.906343       0.113464       2.041532                    0.999349      27.009070      75.307914       0.639385       0.410614      -1.076721       0.033637       0.016631       0.033049       0.050003       0.000719      -0.018702      -0.004134       0.001050       0.004324      -0.018422      -0.001498       0.019920             13.789813      19.165508      -0.602587       5.187501       5.520664       0.253488      16.683268           0.002574
          178              C       8.566943      -0.038070      23.158262      -0.159190      34.733852 0.44065863E+03  0.10394632E+05                                 9.259763                            6.994931       0.173260       2.017866                    0.999783      29.858377      85.975184       0.623596       0.416386      -1.064248       0.013024       0.028865       0.022202       0.038675      -0.027350      -0.017529       0.015184      -0.002866      -0.041831      -0.024329      -0.019297       0.043626             11.411604       7.597397      -1.376214       3.161188       7.217556       1.596491      19.419860           0.000661
          179              C       8.141194       1.139171      25.181828      -0.038794      37.839181 0.45867479E+03  0.10840730E+05                                 9.801364                            7.098282      -0.012750       1.992195                    0.999394      27.730915      77.848353       0.629100       0.411939      -1.075753       0.013613       0.021280      -0.054259       0.059851      -0.002372       0.006471       0.008688      -0.012325      -0.017871      -0.014206       0.001085       0.013121             12.964967       7.916041      -1.555810       2.924309       8.262229       3.330333      22.716632           0.006963
          180              C       7.573529       0.723330      22.496430       0.079203      37.890139 0.40474464E+03  0.92899699E+04                                 9.922937                            6.727421      -0.077194       1.987290                    0.999274      26.279444      73.173177       0.636393       0.419322      -1.068867       0.018564       0.013430      -0.002777       0.023081       0.010893       0.011031       0.001535       0.042287       0.054796      -0.032942       0.005243       0.027699             13.924834       7.921974      -1.544085       3.134019       7.874150       3.186093      25.978378          -0.000333
          181              C       9.188576       0.058569      17.761110       0.607458      24.563821 0.24027668E+03  0.49310964E+04                                 7.844802                            5.517775       0.007421       2.066547                    0.999522      22.014858      61.565169       0.628097       0.475169      -1.017027       0.052279       0.015768      -0.041317       0.068475      -0.014053       0.019159      -0.019017      -0.174536      -0.149639      -0.076249      -0.039641       0.115890             10.016534      14.065820       1.177347      -2.920742       4.566175       0.394176      11.417608          -0.001244
          182              C       4.294465       0.310417      18.636719       0.560116      24.825402 0.25682233E+03  0.53562288E+04                                 7.910898                            5.682446      -0.111409       2.012697                    0.999346      22.850777      64.305350       0.622889       0.471486      -1.019560      -0.043046       0.021353      -0.031565       0.057491      -0.006989      -0.017136      -0.020469      -0.173781      -0.100581      -0.078012      -0.028744       0.106756             10.189732      15.312545      -0.911816       4.270885       4.532697      -0.278702      10.723955          -0.002093
          183              C       8.440017       1.320735      26.687056       0.590242      23.295005 0.24553312E+03  0.50705543E+04                                 7.559547                            5.578684      -0.012028       2.051577                    0.999481      22.507220      63.312052       0.623988       0.475319      -1.016095       0.039342       0.026796       0.054803       0.072589       0.059685      -0.035573      -0.018020       0.067312      -0.199145      -0.075466      -0.035197       0.110663              9.470268       6.314555      -1.592998       1.926015       8.459087       2.206132      13.637161          -0.000218
          184              C       7.277704       0.459768      21.020486       0.071833      40.714662 0.41530527E+03  0.95868068E+04                                10.357763                            6.795647       0.009791       2.015336                    0.999410      26.340974      73.375036       0.636318       0.416990      -1.071155       0.004724       0.013669      -0.005404       0.015439      -0.010856       0.005173      -0.000494      -0.007203       0.025053      -0.016247       0.004633       0.011613             14.707069      11.760924       0.236522       2.285654       5.922605       2.296251      26.437679           0.000490
          185              C       8.854773       0.193278      24.481926      -0.123808      33.263441 0.42365955E+03  0.99303489E+04                                 9.054058                            6.902019       0.002218       1.964994                    0.999660      29.759093      86.394452       0.619715       0.421664      -1.057215       0.008695       0.030656      -0.024495       0.040192      -0.015163       0.016943      -0.007936       0.011143      -0.063214      -0.027771      -0.005235       0.033005             11.110381       7.451090      -1.375820       1.957432       7.380277       2.731468      18.499775           0.000601
          186              C       7.127792       1.853715      24.537566      -0.097331      33.463058 0.41374554E+03  0.96002187E+04                                 9.039491                            6.797812       0.068676       1.993934                    0.999621      28.871232      82.254169       0.630263       0.418828      -1.063469       0.025972       0.010930      -0.030168       0.041281      -0.016673      -0.011141       0.016352      -0.001593      -0.051473      -0.025298      -0.007622       0.032920             11.072900       7.243099      -1.665471       2.434958       7.593447       2.483470      18.382154          -0.000572
          187              C       6.846958       1.575511      23.208046      -0.141641      33.152833 0.39277934E+03  0.90024344E+04                                 8.950742                            6.583290       0.120032       2.011670                    0.999788      28.862482      81.916175       0.645842       0.413779      -1.065938       0.016760       0.015053       0.027026       0.035184      -0.014270       0.022153      -0.009172       0.020258      -0.049418      -0.027432      -0.009092       0.036525             11.166975       6.974987      -1.539917       1.577795       7.400146       3.572469      19.125790           0.000083
          188              C       6.001457      14.164961      23.369111      -0.155590      35.802086 0.43111369E+03  0.10176095E+05                                 9.620118                            7.040499      -0.061642       1.951814                    0.999399      30.082335      88.399325       0.601825       0.431168      -1.048565      -0.002180      -0.012081       0.028532       0.031061      -0.000959       0.033352      -0.008406      -0.062482      -0.071127      -0.055276       0.010611       0.044665             12.032927      12.696273      -0.004417      -4.982603       5.405231       0.834788      17.997278           0.000380
          189              C       6.764007      14.434379      25.618168      -0.168889      36.514048 0.47883575E+03  0.11603414E+05                                 9.735163                            7.417291      -0.169255       1.899429                    0.999530      31.282888      93.150609       0.586640       0.430859      -1.048726       0.010576      -0.039807      -0.017113       0.044602      -0.011091      -0.015330      -0.016341      -0.075402       0.036805      -0.050502       0.009553       0.040949             11.697108      17.402458       0.288172       0.519487       5.398354       0.350123      12.290511           0.000926
          190              C       8.069236      14.484163      25.178899      -0.009896      39.585650 0.41789728E+03  0.96526544E+04                                10.030697                            6.737902       0.019325       2.010883                    0.999337      26.855462      74.603991       0.650905       0.407391      -1.078414      -0.029227      -0.031397      -0.028247       0.051360      -0.002711      -0.011256      -0.005487      -0.007519      -0.011062      -0.015718       0.006070       0.009648             13.523447      17.667894      -0.290989       4.543227       5.259194       0.447977      17.643253           0.007850
          191              C       8.329083      14.355311      23.837664      -0.154583      36.998609 0.44656833E+03  0.10594645E+05                                 9.760314                            7.116859       0.001496       1.967069                    0.999606      30.001800      87.320117       0.606998       0.425324      -1.056068      -0.007977      -0.027656       0.017399       0.033633      -0.010598      -0.019021      -0.014893      -0.013451      -0.136902      -0.054570       0.018944       0.035626             12.231863      11.287014       0.052422       3.048622       5.168217       0.857061      20.240359          -0.001409
          192              C       5.711628      14.334812      24.704489      -0.005214      40.472748 0.43560644E+03  0.10162597E+05                                10.212044                            6.906343       0.113465       2.041532                    0.999349      27.009069      75.307910       0.639385       0.410614      -1.076721       0.033637      -0.016631      -0.033049       0.050003      -0.000719       0.018702      -0.004134       0.001050       0.004324      -0.018422      -0.001498       0.019920             13.789810      19.165504       0.602587      -5.187498       5.520663       0.253488      16.683264           0.002574
          193              C       8.566943      14.680370      20.768638      -0.159190      34.733857 0.44065866E+03  0.10394633E+05                                 9.259764                            6.994932       0.173260       2.017865                    0.999783      29.858379      85.975194       0.623596       0.416386      -1.064248       0.013024      -0.028865      -0.022202       0.038675       0.027350       0.017529       0.015184      -0.002866      -0.041831      -0.024329      -0.019297       0.043626             11.411605       7.597398       1.376215      -3.161188       7.217557       1.596491      19.419861           0.000661
          194              C       8.141194      13.503129      18.745072      -0.038794      37.839176 0.45867486E+03  0.10840732E+05                                 9.801362                            7.098282      -0.012750       1.992195                    0.999394      27.730918      77.848356       0.629100       0.411939      -1.075753       0.013613      -0.021280       0.054259       0.059851       0.002372      -0.006471       0.008688      -0.012325      -0.017871      -0.014206       0.001085       0.013121             12.964963       7.916037       1.555809      -2.924305       8.262228       3.330332      22.716623           0.006964
          195              C       7.573529      13.918970      21.430470       0.079203      37.890127 0.40474456E+03  0.92899677E+04                                 9.922934                            6.727420      -0.077194       1.987289                    0.999274      26.279447      73.173187       0.636393       0.419322      -1.068867       0.018564      -0.013430       0.002777       0.023081      -0.010893      -0.011031       0.001535       0.042287       0.054796      -0.032942       0.005243       0.027699             13.924828       7.921974       1.544087      -3.134016       7.874150       3.186090      25.978359          -0.000334
          196              C       9.188576      14.583731      26.165790       0.607458      24.563817 0.24027664E+03  0.49310954E+04                                 7.844802                            5.517775       0.007421       2.066547                    0.999522      22.014857      61.565172       0.628097       0.475169      -1.017027       0.052279      -0.015768       0.041317       0.068475       0.014053      -0.019159      -0.019017      -0.174536      -0.149639      -0.076249      -0.039641       0.115890             10.016534      14.065818      -1.177347       2.920743       4.566175       0.394176      11.417609          -0.001244
          197              C       4.294465      14.331883      25.290181       0.560116      24.825397 0.25682230E+03  0.53562279E+04                                 7.910896                            5.682445      -0.111408       2.012698                    0.999346      22.850775      64.305340       0.622889       0.471486      -1.019560      -0.043046      -0.021353       0.031565       0.057491       0.006989       0.017136      -0.020469      -0.173782      -0.100581      -0.078012      -0.028744       0.106756             10.189729      15.312539       0.911816      -4.270882       4.532696      -0.278702      10.723952          -0.002092
          198              C       8.440017      13.321565      17.239844       0.590242      23.295003 0.24553311E+03  0.50705536E+04                                 7.559545                            5.578683      -0.012025       2.051578                    0.999481      22.507212      63.312008       0.623988       0.475318      -1.016095       0.039342      -0.026796      -0.054803       0.072590      -0.059685       0.035573      -0.018019       0.067312      -0.199144      -0.075466      -0.035197       0.110663              9.470265       6.314551       1.592998      -1.926011       8.459086       2.206133      13.637157          -0.000220
          199              C       7.277704      14.182532      22.906414       0.071833      40.714669 0.41530537E+03  0.95868098E+04                                10.357764                            6.795648       0.009791       2.015336                    0.999410      26.340977      73.375048       0.636318       0.416990      -1.071155       0.004724      -0.013669       0.005404       0.015439       0.010856      -0.005173      -0.000494      -0.007203       0.025053      -0.016247       0.004634       0.011613             14.707070      11.760925      -0.236522      -2.285653       5.922605       2.296252      26.437681           0.000490
          200              C       8.854773      14.449022      19.444974      -0.123808      33.263438 0.42365949E+03  0.99303471E+04                                 9.054058                            6.902019       0.002218       1.964994                    0.999660      29.759088      86.394431       0.619715       0.421664      -1.057215       0.008695      -0.030656       0.024495       0.040192       0.015163      -0.016943      -0.007936       0.011143      -0.063214      -0.027771      -0.005235       0.033005             11.110380       7.451089       1.375819      -1.957430       7.380277       2.731469      18.499776           0.000600
          201              C       7.127792      12.788585      19.389334      -0.097331      33.463059 0.41374581E+03  0.96002262E+04                                 9.039491                            6.797814       0.068676       1.993934                    0.999621      28.871233      82.254167       0.630263       0.418828      -1.063469       0.025972      -0.010930       0.030168       0.041281       0.016673       0.011141       0.016352      -0.001593      -0.051474      -0.025298      -0.007622       0.032920             11.072898       7.243098       1.665472      -2.434956       7.593447       2.483468      18.382149          -0.000572
          202              C       6.846958      13.066789      20.718855      -0.141641      33.152804 0.39277917E+03  0.90024295E+04                                 8.950737                            6.583288       0.120032       2.011670                    0.999788      28.862478      81.916161       0.645842       0.413779      -1.065938       0.016760      -0.015054      -0.027026       0.035184       0.014270      -0.022153      -0.009172       0.020258      -0.049418      -0.027432      -0.009092       0.036524             11.166965       6.974985       1.539920      -1.577789       7.400145       3.572466      19.125765           0.000083
          203              C       3.992643       8.726811      15.119639      -0.155590      35.802102 0.43111387E+03  0.10176101E+05                                 9.620122                            7.040502      -0.061645       1.951813                    0.999399      30.082344      88.399377       0.601825       0.431168      -1.048565       0.002180       0.028532       0.012079       0.031060      -0.033352      -0.000959       0.008406       0.004322       0.129286      -0.055276       0.010611       0.044665             12.032934      12.696278       4.982606      -0.004417      17.997291      -0.834788       5.405234           0.000379
          204              C       3.230093      10.975868      14.850221      -0.168890      36.514099 0.47883652E+03  0.11603437E+05                                 9.735172                            7.417297      -0.169257       1.899428                    0.999530      31.282918      93.150733       0.586640       0.430859      -1.048726      -0.010576      -0.017113       0.039805       0.044600       0.015331      -0.011091       0.016341      -0.056104       0.094699      -0.050502       0.009553       0.040949             11.697120      17.402478      -0.519488       0.288172      12.290523      -0.350124       5.398359           0.000926
          205              C       1.924864      10.536599      14.800437      -0.009896      39.585651 0.41789730E+03  0.96526554E+04                                10.030698                            6.737903       0.019324       2.010882                    0.999337      26.855463      74.604001       0.650905       0.407391      -1.078414       0.029228      -0.028247       0.031395       0.051359       0.011256      -0.002711       0.005487       0.001772       0.016808      -0.015718       0.006070       0.009648             13.523448      17.667896      -4.543227      -0.290989      17.643253      -0.447977       5.259195           0.007850
          206              C       1.665017       9.195364      14.929289      -0.154583      36.998590 0.44656808E+03  0.10594637E+05                                 9.760312                            7.116858       0.001496       1.967069                    0.999606      30.001788      87.320079       0.606998       0.425324      -1.056068       0.007977       0.017399       0.027654       0.033631       0.019021      -0.010598       0.014893       0.061726       0.088627      -0.054570       0.018944       0.035626             12.231859      11.287011      -3.048620       0.052422      20.240351      -0.857060       5.168216          -0.001409
          207              C       4.282472      10.062189      14.949788      -0.005214      40.472766 0.43560655E+03  0.10162601E+05                                10.212049                            6.906345       0.113462       2.041531                    0.999349      27.009074      75.307947       0.639385       0.410614      -1.076721      -0.033636      -0.033050       0.016629       0.050002      -0.018702      -0.000719       0.004134      -0.001637      -0.003737      -0.018422      -0.001498       0.019920             13.789819      19.165515       5.187503       0.602588      16.683277      -0.253488       5.520666           0.002575
          208              C       1.427157       6.126338      14.604230      -0.159188      34.733795 0.44065776E+03  0.10394606E+05                                 9.259753                            6.994925       0.173261       2.017866                    0.999783      29.858341      85.975055       0.623596       0.416386      -1.064248      -0.013023      -0.022202       0.028864       0.038674      -0.017529       0.027350      -0.015184       0.019482       0.025214      -0.024328      -0.019297       0.043625             11.411591       7.597390       3.161183       1.376213      19.419833      -1.596489       7.217549           0.000662
          209              C       1.852906       4.102772      15.781471      -0.038795      37.839202 0.45867522E+03  0.10840743E+05                                 9.801367                            7.098285      -0.012751       1.992195                    0.999394      27.730932      77.848414       0.629100       0.411939      -1.075753      -0.013612       0.054259       0.021279       0.059851       0.006472       0.002372      -0.008688       0.002773       0.027423      -0.014206       0.001085       0.013121             12.964969       7.916042       2.924308       1.555810      22.716634      -3.330333       8.262231           0.006964
          210              C       2.420571       6.788170      15.365630       0.079203      37.890132 0.40474458E+03  0.92899687E+04                                 9.922936                            6.727421      -0.077195       1.987289                    0.999274      26.279447      73.173192       0.636393       0.419322      -1.068867      -0.018564       0.002776       0.013429       0.023080       0.011031      -0.010893      -0.001535      -0.006254      -0.090828      -0.032942       0.005243       0.027699             13.924831       7.921975       3.134018       1.544086      25.978367      -3.186092       7.874151          -0.000334
          211              C       0.805524      11.523490      14.700869       0.607458      24.563806 0.24027653E+03  0.49310924E+04                                 7.844799                            5.517774       0.007422       2.066547                    0.999522      22.014849      61.565135       0.628097       0.475169      -1.017027      -0.052279       0.041317       0.015767       0.068474       0.019160       0.014053       0.019017      -0.012449       0.336624      -0.076249      -0.039641       0.115890             10.016530      14.065812      -2.920741      -1.177347      11.417604      -0.394176       4.566173          -0.001243
          212              C       5.699635      10.647881      14.952717       0.560115      24.825426 0.25682262E+03  0.53562366E+04                                 7.910904                            5.682450      -0.111410       2.012697                    0.999346      22.850794      64.305421       0.622889       0.471486      -1.019560       0.043046       0.031565       0.021352       0.057491      -0.017136       0.006989       0.020470      -0.036601       0.310963      -0.078013      -0.028744       0.106756             10.189740      15.312558       4.270889       0.911817      10.723963       0.278703       4.532700          -0.002092
          213              C       1.554083       2.597544      15.963035       0.590242      23.295009 0.24553319E+03  0.50705556E+04                                 7.559546                            5.578684      -0.012024       2.051579                    0.999481      22.507212      63.312005       0.623988       0.475318      -1.016095      -0.039342      -0.054803       0.026796       0.072589      -0.035573      -0.059685       0.018019       0.133228      -0.001396      -0.075466      -0.035197       0.110662              9.470267       6.314552       1.926012       1.592998      13.637162      -2.206134       8.459087          -0.000219
          214              C       2.716396       8.264114      15.102068       0.071834      40.714673 0.41530539E+03  0.95868108E+04                                10.357766                            6.795649       0.009789       2.015336                    0.999410      26.340977      73.375060       0.636318       0.416990      -1.071155      -0.004724       0.005404       0.013668       0.015438       0.005173       0.010856       0.000494      -0.016128      -0.001722      -0.016247       0.004634       0.011613             14.707074      11.760927       2.285655      -0.236522      26.437688      -2.296253       5.922607           0.000490
          215              C       1.139327       4.802674      14.835578      -0.123808      33.263431 0.42365947E+03  0.99303464E+04                                 9.054056                            6.902018       0.002218       1.964993                    0.999660      29.759087      86.394424       0.619715       0.421664      -1.057215      -0.008695       0.024495       0.030655       0.040191       0.016942       0.015164       0.007935       0.037178       0.014893      -0.027771      -0.005235       0.033006             11.110377       7.451088       1.957430       1.375819      18.499767      -2.731467       7.380275           0.000600
          216              C       2.866308       4.747034      16.496015      -0.097333      33.463120 0.41374668E+03  0.96002518E+04                                 9.039503                            6.797821       0.068674       1.993932                    0.999621      28.871268      82.254302       0.630263       0.418829      -1.063469      -0.025971       0.030168       0.010930       0.041280      -0.011141       0.016673      -0.016352       0.024941       0.028127      -0.025298      -0.007622       0.032921             11.072914       7.243107       2.434961       1.665473      18.382177      -2.483472       7.593456          -0.000572
          217              C       3.147142       6.076555      16.217811      -0.141641      33.152835 0.39277953E+03  0.90024400E+04                                 8.950742                            6.583291       0.120031       2.011669                    0.999788      28.862495      81.916225       0.645842       0.413779      -1.065938      -0.016760      -0.027026       0.015053       0.035184       0.022153       0.014270       0.009172       0.034838      -0.005678      -0.027432      -0.009092       0.036524             11.166974       6.974989       1.577791       1.539920      19.125783      -3.572470       7.400150           0.000083
          218              C       3.992643       5.915489      28.807261      -0.155590      35.802119 0.43111409E+03  0.10176107E+05                                 9.620123                            7.040503      -0.061644       1.951813                    0.999399      30.082339      88.399344       0.601825       0.431168      -1.048565       0.002181      -0.028532      -0.012080       0.031060       0.033352       0.000959       0.008406       0.004323       0.129285      -0.055276       0.010612       0.044664             12.032936      12.696276      -4.982608       0.004417      17.997298      -0.834788       5.405234           0.000380
          219              C       3.230093       3.666432      29.076679      -0.168889      36.514081 0.47883621E+03  0.11603428E+05                                 9.735168                            7.417294      -0.169256       1.899428                    0.999530      31.282907      93.150681       0.586640       0.430859      -1.048726      -0.010576       0.017113      -0.039805       0.044600      -0.015331       0.011091       0.016341      -0.056103       0.094700      -0.050502       0.009553       0.040949             11.697114      17.402469       0.519488      -0.288172      12.290517      -0.350123       5.398356           0.000927
          220              C       1.924864       4.105701      29.126463      -0.009896      39.585647 0.41789719E+03  0.96526520E+04                                10.030697                            6.737902       0.019325       2.010883                    0.999337      26.855458      74.603981       0.650905       0.407391      -1.078414       0.029227       0.028247      -0.031395       0.051359      -0.011256       0.002711       0.005487       0.001772       0.016809      -0.015718       0.006070       0.009648             13.523448      17.667896       4.543228       0.290990      17.643252      -0.447977       5.259194           0.007849
          221              C       1.665017       5.446936      28.997611      -0.154583      36.998581 0.44656793E+03  0.10594633E+05                                 9.760310                            7.116857       0.001496       1.967069                    0.999606      30.001782      87.320051       0.606998       0.425324      -1.056068       0.007976      -0.017399      -0.027654       0.033631      -0.019020       0.010598       0.014893       0.061726       0.088627      -0.054570       0.018944       0.035626             12.231858      11.287009       3.048621      -0.052422      20.240350      -0.857059       5.168215          -0.001409
          222              C       4.282472       4.580111      28.977112      -0.005214      40.472752 0.43560635E+03  0.10162595E+05                                10.212045                            6.906343       0.113463       2.041531                    0.999349      27.009067      75.307916       0.639385       0.410614      -1.076721      -0.033636       0.033050      -0.016629       0.050002       0.018702       0.000719       0.004134      -0.001637      -0.003737      -0.018422      -0.001498       0.019920             13.789813      19.165506      -5.187500      -0.602588      16.683268      -0.253487       5.520664           0.002574
          223              C       1.427157       8.515962       0.038070      -0.159188      34.733798 0.44065785E+03  0.10394609E+05                                 9.259754                            6.994926       0.173261       2.017866                    0.999783      29.858345      85.975076       0.623596       0.416386      -1.064248      -0.013023       0.022202      -0.028864       0.038674       0.017528      -0.027350      -0.015184       0.019482       0.025214      -0.024328      -0.019297       0.043625             11.411592       7.597390      -3.161183      -1.376213      19.419836      -1.596490       7.217550           0.000661
          224              C       1.852906      10.539528      28.145429      -0.038795      37.839231 0.45867553E+03  0.10840753E+05                                 9.801373                            7.098288      -0.012752       1.992194                    0.999394      27.730942      77.848458       0.629099       0.411939      -1.075753      -0.013612      -0.054259      -0.021279       0.059851      -0.006472      -0.002372      -0.008688       0.002773       0.027423      -0.014206       0.001085       0.013121             12.964979       7.916047      -2.924313      -1.555811      22.716654      -3.330334       8.262235           0.006963
          225              C       2.420571       7.854130      28.561270       0.079203      37.890148 0.40474472E+03  0.92899725E+04                                 9.922939                            6.727422      -0.077195       1.987289                    0.999274      26.279446      73.173190       0.636393       0.419322      -1.068867      -0.018564      -0.002776      -0.013430       0.023080      -0.011031       0.010893      -0.001535      -0.006254      -0.090827      -0.032942       0.005243       0.027699             13.924838       7.921975      -3.134019      -1.544085      25.978387      -3.186095       7.874153          -0.000335
          226              C       0.805524       3.118810      29.226031       0.607459      24.563789 0.24027637E+03  0.49310889E+04                                 7.844797                            5.517773       0.007419       2.066547                    0.999522      22.014851      61.565163       0.628097       0.475169      -1.017027      -0.052279      -0.041317      -0.015767       0.068474      -0.019160      -0.014053       0.019017      -0.012449       0.336626      -0.076250      -0.039641       0.115891             10.016525      14.065798       2.920740       1.177346      11.417604      -0.394176       4.566173          -0.001243
          227              C       5.699635       3.994419      28.974183       0.560116      24.825411 0.25682252E+03  0.53562346E+04                                 7.910902                            5.682450      -0.111414       2.012695                    0.999346      22.850802      64.305470       0.622888       0.471487      -1.019560       0.043046      -0.031565      -0.021352       0.057491       0.017136      -0.006989       0.020470      -0.036602       0.310964      -0.078013      -0.028744       0.106757             10.189733      15.312543      -4.270878      -0.911817      10.723958       0.278703       4.532700          -0.002093
          228              C       1.554083      12.044756      27.963865       0.590242      23.295010 0.24553318E+03  0.50705554E+04                                 7.559547                            5.578684      -0.012024       2.051578                    0.999481      22.507213      63.312015       0.623988       0.475318      -1.016095      -0.039342       0.054803      -0.026796       0.072589       0.035573       0.059685       0.018019       0.133228      -0.001396      -0.075466      -0.035196       0.110662              9.470269       6.314553      -1.926014      -1.592998      13.637165      -2.206134       8.459088          -0.000220
          229              C       2.716396       6.378186      28.824832       0.071834      40.714670 0.41530535E+03  0.95868094E+04                                10.357765                            6.795648       0.009789       2.015336                    0.999410      26.340976      73.375050       0.636318       0.416990      -1.071155      -0.004724      -0.005404      -0.013668       0.015438      -0.005173      -0.010856       0.000494      -0.016128      -0.001722      -0.016247       0.004634       0.011613             14.707073      11.760925      -2.285654       0.236522      26.437687      -2.296252       5.922606           0.000490
          230              C       1.139327       9.839626      29.091322      -0.123808      33.263438 0.42365957E+03  0.99303499E+04                                 9.054058                            6.902020       0.002217       1.964993                    0.999660      29.759092      86.394457       0.619715       0.421664      -1.057215      -0.008695      -0.024495      -0.030655       0.040191      -0.016943      -0.015164       0.007935       0.037178       0.014894      -0.027771      -0.005235       0.033006             11.110380       7.451091      -1.957431      -1.375820      18.499772      -2.731468       7.380278           0.000600
          231              C       2.866308       9.895266      27.430885      -0.097333      33.463121 0.41374645E+03  0.96002454E+04                                 9.039503                            6.797820       0.068673       1.993932                    0.999621      28.871270      82.254316       0.630263       0.418829      -1.063469      -0.025971      -0.030168      -0.010929       0.041280       0.011141      -0.016673      -0.016352       0.024941       0.028127      -0.025299      -0.007622       0.032921             11.072915       7.243107      -2.434963      -1.665473      18.382182      -2.483473       7.593456          -0.000572
          232              C       3.147142       8.565746      27.709089      -0.141641      33.152854 0.39277957E+03  0.90024412E+04                                 8.950746                            6.583292       0.120031       2.011669                    0.999788      28.862494      81.916227       0.645842       0.413779      -1.065938      -0.016760       0.027026      -0.015053       0.035184      -0.022153      -0.014270       0.009172       0.034838      -0.005679      -0.027432      -0.009092       0.036525             11.166981       6.974990      -1.577797      -1.539918      19.125803      -3.572471       7.400149           0.000084
          233              C       3.992643      28.807261       8.726811      -0.155590      35.802083 0.43111365E+03  0.10176094E+05                                 9.620117                            7.040499      -0.061643       1.951814                    0.999399      30.082332      88.399312       0.601825       0.431168      -1.048565       0.002180      -0.012080       0.028532       0.031060       0.000959      -0.033352      -0.008406      -0.062481      -0.071127      -0.055276       0.010612       0.044664             12.032926      12.696269       0.004417       4.982603       5.405231       0.834787      17.997278           0.000379
          234              C       3.230093      29.076679      10.975868      -0.168890      36.514075 0.47883616E+03  0.11603426E+05                                 9.735166                            7.417294      -0.169256       1.899428                    0.999530      31.282905      93.150667       0.586640       0.430859      -1.048726      -0.010576      -0.039805      -0.017113       0.044600       0.011091       0.015331      -0.016341      -0.075401       0.036805      -0.050502       0.009553       0.040949             11.697111      17.402463      -0.288172      -0.519488       5.398355       0.350123      12.290515           0.000927
          235              C       1.924864      29.126463      10.536599      -0.009896      39.585634 0.41789711E+03  0.96526493E+04                                10.030694                            6.737901       0.019326       2.010883                    0.999337      26.855455      74.603963       0.650905       0.407391      -1.078414       0.029227      -0.031395      -0.028247       0.051359       0.002711       0.011256      -0.005487      -0.007518      -0.011063      -0.015718       0.006070       0.009648             13.523442      17.667887       0.290990      -4.543224       5.259193       0.447977      17.643245           0.007850
          236              C       1.665017      28.997611       9.195364      -0.154582      36.998565 0.44656775E+03  0.10594627E+05                                 9.760306                            7.116854       0.001497       1.967070                    0.999606      30.001776      87.320021       0.606999       0.425324      -1.056068       0.007977      -0.027654       0.017399       0.033631       0.010598       0.019021      -0.014893      -0.013451      -0.136902      -0.054570       0.018944       0.035626             12.231851      11.287004      -0.052422      -3.048618       5.168213       0.857059      20.240337          -0.001409
          237              C       4.282472      28.977112      10.062189      -0.005214      40.472740 0.43560630E+03  0.10162593E+05                                10.212043                            6.906342       0.113464       2.041531                    0.999349      27.009065      75.307902       0.639385       0.410614      -1.076721      -0.033636      -0.016629      -0.033050       0.050002       0.000719      -0.018702      -0.004134       0.001050       0.004324      -0.018422      -0.001498       0.019920             13.789807      19.165496      -0.602587       5.187496       5.520662       0.253488      16.683264           0.002574
          238              C       1.427157       0.038070       6.126338      -0.159188      34.733785 0.44065764E+03  0.10394602E+05                                 9.259751                            6.994923       0.173262       2.017867                    0.999783      29.858337      85.975034       0.623597       0.416386      -1.064249      -0.013023      -0.028864      -0.022202       0.038674      -0.027350      -0.017529       0.015184      -0.002866      -0.041831      -0.024328      -0.019297       0.043625             11.411587       7.597388      -1.376213       3.161182       7.217548       1.596488      19.419826           0.000662
          239              C       1.852906      28.145429       4.102772      -0.038795      37.839188 0.45867505E+03  0.10840738E+05                                 9.801363                            7.098283      -0.012750       1.992195                    0.999394      27.730926      77.848383       0.629100       0.411939      -1.075753      -0.013612      -0.021279       0.054259       0.059851      -0.002372       0.006471       0.008688      -0.012325      -0.017871      -0.014206       0.001085       0.013121             12.964964       7.916040      -1.555809       2.924307       8.262229       3.330331      22.716623           0.006964
          240              C       2.420571      28.561270       6.788170       0.079203      37.890125 0.40474454E+03  0.92899672E+04                                 9.922934                            6.727420      -0.077195       1.987289                    0.999274      26.279445      73.173182       0.636393       0.419322      -1.068867      -0.018564      -0.013430       0.002776       0.023080       0.010893       0.011031       0.001535       0.042286       0.054795      -0.032942       0.005243       0.027699             13.924827       7.921973      -1.544087       3.134017       7.874150       3.186090      25.978358          -0.000334
          241              C       0.805524      29.226031      11.523490       0.607459      24.563789 0.24027639E+03  0.49310891E+04                                 7.844796                            5.517772       0.007421       2.066547                    0.999522      22.014849      61.565145       0.628097       0.475169      -1.017027      -0.052279      -0.015767       0.041317       0.068475      -0.014053       0.019160      -0.019017      -0.174537      -0.149639      -0.076250      -0.039641       0.115891             10.016523      14.065795       1.177346      -2.920738       4.566172       0.394176      11.417601          -0.001245
          242              C       5.699635      28.974183      10.647881       0.560116      24.825415 0.25682257E+03  0.53562358E+04                                 7.910902                            5.682450      -0.111413       2.012696                    0.999346      22.850799      64.305448       0.622889       0.471487      -1.019560       0.043046      -0.021352       0.031565       0.057491      -0.006989      -0.017136      -0.020470      -0.173783      -0.100580      -0.078013      -0.028744       0.106757             10.189733      15.312542      -0.911817       4.270879       4.532699      -0.278703      10.723958          -0.002092
          243              C       1.554083      27.963865       2.597544       0.590242      23.295004 0.24553313E+03  0.50705541E+04                                 7.559545                            5.578683      -0.012025       2.051578                    0.999481      22.507213      63.312007       0.623988       0.475318      -1.016095      -0.039342      -0.026796      -0.054803       0.072589       0.059685      -0.035573      -0.018019       0.067312      -0.199146      -0.075466      -0.035196       0.110663              9.470263       6.314551      -1.592998       1.926013       8.459085       2.206131      13.637154          -0.000220
          244              C       2.716396      28.824832       8.264114       0.071834      40.714664 0.41530536E+03  0.95868093E+04                                10.357764                            6.795648       0.009789       2.015336                    0.999410      26.340975      73.375043       0.636318       0.416990      -1.071155      -0.004724      -0.013668       0.005404       0.015438      -0.010856       0.005173      -0.000494      -0.007203       0.025053      -0.016247       0.004634       0.011613             14.707068      11.760923       0.236522       2.285653       5.922605       2.296252      26.437677           0.000490
          245              C       1.139327      29.091322       4.802674      -0.123808      33.263427 0.42365942E+03  0.99303447E+04                                 9.054055                            6.902018       0.002218       1.964994                    0.999660      29.759085      86.394413       0.619715       0.421664      -1.057215      -0.008695      -0.030655       0.024495       0.040191      -0.015163       0.016942      -0.007935       0.011142      -0.063214      -0.027771      -0.005235       0.033005             11.110375       7.451087      -1.375819       1.957430       7.380275       2.731467      18.499764           0.000600
          246              C       2.866308      27.430885       4.747034      -0.097333      33.463091 0.41374629E+03  0.96002398E+04                                 9.039496                            6.797817       0.068676       1.993933                    0.999621      28.871253      82.254232       0.630263       0.418828      -1.063469      -0.025971      -0.010930       0.030168       0.041280      -0.016673      -0.011141       0.016352      -0.001593      -0.051474      -0.025298      -0.007622       0.032921             11.072904       7.243102      -1.665472       2.434959       7.593451       2.483469      18.382160          -0.000572
          247              C       3.147142      27.709089       6.076555      -0.141641      33.152825 0.39277945E+03  0.90024373E+04                                 8.950740                            6.583290       0.120031       2.011669                    0.999788      28.862491      81.916203       0.645842       0.413779      -1.065938      -0.016760      -0.015053      -0.027026       0.035184      -0.014270       0.022153      -0.009172       0.020258      -0.049418      -0.027433      -0.009092       0.036525             11.166969       6.974987      -1.539920       1.577790       7.400148       3.572468      19.125773           0.000083
          248              C       3.992643      15.119639       5.915489      -0.155590      35.802112 0.43111401E+03  0.10176104E+05                                 9.620122                            7.040502      -0.061644       1.951814                    0.999399      30.082336      88.399330       0.601825       0.431168      -1.048565       0.002180       0.012080      -0.028532       0.031060      -0.000959       0.033352      -0.008406      -0.062481      -0.071127      -0.055276       0.010612       0.044665             12.032935      12.696274      -0.004418      -4.982607       5.405234       0.834788      17.997296           0.000379
          249              C       3.230093      14.850221       3.666432      -0.168890      36.514088 0.47883634E+03  0.11603432E+05                                 9.735169                            7.417295      -0.169256       1.899428                    0.999530      31.282912      93.150700       0.586640       0.430859      -1.048726      -0.010576       0.039805       0.017113       0.044600      -0.011091      -0.015331      -0.016341      -0.075402       0.036805      -0.050502       0.009553       0.040950             11.697116      17.402470       0.288172       0.519488       5.398357       0.350124      12.290520           0.000926
          250              C       1.924864      14.800437       4.105701      -0.009896      39.585638 0.41789713E+03  0.96526502E+04                                10.030695                            6.737901       0.019326       2.010883                    0.999337      26.855456      74.603970       0.650905       0.407391      -1.078414       0.029227       0.031395       0.028247       0.051359      -0.002711      -0.011256      -0.005487      -0.007518      -0.011063      -0.015718       0.006070       0.009648             13.523444      17.667890      -0.290990       4.543225       5.259193       0.447977      17.643248           0.007850
          251              C       1.665017      14.929289       5.446936      -0.154583      36.998569 0.44656780E+03  0.10594629E+05                                 9.760307                            7.116855       0.001497       1.967070                    0.999606      30.001777      87.320026       0.606999       0.425324      -1.056068       0.007977       0.027654      -0.017399       0.033631      -0.010598      -0.019021      -0.014893      -0.013451      -0.136902      -0.054570       0.018944       0.035626             12.231853      11.287005       0.052422       3.048618       5.168214       0.857059      20.240341          -0.001409
          252              C       4.282472      14.949788       4.580111      -0.005214      40.472751 0.43560637E+03  0.10162595E+05                                10.212045                            6.906343       0.113463       2.041531                    0.999349      27.009068      75.307917       0.639385       0.410614      -1.076721      -0.033636       0.016629       0.033050       0.050002      -0.000719       0.018702      -0.004134       0.001050       0.004324      -0.018422      -0.001498       0.019920             13.789812      19.165504       0.602588      -5.187499       5.520664       0.253488      16.683268           0.002575
          253              C       1.427157      14.604230       8.515962      -0.159188      34.733783 0.44065763E+03  0.10394602E+05                                 9.259751                            6.994923       0.173262       2.017867                    0.999783      29.858337      85.975038       0.623596       0.416386      -1.064249      -0.013023       0.028864       0.022202       0.038673       0.027350       0.017528       0.015184      -0.002866      -0.041830      -0.024328      -0.019297       0.043625             11.411587       7.597387       1.376213      -3.161182       7.217548       1.596490      19.419827           0.000662
          254              C       1.852906      15.781471      10.539528      -0.038795      37.839189 0.45867490E+03  0.10840734E+05                                 9.801365                            7.098283      -0.012750       1.992195                    0.999394      27.730920      77.848371       0.629100       0.411939      -1.075753      -0.013612       0.021280      -0.054259       0.059851       0.002372      -0.006471       0.008688      -0.012325      -0.017871      -0.014206       0.001085       0.013121             12.964969       7.916042       1.555810      -2.924311       8.262230       3.330332      22.716635           0.006964
          255              C       2.420571      15.365630       7.854130       0.079203      37.890142 0.40474468E+03  0.92899711E+04                                 9.922938                            6.727421      -0.077195       1.987289                    0.999274      26.279444      73.173180       0.636393       0.419322      -1.068867      -0.018564       0.013430      -0.002776       0.023080      -0.010893      -0.011031       0.001535       0.042286       0.054795      -0.032942       0.005243       0.027699             13.924836       7.921975       1.544085      -3.134019       7.874152       3.186095      25.978381          -0.000335
          256              C       0.805524      14.700869       3.118810       0.607459      24.563788 0.24027636E+03  0.49310885E+04                                 7.844796                            5.517773       0.007420       2.066547                    0.999522      22.014847      61.565142       0.628097       0.475169      -1.017027      -0.052279       0.015767      -0.041316       0.068474       0.014053      -0.019160      -0.019017      -0.174537      -0.149639      -0.076250      -0.039641       0.115891             10.016524      14.065798      -1.177346       2.920739       4.566172       0.394176      11.417602          -0.001244
          257              C       5.699635      14.952717       3.994419       0.560116      24.825415 0.25682255E+03  0.53562353E+04                                 7.910902                            5.682450      -0.111413       2.012696                    0.999346      22.850799      64.305452       0.622888       0.471487      -1.019560       0.043046       0.021352      -0.031565       0.057491       0.006989       0.017136      -0.020470      -0.173783      -0.100580      -0.078013      -0.028744       0.106757             10.189735      15.312546       0.911817      -4.270881       4.532700      -0.278702      10.723959          -0.002093
          258              C       1.554083      15.963035      12.044756       0.590242      23.295007 0.24553315E+03  0.50705550E+04                                 7.559547                            5.578684      -0.012029       2.051577                    0.999481      22.507222      63.312058       0.623988       0.475319      -1.016095      -0.039342       0.026796       0.054803       0.072589      -0.059685       0.035573      -0.018020       0.067312      -0.199147      -0.075467      -0.035196       0.110663              9.470268       6.314555       1.592997      -1.926017       8.459087       2.206130      13.637161          -0.000220
          259              C       2.716396      15.102068       6.378186       0.071834      40.714663 0.41530531E+03  0.95868080E+04                                10.357764                            6.795648       0.009789       2.015336                    0.999410      26.340974      73.375042       0.636318       0.416990      -1.071155      -0.004724       0.013668      -0.005404       0.015438       0.010856      -0.005173      -0.000494      -0.007203       0.025053      -0.016247       0.004634       0.011613             14.707070      11.760923      -0.236522      -2.285654       5.922606       2.296252      26.437682           0.000490
          260              C       1.139327      14.835578       9.839626      -0.123808      33.263433 0.42365949E+03  0.99303470E+04                                 9.054057                            6.902019       0.002218       1.964994                    0.999660      29.759087      86.394429       0.619715       0.421664      -1.057215      -0.008695       0.030655      -0.024495       0.040191       0.015163      -0.016942      -0.007935       0.011142      -0.063214      -0.027771      -0.005235       0.033005             11.110378       7.451089       1.375819      -1.957431       7.380276       2.731467      18.499769           0.000600
          261              C       2.866308      16.496015       9.895266      -0.097333      33.463100 0.41374612E+03  0.96002355E+04                                 9.039499                            6.797816       0.068675       1.993933                    0.999621      28.871256      82.254254       0.630263       0.418828      -1.063469      -0.025971       0.010930      -0.030168       0.041280       0.016673       0.011141       0.016352      -0.001593      -0.051473      -0.025298      -0.007622       0.032921             11.072910       7.243104       1.665472      -2.434963       7.593452       2.483472      18.382173          -0.000573
          262              C       3.147142      16.217811       8.565746      -0.141641      33.152848 0.39277951E+03  0.90024391E+04                                 8.950744                            6.583291       0.120031       2.011669                    0.999788      28.862492      81.916209       0.645842       0.413779      -1.065938      -0.016760       0.015053       0.027026       0.035184       0.014270      -0.022153      -0.009172       0.020258      -0.049418      -0.027433      -0.009092       0.036525             11.166978       6.974988       1.539917      -1.577797       7.400148       3.572470      19.125797           0.000084
          263              C       7.306687      25.626953      17.594188      -0.159989      31.657498 0.42517771E+03  0.99553309E+04                                 8.805226                            6.947660       0.195804       2.054158                    0.998455      28.898518      83.316664       0.614445       0.425734      -1.056748       0.012312       0.014684      -0.009782       0.021515      -0.000462       0.005422       0.017157       0.001179      -0.011982      -0.019556       0.002745       0.016811             10.589746       8.841775       1.588241      -1.585637      10.871182      -6.315047      12.056279          -0.000007
          264              C       6.216330      25.044190      18.174023       0.164492      33.516417 0.37878515E+03  0.86221889E+04                                 9.332625                            6.668643      -0.395776       1.894273                    0.998047      25.794443      73.481683       0.611179       0.440264      -1.047234       0.005437      -0.020177       0.029872       0.036455       0.000116      -0.002989       0.031162      -0.041870       0.027347      -0.026244      -0.017927       0.044171             12.305803       9.133521      -0.000193       0.234190      13.351344      -8.226398      14.432544          -0.000219
          265              C       6.374237      22.733635      19.058418       0.198415      39.762019 0.35845846E+03  0.80492835E+04                                10.289982                            6.400729      -0.025707       2.000940                    0.999458      25.945534      73.456690       0.636409       0.428599      -1.054088       0.003733      -0.059738       0.037564       0.070665      -0.003212       0.001046       0.010669       0.015040      -0.018175      -0.016299       0.004974       0.011325             14.115020       4.832365      -0.393764       0.039418      25.925154       1.080820      11.587541           0.000773
          266              C       6.309275      22.212369      17.717183      -0.172763      35.324809 0.43719387E+03  0.10327593E+05                                 9.409563                            6.995383       0.051954       1.986880                    0.999348      29.994715      87.393621       0.617733       0.419740      -1.058514      -0.002959      -0.012832      -0.006473       0.014673      -0.000369       0.005486       0.007119       0.051900       0.026895      -0.031712       0.008088       0.023624             11.082184       4.482043      -0.231968      -0.092784      15.683859      -0.970077      13.080650           0.001963
          267              C       6.339258      24.071941      19.292694      -0.105746      53.918806 0.47745180E+03  0.11395285E+05                                12.165024                            7.216792       0.005445       1.994562                    0.999082      28.283568      79.720034       0.627365       0.409063      -1.077922      -0.006920       0.028006      -0.026346       0.039068      -0.000748      -0.001899      -0.047616       0.057570       0.015311      -0.064131       0.026154       0.037978             17.215786       5.838442      -0.643275       0.630719      24.815562      -0.673772      20.993356           0.000618
          268              C       5.677648      27.744230      14.976144      -0.375129      26.937539 0.40906150E+03  0.94992376E+04                                 7.772362                            6.622867      -0.125442       1.964627                    0.993779      29.993469      86.513594       0.655951       0.402101      -1.070438       0.008201      -0.044941       0.053106       0.070051      -0.007867       0.034902      -0.082784      -0.038031       0.111610      -0.074049      -0.036599       0.110648              9.094004       7.462205      -1.289293       0.340606       9.390078      -3.198169      10.429730           0.000132
          269              C       6.359246      20.906276      17.889962      -0.170562      36.386213 0.43778195E+03  0.10360847E+05                                 9.623987                            7.012538       0.003431       1.969570                    0.999348      30.203609      88.527204       0.614391       0.421234      -1.055952       0.001281       0.018715      -0.000535       0.018767       0.000913       0.005629       0.011396       0.066503      -0.000933      -0.036677       0.002239       0.034438             11.543175       4.570833      -0.162259      -0.309856      16.496409       1.414920      13.562283           0.002422
          270              C       6.369240      20.607573      19.275124       0.189097      39.521836 0.37656652E+03  0.85411020E+04                                10.237725                            6.546536       0.021732       2.014351                    0.999541      26.063208      73.606672       0.632734       0.426789      -1.057629      -0.000846       0.051074       0.024891       0.056823       0.000532       0.000704      -0.005140       0.003594      -0.000424      -0.006227       0.001944       0.004282             13.693191       4.782857       0.330493      -0.086594      23.328373      -3.663886      12.968344           0.000146
          271              C       5.012041      25.348750      17.731825      -0.169381      30.601071 0.41112673E+03  0.95344650E+04                                 8.548671                            6.792488       0.229308       2.060618                    0.999234      28.781432      82.262371       0.627584       0.420836      -1.061068      -0.017255       0.018160      -0.005383       0.025622       0.004900      -0.009508       0.022543      -0.027139      -0.002935      -0.025949      -0.004416       0.030365             10.072468       9.478440      -1.843963       2.123749       9.842936      -5.662928      10.896027          -0.000020
          272              C       7.170767      26.528919      16.537014       0.062295      27.461568 0.36400187E+03  0.82266637E+04                                 8.217244                            6.594969      -0.171990       1.981476                    0.996815      26.130648      74.856409       0.604829       0.448078      -1.039718      -0.013396      -0.001632       0.007104       0.015251      -0.014412       0.016767       0.012290      -0.002912      -0.008704      -0.029297       0.012514       0.016783              9.719588       9.480687       0.628666      -0.541191       9.400369      -4.839188      10.277707          -0.000074
          273              C       4.786174      26.212645      16.610225       0.059259      27.061674 0.34725288E+03  0.77047374E+04                                 7.958728                            6.301097       0.328971       2.140992                    0.999208      25.513846      70.859561       0.643838       0.428763      -1.058262       0.009980       0.009384       0.009147       0.016472       0.011888      -0.017959       0.010870      -0.026667       0.024154      -0.032490       0.012157       0.020333              9.367462       9.917377      -0.863593       1.285345       8.738294      -4.728547       9.446716          -0.000145
          274              C       7.306687      18.299947      26.332712      -0.159989      31.657495 0.42517765E+03  0.99553290E+04                                 8.805225                            6.947659       0.195804       2.054158                    0.998455      28.898515      83.316651       0.614445       0.425734      -1.056748       0.012312      -0.014684       0.009782       0.021515       0.000462      -0.005422       0.017157       0.001180      -0.011982      -0.019556       0.002745       0.016811             10.589745       8.841774      -1.588241       1.585637      10.871182      -6.315047      12.056279          -0.000007
          275              C       6.216330      18.882710      25.752877       0.164492      33.516418 0.37878516E+03  0.86221894E+04                                 9.332625                            6.668643      -0.395775       1.894273                    0.998047      25.794443      73.481680       0.611179       0.440264      -1.047234       0.005437       0.020177      -0.029872       0.036455      -0.000116       0.002989       0.031162      -0.041870       0.027347      -0.026244      -0.017927       0.044171             12.305803       9.133521       0.000192      -0.234189      13.351344      -8.226398      14.432545          -0.000219
          276              C       6.374237      21.193265      24.868482       0.198415      39.762011 0.35845839E+03  0.80492816E+04                                10.289980                            6.400728      -0.025706       2.000940                    0.999458      25.945531      73.456676       0.636409       0.428599      -1.054088       0.003733       0.059738      -0.037564       0.070665       0.003212      -0.001046       0.010669       0.015040      -0.018175      -0.016299       0.004974       0.011325             14.115017       4.832364       0.393764      -0.039418      25.925149       1.080820      11.587539           0.000773
          277              C       6.309275      21.714531      26.209717      -0.172763      35.324808 0.43719386E+03  0.10327593E+05                                 9.409562                            6.995383       0.051955       1.986881                    0.999348      29.994715      87.393618       0.617733       0.419740      -1.058514      -0.002959       0.012832       0.006473       0.014673       0.000369      -0.005486       0.007119       0.051900       0.026896      -0.031712       0.008088       0.023624             11.082183       4.482043       0.231968       0.092784      15.683858      -0.970078      13.080649           0.001962
          278              C       6.339258      19.854959      24.634206      -0.105747      53.918807 0.47745182E+03  0.11395285E+05                                12.165024                            7.216792       0.005445       1.994562                    0.999082      28.283569      79.720033       0.627365       0.409063      -1.077922      -0.006920      -0.028006       0.026346       0.039068       0.000748       0.001899      -0.047616       0.057570       0.015311      -0.064131       0.026154       0.037978             17.215786       5.838442       0.643274      -0.630719      24.815560      -0.673772      20.993356           0.000618
          279              C       5.677648      16.182670      28.950756      -0.375129      26.937544 0.40906160E+03  0.94992405E+04                                 7.772362                            6.622868      -0.125442       1.964627                    0.993779      29.993471      86.513599       0.655951       0.402101      -1.070438       0.008201       0.044940      -0.053106       0.070051       0.007867      -0.034902      -0.082784      -0.038031       0.111610      -0.074049      -0.036599       0.110648              9.094005       7.462206       1.289294      -0.340606       9.390078      -3.198170      10.429731           0.000132
          280              C       6.359246      23.020624      26.036938      -0.170562      36.386210 0.43778193E+03  0.10360846E+05                                 9.623986                            7.012538       0.003431       1.969570                    0.999348      30.203607      88.527194       0.614391       0.421234      -1.055953       0.001281      -0.018715       0.000535       0.018767      -0.000913      -0.005629       0.011396       0.066503      -0.000933      -0.036677       0.002239       0.034438             11.543174       4.570833       0.162259       0.309856      16.496407       1.414919      13.562281           0.002422
          281              C       6.369240      23.319327      24.651776       0.189097      39.521838 0.37656654E+03  0.85411027E+04                                10.237725                            6.546536       0.021732       2.014351                    0.999541      26.063209      73.606673       0.632734       0.426788      -1.057629      -0.000846      -0.051074      -0.024891       0.056823      -0.000532      -0.000704      -0.005140       0.003593      -0.000424      -0.006227       0.001944       0.004282             13.693191       4.782857      -0.330493       0.086594      23.328372      -3.663885      12.968343           0.000145
          282              C       5.012041      18.578150      26.195075      -0.169381      30.601068 0.41112669E+03  0.95344637E+04                                 8.548670                            6.792488       0.229309       2.060619                    0.999234      28.781431      82.262360       0.627585       0.420836      -1.061068      -0.017255      -0.018160       0.005383       0.025622      -0.004900       0.009508       0.022543      -0.027138      -0.002934      -0.025949      -0.004416       0.030365             10.072466       9.478439       1.843962      -2.123748       9.842935      -5.662927      10.896025          -0.000020
          283              C       7.170767      17.397981      27.389886       0.062295      27.461574 0.36400196E+03  0.82266663E+04                                 8.217245                            6.594970      -0.171990       1.981476                    0.996815      26.130652      74.856423       0.604829       0.448078      -1.039718      -0.013396       0.001632      -0.007104       0.015251       0.014412      -0.016767       0.012290      -0.002912      -0.008705      -0.029297       0.012514       0.016784              9.719589       9.480688      -0.628666       0.541192       9.400371      -4.839189      10.277709          -0.000074
          284              C       4.786174      17.714255      27.316675       0.059260      27.061665 0.34725274E+03  0.77047332E+04                                 7.958726                            6.301095       0.328972       2.140992                    0.999208      25.513840      70.859536       0.643838       0.428763      -1.058262       0.009980      -0.009384      -0.009147       0.016472      -0.011888       0.017959       0.010871      -0.026667       0.024154      -0.032490       0.012157       0.020333              9.367459       9.917374       0.863593      -1.285344       8.738291      -4.728545       9.446713          -0.000145
          285              C       7.306687      26.332712      25.626953      -0.159989      31.657501 0.42517775E+03  0.99553320E+04                                 8.805226                            6.947660       0.195804       2.054158                    0.998455      28.898520      83.316672       0.614445       0.425734      -1.056747       0.012312       0.009782       0.014684       0.021515      -0.005422      -0.000462      -0.017157       0.006581       0.004222      -0.019556       0.002745       0.016811             10.589746       8.841775       1.585638       1.588241      12.056282       6.315048      10.871183          -0.000008
          286              C       6.216330      25.752877      25.044190       0.164492      33.516419 0.37878519E+03  0.86221900E+04                                 9.332625                            6.668643      -0.395775       1.894273                    0.998047      25.794444      73.481683       0.611179       0.440264      -1.047234       0.005437      -0.029872      -0.020177       0.036455       0.002988       0.000116      -0.031162      -0.034609       0.049132      -0.026244      -0.017927       0.044171             12.305803       9.133520      -0.234189      -0.000192      14.432545       8.226398      13.351343          -0.000219
          287              C       6.374237      24.868482      22.733635       0.198415      39.762015 0.35845844E+03  0.80492828E+04                                10.289980                            6.400728      -0.025706       2.000940                    0.999458      25.945533      73.456679       0.636409       0.428599      -1.054088       0.003733      -0.037564      -0.059738       0.070665      -0.001046      -0.003212      -0.010669       0.016607      -0.013472      -0.016299       0.004974       0.011325             14.115017       4.832364      -0.039418      -0.393764      11.587540      -1.080821      25.925146           0.000773
          288              C       6.309275      26.209717      22.212369      -0.172763      35.324807 0.43719383E+03  0.10327592E+05                                 9.409562                            6.995383       0.051954       1.986881                    0.999348      29.994714      87.393615       0.617733       0.419740      -1.058514      -0.002959       0.006473      -0.012832       0.014673      -0.005485      -0.000369      -0.007119       0.012503      -0.091298      -0.031712       0.008088       0.023624             11.082183       4.482043       0.092784      -0.231968      13.080649       0.970077      15.683857           0.001963
          289              C       6.339258      24.634206      24.071941      -0.105746      53.918811 0.47745185E+03  0.11395286E+05                                12.165024                            7.216792       0.005444       1.994562                    0.999082      28.283570      79.720039       0.627365       0.409063      -1.077922      -0.006920       0.026346       0.028006       0.039068       0.001899      -0.000748       0.047616       0.021129      -0.094010      -0.064131       0.026154       0.037978             17.215787       5.838442      -0.630719      -0.643274      20.993358       0.673771      24.815560           0.000618
          290              C       5.677648      28.950756      27.744230      -0.375129      26.937535 0.40906144E+03  0.94992355E+04                                 7.772360                            6.622866      -0.125440       1.964628                    0.993779      29.993462      86.513561       0.655951       0.402101      -1.070438       0.008201      -0.053106      -0.044940       0.070051      -0.034902      -0.007867       0.082784      -0.074820       0.001241      -0.074049      -0.036599       0.110648              9.094002       7.462204      -0.340606      -1.289293      10.429729       3.198168       9.390075           0.000132
          291              C       6.359246      26.036938      20.906276      -0.170562      36.386212 0.43778193E+03  0.10360846E+05                                 9.623986                            7.012537       0.003432       1.969570                    0.999348      30.203610      88.527200       0.614391       0.421234      -1.055953       0.001281       0.000535       0.018715       0.018767      -0.005629       0.000913      -0.011396       0.033718      -0.099287      -0.036677       0.002239       0.034438             11.543174       4.570833       0.309856      -0.162259      13.562281      -1.414920      16.496406           0.002422
          292              C       6.369240      24.651776      20.607573       0.189097      39.521828 0.37656645E+03  0.85411000E+04                                10.237723                            6.546535       0.021733       2.014351                    0.999541      26.063205      73.606656       0.632734       0.426788      -1.057629      -0.000846      -0.024891       0.051074       0.056823      -0.000704       0.000532       0.005140       0.002009      -0.005179      -0.006227       0.001944       0.004282             13.693187       4.782856       0.086594       0.330493      12.968341       3.663884      23.328365           0.000145
          293              C       5.012041      26.195075      25.348750      -0.169381      30.601064 0.41112666E+03  0.95344625E+04                                 8.548669                            6.792487       0.229309       2.060619                    0.999234      28.781428      82.262345       0.627585       0.420836      -1.061068      -0.017255       0.005383       0.018160       0.025622       0.009508       0.004900      -0.022543      -0.012102       0.042175      -0.025949      -0.004416       0.030365             10.072465       9.478437      -2.123749      -1.843962      10.896024       5.662925       9.842933          -0.000021
          294              C       7.170767      27.389886      26.528919       0.062295      27.461573 0.36400196E+03  0.82266660E+04                                 8.217244                            6.594970      -0.171990       1.981476                    0.996815      26.130651      74.856414       0.604829       0.448078      -1.039719      -0.013396      -0.007104      -0.001632       0.015251      -0.016767      -0.014412      -0.012289       0.002896       0.008721      -0.029297       0.012514       0.016784              9.719588       9.480687       0.541191       0.628666      10.277708       4.839188       9.400370          -0.000073
          295              C       4.786174      27.316675      26.212645       0.059260      27.061659 0.34725267E+03  0.77047312E+04                                 7.958725                            6.301094       0.328973       2.140992                    0.999208      25.513836      70.859520       0.643838       0.428763      -1.058262       0.009980      -0.009147       0.009384       0.016472       0.017959       0.011888      -0.010871      -0.025410       0.027923      -0.032490       0.012156       0.020333              9.367458       9.917372      -1.285344      -0.863593       9.446711       4.728543       8.738289          -0.000144
          296              C       7.306687      17.594188      18.299947      -0.159989      31.657499 0.42517772E+03  0.99553310E+04                                 8.805226                            6.947660       0.195803       2.054158                    0.998455      28.898518      83.316665       0.614445       0.425734      -1.056747       0.012312      -0.009782      -0.014684       0.021515       0.005422       0.000462      -0.017157       0.006581       0.004222      -0.019556       0.002745       0.016811             10.589746       8.841774      -1.585638      -1.588241      12.056281       6.315048      10.871184          -0.000007
          297              C       6.216330      18.174023      18.882710       0.164492      33.516422 0.37878523E+03  0.86221913E+04                                 9.332626                            6.668644      -0.395776       1.894273                    0.998047      25.794446      73.481691       0.611179       0.440264      -1.047234       0.005437       0.029872       0.020177       0.036455      -0.002989      -0.000116      -0.031162      -0.034609       0.049132      -0.026244      -0.017927       0.044171             12.305804       9.133521       0.234189       0.000192      14.432546       8.226398      13.351344          -0.000219
          298              C       6.374237      19.058418      21.193265       0.198415      39.762016 0.35845844E+03  0.80492827E+04                                10.289981                            6.400728      -0.025707       2.000940                    0.999458      25.945533      73.456683       0.636409       0.428599      -1.054088       0.003733       0.037564       0.059738       0.070665       0.001046       0.003212      -0.010669       0.016608      -0.013472      -0.016299       0.004974       0.011325             14.115018       4.832365       0.039418       0.393764      11.587541      -1.080822      25.925149           0.000773
          299              C       6.309275      17.717183      21.714531      -0.172763      35.324815 0.43719394E+03  0.10327595E+05                                 9.409563                            6.995384       0.051954       1.986880                    0.999348      29.994719      87.393633       0.617733       0.419740      -1.058514      -0.002959      -0.006473       0.012832       0.014673       0.005485       0.000369      -0.007119       0.012503      -0.091298      -0.031712       0.008088       0.023624             11.082185       4.482043      -0.092784       0.231968      13.080651       0.970077      15.683859           0.001963
          300              C       6.339258      19.292694      19.854959      -0.105746      53.918809 0.47745182E+03  0.11395286E+05                                12.165024                            7.216792       0.005444       1.994562                    0.999082      28.283569      79.720037       0.627365       0.409063      -1.077922      -0.006920      -0.026346      -0.028006       0.039068      -0.001899       0.000748       0.047616       0.021129      -0.094010      -0.064132       0.026154       0.037978             17.215787       5.838442       0.630719       0.643274      20.993358       0.673771      24.815560           0.000618
          301              C       5.677648      14.976144      16.182670      -0.375129      26.937538 0.40906149E+03  0.94992370E+04                                 7.772360                            6.622866      -0.125440       1.964628                    0.993779      29.993463      86.513561       0.655951       0.402101      -1.070438       0.008201       0.053106       0.044940       0.070051       0.034902       0.007867       0.082784      -0.074820       0.001241      -0.074048      -0.036599       0.110648              9.094003       7.462203       0.340605       1.289292      10.429729       3.198169       9.390076           0.000133
          302              C       6.359246      17.889962      23.020624      -0.170562      36.386210 0.43778190E+03  0.10360845E+05                                 9.623986                            7.012537       0.003432       1.969570                    0.999348      30.203608      88.527196       0.614391       0.421234      -1.055953       0.001281      -0.000535      -0.018715       0.018767       0.005629      -0.000913      -0.011396       0.033718      -0.099288      -0.036677       0.002239       0.034438             11.543174       4.570833      -0.309856       0.162259      13.562282      -1.414920      16.496407           0.002422
          303              C       6.369240      19.275124      23.319327       0.189097      39.521835 0.37656652E+03  0.85411020E+04                                10.237724                            6.546536       0.021733       2.014351                    0.999541      26.063208      73.606667       0.632734       0.426788      -1.057629      -0.000846       0.024891      -0.051074       0.056823       0.000704      -0.000532       0.005140       0.002009      -0.005179      -0.006227       0.001944       0.004283             13.693189       4.782856      -0.086594      -0.330493      12.968342       3.663884      23.328369           0.000145
          304              C       5.012041      17.731825      18.578150      -0.169381      30.601067 0.41112672E+03  0.95344644E+04                                 8.548670                            6.792488       0.229308       2.060619                    0.999234      28.781431      82.262363       0.627584       0.420836      -1.061068      -0.017255      -0.005383      -0.018160       0.025622      -0.009508      -0.004900      -0.022543      -0.012102       0.042175      -0.025949      -0.004416       0.030365             10.072466       9.478439       2.123748       1.843961      10.896025       5.662926       9.842934          -0.000021
          305              C       7.170767      16.537014      17.397981       0.062295      27.461576 0.36400203E+03  0.82266678E+04                                 8.217245                            6.594970      -0.171990       1.981476                    0.996815      26.130653      74.856420       0.604829       0.448077      -1.039719      -0.013396       0.007104       0.001632       0.015251       0.016767       0.014412      -0.012289       0.002896       0.008721      -0.029297       0.012514       0.016784              9.719588       9.480686      -0.541192      -0.628666      10.277708       4.839189       9.400371          -0.000074
          306              C       4.786174      16.610225      17.714255       0.059260      27.061652 0.34725258E+03  0.77047287E+04                                 7.958723                            6.301094       0.328974       2.140993                    0.999208      25.513831      70.859501       0.643838       0.428763      -1.058262       0.009980       0.009147      -0.009384       0.016472      -0.017959      -0.011888      -0.010870      -0.025410       0.027924      -0.032490       0.012157       0.020333              9.367456       9.917370       1.285343       0.863592       9.446710       4.728543       8.738288          -0.000144
          307              C       2.687413       3.657647      11.690412      -0.159988      31.657456 0.42517703E+03  0.99553104E+04                                 8.805217                            6.947653       0.195806       2.054159                    0.998455      28.898493      83.316563       0.614445       0.425733      -1.056748      -0.012312      -0.014683       0.009782       0.021514      -0.000463       0.005422       0.017157       0.001178      -0.011981      -0.019556       0.002745       0.016811             10.589734       8.841766       1.588237      -1.585634      10.871170      -6.315039      12.056266          -0.000007
          308              C       3.777770       4.240410      11.110577       0.164494      33.516402 0.37878501E+03  0.86221852E+04                                 9.332624                            6.668643      -0.395776       1.894273                    0.998047      25.794435      73.481664       0.611179       0.440264      -1.047234      -0.005437       0.020176      -0.029872       0.036455       0.000116      -0.002989       0.031163      -0.041870       0.027346      -0.026244      -0.017927       0.044172             12.305801       9.133519      -0.000193       0.234190      13.351342      -8.226396      14.432542          -0.000219
          309              C       3.619863       6.550965      10.226182       0.198413      39.762066 0.35845906E+03  0.80492989E+04                                10.289983                            6.400730      -0.025704       2.000940                    0.999458      25.945549      73.456691       0.636410       0.428599      -1.054088      -0.003733       0.059737      -0.037564       0.070665      -0.003212       0.001046       0.010670       0.015037      -0.018169      -0.016299       0.004976       0.011323             14.115016       4.832364      -0.393764       0.039419      25.925131       1.080809      11.587554           0.000773
          310              C       3.684825       7.072231      11.567417      -0.172769      35.325039 0.43719726E+03  0.10327693E+05                                 9.409597                            6.995407       0.051951       1.986878                    0.999348      29.994860      87.394126       0.617732       0.419739      -1.058514       0.002959       0.012832       0.006473       0.014673      -0.000369       0.005486       0.007118       0.051900       0.026896      -0.031712       0.008088       0.023624             11.082225       4.482058      -0.231969      -0.092785      15.683925      -0.970074      13.080693           0.001962
          311              C       3.654842       5.212659       9.991906      -0.105747      53.918813 0.47745209E+03  0.11395294E+05                                12.165023                            7.216794       0.005442       1.994561                    0.999082      28.283581      79.720075       0.627365       0.409063      -1.077922       0.006920      -0.028005       0.026345       0.039067      -0.000748      -0.001899      -0.047617       0.057568       0.015314      -0.064132       0.026152       0.037980             17.215779       5.838441      -0.643274       0.630719      24.815547      -0.673774      20.993350           0.000617
          312              C       4.316452       1.540370      14.308456      -0.375129      26.937537 0.40906145E+03  0.94992358E+04                                 7.772361                            6.622867      -0.125440       1.964628                    0.993779      29.993465      86.513571       0.655951       0.402101      -1.070438      -0.008201       0.044941      -0.053106       0.070051      -0.007867       0.034901      -0.082783      -0.038031       0.111610      -0.074048      -0.036599       0.110647              9.094003       7.462204      -1.289293       0.340605       9.390077      -3.198170      10.429729           0.000132
          313              C       3.634854       8.378324      11.394638      -0.170566      36.386373 0.43778419E+03  0.10360914E+05                                 9.624014                            7.012556       0.003431       1.969569                    0.999348      30.203708      88.527573       0.614390       0.421234      -1.055952      -0.001281      -0.018715       0.000535       0.018767       0.000913       0.005629       0.011397       0.066502      -0.000934      -0.036677       0.002239       0.034438             11.543207       4.570844      -0.162260      -0.309857      16.496458       1.414917      13.562318           0.002422
          314              C       3.624860       8.677027      10.009476       0.189095      39.521896 0.37656728E+03  0.85411218E+04                                10.237727                            6.546538       0.021736       2.014351                    0.999541      26.063228      73.606687       0.632735       0.426788      -1.057630       0.000846      -0.051074      -0.024891       0.056823       0.000532       0.000704      -0.005141       0.003591      -0.000416      -0.006226       0.001942       0.004284             13.693189       4.782856       0.330493      -0.086593      23.328360      -3.663869      12.968351           0.000145
          315              C       4.982059       3.935850      11.552775      -0.169379      30.601029 0.41112607E+03  0.95344454E+04                                 8.548662                            6.792482       0.229309       2.060619                    0.999234      28.781408      82.262277       0.627585       0.420836      -1.061068       0.017255      -0.018159       0.005383       0.025622       0.004900      -0.009508       0.022543      -0.027140      -0.002933      -0.025949      -0.004416       0.030365             10.072457       9.478430      -1.843958       2.123744       9.842925      -5.662920      10.896015          -0.000020
          316              C       2.823333       2.755681      12.747586       0.062293      27.461602 0.36400249E+03  0.82266807E+04                                 8.217249                            6.594974      -0.171988       1.981476                    0.996815      26.130669      74.856473       0.604829       0.448077      -1.039719       0.013396       0.001632      -0.007104       0.015251      -0.014412       0.016767       0.012290      -0.002911      -0.008705      -0.029297       0.012514       0.016784              9.719594       9.480691       0.628665      -0.541191       9.400377      -4.839192      10.277714          -0.000074
          317              C       5.207926       3.071955      12.674375       0.059257      27.061703 0.34725340E+03  0.77047515E+04                                 7.958733                            6.301101       0.328973       2.140992                    0.999208      25.513864      70.859615       0.643838       0.428763      -1.058262      -0.009980      -0.009384      -0.009148       0.016472       0.011888      -0.017959       0.010870      -0.026666       0.024152      -0.032490       0.012157       0.020333              9.367468       9.917380      -0.863593       1.285344       8.738301      -4.728551       9.446723          -0.000146
          318              C       2.687413      10.984653       2.951888      -0.159988      31.657462 0.42517711E+03  0.99553131E+04                                 8.805218                            6.947654       0.195806       2.054159                    0.998455      28.898497      83.316584       0.614445       0.425733      -1.056748      -0.012312       0.014683      -0.009782       0.021514       0.000463      -0.005422       0.017157       0.001178      -0.011982      -0.019556       0.002745       0.016811             10.589736       8.841768      -1.588238       1.585634      10.871172      -6.315040      12.056268          -0.000008
          319              C       3.777770      10.401890       3.531723       0.164493      33.516407 0.37878507E+03  0.86221868E+04                                 9.332625                            6.668644      -0.395776       1.894273                    0.998047      25.794438      73.481673       0.611179       0.440264      -1.047234      -0.005437      -0.020177       0.029872       0.036455      -0.000116       0.002989       0.031163      -0.041870       0.027346      -0.026244      -0.017927       0.044172             12.305802       9.133520       0.000192      -0.234190      13.351342      -8.226396      14.432543          -0.000219
          320              C       3.619863       8.091335       4.416118       0.198413      39.762072 0.35845911E+03  0.80493001E+04                                10.289984                            6.400731      -0.025704       2.000940                    0.999458      25.945551      73.456702       0.636410       0.428599      -1.054088      -0.003733      -0.059737       0.037564       0.070665       0.003212      -0.001046       0.010670       0.015038      -0.018169      -0.016299       0.004976       0.011323             14.115019       4.832364       0.393764      -0.039418      25.925136       1.080809      11.587556           0.000772
          321              C       3.684825       7.570069       3.074883      -0.172769      35.325042 0.43719729E+03  0.10327694E+05                                 9.409597                            6.995407       0.051950       1.986878                    0.999348      29.994862      87.394134       0.617732       0.419739      -1.058514       0.002959      -0.012832      -0.006473       0.014673       0.000369      -0.005485       0.007118       0.051899       0.026896      -0.031712       0.008088       0.023624             11.082226       4.482058       0.231969       0.092785      15.683925      -0.970074      13.080694           0.001962
          322              C       3.654842       9.429641       4.650394      -0.105747      53.918825 0.47745218E+03  0.11395296E+05                                12.165025                            7.216795       0.005442       1.994561                    0.999082      28.283584      79.720090       0.627365       0.409063      -1.077922       0.006920       0.028005      -0.026345       0.039067       0.000748       0.001899      -0.047617       0.057568       0.015314      -0.064132       0.026152       0.037980             17.215783       5.838442       0.643274      -0.630719      24.815552      -0.673774      20.993354           0.000618
          323              C       4.316452      13.101930       0.333844      -0.375130      26.937549 0.40906170E+03  0.94992431E+04                                 7.772363                            6.622868      -0.125441       1.964627                    0.993779      29.993473      86.513602       0.655951       0.402101      -1.070438      -0.008201      -0.044941       0.053106       0.070051       0.007867      -0.034902      -0.082784      -0.038031       0.111609      -0.074048      -0.036599       0.110647              9.094006       7.462206       1.289293      -0.340606       9.390080      -3.198171      10.429732           0.000133
          324              C       3.634854       6.263976       3.247662      -0.170566      36.386375 0.43778420E+03  0.10360914E+05                                 9.624014                            7.012556       0.003431       1.969569                    0.999348      30.203709      88.527576       0.614390       0.421234      -1.055952      -0.001281       0.018715      -0.000535       0.018767      -0.000913      -0.005628       0.011397       0.066502      -0.000935      -0.036677       0.002239       0.034438             11.543207       4.570845       0.162260       0.309857      16.496459       1.414917      13.562318           0.002422
          325              C       3.624860       5.965273       4.632824       0.189095      39.521904 0.37656736E+03  0.85411240E+04                                10.237728                            6.546539       0.021735       2.014351                    0.999541      26.063231      73.606700       0.632735       0.426788      -1.057629       0.000846       0.051074       0.024891       0.056823      -0.000532      -0.000704      -0.005141       0.003591      -0.000416      -0.006226       0.001942       0.004284             13.693192       4.782857      -0.330493       0.086594      23.328366      -3.663870      12.968353           0.000144
          326              C       4.982059      10.706450       3.089525      -0.169379      30.601031 0.41112612E+03  0.95344469E+04                                 8.548663                            6.792482       0.229309       2.060619                    0.999234      28.781410      82.262285       0.627585       0.420836      -1.061068       0.017255       0.018159      -0.005383       0.025622      -0.004900       0.009508       0.022543      -0.027140      -0.002934      -0.025949      -0.004416       0.030365             10.072457       9.478430       1.843958      -2.123744       9.842925      -5.662920      10.896015          -0.000021
          327              C       2.823333      11.886619       1.894714       0.062293      27.461608 0.36400260E+03  0.82266838E+04                                 8.217250                            6.594975      -0.171989       1.981476                    0.996815      26.130673      74.856487       0.604829       0.448077      -1.039719       0.013396      -0.001632       0.007104       0.015251       0.014412      -0.016767       0.012290      -0.002911      -0.008706      -0.029297       0.012513       0.016784              9.719595       9.480692      -0.628665       0.541191       9.400378      -4.839192      10.277716          -0.000073
          328              C       5.207926      11.570345       1.967925       0.059258      27.061698 0.34725334E+03  0.77047498E+04                                 7.958732                            6.301100       0.328973       2.140992                    0.999208      25.513861      70.859605       0.643838       0.428763      -1.058262      -0.009980       0.009384       0.009148       0.016472      -0.011888       0.017959       0.010870      -0.026666       0.024153      -0.032490       0.012157       0.020333              9.367466       9.917378       0.863592      -1.285344       8.738299      -4.728550       9.446721          -0.000145
          329              C       2.687413       2.951888       3.657647      -0.159988      31.657458 0.42517704E+03  0.99553109E+04                                 8.805217                            6.947653       0.195806       2.054159                    0.998455      28.898495      83.316573       0.614445       0.425733      -1.056748      -0.012312      -0.009782      -0.014683       0.021514      -0.005422      -0.000463      -0.017157       0.006580       0.004223      -0.019556       0.002745       0.016811             10.589734       8.841766       1.585634       1.588237      12.056266       6.315039      10.871171          -0.000007
          330              C       3.777770       3.531723       4.240410       0.164493      33.516413 0.37878514E+03  0.86221891E+04                                 9.332626                            6.668644      -0.395776       1.894273                    0.998047      25.794441      73.481685       0.611178       0.440264      -1.047234      -0.005437       0.029872       0.020176       0.036455       0.002989       0.000116      -0.031163      -0.034608       0.049132      -0.026244      -0.017927       0.044172             12.305804       9.133521      -0.234189      -0.000192      14.432545       8.226398      13.351345          -0.000219
          331              C       3.619863       4.416118       6.550965       0.198413      39.762077 0.35845916E+03  0.80493015E+04                                10.289984                            6.400731      -0.025705       2.000940                    0.999458      25.945553      73.456705       0.636410       0.428599      -1.054088      -0.003732       0.037564       0.059737       0.070665      -0.001046      -0.003212      -0.010670       0.016603      -0.013472      -0.016299       0.004976       0.011323             14.115019       4.832365      -0.039418      -0.393764      11.587556      -1.080809      25.925138           0.000773
          332              C       3.684825       3.074883       7.072231      -0.172769      35.325040 0.43719727E+03  0.10327693E+05                                 9.409597                            6.995407       0.051951       1.986878                    0.999348      29.994861      87.394127       0.617733       0.419739      -1.058514       0.002959      -0.006473       0.012832       0.014673      -0.005486      -0.000369      -0.007118       0.012502      -0.091297      -0.031712       0.008088       0.023624             11.082225       4.482057       0.092785      -0.231969      13.080692       0.970073      15.683925           0.001962
          333              C       3.654842       4.650394       5.212659      -0.105747      53.918821 0.47745214E+03  0.11395295E+05                                12.165025                            7.216795       0.005441       1.994561                    0.999082      28.283583      79.720086       0.627365       0.409063      -1.077922       0.006920      -0.026345      -0.028005       0.039067       0.001899      -0.000748       0.047617       0.021127      -0.094008      -0.064132       0.026152       0.037980             17.215782       5.838442      -0.630719      -0.643274      20.993353       0.673774      24.815552           0.000618
          334              C       4.316452       0.333844       1.540370      -0.375129      26.937540 0.40906150E+03  0.94992373E+04                                 7.772361                            6.622867      -0.125440       1.964628                    0.993779      29.993465      86.513567       0.655951       0.402101      -1.070438      -0.008201       0.053106       0.044941       0.070051      -0.034902      -0.007867       0.082783      -0.074820       0.001241      -0.074048      -0.036599       0.110647              9.094004       7.462204      -0.340606      -1.289293      10.429730       3.198170       9.390077           0.000132
          335              C       3.634854       3.247662       8.378324      -0.170566      36.386365 0.43778405E+03  0.10360909E+05                                 9.624012                            7.012555       0.003432       1.969569                    0.999348      30.203704      88.527552       0.614390       0.421234      -1.055952      -0.001281      -0.000535      -0.018715       0.018767      -0.005629       0.000913      -0.011397       0.033718      -0.099286      -0.036677       0.002239       0.034438             11.543204       4.570844       0.309857      -0.162259      13.562314      -1.414917      16.496456           0.002421
          336              C       3.624860       4.632824       8.677027       0.189095      39.521902 0.37656734E+03  0.85411236E+04                                10.237727                            6.546539       0.021735       2.014351                    0.999541      26.063230      73.606692       0.632735       0.426788      -1.057630       0.000846       0.024891      -0.051074       0.056823      -0.000704       0.000532       0.005141       0.002004      -0.005179      -0.006226       0.001942       0.004284             13.693190       4.782856       0.086594       0.330493      12.968351       3.663869      23.328364           0.000145
          337              C       4.982059       3.089525       3.935850      -0.169379      30.601031 0.41112611E+03  0.95344467E+04                                 8.548662                            6.792482       0.229309       2.060619                    0.999234      28.781410      82.262282       0.627585       0.420836      -1.061068       0.017255      -0.005383      -0.018159       0.025622       0.009508       0.004900      -0.022543      -0.012103       0.042176      -0.025949      -0.004416       0.030365             10.072456       9.478430      -2.123744      -1.843958      10.896014       5.662920       9.842925          -0.000021
          338              C       2.823333       1.894714       2.755681       0.062293      27.461607 0.36400258E+03  0.82266833E+04                                 8.217251                            6.594975      -0.171989       1.981476                    0.996815      26.130672      74.856487       0.604829       0.448078      -1.039719       0.013396       0.007104       0.001632       0.015251      -0.016767      -0.014412      -0.012290       0.002897       0.008720      -0.029297       0.012514       0.016784              9.719596       9.480692       0.541191       0.628665      10.277717       4.839193       9.400379          -0.000074
          339              C       5.207926       1.967925       3.071955       0.059257      27.061696 0.34725332E+03  0.77047492E+04                                 7.958732                            6.301100       0.328974       2.140992                    0.999208      25.513859      70.859596       0.643838       0.428763      -1.058262      -0.009980       0.009148      -0.009384       0.016472       0.017959       0.011888      -0.010870      -0.025409       0.027923      -0.032490       0.012157       0.020333              9.367466       9.917377      -1.285343      -0.863592       9.446721       4.728550       8.738299          -0.000144
          340              C       2.687413      11.690412      10.984653      -0.159988      31.657460 0.42517708E+03  0.99553120E+04                                 8.805218                            6.947654       0.195806       2.054159                    0.998455      28.898495      83.316571       0.614445       0.425733      -1.056748      -0.012312       0.009782       0.014683       0.021514       0.005422       0.000463      -0.017157       0.006580       0.004223      -0.019556       0.002745       0.016811             10.589735       8.841767      -1.585635      -1.588238      12.056267       6.315040      10.871171          -0.000008
          341              C       3.777770      11.110577      10.401890       0.164493      33.516410 0.37878510E+03  0.86221878E+04                                 9.332625                            6.668644      -0.395776       1.894273                    0.998047      25.794439      73.481676       0.611179       0.440264      -1.047234      -0.005437      -0.029872      -0.020176       0.036455      -0.002989      -0.000116      -0.031163      -0.034608       0.049132      -0.026244      -0.017927       0.044172             12.305802       9.133520       0.234190       0.000193      14.432543       8.226397      13.351344          -0.000219
          342              C       3.619863      10.226182       8.091335       0.198413      39.762071 0.35845910E+03  0.80492999E+04                                10.289984                            6.400731      -0.025704       2.000940                    0.999458      25.945551      73.456700       0.636410       0.428599      -1.054088      -0.003733      -0.037564      -0.059737       0.070665       0.001046       0.003212      -0.010670       0.016603      -0.013472      -0.016299       0.004976       0.011323             14.115018       4.832364       0.039418       0.393764      11.587555      -1.080808      25.925136           0.000773
          343              C       3.684825      11.567417       7.570069      -0.172769      35.325047 0.43719736E+03  0.10327696E+05                                 9.409598                            6.995408       0.051951       1.986878                    0.999348      29.994865      87.394144       0.617732       0.419739      -1.058514       0.002959       0.006473      -0.012832       0.014673       0.005486       0.000369      -0.007118       0.012502      -0.091297      -0.031712       0.008088       0.023624             11.082227       4.482058      -0.092785       0.231969      13.080695       0.970074      15.683928           0.001962
          344              C       3.654842       9.991906       9.429641      -0.105747      53.918825 0.47745218E+03  0.11395296E+05                                12.165026                            7.216796       0.005441       1.994561                    0.999082      28.283584      79.720091       0.627365       0.409063      -1.077922       0.006920       0.026345       0.028005       0.039067      -0.001899       0.000748       0.047617       0.021127      -0.094009      -0.064132       0.026152       0.037980             17.215783       5.838442       0.630719       0.643275      20.993353       0.673774      24.815554           0.000618
          345              C       4.316452      14.308456      13.101930      -0.375130      26.937541 0.40906152E+03  0.94992378E+04                                 7.772361                            6.622867      -0.125440       1.964628                    0.993779      29.993467      86.513576       0.655951       0.402101      -1.070438      -0.008201      -0.053106      -0.044941       0.070051       0.034902       0.007867       0.082784      -0.074820       0.001241      -0.074048      -0.036599       0.110648              9.094004       7.462205       0.340607       1.289294      10.429730       3.198170       9.390077           0.000133
          346              C       3.634854      11.394638       6.263976      -0.170566      36.386369 0.43778411E+03  0.10360911E+05                                 9.624013                            7.012555       0.003431       1.969569                    0.999348      30.203706      88.527563       0.614390       0.421234      -1.055952      -0.001281       0.000535       0.018715       0.018767       0.005628      -0.000913      -0.011397       0.033718      -0.099286      -0.036677       0.002239       0.034438             11.543206       4.570844      -0.309857       0.162260      13.562316      -1.414917      16.496457           0.002422
          347              C       3.624860      10.009476       5.965273       0.189095      39.521902 0.37656733E+03  0.85411233E+04                                10.237728                            6.546539       0.021735       2.014351                    0.999541      26.063230      73.606695       0.632735       0.426788      -1.057629       0.000846      -0.024891       0.051074       0.056823       0.000704      -0.000532       0.005141       0.002004      -0.005179      -0.006226       0.001942       0.004284             13.693191       4.782856      -0.086594      -0.330493      12.968352       3.663870      23.328365           0.000144
          348              C       4.982059      11.552775      10.706450      -0.169379      30.601026 0.41112602E+03  0.95344441E+04                                 8.548661                            6.792481       0.229309       2.060619                    0.999234      28.781406      82.262268       0.627585       0.420836      -1.061068       0.017255       0.005383       0.018159       0.025622      -0.009508      -0.004900      -0.022543      -0.012103       0.042176      -0.025949      -0.004416       0.030365             10.072455       9.478429       2.123744       1.843958      10.896013       5.662919       9.842924          -0.000020
          349              C       2.823333      12.747586      11.886619       0.062293      27.461606 0.36400255E+03  0.82266824E+04                                 8.217250                            6.594975      -0.171988       1.981476                    0.996815      26.130671      74.856480       0.604829       0.448077      -1.039719       0.013396      -0.007104      -0.001632       0.015251       0.016767       0.014412      -0.012290       0.002897       0.008720      -0.029297       0.012513       0.016784              9.719595       9.480692      -0.541191      -0.628665      10.277716       4.839192       9.400377          -0.000074
          350              C       5.207926      12.674375      11.570345       0.059257      27.061701 0.34725337E+03  0.77047506E+04                                 7.958733                            6.301101       0.328972       2.140992                    0.999208      25.513863      70.859612       0.643838       0.428763      -1.058262      -0.009980      -0.009147       0.009384       0.016472      -0.017959      -0.011888      -0.010870      -0.025409       0.027922      -0.032490       0.012157       0.020333              9.367467       9.917379       1.285344       0.863593       9.446722       4.728550       8.738300          -0.000146
          351             Cl       8.096220       1.355877      13.506058      -0.582463     148.599944 0.43464919E+04  0.16946519E+06                                18.919600                           17.746646       1.448608       2.082603                    0.999856      76.910903     226.736785       0.578149       0.271722      -1.269580      -0.011269       0.141799       0.099096       0.173361       0.017634       0.029382       0.049052       0.079856       0.010329      -0.073098       0.002258       0.070841             20.826431      26.623291      -2.325559       4.907273      18.016005      -0.792312      17.839997           0.038156
          352             Cl       8.096220      13.286423       1.136242      -0.582463     148.599897 0.43464903E+04  0.16946511E+06                                18.919595                           17.746642       1.448608       2.082603                    0.999856      76.910891     226.736738       0.578149       0.271722      -1.269580      -0.011269      -0.141799      -0.099097       0.173361      -0.017634      -0.029382       0.049052       0.079856       0.010330      -0.073099       0.002258       0.070841             20.826425      26.623281       2.325556      -4.907271      18.016000      -0.792310      17.839994           0.038156
          353             Cl       8.096220       1.136242       1.355877      -0.582464     148.600063 0.43464963E+04  0.16946541E+06                                18.919611                           17.746655       1.448606       2.082602                    0.999856      76.910933     226.736905       0.578148       0.271722      -1.269580      -0.011269      -0.099097       0.141800       0.173362      -0.029382       0.017634      -0.049052       0.034764      -0.124949      -0.073099       0.002258       0.070841             20.826443      26.623309      -4.907275      -2.325562      17.840006       0.792314      18.016015           0.038156
          354             Cl       8.096220      13.506058      13.286423      -0.582460     148.599442 0.43464740E+04  0.16946432E+06                                18.919551                           17.746605       1.448612       2.082605                    0.999856      76.910789     226.736317       0.578150       0.271722      -1.269580      -0.011269       0.099095      -0.141798       0.173359       0.029383      -0.017634      -0.049052       0.034761      -0.124952      -0.073099       0.002258       0.070842             20.826367      26.623183       4.907253       2.325538      17.839956       0.792292      18.015962           0.038156
          355             Cl       1.897880      27.928723      15.778542      -0.582460     148.599590 0.43464798E+04  0.16946460E+06                                18.919565                           17.746618       1.448606       2.082603                    0.999856      76.910816     226.736454       0.578149       0.271722      -1.269580       0.011271      -0.141794      -0.099100       0.173359       0.017633       0.029382       0.049055       0.079856       0.010334      -0.073101       0.002259       0.070842             20.826382      26.623199      -2.325538       4.907258      18.015975      -0.792289      17.839972           0.038155
          356             Cl       1.897880      15.998177      28.148358      -0.582461     148.599662 0.43464824E+04  0.16946473E+06                                18.919572                           17.746624       1.448606       2.082603                    0.999856      76.910830     226.736513       0.578149       0.271722      -1.269580       0.011270       0.141794       0.099099       0.173358      -0.017634      -0.029382       0.049054       0.079857       0.010337      -0.073101       0.002259       0.070842             20.826391      26.623215       2.325541      -4.907260      18.015982      -0.792292      17.839977           0.038156
          357             Cl       1.897880      28.148358      27.928723      -0.582463     148.600090 0.43464979E+04  0.16946549E+06                                18.919613                           17.746659       1.448601       2.082601                    0.999856      76.910929     226.736920       0.578148       0.271722      -1.269580       0.011270       0.099101      -0.141795       0.173361      -0.029382       0.017634      -0.049054       0.034763      -0.124949      -0.073100       0.002259       0.070842             20.826441      26.623295      -4.907275      -2.325555      17.840012       0.792305      18.016017           0.038156
          358             Cl       1.897880      15.778542      15.998177      -0.582467     148.600631 0.43465173E+04  0.16946643E+06                                18.919663                           17.746702       1.448598       2.082599                    0.999856      76.911060     226.737443       0.578148       0.271722      -1.269580       0.011270      -0.099102       0.141797       0.173363       0.029381      -0.017635      -0.049053       0.034766      -0.124951      -0.073100       0.002259       0.070841             20.826507      26.623404       4.907294       2.325575      17.840054       0.792323      18.016063           0.038156
          359              O       9.115619      27.241413      14.123963      -0.551951      38.810775 0.55562912E+03  0.13534314E+05                                 9.258653                            7.437764       0.057631       2.073644                    0.994678      27.822445      74.817669       0.673479       0.373363      -1.122304       0.015342      -0.012943      -0.030271       0.036321      -0.010103      -0.039952       0.056506       0.096485       0.049927      -0.088182       0.004163       0.084019             10.842426      10.376124       5.193143       2.148506      12.959533       2.025751       9.191620           0.000587
          360              O       0.360787      18.247234      14.416809      -0.543168      42.525935 0.54650608E+03  0.13206925E+05                                 9.795102                            7.228275       0.180252       2.092034                    0.998409      28.010369      74.101232       0.706958       0.358514      -1.138057      -0.029409      -0.011910      -0.030847       0.044253       0.021243      -0.020541       0.000126       0.055302       0.034806      -0.041615      -0.000166       0.041781             12.757468      24.241663      -1.981557      -2.654224       7.865271       0.496125       6.165468           0.069435
          361              O       4.076593      17.459479      14.492949      -0.520571      38.886921 0.55676694E+03  0.13548769E+05                                 9.292331                            7.396606       0.188990       2.112654                    0.996119      27.571697      73.747400       0.683057       0.368488      -1.127676       0.000027       0.034522      -0.027629       0.044217       0.025540      -0.000507      -0.008104      -0.024884       0.036670      -0.034845       0.008793       0.026052             11.512241      13.883046       4.887506       1.473187      14.220120       0.635424       6.433557           0.061608
          362              O       8.894749      16.586797      14.759438      -0.557100      39.923558 0.57594330E+03  0.14114114E+05                                 9.363676                            7.512212       0.149529       2.103384                    0.994817      27.778779      74.210472       0.680213       0.367441      -1.130115       0.018913       0.021019      -0.018444       0.033759       0.016948       0.013092      -0.009925      -0.099533       0.205667      -0.088204       0.017199       0.071005             10.998056       9.154703      -1.476857      -1.434881      17.227884      -0.564178       6.611582           0.000449
          363              O       7.905333      27.140674      12.255605      -0.566503      36.333347 0.52673607E+03  0.12603818E+05                                 8.725923                            7.071651       0.337187       2.145356                    0.998056      27.964995      73.451713       0.718981       0.356024      -1.140821       0.029705      -0.012300      -0.010321       0.033767      -0.033245       0.004387      -0.034508       0.060064       0.063308      -0.065920       0.015869       0.050051             10.727771       6.943174      -1.281730       1.964502      13.196385      -6.388196      12.043755           0.042722
          364              O       3.357018      19.483044      14.252815      -0.563136      29.794639 0.46334063E+03  0.10734992E+05                                 7.506974                            6.569225       0.618669       2.225969                    0.998902      27.926711      72.131810       0.756912       0.349268      -1.146522       0.012882       0.006477      -0.028948       0.032340      -0.065126       0.024221       0.015517       0.028092       0.022001      -0.078976       0.014419       0.064558              8.158385      11.559622      -0.946588       0.689008       8.151080       0.236357       4.764453           0.042326
          365              O       9.115619      16.685487       0.518337      -0.551951      38.810793 0.55562944E+03  0.13534324E+05                                 9.258655                            7.437766       0.057631       2.073644                    0.994678      27.822452      74.817696       0.673479       0.373363      -1.122304       0.015341       0.012943       0.030271       0.036321       0.010103       0.039952       0.056506       0.096485       0.049927      -0.088182       0.004163       0.084019             10.842429      10.376126      -5.193144      -2.148507      12.959537       2.025751       9.191623           0.000586
          366              O       0.360787      25.679666       0.225491      -0.543165      42.525688 0.54650234E+03  0.13206811E+05                                 9.795061                            7.228247       0.180256       2.092037                    0.998409      28.010280      74.100904       0.706960       0.358513      -1.138057      -0.029409       0.011911       0.030847       0.044252      -0.021243       0.020541       0.000126       0.055303       0.034805      -0.041615      -0.000166       0.041781             12.757410      24.241552       1.981540       2.654209       7.865235       0.496120       6.165444           0.069436
          367              O       4.076593      26.467421       0.149351      -0.520568      38.886735 0.55676370E+03  0.13548669E+05                                 9.292297                            7.396581       0.188992       2.112656                    0.996119      27.571629      73.747139       0.683059       0.368487      -1.127677       0.000027      -0.034523       0.027629       0.044218      -0.025540       0.000508      -0.008104      -0.024883       0.036668      -0.034845       0.008793       0.026052             11.512197      13.882992      -4.887485      -1.473178      14.220065       0.635419       6.433534           0.061608
          368              O       8.894749      27.340103      29.167462      -0.557099      39.923523 0.57594270E+03  0.14114095E+05                                 9.363669                            7.512208       0.149531       2.103385                    0.994817      27.778767      74.210421       0.680213       0.367441      -1.130115       0.018913      -0.021019       0.018444       0.033759      -0.016949      -0.013092      -0.009924      -0.099533       0.205667      -0.088204       0.017199       0.071005             10.998049       9.154700       1.476855       1.434880      17.227869      -0.564177       6.611578           0.000450
          369              O       7.905333      16.786226       2.386695      -0.566502      36.333330 0.52673579E+03  0.12603810E+05                                 8.725919                            7.071649       0.337187       2.145356                    0.998056      27.964990      73.451692       0.718981       0.356024      -1.140821       0.029705       0.012299       0.010321       0.033767       0.033245      -0.004387      -0.034508       0.060063       0.063308      -0.065920       0.015869       0.050051             10.727766       6.943171       1.281730      -1.964502      13.196378      -6.388192      12.043751           0.042722
          370              O       3.357018      24.443856       0.389485      -0.563134      29.794529 0.46333853E+03  0.10734931E+05                                 7.506955                            6.569209       0.618672       2.225971                    0.998902      27.926657      72.131618       0.756914       0.349268      -1.146522       0.012881      -0.006476       0.028948       0.032339       0.065125      -0.024221       0.015517       0.028094       0.022000      -0.078975       0.014418       0.064557              8.158364      11.559589       0.946581      -0.689006       8.151060       0.236356       4.764442           0.042327
          371              O       9.115619       0.518337      27.241413      -0.551951      38.810779 0.55562917E+03  0.13534315E+05                                 9.258653                            7.437764       0.057632       2.073644                    0.994678      27.822446      74.817670       0.673479       0.373363      -1.122304       0.015342       0.030271      -0.012943       0.036321       0.039952      -0.010104      -0.056506       0.023279      -0.169691      -0.088182       0.004163       0.084019             10.842426      10.376124      -2.148506       5.193143       9.191620      -2.025751      12.959533           0.000586
          372              O       0.360787       0.225491      18.247234      -0.543161      42.525463 0.54649889E+03  0.13206705E+05                                 9.795024                            7.228221       0.180259       2.092040                    0.998409      28.010197      74.100601       0.706962       0.358513      -1.138057      -0.029408       0.030847      -0.011911       0.044252       0.020540       0.021243      -0.000126       0.010252      -0.100358      -0.041615      -0.000166       0.041781             12.757359      24.241454       2.654196      -1.981525       6.165422      -0.496117       7.865202           0.069435
          373              O       4.076593       0.149351      17.459479      -0.520566      38.886614 0.55676153E+03  0.13548603E+05                                 9.292274                            7.396563       0.188995       2.112657                    0.996119      27.571585      73.746968       0.683060       0.368487      -1.127677       0.000027       0.027629       0.034523       0.044218       0.000508       0.025541       0.008103      -0.030775       0.018991      -0.034845       0.008793       0.026052             11.512168      13.882960      -1.473174       4.887472       6.433519      -0.635417      14.220026           0.061609
          374              O       8.894749      29.167462      16.586797      -0.557099      39.923524 0.57594270E+03  0.14114095E+05                                 9.363669                            7.512208       0.149532       2.103385                    0.994817      27.778768      74.210424       0.680213       0.367441      -1.130115       0.018912       0.018444       0.021019       0.033759      -0.013092       0.016948       0.009925      -0.152600       0.046466      -0.088204       0.017199       0.071005             10.998050       9.154704       1.434880      -1.476856       6.611578       0.564177      17.227868           0.000449
          375              O       7.905333       2.386695      27.140674      -0.566503      36.333389 0.52673676E+03  0.12603839E+05                                 8.725930                            7.071656       0.337187       2.145356                    0.998056      27.965011      73.451770       0.718980       0.356025      -1.140821       0.029705       0.010321      -0.012300       0.033767      -0.004387      -0.033245       0.034508      -0.001622      -0.121750      -0.065920       0.015869       0.050051             10.727782       6.943179      -1.964503      -1.281731      12.043766       6.388203      13.196399           0.042721
          376              O       3.357018       0.389485      19.483044      -0.563131      29.794421 0.46333648E+03  0.10734871E+05                                 7.506936                            6.569193       0.618677       2.225973                    0.998902      27.926606      72.131434       0.756915       0.349268      -1.146522       0.012881       0.028947       0.006475       0.032339      -0.024221      -0.065124      -0.015517       0.003048      -0.053141      -0.078974       0.014418       0.064556              8.158342      11.559555      -0.689003      -0.946575       4.764431      -0.236355       8.151040           0.042327
          377              O       9.115619      14.123963      16.685487      -0.551950      38.810712 0.55562809E+03  0.13534282E+05                                 9.258640                            7.437755       0.057635       2.073646                    0.994678      27.822423      74.817574       0.673479       0.373363      -1.122304       0.015342      -0.030271       0.012943       0.036321      -0.039952       0.010104      -0.056506       0.023279      -0.169691      -0.088182       0.004163       0.084019             10.842409      10.376107       2.148504      -5.193130       9.191609      -2.025747      12.959511           0.000586
          378              O       0.360787      14.416809      25.679666      -0.543161      42.525489 0.54649930E+03  0.13206717E+05                                 9.795028                            7.228225       0.180260       2.092040                    0.998409      28.010206      74.100635       0.706962       0.358513      -1.138057      -0.029408      -0.030847       0.011911       0.044252      -0.020540      -0.021243      -0.000126       0.010251      -0.100358      -0.041615      -0.000166       0.041781             12.757366      24.241465      -2.654198       1.981528       6.165425      -0.496118       7.865206           0.069435
          379              O       4.076593      14.492949      26.467421      -0.520566      38.886600 0.55676133E+03  0.13548596E+05                                 9.292273                            7.396562       0.188995       2.112657                    0.996119      27.571579      73.746946       0.683060       0.368487      -1.127677       0.000027      -0.027629      -0.034523       0.044218      -0.000508      -0.025541       0.008103      -0.030775       0.018991      -0.034844       0.008792       0.026052             11.512165      13.882954       1.473173      -4.887470       6.433518      -0.635417      14.220023           0.061609
          380              O       8.894749      14.759438      27.340103      -0.557099      39.923531 0.57594281E+03  0.14114098E+05                                 9.363670                            7.512208       0.149531       2.103385                    0.994817      27.778770      74.210431       0.680213       0.367441      -1.130115       0.018912      -0.018444      -0.021019       0.033759       0.013092      -0.016948       0.009925      -0.152600       0.046466      -0.088204       0.017199       0.071005             10.998051       9.154704      -1.434880       1.476857       6.611579       0.564177      17.227871           0.000449
          381              O       7.905333      12.255605      16.786226      -0.566502      36.333258 0.52673451E+03  0.12603772E+05                                 8.725908                            7.071640       0.337184       2.145356                    0.998056      27.964953      73.451575       0.718981       0.356024      -1.140821       0.029705      -0.010321       0.012299       0.033767       0.004387       0.033245       0.034508      -0.001623      -0.121748      -0.065920       0.015868       0.050051             10.727752       6.943160       1.964498       1.281729      12.043733       6.388183      13.196362           0.042721
          382              O       3.357018      14.252815      24.443856      -0.563132      29.794430 0.46333664E+03  0.10734875E+05                                 7.506938                            6.569195       0.618677       2.225973                    0.998902      27.926608      72.131444       0.756914       0.349268      -1.146522       0.012881      -0.028947      -0.006475       0.032339       0.024221       0.065124      -0.015517       0.003047      -0.053141      -0.078974       0.014418       0.064556              8.158345      11.559559       0.689003       0.946577       4.764432      -0.236356       8.151042           0.042326
          383              O       0.878481       2.043187      15.160637      -0.551950      38.810672 0.55562742E+03  0.13534261E+05                                 9.258633                            7.437750       0.057637       2.073646                    0.994678      27.822410      74.817519       0.673480       0.373363      -1.122304      -0.015342       0.012943       0.030270       0.036320      -0.010104      -0.039951       0.056506       0.096484       0.049928      -0.088181       0.004163       0.084018             10.842400      10.376098       5.193125       2.148501      12.959500       2.025745       9.191601           0.000587
          384              O       9.633313      11.037366      14.867791      -0.543161      42.525444 0.54649869E+03  0.13206699E+05                                 9.795021                            7.228220       0.180263       2.092041                    0.998409      28.010196      74.100589       0.706962       0.358513      -1.138057       0.029408       0.011910       0.030845       0.044250       0.021243      -0.020540       0.000126       0.055304       0.034803      -0.041615      -0.000166       0.041781             12.757355      24.241444      -1.981525      -2.654196       7.865200       0.496117       6.165421           0.069435
          385              O       5.917507      11.825121      14.791651      -0.520567      38.886656 0.55676227E+03  0.13548626E+05                                 9.292282                            7.396569       0.188995       2.112657                    0.996119      27.571600      73.747027       0.683060       0.368487      -1.127677      -0.000027      -0.034524       0.027628       0.044217       0.025541      -0.000508      -0.008103      -0.024883       0.036668      -0.034844       0.008793       0.026052             11.512179      13.882973       4.887479       1.473176      14.220040       0.635418       6.433525           0.061608
          386              O       1.099351      12.697803      14.525162      -0.557100      39.923519 0.57594261E+03  0.14114092E+05                                 9.363667                            7.512206       0.149533       2.103386                    0.994817      27.778766      74.210407       0.680214       0.367441      -1.130115      -0.018913      -0.021019       0.018443       0.033759       0.016948       0.013092      -0.009924      -0.099533       0.205666      -0.088204       0.017199       0.071005             10.998048       9.154701      -1.476859      -1.434880      17.227865      -0.564176       6.611577           0.000449
          387              O       2.088767       2.143926      17.028995      -0.566500      36.333169 0.52673299E+03  0.12603725E+05                                 8.725889                            7.071626       0.337189       2.145358                    0.998056      27.964927      73.451456       0.718982       0.356024      -1.140821      -0.029705       0.012299       0.010320       0.033766      -0.033245       0.004387      -0.034509       0.060062       0.063307      -0.065919       0.015868       0.050052             10.727727       6.943145      -1.281726       1.964492      13.196331      -6.388167      12.043706           0.042721
          388              O       6.637082       9.801556      15.031785      -0.563130      29.794423 0.46333651E+03  0.10734871E+05                                 7.506933                            6.569191       0.618680       2.225974                    0.998902      27.926620      72.131460       0.756915       0.349268      -1.146522      -0.012882      -0.006475       0.028945       0.032337      -0.065123       0.024221       0.015517       0.028094       0.021999      -0.078974       0.014418       0.064556              8.158339      11.559552      -0.946578       0.689003       8.151036       0.236355       4.764430           0.042327
          389              O       0.878481      12.599113      28.766263      -0.551950      38.810681 0.55562754E+03  0.13534265E+05                                 9.258635                            7.437751       0.057636       2.073646                    0.994678      27.822412      74.817528       0.673480       0.373363      -1.122304      -0.015342      -0.012943      -0.030270       0.036320       0.010104       0.039951       0.056506       0.096484       0.049928      -0.088181       0.004163       0.084018             10.842403      10.376100      -5.193128      -2.148502      12.959505       2.025746       9.191602           0.000586
          390              O       9.633313       3.604934      29.059109      -0.543165      42.525772 0.54650364E+03  0.13206850E+05                                 9.795075                            7.228257       0.180257       2.092037                    0.998409      28.010312      74.101019       0.706959       0.358513      -1.138057       0.029409      -0.011909      -0.030845       0.044251      -0.021243       0.020541       0.000126       0.055303       0.034806      -0.041616      -0.000166       0.041782             12.757431      24.241591       1.981547       2.654215       7.865248       0.496123       6.165453           0.069434
          391              O       5.917507       2.817179      29.135249      -0.520571      38.886865 0.55676594E+03  0.13548738E+05                                 9.292320                            7.396598       0.188991       2.112654                    0.996119      27.571677      73.747321       0.683058       0.368487      -1.127677      -0.000027       0.034523      -0.027628       0.044217      -0.025540       0.000507      -0.008103      -0.024883       0.036669      -0.034845       0.008793       0.026052             11.512228      13.883032      -4.887502      -1.473185      14.220102       0.635424       6.433550           0.061608
          392              O       1.099351       1.944497       0.117138      -0.557100      39.923545 0.57594308E+03  0.14114107E+05                                 9.363672                            7.512210       0.149531       2.103385                    0.994817      27.778775      74.210448       0.680213       0.367441      -1.130115      -0.018913       0.021019      -0.018443       0.033759      -0.016948      -0.013092      -0.009924      -0.099533       0.205667      -0.088204       0.017199       0.071005             10.998053       9.154702       1.476859       1.434880      17.227878      -0.564176       6.611580           0.000449
          393              O       2.088767      12.498374      26.897905      -0.566500      36.333194 0.52673341E+03  0.12603738E+05                                 8.725894                            7.071630       0.337190       2.145358                    0.998056      27.964935      73.451488       0.718982       0.356024      -1.140821      -0.029705      -0.012299      -0.010320       0.033766       0.033245      -0.004387      -0.034509       0.060062       0.063307      -0.065919       0.015868       0.050051             10.727734       6.943148       1.281726      -1.964492      13.196341      -6.388172      12.043713           0.042723
          394              O       6.637082       4.840744      28.895115      -0.563132      29.794564 0.46333918E+03  0.10734950E+05                                 7.506961                            6.569213       0.618673       2.225971                    0.998902      27.926676      72.131683       0.756913       0.349268      -1.146522      -0.012882       0.006476      -0.028945       0.032337       0.065125      -0.024221       0.015518       0.028093       0.022000      -0.078976       0.014419       0.064557              8.158370      11.559599       0.946585      -0.689006       8.151065       0.236357       4.764445           0.042327
          395              O       0.878481      28.766263       2.043187      -0.551950      38.810704 0.55562794E+03  0.13534277E+05                                 9.258639                            7.437754       0.057635       2.073646                    0.994678      27.822421      74.817564       0.673479       0.373363      -1.122304      -0.015342      -0.030270       0.012943       0.036320       0.039952      -0.010103      -0.056506       0.023278      -0.169691      -0.088182       0.004163       0.084019             10.842407      10.376105      -2.148503       5.193130       9.191607      -2.025748      12.959509           0.000586
          396              O       9.633313      29.059109      11.037366      -0.543164      42.525679 0.54650232E+03  0.13206810E+05                                 9.795060                            7.228247       0.180258       2.092038                    0.998409      28.010283      74.100909       0.706960       0.358513      -1.138057       0.029409      -0.030845       0.011910       0.044251       0.020541       0.021243      -0.000126       0.010249      -0.100358      -0.041615      -0.000166       0.041781             12.757408      24.241545       2.654209      -1.981540       6.165444      -0.496121       7.865235           0.069435
          397              O       5.917507      29.135249      11.825121      -0.520570      38.886808 0.55676499E+03  0.13548709E+05                                 9.292310                            7.396590       0.188992       2.112655                    0.996119      27.571657      73.747242       0.683058       0.368487      -1.127677      -0.000027      -0.027628      -0.034524       0.044217       0.000507       0.025540       0.008103      -0.030776       0.018990      -0.034845       0.008793       0.026051             11.512214      13.883014      -1.473183       4.887495       6.433543      -0.635422      14.220085           0.061608
          398              O       1.099351       0.117138      12.697803      -0.557100      39.923543 0.57594305E+03  0.14114106E+05                                 9.363672                            7.512210       0.149530       2.103385                    0.994817      27.778775      74.210450       0.680213       0.367441      -1.130115      -0.018913      -0.018443      -0.021019       0.033759      -0.013092       0.016948       0.009924      -0.152600       0.046466      -0.088204       0.017199       0.071005             10.998053       9.154702       1.434880      -1.476858       6.611580       0.564176      17.227876           0.000450
          399              O       2.088767      26.897905       2.143926      -0.566503      36.333266 0.52673469E+03  0.12603776E+05                                 8.725907                            7.071639       0.337190       2.145357                    0.998056      27.964970      73.451604       0.718982       0.356024      -1.140821      -0.029705      -0.010321       0.012299       0.033767      -0.004387      -0.033245       0.034508      -0.001622      -0.121748      -0.065920       0.015869       0.050051             10.727750       6.943160      -1.964496      -1.281727      12.043731       6.388181      13.196358           0.042722
          400              O       6.637082      28.895115       9.801556      -0.563131      29.794491 0.46333781E+03  0.10734909E+05                                 7.506946                            6.569201       0.618677       2.225972                    0.998902      27.926655      72.131584       0.756914       0.349268      -1.146522      -0.012882      -0.028945      -0.006476       0.032338      -0.024221      -0.065124      -0.015517       0.003047      -0.053139      -0.078975       0.014419       0.064556              8.158352      11.559571      -0.689004      -0.946584       4.764437      -0.236356       8.151049           0.042327
          401              O       0.878481      15.160637      12.599113      -0.551950      38.810762 0.55562887E+03  0.13534306E+05                                 9.258650                            7.437761       0.057632       2.073645                    0.994678      27.822441      74.817648       0.673479       0.373363      -1.122304      -0.015342       0.030270      -0.012943       0.036320      -0.039952       0.010103      -0.056506       0.023278      -0.169691      -0.088182       0.004163       0.084019             10.842422      10.376120       2.148505      -5.193141       9.191617      -2.025752      12.959528           0.000587
          402              O       9.633313      14.867791       3.604934      -0.543164      42.525657 0.54650196E+03  0.13206799E+05                                 9.795056                            7.228245       0.180259       2.092038                    0.998409      28.010274      74.100876       0.706960       0.358513      -1.138057       0.029408       0.030845      -0.011910       0.044251      -0.020541      -0.021243      -0.000126       0.010249      -0.100358      -0.041615      -0.000166       0.041781             12.757403      24.241537      -2.654208       1.981538       6.165441      -0.496120       7.865231           0.069435
          403              O       5.917507      14.791651       2.817179      -0.520569      38.886803 0.55676487E+03  0.13548705E+05                                 9.292309                            7.396589       0.188993       2.112655                    0.996119      27.571655      73.747234       0.683058       0.368487      -1.127677      -0.000027       0.027628       0.034523       0.044217      -0.000507      -0.025540       0.008103      -0.030776       0.018991      -0.034845       0.008793       0.026052             11.512213      13.883013       1.473182      -4.887495       6.433542      -0.635422      14.220083           0.061608
          404              O       1.099351      14.525162       1.944497      -0.557100      39.923544 0.57594308E+03  0.14114107E+05                                 9.363673                            7.512210       0.149531       2.103385                    0.994817      27.778775      74.210450       0.680213       0.367441      -1.130115      -0.018913       0.018443       0.021019       0.033759       0.013092      -0.016948       0.009924      -0.152600       0.046466      -0.088204       0.017199       0.071005             10.998053       9.154703      -1.434881       1.476859       6.611580       0.564176      17.227877           0.000450
          405              O       2.088767      17.028995      12.498374      -0.566504      36.333426 0.52673745E+03  0.12603859E+05                                 8.725934                            7.071659       0.337192       2.145356                    0.998056      27.965036      73.451838       0.718980       0.356024      -1.140821      -0.029705       0.010321      -0.012300       0.033767       0.004387       0.033245       0.034508      -0.001621      -0.121749      -0.065920       0.015869       0.050051             10.727787       6.943183       1.964504       1.281730      12.043772       6.388207      13.196407           0.042722
          406              O       6.637082      15.031785       4.840744      -0.563132      29.794507 0.46333810E+03  0.10734918E+05                                 7.506950                            6.569205       0.618675       2.225972                    0.998902      27.926654      72.131595       0.756914       0.349268      -1.146522      -0.012882       0.028945       0.006476       0.032338       0.024221       0.065124      -0.015517       0.003047      -0.053139      -0.078975       0.014418       0.064556              8.158357      11.559579       0.689005       0.946583       4.764439      -0.236356       8.151054           0.042327
          407              N       6.401221      21.758458      19.998453      -0.365173      53.553222 0.62338793E+03  0.15831172E+05                                11.933644                            8.118136      -0.301248       1.885885                    0.998874      31.096915      89.064181       0.608367       0.396447      -1.091407      -0.004741      -0.006352      -0.085252       0.085619       0.002675      -0.002488      -0.011732      -0.098707      -0.072093      -0.037791      -0.025249       0.063040             15.380986       5.520336      -0.010813       0.171871      22.828169      -0.528222      17.794453           0.062822
          408              N       5.937495      26.763196      16.112387       0.175942      22.738147 0.29297902E+03  0.60791030E+04                                 6.582136                            5.409933       0.310427       2.224347                    0.999050      21.033208      52.139139       0.787997       0.374609      -1.121785      -0.006326       0.037280      -0.029005       0.047657       0.002925       0.012532      -0.077549       0.029815       0.010980      -0.085866       0.013234       0.072632              7.703559       8.048930      -0.428133       0.630200       7.149657      -3.785875       7.912089          -0.000039
          409              N       6.401221      22.168442      23.928447      -0.365173      53.553211 0.62338780E+03  0.15831168E+05                                11.933642                            8.118134      -0.301248       1.885885                    0.998874      31.096912      89.064165       0.608367       0.396447      -1.091407      -0.004741       0.006352       0.085252       0.085620      -0.002675       0.002489      -0.011732      -0.098707      -0.072093      -0.037792      -0.025248       0.063040             15.380983       5.520336       0.010813      -0.171871      22.828164      -0.528221      17.794449           0.062822
          410              N       5.937495      17.163704      27.814513       0.175942      22.738148 0.29297904E+03  0.60791035E+04                                 6.582136                            5.409933       0.310427       2.224347                    0.999050      21.033209      52.139140       0.787997       0.374609      -1.121786      -0.006326      -0.037280       0.029005       0.047657      -0.002925      -0.012532      -0.077549       0.029815       0.010979      -0.085866       0.013234       0.072632              7.703559       8.048931       0.428132      -0.630200       7.149657      -3.785875       7.912089          -0.000040
          411              N       6.401221      23.928447      21.758458      -0.365173      53.553205 0.62338773E+03  0.15831165E+05                                11.933641                            8.118134      -0.301248       1.885885                    0.998874      31.096910      89.064156       0.608368       0.396447      -1.091407      -0.004741       0.085252      -0.006352       0.085620       0.002489       0.002675       0.011731      -0.013307       0.184107      -0.037791      -0.025249       0.063040             15.380981       5.520335      -0.171871      -0.010813      17.794448       0.528221      22.828161           0.062822
          412              N       5.937495      27.814513      26.763196       0.175942      22.738146 0.29297901E+03  0.60791027E+04                                 6.582135                            5.409933       0.310428       2.224347                    0.999050      21.033208      52.139136       0.787997       0.374609      -1.121786      -0.006326       0.029005       0.037280       0.047657      -0.012532       0.002925       0.077549       0.009418      -0.050213      -0.085866       0.013234       0.072632              7.703558       8.048929      -0.630201      -0.428133       7.912088       3.785875       7.149656          -0.000040
          413              N       6.401221      19.998453      22.168442      -0.365173      53.553212 0.62338781E+03  0.15831168E+05                                11.933642                            8.118135      -0.301248       1.885885                    0.998874      31.096912      89.064167       0.608367       0.396447      -1.091407      -0.004741      -0.085252       0.006352       0.085619      -0.002489      -0.002675       0.011731      -0.013307       0.184107      -0.037791      -0.025249       0.063040             15.380983       5.520336       0.171871       0.010813      17.794450       0.528220      22.828164           0.062822
          414              N       5.937495      16.112387      17.163704       0.175942      22.738142 0.29297896E+03  0.60791014E+04                                 6.582134                            5.409932       0.310428       2.224348                    0.999050      21.033206      52.139130       0.787997       0.374609      -1.121785      -0.006326      -0.029005      -0.037281       0.047657       0.012532      -0.002925       0.077549       0.009418      -0.050213      -0.085866       0.013234       0.072632              7.703557       8.048928       0.630200       0.428132       7.912087       3.785874       7.149656          -0.000040
          415              N       3.592879       7.526142       9.286147      -0.365164      53.552257 0.62337541E+03  0.15830768E+05                                11.933484                            8.118039      -0.301237       1.885892                    0.998874      31.096605      89.062915       0.608373       0.396446      -1.091409       0.004741       0.006352       0.085251       0.085618       0.002675      -0.002488      -0.011731      -0.098710      -0.072090      -0.037793      -0.025248       0.063041             15.380766       5.520272      -0.010813       0.171870      22.827794      -0.528208      17.794230           0.062814
          416              N       4.056605       2.521404      13.172213       0.175941      22.738142 0.29297896E+03  0.60791012E+04                                 6.582133                            5.409931       0.310429       2.224348                    0.999050      21.033208      52.139129       0.787998       0.374609      -1.121786       0.006326      -0.037280       0.029005       0.047657       0.002925       0.012532      -0.077549       0.029815       0.010980      -0.085866       0.013234       0.072632              7.703555       8.048926      -0.428132       0.630200       7.149654      -3.785873       7.912086          -0.000039
          417              N       3.592879       7.116158       5.356153      -0.365163      53.552254 0.62337536E+03  0.15830766E+05                                11.933484                            8.118039      -0.301237       1.885892                    0.998874      31.096603      89.062912       0.608373       0.396446      -1.091409       0.004741      -0.006352      -0.085251       0.085618      -0.002675       0.002488      -0.011732      -0.098710      -0.072090      -0.037793      -0.025248       0.063041             15.380766       5.520272       0.010813      -0.171869      22.827795      -0.528207      17.794230           0.062815
          418              N       4.056605      12.120896       1.470087       0.175941      22.738149 0.29297906E+03  0.60791038E+04                                 6.582134                            5.409932       0.310428       2.224347                    0.999050      21.033212      52.139141       0.787998       0.374609      -1.121786       0.006326       0.037280      -0.029005       0.047657      -0.002925      -0.012532      -0.077549       0.029815       0.010980      -0.085866       0.013234       0.072632              7.703557       8.048927       0.428133      -0.630200       7.149656      -3.785874       7.912087          -0.000040
          419              N       3.592879       5.356153       7.526142      -0.365163      53.552243 0.62337523E+03  0.15830762E+05                                11.933482                            8.118038      -0.301236       1.885892                    0.998874      31.096601      89.062896       0.608373       0.396446      -1.091409       0.004741      -0.085251       0.006352       0.085618       0.002488       0.002675       0.011732      -0.013310       0.184110      -0.037793      -0.025248       0.063041             15.380762       5.520271      -0.171870      -0.010812      17.794224       0.528207      22.827790           0.062814
          420              N       4.056605       1.470087       2.521404       0.175941      22.738145 0.29297900E+03  0.60791021E+04                                 6.582133                            5.409931       0.310429       2.224348                    0.999050      21.033210      52.139132       0.787998       0.374609      -1.121786       0.006326      -0.029005      -0.037280       0.047657      -0.012532       0.002925       0.077549       0.009418      -0.050213      -0.085866       0.013234       0.072632              7.703555       8.048925      -0.630200      -0.428132       7.912086       3.785873       7.149654          -0.000039
          421              N       3.592879       9.286147       7.116158      -0.365164      53.552260 0.62337543E+03  0.15830768E+05                                11.933486                            8.118040      -0.301237       1.885892                    0.998874      31.096605      89.062920       0.608373       0.396446      -1.091409       0.004741       0.085251      -0.006352       0.085618      -0.002488      -0.002675       0.011732      -0.013310       0.184109      -0.037793      -0.025247       0.063041             15.380768       5.520273       0.171870       0.010813      17.794231       0.528208      22.827799           0.062814
          422              N       4.056605      13.172213      12.120896       0.175941      22.738145 0.29297901E+03  0.60791024E+04                                 6.582133                            5.409931       0.310429       2.224348                    0.999050      21.033210      52.139134       0.787998       0.374609      -1.121786       0.006326       0.029005       0.037280       0.047657       0.012532      -0.002925       0.077549       0.009418      -0.050213      -0.085866       0.013234       0.072632              7.703556       8.048926       0.630200       0.428132       7.912086       3.785874       7.149654          -0.000039

******************************************************
Auxiliary information for the entire system
The total spin magnetic moment of the unit cell is   9.997863
The total net atomic charge of the unit cell is   -0.000009
Accuracy of reproducing the electrostatic potential in the unit cell:
  The inner radius (bohr) =    5.0000
  The outer radius (bohr) =   12.0000
  Valid grid points have density less than (e/(bohr^3)) =    0.0001
  The number of valid grid points were=       699188
  The rms potential error without charges in kcal/mol is=     10.93617
  The rms potential error with partial charges in kcal/mol is=      4.19021
  The RRMSE value at monopole order=      0.38315
  The rms potential error with partial charges and cloud penetration in kcal/mol is=      4.19328
  The RRMSE value at monopole order with cloud penetration is=      0.38343
  The rms potential error with partial charges and atomic dipoles in kcal/mol is=      0.36749
  The RRMSE value at dipole order=      0.03360
  The rms potential error with partial charges, atomic dipoles and cloud penetration in kcal/mol is=      0.35404
  The RRMSE value at dipole order with cloud penetration=      0.03237

******************************************************
The electron densities and ab initio electrostatic potential were computed in VASP using the PBE functional and
projector augmented wave method. See the main text of the journal article for a description of computational details.
The atomic charges, dipoles, and quadrupoles were computed with the DDEC6 method as described in
(a) T. A. Manz and N. Gabaldon Limas, RSC Adv. 6 (2016) 47771-47801 DOI: 10.1039/c6ra04656h
(b) N. Gabaldon Limas and T. A. Manz, RSC Adv. 8 (2018) 2678-2707 DOI: 10.1039/c7ra11829e.
For each atom in the material, the electron cloud parameters were fit to the spherically averaged atom-in-material
electron density using radial positions for which this density was between 10^-4 and 10^-2 electrons per cubic bohr.
The polarizabilities, dispersion coefficients, and quantum Drude oscillator (QDO) parameters were fit using the MCLF method.
The magnetic structure of the system was optimized in VASP from the default ferromagnetic initial guess using spin polarization.
The atomic spin moments (ASMs) were computed on this optimized magnetic structure using the DDEC6 partition as inputs
to the method of T. A. Manz and D. S. Sholl, J. Chem. Theory Comput. 7 (2011) 4146-4164 DOI: 10.1021/ct200539n.
The RMSE and RRMSE were computed using a uniform grid with Ewald summation.
