# Supplementary material for: A collection of forcefield precursors for metal–organic frameworks
Source: RSC Adv. 2019 Nov 13;9(63):36492–507. doi: 10.1039/c9ra07327b (PMC9075174; doi:10.1039/c9ra07327b)
Supplement: RA-009-C9RA07327B-s3707 [file RA-009-C9RA07327B-s3707.xyz]

  394
jmolscript: load "" {1 1 1} spacegroup "x,y,z" unitcell [{     17.020000     0.000000     0.000000 }, {      8.509994    17.929516     0.000000 }, {      8.510045     2.885602    23.406359 }]
Cd    13.601897     4.758397    12.825046     1.029427
Cd    13.999657     7.818479    14.735005     0.998321
Cd    13.601914     8.534764    22.284492     1.029437
Cd    13.999669     5.474682    20.374533     0.998794
Cd    20.438142    16.056721    10.581313     1.029427
Cd    20.040382    12.996639     8.671354     0.998322
Cd    20.438125    12.280354     1.121867     1.029437
Cd    20.040370    15.340436     3.031826     0.998794
Cd    12.765023     1.442801    11.703179     1.123693
Cd     4.254997     8.964758     0.000000     1.122692
H     21.293742     3.503281    10.935451     0.121612
H      5.722137     3.309373     7.181071     0.116814
H     19.436854     5.457116     7.979228     0.115837
H     20.468274     5.359768    12.119813     0.117016
H     18.875205     6.078850    13.662292     0.125131
H     16.014137     5.634131    10.883957     0.116698
H     17.578273     4.920243     9.383609     0.104799
H     14.581044    18.839402     8.253082     0.120912
H     16.412398    17.597351     8.896757     0.123653
H      8.881058     2.418659    11.590829     0.121058
H      6.995241     3.667967    11.064186     0.119407
H      4.670297     3.156319     5.081521     0.116878
H      4.845598     3.940936     2.923454     0.117322
H     20.560165     7.534401     4.061003     0.112323
H     20.452944     6.791764     6.254179     0.113560
H     15.988622    14.767823    19.787736     0.115871
H     18.105903    15.694436    16.527230     0.116088
H     17.270226    18.497194    19.235346     0.119072
H     15.316332    18.931459    20.445455     0.118884
H     31.107491    19.442462    22.350732     0.124976
H      6.467597    12.947530     0.470468     0.120921
H     16.175846    15.328724    21.966868     0.112876
H     16.415824    12.717750    19.272796     0.109322
H     15.718003    10.663590    18.462936     0.131743
H     16.226893    12.009766    14.722600     0.126794
H     16.917906    14.050859    15.513735     0.109562
H     19.367088    19.296260    18.416123     0.116677
H     12.033173     2.861487    17.117070     0.118372
H     18.962003    19.142711    13.840180     0.115399
H     17.871024    17.584699    15.120508     0.113287
H     12.783721     6.904278     0.767729     0.121146
H     14.232131     7.098186     4.522109     0.117754
H     10.926846     4.950443     3.723952     0.115521
H     20.468294     7.933393    22.989726     0.116088
H     18.875220     7.214311    21.447247     0.124570
H      7.504118     4.773428     0.819223     0.116528
H      9.068259     5.487316     2.319570     0.104532
H     14.581038     9.497673     3.450097     0.120251
H     16.412388    10.739724     2.806422     0.122860
H     17.391034     7.988900     0.112351     0.120625
H     15.505219     6.739592     0.638994     0.119634
H     13.180299     7.251240     6.621659     0.116879
H     13.355609     6.466623     8.779725     0.117949
H     12.050174     2.873158     7.642176     0.112727
H     11.942943     3.615795     5.449000     0.114028
H     24.498613    16.454854    15.321803     0.114036
H     26.615907    15.528241    18.582308     0.115400
H     25.780221    12.725483    15.874193     0.121080
H     23.826323    12.291218    14.664084     0.119329
H     22.597475    11.780215    12.758806     0.124706
H     23.487617    15.389545    11.232712     0.121126
H     24.685828    15.893953    13.142671     0.112839
H     24.925815    18.504927    15.836742     0.109011
H     15.718002     2.629571    16.646603     0.131686
H     24.736902    19.212911    20.386939     0.127430
H     25.427913    17.171818    19.595804     0.110029
H     10.857087    11.926417    16.693415     0.116297
H     12.033172    10.431674    17.992468     0.118333
H     27.472020    12.079966    21.269358     0.115537
H     26.381035    13.637978    19.989031     0.114052
H     12.746297    17.311837    12.470908     0.121612
H     28.317902    17.505745    16.225288     0.116814
H     14.603185    15.358002    15.427131     0.115837
H     13.571765    15.455350    11.286546     0.117016
H     15.164834    14.736268     9.744067     0.125131
H     18.025902    15.180987    12.522402     0.116697
H     16.461766    15.894875    14.022750     0.104799
H     19.458995     1.975716    15.153277     0.120912
H     17.627641     3.217767    14.509602     0.123653
H     25.158981    18.396459    11.815530     0.121058
H     27.044798    17.147151    12.342173     0.119407
H     29.369742    17.658799    18.324838     0.116878
H     29.194441    16.874182    20.482905     0.117322
H     13.479874    13.280717    19.345356     0.112323
H     13.587095    14.023354    17.152180     0.113560
H     18.051417     6.047295     3.618623     0.115871
H     15.934136     5.120682     6.879129     0.116088
H     16.769813     2.317924     4.171013     0.119072
H     18.723707     1.883659     2.960904     0.118883
H      2.932548     1.372656     1.055627     0.124976
H     27.572442     7.867588    22.935891     0.120921
H     17.864193     5.486394     1.439491     0.112876
H     17.624215     8.097368     4.133563     0.109322
H     18.322036    10.151528     4.943423     0.131743
H     17.813146     8.805352     8.683759     0.126794
H     17.122133     6.764259     7.892624     0.109562
H     14.672951     1.518858     4.990236     0.116678
H     22.006866    17.953631     6.289289     0.118372
H     15.078036     1.672407     9.566179     0.115399
H     16.169015     3.230419     8.285851     0.113287
H     21.256318    13.910840    22.638630     0.121146
H     19.807908    13.716932    18.884250     0.117754
H     23.113193    15.864675    19.682407     0.115521
H     13.571745    12.881725     0.416633     0.116088
H     15.164819    13.600807     1.959112     0.124570
H     26.535921    16.041690    22.587136     0.116528
H     24.971780    15.327802    21.086789     0.104532
H     19.459001    11.317445    19.956262     0.120251
H     17.627651    10.075394    20.599937     0.122860
H     16.649005    12.826218    23.294008     0.120625
H     18.534820    14.075526    22.767365     0.119634
H     20.859740    13.563878    16.784700     0.116879
H     20.684430    14.348495    14.626634     0.117949
H     21.989865    17.941960    15.764183     0.112727
H     22.097096    17.199323    17.957359     0.114028
H      9.541426     4.360264     8.084556     0.114036
H      7.424132     5.286877     4.824051     0.115400
H      8.259818     8.089635     7.532166     0.121080
H     10.213716     8.523900     8.742275     0.119329
H     11.442564     9.034903    10.647553     0.124706
H     10.552422     5.425573    12.173647     0.121127
H      9.354211     4.921165    10.263688     0.112839
H      9.114224     2.310191     7.569617     0.109011
H     18.322037    18.185547     6.759756     0.131686
H      9.303137     1.602207     3.019420     0.127430
H      8.612126     3.643300     3.810555     0.110029
H     23.182952     8.888701     6.712944     0.116297
H     22.006867    10.383444     5.413891     0.118333
H      6.568019     8.735152     2.137001     0.115537
H      7.659004     7.177140     3.417328     0.114052
C     20.206161     4.543315     9.612992     0.097908
C     21.235872     3.733135    10.036647    -0.204967
C      5.192819     3.241645     9.133161     0.097200
C      5.092398     3.619564     7.791977    -0.205860
C     21.096303     4.450456     7.347256     0.097718
C     20.129569     4.908395     8.269467    -0.199094
C     19.190069     5.016856    10.589037     0.083999
C     19.573022     5.402981    11.874046    -0.148663
C     18.618201     5.857334    12.796256    -0.093967
C     17.270216     5.968717    12.405370    -0.018008
C     16.907688     5.592073    11.139086    -0.090041
C     17.847190     5.144768    10.244963    -0.147034
C      6.317842     2.427755     9.584904     0.081577
C      6.622499     1.221562     8.934207    -0.153287
C     16.249006    18.416448     9.301687    -0.087955
C     17.113624    18.888608    10.251985    -0.017456
C      8.310887     2.123986    10.916726    -0.098017
C      7.179056     2.879885    10.605421    -0.158502
C     21.079280     4.913879     5.928831     0.081624
C      4.466056     4.045558     4.891929    -0.145555
C      4.557962     4.518319     3.592876    -0.101143
C      4.239686     5.806786     3.267528    -0.023228
C     20.810360     6.661814     4.269320    -0.096702
C     20.737177     6.207787     5.589439    -0.142499
C     16.288164     6.501364    13.395459     0.586228
C     18.408847    18.182561    10.574993     0.579728
C      4.362227     6.294507     1.828037     0.597277
C     16.548579    16.685250    19.750286     0.092575
C     16.443055    15.398501    19.275137    -0.187975
C     16.991096    14.996859    18.053325     0.090987
C     17.711041    15.942227    17.330068    -0.199557
C     17.848903    17.251769    17.786492     0.097225
C     17.232781    17.609699    18.959151    -0.189533
C     15.862676    17.071725    21.023592     0.087789
C     15.238041    18.311378    21.131261    -0.147842
C     31.519376    18.612983    22.268810    -0.089774
C     31.396834    17.666252    23.289327    -0.019527
C     15.028700    16.452059    23.181658    -0.092829
C     15.755452    16.154398    22.044109    -0.139585
C     16.735796    13.609600    17.533704     0.070057
C     16.378378    12.584623    18.352926    -0.140650
C     15.957983    11.344490    17.877777    -0.091633
C     15.905219    11.148911    16.480417     0.015443
C     16.262637    12.153651    15.642470    -0.099359
C     16.677925    13.376781    16.110597    -0.144919
C     18.543317    18.268771    16.946204     0.086348
C     19.304112    19.239365    17.489231    -0.148677
C     11.485128     2.223767    16.714481    -0.087434
C     11.357475     2.193140    15.317121    -0.019827
C     19.064125    19.163170    14.762391    -0.090883
C     18.403750    18.233177    15.523097    -0.142023
C     21.943883    15.058090     1.025199     0.567319
C     15.352068     9.836503    15.928027     0.531620
C     12.101247     3.143163    14.486196     0.582640
C     11.696146     5.864244     2.090188     0.095171
C     12.725855     6.674424     1.666533    -0.202772
C     13.702805     7.165914     2.570018     0.095698
C     13.602389     6.787995     3.911203    -0.206692
C     12.586297     5.957103     4.355923     0.096949
C     11.619559     5.499164     3.433713    -0.197416
C     10.680050     5.390703     1.114143     0.086314
C     19.573043     7.890180    23.235493    -0.148791
C     18.618219     7.435827    22.313282    -0.092705
C     17.270236     7.324444    22.704168    -0.019279
C      8.397667     4.815486     0.564093    -0.090038
C      9.337173     5.262791     1.458216    -0.147277
C     14.827825     7.979804     2.118275     0.081555
C     15.132484     9.185997     2.768972    -0.152330
C     16.248995     9.920627     2.401492    -0.087110
C     17.113610     9.448467     1.451194    -0.018545
C     16.820865     8.283573     0.786454    -0.097821
C     15.689036     7.527674     1.097758    -0.157609
C     12.569280     5.493680     5.774349     0.081499
C     12.976059     6.362001     6.811250    -0.144451
C     13.067970     5.889240     8.110303    -0.102383
C     12.749697     4.600773     8.435652    -0.023708
C     12.300367     3.745745     7.433860    -0.095782
C     12.227179     4.199772     6.113741    -0.144016
C     16.288180     6.791797    21.714079     0.589186
C     18.408831    10.154514     1.128187     0.579394
C     12.872244     4.113052     9.875143     0.597611
C     25.058571    14.537427    15.359253     0.093402
C     24.953048    15.824176    15.834402    -0.185149
C     25.501094    16.225818    17.056214     0.089308
C     26.221042    15.280450    17.779470    -0.197647
C     26.358903    13.970908    17.323046     0.098037
C     25.742777    13.612978    16.150388    -0.193374
C     24.372663    14.150952    14.085947     0.086512
C     23.748029    12.911299    13.978278    -0.147253
C     23.009359    12.609694    12.840729    -0.090322
C     22.886813    13.556425    11.820211    -0.019548
C     23.538678    14.770618    11.927881    -0.092473
C     24.265435    15.068279    13.065430    -0.138821
C     25.245795    17.613077    17.575835     0.070140
C     24.888373    18.638054    16.756612    -0.140639
C     24.467979    19.878187    17.231761    -0.090625
C     24.415220    20.073766    18.629121     0.014224
C     24.772642    19.069026    19.467069    -0.099693
C     25.187929    17.845896    18.998942    -0.145542
C     27.053321    12.953906    18.163335     0.085401
C     27.814115    11.983312    17.620307    -0.147989
C     11.485128    11.069394    18.395058    -0.086945
C     11.357481    11.100021    19.792417    -0.020862
C     27.574138    12.059507    20.347148    -0.091274
C     26.913760    12.989500    19.586441    -0.141758
C     21.943903    13.278985    10.677981     0.566621
C     15.352077     3.456658    19.181511     0.534778
C     12.101257    10.149998    20.623343     0.582850
C     13.833878    16.271803    13.793367     0.097908
C     12.804167    17.081983    13.369712    -0.204967
C     28.847220    17.573473    14.273198     0.097200
C     28.947641    17.195554    15.614382    -0.205860
C     12.943736    16.364662    16.059103     0.097718
C     13.910470    15.906723    15.136892    -0.199094
C     14.849970    15.798262    12.817322     0.083999
C     14.467017    15.412137    11.532313    -0.148662
C     15.421838    14.957784    10.610103    -0.093967
C     16.769823    14.846401    11.000989    -0.018008
C     17.132351    15.223045    12.267273    -0.090041
C     16.192849    15.670350    13.161396    -0.147034
C     27.722197    18.387363    13.821455     0.081577
C     27.417540    19.593556    14.472152    -0.153287
C     17.791033     2.398670    14.104672    -0.087955
C     16.926415     1.926510    13.154374    -0.017456
C     25.729152    18.691132    12.489633    -0.098017
C     26.860983    17.935233    12.800938    -0.158502
C     12.960759    15.901239    17.477528     0.081624
C     29.573983    16.769560    18.514430    -0.145555
C     29.482077    16.296799    19.813483    -0.101143
C     29.800353    15.008332    20.138831    -0.023228
C     13.229679    14.153304    19.137039    -0.096702
C     13.302862    14.607331    17.816920    -0.142499
C     17.751875    14.313754    10.010900     0.586231
C     15.631192     2.632557    12.831366     0.579728
C     29.677812    14.520611    21.578322     0.597277
C     17.491460     4.129868     3.656073     0.092575
C     17.596984     5.416617     4.131222    -0.187975
C     17.048943     5.818259     5.353034     0.090987
C     16.328998     4.872891     6.076291    -0.199558
C     16.191136     3.563349     5.619867     0.097225
C     16.807258     3.205419     4.447208    -0.189533
C     18.177363     3.743393     2.382767     0.087789
C     18.801998     2.503740     2.275098    -0.147842
C      2.520663     2.202135     1.137549    -0.089774
C      2.643205     3.148866     0.117032    -0.019527
C     19.011339     4.363059     0.224701    -0.092829
C     18.284587     4.660720     1.362250    -0.139586
C     17.304243     7.205518     5.872655     0.070057
C     17.661661     8.230495     5.053433    -0.140651
C     18.082056     9.470628     5.528582    -0.091633
C     18.134820     9.666207     6.925942     0.015443
C     17.777402     8.661467     7.763889    -0.099359
C     17.362114     7.438337     7.295762    -0.144919
C     15.496722     2.546347     6.460155     0.086348
C     14.735927     1.575753     5.917128    -0.148677
C     22.554911    18.591351     6.691878    -0.087435
C     22.682564    18.621978     8.089238    -0.019827
C     14.975914     1.651948     8.643968    -0.090883
C     15.636289     2.581941     7.883262    -0.142024
C     12.096156     5.757028    22.381160     0.567319
C     18.687971    10.978615     7.478332     0.531620
C     21.938792    17.671955     8.920163     0.582640
C     22.343893    14.950874    21.316171     0.095171
C     21.314184    14.140694    21.739826    -0.202772
C     20.337234    13.649204    20.836341     0.095698
C     20.437650    14.027123    19.495156    -0.206692
C     21.453742    14.858015    19.050436     0.096949
C     22.420480    15.315954    19.972646    -0.197416
C     23.359989    15.424415    22.292216     0.086314
C     14.466996    12.924938     0.170866    -0.148791
C     15.421820    13.379291     1.093077    -0.092705
C     16.769803    13.490674     0.702191    -0.019280
C     25.642372    15.999632    22.842266    -0.090037
C     24.702866    15.552327    21.948143    -0.147277
C     19.212214    12.835314    21.288084     0.081555
C     18.907555    11.629121    20.637387    -0.152330
C     17.791044    10.894491    21.004867    -0.087110
C     16.926429    11.366651    21.955165    -0.018546
C     17.219174    12.531545    22.619905    -0.097821
C     18.351003    13.287444    22.308601    -0.157609
C     21.470759    15.321438    17.632010     0.081499
C     21.063980    14.453117    16.595109    -0.144451
C     20.972069    14.925878    15.296056    -0.102383
C     21.290342    16.214345    14.970707    -0.023708
C     21.739672    17.069373    15.972499    -0.095782
C     21.812860    16.615346    17.292618    -0.144016
C     17.751859    14.023321     1.692280     0.589186
C     15.631208    10.660604    22.278172     0.579395
C     21.167795    16.702066    13.531216     0.597611
C      8.981468     6.277691     8.047106     0.093402
C      9.086991     4.990942     7.571957    -0.185149
C      8.538945     4.589300     6.350145     0.089308
C      7.818997     5.534668     5.626889    -0.197647
C      7.681136     6.844210     6.083313     0.098037
C      8.297262     7.202140     7.255971    -0.193373
C      9.667376     6.664166     9.320412     0.086512
C     10.292010     7.903819     9.428081    -0.147253
C     11.030680     8.205424    10.565630    -0.090322
C     11.153226     7.258693    11.586148    -0.019548
C     10.501361     6.044500    11.478478    -0.092473
C      9.774604     5.746839    10.340929    -0.138821
C      8.794244     3.202041     5.830524     0.070140
C      9.151666     2.177064     6.649747    -0.140639
C      9.572060     0.936931     6.174598    -0.090625
C      9.624819     0.741352     4.777238     0.014224
C      9.267397     1.746092     3.939290    -0.099693
C      8.852110     2.969222     4.407417    -0.145542
C      6.986718     7.861212     5.243024     0.085401
C      6.225924     8.831806     5.786052    -0.147989
C     22.554911     9.745724     5.011301    -0.086945
C     22.682558     9.715097     3.613942    -0.020862
C      6.465901     8.755611     3.059211    -0.091274
C      7.126279     7.825618     3.819918    -0.141758
C     12.096136     7.536133    12.728378     0.566622
C     18.687962    17.358460     4.224848     0.534778
C     21.938782    10.665120     2.783016     0.582849
O     15.079743     6.602102    13.060748    -0.569151
O     16.650692     6.878397    14.504921    -0.448179
O     18.655636    17.132837     9.896209    -0.537570
O     19.164536    18.634466    11.483160    -0.592613
O      4.930694     5.499963     1.050711    -0.558319
O     20.897157     7.422108     1.579461    -0.564344
O     21.429879    16.178453     1.200746    -0.503277
O     21.693691    14.058024     1.819610    -0.588516
O     15.294202     8.804023    16.686393    -0.513672
O     14.987838     9.855793    14.731962    -0.501369
O     12.742902     4.075589    15.010498    -0.501602
O     12.065503     3.039907    13.207974    -0.604959
O     15.079761     6.691059    22.048790    -0.570262
O     16.650704     6.414764    20.604618    -0.449550
O     18.655622    11.204238     1.806971    -0.536335
O     19.164517     9.702609     0.220020    -0.592685
O     13.440713     4.907596    10.652468    -0.558137
O     12.387175     2.985451    10.123718    -0.565058
O     21.429899    12.158622    10.502433    -0.502517
O     21.693707    14.279051     9.883569    -0.588806
O     15.294207     4.489138    18.423145    -0.514922
O     14.987851     3.437368    20.377576    -0.502923
O     12.742910     9.217572    20.099040    -0.501617
O     12.065518    10.253254    21.901564    -0.604899
O     18.960296    14.213016    10.345611    -0.569153
O     17.389347    13.936721     8.901438    -0.448186
O     15.384403     3.682281    13.510150    -0.537571
O     14.875503     2.180652    11.923199    -0.592613
O     29.109345    15.315155    22.355648    -0.558319
O     13.142882    13.393010    21.826898    -0.564344
O     12.610160     4.636665    22.205613    -0.503277
O     12.346348     6.757094    21.586749    -0.588516
O     18.745837    12.011095     6.719966    -0.513673
O     19.052201    10.959325     8.674397    -0.501369
O     21.297137    16.739529     8.395861    -0.501602
O     21.974536    17.775211    10.198385    -0.604959
O     18.960278    14.124059     1.357569    -0.570262
O     17.389335    14.400354     2.801741    -0.449551
O     15.384417     9.610880    21.599388    -0.536335
O     14.875522    11.112509    23.186339    -0.592685
O     20.599326    15.907522    12.753891    -0.558136
O     21.652864    17.829667    13.282641    -0.565058
O     12.610140     8.656496    12.903926    -0.502517
O     12.346332     6.536067    13.522790    -0.588806
O     18.745832    16.325980     4.983214    -0.514923
O     19.052188    17.377750     3.028783    -0.502923
O     21.297129    11.597546     3.307319    -0.501617
O     21.974521    10.561864     1.504795    -0.604899

The following XYZ coordinates are in angstroms. Other properties are in atomic units.
The sperically averaged electron density of each atom fit to a function of the form exp(a - br)
eigen_1, eigen_2 and eigen_3 are the three eigenvalues of traceless quadrupole moment tensor
  atom number  atomic symbol              X              Y              Z     net charge C6 coefficient C8 coefficient C10 coefficient fluctuating dipole atomic polarizability isotropic forcefield polarizability              a              b squared Pearson coefficient          <r^3>          <r^4>         wp_QDO          m_QDO          q_QDO       dipole_x       dipole_y       dipole_z         dipole            Qxy            Qxz            Qyz     Q(x^2-y^2)  Q(3z^2 - R^2)        eigen_1        eigen_2        eigen_3 static polarizability      alpha(xx)      alpha(xy)      alpha(xz)      alpha(yy)      alpha(yz)      alpha(zz) atomic spin moment
            1             Cd      13.601897       4.758397      12.825046       1.029427     161.163074 0.40451032E+04  0.15107935E+06                                23.467449                           20.577770       0.645918       1.941619                    0.998063      75.279603     200.166773       0.417765       0.392553      -1.187355       0.005643       0.057679       0.015429       0.059973       0.000713      -0.003763      -0.026791       0.024503       0.031266      -0.033766       0.006449       0.027316             28.056857      26.776041       0.002188      -0.089805      33.050353      -4.028448      24.344178           0.012304
            2             Cd      13.999657       7.818479      14.735005       0.998321     153.917866 0.34914132E+04  0.12606296E+06                                22.224709                           18.429923       0.879144       1.998845                    0.999303      75.559089     199.470994       0.464989       0.364819      -1.205711      -0.003093      -0.036154       0.011539       0.038076       0.000346      -0.103487      -0.109472      -0.034532       0.046718      -0.147648      -0.008782       0.156430             29.470333      21.032949       5.113152       5.198615      37.368404      18.988665      30.009646           0.001330
            3             Cd      13.601914       8.534764      22.284492       1.029437     161.165531 0.40454585E+04  0.15109776E+06                                23.469578                           20.580357       0.644499       1.941220                    0.998060      75.283285     200.187855       0.417683       0.392617      -1.187292       0.005355      -0.058250      -0.015424       0.060495      -0.002353       0.004283      -0.026613       0.024092       0.030891      -0.033404       0.005750       0.027653             28.058134      26.775386      -0.005700       0.092358      33.054382      -4.026875      24.344632           0.012303
            4             Cd      13.999669       5.474682      20.374533       0.998794     153.862399 0.34903933E+04  0.12601782E+06                                22.220270                           18.428177       0.877618       1.998503                    0.999281      75.546061     199.434673       0.464972       0.364856      -1.205671      -0.002710       0.035960      -0.011476       0.037844       0.000098       0.103316      -0.109020      -0.034595       0.048918      -0.147337      -0.008653       0.155991             29.460300      21.028387      -5.112524      -5.198121      37.354262      18.978329      29.998251           0.001331
            5             Cd      20.438142      16.056721      10.581313       1.029427     161.163076 0.40451032E+04  0.15107935E+06                                23.467454                           20.577774       0.645918       1.941619                    0.998063      75.279618     200.166833       0.417765       0.392553      -1.187355      -0.005643      -0.057679      -0.015430       0.059973       0.000713      -0.003762      -0.026790       0.024503       0.031267      -0.033765       0.006450       0.027316             28.056864      26.776050       0.002195      -0.089804      33.050360      -4.028449      24.344181           0.012303
            6             Cd      20.040382      12.996639       8.671354       0.998322     153.917879 0.34914133E+04  0.12606296E+06                                22.224710                           18.429924       0.879146       1.998845                    0.999303      75.559092     199.471004       0.464989       0.364819      -1.205711       0.003093       0.036154      -0.011539       0.038077       0.000346      -0.103488      -0.109472      -0.034533       0.046719      -0.147649      -0.008783       0.156431             29.470337      21.032951       5.113148       5.198612      37.368410      18.988670      30.009651           0.001325
            7             Cd      20.438125      12.280354       1.121867       1.029437     161.165513 0.40454581E+04  0.15109774E+06                                23.469575                           20.580355       0.644499       1.941220                    0.998060      75.283274     200.187819       0.417683       0.392617      -1.187292      -0.005355       0.058250       0.015424       0.060495      -0.002353       0.004283      -0.026614       0.024092       0.030891      -0.033404       0.005750       0.027653             28.058130      26.775383      -0.005701       0.092357      33.054377      -4.026873      24.344628           0.012302
            8             Cd      20.040370      15.340436       3.031826       0.998794     153.862309 0.34903909E+04  0.12601772E+06                                22.220261                           18.428171       0.877617       1.998503                    0.999281      75.546045     199.434609       0.464972       0.364856      -1.205671       0.002710      -0.035960       0.011476       0.037844       0.000098       0.103316      -0.109020      -0.034595       0.048918      -0.147337      -0.008653       0.155990             29.460287      21.028377      -5.112520      -5.198117      37.354246      18.978319      29.998238           0.001324
            9             Cd      12.765023       1.442801      11.703179       1.123693     158.634031 0.35324062E+04  0.12794531E+06                                23.580286                           19.672607       0.531147       1.918962                    0.999010      73.377190     194.162324       0.411593       0.410851      -1.170149      -0.000000      -0.000000      -0.000000       0.000000      -0.049995      -0.005370      -0.010380       0.129977       0.098159      -0.099365       0.033637       0.065728             29.139253      27.239061       5.104608       0.310275      29.684329      -6.687873      30.494370           0.004608
           10             Cd       4.254997       8.964758       0.000000       1.122692     158.683968 0.35342438E+04  0.12803782E+06                                23.591536                           19.682772       0.529854       1.918319                    0.999011      73.421618     194.345727       0.411298       0.411062      -1.169914       0.000000       0.000000       0.000000       0.000000       0.048650       0.005273      -0.010803       0.130422       0.099337      -0.098990       0.034104       0.064886             29.150527      27.256795      -5.108665      -0.309883      29.690311      -6.681573      30.504477           0.004610
           11              H      21.293742       3.503281      10.935451       0.121612       1.159108 0.88086256E+01  0.88138305E+02                                 1.789247                            1.710448      -1.104826       2.358561                    0.997004       3.495684       9.718694       0.491481       1.245498      -0.717353       0.000765      -0.010157       0.033580       0.035091      -0.005801      -0.000738      -0.006793       0.002992       0.027740      -0.012262       0.000305       0.011957              1.811049       1.694130      -0.169241      -0.091523       1.532295      -0.258186       2.206722           0.000007
           12              H       5.722137       3.309373       7.181071       0.116814       1.095673 0.83640590E+01  0.83754619E+02                                 1.801372                            1.725152      -1.330075       2.248829                    0.993308       3.797185      11.045017       0.458401       1.334347      -0.695494       0.023073      -0.011169      -0.022297       0.033974      -0.008405      -0.003694       0.001899       0.004028       0.013522      -0.010940       0.001297       0.009643              1.835872       2.056616      -0.276768      -0.320177       1.511868      -0.016943       1.939131           0.000005
           13              H      19.436854       5.457116       7.979228       0.115837       1.023868 0.75006235E+01  0.73470138E+02                                 1.752079                            1.655958      -1.349802       2.238669                    0.993112       3.834347      11.219208       0.456100       1.370985      -0.687228      -0.023691       0.019330      -0.010408       0.032299      -0.006357       0.000093      -0.001691       0.007582       0.012421      -0.009620       0.003760       0.005861              1.803580       2.058074      -0.428727       0.109730       1.634702      -0.262462       1.717963           0.000008
           14              H      20.468274       5.359768      12.119813       0.117016       1.117632 0.80948372E+01  0.78036279E+02                                 1.645369                            1.563042      -0.890457       2.457560                    0.999008       3.185508       8.247601       0.561375       1.131786      -0.746656       0.034619       0.001957       0.012299       0.036791      -0.000128       0.005659       0.007557       0.025771       0.019113      -0.018494       0.003853       0.014641              1.664227       2.193031      -0.098230       0.073682       1.346651       0.056017       1.452999          -0.000015
           15              H      18.875205       6.078850      13.662292       0.125131       1.116379 0.80759320E+01  0.77802714E+02                                 1.646954                            1.563481      -0.902229       2.457975                    0.999078       3.148985       8.148361       0.560119       1.135073      -0.746171       0.013758       0.008241       0.038809       0.041992       0.000595       0.010206       0.003211       0.019170       0.025870      -0.014390      -0.003157       0.017547              1.668153       1.466129       0.022928       0.103137       1.446799       0.248373       2.091530           0.000680
           16              H      16.014137       5.634131      10.883957       0.116698       1.055164 0.75392888E+01  0.73333714E+02                                 1.743266                            1.627662      -1.124719       2.346651                    0.996623       3.579655      10.158689       0.477863       1.317740      -0.699842      -0.035610       0.001594      -0.011899       0.037579      -0.004008       0.005673       0.003846       0.011200       0.012148      -0.011002       0.001512       0.009490              1.816193       2.474810      -0.005112       0.152195       1.378233       0.019976       1.595537           0.000166
           17              H      17.578273       4.920243       9.383609       0.104799       0.968234 0.68608003E+01  0.65294689E+02                                 1.653296                            1.557870      -0.993448       2.400815                    0.997225       3.590389      10.137100       0.485159       1.326536      -0.697444      -0.012016      -0.007908      -0.030212       0.033462      -0.002717       0.003246       0.006474       0.020356       0.014408      -0.015293       0.005341       0.009953              1.692957       1.568710       0.060053       0.150348       1.344022       0.113165       2.166138           0.000109
           18              H      14.581044      18.839402       8.253082       0.120912       1.100312 0.82271137E+01  0.79747192E+02                                 1.643271                            1.590084      -0.847103       2.482019                    0.999337       3.162685       8.249328       0.548295       1.152455      -0.742226      -0.019093      -0.016366      -0.029373       0.038668      -0.003739       0.011167       0.012903      -0.006038      -0.003406      -0.019282       0.003609       0.015673              1.639459       1.726113       0.038566       0.349680       1.484005       0.064766       1.708260          -0.000003
           19              H      16.412398      17.597351       8.896757       0.123653       1.083754 0.80361340E+01  0.78736035E+02                                 1.730890                            1.650865      -0.872927       2.475042                    0.999180       3.362680       9.309448       0.491555       1.271766      -0.712249       0.005066      -0.036157      -0.019854       0.041559      -0.000906       0.007935       0.014655      -0.011932      -0.003411      -0.016752      -0.001855       0.018606              1.756906       1.537826      -0.204271      -0.048080       2.175282       0.150464       1.557611           0.000020
           20              H       8.881058       2.418659      11.590829       0.121058       1.019552 0.72949229E+01  0.69787283E+02                                 1.661328                            1.570691      -0.818700       2.496468                    0.999563       3.309234       9.062002       0.504846       1.268212      -0.712525       0.024009       0.013887       0.030292       0.041072       0.001097       0.008283       0.012722      -0.007263       0.009002      -0.013688      -0.003695       0.017383              1.708465       1.861429       0.063198       0.466140       1.454986       0.044622       1.808981           0.000002
           21              H       6.995241       3.667967      11.064186       0.119407       1.105122 0.83262798E+01  0.81217423E+02                                 1.664527                            1.612603      -0.859800       2.472648                    0.999313       3.236536       8.560072       0.536134       1.171210      -0.736808      -0.004590       0.031791       0.020763       0.038247      -0.006127       0.009738       0.012043      -0.005679      -0.001504      -0.018874       0.005137       0.013737              1.647258       1.617126      -0.177201      -0.051437       1.838907       0.219025       1.485742           0.000015
           22              H       4.670297       3.156319       5.081521       0.116878       1.115797 0.84001696E+01  0.82173356E+02                                 1.682690                            1.625700      -0.844877       2.478653                    0.999359       3.240108       8.600257       0.530687       1.179843      -0.734973       0.008015      -0.037794       0.004416       0.038886      -0.006958      -0.004422       0.000461      -0.029772       0.009905      -0.018886       0.003927       0.014960              1.682113       1.450481      -0.187317       0.097663       1.986591      -0.235445       1.609269          -0.000001
           23              H       4.845598       3.940936       2.923454       0.117322       1.103547 0.83063105E+01  0.81749065E+02                                 1.722218                            1.655305      -1.001110       2.405197                    0.998230       3.385318       9.277875       0.503098       1.237027      -0.719914       0.012773      -0.025580      -0.027437       0.039626      -0.010930      -0.005199       0.005654      -0.021604       0.000792      -0.015970      -0.002209       0.018179              1.736322       1.532675      -0.125784      -0.168028       1.649801       0.292374       2.026489           0.000012
           24              H      20.560165       7.534401       4.061003       0.112323       0.979143 0.74305190E+01  0.72602886E+02                                 1.703000                            1.653452      -1.252492       2.284502                    0.994223       3.770913      11.015001       0.454335       1.379734      -0.686230      -0.012017       0.036895      -0.009149       0.039867      -0.010578       0.000664      -0.002166      -0.023047      -0.005787      -0.014680      -0.002198       0.016878              1.727555       1.565601      -0.161406       0.009524       2.048925      -0.261149       1.568139           0.000004
           25              H      20.452944       6.791764       6.254179       0.113560       1.077629 0.84299776E+01  0.84340162E+02                                 1.773861                            1.730350      -1.059787       2.378779                    0.996417       3.636319      10.474599       0.459648       1.331903      -0.697796      -0.010330       0.025388       0.024882       0.037019      -0.006312      -0.001661       0.004186      -0.023030       0.021809      -0.016781       0.003789       0.012992              1.775080       1.637254      -0.190751      -0.259835       1.733404       0.213750       1.954581           0.000007
           26              H      15.988622      14.767823      19.787736       0.115871       0.962375 0.72328899E+01  0.70610643E+02                                 1.720913                            1.658759      -1.348627       2.241057                    0.993120       3.883880      11.559696       0.439807       1.426546      -0.676545      -0.017089      -0.023336       0.019250       0.034744       0.006499      -0.009781      -0.004063      -0.014807       0.003805      -0.014786       0.000576       0.014210              1.766653       1.695141       0.251281      -0.270545       1.828934      -0.186505       1.775885           0.000003
           27              H      18.105903      15.694436      16.527230       0.116088       0.975527 0.72875913E+01  0.71124919E+02                                 1.723294                            1.654792      -1.332785       2.249775                    0.993276       3.834287      11.330241       0.445384       1.409075      -0.680100       0.015270      -0.009414      -0.028157       0.033386       0.003892      -0.008327       0.004832      -0.008805       0.021727      -0.013813       0.002065       0.011748              1.757465       1.710725       0.062248      -0.329539       1.580623       0.045371       1.981048           0.000004
           28              H      17.270226      18.497194      19.235346       0.119072       1.126902 0.85445152E+01  0.84306638E+02                                 1.711356                            1.649755      -1.070453       2.372125                    0.997254       3.395991       9.181849       0.519696       1.194490      -0.729542       0.000791       0.033019       0.009710       0.034426       0.001671      -0.004038       0.004728      -0.020706      -0.004500      -0.011789      -0.000896       0.012684              1.709774       1.535016       0.133010      -0.205748       2.002744       0.160435       1.591563           0.000035
           29              H      15.316332      18.931459      20.445455       0.118884       1.071871 0.77734047E+01  0.74127481E+02                                 1.594909                            1.528373      -0.834909       2.484645                    0.999453       3.134075       8.050979       0.569979       1.126883      -0.748020       0.000270       0.027204      -0.025996       0.037629      -0.008344      -0.007131      -0.007796      -0.019695       0.005863      -0.018383       0.003933       0.014450              1.594995       1.381286       0.046959      -0.184168       1.626069      -0.293304       1.777629           0.000001
           30              H      31.107491      19.442462      22.350732       0.124976       1.112863 0.79428544E+01  0.76163317E+02                                 1.639037                            1.546545      -0.909601       2.455486                    0.998960       3.137023       8.084506       0.565662       1.129224      -0.747529      -0.016680       0.037503       0.002000       0.041094      -0.007648      -0.003188      -0.007749      -0.022324      -0.009883      -0.014723      -0.002581       0.017304              1.668436       1.494087      -0.325962      -0.141559       2.064646       0.181173       1.446577          -0.000001
           31              H       6.467597      12.947530       0.470468       0.120921       1.135690 0.83153164E+01  0.82195183E+02                                 1.786646                            1.678726      -0.991710       2.415504                    0.997852       3.422639       9.526987       0.487558       1.270902      -0.712152       0.001597      -0.028694       0.030944       0.042231      -0.009858       0.000639      -0.007973      -0.017972       0.021015      -0.017157       0.000966       0.016190              1.847013       1.532454       0.029238      -0.184411       1.881950      -0.480849       2.126633          -0.000019
           32              H      16.175846      15.328724      21.966868       0.112876       0.946980 0.67977518E+01  0.64687540E+02                                 1.641205                            1.560902      -1.084572       2.363573                    0.996606       3.608323      10.260582       0.478887       1.344056      -0.693633       0.011718      -0.031546      -0.000619       0.033658      -0.005187      -0.005325      -0.006079      -0.011153       0.014228      -0.013019       0.002894       0.010124              1.668918       1.584053      -0.415855      -0.099376       1.933547       0.047172       1.489153          -0.000004
           33              H      16.415824      12.717750      19.272796       0.109322       0.966015 0.70857607E+01  0.68559941E+02                                 1.702774                            1.624178      -1.236445       2.291342                    0.994219       3.782348      11.069756       0.453430       1.396086      -0.682783      -0.000737       0.004924       0.034810       0.035164       0.008780      -0.002804       0.003186      -0.012352       0.027002      -0.015867       0.005659       0.010209              1.746867       1.426094       0.003269       0.130734       1.570483       0.050971       2.244023          -0.000015
           34              H      15.718003      10.663590      18.462936       0.131743       0.992370 0.70651841E+01  0.67646649E+02                                 1.680435                            1.583631      -1.037740       2.403137                    0.997494       3.434801       9.685680       0.480582       1.331115      -0.697754      -0.010297      -0.031998       0.027331       0.043323       0.004048      -0.003410      -0.004952      -0.015186       0.019418      -0.012106       0.000423       0.011683              1.729682       1.417329       0.196850      -0.093858       1.936335      -0.353154       1.835381           0.000087
           35              H      16.226893      12.009766      14.722600       0.126794       1.099154 0.79618579E+01  0.76968454E+02                                 1.673642                            1.586253      -0.900764       2.463493                    0.999005       3.213162       8.521443       0.534621       1.185119      -0.733015      -0.000323      -0.006696      -0.039899       0.040459       0.002056      -0.003135      -0.001714      -0.011883       0.044440      -0.013971      -0.001409       0.015380              1.696985       1.317932       0.081459       0.002669       1.586385       0.200590       2.186638           0.000006
           36              H      16.917906      14.050859      15.513735       0.109562       1.018881 0.72059126E+01  0.69268810E+02                                 1.694383                            1.584714      -1.046827       2.376798                    0.997009       3.590965      10.114528       0.487543       1.306906      -0.701634       0.011117       0.022345      -0.026317       0.036269       0.008498      -0.005220      -0.001078      -0.014842       0.020910      -0.015605       0.004718       0.010887              1.754008       1.464984       0.235950      -0.109436       1.997666      -0.421764       1.799374           0.000012
           37              H      19.367088      19.296260      18.416123       0.116677       1.074559 0.78448443E+01  0.75389020E+02                                 1.634613                            1.563905      -0.825006       2.487904                    0.999441       3.191515       8.377825       0.545148       1.169144      -0.737146       0.004517       0.004390       0.035371       0.035928       0.010721       0.003192       0.002577      -0.005194       0.033834      -0.016701       0.003378       0.013322              1.652439       1.424057       0.118208      -0.036820       1.404074       0.010425       2.129187           0.000002
           38              H      12.033173       2.861487      17.117070       0.118372       1.142901 0.82864461E+01  0.81590097E+02                                 1.770704                            1.657168      -0.985217       2.414784                    0.998381       3.402327       9.358513       0.500542       1.242786      -0.718327       0.022898       0.025795       0.019251       0.039501       0.008459       0.005065       0.005974      -0.000925       0.026687      -0.012930      -0.001726       0.014655              1.830069       1.807050       0.483302       0.212432       1.992155       0.237138       1.691003           0.000087
           39              H      18.962003      19.142711      13.840180       0.115399       1.018263 0.71635093E+01  0.69214187E+02                                 1.734823                            1.609593      -1.243494       2.286851                    0.995203       3.721608      10.737962       0.467411       1.356243      -0.690599      -0.005455      -0.002961      -0.036593       0.037116       0.006639       0.004785       0.001092      -0.006245       0.007730      -0.009665       0.001252       0.008414              1.828702       1.455937       0.074871       0.073847       1.447215      -0.173047       2.582954           0.000030
           40              H      17.871024      17.584699      15.120508       0.113287       0.961251 0.68849850E+01  0.65351766E+02                                 1.628584                            1.549640      -0.874472       2.462247                    0.998951       3.451289       9.620084       0.493358       1.307946      -0.702380      -0.018672      -0.023467      -0.020789       0.036490       0.009886       0.001546       0.001916      -0.004781       0.025771      -0.014466       0.004423       0.010044              1.660141       1.688558       0.443525       0.175109       1.740408       0.095065       1.551457           0.000016
           41              H      12.783721       6.904278       0.767729       0.121146       1.165840 0.88735762E+01  0.88975325E+02                                 1.798309                            1.718398      -1.115588       2.353286                    0.996774       3.505834       9.765749       0.489503       1.247901      -0.716815       0.000623       0.009677      -0.033650       0.035019       0.005959       0.000590      -0.006945       0.002972       0.027298      -0.012359       0.000363       0.011996              1.820461       1.702079       0.170522       0.092220       1.539118      -0.260709       2.220186           0.000007
           42              H      14.232131       7.098186       4.522109       0.117754       1.098213 0.83918189E+01  0.84139374E+02                                 1.807364                            1.730484      -1.355973       2.238216                    0.992893       3.804955      11.090630       0.456512       1.338167      -0.694691       0.022453       0.010985       0.021794       0.033163       0.008406       0.003786       0.001992       0.003857       0.013833      -0.010974       0.001209       0.009765              1.842170       2.064229       0.278333       0.322101       1.516281      -0.016967       1.945999           0.000005
           43              H      10.926846       4.950443       3.723952       0.115521       1.023204 0.74981404E+01  0.73484500E+02                                 1.756102                            1.659431      -1.348768       2.239407                    0.993119       3.839651      11.260075       0.453803       1.377197      -0.686034      -0.023822      -0.019456       0.010288       0.032432       0.006384      -0.000100      -0.001830       0.007409       0.012834      -0.009689       0.003774       0.005916              1.807902       2.063401       0.430498      -0.110267       1.638397      -0.263475       1.721909           0.000008
           44              H      20.468294       7.933393      22.989726       0.116088       1.119635 0.81115454E+01  0.78217519E+02                                 1.644970                            1.562742      -0.879460       2.461112                    0.999119       3.190913       8.255711       0.562605       1.129021      -0.747306       0.035201      -0.002173      -0.012388       0.037380       0.000139      -0.005791       0.007494       0.025546       0.018553      -0.018297       0.003628       0.014669              1.663785       2.192190       0.098200      -0.073596       1.346423       0.056057       1.452742          -0.000015
           45              H      18.875220       7.214311      21.447247       0.124570       1.117385 0.80845999E+01  0.77909962E+02                                 1.648442                            1.564725      -0.907059       2.456131                    0.999055       3.149657       8.152317       0.559658       1.135661      -0.746047       0.013476      -0.008483      -0.038885       0.042019      -0.000500      -0.010293       0.003208       0.019375       0.026169      -0.014546      -0.003153       0.017699              1.669716       1.467217      -0.022984      -0.103376       1.447892       0.248879       2.094039           0.000679
           46              H       7.504118       4.773428       0.819223       0.116528       1.054773 0.75354114E+01  0.73283638E+02                                 1.742634                            1.627093      -1.125239       2.346470                    0.996688       3.578402      10.152948       0.478032       1.317495      -0.699903      -0.035727      -0.001466       0.011985       0.037712       0.004085      -0.005629       0.004005       0.011123       0.012130      -0.011113       0.001686       0.009427              1.815516       2.473766       0.005118      -0.152073       1.377801       0.019974       1.594982           0.000166
           47              H       9.068259       5.487316       2.319570       0.104532       0.968625 0.68635303E+01  0.65315434E+02                                 1.652461                            1.557194      -0.992198       2.401212                    0.997202       3.589597      10.128513       0.485813       1.324857      -0.697790      -0.012349       0.007582       0.030313       0.033599       0.002824      -0.003227       0.006527       0.020112       0.014401      -0.015252       0.005402       0.009850              1.692081       1.568098      -0.059994      -0.150053       1.343523       0.112998       2.164620           0.000109
           48              H      14.581038       9.497673       3.450097       0.120251       1.100208 0.82228914E+01  0.79669920E+02                                 1.640363                            1.587361      -0.837667       2.484987                    0.999425       3.164380       8.243038       0.550147       1.149100      -0.743011      -0.019246       0.015991       0.029576       0.038741       0.003611      -0.011196       0.012930      -0.006059      -0.003592      -0.019267       0.003518       0.015749              1.636548       1.722906      -0.038550      -0.348796       1.481481       0.064628       1.705256          -0.000003
           49              H      16.412388      10.739724       2.806422       0.122860       1.084642 0.80413792E+01  0.78766463E+02                                 1.728270                            1.648554      -0.857143       2.480720                    0.999273       3.364072       9.299016       0.493387       1.267381      -0.713170       0.005427       0.036435       0.019845       0.041843       0.000734      -0.007916       0.014793      -0.012239      -0.003263      -0.016741      -0.002127       0.018867              1.754169       1.535674       0.203658       0.047974       2.171369       0.150034       1.555464           0.000020
           50              H      17.391034       7.988900       0.112351       0.120625       1.018035 0.72778260E+01  0.69541370E+02                                 1.655263                            1.565379      -0.805582       2.501587                    0.999651       3.304243       9.025366       0.507687       1.262609      -0.713740       0.024105      -0.013975      -0.030445       0.041271      -0.001200      -0.008300       0.012672      -0.007359       0.008763      -0.013628      -0.003748       0.017376              1.702007       1.853974      -0.062837      -0.463209       1.450137       0.044316       1.801910           0.000002
           51              H      15.505219       6.739592       0.638994       0.119634       1.105744 0.83323457E+01  0.81292350E+02                                 1.665137                            1.613160      -0.857919       2.473129                    0.999332       3.237624       8.564110       0.536049       1.171167      -0.736806      -0.004684      -0.031619      -0.020572       0.038012       0.006052      -0.009931       0.012218      -0.005830      -0.001329      -0.019085       0.005069       0.014016              1.647858       1.617693       0.177288       0.051436       1.839623       0.219193       1.486258           0.000015
           52              H      13.180299       7.251240       6.621659       0.116879       1.117554 0.84162608E+01  0.82368323E+02                                 1.684153                            1.627000      -0.848698       2.476548                    0.999314       3.242680       8.608418       0.530613       1.179471      -0.735047       0.007643       0.037899      -0.004335       0.038905       0.007014       0.004322       0.000479      -0.029782       0.009774      -0.018856       0.003848       0.015009              1.683601       1.451513       0.187644      -0.097849       1.988670      -0.235888       1.610618          -0.000001
           53              H      13.355609       6.466623       8.779725       0.117949       1.103070 0.83040882E+01  0.81739028E+02                                 1.723377                            1.656416      -1.007625       2.402676                    0.998170       3.384896       9.283807       0.502216       1.239019      -0.719473       0.012450       0.025147       0.026984       0.038930       0.010997       0.005223       0.005921      -0.021540       0.000754      -0.015959      -0.002427       0.018386              1.737500       1.533677       0.125865       0.168155       1.650862       0.292533       2.027960           0.000012
           54              H      12.050174       2.873158       7.642176       0.112727       0.979346 0.74333872E+01  0.72652640E+02                                 1.704590                            1.654808      -1.261717       2.280582                    0.994075       3.773812      11.032418       0.453630       1.381465      -0.685876      -0.011776      -0.036501       0.009059       0.039408       0.010865      -0.000594      -0.002358      -0.023134      -0.006040      -0.014871      -0.002309       0.017180              1.729248       1.566869       0.161814      -0.009612       2.051481      -0.261754       1.569396           0.000004
           55              H      11.942943       3.615795       5.449000       0.114028       1.077307 0.84257798E+01  0.84271484E+02                                 1.771738                            1.728482      -1.051052       2.382375                    0.996489       3.635473      10.463939       0.460559       1.329691      -0.698221      -0.010369      -0.025125      -0.024996       0.036926       0.006282       0.001701       0.004301      -0.023067       0.021490      -0.016730       0.003628       0.013102              1.772916       1.635446       0.190233       0.259166       1.731327       0.212996       1.951974           0.000007
           56              H      24.498613      16.454854      15.321803       0.114036       0.967145 0.72766596E+01  0.71134561E+02                                 1.725299                            1.662710      -1.347565       2.240451                    0.993122       3.894441      11.593360       0.439770       1.424729      -0.676861      -0.017230       0.023870      -0.019653       0.035396      -0.006585       0.009842      -0.004267      -0.014775       0.003873      -0.014820       0.000372       0.014449              1.771302       1.699458      -0.252555       0.271846       1.833938      -0.187521       1.780510           0.000003
           57              H      26.615907      15.528241      18.582308       0.115400       0.978293 0.73092317E+01  0.71351923E+02                                 1.722612                            1.654107      -1.313618       2.256723                    0.993532       3.833783      11.310784       0.446977       1.403740      -0.681099       0.015424       0.009310       0.028421       0.033650      -0.003856       0.008460       0.004877      -0.008915       0.021383      -0.013902       0.002129       0.011773              1.756746       1.709986      -0.062115       0.329482       1.579864       0.045474       1.980387           0.000005
           58              H      25.780221      12.725483      15.874193       0.121080       1.122982 0.85120409E+01  0.83945205E+02                                 1.711285                            1.649782      -1.084300       2.367804                    0.997115       3.388719       9.173827       0.517956       1.199087      -0.728504       0.000686      -0.032161      -0.009396       0.033512      -0.001713       0.003968       0.004699      -0.020582      -0.004998      -0.011657      -0.001015       0.012672              1.709732       1.535229      -0.133003       0.205884       2.002209       0.160218       1.591757           0.000034
           59              H      23.826323      12.291218      14.664084       0.119329       1.074312 0.77969717E+01  0.74426425E+02                                 1.599243                            1.532228      -0.844790       2.480714                    0.999392       3.136065       8.066452       0.568267       1.129151      -0.747464       0.000221      -0.026788       0.025959       0.037303       0.008390       0.007136      -0.007894      -0.020000       0.005402      -0.018494       0.003811       0.014683              1.599383       1.384566      -0.047237       0.185052       1.630620      -0.294841       1.782963           0.000001
           60              H      22.597475      11.780215      12.758806       0.124706       1.113572 0.79503739E+01  0.76262049E+02                                 1.640730                            1.548107      -0.916379       2.453107                    0.998948       3.137634       8.090470       0.564858       1.130436      -0.747245      -0.016827      -0.037742      -0.001998       0.041372       0.007522       0.003207      -0.007816      -0.022137      -0.009821      -0.014643      -0.002564       0.017206              1.670176       1.495567       0.326381       0.141826       2.066878       0.181462       1.448085          -0.000001
           61              H      23.487617      15.389545      11.232712       0.121126       1.136725 0.83245925E+01  0.82309095E+02                                 1.787566                            1.679512      -0.990756       2.415647                    0.997896       3.423972       9.531712       0.487513       1.270676      -0.712189       0.001501       0.028624      -0.030896       0.042144       0.009813      -0.000620      -0.007886      -0.017882       0.021105      -0.017104       0.001034       0.016070              1.848007       1.533141      -0.029262       0.184566       1.883014      -0.481323       2.127866          -0.000019
           62              H      24.685828      15.893953      13.142671       0.112839       0.949716 0.68207525E+01  0.64949177E+02                                 1.642767                            1.562236      -1.077250       2.365757                    0.996706       3.612293      10.269018       0.479372       1.341814      -0.694052       0.011782       0.031803       0.000689       0.033923       0.005174       0.005206      -0.006199      -0.011050       0.014541      -0.012974       0.002720       0.010255              1.670555       1.585492       0.416666       0.099505       1.935812       0.047259       1.490359          -0.000003
           63              H      24.925815      18.504927      15.836742       0.109011       0.967410 0.70991664E+01  0.68728240E+02                                 1.704930                            1.626099      -1.234918       2.291786                    0.994162       3.787212      11.090332       0.452961       1.396747      -0.682642      -0.000855      -0.004636      -0.034910       0.035226      -0.008715       0.002834       0.003287      -0.012222       0.026979      -0.015799       0.005538       0.010261              1.749137       1.427604      -0.003246      -0.131026       1.572360       0.051073       2.247446          -0.000015
           64              H      15.718002       2.629571      16.646603       0.131686       0.992591 0.70673044E+01  0.67677487E+02                                 1.681260                            1.584312      -1.038264       2.403078                    0.997466       3.435921       9.692147       0.480238       1.331861      -0.697600      -0.010570       0.031847      -0.027211       0.043202      -0.004052       0.003428      -0.005167      -0.015420       0.019284      -0.012186       0.000268       0.011918              1.730561       1.417855      -0.197054       0.093994       1.937471      -0.353644       1.836356           0.000087
           65              H      24.736902      19.212911      20.386939       0.127430       1.096159 0.79347617E+01  0.76639505E+02                                 1.670451                            1.583447      -0.895943       2.465725                    0.999007       3.208488       8.504728       0.535159       1.184962      -0.733055      -0.000560       0.006413       0.039576       0.040096      -0.001984       0.003184      -0.001698      -0.011803       0.044314      -0.013902      -0.001444       0.015346              1.693682       1.315847      -0.081201      -0.002666       1.583472       0.199954       2.181728           0.000006
           66              H      25.427913      17.171818      19.595804       0.110029       1.017635 0.71967534E+01  0.69177939E+02                                 1.695093                            1.585329      -1.054775       2.374422                    0.996979       3.590929      10.123380       0.486566       1.309584      -0.701081       0.011083      -0.022431       0.026026       0.036102      -0.008484       0.005205      -0.000958      -0.014659       0.021294      -0.015602       0.004816       0.010786              1.754783       1.465581      -0.236053       0.109493       1.998556      -0.422007       1.800211           0.000012
           67              H      10.857087      11.926417      16.693415       0.116297       1.074615 0.78426272E+01  0.75332807E+02                                 1.631296                            1.560955      -0.813442       2.491666                    0.999526       3.193273       8.369758       0.547310       1.165066      -0.738080       0.004587      -0.004477      -0.035601       0.036173      -0.010845      -0.003086       0.002618      -0.005553       0.033900      -0.016870       0.003534       0.013336              1.649000       1.421457      -0.117811       0.036752       1.401485       0.010343       2.124057           0.000002
           68              H      12.033172      10.431674      17.992468       0.118333       1.144699 0.83044768E+01  0.81846323E+02                                 1.776168                            1.661788      -0.999249       2.409259                    0.998227       3.405062       9.383361       0.498367       1.247011      -0.717417       0.023199      -0.025684      -0.019267       0.039612      -0.008356      -0.004837       0.006011      -0.001013       0.027405      -0.012958      -0.001661       0.014619              1.835973       1.812872      -0.486020      -0.213693       1.998937       0.238551       1.696109           0.000087
           69              H      27.472020      12.079966      21.269358       0.115537       1.016391 0.71486090E+01  0.69042949E+02                                 1.733791                            1.608813      -1.246811       2.285918                    0.995076       3.718918      10.732486       0.467076       1.357753      -0.690320      -0.005410       0.003030       0.036663       0.037184      -0.006617      -0.004752       0.001063      -0.006320       0.007479      -0.009627       0.001261       0.008366              1.827507       1.455292      -0.074860      -0.073695       1.446597      -0.172821       2.580631           0.000030
           70              H      26.381035      13.637978      19.989031       0.114052       0.960213 0.68770026E+01  0.65274339E+02                                 1.629292                            1.550212      -0.880306       2.460687                    0.998947       3.450842       9.627033       0.492435       1.310431      -0.701861      -0.018473       0.023571       0.020314       0.036187      -0.009804      -0.001719       0.001723      -0.004801       0.026015      -0.014433       0.004394       0.010039              1.660902       1.689388      -0.443988      -0.175303       1.741274       0.095246       1.552045           0.000016
           71              H      12.746297      17.311837      12.470908       0.121612       1.159108 0.88086283E+01  0.88138338E+02                                 1.789247                            1.710448      -1.104827       2.358561                    0.997004       3.495684       9.718694       0.491481       1.245498      -0.717353      -0.000765       0.010157      -0.033580       0.035091      -0.005801      -0.000738      -0.006793       0.002992       0.027740      -0.012262       0.000305       0.011957              1.811049       1.694130      -0.169241      -0.091523       1.532296      -0.258186       2.206722           0.000007
           72              H      28.317902      17.505745      16.225288       0.116814       1.095672 0.83640571E+01  0.83754602E+02                                 1.801373                            1.725152      -1.330075       2.248829                    0.993308       3.797185      11.045020       0.458401       1.334348      -0.695494      -0.023073       0.011169       0.022297       0.033974      -0.008405      -0.003694       0.001899       0.004028       0.013522      -0.010940       0.001297       0.009643              1.835872       2.056617      -0.276768      -0.320177       1.511868      -0.016943       1.939132           0.000006
           73              H      14.603185      15.358002      15.427131       0.115837       1.023868 0.75006235E+01  0.73470138E+02                                 1.752079                            1.655958      -1.349802       2.238669                    0.993112       3.834347      11.219208       0.456100       1.370985      -0.687228       0.023691      -0.019330       0.010408       0.032299      -0.006357       0.000093      -0.001691       0.007582       0.012421      -0.009620       0.003760       0.005861              1.803580       2.058074      -0.428727       0.109730       1.634702      -0.262462       1.717963           0.000009
           74              H      13.571765      15.455350      11.286546       0.117016       1.117632 0.80948318E+01  0.78036210E+02                                 1.645368                            1.563041      -0.890456       2.457560                    0.999008       3.185507       8.247596       0.561376       1.131786      -0.746657      -0.034619      -0.001957      -0.012299       0.036791      -0.000128       0.005659       0.007557       0.025771       0.019113      -0.018494       0.003853       0.014641              1.664226       2.193030      -0.098229       0.073682       1.346650       0.056017       1.452998          -0.000016
           75              H      15.164834      14.736268       9.744067       0.125131       1.116381 0.80759526E+01  0.77802939E+02                                 1.646953                            1.563481      -0.902240       2.457969                    0.999078       3.148992       8.148373       0.560120       1.135070      -0.746172      -0.013758      -0.008241      -0.038809       0.041992       0.000595       0.010207       0.003211       0.019169       0.025870      -0.014390      -0.003158       0.017548              1.668152       1.466129       0.022928       0.103137       1.446798       0.248373       2.091529           0.000674
           76              H      18.025902      15.180987      12.522402       0.116697       1.055165 0.75393020E+01  0.73333872E+02                                 1.743268                            1.627664      -1.124722       2.346649                    0.996623       3.579658      10.158698       0.477863       1.317739      -0.699842       0.035610      -0.001594       0.011899       0.037579      -0.004008       0.005673       0.003846       0.011200       0.012148      -0.011002       0.001512       0.009490              1.816195       2.474812      -0.005112       0.152195       1.378234       0.019976       1.595539           0.000166
           77              H      16.461766      15.894875      14.022750       0.104799       0.968234 0.68608011E+01  0.65294696E+02                                 1.653296                            1.557870      -0.993447       2.400815                    0.997225       3.590389      10.137099       0.485159       1.326536      -0.697444       0.012016       0.007908       0.030212       0.033462      -0.002717       0.003246       0.006474       0.020356       0.014408      -0.015293       0.005341       0.009953              1.692956       1.568710       0.060053       0.150348       1.344022       0.113165       2.166137           0.000110
           78              H      19.458995       1.975716      15.153277       0.120912       1.100314 0.82271379E+01  0.79747504E+02                                 1.643275                            1.590088      -0.847103       2.482020                    0.999337       3.162687       8.249344       0.548293       1.152457      -0.742226       0.019093       0.016366       0.029373       0.038668      -0.003739       0.011167       0.012903      -0.006038      -0.003406      -0.019282       0.003609       0.015673              1.639464       1.726118       0.038566       0.349682       1.484009       0.064767       1.708264           0.000004
           79              H      17.627641       3.217767      14.509602       0.123653       1.083755 0.80361379E+01  0.78736084E+02                                 1.730891                            1.650866      -0.872928       2.475042                    0.999180       3.362681       9.309452       0.491555       1.271766      -0.712249      -0.005066       0.036156       0.019854       0.041559      -0.000906       0.007935       0.014655      -0.011932      -0.003411      -0.016752      -0.001855       0.018606              1.756907       1.537827      -0.204272      -0.048080       2.175283       0.150464       1.557611           0.000022
           80              H      25.158981      18.396459      11.815530       0.121058       1.019552 0.72949235E+01  0.69787285E+02                                 1.661327                            1.570690      -0.818700       2.496468                    0.999563       3.309234       9.062000       0.504846       1.268212      -0.712525      -0.024009      -0.013887      -0.030292       0.041072       0.001097       0.008283       0.012722      -0.007263       0.009002      -0.013688      -0.003695       0.017383              1.708465       1.861428       0.063198       0.466140       1.454986       0.044622       1.808981           0.000002
           81              H      27.044798      17.147151      12.342173       0.119407       1.105121 0.83262724E+01  0.81217328E+02                                 1.664526                            1.612602      -0.859800       2.472648                    0.999313       3.236535       8.560067       0.536134       1.171210      -0.736808       0.004590      -0.031791      -0.020763       0.038247      -0.006127       0.009738       0.012043      -0.005679      -0.001504      -0.018874       0.005137       0.013737              1.647257       1.617125      -0.177201      -0.051437       1.838905       0.219024       1.485741           0.000015
           82              H      29.369742      17.658799      18.324838       0.116878       1.115798 0.84001757E+01  0.82173440E+02                                 1.682691                            1.625702      -0.844877       2.478653                    0.999359       3.240109       8.600264       0.530687       1.179844      -0.734973      -0.008015       0.037794      -0.004416       0.038886      -0.006958      -0.004422       0.000461      -0.029772       0.009905      -0.018886       0.003927       0.014960              1.682115       1.450482      -0.187318       0.097664       1.986593      -0.235445       1.609270           0.000003
           83              H      29.194441      16.874182      20.482905       0.117322       1.103547 0.83063091E+01  0.81749045E+02                                 1.722218                            1.655305      -1.001110       2.405197                    0.998230       3.385318       9.277873       0.503098       1.237026      -0.719915      -0.012773       0.025580       0.027437       0.039626      -0.010930      -0.005199       0.005654      -0.021604       0.000792      -0.015970      -0.002210       0.018179              1.736321       1.532675      -0.125783      -0.168028       1.649800       0.292374       2.026489           0.000014
           84              H      13.479874      13.280717      19.345356       0.112323       0.979143 0.74305186E+01  0.72602886E+02                                 1.703000                            1.653452      -1.252493       2.284502                    0.994223       3.770913      11.015003       0.454335       1.379734      -0.686230       0.012017      -0.036895       0.009149       0.039867      -0.010578       0.000664      -0.002166      -0.023047      -0.005787      -0.014680      -0.002198       0.016878              1.727556       1.565602      -0.161406       0.009524       2.048925      -0.261149       1.568140           0.000005
           85              H      13.587095      14.023354      17.152180       0.113560       1.077629 0.84299780E+01  0.84340165E+02                                 1.773861                            1.730350      -1.059787       2.378779                    0.996417       3.636319      10.474598       0.459648       1.331903      -0.697796       0.010330      -0.025388      -0.024882       0.037019      -0.006312      -0.001661       0.004186      -0.023030       0.021809      -0.016781       0.003789       0.012992              1.775080       1.637254      -0.190751      -0.259835       1.733404       0.213750       1.954581           0.000009
           86              H      18.051417       6.047295       3.618623       0.115871       0.962375 0.72328888E+01  0.70610629E+02                                 1.720913                            1.658759      -1.348627       2.241057                    0.993120       3.883880      11.559696       0.439807       1.426546      -0.676545       0.017089       0.023336      -0.019250       0.034744       0.006499      -0.009782      -0.004063      -0.014807       0.003805      -0.014786       0.000576       0.014210              1.766653       1.695141       0.251281      -0.270545       1.828934      -0.186505       1.775885           0.000002
           87              H      15.934136       5.120682       6.879129       0.116088       0.975526 0.72875884E+01  0.71124888E+02                                 1.723294                            1.654792      -1.332785       2.249775                    0.993276       3.834287      11.330243       0.445383       1.409076      -0.680100      -0.015270       0.009414       0.028157       0.033386       0.003892      -0.008327       0.004832      -0.008805       0.021727      -0.013813       0.002065       0.011748              1.757465       1.710726       0.062248      -0.329539       1.580623       0.045371       1.981048           0.000003
           88              H      16.769813       2.317924       4.171013       0.119072       1.126902 0.85445162E+01  0.84306648E+02                                 1.711356                            1.649754      -1.070454       2.372125                    0.997254       3.395991       9.181848       0.519696       1.194490      -0.729542      -0.000791      -0.033019      -0.009710       0.034426       0.001671      -0.004038       0.004728      -0.020706      -0.004500      -0.011789      -0.000896       0.012684              1.709774       1.535016       0.133010      -0.205748       2.002744       0.160435       1.591563           0.000032
           89              H      18.723707       1.883659       2.960904       0.118883       1.071871 0.77733999E+01  0.74127416E+02                                 1.594908                            1.528372      -0.834909       2.484645                    0.999453       3.134075       8.050975       0.569980       1.126882      -0.748021      -0.000270      -0.027204       0.025996       0.037629      -0.008344      -0.007131      -0.007796      -0.019695       0.005863      -0.018383       0.003933       0.014450              1.594994       1.381285       0.046959      -0.184168       1.626068      -0.293303       1.777628          -0.000004
           90              H       2.932548       1.372656       1.055627       0.124976       1.112863 0.79428591E+01  0.76163379E+02                                 1.639038                            1.546546      -0.909601       2.455486                    0.998960       3.137023       8.084509       0.565661       1.129225      -0.747529       0.016680      -0.037503      -0.002000       0.041094      -0.007648      -0.003188      -0.007749      -0.022324      -0.009883      -0.014723      -0.002581       0.017304              1.668438       1.494088      -0.325962      -0.141559       2.064647       0.181173       1.446578          -0.000002
           91              H      27.572442       7.867588      22.935891       0.120921       1.135689 0.83153087E+01  0.82195081E+02                                 1.786644                            1.678724      -0.991710       2.415503                    0.997852       3.422638       9.526980       0.487559       1.270901      -0.712152      -0.001597       0.028694      -0.030944       0.042231      -0.009858       0.000639      -0.007973      -0.017972       0.021015      -0.017157       0.000966       0.016190              1.847011       1.532452       0.029238      -0.184411       1.881949      -0.480849       2.126631          -0.000018
           92              H      17.864193       5.486394       1.439491       0.112876       0.946980 0.67977507E+01  0.64687526E+02                                 1.641205                            1.560902      -1.084572       2.363573                    0.996606       3.608323      10.260582       0.478887       1.344056      -0.693633      -0.011718       0.031546       0.000619       0.033658      -0.005187      -0.005325      -0.006079      -0.011153       0.014228      -0.013019       0.002894       0.010124              1.668918       1.584053      -0.415855      -0.099376       1.933547       0.047172       1.489153          -0.000004
           93              H      17.624215       8.097368       4.133563       0.109322       0.966015 0.70857616E+01  0.68559949E+02                                 1.702774                            1.624178      -1.236445       2.291342                    0.994219       3.782348      11.069755       0.453430       1.396086      -0.682783       0.000737      -0.004924      -0.034810       0.035164       0.008780      -0.002804       0.003186      -0.012352       0.027002      -0.015867       0.005659       0.010209              1.746866       1.426094       0.003269       0.130734       1.570483       0.050971       2.244023          -0.000016
           94              H      18.322036      10.151528       4.943423       0.131743       0.992370 0.70651836E+01  0.67646645E+02                                 1.680435                            1.583631      -1.037741       2.403136                    0.997494       3.434801       9.685681       0.480582       1.331115      -0.697754       0.010297       0.031998      -0.027331       0.043323       0.004048      -0.003410      -0.004952      -0.015186       0.019418      -0.012106       0.000423       0.011683              1.729682       1.417329       0.196850      -0.093858       1.936335      -0.353154       1.835381           0.000086
           95              H      17.813146       8.805352       8.683759       0.126794       1.099155 0.79618595E+01  0.76968475E+02                                 1.673643                            1.586254      -0.900764       2.463493                    0.999005       3.213162       8.521444       0.534621       1.185119      -0.733015       0.000323       0.006696       0.039899       0.040459       0.002056      -0.003135      -0.001714      -0.011883       0.044440      -0.013971      -0.001409       0.015380              1.696986       1.317933       0.081459       0.002669       1.586385       0.200590       2.186639           0.000005
           96              H      17.122133       6.764259       7.892624       0.109562       1.018881 0.72059155E+01  0.69268848E+02                                 1.694383                            1.584715      -1.046828       2.376798                    0.997009       3.590966      10.114533       0.487543       1.306906      -0.701634      -0.011117      -0.022345       0.026317       0.036269       0.008498      -0.005220      -0.001078      -0.014843       0.020910      -0.015605       0.004718       0.010886              1.754008       1.464984       0.235950      -0.109436       1.997667      -0.421764       1.799374           0.000011
           97              H      14.672951       1.518858       4.990236       0.116678       1.074559 0.78448429E+01  0.75388996E+02                                 1.634612                            1.563904      -0.825006       2.487904                    0.999441       3.191515       8.377822       0.545149       1.169142      -0.737146      -0.004517      -0.004390      -0.035371       0.035928       0.010721       0.003192       0.002577      -0.005194       0.033834      -0.016701       0.003378       0.013322              1.652438       1.424056       0.118207      -0.036820       1.404073       0.010425       2.129185          -0.000001
           98              H      22.006866      17.953631       6.289289       0.118372       1.142900 0.82864392E+01  0.81590017E+02                                 1.770704                            1.657168      -0.985217       2.414784                    0.998381       3.402325       9.358509       0.500542       1.242787      -0.718327      -0.022898      -0.025795      -0.019251       0.039501       0.008459       0.005065       0.005974      -0.000925       0.026687      -0.012930      -0.001726       0.014655              1.830069       1.807050       0.483302       0.212432       1.992155       0.237138       1.691003           0.000085
           99              H      15.078036       1.672407       9.566179       0.115399       1.018263 0.71635093E+01  0.69214187E+02                                 1.734823                            1.609593      -1.243495       2.286851                    0.995203       3.721608      10.737962       0.467411       1.356243      -0.690599       0.005455       0.002961       0.036593       0.037116       0.006639       0.004785       0.001092      -0.006245       0.007730      -0.009665       0.001252       0.008414              1.828702       1.455937       0.074871       0.073847       1.447215      -0.173047       2.582954           0.000029
          100              H      16.169015       3.230419       8.285851       0.113287       0.961250 0.68849838E+01  0.65351756E+02                                 1.628584                            1.549640      -0.874472       2.462247                    0.998951       3.451289       9.620086       0.493357       1.307947      -0.702380       0.018672       0.023467       0.020789       0.036490       0.009886       0.001546       0.001916      -0.004781       0.025771      -0.014466       0.004423       0.010044              1.660141       1.688559       0.443525       0.175109       1.740408       0.095065       1.551457           0.000015
          101              H      21.256318      13.910840      22.638630       0.121146       1.165840 0.88735776E+01  0.88975338E+02                                 1.798308                            1.718398      -1.115589       2.353286                    0.996774       3.505834       9.765747       0.489503       1.247900      -0.716815      -0.000623      -0.009677       0.033650       0.035019       0.005959       0.000590      -0.006945       0.002972       0.027298      -0.012360       0.000363       0.011996              1.820461       1.702079       0.170522       0.092220       1.539118      -0.260709       2.220185           0.000007
          102              H      19.807908      13.716932      18.884250       0.117754       1.098213 0.83918151E+01  0.84139329E+02                                 1.807364                            1.730484      -1.355973       2.238216                    0.992893       3.804954      11.090628       0.456512       1.338168      -0.694691      -0.022453      -0.010985      -0.021794       0.033163       0.008406       0.003786       0.001992       0.003857       0.013833      -0.010974       0.001209       0.009765              1.842170       2.064229       0.278333       0.322101       1.516281      -0.016967       1.945999           0.000006
          103              H      23.113193      15.864675      19.682407       0.115521       1.023204 0.74981396E+01  0.73484492E+02                                 1.756102                            1.659431      -1.348768       2.239407                    0.993119       3.839651      11.260076       0.453803       1.377198      -0.686034       0.023822       0.019456      -0.010288       0.032432       0.006384      -0.000100      -0.001830       0.007409       0.012834      -0.009689       0.003774       0.005916              1.807902       2.063401       0.430498      -0.110267       1.638397      -0.263475       1.721909           0.000009
          104              H      13.571745      12.881725       0.416633       0.116088       1.119635 0.81115476E+01  0.78217545E+02                                 1.644971                            1.562742      -0.879459       2.461112                    0.999119       3.190913       8.255711       0.562605       1.129021      -0.747306      -0.035201       0.002173       0.012388       0.037380       0.000139      -0.005791       0.007494       0.025546       0.018553      -0.018297       0.003628       0.014669              1.663785       2.192191       0.098200      -0.073596       1.346423       0.056057       1.452742          -0.000016
          105              H      15.164819      13.600807       1.959112       0.124570       1.117380 0.80845551E+01  0.77909396E+02                                 1.648435                            1.564718      -0.907057       2.456132                    0.999055       3.149652       8.152288       0.559661       1.135658      -0.746048      -0.013476       0.008483       0.038885       0.042019      -0.000500      -0.010293       0.003208       0.019375       0.026169      -0.014547      -0.003153       0.017699              1.669708       1.467211      -0.022984      -0.103376       1.447886       0.248877       2.094028           0.000673
          106              H      26.535921      16.041690      22.587136       0.116528       1.054773 0.75354163E+01  0.73283698E+02                                 1.742634                            1.627093      -1.125239       2.346469                    0.996688       3.578403      10.152952       0.478032       1.317495      -0.699903       0.035727       0.001466      -0.011985       0.037712       0.004085      -0.005629       0.004005       0.011123       0.012130      -0.011113       0.001686       0.009427              1.815517       2.473767       0.005118      -0.152073       1.377802       0.019974       1.594982           0.000167
          107              H      24.971780      15.327802      21.086789       0.104532       0.968626 0.68635346E+01  0.65315483E+02                                 1.652462                            1.557194      -0.992198       2.401212                    0.997202       3.589598      10.128516       0.485813       1.324857      -0.697790       0.012349      -0.007582      -0.030313       0.033599       0.002824      -0.003227       0.006527       0.020112       0.014401      -0.015252       0.005402       0.009850              1.692081       1.568098      -0.059994      -0.150053       1.343524       0.112998       2.164621           0.000110
          108              H      19.459001      11.317445      19.956262       0.120251       1.100210 0.82229179E+01  0.79670261E+02                                 1.640367                            1.587365      -0.837667       2.484987                    0.999425       3.164382       8.243054       0.550145       1.149103      -0.743010       0.019246      -0.015991      -0.029576       0.038741       0.003611      -0.011196       0.012930      -0.006059      -0.003592      -0.019267       0.003519       0.015749              1.636552       1.722911      -0.038550      -0.348797       1.481485       0.064629       1.705261           0.000004
          109              H      17.627651      10.075394      20.599937       0.122860       1.084643 0.80413841E+01  0.78766532E+02                                 1.728271                            1.648555      -0.857143       2.480720                    0.999273       3.364073       9.299023       0.493387       1.267382      -0.713170      -0.005427      -0.036435      -0.019845       0.041843       0.000734      -0.007916       0.014793      -0.012239      -0.003263      -0.016741      -0.002127       0.018867              1.754170       1.535675       0.203658       0.047974       2.171371       0.150034       1.555465           0.000022
          110              H      16.649005      12.826218      23.294008       0.120625       1.018035 0.72778232E+01  0.69541337E+02                                 1.655263                            1.565379      -0.805582       2.501587                    0.999651       3.304242       9.025363       0.507687       1.262609      -0.713740      -0.024105       0.013975       0.030445       0.041271      -0.001200      -0.008300       0.012672      -0.007359       0.008763      -0.013628      -0.003748       0.017376              1.702007       1.853973      -0.062837      -0.463209       1.450137       0.044316       1.801910           0.000002
          111              H      18.534820      14.075526      22.767365       0.119634       1.105743 0.83323343E+01  0.81292208E+02                                 1.665135                            1.613159      -0.857918       2.473129                    0.999332       3.237622       8.564102       0.536050       1.171167      -0.736806       0.004684       0.031619       0.020572       0.038012       0.006052      -0.009931       0.012218      -0.005830      -0.001329      -0.019085       0.005069       0.014016              1.647857       1.617692       0.177288       0.051435       1.839622       0.219193       1.486257           0.000015
          112              H      20.859740      13.563878      16.784700       0.116879       1.117554 0.84162648E+01  0.82368383E+02                                 1.684155                            1.627001      -0.848697       2.476548                    0.999314       3.242680       8.608423       0.530612       1.179472      -0.735047      -0.007643      -0.037899       0.004335       0.038905       0.007014       0.004322       0.000479      -0.029782       0.009774      -0.018856       0.003848       0.015009              1.683602       1.451514       0.187645      -0.097849       1.988672      -0.235889       1.610620           0.000003
          113              H      20.684430      14.348495      14.626634       0.117949       1.103070 0.83040869E+01  0.81739007E+02                                 1.723376                            1.656415      -1.007625       2.402676                    0.998170       3.384896       9.283805       0.502216       1.239018      -0.719473      -0.012450      -0.025147      -0.026984       0.038930       0.010997       0.005223       0.005921      -0.021540       0.000754      -0.015959      -0.002427       0.018386              1.737499       1.533677       0.125865       0.168154       1.650861       0.292533       2.027959           0.000014
          114              H      21.989865      17.941960      15.764183       0.112727       0.979347 0.74333912E+01  0.72652686E+02                                 1.704590                            1.654808      -1.261717       2.280582                    0.994075       3.773813      11.032420       0.453630       1.381464      -0.685876       0.011776       0.036501      -0.009059       0.039408       0.010865      -0.000594      -0.002358      -0.023134      -0.006040      -0.014871      -0.002309       0.017180              1.729248       1.566869       0.161814      -0.009612       2.051481      -0.261754       1.569396           0.000005
          115              H      22.097096      17.199323      17.957359       0.114028       1.077306 0.84257794E+01  0.84271480E+02                                 1.771739                            1.728482      -1.051052       2.382375                    0.996489       3.635473      10.463940       0.460558       1.329691      -0.698220       0.010369       0.025125       0.024996       0.036926       0.006282       0.001701       0.004301      -0.023067       0.021490      -0.016730       0.003628       0.013102              1.772916       1.635446       0.190233       0.259166       1.731327       0.212996       1.951974           0.000008
          116              H       9.541426       4.360264       8.084556       0.114036       0.967145 0.72766551E+01  0.71134508E+02                                 1.725299                            1.662710      -1.347564       2.240451                    0.993122       3.894440      11.593357       0.439770       1.424729      -0.676861       0.017230      -0.023870       0.019653       0.035396      -0.006585       0.009842      -0.004267      -0.014775       0.003873      -0.014820       0.000372       0.014449              1.771302       1.699458      -0.252555       0.271846       1.833938      -0.187521       1.780510           0.000003
          117              H       7.424132       5.286877       4.824051       0.115400       0.978293 0.73092317E+01  0.71351923E+02                                 1.722612                            1.654107      -1.313617       2.256723                    0.993532       3.833783      11.310784       0.446977       1.403740      -0.681099      -0.015424      -0.009310      -0.028421       0.033650      -0.003856       0.008460       0.004877      -0.008915       0.021383      -0.013902       0.002129       0.011773              1.756746       1.709986      -0.062115       0.329482       1.579864       0.045474       1.980387           0.000004
          118              H       8.259818       8.089635       7.532166       0.121080       1.122982 0.85120367E+01  0.83945151E+02                                 1.711285                            1.649782      -1.084299       2.367804                    0.997115       3.388718       9.173823       0.517956       1.199087      -0.728504      -0.000686       0.032161       0.009396       0.033512      -0.001713       0.003968       0.004699      -0.020582      -0.004998      -0.011657      -0.001015       0.012672              1.709731       1.535228      -0.133003       0.205884       2.002209       0.160218       1.591757           0.000032
          119              H      10.213716       8.523900       8.742275       0.119329       1.074312 0.77969660E+01  0.74426355E+02                                 1.599243                            1.532227      -0.844790       2.480714                    0.999392       3.136064       8.066448       0.568268       1.129151      -0.747464      -0.000221       0.026789      -0.025959       0.037303       0.008390       0.007136      -0.007894      -0.020000       0.005402      -0.018494       0.003811       0.014683              1.599382       1.384566      -0.047237       0.185052       1.630619      -0.294841       1.782962          -0.000004
          120              H      11.442564       9.034903      10.647553       0.124706       1.113573 0.79503800E+01  0.76262122E+02                                 1.640731                            1.548108      -0.916379       2.453107                    0.998948       3.137635       8.090473       0.564858       1.130436      -0.747245       0.016828       0.037742       0.001998       0.041372       0.007522       0.003207      -0.007816      -0.022137      -0.009821      -0.014643      -0.002564       0.017206              1.670177       1.495567       0.326381       0.141826       2.066878       0.181462       1.448086          -0.000002
          121              H      10.552422       5.425573      12.173647       0.121127       1.136725 0.83245882E+01  0.82309027E+02                                 1.787563                            1.679510      -0.990756       2.415647                    0.997896       3.423972       9.531705       0.487514       1.270673      -0.712190      -0.001501      -0.028624       0.030896       0.042144       0.009813      -0.000620      -0.007886      -0.017882       0.021105      -0.017104       0.001034       0.016070              1.848005       1.533139      -0.029262       0.184566       1.883012      -0.481322       2.127863          -0.000018
          122              H       9.354211       4.921165      10.263688       0.112839       0.949716 0.68207533E+01  0.64949184E+02                                 1.642767                            1.562236      -1.077250       2.365757                    0.996706       3.612293      10.269017       0.479372       1.341814      -0.694052      -0.011782      -0.031803      -0.000689       0.033923       0.005174       0.005206      -0.006199      -0.011050       0.014541      -0.012974       0.002720       0.010255              1.670555       1.585492       0.416666       0.099505       1.935812       0.047259       1.490359          -0.000004
          123              H       9.114224       2.310191       7.569617       0.109011       0.967410 0.70991676E+01  0.68728254E+02                                 1.704930                            1.626099      -1.234918       2.291786                    0.994162       3.787212      11.090332       0.452961       1.396747      -0.682642       0.000855       0.004636       0.034910       0.035226      -0.008715       0.002834       0.003287      -0.012222       0.026979      -0.015799       0.005538       0.010261              1.749137       1.427604      -0.003246      -0.131026       1.572360       0.051073       2.247446          -0.000016
          124              H      18.322037      18.185547       6.759756       0.131686       0.992591 0.70673048E+01  0.67677486E+02                                 1.681259                            1.584312      -1.038264       2.403078                    0.997466       3.435921       9.692144       0.480239       1.331860      -0.697600       0.010570      -0.031847       0.027211       0.043202      -0.004052       0.003428      -0.005167      -0.015420       0.019284      -0.012186       0.000268       0.011918              1.730560       1.417855      -0.197054       0.093994       1.937471      -0.353643       1.836355           0.000085
          125              H       9.303137       1.602207       3.019420       0.127430       1.096159 0.79347637E+01  0.76639532E+02                                 1.670451                            1.583448      -0.895944       2.465725                    0.999007       3.208488       8.504730       0.535159       1.184963      -0.733055       0.000560      -0.006413      -0.039576       0.040096      -0.001984       0.003184      -0.001698      -0.011803       0.044314      -0.013902      -0.001444       0.015346              1.693683       1.315847      -0.081201      -0.002666       1.583473       0.199954       2.181729           0.000005
          126              H       8.612126       3.643300       3.810555       0.110029       1.017635 0.71967539E+01  0.69177946E+02                                 1.695094                            1.585329      -1.054775       2.374422                    0.996979       3.590929      10.123381       0.486566       1.309585      -0.701081      -0.011083       0.022431      -0.026026       0.036102      -0.008484       0.005205      -0.000958      -0.014659       0.021294      -0.015602       0.004816       0.010786              1.754783       1.465581      -0.236053       0.109493       1.998556      -0.422007       1.800211           0.000011
          127              H      23.182952       8.888701       6.712944       0.116297       1.074615 0.78426263E+01  0.75332792E+02                                 1.631296                            1.560954      -0.813442       2.491666                    0.999526       3.193273       8.369756       0.547310       1.165065      -0.738080      -0.004587       0.004477       0.035601       0.036173      -0.010845      -0.003086       0.002618      -0.005553       0.033900      -0.016870       0.003534       0.013336              1.648999       1.421457      -0.117811       0.036752       1.401485       0.010343       2.124056          -0.000001
          128              H      22.006867      10.383444       5.413891       0.118333       1.144699 0.83044687E+01  0.81846222E+02                                 1.776167                            1.661787      -0.999248       2.409259                    0.998227       3.405060       9.383354       0.498367       1.247011      -0.717417      -0.023199       0.025684       0.019267       0.039612      -0.008356      -0.004837       0.006011      -0.001013       0.027405      -0.012958      -0.001661       0.014619              1.835972       1.812871      -0.486020      -0.213692       1.998936       0.238550       1.696108           0.000085
          129              H       6.568019       8.735152       2.137001       0.115537       1.016391 0.71486098E+01  0.69042957E+02                                 1.733791                            1.608813      -1.246811       2.285918                    0.995076       3.718918      10.732485       0.467076       1.357753      -0.690320       0.005410      -0.003030      -0.036663       0.037184      -0.006617      -0.004752       0.001063      -0.006320       0.007479      -0.009627       0.001261       0.008366              1.827507       1.455292      -0.074860      -0.073695       1.446597      -0.172821       2.580631           0.000029
          130              H       7.659004       7.177140       3.417328       0.114052       0.960213 0.68770061E+01  0.65274378E+02                                 1.629292                            1.550212      -0.880306       2.460686                    0.998947       3.450843       9.627035       0.492435       1.310430      -0.701861       0.018473      -0.023571      -0.020314       0.036187      -0.009804      -0.001719       0.001723      -0.004801       0.026015      -0.014433       0.004394       0.010039              1.660903       1.689388      -0.443988      -0.175303       1.741274       0.095246       1.552045           0.000015
          131              C      20.206161       4.543315       9.612992       0.097908      40.113514 0.40172954E+03  0.92189372E+04                                10.254910                            6.700055      -0.152151       1.961468                    0.999154      26.328475      73.703640       0.636949       0.419039      -1.067262       0.006543      -0.001971      -0.005089       0.008520       0.003423       0.001598       0.010334       0.014043       0.009997      -0.014869       0.003849       0.011021             14.010117      17.759287      -5.462003      -5.976870       8.128165      -0.072918      16.142900           0.000333
          132              C      21.235872       3.733135      10.036647      -0.204967      39.891379 0.47292166E+03  0.11390726E+05                                10.272689                            7.315389       0.007573       1.962665                    0.999330      30.899307      90.845415       0.599276       0.424343      -1.055855      -0.001935       0.000115      -0.012357       0.012508       0.028145       0.006823      -0.005456      -0.022281       0.066184      -0.042476       0.019130       0.023346             13.122344      19.321330      -7.133699      -2.894371       9.232491      -0.510712      10.813211           0.001054
          133              C       5.192819       3.241645       9.133161       0.097200      42.090275 0.41164220E+03  0.95043732E+04                                10.615158                            6.794866      -0.146036       1.963472                    0.999123      26.427029      74.211701       0.630709       0.420604      -1.066243      -0.002072       0.006411      -0.001011       0.006813      -0.002690       0.007267       0.010496      -0.012988      -0.023205      -0.016770       0.001577       0.015193             15.012804      20.660148      -9.072145       1.842933      11.387761      -3.600719      12.990501           0.000261
          134              C       5.092398       3.619564       7.791977      -0.205860      39.191170 0.48445716E+03  0.11762971E+05                                10.191581                            7.437881      -0.080416       1.934981                    0.998722      31.249044      92.859125       0.589074       0.428227      -1.051313      -0.003865       0.011049       0.008565       0.014504       0.014510      -0.016231       0.026999      -0.012258      -0.039422      -0.041254       0.010953       0.030301             12.751186      13.069582      -5.278093       2.786749       9.560012      -5.255005      15.623963           0.001095
          135              C      21.096303       4.450456       7.347256       0.097718      39.442382 0.41213644E+03  0.95200590E+04                                10.156666                            6.801658      -0.109881       1.974388                    0.999167      26.448673      74.325353       0.629923       0.420940      -1.065872       0.005043       0.002051       0.011193       0.012447      -0.000481       0.000824       0.006748      -0.024407       0.024083      -0.016267       0.001408       0.014859             13.572354      11.782194      -3.558263      -0.624572       8.575386      -5.035530      20.359483           0.000283
          136              C      20.129569       4.908395       8.269467      -0.199094      39.474984 0.49012253E+03  0.11916549E+05                                10.220292                            7.475509      -0.031583       1.953158                    0.998989      30.982616      91.660650       0.589186       0.427571      -1.053359       0.012126      -0.002735       0.002590       0.012697       0.006264       0.016764      -0.004642      -0.010268      -0.106645      -0.041428       0.015351       0.026076             12.554833      12.470156      -2.670908      -4.258407       6.968830      -2.023281      18.225513           0.001172
          137              C      19.190069       5.016856      10.589037       0.083999      37.558349 0.41325020E+03  0.95411738E+04                                 9.864166                            6.818059      -0.112746       1.976787                    0.999189      26.343564      73.732669       0.628894       0.421832      -1.066542      -0.002801       0.002241       0.002756       0.004523      -0.015102      -0.013614      -0.006458      -0.007775       0.008898      -0.024919       0.009128       0.015792             13.063965      18.473375      -3.424062      -6.348031       6.299728       2.898264      14.418792          -0.000133
          138              C      19.573022       5.402981      11.874046      -0.148663      32.740978 0.43040963E+03  0.10082237E+05                                 8.869579                            6.907765       0.158706       2.018651                    0.999740      29.455127      84.215933       0.628937       0.415742      -1.065830      -0.021393       0.012438       0.010853       0.027022      -0.000487       0.018034       0.003726       0.043764      -0.028840      -0.020702      -0.013441       0.034143             10.170587      12.295429      -1.935171      -3.608047       5.823591       2.583260      12.392741           0.000435
          139              C      18.618201       5.857334      12.796256      -0.093967      32.112836 0.42396428E+03  0.99052053E+04                                 8.821805                            6.914962       0.051296       1.991841                    0.999651      28.988503      83.083313       0.619855       0.422943      -1.060049       0.000925      -0.007390      -0.022412       0.023617       0.013252       0.019690      -0.002321      -0.008300       0.047642      -0.028900       0.002257       0.026643             10.061739      13.197446      -1.905294      -3.011996       6.066347       2.281321      10.921425           0.000397
          140              C      17.270216       5.968717      12.405370      -0.018008      35.868597 0.43727231E+03  0.10226130E+05                                 9.460098                            6.963194      -0.060704       1.989918                    0.999124      27.137087      76.118672       0.629869       0.415811      -1.071773       0.028014      -0.017051      -0.029635       0.044202      -0.002065       0.005815      -0.006380      -0.008866      -0.026751      -0.012914       0.000714       0.012200             11.719457      14.437794      -2.713057      -4.344087       6.978341       3.627896      13.742235           0.005978
          141              C      16.907688       5.592073      11.139086      -0.090041      32.685804 0.41514224E+03  0.96953646E+04                                 9.037850                            6.901620       0.010930       1.986023                    0.999584      28.983695      84.386001       0.609540       0.430265      -1.050379       0.026643      -0.010073      -0.000460       0.028487       0.002190       0.017430      -0.014465      -0.014870      -0.062549      -0.033779       0.010301       0.023478             10.770027      13.256650      -1.288825      -3.471825       5.782078       2.347600      13.271354           0.001405
          142              C      17.847190       5.144768      10.244963      -0.147034      35.041789 0.43896365E+03  0.10349521E+05                                 9.327041                            6.988299       0.270904       2.059691                    0.999830      29.382607      84.713728       0.622685       0.417201      -1.063230      -0.011137       0.010472       0.026384       0.030492       0.012256       0.013040       0.002679      -0.010186       0.052638      -0.024306       0.000272       0.024035             11.356656      16.273634      -2.015015      -3.828785       5.595881       1.616310      12.200453           0.001523
          143              C       6.317842       2.427755       9.584904       0.081577      37.879405 0.42214276E+03  0.98073073E+04                                 9.969686                            6.907311      -0.128411       1.970000                    0.999241      26.577126      74.837395       0.622050       0.423828      -1.064327       0.004777       0.001399       0.000201       0.004982      -0.015834      -0.010138      -0.007833       0.023833       0.020329      -0.027205       0.007585       0.019620             13.628175      19.452314      -8.380708       5.241792      12.549656      -1.917596       8.882556           0.000219
          144              C       6.622499       1.221562       8.934207      -0.153287      32.522355 0.43603375E+03  0.10262238E+05                                 8.885592                            6.977710       0.148650       2.016711                    0.999598      29.611470      85.270604       0.621509       0.418733      -1.062361       0.025711      -0.007013       0.004697       0.027061       0.010292       0.021761       0.019504      -0.009977       0.036340      -0.024227      -0.013471       0.037698             10.445847      13.165861      -5.496183       2.713521      11.017623      -0.732837       7.154058           0.000127
          145              C      16.249006      18.416448       9.301687      -0.087955      31.820983 0.42326534E+03  0.99337444E+04                                 8.885887                            6.983085      -0.087562       1.953783                    0.999359      29.138195      85.063048       0.604077       0.432029      -1.049235      -0.010381       0.022743       0.002736       0.025149       0.007281      -0.015822       0.014705      -0.018147       0.035608      -0.027986       0.003031       0.024955             10.418684      13.136089      -4.035194       3.674759      10.127318      -0.891001       7.992643           0.000060
          146              C      17.113624      18.888608      10.251985      -0.017456      34.397427 0.43326992E+03  0.10119034E+05                                 9.226630                            6.946536       0.094383       2.042313                    0.999415      27.013753      75.961575       0.627937       0.417647      -1.069560      -0.035016       0.016123      -0.010674       0.040000       0.003822      -0.005323      -0.000674      -0.010051       0.021787      -0.011233       0.001932       0.009301             11.395194      15.685142      -4.949587       4.443020      10.177438      -0.631635       8.323003           0.001205
          147              C       8.310887       2.123986      10.916726      -0.098017      31.532231 0.41914624E+03  0.97780646E+04                                 8.714997                            6.860181       0.144559       2.020134                    0.999682      28.976626      83.359057       0.623565       0.421053      -1.059786      -0.021044      -0.001657      -0.014488       0.025603       0.022966       0.010937       0.006409       0.002782       0.043988      -0.030530       0.002927       0.027603             10.203167      13.278800      -4.394438       3.314692       9.833616      -0.437274       7.497086           0.000135
          148              C       7.179056       2.879885      10.605421      -0.158502      32.758551 0.44158815E+03  0.10414712E+05                                 8.888912                            6.998966       0.239302       2.043055                    0.999765      29.691251      85.290021       0.624302       0.415989      -1.065252       0.020582      -0.013908       0.001454       0.024883      -0.006551       0.002790       0.024328      -0.032019      -0.000172      -0.023065      -0.010824       0.033890             10.533013      14.891170      -4.199103       4.059751       8.836217      -0.646715       7.871652           0.000429
          149              C      21.079280       4.913879       5.928831       0.081624      34.834533 0.42697338E+03  0.99652436E+04                                 9.454078                            6.984671      -0.085891       1.986004                    0.999416      26.682423      75.739262       0.612487       0.428472      -1.059573       0.001575       0.002811      -0.004730       0.005723      -0.004824      -0.004173      -0.008181       0.032423       0.029878      -0.024128       0.009204       0.014925             11.951977       6.180805      -1.578017      -0.106494       9.742985      -4.767151      19.932140           0.000626
          150              C       4.466056       4.045558       4.891929      -0.145555      31.150926 0.44254561E+03  0.10461944E+05                                 8.631614                            7.047875       0.203233       2.035810                    0.999655      29.646024      85.768274       0.615548       0.420910      -1.060196      -0.003323       0.013555      -0.019512       0.023989      -0.012613       0.007385      -0.001201      -0.038690      -0.058762      -0.024011      -0.009081       0.033092              9.734637       5.671691      -0.978678      -0.562258       8.027054      -2.135843      15.505167           0.000335
          151              C       4.557962       4.518319       3.592876      -0.101143      30.373424 0.42639227E+03  0.10027574E+05                                 8.576004                            6.989118      -0.012596       1.970736                    0.999694      29.465405      86.162525       0.606252       0.429602      -1.050503      -0.012175       0.009619       0.021962       0.026891      -0.004959      -0.006349       0.021598       0.017737      -0.030324      -0.028845       0.006512       0.022334              9.743097       5.660968      -0.974886      -0.304667       8.958930      -2.924455      14.609391           0.000202
          152              C       4.239686       5.806786       3.267528      -0.023228      34.469695 0.46186239E+03  0.10985715E+05                                 9.294254                            7.208781      -0.065372       1.986433                    0.999145      27.673931      79.123083       0.610307       0.421932      -1.064388      -0.004998      -0.017604       0.040024       0.044009      -0.005205       0.000737       0.007838       0.014779      -0.032894      -0.015865       0.001220       0.014645             11.458309       6.121320      -0.823221      -1.507344       9.859363      -3.769590      18.394244           0.001261
          153              C      20.810360       6.661814       4.269320      -0.096702      31.208215 0.47067596E+03  0.11389821E+05                                 8.899486                            7.466290      -0.361001       1.860710                    0.998043      30.387212      91.282851       0.569892       0.444139      -1.037777       0.006774      -0.020932       0.015234       0.026760       0.000809       0.014187      -0.003458       0.001251      -0.069652      -0.028511       0.011274       0.017237             10.100068       6.472078      -0.789742      -1.500363       8.831417      -2.323200      14.996708           0.000217
          154              C      20.737177       6.207787       5.589439      -0.142499      31.246708 0.45758060E+03  0.10973293E+05                                 8.803340                            7.266626      -0.100150       1.943275                    0.998134      30.305832      90.042254       0.590211       0.432742      -1.046619       0.005711       0.000388      -0.026355       0.026970      -0.001872      -0.005573       0.022138       0.014162       0.015588      -0.025697       0.002860       0.022838             10.074491       6.304651      -1.359931      -0.657493       9.574154      -3.737658      14.344669           0.000466
          155              C      16.288164       6.501364      13.395459       0.586228      23.692544 0.25227417E+03  0.52364507E+04                                 7.644920                            5.654990      -0.131110       2.012058                    0.999467      22.405421      62.844796       0.620754       0.475360      -1.017763      -0.054237       0.023559       0.021966       0.063081       0.021910       0.009729      -0.064016      -0.125321      -0.107162      -0.075020      -0.035532       0.110552              9.283332      10.842111      -1.818291      -2.356769       6.696699       3.533166      10.311185          -0.003698
          156              C      18.408847      18.182561      10.574993       0.579728      23.581646 0.26202838E+03  0.54886503E+04                                 7.585707                            5.730181       0.068094       2.073137                    0.999680      22.707589      63.903098       0.622256       0.469915      -1.021088       0.055397      -0.025540       0.013121       0.062396       0.049704      -0.053942      -0.046032      -0.036178       0.122817      -0.077544      -0.028857       0.106400              9.166370      11.947154      -2.833983       3.285995       8.384558       0.191522       7.167400          -0.000086
          157              C       4.362227       6.294507       1.828037       0.597277      22.673002 0.25724017E+03  0.53833725E+04                                 7.455367                            5.740680      -0.172699       1.995379                    0.999201      22.846706      65.043310       0.609216       0.480418      -1.011725       0.007378       0.018008      -0.063109       0.066041       0.041961       0.026602       0.020768       0.075623      -0.176948      -0.067604      -0.025450       0.093055              8.995221       5.645276      -1.310883      -1.281562       8.464302      -2.310365      12.876087           0.000014
          158              C      16.548579      16.685250      19.750286       0.092575      37.486947 0.40917114E+03  0.94498912E+04                                 9.893625                            6.814622      -0.103344       1.981011                    0.999342      26.445551      74.706319       0.623124       0.425608      -1.061207      -0.000612       0.002249      -0.010302       0.010562      -0.010426      -0.000081      -0.006598      -0.005693       0.011571      -0.013745       0.001413       0.012332             12.989827      11.101876       1.367674      -8.104510      10.304433       0.752428      17.563171           0.000140
          159              C      16.443055      15.398501      19.275137      -0.187975      34.439969 0.49630207E+03  0.12155710E+05                                 9.440417                            7.612079      -0.252275       1.886094                    0.998294      31.306723      94.247100       0.571189       0.437816      -1.042744       0.003962       0.009553      -0.013997       0.017404      -0.000538       0.011884      -0.034080       0.026677      -0.028089      -0.044158       0.012902       0.031255             10.557137       8.074147       0.740117      -3.636493      11.342372       2.527377      12.254892           0.002815
          160              C      16.991096      14.996859      18.053325       0.090987      36.430238 0.42967502E+03  0.10057860E+05                                 9.692862                            7.010067      -0.087859       1.982985                    0.999438      26.841512      76.644459       0.610106       0.428880      -1.057874      -0.004186       0.009461       0.004555       0.011304       0.001937       0.002228      -0.004200      -0.018296       0.018725      -0.012857       0.002519       0.010338             11.851924       9.162358       4.138431      -2.861644      15.832653       1.165556      10.560763           0.001297
          161              C      17.711041      15.942227      17.330068      -0.199557      37.089689 0.49792129E+03  0.12180367E+05                                 9.859155                            7.571610      -0.105933       1.930274                    0.998553      31.241211      93.366195       0.579908       0.431765      -1.048521      -0.000723       0.007335       0.014929       0.016649      -0.019458       0.009917       0.005442       0.055289       0.068667      -0.046231       0.015324       0.030907             11.839893      10.359760       5.279100      -3.790792      15.288738      -2.052168       9.871180           0.002679
          162              C      17.848903      17.251769      17.786492       0.097225      38.280885 0.40507109E+03  0.93293117E+04                                10.040721                            6.771461      -0.112751       1.977743                    0.999218      26.345832      74.260094       0.626503       0.424487      -1.062176       0.002154      -0.009627       0.007021       0.012108       0.010760       0.007725      -0.002907       0.007710       0.005090      -0.015181       0.002292       0.012890             13.891101      12.296775       6.025939      -7.651944      14.501617      -4.537679      14.874912           0.000330
          163              C      17.232781      17.609699      18.959151      -0.189533      37.412991 0.45094928E+03  0.10734771E+05                                 9.858577                            7.148074       0.025661       1.973669                    0.999468      30.376603      88.831669       0.605563       0.424895      -1.055346      -0.005851      -0.012790      -0.001927       0.014196      -0.007980       0.034610       0.012259      -0.005303      -0.085230      -0.051513       0.019927       0.031586             12.650032      11.836610       3.385705      -8.266158      10.020049      -2.478834      16.093438           0.004691
          164              C      15.862676      17.071725      21.023592       0.087789      35.188149 0.41235371E+03  0.95387115E+04                                 9.502553                            6.851106      -0.172839       1.958259                    0.999261      26.524175      74.907915       0.620303       0.426857      -1.060780      -0.010737       0.000221       0.003400       0.011265       0.010201      -0.018719       0.011091       0.000706       0.010378      -0.026900       0.006827       0.020073             12.061727       9.694966      -2.047045      -6.965519       9.164512       0.937674      17.325702           0.000754
          165              C      15.238041      18.311378      21.131261      -0.147842      32.124610 0.42858494E+03  0.10034624E+05                                 8.771281                            6.914863       0.138371       2.015289                    0.999660      29.376473      84.129079       0.625288       0.418371      -1.063538      -0.018995      -0.001323       0.016344       0.025093       0.001119      -0.002132      -0.028326      -0.024469       0.000491      -0.022881      -0.012333       0.035214              9.906281       8.381016      -2.166719      -4.839659       9.018463       1.473908      12.319363           0.000545
          166              C      31.519376      18.612983      22.268810      -0.089774      31.368242 0.40961372E+03  0.94883698E+04                                 8.662082                            6.785191       0.081642       2.003926                    0.999692      28.706296      81.936447       0.627347       0.421484      -1.060913       0.007492      -0.021339      -0.011833       0.025524      -0.007281       0.012154      -0.002501      -0.020937      -0.065341      -0.027149       0.002640       0.024509              9.778555       7.769380      -1.425526      -4.610260       9.048089       0.565893      12.518196          -0.000031
          167              C      31.396834      17.666252      23.289327      -0.019527      35.743589 0.43957850E+03  0.10290866E+05                                 9.430302                            6.972627      -0.033940       1.996067                    0.999183      27.256568      76.427854       0.630816       0.414751      -1.072741       0.021079      -0.009418      -0.035816       0.042613      -0.000016       0.005329       0.000248      -0.009986       0.025480      -0.010718       0.000741       0.009977             11.524710      10.300788      -2.295794      -6.623119       9.808059       0.969012      14.465284           0.000979
          168              C      15.028700      16.452059      23.181658      -0.092829      32.332977 0.42242203E+03  0.99152736E+04                                 8.997416                            6.974530      -0.066227       1.957426                    0.999485      29.336975      85.826007       0.604273       0.431832      -1.048692       0.003565       0.003092      -0.026193       0.026615       0.006956       0.024402      -0.013793      -0.022630       0.019709      -0.034890       0.008417       0.026473             10.574879       9.212699      -2.253912      -5.131018       9.249221       0.554594      13.262717           0.000172
          169              C      15.755452      16.154398      22.044109      -0.139585      33.627421 0.44050780E+03  0.10438990E+05                                 9.226978                            7.111518      -0.007036       1.977685                    0.998688      29.665200      86.936322       0.600342       0.430529      -1.050464      -0.027655       0.003913       0.017347       0.032879      -0.004972       0.009727       0.002728      -0.019782      -0.042244      -0.020335       0.002217       0.018118             10.955286       9.140604      -1.636040      -5.469577       8.611419      -0.478945      15.113836           0.000226
          170              C      16.735796      13.609600      17.533704       0.070057      34.831135 0.43546696E+03  0.10209806E+05                                 9.369644                            7.036669      -0.068411       1.986877                    0.999410      26.953957      76.589987       0.612680       0.426393      -1.061261      -0.005442      -0.005687      -0.003289       0.008531       0.012426      -0.007037       0.013327      -0.006246      -0.001514      -0.021877       0.005233       0.016644             11.090632       6.289995       3.408642       0.352891      16.357391       1.488479      10.624508           0.002987
          171              C      16.378378      12.584623      18.352926      -0.140650      33.649423 0.45416531E+03  0.10859083E+05                                 9.216037                            7.231032      -0.104421       1.941353                    0.998911      30.077320      88.911299       0.593347       0.431736      -1.048378      -0.016016      -0.022201      -0.018074       0.032804      -0.010516      -0.009340       0.012652       0.024184       0.041079      -0.025057      -0.000657       0.025714             10.661873       6.375538       3.194143       0.587394      15.185787       0.415636      10.424292           0.000736
          172              C      15.957983      11.344490      17.877777      -0.091633      32.596890 0.42752809E+03  0.10023841E+05                                 8.951173                            6.958522       0.155379       2.034434                    0.999659      28.783088      83.030824       0.615086       0.424718      -1.057413       0.010327       0.018158      -0.001864       0.020972      -0.012828      -0.011836      -0.015763       0.012818      -0.038943      -0.030249       0.009265       0.020984             10.420940       5.816138       2.803520       0.826385      13.560077       2.526297      11.886604           0.000978
          173              C      15.905219      11.148911      16.480417       0.015443      36.910256 0.41810519E+03  0.96462956E+04                                 9.616293                            6.773591       0.043006       2.025710                    0.999243      26.506076      73.283625       0.645130       0.411513      -1.077082       0.019021       0.026273       0.007920       0.033388      -0.014815       0.004651       0.001600       0.001326       0.013625      -0.017956       0.004763       0.013193             12.617604       6.498396       4.592553       1.139601      18.988652       4.285465      12.365764           0.005497
          174              C      16.262637      12.153651      15.642470      -0.099359      31.476133 0.39488291E+03  0.90827335E+04                                 8.686835                            6.656855       0.043277       1.992497                    0.999693      28.713378      82.227045       0.632786       0.420825      -1.059112       0.003300       0.008886       0.018382       0.020682      -0.015558      -0.000864       0.005456       0.029067       0.050649      -0.030195       0.011388       0.018807             10.069812       5.647845       3.383413       0.060014      15.304495       1.304878       9.257097           0.000150
          175              C      16.677925      13.376781      16.110597      -0.144919      34.597719 0.46462583E+03  0.11114549E+05                                 9.260704                            7.231626       0.135655       2.012557                    0.999495      29.897243      86.908325       0.606621       0.422085      -1.059829      -0.006575      -0.024117       0.000787       0.025010       0.005251      -0.014905      -0.018353      -0.004008       0.022414      -0.019213      -0.009251       0.028464             10.584169       6.170054       3.062381       0.407161      14.455787       1.701439      11.126667           0.002103
          176              C      18.543317      18.268771      16.946204       0.086348      37.676940 0.41552909E+03  0.96243883E+04                                 9.957253                            6.867249      -0.203302       1.948132                    0.999189      26.524263      74.797533       0.621354       0.425594      -1.062253       0.006511      -0.001114      -0.005007       0.008289      -0.004653      -0.021346      -0.002977      -0.018334      -0.000747      -0.027264       0.010060       0.017204             13.841762      12.180884       7.713536      -5.017274      14.124859      -5.947897      15.219542           0.000894
          177              C      19.304112      19.239365      17.489231      -0.148677      32.440065 0.41309620E+03  0.96055377E+04                                 8.877789                            6.802349       0.105540       2.007815                    0.999697      29.260770      84.141581       0.627101       0.420047      -1.060025       0.018162       0.014798      -0.019467       0.030460      -0.008727       0.006418       0.005142       0.017205       0.084611      -0.027306      -0.002322       0.029627             10.660910       9.774338       5.746807      -2.400421      11.554104      -2.739591      10.654289           0.000315
          178              C      11.485128       2.223767      16.714481      -0.087434      32.845599 0.41792368E+03  0.97485542E+04                                 8.991420                            6.872699       0.077134       2.002418                    0.999718      28.920075      83.363181       0.619547       0.423827      -1.057382      -0.012011      -0.026643      -0.000766       0.029235      -0.006772       0.013808       0.014944       0.005237      -0.024754      -0.026118       0.010580       0.015538             10.767620       8.653606       4.614164      -2.011182      10.679137      -2.937848      12.970118           0.000393
          179              C      11.357475       2.193140      15.317121      -0.019827      36.568990 0.42309079E+03  0.98211483E+04                                 9.590296                            6.843387      -0.020662       2.005939                    0.999291      26.930055      75.455311       0.635679       0.415088      -1.071379      -0.021444      -0.030170       0.020890       0.042503      -0.010049       0.007179      -0.000300      -0.003646       0.003645      -0.012971       0.000931       0.012040             12.587595       9.914516       6.084108      -3.437344      12.877701      -5.133043      14.970568           0.002349
          180              C      19.064125      19.163170      14.762391      -0.090883      33.865428 0.43220305E+03  0.10235988E+05                                 9.407220                            7.146443      -0.273741       1.895040                    0.998625      29.644545      88.035587       0.583634       0.443122      -1.038598       0.003090      -0.012635       0.023881       0.027194      -0.024687       0.011131       0.011414       0.002691       0.011860      -0.033488       0.010737       0.022751             11.637035       9.721371       5.292247      -2.366176      11.555426      -4.025225      13.634307           0.000175
          181              C      18.403750      18.233177      15.523097      -0.142023      34.526407 0.44963890E+03  0.10684486E+05                                 9.338847                            7.138247       0.150781       2.022554                    0.999461      29.700996      86.479161       0.606549       0.424962      -1.056421       0.018355       0.013377      -0.011879       0.025631       0.008866       0.012625       0.020582      -0.006505       0.011765      -0.018620      -0.011274       0.029894             11.611568       9.434139       4.907429      -3.012775      10.782470      -4.602857      14.618095           0.000969
          182              C      21.943883      15.058090       1.025199       0.567319      25.961236 0.27613364E+03  0.58475334E+04                                 8.097123                            5.889523      -0.097583       2.015680                    0.999518      22.891468      64.308434       0.614017       0.471056      -1.022720      -0.037642      -0.005530       0.049361       0.062321       0.027421       0.096827       0.002772       0.071555       0.004722      -0.085219      -0.034658       0.119877              9.971503       8.817946      -1.700902      -5.232105      10.134547       1.569998      10.962015          -0.000090
          183              C      15.352068       9.836503      15.928027       0.531620      26.785021 0.28545371E+03  0.60751698E+04                                 8.227181                            5.930751      -0.036508       2.027692                    0.999530      23.143582      64.479686       0.622828       0.462078      -1.031052       0.001893      -0.046948      -0.025844       0.053624      -0.057734      -0.052646       0.000314       0.132946      -0.055967      -0.084934      -0.030842       0.115776             10.759250       5.723758       3.343176       2.065430      16.246306       4.226176      10.307687          -0.000834
          184              C      12.101247       3.143163      14.486196       0.582640      24.529371 0.25323094E+03  0.52628632E+04                                 7.836961                            5.653014      -0.019321       2.050216                    0.999673      22.429697      63.013719       0.622768       0.473233      -1.018600       0.018841       0.036040      -0.050876       0.065133      -0.085515       0.027355       0.003765       0.052500      -0.133185      -0.078765      -0.035380       0.114146             10.026135       7.704271       4.449115      -2.686404      10.573689      -3.454787      11.800445          -0.000730
          185              C      11.696146       5.864244       2.090188       0.095171      40.196130 0.40274439E+03  0.92472804E+04                                10.264855                            6.705831      -0.147204       1.962510                    0.999156      26.363814      73.802486       0.637110       0.418704      -1.067565       0.006436       0.002357       0.005284       0.008654      -0.003298      -0.001915       0.010400       0.014223       0.008037      -0.014850       0.003783       0.011067             14.024274      17.775554       5.467331       5.981157       8.135696      -0.075494      16.161572           0.000333
          186              C      12.725855       6.674424       1.666533      -0.202772      39.729063 0.47073975E+03  0.11324371E+05                                10.240305                            7.294161       0.013770       1.965283                    0.999327      30.839868      90.597109       0.600720       0.423839      -1.056234      -0.001209       0.000160       0.012645       0.012704      -0.028038      -0.007007      -0.005876      -0.022519       0.066794      -0.042622       0.018894       0.023728             13.075685      19.237366       7.101023       2.879898       9.200103      -0.514103      10.789587           0.001053
          187              C      13.702805       7.165914       2.570018       0.095698      42.161734 0.41246406E+03  0.95280101E+04                                10.626155                            6.801446      -0.148523       1.962311                    0.999129      26.454533      74.304855       0.630438       0.420579      -1.066269      -0.002587      -0.006780       0.001262       0.007365       0.002514      -0.008071       0.009392      -0.013646      -0.025043      -0.017080       0.002241       0.014839             15.028419      20.678605       9.079839      -1.844222      11.397636      -3.605924      13.009014           0.000261
          188              C      13.602389       6.787995       3.911203      -0.206692      39.167647 0.48408848E+03  0.11751304E+05                                10.182700                            7.430683      -0.074950       1.936594                    0.998753      31.248191      92.833528       0.589903       0.427724      -1.051664      -0.004080      -0.011198      -0.008975       0.014920      -0.014695       0.015603       0.026370      -0.012582      -0.041350      -0.040657       0.010474       0.030183             12.739833      13.059458       5.273372      -2.780317       9.550663      -5.247235      15.609378           0.001095
          189              C      12.586297       5.957103       4.355923       0.096949      39.501888 0.41274323E+03  0.95382028E+04                                10.169107                            6.808261      -0.112553       1.973473                    0.999118      26.469396      74.415481       0.629355       0.421137      -1.065677       0.005195      -0.001748      -0.011182       0.012453      -0.000149      -0.001291       0.006429      -0.025169       0.022985      -0.016486       0.001795       0.014691             13.591322      11.799770       3.564749       0.625619       8.586810      -5.043132      20.387388           0.000283
          190              C      11.619559       5.499164       3.433713      -0.197416      39.439366 0.48955909E+03  0.11899757E+05                                10.213924                            7.469879      -0.032748       1.953085                    0.998998      30.965657      91.606865       0.589549       0.427418      -1.053424       0.012307       0.002544      -0.003098       0.012944      -0.006707      -0.017478      -0.005113      -0.010433      -0.105490      -0.041652       0.015351       0.026301             12.547632      12.464551       2.671020       4.254721       6.965719      -2.022009      18.212626           0.001172
          191              C      10.680050       5.390703       1.114143       0.086314      37.486262 0.41232416E+03  0.95156181E+04                                 9.857353                            6.814592      -0.120077       1.974901                    0.999196      26.310078      73.652180       0.628399       0.422350      -1.066085      -0.002632      -0.001494      -0.002674       0.004039       0.015307       0.013574      -0.005891      -0.005220       0.008856      -0.024460       0.007999       0.016461             13.052564      18.455222       3.419268       6.339647       6.294805       2.895171      14.407665          -0.000134
          192              C      19.573043       7.890180      23.235493      -0.148791      32.754512 0.43063338E+03  0.10089037E+05                                 8.873446                            6.911118       0.154897       2.017638                    0.999748      29.460889      84.245704       0.628556       0.415930      -1.065683      -0.019889      -0.012245      -0.011000       0.025817       0.000881      -0.018472       0.003294       0.044187      -0.027298      -0.020629      -0.013849       0.034478             10.174667      12.298218       1.935551       3.609379       5.825883       2.584849      12.399899           0.000434
          193              C      18.618219       7.435827      22.313282      -0.092705      32.058932 0.42310651E+03  0.98798115E+04                                 8.810738                            6.906928       0.055279       1.993305                    0.999657      28.959618      82.968454       0.620377       0.422816      -1.060166       0.001576       0.007433       0.021701       0.022993      -0.013778      -0.019947      -0.002381      -0.007771       0.049041      -0.029490       0.002230       0.027261             10.048040      13.175172       1.901417       3.005011       6.058631       2.278864      10.910317           0.000395
          194              C      17.270236       7.324444      22.704168      -0.019279      35.898803 0.43781446E+03  0.10240640E+05                                 9.459431                            6.963333      -0.051201       1.992520                    0.999111      27.156666      76.147841       0.630512       0.415313      -1.072235       0.029256       0.017451       0.030353       0.045627       0.002082      -0.006168      -0.006460      -0.008087      -0.025326      -0.012814       0.000860       0.011954             11.717750      14.433514       2.711878       4.342470       6.977545       3.627765      13.742191           0.005983
          195              C       8.397667       4.815486       0.564093      -0.090038      32.684750 0.41511556E+03  0.96947310E+04                                 9.038250                            6.901841       0.012891       1.986623                    0.999610      28.984241      84.391681       0.609463       0.430321      -1.050330       0.025780       0.009859       0.000431       0.027604      -0.002096      -0.017001      -0.014660      -0.016000      -0.062225      -0.033526       0.009550       0.023976             10.770319      13.256941       1.288702       3.472352       5.782280       2.347533      13.271737           0.001406
          196              C       9.337173       5.262791       1.458216      -0.147277      35.084426 0.43957286E+03  0.10368493E+05                                 9.338532                            6.996420       0.268144       2.058705                    0.999835      29.402401      84.816728       0.621827       0.417592      -1.062877      -0.011221      -0.010571      -0.026664       0.030800      -0.012748      -0.012603       0.003469      -0.010039       0.054545      -0.024610      -0.000035       0.024645             11.371347      16.296811       2.017704       3.836477       5.602286       1.618058      12.214944           0.001523
          197              C      14.827825       7.979804       2.118275       0.081555      37.871596 0.42209889E+03  0.98060774E+04                                 9.967823                            6.907058      -0.131245       1.969138                    0.999235      26.575601      74.833391       0.622045       0.423841      -1.064314       0.004100      -0.001195       0.000932       0.004371       0.016498       0.009619      -0.008377       0.022464       0.019449      -0.027436       0.008426       0.019010             13.623802      19.444289       8.376768      -5.241171      12.545707      -1.917995       8.881411           0.000218
          198              C      15.132484       9.185997       2.768972      -0.152330      32.472130 0.43521670E+03  0.10238101E+05                                 8.877867                            6.972678       0.145864       2.016503                    0.999635      29.577677      85.150032       0.621537       0.418914      -1.062257       0.025489       0.008358      -0.004425       0.027187      -0.010295      -0.022401       0.019984      -0.010737       0.036543      -0.025123      -0.013398       0.038521             10.435777      13.151895       5.489967      -2.710193      11.007650      -0.732067       7.147786           0.000127
          199              C      16.248995       9.920627       2.401492      -0.087110      31.820601 0.42327663E+03  0.99349132E+04                                 8.890773                            6.987732      -0.093512       1.952022                    0.999338      29.136211      85.084550       0.603235       0.432593      -1.048805      -0.010220      -0.022661      -0.002686       0.025003      -0.007063       0.015203       0.015419      -0.020746       0.038197      -0.028449       0.002353       0.026096             10.424023      13.143531       4.036943      -3.677008      10.131199      -0.892795       7.997341           0.000060
          200              C      17.113610       9.448467       1.451194      -0.018545      34.396231 0.43329405E+03  0.10118849E+05                                 9.222280                            6.943643       0.097714       2.043405                    0.999344      27.015679      75.942385       0.628542       0.417276      -1.069891      -0.034533      -0.016243       0.010580       0.039602      -0.004444       0.005341       0.000551      -0.010391       0.027408      -0.012653       0.002073       0.010580             11.389330      15.677960       4.947337      -4.440533      10.171480      -0.632365       8.318550           0.001207
          201              C      16.820865       8.283573       0.786454      -0.097821      31.535133 0.41919075E+03  0.97795655E+04                                 8.718690                            6.863876       0.138481       2.018547                    0.999662      28.972511      83.354840       0.622931       0.421462      -1.059507      -0.020286       0.001957       0.014435       0.024975      -0.023658      -0.011099       0.007115       0.002490       0.046091      -0.031514       0.002825       0.028689             10.207395      13.284443       4.399952      -3.313323       9.840309      -0.439187       7.497433           0.000135
          202              C      15.689036       7.527674       1.097758      -0.157609      32.750551 0.44146532E+03  0.10411594E+05                                 8.888930                            6.999391       0.236087       2.042196                    0.999762      29.685551      85.286184       0.624066       0.416155      -1.065094       0.020711       0.014871      -0.000725       0.025507       0.006603      -0.003353       0.024500      -0.032063       0.000500      -0.023630      -0.010396       0.034026             10.532227      14.888195       4.199172      -4.058350       8.837272      -0.646324       7.871215           0.000429
          203              C      12.569280       5.493680       5.774349       0.081499      34.841784 0.42703133E+03  0.99674367E+04                                 9.456674                            6.986163      -0.086416       1.985873                    0.999402      26.686022      75.765142       0.612257       0.428597      -1.059442       0.001199      -0.003885       0.003448       0.005331       0.005139       0.004279      -0.008306       0.032119       0.027698      -0.023870       0.009071       0.014799             11.956194       6.182492       1.578303       0.106545       9.745188      -4.769242      19.940903           0.000626
          204              C      12.976059       6.362001       6.811250      -0.144451      31.108465 0.44173454E+03  0.10437899E+05                                 8.623635                            7.041088       0.203088       2.036219                    0.999710      29.619491      85.669306       0.615893       0.420871      -1.060229      -0.003419      -0.014435       0.018967       0.024079       0.013361      -0.006990      -0.000764      -0.037977      -0.057047      -0.023421      -0.009463       0.032884              9.725836       5.666168       0.978035       0.561895       8.021293      -2.133943      15.490047           0.000335
          205              C      13.067970       5.889240       8.110303      -0.102383      30.399936 0.42686836E+03  0.10041897E+05                                 8.581652                            6.993341      -0.007968       1.972042                    0.999662      29.482907      86.236252       0.606007       0.429642      -1.050445      -0.011770      -0.009621      -0.022406       0.027076       0.004885       0.006648       0.021518       0.017511      -0.029372      -0.028626       0.006248       0.022378              9.750324       5.664565       0.975223       0.305043       8.964405      -2.927626      14.622002           0.000202
          206              C      12.749697       4.600773       8.435652      -0.023708      34.490778 0.46217605E+03  0.10995264E+05                                 9.298812                            7.211858      -0.072543       1.984166                    0.999123      27.683661      79.163635       0.610084       0.422006      -1.064320      -0.004663       0.018368      -0.039869       0.044144       0.004651      -0.000832       0.007162       0.014577      -0.032936      -0.015217       0.001017       0.014201             11.465069       6.124287       0.823679       1.508401       9.864924      -3.772906      18.405995           0.001261
          207              C      12.300367       3.745745       7.433860      -0.095782      31.151377 0.46953480E+03  0.11354745E+05                                 8.886593                            7.455085      -0.355809       1.862659                    0.998014      30.347956      91.120093       0.570595       0.443883      -1.037979       0.006943       0.021510      -0.014932       0.027090      -0.000891      -0.014627      -0.002275       0.000912      -0.067396      -0.028027       0.010930       0.017097             10.085264       6.462341       0.789939       1.496496       8.822296      -2.320546      14.971155           0.000217
          208              C      12.227179       4.199772       6.113741      -0.144016      31.299296 0.45854469E+03  0.11002811E+05                                 8.816013                            7.276860      -0.103327       1.941948                    0.998168      30.339392      90.184540       0.589449       0.433050      -1.046375       0.005860      -0.000123       0.027209       0.027833       0.001902       0.004931       0.022492       0.013772       0.014291      -0.025878       0.003140       0.022738             10.090371       6.313659       1.361341       0.656895       9.588238      -3.748531      14.369218           0.000465
          209              C      16.288180       6.791797      21.714079       0.589186      23.620687 0.25137662E+03  0.52132651E+04                                 7.631787                            5.646441      -0.130000       2.013146                    0.999427      22.360555      62.695188       0.620962       0.475616      -1.017608      -0.053893      -0.023729      -0.021577       0.062715      -0.021989      -0.010614      -0.063597      -0.124243      -0.106036      -0.075311      -0.034338       0.109649              9.265925      10.820538       1.813016       2.349334       6.684139       3.525377      10.293098          -0.003712
          210              C      18.408831      10.154514       1.128187       0.579394      23.598413 0.26224542E+03  0.54941735E+04                                 7.588440                            5.731860       0.067900       2.072837                    0.999696      22.716296      63.927195       0.622296       0.469802      -1.021180       0.054794       0.024404      -0.013966       0.061587      -0.050068       0.053767      -0.046369      -0.035686       0.121941      -0.077426      -0.029179       0.106605              9.169902      11.952465       2.835381      -3.287638       8.387216       0.191502       7.170025          -0.000086
          211              C      12.872244       4.113052       9.875143       0.597611      22.649283 0.25691464E+03  0.53748256E+04                                 7.449878                            5.736732      -0.168675       1.997000                    0.999211      22.833204      64.993092       0.609479       0.480365      -1.011759       0.006859      -0.018291       0.062943       0.065905      -0.042122      -0.026482       0.020888       0.075243      -0.175329      -0.067145      -0.025652       0.092797              8.988398       5.641728       1.310112       1.280247       8.458785      -2.308554      12.864681           0.000014
          212              C      25.058571      14.537427      15.359253       0.093402      37.470167 0.40892757E+03  0.94429283E+04                                 9.890793                            6.812827      -0.100469       1.981889                    0.999362      26.437874      74.681101       0.623169       0.425637      -1.061181      -0.000142      -0.002959       0.010505       0.010915       0.010114       0.000386      -0.006808      -0.007005       0.011032      -0.013671       0.001266       0.012406             12.985680      11.098521      -1.369224       8.100650      10.303797       0.750616      17.554723           0.000140
          213              C      24.953048      15.824176      15.834402      -0.185149      34.355785 0.49476264E+03  0.12108996E+05                                 9.426504                            7.601213      -0.251781       1.886641                    0.998222      31.261869      94.087191       0.571472       0.437925      -1.042644       0.002990      -0.008790       0.013458       0.016350      -0.000128      -0.010739      -0.034628       0.026667      -0.027514      -0.044552       0.014109       0.030443             10.540724       8.061675      -0.742514       3.629636      11.327729       2.518743      12.232768           0.002813
          214              C      25.501094      16.225818      17.056214       0.089308      36.453572 0.43010801E+03  0.10069941E+05                                 9.694663                            7.012204      -0.090424       1.982022                    0.999447      26.851734      76.666369       0.610230       0.428709      -1.058041      -0.004683      -0.008311      -0.004264       0.010450      -0.001799      -0.002007      -0.005021      -0.017394       0.018599      -0.012345       0.001414       0.010930             11.853133       9.163266      -4.138686       2.861796      15.833732       1.165890      10.562400           0.001298
          215              C      26.221042      15.280450      17.779470      -0.197647      37.007618 0.49656642E+03  0.12138928E+05                                 9.846791                            7.563180      -0.107815       1.930310                    0.998605      31.197336      93.202629       0.580016       0.431979      -1.048393      -0.000511      -0.006629      -0.015398       0.016772       0.018690      -0.009284       0.005436       0.054574       0.069035      -0.045510       0.015448       0.030062             11.823200      10.344184      -5.269289       3.784017      15.267243      -2.046323       9.858174           0.002680
          216              C      26.358903      13.970908      17.323046       0.098037      38.263517 0.40477187E+03  0.93211545E+04                                10.040145                            6.770587      -0.114094       1.977572                    0.999221      26.335677      74.238299       0.626287       0.424692      -1.061996       0.001717       0.008978      -0.007204       0.011639      -0.011381      -0.008029      -0.003077       0.008074       0.004294      -0.015890       0.002294       0.013596             13.890930      12.297024      -6.025734       7.652550      14.500353      -4.537649      14.875414           0.000329
          217              C      25.742777      13.612978      16.150388      -0.193374      37.549432 0.45284994E+03  0.10791181E+05                                 9.878749                            7.160558       0.030752       1.974300                    0.999442      30.444501      89.071566       0.605370       0.424591      -1.055552      -0.005432       0.014086       0.002402       0.015287       0.008174      -0.035485       0.011761      -0.003665      -0.085664      -0.052026       0.019000       0.033026             12.679486      11.866315      -3.395662       8.289994      10.038725      -2.488181      16.133419           0.004689
          218              C      24.372663      14.150952      14.085947       0.086512      35.242185 0.41309938E+03  0.95601255E+04                                 9.510884                            6.856668      -0.173038       1.957886                    0.999275      26.548675      74.989540       0.620146       0.426779      -1.060845      -0.010586      -0.000252      -0.002631       0.010911      -0.010294       0.018603       0.010442       0.002016       0.008180      -0.026408       0.006525       0.019883             12.073109       9.704435       2.048614       6.973269       9.172823       0.937338      17.342069           0.000754
          219              C      23.748029      12.911299      13.978278      -0.147253      32.078409 0.42776575E+03  0.10010203E+05                                 8.759855                            6.905404       0.141589       2.016443                    0.999652      29.355076      84.033403       0.626132       0.418026      -1.063805      -0.019103       0.001558      -0.017729       0.026109      -0.001068       0.002469      -0.028054      -0.024561       0.001292      -0.022557      -0.012461       0.035018              9.893276       8.369070       2.162502       4.832368       9.007008       1.468061      12.303749           0.000545
          220              C      23.009359      12.609694      12.840729      -0.090322      31.402455 0.41012953E+03  0.95035175E+04                                 8.668731                            6.789626       0.081123       2.003566                    0.999693      28.725731      82.011648       0.627106       0.421504      -1.060876       0.007017       0.020889       0.011610       0.024907       0.007393      -0.012761      -0.002878      -0.020904      -0.066915      -0.027985       0.003003       0.024983              9.786822       7.775906       1.426210       4.615755       9.054220       0.566074      12.530340          -0.000030
          221              C      22.886813      13.556425      11.820211      -0.019548      35.733131 0.43941423E+03  0.10285751E+05                                 9.427237                            6.970422      -0.031910       1.996880                    0.999159      27.252493      76.404252       0.631057       0.414644      -1.072843       0.020474       0.008929       0.035343       0.041809      -0.000266      -0.005278      -0.000263      -0.009646       0.026804      -0.010718       0.000362       0.010356             11.520673      10.296878       2.294313       6.619842       9.805585       0.966842      14.459557           0.000979
          222              C      23.538678      14.770618      11.927881      -0.092473      32.315946 0.42212955E+03  0.99064951E+04                                 8.994018                            6.971905      -0.066220       1.957596                    0.999508      29.325033      85.777194       0.604426       0.431806      -1.048729       0.003795      -0.004091       0.026597       0.027176      -0.006830      -0.024193      -0.014371      -0.022275       0.016483      -0.034735       0.008409       0.026326             10.570852       9.208885       2.253105       5.128391       9.246631       0.553463      13.257039           0.000172
          223              C      24.265435      15.068279      13.065430      -0.138821      33.578547 0.43968902E+03  0.10414469E+05                                 9.217371                            7.104390      -0.004866       1.978632                    0.998688      29.640643      86.835563       0.600725       0.430466      -1.050530      -0.028179      -0.004715      -0.016757       0.033122       0.004411      -0.009083       0.002213      -0.019130      -0.042450      -0.019573       0.001962       0.017610             10.943148       9.130280       1.635153       5.461553       8.604921      -0.478913      15.094244           0.000227
          224              C      25.245795      17.613077      17.575835       0.070140      34.824092 0.43543929E+03  0.10208890E+05                                 9.367963                            7.036190      -0.064254       1.987972                    0.999434      26.953961      76.586413       0.612740       0.426362      -1.061291      -0.005492       0.004996       0.003398       0.008165      -0.012953       0.007229       0.013475      -0.006088      -0.003532      -0.022443       0.005378       0.017065             11.087554       6.288091      -3.406200      -0.352609      16.350278       1.487034      10.624293           0.002992
          225              C      24.888373      18.638054      16.756612      -0.140639      33.630805 0.45389724E+03  0.10850713E+05                                 9.211120                            7.227610      -0.105170       1.941311                    0.998939      30.068444      88.867441       0.593666       0.431582      -1.048506      -0.015546       0.021248       0.017686       0.031717       0.010505       0.009223       0.013620       0.024438       0.043275      -0.025925      -0.000537       0.026462             10.655397       6.371167      -3.190669      -0.587043      15.173509       0.414872      10.421516           0.000735
          226              C      24.467979      19.878187      17.231761      -0.090625      32.552417 0.42686124E+03  0.10003829E+05                                 8.941423                            6.951728       0.156654       2.034987                    0.999651      28.759898      82.933015       0.615597       0.424551      -1.057567       0.010532      -0.018696       0.001849       0.021538       0.012993       0.011267      -0.016063       0.012089      -0.038054      -0.030086       0.009376       0.020710             10.408285       5.809435      -2.799187      -0.824410      13.542390       2.520115      11.873031           0.000977
          227              C      24.415220      20.073766      18.629121       0.014224      36.946763 0.41865541E+03  0.96618942E+04                                 9.620907                            6.776929       0.044525       2.025949                    0.999265      26.525611      73.341914       0.645149       0.411377      -1.077201       0.019120      -0.025953      -0.008282       0.033283       0.014569      -0.005525       0.000743       0.001418       0.011793      -0.017454       0.003534       0.013920             12.623461       6.501118      -4.594702      -1.140281      18.998369       4.287819      12.370897           0.005492
          228              C      24.772642      19.069026      19.467069      -0.099693      31.487576 0.39508232E+03  0.90886087E+04                                 8.690229                            6.659638       0.041394       1.991794                    0.999685      28.717807      82.249744       0.632487       0.420964      -1.059008       0.003686      -0.008770      -0.018928       0.021184       0.016204       0.001474       0.006053       0.029032       0.048395      -0.030347       0.011102       0.019245             10.073816       5.650313      -3.385305      -0.059986      15.313492       1.304920       9.257645           0.000149
          229              C      25.187929      17.845896      18.998942      -0.145542      34.627374 0.46515476E+03  0.11130428E+05                                 9.265070                            7.234755       0.136546       2.012361                    0.999488      29.915980      86.976946       0.606611       0.421970      -1.059895      -0.006757       0.024788      -0.000896       0.025708      -0.005490       0.014652      -0.018613      -0.004225       0.022356      -0.019093      -0.009532       0.028624             10.589185       6.172717      -3.063518      -0.406946      14.463087       1.700998      11.131750           0.002103
          230              C      27.053321      12.953906      18.163335       0.085401      37.709423 0.41592950E+03  0.96356101E+04                                 9.961050                            6.869065      -0.202682       1.948102                    0.999167      26.538255      74.835103       0.621498       0.425409      -1.062410       0.006776       0.001085       0.004882       0.008421       0.004619       0.021667      -0.002930      -0.018100      -0.001309      -0.027505       0.010008       0.017497             13.849057      12.187773      -7.717729       5.023358      14.130314      -5.953417      15.229085           0.000894
          231              C      27.814115      11.983312      17.620307      -0.147989      32.429812 0.41291287E+03  0.96002012E+04                                 8.878248                            6.802892       0.100882       2.006591                    0.999700      29.250002      84.105676       0.626793       0.420301      -1.059866       0.018188      -0.014434       0.019677       0.030435       0.009665      -0.005969       0.004768       0.018286       0.085979      -0.028437      -0.001432       0.029868             10.662289       9.778048      -5.749987       2.402062      11.557656      -2.741120      10.651163           0.000316
          232              C      11.485128      11.069394      18.395058      -0.086945      32.808277 0.41735996E+03  0.97315007E+04                                 8.980358                            6.864034       0.087765       2.005773                    0.999694      28.906185      83.289115       0.620523       0.423330      -1.057760      -0.011840       0.026017       0.000810       0.028595       0.007118      -0.013270       0.014522       0.004704      -0.023768      -0.025471       0.010816       0.014655             10.753709       8.644679      -4.610191       2.004169      10.667236      -2.928536      12.949210           0.000393
          233              C      11.357481      11.100021      19.792417      -0.020862      36.604415 0.42358895E+03  0.98352347E+04                                 9.593786                            6.845686      -0.018303       2.006353                    0.999277      26.949564      75.510369       0.635836       0.414878      -1.071554      -0.021448       0.030292      -0.020262       0.042287       0.010733      -0.006412      -0.000349      -0.003895       0.002089      -0.012974       0.000626       0.012348             12.592330       9.918200      -6.086663       3.438358      12.882218      -5.134441      14.976570           0.002349
          234              C      27.574138      12.059507      20.347148      -0.091274      33.910123 0.43290632E+03  0.10257473E+05                                 9.418112                            7.154256      -0.271596       1.895429                    0.998683      29.666959      88.141471       0.583033       0.443370      -1.038386       0.003430       0.011727      -0.023991       0.026923       0.024767      -0.011370       0.011433       0.001652       0.012367      -0.033712       0.010989       0.022723             11.651707       9.734928      -5.301096       2.371379      11.571368      -4.031884      13.648825           0.000175
          235              C      26.913760      12.989500      19.586441      -0.141758      34.500160 0.44921853E+03  0.10671700E+05                                 9.332557                            7.133308       0.149027       2.022187                    0.999461      29.687388      86.420252       0.606980       0.424772      -1.056569       0.019031      -0.015016       0.011678       0.026908      -0.008286      -0.012136       0.020539      -0.006128       0.014240      -0.018429      -0.011017       0.029446             11.603382       9.428481      -4.904705       3.009837      10.775612      -4.597875      14.606053           0.000970
          236              C      21.943903      13.278985      10.677981       0.566621      25.986966 0.27645750E+03  0.58561174E+04                                 8.101801                            5.892640      -0.096799       2.015684                    0.999503      22.906660      64.360954       0.613906       0.471002      -1.022747      -0.037168       0.005851      -0.050004       0.062578      -0.028040      -0.097361       0.001553       0.071658       0.004261      -0.086529      -0.033792       0.120321              9.977592       8.823596       1.701357       5.236190      10.139792       1.570717      10.969386          -0.000090
          237              C      15.352077       3.456658      19.181511       0.534778      26.705199 0.28447893E+03  0.60494068E+04                                 8.213301                            5.922170      -0.036307       2.028490                    0.999529      23.099526      64.335766       0.623018       0.462320      -1.030890       0.002554       0.046816       0.026311       0.053764       0.057809       0.052979      -0.000408       0.131167      -0.052744      -0.085353      -0.029558       0.114912             10.738335       5.714158      -3.334980      -2.060965      16.211341       4.213707      10.289506          -0.000836
          238              C      12.101257      10.149998      20.623343       0.582850      24.526309 0.25318878E+03  0.52617911E+04                                 7.836198                            5.652596      -0.017399       2.050879                    0.999660      22.428226      63.009322       0.622779       0.473241      -1.018590       0.018974      -0.035699       0.050852       0.064965       0.085790      -0.026904       0.004239       0.051969      -0.133061      -0.078999      -0.035143       0.114143             10.024896       7.703399      -4.448574       2.685985      10.572466      -3.454046      11.798824          -0.000731
          239              C      13.833878      16.271803      13.793367       0.097908      40.113525 0.40172964E+03  0.92189400E+04                                10.254911                            6.700056      -0.152152       1.961468                    0.999154      26.328479      73.703652       0.636949       0.419039      -1.067262      -0.006543       0.001971       0.005089       0.008520       0.003423       0.001598       0.010333       0.014043       0.009997      -0.014869       0.003849       0.011021             14.010120      17.759291      -5.462004      -5.976872       8.128167      -0.072917      16.142902           0.000334
          240              C      12.804167      17.081983      13.369712      -0.204967      39.891380 0.47292168E+03  0.11390727E+05                                10.272687                            7.315388       0.007573       1.962665                    0.999330      30.899310      90.845417       0.599276       0.424343      -1.055855       0.001935      -0.000115       0.012357       0.012508       0.028145       0.006823      -0.005456      -0.022281       0.066184      -0.042476       0.019129       0.023347             13.122343      19.321328      -7.133698      -2.894372       9.232490      -0.510711      10.813210           0.001060
          241              C      28.847220      17.573473      14.273198       0.097200      42.090281 0.41164225E+03  0.95043748E+04                                10.615160                            6.794867      -0.146036       1.963472                    0.999123      26.427031      74.211712       0.630709       0.420604      -1.066243       0.002072      -0.006411       0.001011       0.006813      -0.002690       0.007267       0.010496      -0.012988      -0.023205      -0.016770       0.001577       0.015193             15.012806      20.660152      -9.072147       1.842932      11.387763      -3.600719      12.990503           0.000263
          242              C      28.947641      17.195554      15.614382      -0.205860      39.191176 0.48445727E+03  0.11762974E+05                                10.191582                            7.437881      -0.080416       1.934981                    0.998722      31.249048      92.859138       0.589074       0.428227      -1.051313       0.003865      -0.011049      -0.008565       0.014504       0.014510      -0.016231       0.026999      -0.012258      -0.039422      -0.041254       0.010953       0.030301             12.751186      13.069583      -5.278094       2.786749       9.560012      -5.255005      15.623964           0.001100
          243              C      12.943736      16.364662      16.059103       0.097718      39.442389 0.41213651E+03  0.95200610E+04                                10.156667                            6.801659      -0.109881       1.974388                    0.999167      26.448676      74.325361       0.629923       0.420940      -1.065872      -0.005043      -0.002051      -0.011193       0.012447      -0.000481       0.000824       0.006748      -0.024407       0.024083      -0.016267       0.001408       0.014859             13.572355      11.782195      -3.558263      -0.624572       8.575386      -5.035530      20.359483           0.000286
          244              C      13.910470      15.906723      15.136892      -0.199094      39.474985 0.49012253E+03  0.11916549E+05                                10.220291                            7.475508      -0.031583       1.953158                    0.998989      30.982617      91.660650       0.589186       0.427571      -1.053359      -0.012126       0.002735      -0.002590       0.012697       0.006264       0.016764      -0.004642      -0.010268      -0.106645      -0.041427       0.015351       0.026076             12.554833      12.470156      -2.670908      -4.258407       6.968830      -2.023281      18.225512           0.001178
          245              C      14.849970      15.798262      12.817322       0.083999      37.558351 0.41325018E+03  0.95411732E+04                                 9.864166                            6.818059      -0.112746       1.976787                    0.999189      26.343563      73.732663       0.628894       0.421832      -1.066542       0.002801      -0.002240      -0.002756       0.004523      -0.015102      -0.013614      -0.006458      -0.007774       0.008898      -0.024919       0.009128       0.015792             13.063966      18.473377      -3.424063      -6.348034       6.299729       2.898265      14.418793          -0.000132
          246              C      14.467017      15.412137      11.532313      -0.148662      32.740962 0.43040930E+03  0.10082227E+05                                 8.869575                            6.907762       0.158708       2.018651                    0.999740      29.455116      84.215887       0.628937       0.415742      -1.065830       0.021393      -0.012438      -0.010853       0.027022      -0.000487       0.018034       0.003726       0.043764      -0.028840      -0.020702      -0.013441       0.034143             10.170583      12.295426      -1.935171      -3.608046       5.823589       2.583259      12.392735           0.000434
          247              C      15.421838      14.957784      10.610103      -0.093967      32.112887 0.42396502E+03  0.99052272E+04                                 8.821814                            6.914968       0.051291       1.991839                    0.999651      28.988534      83.083429       0.619855       0.422943      -1.060049      -0.000925       0.007391       0.022412       0.023618       0.013253       0.019691      -0.002322      -0.008300       0.047640      -0.028901       0.002258       0.026643             10.061751      13.197465      -1.905298      -3.012001       6.066353       2.281323      10.921435           0.000393
          248              C      16.769823      14.846401      11.000989      -0.018008      35.868655 0.43727298E+03  0.10226150E+05                                 9.460106                            6.963198      -0.060709       1.989917                    0.999124      27.137115      76.118772       0.629869       0.415811      -1.071773      -0.028015       0.017052       0.029636       0.044203      -0.002065       0.005815      -0.006380      -0.008867      -0.026753      -0.012915       0.000714       0.012201             11.719470      14.437812      -2.713062      -4.344096       6.978348       3.627901      13.742249           0.005979
          249              C      17.132351      15.223045      12.267273      -0.090041      32.685811 0.41514229E+03  0.96953659E+04                                 9.037851                            6.901620       0.010930       1.986023                    0.999584      28.983701      84.386022       0.609540       0.430265      -1.050379      -0.026643       0.010073       0.000460       0.028487       0.002190       0.017430      -0.014466      -0.014871      -0.062549      -0.033779       0.010301       0.023478             10.770029      13.256652      -1.288825      -3.471826       5.782078       2.347601      13.271356           0.001406
          250              C      16.192849      15.670350      13.161396      -0.147034      35.041788 0.43896359E+03  0.10349519E+05                                 9.327040                            6.988298       0.270904       2.059692                    0.999830      29.382605      84.713717       0.622686       0.417201      -1.063230       0.011137      -0.010472      -0.026384       0.030492       0.012256       0.013040       0.002679      -0.010187       0.052638      -0.024306       0.000272       0.024035             11.356656      16.273633      -2.015016      -3.828787       5.595881       1.616311      12.200454           0.001524
          251              C      27.722197      18.387363      13.821455       0.081577      37.879407 0.42214279E+03  0.98073082E+04                                 9.969686                            6.907312      -0.128411       1.970000                    0.999241      26.577127      74.837399       0.622050       0.423828      -1.064327      -0.004777      -0.001399      -0.000201       0.004982      -0.015834      -0.010138      -0.007833       0.023833       0.020329      -0.027205       0.007585       0.019620             13.628176      19.452314      -8.380708       5.241792      12.549657      -1.917595       8.882556           0.000220
          252              C      27.417540      19.593556      14.472152      -0.153287      32.522352 0.43603367E+03  0.10262236E+05                                 8.885591                            6.977709       0.148651       2.016711                    0.999598      29.611472      85.270618       0.621509       0.418733      -1.062361      -0.025711       0.007013      -0.004697       0.027061       0.010292       0.021761       0.019504      -0.009977       0.036340      -0.024227      -0.013471       0.037698             10.445847      13.165860      -5.496181       2.713523      11.017621      -0.732836       7.154059           0.000132
          253              C      17.791033       2.398670      14.104672      -0.087955      31.820988 0.42326537E+03  0.99337453E+04                                 8.885888                            6.983085      -0.087562       1.953783                    0.999359      29.138197      85.063054       0.604077       0.432029      -1.049235       0.010381      -0.022743      -0.002736       0.025149       0.007281      -0.015822       0.014705      -0.018147       0.035608      -0.027986       0.003031       0.024955             10.418685      13.136093      -4.035195       3.674760      10.127318      -0.891002       7.992644           0.000062
          254              C      16.926415       1.926510      13.154374      -0.017456      34.397431 0.43326995E+03  0.10119035E+05                                 9.226631                            6.946536       0.094384       2.042313                    0.999415      27.013754      75.961577       0.627937       0.417647      -1.069560       0.035016      -0.016123       0.010674       0.040000       0.003822      -0.005323      -0.000674      -0.010051       0.021787      -0.011233       0.001932       0.009301             11.395196      15.685145      -4.949588       4.443021      10.177438      -0.631635       8.323004           0.001206
          255              C      25.729152      18.691132      12.489633      -0.098017      31.532227 0.41914619E+03  0.97780631E+04                                 8.714996                            6.860181       0.144559       2.020134                    0.999682      28.976624      83.359049       0.623565       0.421053      -1.059786       0.021044       0.001657       0.014488       0.025603       0.022966       0.010937       0.006409       0.002782       0.043988      -0.030530       0.002927       0.027603             10.203167      13.278800      -4.394438       3.314692       9.833615      -0.437274       7.497086           0.000134
          256              C      26.860983      17.935233      12.800938      -0.158502      32.758548 0.44158810E+03  0.10414711E+05                                 8.888911                            6.998966       0.239302       2.043055                    0.999765      29.691248      85.290007       0.624302       0.415989      -1.065252      -0.020582       0.013908      -0.001454       0.024883      -0.006551       0.002790       0.024328      -0.032019      -0.000172      -0.023065      -0.010824       0.033890             10.533012      14.891169      -4.199102       4.059751       8.836216      -0.646715       7.871652           0.000429
          257              C      12.960759      15.901239      17.477528       0.081624      34.834535 0.42697340E+03  0.99652443E+04                                 9.454077                            6.984671      -0.085891       1.986004                    0.999416      26.682424      75.739263       0.612487       0.428472      -1.059573      -0.001575      -0.002811       0.004729       0.005723      -0.004824      -0.004173      -0.008181       0.032422       0.029878      -0.024128       0.009204       0.014925             11.951976       6.180804      -1.578017      -0.106494       9.742985      -4.767151      19.932139           0.000629
          258              C      29.573983      16.769560      18.514430      -0.145555      31.150925 0.44254560E+03  0.10461943E+05                                 8.631614                            7.047874       0.203233       2.035811                    0.999655      29.646025      85.768280       0.615548       0.420910      -1.060196       0.003323      -0.013555       0.019512       0.023989      -0.012613       0.007385      -0.001201      -0.038691      -0.058761      -0.024011      -0.009081       0.033092              9.734637       5.671691      -0.978679      -0.562257       8.027055      -2.135843      15.505165           0.000341
          259              C      29.482077      16.296799      19.813483      -0.101143      30.373425 0.42639228E+03  0.10027574E+05                                 8.576004                            6.989118      -0.012596       1.970736                    0.999694      29.465405      86.162524       0.606251       0.429602      -1.050503       0.012175      -0.009619      -0.021962       0.026891      -0.004959      -0.006349       0.021598       0.017737      -0.030324      -0.028846       0.006512       0.022334              9.743097       5.660968      -0.974886      -0.304667       8.958931      -2.924456      14.609391           0.000204
          260              C      29.800353      15.008332      20.138831      -0.023228      34.469695 0.46186239E+03  0.10985715E+05                                 9.294253                            7.208780      -0.065371       1.986433                    0.999145      27.673931      79.123080       0.610307       0.421932      -1.064388       0.004998       0.017604      -0.040024       0.044009      -0.005205       0.000737       0.007837       0.014779      -0.032894      -0.015865       0.001220       0.014645             11.458308       6.121319      -0.823221      -1.507343       9.859363      -3.769589      18.394242           0.001264
          261              C      13.229679      14.153304      19.137039      -0.096702      31.208218 0.47067602E+03  0.11389823E+05                                 8.899486                            7.466290      -0.361001       1.860710                    0.998043      30.387214      91.282858       0.569892       0.444139      -1.037777      -0.006774       0.020932      -0.015234       0.026760       0.000809       0.014187      -0.003458       0.001251      -0.069653      -0.028511       0.011274       0.017237             10.100068       6.472078      -0.789742      -1.500363       8.831418      -2.323200      14.996708           0.000219
          262              C      13.302862      14.607331      17.816920      -0.142499      31.246707 0.45758057E+03  0.10973292E+05                                 8.803340                            7.266625      -0.100150       1.943275                    0.998134      30.305831      90.042249       0.590211       0.432742      -1.046619      -0.005711      -0.000388       0.026355       0.026970      -0.001872      -0.005573       0.022138       0.014162       0.015588      -0.025697       0.002860       0.022838             10.074491       6.304650      -1.359930      -0.657493       9.574154      -3.737658      14.344668           0.000469
          263              C      17.751875      14.313754      10.010900       0.586231      23.692636 0.25227525E+03  0.52364791E+04                                 7.644939                            5.655002      -0.131107       2.012057                    0.999467      22.405485      62.845026       0.620754       0.475359      -1.017763       0.054236      -0.023560      -0.021967       0.063081       0.021911       0.009729      -0.064018      -0.125326      -0.107165      -0.075022      -0.035534       0.110555              9.283357      10.842142      -1.818299      -2.356780       6.696717       3.533177      10.311212          -0.003696
          264              C      15.631192       2.632557      12.831366       0.579728      23.581643 0.26202832E+03  0.54886490E+04                                 7.585707                            5.730181       0.068093       2.073137                    0.999680      22.707588      63.903098       0.622256       0.469915      -1.021088      -0.055397       0.025539      -0.013121       0.062396       0.049704      -0.053942      -0.046032      -0.036178       0.122818      -0.077544      -0.028857       0.106400              9.166371      11.947155      -2.833982       3.285996       8.384557       0.191522       7.167400          -0.000085
          265              C      29.677812      14.520611      21.578322       0.597277      22.673006 0.25724022E+03  0.53833738E+04                                 7.455368                            5.740681      -0.172699       1.995379                    0.999201      22.846708      65.043317       0.609216       0.480418      -1.011725      -0.007378      -0.018008       0.063109       0.066041       0.041961       0.026602       0.020768       0.075623      -0.176948      -0.067604      -0.025450       0.093055              8.995222       5.645276      -1.310883      -1.281562       8.464303      -2.310365      12.876088           0.000015
          266              C      17.491460       4.129868       3.656073       0.092575      37.486958 0.40917126E+03  0.94498948E+04                                 9.893627                            6.814623      -0.103345       1.981011                    0.999342      26.445556      74.706339       0.623124       0.425608      -1.061207       0.000612      -0.002249       0.010302       0.010562      -0.010426      -0.000081      -0.006598      -0.005694       0.011571      -0.013745       0.001413       0.012332             12.989830      11.101879       1.367674      -8.104512      10.304435       0.752429      17.563176           0.000139
          267              C      17.596984       5.416617       4.131222      -0.187975      34.439979 0.49630223E+03  0.12155715E+05                                 9.440419                            7.612080      -0.252275       1.886094                    0.998294      31.306729      94.247123       0.571189       0.437816      -1.042744      -0.003962      -0.009554       0.013997       0.017404      -0.000538       0.011884      -0.034080       0.026677      -0.028089      -0.044158       0.012903       0.031255             10.557139       8.074148       0.740117      -3.636494      11.342373       2.527377      12.254895           0.002809
          268              C      17.048943       5.818259       5.353034       0.090987      36.430249 0.42967513E+03  0.10057864E+05                                 9.692864                            7.010068      -0.087859       1.982985                    0.999438      26.841517      76.644477       0.610106       0.428880      -1.057874       0.004187      -0.009461      -0.004555       0.011304       0.001937       0.002228      -0.004200      -0.018297       0.018725      -0.012857       0.002519       0.010338             11.851927       9.162359       4.138432      -2.861644      15.832656       1.165557      10.560765           0.001295
          269              C      16.328998       4.872891       6.076291      -0.199558      37.089705 0.49792153E+03  0.12180375E+05                                 9.859158                            7.571612      -0.105934       1.930274                    0.998553      31.241220      93.366230       0.579908       0.431765      -1.048521       0.000723      -0.007335      -0.014929       0.016649      -0.019458       0.009917       0.005443       0.055289       0.068667      -0.046231       0.015324       0.030907             11.839897      10.359764       5.279102      -3.790793      15.288743      -2.052169       9.871183           0.002673
          270              C      16.191136       3.563349       5.619867       0.097225      38.280896 0.40507121E+03  0.93293151E+04                                10.040723                            6.771461      -0.112752       1.977743                    0.999218      26.345837      74.260112       0.626503       0.424487      -1.062176      -0.002154       0.009627      -0.007021       0.012108       0.010761       0.007725      -0.002907       0.007710       0.005090      -0.015181       0.002292       0.012890             13.891105      12.296778       6.025941      -7.651946      14.501620      -4.537681      14.874915           0.000328
          271              C      16.807258       3.205419       4.447208      -0.189533      37.412998 0.45094939E+03  0.10734774E+05                                 9.858576                            7.148073       0.025661       1.973669                    0.999468      30.376610      88.831681       0.605563       0.424895      -1.055346       0.005851       0.012791       0.001927       0.014196      -0.007980       0.034610       0.012259      -0.005304      -0.085230      -0.051513       0.019927       0.031586             12.650031      11.836609       3.385705      -8.266157      10.020048      -2.478833      16.093437           0.004680
          272              C      18.177363       3.743393       2.382767       0.087789      35.188154 0.41235375E+03  0.95387128E+04                                 9.502554                            6.851106      -0.172839       1.958258                    0.999261      26.524177      74.907922       0.620303       0.426857      -1.060780       0.010737      -0.000221      -0.003400       0.011265       0.010201      -0.018719       0.011091       0.000706       0.010378      -0.026900       0.006827       0.020073             12.061728       9.694967      -2.047046      -6.965521       9.164512       0.937675      17.325704           0.000751
          273              C      18.801998       2.503740       2.275098      -0.147842      32.124610 0.42858492E+03  0.10034623E+05                                 8.771281                            6.914862       0.138371       2.015289                    0.999660      29.376472      84.129068       0.625288       0.418371      -1.063538       0.018995       0.001323      -0.016344       0.025093       0.001119      -0.002133      -0.028326      -0.024469       0.000491      -0.022881      -0.012333       0.035214              9.906280       8.381016      -2.166720      -4.839659       9.018463       1.473910      12.319362           0.000539
          274              C       2.520663       2.202135       1.137549      -0.089774      31.368236 0.40961362E+03  0.94883667E+04                                 8.662081                            6.785190       0.081642       2.003927                    0.999692      28.706293      81.936437       0.627347       0.421484      -1.060913      -0.007492       0.021339       0.011833       0.025524      -0.007281       0.012154      -0.002501      -0.020937      -0.065340      -0.027149       0.002639       0.024509              9.778554       7.769379      -1.425527      -4.610259       9.048089       0.565894      12.518193          -0.000033
          275              C       2.643205       3.148866       0.117032      -0.019527      35.743599 0.43957864E+03  0.10290870E+05                                 9.430303                            6.972628      -0.033940       1.996067                    0.999183      27.256573      76.427868       0.630816       0.414751      -1.072741      -0.021079       0.009418       0.035816       0.042613      -0.000016       0.005328       0.000248      -0.009986       0.025480      -0.010718       0.000741       0.009977             11.524712      10.300790      -2.295795      -6.623120       9.808060       0.969013      14.465286           0.000978
          276              C      19.011339       4.363059       0.224701      -0.092829      32.332977 0.42242202E+03  0.99152732E+04                                 8.997415                            6.974529      -0.066227       1.957426                    0.999485      29.336975      85.825996       0.604273       0.431832      -1.048692      -0.003565      -0.003092       0.026193       0.026615       0.006956       0.024402      -0.013793      -0.022630       0.019709      -0.034890       0.008417       0.026473             10.574878       9.212698      -2.253912      -5.131018       9.249220       0.554596      13.262715           0.000174
          277              C      18.284587       4.660720       1.362250      -0.139586      33.627426 0.44050788E+03  0.10438993E+05                                 9.226979                            7.111519      -0.007037       1.977685                    0.998688      29.665203      86.936332       0.600342       0.430529      -1.050464       0.027656      -0.003913      -0.017347       0.032879      -0.004972       0.009727       0.002728      -0.019782      -0.042244      -0.020334       0.002217       0.018118             10.955287       9.140605      -1.636041      -5.469577       8.611419      -0.478944      15.113838           0.000225
          278              C      17.304243       7.205518       5.872655       0.070057      34.831148 0.43546713E+03  0.10209811E+05                                 9.369646                            7.036670      -0.068411       1.986877                    0.999410      26.953964      76.590007       0.612680       0.426393      -1.061261       0.005442       0.005687       0.003289       0.008531       0.012426      -0.007037       0.013327      -0.006246      -0.001513      -0.021877       0.005233       0.016644             11.090634       6.289996       3.408643       0.352891      16.357395       1.488480      10.624510           0.002982
          279              C      17.661661       8.230495       5.053433      -0.140651      33.649430 0.45416541E+03  0.10859086E+05                                 9.216038                            7.231033      -0.104421       1.941353                    0.998911      30.077325      88.911318       0.593347       0.431736      -1.048378       0.016016       0.022201       0.018074       0.032804      -0.010516      -0.009340       0.012652       0.024184       0.041079      -0.025057      -0.000657       0.025714             10.661875       6.375539       3.194144       0.587394      15.185791       0.415636      10.424294           0.000733
          280              C      18.082056       9.470628       5.528582      -0.091633      32.596897 0.42752819E+03  0.10023844E+05                                 8.951174                            6.958523       0.155378       2.034434                    0.999659      28.783092      83.030840       0.615086       0.424718      -1.057413      -0.010327      -0.018158       0.001864       0.020972      -0.012828      -0.011836      -0.015763       0.012818      -0.038943      -0.030249       0.009265       0.020984             10.420942       5.816139       2.803520       0.826385      13.560080       2.526298      11.886606           0.000974
          281              C      18.134820       9.666207       6.925942       0.015443      36.910262 0.41810524E+03  0.96462970E+04                                 9.616293                            6.773590       0.043006       2.025710                    0.999243      26.506079      73.283631       0.645130       0.411513      -1.077082      -0.019021      -0.026273      -0.007920       0.033389      -0.014815       0.004651       0.001600       0.001326       0.013625      -0.017956       0.004763       0.013193             12.617604       6.498396       4.592553       1.139601      18.988653       4.285466      12.365764           0.005490
          282              C      17.777402       8.661467       7.763889      -0.099359      31.476142 0.39488302E+03  0.90827366E+04                                 8.686837                            6.656856       0.043276       1.992497                    0.999693      28.713383      82.227066       0.632786       0.420825      -1.059112      -0.003300      -0.008886      -0.018382       0.020682      -0.015558      -0.000864       0.005456       0.029068       0.050649      -0.030195       0.011388       0.018807             10.069814       5.647846       3.383414       0.060014      15.304499       1.304878       9.257098           0.000146
          283              C      17.362114       7.438337       7.295762      -0.144919      34.597732 0.46462603E+03  0.11114555E+05                                 9.260706                            7.231627       0.135655       2.012557                    0.999495      29.897252      86.908356       0.606621       0.422085      -1.059829       0.006575       0.024117      -0.000787       0.025010       0.005251      -0.014905      -0.018353      -0.004008       0.022414      -0.019213      -0.009252       0.028464             10.584172       6.170055       3.062382       0.407161      14.455791       1.701440      11.126669           0.002097
          284              C      15.496722       2.546347       6.460155       0.086348      37.676940 0.41552908E+03  0.96243879E+04                                 9.957253                            6.867248      -0.203302       1.948132                    0.999189      26.524263      74.797529       0.621354       0.425594      -1.062253      -0.006511       0.001114       0.005007       0.008289      -0.004653      -0.021346      -0.002977      -0.018334      -0.000747      -0.027264       0.010060       0.017204             13.841761      12.180883       7.713536      -5.017274      14.124858      -5.947898      15.219542           0.000891
          285              C      14.735927       1.575753       5.917128      -0.148677      32.440064 0.41309618E+03  0.96055371E+04                                 8.877788                            6.802349       0.105541       2.007815                    0.999697      29.260769      84.141574       0.627101       0.420047      -1.060025      -0.018162      -0.014799       0.019467       0.030460      -0.008727       0.006418       0.005142       0.017205       0.084611      -0.027306      -0.002322       0.029627             10.660910       9.774338       5.746807      -2.400421      11.554104      -2.739592      10.654288           0.000310
          286              C      22.554911      18.591351       6.691878      -0.087435      32.845598 0.41792367E+03  0.97485541E+04                                 8.991420                            6.872699       0.077134       2.002418                    0.999718      28.920073      83.363178       0.619547       0.423827      -1.057382       0.012011       0.026643       0.000766       0.029235      -0.006772       0.013808       0.014944       0.005237      -0.024754      -0.026118       0.010581       0.015538             10.767621       8.653607       4.614164      -2.011182      10.679137      -2.937848      12.970118           0.000386
          287              C      22.682564      18.621978       8.089238      -0.019827      36.568984 0.42309073E+03  0.98211464E+04                                 9.590295                            6.843386      -0.020662       2.005940                    0.999291      26.930053      75.455300       0.635679       0.415088      -1.071379       0.021444       0.030170      -0.020890       0.042503      -0.010049       0.007179      -0.000300      -0.003646       0.003645      -0.012971       0.000931       0.012040             12.587593       9.914514       6.084107      -3.437344      12.877698      -5.133042      14.970566           0.002345
          288              C      14.975914       1.651948       8.643968      -0.090883      33.865429 0.43220304E+03  0.10235987E+05                                 9.407219                            7.146442      -0.273741       1.895040                    0.998625      29.644545      88.035583       0.583635       0.443122      -1.038598      -0.003090       0.012635      -0.023881       0.027194      -0.024687       0.011131       0.011414       0.002691       0.011860      -0.033488       0.010737       0.022751             11.637034       9.721371       5.292247      -2.366176      11.555426      -4.025225      13.634307           0.000173
          289              C      15.636289       2.581941       7.883262      -0.142024      34.526414 0.44963899E+03  0.10684489E+05                                 9.338848                            7.138247       0.150781       2.022553                    0.999461      29.701000      86.479172       0.606549       0.424962      -1.056421      -0.018355      -0.013377       0.011879       0.025631       0.008866       0.012625       0.020582      -0.006505       0.011764      -0.018620      -0.011274       0.029894             11.611569       9.434140       4.907429      -3.012775      10.782472      -4.602858      14.618097           0.000965
          290              C      12.096156       5.757028      22.381160       0.567319      25.961238 0.27613365E+03  0.58475339E+04                                 8.097125                            5.889524      -0.097584       2.015680                    0.999518      22.891470      64.308447       0.614017       0.471056      -1.022720       0.037642       0.005530      -0.049361       0.062321       0.027421       0.096827       0.002772       0.071555       0.004722      -0.085219      -0.034658       0.119877              9.971505       8.817948      -1.700903      -5.232106      10.134549       1.569999      10.962017          -0.000089
          291              C      18.687971      10.978615       7.478332       0.531620      26.785031 0.28545382E+03  0.60751726E+04                                 8.227183                            5.930752      -0.036508       2.027692                    0.999530      23.143587      64.479703       0.622828       0.462078      -1.031052      -0.001893       0.046948       0.025844       0.053624      -0.057734      -0.052646       0.000315       0.132947      -0.055968      -0.084934      -0.030842       0.115777             10.759254       5.723759       3.343178       2.065430      16.246312       4.226178      10.307689          -0.000835
          292              C      21.938792      17.671955       8.920163       0.582640      24.529374 0.25323098E+03  0.52628642E+04                                 7.836962                            5.653014      -0.019321       2.050216                    0.999673      22.429698      63.013721       0.622768       0.473233      -1.018600      -0.018841      -0.036040       0.050876       0.065133      -0.085515       0.027355       0.003765       0.052500      -0.133185      -0.078765      -0.035380       0.114146             10.026136       7.704272       4.449115      -2.686404      10.573689      -3.454787      11.800446          -0.000732
          293              C      22.343893      14.950874      21.316171       0.095171      40.196135 0.40274446E+03  0.92472825E+04                                10.264856                            6.705831      -0.147205       1.962509                    0.999156      26.363817      73.802497       0.637110       0.418704      -1.067565      -0.006436      -0.002357      -0.005284       0.008654      -0.003298      -0.001915       0.010400       0.014223       0.008037      -0.014850       0.003783       0.011067             14.024275      17.775556       5.467331       5.981157       8.135697      -0.075495      16.161572           0.000334
          294              C      21.314184      14.140694      21.739826      -0.202772      39.729062 0.47073975E+03  0.11324370E+05                                10.240303                            7.294160       0.013770       1.965283                    0.999327      30.839870      90.597105       0.600720       0.423839      -1.056234       0.001209      -0.000160      -0.012645       0.012703      -0.028038      -0.007007      -0.005876      -0.022519       0.066794      -0.042622       0.018894       0.023728             13.075683      19.237362       7.101022       2.879897       9.200101      -0.514103      10.789585           0.001058
          295              C      20.337234      13.649204      20.836341       0.095698      42.161738 0.41246411E+03  0.95280116E+04                                10.626155                            6.801446      -0.148523       1.962311                    0.999129      26.454535      74.304861       0.630438       0.420579      -1.066269       0.002587       0.006780      -0.001262       0.007365       0.002514      -0.008071       0.009392      -0.013646      -0.025043      -0.017080       0.002241       0.014839             15.028419      20.678606       9.079840      -1.844221      11.397637      -3.605924      13.009014           0.000263
          296              C      20.437650      14.027123      19.495156      -0.206692      39.167648 0.48408849E+03  0.11751304E+05                                10.182700                            7.430682      -0.074949       1.936594                    0.998753      31.248191      92.833527       0.589903       0.427724      -1.051664       0.004080       0.011198       0.008975       0.014920      -0.014695       0.015603       0.026370      -0.012581      -0.041350      -0.040657       0.010474       0.030183             12.739833      13.059458       5.273372      -2.780317       9.550663      -5.247235      15.609377           0.001100
          297              C      21.453742      14.858015      19.050436       0.096949      39.501894 0.41274331E+03  0.95382049E+04                                10.169107                            6.808262      -0.112552       1.973473                    0.999118      26.469399      74.415488       0.629355       0.421137      -1.065677      -0.005195       0.001748       0.011182       0.012453      -0.000149      -0.001291       0.006429      -0.025169       0.022986      -0.016486       0.001796       0.014691             13.591322      11.799770       3.564749       0.625619       8.586810      -5.043132      20.387387           0.000286
          298              C      22.420480      15.315954      19.972646      -0.197416      39.439365 0.48955910E+03  0.11899757E+05                                10.213923                            7.469878      -0.032747       1.953085                    0.998998      30.965658      91.606863       0.589549       0.427418      -1.053424      -0.012307      -0.002544       0.003098       0.012943      -0.006707      -0.017478      -0.005113      -0.010433      -0.105490      -0.041652       0.015351       0.026301             12.547630      12.464550       2.671020       4.254720       6.965718      -2.022009      18.212622           0.001178
          299              C      23.359989      15.424415      22.292216       0.086314      37.486266 0.41232424E+03  0.95156203E+04                                 9.857353                            6.814593      -0.120077       1.974901                    0.999196      26.310081      73.652187       0.628399       0.422350      -1.066085       0.002632       0.001494       0.002674       0.004039       0.015307       0.013574      -0.005891      -0.005220       0.008856      -0.024460       0.007999       0.016461             13.052564      18.455223       3.419268       6.339646       6.294805       2.895171      14.407663          -0.000132
          300              C      14.466996      12.924938       0.170866      -0.148791      32.754501 0.43063324E+03  0.10089033E+05                                 8.873442                            6.911116       0.154898       2.017639                    0.999748      29.460886      84.245682       0.628556       0.415930      -1.065683       0.019889       0.012245       0.011000       0.025817       0.000881      -0.018472       0.003294       0.044188      -0.027298      -0.020629      -0.013849       0.034478             10.174661      12.298214       1.935549       3.609374       5.825881       2.584846      12.399890           0.000434
          301              C      15.421820      13.379291       1.093077      -0.092705      32.058921 0.42310640E+03  0.98798076E+04                                 8.810735                            6.906928       0.055280       1.993305                    0.999657      28.959607      82.968395       0.620377       0.422816      -1.060166      -0.001576      -0.007432      -0.021701       0.022993      -0.013778      -0.019947      -0.002381      -0.007771       0.049042      -0.029490       0.002229       0.027261             10.048036      13.175171       1.901417       3.005012       6.058630       2.278862      10.910308           0.000390
          302              C      16.769803      13.490674       0.702191      -0.019280      35.898817 0.43781466E+03  0.10240646E+05                                 9.459433                            6.963335      -0.051201       1.992519                    0.999111      27.156673      76.147864       0.630512       0.415313      -1.072235      -0.029256      -0.017451      -0.030353       0.045627       0.002082      -0.006169      -0.006460      -0.008087      -0.025325      -0.012814       0.000860       0.011954             11.717753      14.433518       2.711879       4.342474       6.977547       3.627766      13.742195           0.005983
          303              C      25.642372      15.999632      22.842266      -0.090037      32.684745 0.41511548E+03  0.96947285E+04                                 9.038249                            6.901840       0.012892       1.986623                    0.999610      28.984239      84.391672       0.609463       0.430321      -1.050330      -0.025780      -0.009859      -0.000431       0.027604      -0.002096      -0.017001      -0.014660      -0.016000      -0.062225      -0.033526       0.009550       0.023975             10.770318      13.256940       1.288703       3.472352       5.782280       2.347532      13.271733           0.001407
          304              C      24.702866      15.552327      21.948143      -0.147277      35.084427 0.43957286E+03  0.10368493E+05                                 9.338532                            6.996419       0.268145       2.058706                    0.999835      29.402402      84.816728       0.621827       0.417592      -1.062878       0.011221       0.010571       0.026664       0.030800      -0.012748      -0.012603       0.003470      -0.010039       0.054545      -0.024610      -0.000035       0.024645             11.371347      16.296811       2.017704       3.836478       5.602286       1.618058      12.214943           0.001524
          305              C      19.212214      12.835314      21.288084       0.081555      37.871596 0.42209890E+03  0.98060775E+04                                 9.967823                            6.907058      -0.131245       1.969138                    0.999235      26.575601      74.833390       0.622045       0.423841      -1.064314      -0.004100       0.001195      -0.000932       0.004371       0.016498       0.009619      -0.008377       0.022464       0.019449      -0.027436       0.008426       0.019010             13.623801      19.444287       8.376768      -5.241170      12.545707      -1.917995       8.881410           0.000220
          306              C      18.907555      11.629121      20.637387      -0.152330      32.472123 0.43521656E+03  0.10238098E+05                                 8.877866                            6.972677       0.145864       2.016504                    0.999635      29.577677      85.150041       0.621537       0.418914      -1.062257      -0.025489      -0.008358       0.004425       0.027187      -0.010295      -0.022401       0.019984      -0.010737       0.036543      -0.025123      -0.013398       0.038521             10.435776      13.151894       5.489965      -2.710194      11.007647      -0.732066       7.147787           0.000132
          307              C      17.791044      10.894491      21.004867      -0.087110      31.820602 0.42327663E+03  0.99349132E+04                                 8.890773                            6.987732      -0.093511       1.952022                    0.999338      29.136212      85.084556       0.603235       0.432593      -1.048805       0.010220       0.022661       0.002686       0.025003      -0.007063       0.015203       0.015419      -0.020746       0.038197      -0.028449       0.002353       0.026096             10.424024      13.143533       4.036943      -3.677010      10.131199      -0.892796       7.997341           0.000062
          308              C      16.926429      11.366651      21.955165      -0.018546      34.396237 0.43329413E+03  0.10118852E+05                                 9.222281                            6.943643       0.097714       2.043405                    0.999344      27.015682      75.942392       0.628542       0.417276      -1.069892       0.034533       0.016243      -0.010580       0.039602      -0.004444       0.005341       0.000551      -0.010391       0.027408      -0.012653       0.002073       0.010580             11.389331      15.677962       4.947336      -4.440534      10.171480      -0.632365       8.318551           0.001208
          309              C      17.219174      12.531545      22.619905      -0.097821      31.535129 0.41919069E+03  0.97795639E+04                                 8.718690                            6.863876       0.138480       2.018547                    0.999662      28.972508      83.354832       0.622931       0.421462      -1.059507       0.020286      -0.001957      -0.014435       0.024975      -0.023658      -0.011099       0.007115       0.002490       0.046091      -0.031514       0.002825       0.028689             10.207395      13.284442       4.399951      -3.313323       9.840308      -0.439187       7.497433           0.000134
          310              C      18.351003      13.287444      22.308601      -0.157609      32.750548 0.44146530E+03  0.10411593E+05                                 8.888928                            6.999390       0.236087       2.042196                    0.999762      29.685549      85.286168       0.624066       0.416155      -1.065094      -0.020711      -0.014871       0.000725       0.025507       0.006603      -0.003353       0.024500      -0.032063       0.000501      -0.023630      -0.010396       0.034026             10.532226      14.888192       4.199171      -4.058350       8.837270      -0.646324       7.871215           0.000429
          311              C      21.470759      15.321438      17.632010       0.081499      34.841788 0.42703138E+03  0.99674381E+04                                 9.456674                            6.986163      -0.086415       1.985873                    0.999402      26.686024      75.765148       0.612257       0.428597      -1.059442      -0.001199       0.003885      -0.003448       0.005331       0.005139       0.004279      -0.008306       0.032119       0.027698      -0.023870       0.009071       0.014799             11.956194       6.182492       1.578304       0.106545       9.745188      -4.769242      19.940902           0.000629
          312              C      21.063980      14.453117      16.595109      -0.144451      31.108463 0.44173450E+03  0.10437898E+05                                 8.623635                            7.041087       0.203089       2.036219                    0.999710      29.619491      85.669307       0.615893       0.420871      -1.060229       0.003419       0.014434      -0.018967       0.024079       0.013361      -0.006990      -0.000764      -0.037977      -0.057047      -0.023421      -0.009463       0.032884              9.725835       5.666167       0.978036       0.561894       8.021294      -2.133943      15.490044           0.000340
          313              C      20.972069      14.925878      15.296056      -0.102383      30.399936 0.42686837E+03  0.10041897E+05                                 8.581652                            6.993341      -0.007968       1.972042                    0.999662      29.482907      86.236251       0.606007       0.429642      -1.050445       0.011770       0.009621       0.022406       0.027076       0.004885       0.006648       0.021518       0.017511      -0.029372      -0.028627       0.006248       0.022378              9.750324       5.664565       0.975223       0.305043       8.964405      -2.927627      14.622003           0.000204
          314              C      21.290342      16.214345      14.970707      -0.023708      34.490782 0.46217611E+03  0.10995265E+05                                 9.298812                            7.211858      -0.072542       1.984166                    0.999123      27.683663      79.163637       0.610084       0.422005      -1.064320       0.004663      -0.018368       0.039869       0.044144       0.004651      -0.000832       0.007162       0.014577      -0.032936      -0.015217       0.001017       0.014201             11.465069       6.124287       0.823679       1.508401       9.864924      -3.772905      18.405995           0.001264
          315              C      21.739672      17.069373      15.972499      -0.095782      31.151379 0.46953482E+03  0.11354745E+05                                 8.886593                            7.455086      -0.355809       1.862659                    0.998014      30.347958      91.120102       0.570595       0.443883      -1.037979      -0.006943      -0.021510       0.014932       0.027090      -0.000891      -0.014627      -0.002275       0.000912      -0.067396      -0.028027       0.010930       0.017097             10.085265       6.462341       0.789939       1.496496       8.822297      -2.320546      14.971156           0.000219
          316              C      21.812860      16.615346      17.292618      -0.144016      31.299300 0.45854477E+03  0.11002813E+05                                 8.816013                            7.276860      -0.103327       1.941948                    0.998168      30.339395      90.184548       0.589449       0.433050      -1.046375      -0.005860       0.000123      -0.027209       0.027833       0.001902       0.004931       0.022492       0.013772       0.014292      -0.025878       0.003140       0.022738             10.090372       6.313659       1.361342       0.656894       9.588239      -3.748531      14.369217           0.000469
          317              C      17.751859      14.023321       1.692280       0.589186      23.620684 0.25137659E+03  0.52132640E+04                                 7.631784                            5.646439      -0.129998       2.013147                    0.999427      22.360553      62.695167       0.620963       0.475615      -1.017608       0.053893       0.023729       0.021577       0.062715      -0.021989      -0.010614      -0.063597      -0.124242      -0.106035      -0.075310      -0.034337       0.109648              9.265921      10.820532       1.813015       2.349333       6.684136       3.525376      10.293096          -0.003711
          318              C      15.631208      10.660604      22.278172       0.579395      23.598411 0.26224539E+03  0.54941729E+04                                 7.588440                            5.731860       0.067900       2.072837                    0.999696      22.716295      63.927192       0.622296       0.469802      -1.021180      -0.054794      -0.024404       0.013966       0.061587      -0.050068       0.053767      -0.046369      -0.035686       0.121941      -0.077426      -0.029179       0.106605              9.169901      11.952465       2.835380      -3.287638       8.387215       0.191502       7.170024          -0.000085
          319              C      21.167795      16.702066      13.531216       0.597611      22.649285 0.25691466E+03  0.53748262E+04                                 7.449879                            5.736732      -0.168674       1.997000                    0.999211      22.833206      64.993101       0.609479       0.480365      -1.011759      -0.006859       0.018291      -0.062943       0.065905      -0.042122      -0.026482       0.020888       0.075243      -0.175329      -0.067145      -0.025652       0.092797              8.988399       5.641729       1.310112       1.280247       8.458785      -2.308554      12.864683           0.000015
          320              C       8.981468       6.277691       8.047106       0.093402      37.470154 0.40892743E+03  0.94429243E+04                                 9.890791                            6.812826      -0.100469       1.981889                    0.999362      26.437868      74.681081       0.623169       0.425637      -1.061181       0.000142       0.002959      -0.010505       0.010915       0.010114       0.000386      -0.006808      -0.007005       0.011032      -0.013671       0.001266       0.012406             12.985677      11.098518      -1.369223       8.100647      10.303794       0.750617      17.554718           0.000139
          321              C       9.086991       4.990942       7.571957      -0.185149      34.355779 0.49476253E+03  0.12108993E+05                                 9.426504                            7.601214      -0.251782       1.886641                    0.998222      31.261864      94.087182       0.571471       0.437926      -1.042644      -0.002990       0.008790      -0.013458       0.016350      -0.000128      -0.010740      -0.034628       0.026667      -0.027515      -0.044552       0.014109       0.030443             10.540724       8.061675      -0.742514       3.629636      11.327729       2.518743      12.232769           0.002807
          322              C       8.538945       4.589300       6.350145       0.089308      36.453558 0.43010783E+03  0.10069936E+05                                 9.694661                            7.012203      -0.090425       1.982022                    0.999447      26.851727      76.666346       0.610230       0.428709      -1.058041       0.004683       0.008311       0.004265       0.010450      -0.001799      -0.002007      -0.005021      -0.017393       0.018599      -0.012345       0.001414       0.010930             11.853130       9.163264      -4.138685       2.861796      15.833727       1.165890      10.562399           0.001295
          323              C       7.818997       5.534668       5.626889      -0.197647      37.007613 0.49656635E+03  0.12138926E+05                                 9.846792                            7.563181      -0.107816       1.930309                    0.998605      31.197333      93.202628       0.580016       0.431979      -1.048392       0.000511       0.006629       0.015398       0.016772       0.018690      -0.009284       0.005436       0.054574       0.069035      -0.045511       0.015448       0.030063             11.823201      10.344184      -5.269290       3.784017      15.267243      -2.046323       9.858175           0.002674
          324              C       7.681136       6.844210       6.083313       0.098037      38.263502 0.40477174E+03  0.93211505E+04                                10.040143                            6.770586      -0.114094       1.977572                    0.999221      26.335671      74.238278       0.626287       0.424692      -1.061996      -0.001717      -0.008978       0.007204       0.011639      -0.011381      -0.008029      -0.003077       0.008075       0.004294      -0.015890       0.002294       0.013596             13.890926      12.297020      -6.025731       7.652548      14.500348      -4.537647      14.875410           0.000328
          325              C       8.297262       7.202140       7.255971      -0.193373      37.549415 0.45284971E+03  0.10791174E+05                                 9.878747                            7.160557       0.030751       1.974300                    0.999442      30.444490      89.071531       0.605370       0.424591      -1.055552       0.005432      -0.014086      -0.002402       0.015287       0.008174      -0.035485       0.011761      -0.003665      -0.085664      -0.052026       0.019000       0.033026             12.679483      11.866312      -3.395660       8.289991      10.038722      -2.488180      16.133415           0.004677
          326              C       9.667376       6.664166       9.320412       0.086512      35.242179 0.41309931E+03  0.95601235E+04                                 9.510883                            6.856668      -0.173038       1.957885                    0.999275      26.548672      74.989531       0.620146       0.426779      -1.060845       0.010586       0.000252       0.002631       0.010911      -0.010294       0.018603       0.010442       0.002016       0.008180      -0.026408       0.006525       0.019883             12.073108       9.704434       2.048614       6.973267       9.172823       0.937339      17.342066           0.000752
          327              C      10.292010       7.903819       9.428081      -0.147253      32.078405 0.42776569E+03  0.10010201E+05                                 8.759854                            6.905404       0.141588       2.016443                    0.999652      29.355072      84.033390       0.626132       0.418026      -1.063805       0.019103      -0.001558       0.017729       0.026109      -0.001068       0.002469      -0.028054      -0.024561       0.001292      -0.022557      -0.012461       0.035018              9.893275       8.369070       2.162503       4.832367       9.007008       1.468062      12.303748           0.000539
          328              C      11.030680       8.205424      10.565630      -0.090322      31.402449 0.41012944E+03  0.95035149E+04                                 8.668730                            6.789626       0.081123       2.003566                    0.999693      28.725728      82.011639       0.627106       0.421504      -1.060876      -0.007017      -0.020889      -0.011610       0.024907       0.007393      -0.012761      -0.002878      -0.020904      -0.066915      -0.027985       0.003002       0.024983              9.786821       7.775905       1.426210       4.615754       9.054219       0.566075      12.530338          -0.000033
          329              C      11.153226       7.258693      11.586148      -0.019548      35.733130 0.43941423E+03  0.10285751E+05                                 9.427237                            6.970422      -0.031910       1.996880                    0.999159      27.252493      76.404249       0.631058       0.414644      -1.072843      -0.020474      -0.008929      -0.035343       0.041809      -0.000266      -0.005278      -0.000263      -0.009645       0.026803      -0.010718       0.000362       0.010356             11.520672      10.296877       2.294313       6.619842       9.805584       0.966842      14.459556           0.000978
          330              C      10.501361       6.044500      11.478478      -0.092473      32.315944 0.42212952E+03  0.99064940E+04                                 8.994017                            6.971904      -0.066220       1.957596                    0.999508      29.325032      85.777178       0.604426       0.431806      -1.048729      -0.003795       0.004091      -0.026597       0.027176      -0.006830      -0.024193      -0.014371      -0.022275       0.016483      -0.034735       0.008409       0.026326             10.570850       9.208884       2.253106       5.128390       9.246630       0.553465      13.257036           0.000174
          331              C       9.774604       5.746839      10.340929      -0.138821      33.578548 0.43968905E+03  0.10414469E+05                                 9.217371                            7.104390      -0.004867       1.978632                    0.998688      29.640644      86.835564       0.600725       0.430466      -1.050530       0.028179       0.004715       0.016757       0.033122       0.004411      -0.009084       0.002213      -0.019130      -0.042450      -0.019573       0.001963       0.017610             10.943147       9.130279       1.635154       5.461551       8.604921      -0.478912      15.094241           0.000225
          332              C       8.794244       3.202041       5.830524       0.070140      34.824083 0.43543916E+03  0.10208886E+05                                 9.367962                            7.036190      -0.064254       1.987972                    0.999434      26.953956      76.586402       0.612740       0.426362      -1.061291       0.005492      -0.004997      -0.003398       0.008165      -0.012952       0.007229       0.013475      -0.006088      -0.003532      -0.022443       0.005378       0.017065             11.087553       6.288091      -3.406200      -0.352609      16.350276       1.487034      10.624293           0.002987
          333              C       9.151666       2.177064       6.649747      -0.140639      33.630804 0.45389725E+03  0.10850714E+05                                 9.211120                            7.227610      -0.105170       1.941311                    0.998939      30.068444      88.867440       0.593666       0.431582      -1.048506       0.015546      -0.021248      -0.017686       0.031717       0.010505       0.009223       0.013620       0.024438       0.043275      -0.025925      -0.000537       0.026462             10.655397       6.371167      -3.190669      -0.587043      15.173507       0.414872      10.421517           0.000732
          334              C       9.572060       0.936931       6.174598      -0.090625      32.552410 0.42686113E+03  0.10003826E+05                                 8.941422                            6.951728       0.156653       2.034987                    0.999651      28.759893      82.933001       0.615597       0.424551      -1.057567      -0.010532       0.018696      -0.001849       0.021538       0.012993       0.011267      -0.016063       0.012089      -0.038054      -0.030086       0.009376       0.020710             10.408285       5.809435      -2.799186      -0.824409      13.542388       2.520114      11.873031           0.000973
          335              C       9.624819       0.741352       4.777238       0.014224      36.946739 0.41865509E+03  0.96618853E+04                                 9.620904                            6.776928       0.044524       2.025949                    0.999265      26.525598      73.341879       0.645149       0.411378      -1.077201      -0.019120       0.025953       0.008282       0.033283       0.014570      -0.005525       0.000743       0.001419       0.011792      -0.017454       0.003534       0.013920             12.623458       6.501116      -4.594700      -1.140281      18.998362       4.287816      12.370894           0.005485
          336              C       9.267397       1.746092       3.939290      -0.099693      31.487575 0.39508232E+03  0.90886086E+04                                 8.690229                            6.659638       0.041394       1.991794                    0.999685      28.717807      82.249743       0.632487       0.420964      -1.059008      -0.003686       0.008770       0.018928       0.021184       0.016204       0.001473       0.006053       0.029032       0.048395      -0.030347       0.011102       0.019245             10.073816       5.650312      -3.385304      -0.059986      15.313490       1.304920       9.257645           0.000146
          337              C       8.852110       2.969222       4.407417      -0.145542      34.627375 0.46515477E+03  0.11130428E+05                                 9.265071                            7.234756       0.136546       2.012361                    0.999488      29.915980      86.976951       0.606611       0.421970      -1.059895       0.006757      -0.024788       0.000896       0.025708      -0.005490       0.014652      -0.018613      -0.004224       0.022356      -0.019093      -0.009531       0.028624             10.589185       6.172717      -3.063518      -0.406946      14.463087       1.700998      11.131751           0.002097
          338              C       6.986718       7.861212       5.243024       0.085401      37.709411 0.41592941E+03  0.96356071E+04                                 9.961048                            6.869064      -0.202682       1.948102                    0.999167      26.538251      74.835086       0.621498       0.425409      -1.062410      -0.006776      -0.001085      -0.004882       0.008421       0.004620       0.021667      -0.002930      -0.018100      -0.001309      -0.027505       0.010008       0.017497             13.849053      12.187769      -7.717726       5.023355      14.130310      -5.953414      15.229081           0.000891
          339              C       6.225924       8.831806       5.786052      -0.147989      32.429805 0.41291278E+03  0.96001985E+04                                 8.878247                            6.802891       0.100882       2.006591                    0.999700      29.249998      84.105658       0.626793       0.420301      -1.059866      -0.018188       0.014434      -0.019677       0.030435       0.009665      -0.005969       0.004768       0.018286       0.085979      -0.028437      -0.001432       0.029868             10.662286       9.778046      -5.749985       2.402061      11.557653      -2.741118      10.651160           0.000310
          340              C      22.554911       9.745724       5.011301      -0.086945      32.808265 0.41735980E+03  0.97314962E+04                                 8.980357                            6.864033       0.087765       2.005774                    0.999694      28.906177      83.289086       0.620523       0.423330      -1.057760       0.011840      -0.026017      -0.000810       0.028595       0.007118      -0.013270       0.014522       0.004704      -0.023769      -0.025471       0.010816       0.014655             10.753706       8.644677      -4.610189       2.004169      10.667234      -2.928535      12.949207           0.000386
          341              C      22.682558       9.715097       3.613942      -0.020862      36.604398 0.42358875E+03  0.98352288E+04                                 9.593783                            6.845684      -0.018303       2.006353                    0.999277      26.949556      75.510339       0.635836       0.414878      -1.071554       0.021448      -0.030292       0.020262       0.042287       0.010733      -0.006412      -0.000349      -0.003895       0.002089      -0.012974       0.000626       0.012348             12.592325       9.918197      -6.086661       3.438356      12.882214      -5.134438      14.976565           0.002346
          342              C       6.465901       8.755611       3.059211      -0.091274      33.910115 0.43290620E+03  0.10257469E+05                                 9.418110                            7.154254      -0.271595       1.895429                    0.998683      29.666955      88.141445       0.583033       0.443370      -1.038386      -0.003430      -0.011727       0.023991       0.026923       0.024767      -0.011370       0.011433       0.001652       0.012367      -0.033712       0.010989       0.022723             11.651703       9.734925      -5.301094       2.371378      11.571364      -4.031882      13.648821           0.000173
          343              C       7.126279       7.825618       3.819918      -0.141758      34.500161 0.44921855E+03  0.10671701E+05                                 9.332557                            7.133308       0.149026       2.022187                    0.999461      29.687389      86.420254       0.606980       0.424772      -1.056569      -0.019031       0.015016      -0.011678       0.026908      -0.008285      -0.012136       0.020539      -0.006128       0.014240      -0.018430      -0.011017       0.029446             11.603382       9.428481      -4.904705       3.009836      10.775612      -4.597874      14.606053           0.000965
          344              C      12.096136       7.536133      12.728378       0.566622      25.986960 0.27645743E+03  0.58561155E+04                                 8.101799                            5.892639      -0.096799       2.015684                    0.999503      22.906657      64.360944       0.613906       0.471002      -1.022747       0.037168      -0.005851       0.050004       0.062578      -0.028040      -0.097362       0.001553       0.071658       0.004261      -0.086529      -0.033792       0.120321              9.977590       8.823594       1.701356       5.236189      10.139791       1.570716      10.969384          -0.000088
          345              C      18.687962      17.358460       4.224848       0.534778      26.705190 0.28447884E+03  0.60494044E+04                                 8.213300                            5.922169      -0.036307       2.028490                    0.999529      23.099521      64.335749       0.623018       0.462320      -1.030890      -0.002554      -0.046816      -0.026311       0.053764       0.057809       0.052979      -0.000407       0.131168      -0.052744      -0.085353      -0.029559       0.114912             10.738332       5.714157      -3.334979      -2.060964      16.211336       4.213705      10.289504          -0.000837
          346              C      21.938782      10.665120       2.783016       0.582849      24.526304 0.25318873E+03  0.52617899E+04                                 7.836196                            5.652595      -0.017399       2.050879                    0.999660      22.428223      63.009307       0.622779       0.473241      -1.018590      -0.018974       0.035699      -0.050852       0.064965       0.085790      -0.026904       0.004238       0.051969      -0.133061      -0.078999      -0.035143       0.114143             10.024894       7.703397      -4.448573       2.685983      10.572464      -3.454045      11.798821          -0.000733
          347              O      15.079743       6.602102      13.060748      -0.569151      37.843946 0.57033249E+03  0.13954180E+05                                 9.057553                            7.456963       0.136630       2.090645                    0.995771      28.173620      75.411719       0.684704       0.365618      -1.130570       0.039119       0.016281      -0.008716       0.043259       0.001775       0.022240      -0.024939       0.024440      -0.120130      -0.055800       0.016222       0.039578             10.395026      15.558849      -0.990805      -0.063955       8.499317       1.962167       7.126913           0.049956
          348              O      16.650692       6.878397      14.504921      -0.448179      26.468887 0.37797651E+03  0.83162459E+04                                 6.967913                            5.937896       0.791189       2.321862                    0.999059      25.681878      64.481730       0.795815       0.349810      -1.146949       0.001428      -0.008758      -0.012824       0.015594       0.007957       0.019314      -0.006066      -0.073471       0.046371      -0.051241       0.019910       0.031331              7.912702       5.529148      -0.162097       0.218442       7.428745       3.819750      10.780212           0.157906
          349              O      18.655636      17.132837       9.896209      -0.537570      34.116461 0.56049101E+03  0.13604344E+05                                 8.332798                            7.341987       0.386913       2.182066                    0.996881      27.418032      72.234778       0.699693       0.360653      -1.138568      -0.004400       0.015990      -0.004044       0.017070      -0.007414      -0.036638       0.010137      -0.084835      -0.009803      -0.063197       0.013936       0.049261              9.136779       8.786190      -2.642128      -0.182179      12.003304       0.784693       6.620843           0.010772
          350              O      19.164536      18.634466      11.483160      -0.592613      42.791522 0.65123361E+03  0.16409266E+05                                 9.728123                            7.933666       0.231003       2.114316                    0.995137      28.587603      76.709767       0.670674       0.362445      -1.137286      -0.036862      -0.005960      -0.005601       0.037758       0.062349       0.009007      -0.018900       0.016944       0.180697      -0.095650       0.031799       0.063851             11.479275      15.034746       1.315799       5.722134       7.436026       0.590693      11.967053           0.002189
          351              O       4.930694       5.499963       1.050711      -0.558319      36.543346 0.57409522E+03  0.14024041E+05                                 8.702816                            7.423702       0.274759       2.142611                    0.995433      27.668606      73.225773       0.696512       0.359988      -1.138631      -0.006575       0.013541       0.018627       0.023949       0.002417      -0.011645       0.051142       0.032712      -0.023915      -0.062525       0.019429       0.043097              9.808857       8.150794      -1.186287      -3.457592       7.213004       1.647727      14.062774           0.004270
          352              O      20.897157       7.422108       1.579461      -0.564344      38.681177 0.59357283E+03  0.14616568E+05                                 9.077351                            7.563627       0.283900       2.143585                    0.995182      27.854507      73.935793       0.688204       0.361424      -1.137866      -0.000137      -0.024299       0.004804       0.024770       0.000011       0.031153      -0.008619      -0.004006      -0.183691      -0.071626       0.032207       0.039419             10.794755       7.359645      -2.108316       0.904798      13.892358      -5.619494      11.132261           0.003234
          353              O      21.429879      16.178453       1.200746      -0.503277      28.304031 0.40311005E+03  0.90109474E+04                                 7.269297                            6.105710       0.610684       2.252557                    0.998491      26.444079      66.870764       0.790095       0.346801      -1.149707      -0.012462      -0.006197      -0.019656       0.024085      -0.034717       0.039017       0.038435       0.027056      -0.114063      -0.083256       0.025089       0.058166              8.325781       6.823615      -2.511606      -2.215749      11.159548       2.935403       6.994178           0.002256
          354              O      21.693691      14.058024       1.819610      -0.588516      36.379051 0.56570444E+03  0.13791316E+05                                 8.720869                            7.337791       0.207778       2.093395                    0.997713      28.722752      76.354713       0.703911       0.356921      -1.139165       0.032708       0.014099      -0.014524       0.038465       0.030884       0.022738      -0.046192      -0.002221      -0.014761      -0.067699       0.020188       0.047511              9.822475       7.971485       1.503861      -2.365855      12.182641      -1.866663       9.313298           0.003444
          355              O      15.294202       8.804023      16.686393      -0.513672      29.884298 0.45370219E+03  0.10429893E+05                                 7.522921                            6.486323       0.764734       2.280556                    0.999598      27.221460      69.453877       0.766195       0.347742      -1.150715       0.057478       0.010843       0.014019       0.060148      -0.026440      -0.020132      -0.052301      -0.044838      -0.036304      -0.067643       0.001876       0.065767              8.435128       4.996570       0.976324       0.170718      12.318099      -0.343936       7.990714           0.031314
          356              O      14.987838       9.855793      14.731962      -0.501369      28.571450 0.41599738E+03  0.93698729E+04                                 7.353003                            6.209682       0.562883       2.237699                    0.998444      26.413235      66.986003       0.782318       0.347600      -1.149365       0.032166       0.004687       0.003002       0.032644      -0.005719       0.023080       0.026535       0.059175       0.112293      -0.058008       0.003079       0.054928              8.659501       5.628637       1.850646       2.157404       9.539375       3.915234      10.810492           0.011130
          357              O      12.742902       4.075589      15.010498      -0.501602      30.162956 0.45464990E+03  0.10479871E+05                                 7.652677                            6.571398       0.623475       2.260582                    0.998445      26.638326      68.542229       0.746032       0.356180      -1.141356      -0.011283      -0.008606      -0.010283       0.017525      -0.009583       0.030433       0.008179       0.001218      -0.208979      -0.078794       0.031135       0.047659              8.590285       7.416233       3.504120       0.056160      10.927733       0.005514       7.426889           0.025593
          358              O      12.065503       3.039907      13.207974      -0.604959      40.794467 0.64146891E+03  0.16123615E+05                                 9.431388                            7.848490       0.174760       2.089555                    0.995827      28.908316      77.810882       0.676693       0.360104      -1.137623      -0.036002       0.006540       0.042972       0.056440      -0.036350       0.013993       0.002235       0.018963       0.115726      -0.057972       0.014582       0.043390             11.201645       7.548094       1.498974      -2.041738       8.822002      -2.145549      17.234839           0.013417
          359              O      15.079761       6.691059      22.048790      -0.570262      37.853695 0.57057206E+03  0.13960970E+05                                 9.057410                            7.457216       0.133562       2.089688                    0.995879      28.181783      75.426595       0.684899       0.365489      -1.130713       0.038878      -0.016459       0.008555       0.043076      -0.001441      -0.022476      -0.024985       0.024099      -0.118988      -0.055587       0.016000       0.039587             10.394397      15.557076       0.989599       0.063004       8.498765       1.962297       7.127350           0.049948
          360              O      16.650704       6.414764      20.604618      -0.449550      26.519085 0.37887938E+03  0.83412250E+04                                 6.977174                            5.945408       0.790488       2.321129                    0.999021      25.704793      64.562614       0.795213       0.349859      -1.146889       0.001811       0.008477       0.011839       0.014673      -0.008183      -0.019461      -0.006309      -0.074132       0.046321      -0.051676       0.019887       0.031789              7.923644       5.536707       0.162648      -0.218427       7.438814       3.826093      10.795411           0.158109
          361              O      18.655622      11.204238       1.806971      -0.536335      34.053027 0.55918333E+03  0.13564024E+05                                 8.320924                            7.332127       0.395819       2.185153                    0.996849      27.393903      72.136998       0.700382       0.360526      -1.138723      -0.004214      -0.016648       0.003601       0.017547       0.007521       0.036569       0.010397      -0.084847      -0.011077      -0.063100       0.013501       0.049599              9.122762       8.771516       2.636383       0.182855      11.984215       0.785020       6.612556           0.010775
          362              O      19.164517       9.702609       0.220020      -0.592685      42.803265 0.65142764E+03  0.16416133E+05                                 9.732017                            7.936491       0.232149       2.114696                    0.995180      28.588560      76.728475       0.670316       0.362595      -1.137116      -0.036668       0.006094       0.005547       0.037582      -0.061952      -0.008869      -0.018992       0.016086       0.179771      -0.095051       0.031425       0.063626             11.484082      15.041892      -1.316292      -5.724898       7.438400       0.590689      11.971954           0.002191
          363              O      13.440713       4.907596      10.652468      -0.558137      36.576197 0.57472886E+03  0.14044063E+05                                 8.710054                            7.429396       0.269311       2.140837                    0.995302      27.678128      73.274258       0.695987       0.360143      -1.138454      -0.006612      -0.013816      -0.019120       0.024498      -0.002352       0.011880       0.051624       0.032505      -0.023153      -0.062921       0.019166       0.043756              9.817830       8.157530       1.187404       3.461621       7.218836       1.648274      14.077125           0.004277
          364              O      12.387175       2.985451      10.123718      -0.565058      38.746172 0.59475928E+03  0.14653795E+05                                 9.089421                            7.572671       0.280353       2.142137                    0.995211      27.875799      74.024058       0.687557       0.361567      -1.137700      -0.000428       0.024002      -0.004536       0.024430      -0.000499      -0.030879      -0.008513      -0.003643      -0.184513      -0.071700       0.032537       0.039163             10.811066       7.369061       2.111613      -0.905993      13.913827      -5.630634      11.150311           0.003232
          365              O      21.429899      12.158622      10.502433      -0.502517      28.286021 0.40279287E+03  0.90021355E+04                                 7.266490                            6.103600       0.609603       2.252330                    0.998468      26.433739      66.839431       0.790170       0.346834      -1.149674      -0.012420       0.006926       0.019534       0.024162       0.034758      -0.039080       0.038439       0.026464      -0.113396      -0.083206       0.025256       0.057950              8.322302       6.820924       2.510183       2.214507      11.154650       2.933782       6.991334           0.002255
          366              O      21.693707      14.279051       9.883569      -0.588806      36.382483 0.56575298E+03  0.13793005E+05                                 8.722002                            7.338589       0.205598       2.092809                    0.997703      28.723011      76.360585       0.703792       0.356968      -1.139110       0.032174      -0.013821       0.014510       0.037904      -0.030312      -0.022666      -0.046059      -0.002249      -0.014118      -0.067195       0.019976       0.047220              9.823951       7.972916      -1.504493       2.366253      12.184413      -1.866962       9.314525           0.003444
          367              O      15.294207       4.489138      18.423145      -0.514922      29.907554 0.45415699E+03  0.10442793E+05                                 7.526173                            6.488996       0.761880       2.279615                    0.999616      27.235120      69.493171       0.766152       0.347680      -1.150785       0.057255      -0.009851      -0.014330       0.059837       0.027177       0.019854      -0.052452      -0.044249      -0.034567      -0.067845       0.001971       0.065874              8.438957       4.998328      -0.976794      -0.171102      12.323510      -0.343775       7.995033           0.031343
          368              O      14.987851       3.437368      20.377576      -0.502923      28.609487 0.41667831E+03  0.93890590E+04                                 7.359570                            6.214743       0.554951       2.235275                    0.998443      26.430989      67.045022       0.782003       0.347598      -1.149366       0.031381      -0.004503      -0.001550       0.031741       0.005636      -0.022473       0.026149       0.058782       0.110678      -0.057334       0.003372       0.053961              8.668005       5.633295      -1.853128      -2.159833       9.550102       3.920126      10.820617           0.011131
          369              O      12.742910       9.217572      20.099040      -0.501617      30.164758 0.45468012E+03  0.10480718E+05                                 7.652857                            6.571611       0.624881       2.261135                    0.998422      26.638227      68.541975       0.746023       0.356180      -1.141359      -0.011052       0.008559       0.010459       0.017459       0.009798      -0.030124       0.008233       0.001610      -0.208152      -0.078403       0.030699       0.047703              8.590355       7.416101      -3.504232      -0.056195      10.927939       0.005461       7.427026           0.025616
          370              O      12.065518      10.253254      21.901564      -0.604899      40.797658 0.64150820E+03  0.16125203E+05                                 9.432662                            7.849368       0.171134       2.088343                    0.995790      28.908638      77.818770       0.676557       0.360162      -1.137552      -0.036614      -0.006312      -0.042500       0.056451       0.036380      -0.013598       0.003032       0.017951       0.116385      -0.058079       0.015001       0.043078             11.203372       7.549025      -1.499448       2.042839       8.823447      -2.146157      17.237644           0.013420
          371              O      18.960296      14.213016      10.345611      -0.569153      37.844045 0.57033424E+03  0.13954231E+05                                 9.057558                            7.456966       0.136635       2.090646                    0.995771      28.173689      75.411893       0.684705       0.365617      -1.130570      -0.039119      -0.016281       0.008714       0.043259       0.001775       0.022237      -0.024941       0.024438      -0.120144      -0.055804       0.016226       0.039578             10.395034      15.558862      -0.990806      -0.063957       8.499322       1.962169       7.126917           0.049952
          372              O      17.389347      13.936721       8.901438      -0.448186      26.469059 0.37797966E+03  0.83163277E+04                                 6.967910                            5.937893       0.791209       2.321865                    0.999059      25.682125      64.482281       0.795821       0.349806      -1.146952      -0.001425       0.008756       0.012821       0.015591       0.007965       0.019317      -0.006067      -0.073502       0.046403      -0.051262       0.019920       0.031343              7.912699       5.529145      -0.162096       0.218442       7.428742       3.819749      10.780209           0.157883
          373              O      15.384403       3.682281      13.510150      -0.537571      34.116494 0.56049166E+03  0.13604364E+05                                 8.332805                            7.341992       0.386911       2.182065                    0.996881      27.418045      72.234831       0.699692       0.360653      -1.138568       0.004400      -0.015991       0.004044       0.017071      -0.007414      -0.036638       0.010137      -0.084834      -0.009802      -0.063196       0.013936       0.049260              9.136787       8.786199      -2.642132      -0.182179      12.003314       0.784693       6.620848           0.010774
          374              O      14.875503       2.180652      11.923199      -0.592613      42.791531 0.65123366E+03  0.16409268E+05                                 9.728125                            7.933666       0.231003       2.114316                    0.995137      28.587605      76.709775       0.670674       0.362445      -1.137286       0.036862       0.005959       0.005601       0.037758       0.062349       0.009007      -0.018900       0.016944       0.180697      -0.095650       0.031800       0.063851             11.479277      15.034750       1.315800       5.722137       7.436027       0.590695      11.967055           0.002188
          375              O      29.109345      15.315155      22.355648      -0.558319      36.543332 0.57409495E+03  0.14024033E+05                                 8.702813                            7.423700       0.274760       2.142612                    0.995433      27.668601      73.225751       0.696512       0.359988      -1.138631       0.006575      -0.013541      -0.018627       0.023949       0.002417      -0.011645       0.051142       0.032712      -0.023915      -0.062525       0.019428       0.043097              9.808854       8.150792      -1.186287      -3.457591       7.213002       1.647726      14.062768           0.004271
          376              O      13.142882      13.393010      21.826898      -0.564344      38.681175 0.59357279E+03  0.14616567E+05                                 9.077351                            7.563627       0.283900       2.143585                    0.995182      27.854506      73.935791       0.688204       0.361424      -1.137866       0.000137       0.024299      -0.004804       0.024770       0.000011       0.031153      -0.008619      -0.004006      -0.183691      -0.071626       0.032207       0.039419             10.794755       7.359645      -2.108315       0.904798      13.892358      -5.619494      11.132261           0.003236
          377              O      12.610160       4.636665      22.205613      -0.503277      28.304047 0.40311030E+03  0.90109547E+04                                 7.269300                            6.105713       0.610683       2.252557                    0.998491      26.444081      66.870780       0.790095       0.346801      -1.149707       0.012462       0.006197       0.019656       0.024085      -0.034718       0.039017       0.038435       0.027056      -0.114063      -0.083256       0.025089       0.058166              8.325785       6.823619      -2.511607      -2.215751      11.159554       2.935405       6.994182           0.002257
          378              O      12.346348       6.757094      21.586749      -0.588516      36.379066 0.56570472E+03  0.13791324E+05                                 8.720871                            7.337793       0.207777       2.093394                    0.997713      28.722759      76.354737       0.703911       0.356921      -1.139165      -0.032708      -0.014099       0.014524       0.038465       0.030884       0.022738      -0.046192      -0.002221      -0.014761      -0.067699       0.020188       0.047511              9.822477       7.971486       1.503862      -2.365856      12.182645      -1.866664       9.313301           0.003448
          379              O      18.745837      12.011095       6.719966      -0.513673      29.884312 0.45370246E+03  0.10429900E+05                                 7.522921                            6.486323       0.764734       2.280556                    0.999598      27.221481      69.453923       0.766196       0.347742      -1.150715      -0.057478      -0.010843      -0.014018       0.060148      -0.026440      -0.020133      -0.052302      -0.044837      -0.036307      -0.067645       0.001877       0.065768              8.435127       4.996570       0.976324       0.170718      12.318098      -0.343936       7.990713           0.031300
          380              O      19.052201      10.959325       8.674397      -0.501369      28.571447 0.41599732E+03  0.93698712E+04                                 7.353002                            6.209681       0.562882       2.237699                    0.998444      26.413236      66.986002       0.782319       0.347600      -1.149365      -0.032166      -0.004687      -0.003002       0.032644      -0.005719       0.023079       0.026535       0.059176       0.112293      -0.058008       0.003080       0.054928              8.659500       5.628636       1.850645       2.157404       9.539374       3.915233      10.810491           0.011124
          381              O      21.297137      16.739529       8.395861      -0.501602      30.162940 0.45464960E+03  0.10479862E+05                                 7.652675                            6.571396       0.623475       2.260582                    0.998445      26.638318      68.542202       0.746032       0.356180      -1.141356       0.011283       0.008606       0.010283       0.017525      -0.009583       0.030433       0.008179       0.001218      -0.208979      -0.078794       0.031135       0.047659              8.590282       7.416231       3.504119       0.056160      10.927729       0.005514       7.426886           0.025585
          382              O      21.974536      17.775211      10.198385      -0.604959      40.794467 0.64146891E+03  0.16123615E+05                                 9.431387                            7.848489       0.174761       2.089556                    0.995827      28.908319      77.810886       0.676693       0.360104      -1.137623       0.036002      -0.006540      -0.042972       0.056440      -0.036350       0.013993       0.002235       0.018962       0.115726      -0.057973       0.014582       0.043391             11.201643       7.548092       1.498973      -2.041737       8.822002      -2.145547      17.234836           0.013415
          383              O      18.960278      14.124059       1.357569      -0.570262      37.853712 0.57057238E+03  0.13960980E+05                                 9.057414                            7.457220       0.133562       2.089688                    0.995879      28.181787      75.426621       0.684899       0.365489      -1.130713      -0.038878       0.016459      -0.008555       0.043076      -0.001441      -0.022477      -0.024985       0.024099      -0.118985      -0.055587       0.016000       0.039587             10.394402      15.557083       0.989600       0.063005       8.498770       1.962299       7.127354           0.049948
          384              O      17.389335      14.400354       2.801741      -0.449551      26.519061 0.37887892E+03  0.83412127E+04                                 6.977172                            5.945406       0.790487       2.321129                    0.999021      25.704773      64.562563       0.795213       0.349860      -1.146888      -0.001811      -0.008477      -0.011839       0.014673      -0.008182      -0.019461      -0.006309      -0.074129       0.046318      -0.051673       0.019886       0.031788              7.923642       5.536705       0.162647      -0.218428       7.438812       3.826092      10.795409           0.158098
          385              O      15.384417       9.610880      21.599388      -0.536335      34.053037 0.55918353E+03  0.13564030E+05                                 8.320925                            7.332128       0.395820       2.185153                    0.996849      27.393909      72.137014       0.700382       0.360526      -1.138723       0.004214       0.016648      -0.003601       0.017547       0.007521       0.036569       0.010397      -0.084848      -0.011078      -0.063100       0.013501       0.049599              9.122763       8.771517       2.636384       0.182855      11.984216       0.785020       6.612556           0.010776
          386              O      14.875522      11.112509      23.186339      -0.592685      42.803269 0.65142771E+03  0.16416135E+05                                 9.732017                            7.936491       0.232149       2.114696                    0.995180      28.588561      76.728480       0.670316       0.362595      -1.137116       0.036668      -0.006094      -0.005547       0.037582      -0.061952      -0.008869      -0.018992       0.016085       0.179771      -0.095051       0.031425       0.063626             11.484083      15.041893      -1.316292      -5.724898       7.438400       0.590689      11.971955           0.002191
          387              O      20.599326      15.907522      12.753891      -0.558136      36.576210 0.57472907E+03  0.14044070E+05                                 8.710056                            7.429397       0.269308       2.140837                    0.995302      27.678132      73.274273       0.695987       0.360143      -1.138454       0.006612       0.013816       0.019120       0.024498      -0.002352       0.011880       0.051624       0.032505      -0.023153      -0.062921       0.019166       0.043755              9.817832       8.157532       1.187405       3.461622       7.218837       1.648274      14.077128           0.004278
          388              O      21.652864      17.829667      13.282641      -0.565058      38.746171 0.59475927E+03  0.14653795E+05                                 9.089420                            7.572671       0.280353       2.142137                    0.995211      27.875799      74.024055       0.687558       0.361566      -1.137700       0.000428      -0.024002       0.004536       0.024430      -0.000499      -0.030879      -0.008513      -0.003643      -0.184513      -0.071700       0.032537       0.039163             10.811066       7.369061       2.111614      -0.905994      13.913825      -5.630633      11.150310           0.003234
          389              O      12.610140       8.656496      12.903926      -0.502517      28.286030 0.40279302E+03  0.90021398E+04                                 7.266493                            6.103601       0.609602       2.252330                    0.998468      26.433740      66.839440       0.790170       0.346834      -1.149674       0.012420      -0.006926      -0.019534       0.024162       0.034758      -0.039080       0.038439       0.026464      -0.113396      -0.083206       0.025256       0.057950              8.322305       6.820926       2.510184       2.214508      11.154653       2.933783       6.991336           0.002257
          390              O      12.346332       6.536067      13.522790      -0.588806      36.382492 0.56575314E+03  0.13793009E+05                                 8.722003                            7.338590       0.205597       2.092809                    0.997703      28.723016      76.360600       0.703792       0.356968      -1.139110      -0.032174       0.013821      -0.014510       0.037904      -0.030312      -0.022667      -0.046059      -0.002249      -0.014118      -0.067195       0.019976       0.047219              9.823952       7.972916      -1.504493       2.366253      12.184416      -1.866962       9.314526           0.003448
          391              O      18.745832      16.325980       4.983214      -0.514923      29.907541 0.45415676E+03  0.10442786E+05                                 7.526171                            6.488994       0.761879       2.279614                    0.999616      27.235116      69.493154       0.766153       0.347680      -1.150785      -0.057255       0.009850       0.014330       0.059837       0.027177       0.019854      -0.052452      -0.044249      -0.034567      -0.067845       0.001971       0.065874              8.438954       4.998327      -0.976793      -0.171102      12.323505      -0.343776       7.995030           0.031330
          392              O      19.052188      17.377750       3.028783      -0.502923      28.609488 0.41667835E+03  0.93890601E+04                                 7.359571                            6.214743       0.554951       2.235275                    0.998443      26.430987      67.045021       0.782003       0.347598      -1.149365      -0.031381       0.004503       0.001550       0.031741       0.005636      -0.022473       0.026149       0.058781       0.110678      -0.057333       0.003372       0.053961              8.668006       5.633296      -1.853129      -2.159834       9.550104       3.920127      10.820618           0.011124
          393              O      21.297129      11.597546       3.307319      -0.501617      30.164744 0.45467988E+03  0.10480712E+05                                 7.652856                            6.571611       0.624880       2.261135                    0.998422      26.638217      68.541949       0.746022       0.356180      -1.141359       0.011052      -0.008559      -0.010459       0.017459       0.009798      -0.030124       0.008233       0.001610      -0.208151      -0.078402       0.030699       0.047703              8.590354       7.416100      -3.504231      -0.056196      10.927936       0.005462       7.427025           0.025608
          394              O      21.974521      10.561864       1.504795      -0.604899      40.797659 0.64150825E+03  0.16125204E+05                                 9.432662                            7.849368       0.171134       2.088343                    0.995790      28.908640      77.818773       0.676557       0.360162      -1.137552       0.036614       0.006312       0.042500       0.056451       0.036380      -0.013598       0.003032       0.017950       0.116386      -0.058079       0.015001       0.043078             11.203371       7.549025      -1.499448       2.042838       8.823446      -2.146157      17.237642           0.013419

******************************************************
Auxiliary information for the entire system
The total spin magnetic moment of the unit cell is   1.514230
The total net atomic charge of the unit cell is   -0.000002
Accuracy of reproducing the electrostatic potential in the unit cell:
  The inner radius (bohr) =    5.0000
  The outer radius (bohr) =   12.0000
  Valid grid points have density less than (e/(bohr^3)) =    0.0001
  The number of valid grid points were=       546126
  The rms potential error without charges in kcal/mol is=      6.07076
  The rms potential error with partial charges in kcal/mol is=      1.27147
  The RRMSE value at monopole order=      0.20944
  The rms potential error with partial charges and cloud penetration in kcal/mol is=      1.28066
  The RRMSE value at monopole order with cloud penetration is=      0.21096
  The rms potential error with partial charges and atomic dipoles in kcal/mol is=      0.33878
  The RRMSE value at dipole order=      0.05580
  The rms potential error with partial charges, atomic dipoles and cloud penetration in kcal/mol is=      0.33617
  The RRMSE value at dipole order with cloud penetration=      0.05538

******************************************************
The electron densities and ab initio electrostatic potential were computed in VASP using the PBE functional and
projector augmented wave method. See the main text of the journal article for a description of computational details.
The atomic charges, dipoles, and quadrupoles were computed with the DDEC6 method as described in
(a) T. A. Manz and N. Gabaldon Limas, RSC Adv. 6 (2016) 47771-47801 DOI: 10.1039/c6ra04656h
(b) N. Gabaldon Limas and T. A. Manz, RSC Adv. 8 (2018) 2678-2707 DOI: 10.1039/c7ra11829e.
For each atom in the material, the electron cloud parameters were fit to the spherically averaged atom-in-material
electron density using radial positions for which this density was between 10^-4 and 10^-2 electrons per cubic bohr.
The polarizabilities, dispersion coefficients, and quantum Drude oscillator (QDO) parameters were fit using the MCLF method.
The magnetic structure of the system was optimized in VASP from the default ferromagnetic initial guess using spin polarization.
The atomic spin moments (ASMs) were computed on this optimized magnetic structure using the DDEC6 partition as inputs
to the method of T. A. Manz and D. S. Sholl, J. Chem. Theory Comput. 7 (2011) 4146-4164 DOI: 10.1021/ct200539n.
The RMSE and RRMSE were computed using a uniform grid with Ewald summation.
