# Supplementary material for: A collection of forcefield precursors for metal–organic frameworks
Source: RSC Adv. 2019 Nov 13;9(63):36492–507. doi: 10.1039/c9ra07327b (PMC9075174; doi:10.1039/c9ra07327b)
Supplement: RA-009-C9RA07327B-s3708 [file RA-009-C9RA07327B-s3708.xyz]

  176
jmolscript: load "" {1 1 1} spacegroup "x,y,z" unitcell [{     10.546000     0.000000     0.000000 }, {      0.000000    14.539000     0.000000 }, {      0.000000    -6.925145    22.328754 }]
Y      5.980637     4.473128    16.247295     1.758844
Y      5.980637    -0.321846    17.245836     1.758844
Y      4.565363     3.140727     6.081459     1.758843
Y      4.565363     7.935701     5.082918     1.758846
P      3.805102    -2.178155    19.599957     0.861348
P      3.805102     6.329437    13.893174     0.861349
P      6.740898     9.792010     2.728797     0.861348
P      6.740898     1.284418     8.435580     0.861348
H      6.184174    -3.548238    19.137975     0.118334
H      6.822207    -5.667822    18.349770     0.131609
H      2.946552     7.857825    18.162209     0.123679
H      2.350703    -4.589349    18.894592     0.104296
H      2.487801    -1.007996    17.411962     0.119749
H      0.305834    -0.564163    16.824716     0.127516
H      9.555731    -2.247915    20.209755     0.126613
H      1.217008    -2.654226    20.826029     0.107079
H      4.007480    -4.120871    21.743741     0.110152
H      4.082357     2.931201     1.705917     0.122301
H      3.941040     6.911925     1.513890     0.122398
H      3.815543    -0.130730    21.549480     0.117082
H      6.184174     7.699520    14.355156     0.118334
H      6.822207    -4.719896    15.143361     0.131609
H      2.946552    -3.706543    15.330922     0.123679
H      2.350703     8.740632    14.598539     0.104296
H      2.487801     5.159279    16.081169     0.119749
H      0.305834     4.715445    16.668415     0.127516
H      9.555731     6.399198    13.283376     0.126613
H      1.217008     6.805509    12.667102     0.107079
H      4.007480     8.272153    11.749390     0.110152
H      4.082357     8.145227     9.458460     0.122301
H      3.941040     4.164502     9.650487     0.122398
H      3.815543     4.282013    11.943651     0.117082
H      4.361826    11.162093     3.190779     0.118335
H      3.723793    -1.257323     3.978984     0.131609
H      7.599448    -0.243970     4.166545     0.123679
H      8.195297    12.203204     3.434162     0.104296
H      8.058199     8.621851     4.916792     0.119749
H     10.240166     8.178018     5.504038     0.127516
H      0.990269     9.861770     2.118999     0.126613
H      9.328992    10.268081     1.502725     0.107079
H      6.538520    11.734726     0.585013     0.110152
H      6.463643     4.682654    20.622837     0.122300
H      6.604960     0.701930    20.814864     0.122398
H      6.730457     7.744585     0.779274     0.117082
H      4.361826    -0.085665     7.973598     0.118334
H      3.723793    -2.205249     7.185393     0.131609
H      7.599448    11.320398     6.997832     0.123679
H      8.195297    -1.126777     7.730215     0.104296
H      8.058199     2.454576     6.247585     0.119749
H     10.240166     2.898410     5.660339     0.127516
H      0.990269     1.214657     9.045378     0.126613
H      9.328992     0.808346     9.661652     0.107079
H      6.538520    -0.658298    10.579364     0.110152
H      6.463643    -0.531372    12.870294     0.122300
H      6.604960     3.449353    12.678267     0.122398
H      6.730457     3.331842    10.385103     0.117082
H      2.674466     2.075641    16.746565     0.020854
H      7.871534     5.538214     5.582189     0.020854
C      4.197308    -3.841713    19.071659    -0.143472
C      5.532432    -4.176652    18.928085    -0.081797
C      5.924743    -5.453069    18.463647    -0.097960
C      4.917600     8.158642    18.186100    -0.000249
C      3.606732     8.485133    18.347537    -0.097395
C      3.251332    -4.796002    18.787414    -0.086910
C      5.341549     6.812102    17.596175     0.545253
C      2.096545    -1.862480    19.192011    -0.140309
C      1.799148    -1.242606    17.990277    -0.068018
C      0.489334    -0.968829    17.641949    -0.090875
C     10.000772    -1.289102    18.487092     0.000002
C     10.254930    -1.967753    19.662701    -0.106146
C      1.037726    -2.228307    20.019961    -0.097722
C      8.590772    -0.966581    18.094106     0.554551
C      3.925221    -2.139662    21.398315    -0.132389
C      3.994825    -3.290797    22.161288    -0.097824
C      4.044391     3.715170     1.207986    -0.082914
C      4.039118     4.926285     1.859539    -0.018850
C      3.953695     6.082544     1.094109    -0.095843
C      3.887256    -0.913246    22.047412    -0.078807
C      4.079193     5.005161     3.335023     0.647978
C      4.197308     7.992995    14.421472    -0.143472
C      5.532432     8.327934    14.565046    -0.081797
C      5.924743     9.604352    15.029484    -0.097960
C      4.917600    -4.007360    15.307031    -0.000249
C      3.606732    -4.333851    15.145594    -0.097395
C      3.251332     8.947284    14.705717    -0.086910
C      5.341549    -2.660819    15.896956     0.545253
C      2.096545     6.013762    14.301120    -0.140310
C      1.799148     5.393888    15.502854    -0.068018
C      0.489334     5.120111    15.851182    -0.090875
C     10.000772     5.440384    15.006039     0.000003
C     10.254930     6.119035    13.830430    -0.106146
C      1.037726     6.379589    13.473170    -0.097722
C      8.590772     5.117863    15.399025     0.554550
C      3.925221     6.290944    12.094816    -0.132389
C      3.994825     7.442079    11.331843    -0.097824
C      4.044391     7.361257     9.956391    -0.082914
C      4.039118     6.150142     9.304838    -0.018850
C      3.953695     4.993883    10.070268    -0.095843
C      3.887256     5.064528    11.445719    -0.078807
C      4.079193     6.071267     7.829354     0.647977
C      6.348692    11.455568     3.257095    -0.143472
C      5.013568    11.790507     3.400669    -0.081797
C      4.621257    13.066924     3.865107    -0.097961
C      5.628400    -0.544787     4.142654    -0.000247
C      6.939268    -0.871278     3.981217    -0.097396
C      7.294668    12.409857     3.541340    -0.086911
C      5.204451     0.801753     4.732579     0.545250
C      8.449455     9.476335     3.136743    -0.140310
C      8.746852     8.856461     4.338477    -0.068018
C     10.056666     8.582684     4.686805    -0.090875
C      0.545228     8.902957     3.841662     0.000002
C      0.291070     9.581608     2.666053    -0.106145
C      9.508274     9.842162     2.308793    -0.097722
C      1.955228     8.580436     4.234648     0.554548
C      6.620779     9.753517     0.930439    -0.132389
C      6.551175    10.904652     0.167466    -0.097824
C      6.501609     3.898685    21.120768    -0.082914
C      6.506882     2.687570    20.469215    -0.018849
C      6.592305     1.531311    21.234645    -0.095844
C      6.658744     8.527101     0.281342    -0.078806
C      6.466807     2.608694    18.993731     0.647976
C      6.348692    -0.379140     7.907282    -0.143472
C      5.013568    -0.714079     7.763708    -0.081797
C      4.621257    -1.990497     7.299270    -0.097961
C      5.628400    11.621215     7.021723    -0.000248
C      6.939268    11.947706     7.183160    -0.097395
C      7.294668    -1.333429     7.623037    -0.086911
C      5.204451    10.274674     6.431798     0.545251
C      8.449455     1.600093     8.027634    -0.140309
C      8.746852     2.219967     6.825900    -0.068018
C     10.056666     2.493744     6.477572    -0.090875
C      0.545228     2.173471     7.322715     0.000002
C      0.291070     1.494820     8.498324    -0.106146
C      9.508274     1.234266     8.855584    -0.097722
C      1.955228     2.495992     6.929729     0.554552
C      6.620779     1.322911    10.233938    -0.132389
C      6.551175     0.171776    10.996911    -0.097824
C      6.501609     0.252598    12.372363    -0.082914
C      6.506882     1.463713    13.023916    -0.018849
C      6.592305     2.619972    12.258486    -0.095843
C      6.658744     2.549327    10.883035    -0.078806
C      6.466807     1.542588    14.499400     0.647977
C      3.604623     2.075641    16.746565     0.555508
C      6.941377     5.538214     5.582189     0.555508
O      6.515319     6.606368    17.251642    -0.547457
O      4.419829     5.935066    17.442553    -0.565989
O      8.373524    -0.293755    17.045101    -0.519115
O      7.606830    -1.350261    18.810859    -0.532061
O      4.010644     6.120882     3.872253    -0.592248
O      4.209963     3.916554     3.962014    -0.589463
O      4.725663    -1.148736    18.981450    -0.692026
O      4.088684     3.164910    16.487775    -0.531126
O      6.515319    -2.455086    16.241489    -0.547458
O      4.419829    -1.783784    16.050578    -0.565990
O      8.373524     4.445038    16.448030    -0.519115
O      7.606830     5.501543    14.682272    -0.532064
O      4.010644     4.955546     7.292124    -0.592245
O      4.209963     7.159873     7.202363    -0.589462
O      4.725663     5.300019    14.511681    -0.692026
O      4.088684     0.986372    17.005356    -0.531125
O      4.030681     1.007487     5.077112    -0.547457
O      6.126171     1.678789     4.886201    -0.565988
O      2.172476     7.907610     5.283653    -0.519113
O      2.939170     8.964116     3.517895    -0.532061
O      6.535356     1.492973    18.456501    -0.592245
O      6.336037     3.697301    18.366740    -0.589461
O      5.820337     8.762591     3.347304    -0.692026
O      6.457316     4.448945     5.840979    -0.531125
O      4.030681    10.068941     6.087265    -0.547457
O      6.126171     9.397639     6.278176    -0.565988
O      2.172476     3.168817     5.880724    -0.519116
O      2.939170     2.112312     7.646482    -0.532062
O      6.535356     2.658309    15.036630    -0.592247
O      6.336037     0.453982    15.126391    -0.589462
O      5.820337     2.313836     7.817073    -0.692026
O      6.457316     6.627483     5.323398    -0.531127

The following XYZ coordinates are in angstroms. Other properties are in atomic units.
The sperically averaged electron density of each atom fit to a function of the form exp(a - br)
eigen_1, eigen_2 and eigen_3 are the three eigenvalues of traceless quadrupole moment tensor
  atom number  atomic symbol              X              Y              Z     net charge C6 coefficient C8 coefficient C10 coefficient fluctuating dipole atomic polarizability isotropic forcefield polarizability              a              b squared Pearson coefficient          <r^3>          <r^4>         wp_QDO          m_QDO          q_QDO       dipole_x       dipole_y       dipole_z         dipole            Qxy            Qxz            Qyz     Q(x^2-y^2)  Q(3z^2 - R^2)        eigen_1        eigen_2        eigen_3 static polarizability      alpha(xx)      alpha(xy)      alpha(xz)      alpha(yy)      alpha(yz)      alpha(zz) atomic spin moment
            1              Y       5.980637       4.473128      16.247295       1.758844     168.424420 0.36976948E+04  0.13922819E+06                                25.203629                           20.349257       0.298340       1.795356                    0.999823      74.431815     219.573755       0.387358       0.419950      -1.132363      -0.012406      -0.008028      -0.017604       0.022984      -0.024588       0.038136       0.017446       0.028977       0.183189      -0.068681      -0.008461       0.077142             31.289997      27.224366      -3.135609      -0.706602      37.894712      -0.264723      28.750912           0.000919
            2              Y       5.980637      -0.321846      17.245836       1.758844     168.424382 0.36976942E+04  0.13922816E+06                                25.203627                           20.349256       0.298338       1.795355                    0.999823      74.431805     219.573730       0.387358       0.419950      -1.132363      -0.012405       0.008028       0.017604       0.022984       0.024588      -0.038136       0.017446       0.028978       0.183190      -0.068681      -0.008461       0.077142             31.289993      27.224364       3.135615       0.706600      37.894711      -0.264718      28.750903           0.000917
            3              Y       4.565363       3.140727       6.081459       1.758843     168.424470 0.36976962E+04  0.13922825E+06                                25.203636                           20.349262       0.298340       1.795355                    0.999823      74.431836     219.573842       0.387358       0.419950      -1.132363       0.012405       0.008028       0.017604       0.022984      -0.024588       0.038137       0.017446       0.028978       0.183191      -0.068681      -0.008461       0.077143             31.290005      27.224376      -3.135613      -0.706601      37.894721      -0.264725      28.750918           0.000919
            4              Y       4.565363       7.935701       5.082918       1.758846     168.424225 0.36976899E+04  0.13922794E+06                                25.203606                           20.349240       0.298331       1.795354                    0.999823      74.431674     219.573225       0.387358       0.419950      -1.132363       0.012404      -0.008027      -0.017605       0.022983       0.024588      -0.038136       0.017446       0.028980       0.183190      -0.068681      -0.008461       0.077142             31.289964      27.224333       3.135611       0.706599      37.894680      -0.264716      28.750878           0.000920
            5              P       3.805102      -2.178155      19.599957       0.861348     109.976209 0.18989502E+04  0.62840927E+05                                18.033130                           13.467567       0.051542       1.802764                    0.998490      54.395830     170.041848       0.516751       0.358176      -1.134942       0.074831       0.084511      -0.052363       0.124433       0.007793       0.003428      -0.009194      -0.002468      -0.055256      -0.022135       0.004321       0.017814             23.055551      22.053772      -1.156730      -0.919772      21.424079       2.570794      25.688802           0.000113
            6              P       3.805102       6.329437      13.893174       0.861349     109.976186 0.18989496E+04  0.62840904E+05                                18.033126                           13.467564       0.051542       1.802764                    0.998490      54.395834     170.041858       0.516751       0.358176      -1.134942       0.074831      -0.084511       0.052363       0.124433      -0.007793      -0.003428      -0.009194      -0.002468      -0.055256      -0.022135       0.004321       0.017814             23.055546      22.053772       1.156729       0.919775      21.424067       2.570793      25.688800           0.000114
            7              P       6.740898       9.792010       2.728797       0.861348     109.976217 0.18989504E+04  0.62840936E+05                                18.033130                           13.467567       0.051542       1.802764                    0.998490      54.395833     170.041854       0.516751       0.358176      -1.134942      -0.074831      -0.084511       0.052363       0.124433       0.007793       0.003428      -0.009194      -0.002467      -0.055256      -0.022135       0.004321       0.017814             23.055551      22.053770      -1.156728      -0.919771      21.424079       2.570794      25.688804           0.000114
            8              P       6.740898       1.284418       8.435580       0.861348     109.976189 0.18989498E+04  0.62840911E+05                                18.033126                           13.467565       0.051542       1.802764                    0.998490      54.395836     170.041865       0.516751       0.358176      -1.134942      -0.074831       0.084511      -0.052363       0.124433      -0.007793      -0.003428      -0.009194      -0.002468      -0.055256      -0.022135       0.004321       0.017814             23.055546      22.053775       1.156728       0.919773      21.424064       2.570791      25.688800           0.000113
            9              H       6.184174      -3.548238      19.137975       0.118334       1.106024 0.79973868E+01  0.78702480E+02                                 1.781860                            1.664505      -1.106221       2.359741                    0.996761       3.545845      10.020309       0.479085       1.299133      -0.704501       0.031774       0.025606       0.008176       0.041618       0.000058       0.002312       0.009924       0.010735      -0.029205      -0.016202       0.005488       0.010714              1.854922       1.953696       0.506065       0.121857       2.115988       0.210883       1.495083           0.000207
           10              H       6.822207      -5.667822      18.349770       0.131609       1.062220 0.77697851E+01  0.74470394E+02                                 1.622545                            1.558498      -0.853115       2.486717                    0.999508       3.128469       8.194977       0.545126       1.172289      -0.736830       0.041322      -0.006891      -0.006084       0.042332       0.003145       0.000052       0.002024       0.020366      -0.043055      -0.014709      -0.003128       0.017837              1.633096       2.031634      -0.208094      -0.069788       1.531231       0.087647       1.336423           0.000090
           11              H       2.946552       7.857825      18.162209       0.123679       1.084038 0.78461001E+01  0.75566389E+02                                 1.655481                            1.572602      -0.876291       2.469365                    0.999221       3.216758       8.512912       0.538042       1.181993      -0.733556      -0.029006      -0.025500      -0.006550       0.039173       0.006330      -0.000298       0.003856       0.015381      -0.044004      -0.015759      -0.001569       0.017328              1.684837       1.732377       0.375081       0.111161       1.924114       0.223285       1.398020           0.000238
           12              H       2.350703      -4.589349      18.894592       0.104296       1.141077 0.83526052E+01  0.81756252E+02                                 1.710665                            1.618811      -0.944113       2.418729                    0.998789       3.369606       9.005531       0.531870       1.176526      -0.734014      -0.039730       0.001521       0.000690       0.039765       0.006149       0.001298       0.005011       0.016828      -0.035100      -0.013978      -0.002577       0.016555              1.748683       2.233017      -0.336622      -0.155707       1.625828       0.137371       1.387204           0.000003
           13              H       2.487801      -1.007996      17.411962       0.119749       1.071429 0.74696221E+01  0.72531800E+02                                 1.753939                            1.612358      -1.323186       2.249393                    0.995199       3.682641      10.462801       0.483304       1.305136      -0.701099       0.026198       0.010737      -0.029258       0.040715      -0.002238      -0.001028      -0.010392       0.014032       0.035294      -0.017025       0.001463       0.015562              1.846067       2.270510       0.171082      -0.495011       1.526815      -0.163754       1.740875           0.000167
           14              H       0.305834      -0.564163      16.824716       0.127516       1.103618 0.80123532E+01  0.77212885E+02                                 1.649483                            1.569368      -0.896199       2.463348                    0.999207       3.152916       8.220454       0.551386       1.152711      -0.741615      -0.005031       0.015832      -0.035995       0.039643       0.000966      -0.004501      -0.010640       0.010649       0.037043      -0.015590      -0.001942       0.017532              1.667726       1.616987      -0.111303       0.173624       1.482289      -0.341972       1.903903           0.000439
           15              H       9.555731      -2.247915      20.209755       0.126613       1.088151 0.77073820E+01  0.73265970E+02                                 1.603641                            1.514443      -0.926533       2.446380                    0.998864       3.117122       7.967986       0.577405       1.115913      -0.750623      -0.028607      -0.014034       0.023844       0.039798       0.003598      -0.006011      -0.013202       0.009764       0.021550      -0.015995      -0.001699       0.017694              1.636168       2.019789       0.136087      -0.312425       1.331428      -0.135335       1.557286           0.000482
           16              H       1.217008      -2.654226      20.826029       0.107079       1.186377 0.87570476E+01  0.86657692E+02                                 1.755824                            1.658489      -0.954777       2.420108                    0.998613       3.359660       9.002184       0.525482       1.177873      -0.734452       0.000210      -0.017006       0.036671       0.040423       0.000640      -0.006636      -0.012101       0.011469       0.027147      -0.016409      -0.000919       0.017328              1.792302       1.688826      -0.146444       0.280693       1.531009      -0.337510       2.157072           0.000014
           17              H       4.007480      -4.120871      21.743741       0.110152       1.165434 0.84004089E+01  0.82368493E+02                                 1.740231                            1.626937      -0.997727       2.399851                    0.998510       3.352923       8.978394       0.528656       1.181605      -0.732984       0.002222      -0.038950      -0.010093       0.040298      -0.002073       0.000618      -0.001026      -0.034883      -0.009469      -0.016010      -0.003182       0.019193              1.796606       1.324034      -0.041744      -0.005532       2.123123       0.486453       1.942660           0.000027
           18              H       4.082357       2.931201       1.705917       0.122301       1.054496 0.73999327E+01  0.70210241E+02                                 1.622261                            1.522804      -0.847959       2.481897                    0.999460       3.176471       8.334469       0.549341       1.175145      -0.734869       0.001226      -0.035721       0.020297       0.041103      -0.000917      -0.000193      -0.003804      -0.031099      -0.007179      -0.014388      -0.003110       0.017498              1.666861       1.238846      -0.053089       0.051010       1.930523      -0.420723       1.831214           0.000089
           19              H       3.941040       6.911925       1.513890       0.122398       1.055321 0.75603929E+01  0.73381786E+02                                 1.723174                            1.614309      -1.127421       2.351096                    0.996180       3.531524       9.918974       0.488205       1.292588      -0.705221      -0.001356       0.036791       0.015140       0.039807      -0.001571       0.001930      -0.001126      -0.027741      -0.006835      -0.013141      -0.002045       0.015186              1.782210       1.373050       0.031152      -0.018251       2.129502       0.435282       1.844079           0.000075
           20              H       3.815543      -0.130730      21.549480       0.117082       1.147290 0.85464556E+01  0.84372583E+02                                 1.748541                            1.665028      -0.855805       2.478235                    0.999118       3.306175       8.956049       0.510038       1.216433      -0.725868      -0.003636       0.036026      -0.019379       0.041069      -0.006664       0.002478      -0.003960      -0.030692       0.013519      -0.019098       0.002959       0.016139              1.779622       1.423854       0.033933       0.036194       2.028705      -0.375532       1.886306          -0.000006
           21              H       6.184174       7.699520      14.355156       0.118334       1.106024 0.79973886E+01  0.78702513E+02                                 1.781862                            1.664506      -1.106222       2.359741                    0.996761       3.545846      10.020317       0.479084       1.299134      -0.704501       0.031774      -0.025606      -0.008176       0.041618      -0.000058      -0.002312       0.009923       0.010735      -0.029205      -0.016202       0.005488       0.010714              1.854923       1.953697      -0.506066      -0.121857       2.115989       0.210883       1.495083           0.000207
           22              H       6.822207      -4.719896      15.143361       0.131609       1.062220 0.77697874E+01  0.74470421E+02                                 1.622545                            1.558498      -0.853115       2.486717                    0.999508       3.128470       8.194980       0.545126       1.172289      -0.736830       0.041322       0.006891       0.006084       0.042332      -0.003145      -0.000052       0.002024       0.020366      -0.043055      -0.014709      -0.003128       0.017837              1.633096       2.031635       0.208093       0.069788       1.531231       0.087647       1.336423           0.000091
           23              H       2.946552      -3.706543      15.330922       0.123679       1.084039 0.78461091E+01  0.75566497E+02                                 1.655481                            1.572603      -0.876292       2.469365                    0.999221       3.216760       8.512918       0.538042       1.181993      -0.733556      -0.029006       0.025500       0.006550       0.039173      -0.006330       0.000298       0.003856       0.015381      -0.044004      -0.015759      -0.001569       0.017328              1.684838       1.732378      -0.375081      -0.111161       1.924115       0.223285       1.398020           0.000239
           24              H       2.350703       8.740632      14.598539       0.104296       1.141078 0.83526063E+01  0.81756263E+02                                 1.710665                            1.618811      -0.944113       2.418729                    0.998789       3.369607       9.005533       0.531870       1.176526      -0.734014      -0.039730      -0.001521      -0.000690       0.039765      -0.006149      -0.001298       0.005011       0.016828      -0.035100      -0.013978      -0.002577       0.016555              1.748682       2.233016       0.336621       0.155707       1.625827       0.137370       1.387204           0.000004
           25              H       2.487801       5.159279      16.081169       0.119749       1.071429 0.74696154E+01  0.72531722E+02                                 1.753938                            1.612358      -1.323186       2.249393                    0.995199       3.682640      10.462799       0.483304       1.305137      -0.701099       0.026198      -0.010737       0.029258       0.040715       0.002238       0.001028      -0.010392       0.014032       0.035294      -0.017025       0.001463       0.015562              1.846066       2.270509      -0.171082       0.495011       1.526815      -0.163753       1.740874           0.000167
           26              H       0.305834       4.715445      16.668415       0.127516       1.103620 0.80123715E+01  0.77213111E+02                                 1.649485                            1.569370      -0.896202       2.463346                    0.999207       3.152919       8.220466       0.551386       1.152712      -0.741615      -0.005031      -0.015832       0.035994       0.039643      -0.000966       0.004501      -0.010640       0.010649       0.037043      -0.015590      -0.001942       0.017532              1.667729       1.616989       0.111303      -0.173625       1.482291      -0.341973       1.903906           0.000439
           27              H       9.555731       6.399198      13.283376       0.126613       1.088152 0.77073926E+01  0.73266096E+02                                 1.603642                            1.514444      -0.926537       2.446378                    0.998864       3.117124       7.967992       0.577405       1.115913      -0.750623      -0.028607       0.014035      -0.023844       0.039798      -0.003598       0.006011      -0.013202       0.009763       0.021550      -0.015994      -0.001699       0.017694              1.636169       2.019790      -0.136088       0.312425       1.331429      -0.135336       1.557287           0.000482
           28              H       1.217008       6.805509      12.667102       0.107079       1.186378 0.87570568E+01  0.86657807E+02                                 1.755825                            1.658490      -0.954778       2.420108                    0.998613       3.359661       9.002188       0.525482       1.177873      -0.734452       0.000210       0.017006      -0.036671       0.040423      -0.000640       0.006636      -0.012101       0.011469       0.027147      -0.016409      -0.000919       0.017328              1.792303       1.688827       0.146444      -0.280693       1.531011      -0.337511       2.157073           0.000015
           29              H       4.007480       8.272153      11.749390       0.110152       1.165435 0.84004129E+01  0.82368542E+02                                 1.740231                            1.626937      -0.997727       2.399851                    0.998510       3.352924       8.978397       0.528656       1.181605      -0.732984       0.002222       0.038950       0.010093       0.040298       0.002073      -0.000618      -0.001026      -0.034883      -0.009469      -0.016010      -0.003182       0.019193              1.796606       1.324034       0.041744       0.005532       2.123124       0.486454       1.942661           0.000027
           30              H       4.082357       8.145227       9.458460       0.122301       1.054496 0.73999343E+01  0.70210260E+02                                 1.622261                            1.522804      -0.847958       2.481897                    0.999460       3.176470       8.334467       0.549341       1.175146      -0.734868       0.001226       0.035721      -0.020298       0.041103       0.000917       0.000193      -0.003804      -0.031099      -0.007178      -0.014388      -0.003110       0.017498              1.666861       1.238846       0.053089      -0.051010       1.930523      -0.420723       1.831214           0.000089
           31              H       3.941040       4.164502       9.650487       0.122398       1.055323 0.75604084E+01  0.73381980E+02                                 1.723176                            1.614311      -1.127422       2.351096                    0.996180       3.531528       9.918991       0.488204       1.292588      -0.705221      -0.001356      -0.036791      -0.015140       0.039807       0.001571      -0.001930      -0.001126      -0.027740      -0.006834      -0.013141      -0.002045       0.015186              1.782213       1.373052      -0.031152       0.018251       2.129505       0.435283       1.844082           0.000075
           32              H       3.815543       4.282013      11.943651       0.117082       1.147290 0.85464510E+01  0.84372529E+02                                 1.748541                            1.665027      -0.855805       2.478235                    0.999118       3.306175       8.956050       0.510038       1.216433      -0.725868      -0.003636      -0.036026       0.019379       0.041069       0.006664      -0.002478      -0.003960      -0.030692       0.013519      -0.019098       0.002959       0.016139              1.779622       1.423854      -0.033933      -0.036194       2.028704      -0.375532       1.886307          -0.000006
           33              H       4.361826      11.162093       3.190779       0.118335       1.106017 0.79973270E+01  0.78701750E+02                                 1.781854                            1.664500      -1.106213       2.359746                    0.996761       3.545833      10.020268       0.479085       1.299134      -0.704501      -0.031774      -0.025606      -0.008176       0.041618       0.000058       0.002312       0.009924       0.010735      -0.029205      -0.016202       0.005488       0.010714              1.854915       1.953688       0.506062       0.121856       2.115979       0.210882       1.495078           0.000207
           34              H       3.723793      -1.257323       3.978984       0.131609       1.062220 0.77697838E+01  0.74470383E+02                                 1.622545                            1.558498      -0.853114       2.486717                    0.999508       3.128469       8.194979       0.545126       1.172289      -0.736830      -0.041322       0.006891       0.006084       0.042332       0.003145       0.000052       0.002024       0.020366      -0.043055      -0.014709      -0.003128       0.017837              1.633097       2.031635      -0.208094      -0.069788       1.531231       0.087647       1.336423           0.000088
           35              H       7.599448      -0.243970       4.166545       0.123679       1.084038 0.78461062E+01  0.75566478E+02                                 1.655483                            1.572604      -0.876291       2.469366                    0.999221       3.216759       8.512922       0.538041       1.181995      -0.733555       0.029006       0.025500       0.006550       0.039173       0.006330      -0.000297       0.003856       0.015381      -0.044004      -0.015759      -0.001569       0.017328              1.684839       1.732380       0.375082       0.111162       1.924117       0.223285       1.398021           0.000236
           36              H       8.195297      12.203204       3.434162       0.104296       1.141077 0.83526073E+01  0.81756296E+02                                 1.710667                            1.618813      -0.944112       2.418730                    0.998789       3.369607       9.005542       0.531869       1.176528      -0.734013       0.039730      -0.001521      -0.000690       0.039765       0.006149       0.001298       0.005011       0.016828      -0.035099      -0.013978      -0.002577       0.016555              1.748685       2.233019      -0.336622      -0.155707       1.625830       0.137371       1.387205           0.000002
           37              H       8.058199       8.621851       4.916792       0.119749       1.071429 0.74696188E+01  0.72531766E+02                                 1.753939                            1.612359      -1.323185       2.249394                    0.995199       3.682641      10.462804       0.483304       1.305137      -0.701098      -0.026198      -0.010737       0.029258       0.040715      -0.002238      -0.001028      -0.010392       0.014032       0.035294      -0.017025       0.001463       0.015562              1.846067       2.270509       0.171082      -0.495011       1.526816      -0.163754       1.740875           0.000167
           38              H      10.240166       8.178018       5.504038       0.127516       1.103615 0.80123297E+01  0.77212615E+02                                 1.649482                            1.569367      -0.896190       2.463353                    0.999207       3.152911       8.220443       0.551386       1.152713      -0.741614       0.005031      -0.015832       0.035994       0.039643       0.000965      -0.004501      -0.010640       0.010649       0.037042      -0.015590      -0.001941       0.017531              1.667725       1.616986      -0.111302       0.173624       1.482288      -0.341972       1.903902           0.000434
           39              H       0.990269       9.861770       2.118999       0.126613       1.088145 0.77073323E+01  0.73265386E+02                                 1.603637                            1.514439      -0.926521       2.446386                    0.998864       3.117113       7.967959       0.577405       1.115914      -0.750623       0.028607       0.014034      -0.023844       0.039798       0.003598      -0.006011      -0.013202       0.009765       0.021549      -0.015995      -0.001698       0.017693              1.636163       2.019782       0.136086      -0.312424       1.331425      -0.135335       1.557282           0.000481
           40              H       9.328992      10.268081       1.502725       0.107079       1.186382 0.87570989E+01  0.86658366E+02                                 1.755833                            1.658496      -0.954779       2.420108                    0.998613       3.359668       9.002227       0.525480       1.177877      -0.734451      -0.000210       0.017006      -0.036671       0.040423       0.000640      -0.006636      -0.012101       0.011469       0.027147      -0.016409      -0.000919       0.017328              1.792312       1.688834      -0.146445       0.280695       1.531016      -0.337513       2.157084           0.000015
           41              H       6.538520      11.734726       0.585013       0.110152       1.165435 0.84004170E+01  0.82368604E+02                                 1.740232                            1.626939      -0.997726       2.399851                    0.998510       3.352925       8.978405       0.528655       1.181606      -0.732984      -0.002222       0.038950       0.010093       0.040298      -0.002073       0.000618      -0.001026      -0.034883      -0.009469      -0.016010      -0.003182       0.019193              1.796608       1.324035      -0.041744      -0.005532       2.123126       0.486454       1.942663           0.000027
           42              H       6.463643       4.682654      20.622837       0.122300       1.054498 0.73999515E+01  0.70210484E+02                                 1.622265                            1.522808      -0.847961       2.481896                    0.999460       3.176475       8.334491       0.549339       1.175148      -0.734868      -0.001226       0.035721      -0.020297       0.041103      -0.000917      -0.000193      -0.003804      -0.031099      -0.007179      -0.014388      -0.003110       0.017498              1.666866       1.238849      -0.053089       0.051010       1.930528      -0.420725       1.831220           0.000090
           43              H       6.604960       0.701930      20.814864       0.122398       1.055323 0.75604079E+01  0.73381976E+02                                 1.723177                            1.614311      -1.127423       2.351095                    0.996180       3.531528       9.918992       0.488204       1.292588      -0.705221       0.001356      -0.036791      -0.015140       0.039807      -0.001571       0.001930      -0.001126      -0.027740      -0.006835      -0.013141      -0.002045       0.015186              1.782213       1.373052       0.031152      -0.018251       2.129505       0.435283       1.844082           0.000074
           44              H       6.730457       7.744585       0.779274       0.117082       1.147292 0.85464732E+01  0.84372808E+02                                 1.748543                            1.665030      -0.855805       2.478234                    0.999118       3.306178       8.956063       0.510038       1.216434      -0.725867       0.003636      -0.036026       0.019379       0.041069      -0.006664       0.002478      -0.003960      -0.030692       0.013519      -0.019098       0.002959       0.016139              1.779625       1.423856       0.033933       0.036194       2.028708      -0.375532       1.886309          -0.000005
           45              H       4.361826      -0.085665       7.973598       0.118334       1.106023 0.79973788E+01  0.78702395E+02                                 1.781861                            1.664505      -1.106221       2.359741                    0.996761       3.545844      10.020311       0.479084       1.299134      -0.704501      -0.031774       0.025606       0.008176       0.041618      -0.000058      -0.002312       0.009923       0.010735      -0.029205      -0.016202       0.005488       0.010714              1.854922       1.953696      -0.506065      -0.121857       2.115988       0.210883       1.495083           0.000207
           46              H       3.723793      -2.205249       7.185393       0.131609       1.062220 0.77697813E+01  0.74470361E+02                                 1.622545                            1.558498      -0.853113       2.486718                    0.999508       3.128468       8.194979       0.545125       1.172290      -0.736830      -0.041322      -0.006891      -0.006084       0.042332      -0.003145      -0.000052       0.002024       0.020366      -0.043055      -0.014709      -0.003128       0.017837              1.633097       2.031636       0.208093       0.069788       1.531231       0.087647       1.336424           0.000088
           47              H       7.599448      11.320398       6.997832       0.123679       1.084037 0.78460997E+01  0.75566398E+02                                 1.655482                            1.572603      -0.876288       2.469367                    0.999221       3.216758       8.512918       0.538041       1.181995      -0.733555       0.029006      -0.025500      -0.006550       0.039173      -0.006330       0.000297       0.003856       0.015381      -0.044004      -0.015759      -0.001569       0.017328              1.684839       1.732379      -0.375082      -0.111162       1.924116       0.223285       1.398021           0.000236
           48              H       8.195297      -1.126777       7.730215       0.104296       1.141078 0.83526108E+01  0.81756336E+02                                 1.710667                            1.618813      -0.944113       2.418729                    0.998789       3.369608       9.005544       0.531869       1.176528      -0.734014       0.039730       0.001521       0.000690       0.039765      -0.006149      -0.001298       0.005011       0.016828      -0.035099      -0.013978      -0.002577       0.016555              1.748685       2.233019       0.336622       0.155707       1.625829       0.137371       1.387205           0.000002
           49              H       8.058199       2.454576       6.247585       0.119749       1.071430 0.74696260E+01  0.72531851E+02                                 1.753939                            1.612359      -1.323186       2.249393                    0.995199       3.682643      10.462810       0.483304       1.305137      -0.701099      -0.026198       0.010737      -0.029258       0.040714       0.002238       0.001028      -0.010392       0.014032       0.035294      -0.017025       0.001463       0.015562              1.846067       2.270511      -0.171082       0.495012       1.526816      -0.163753       1.740876           0.000166
           50              H      10.240166       2.898410       5.660339       0.127516       1.103621 0.80123865E+01  0.77213306E+02                                 1.649488                            1.569372      -0.896201       2.463347                    0.999207       3.152921       8.220479       0.551384       1.152713      -0.741614       0.005031       0.015832      -0.035994       0.039643      -0.000966       0.004501      -0.010640       0.010649       0.037042      -0.015590      -0.001942       0.017532              1.667732       1.616992       0.111303      -0.173625       1.482294      -0.341974       1.903909           0.000436
           51              H       0.990269       1.214657       9.045378       0.126613       1.088153 0.77073978E+01  0.73266168E+02                                 1.603644                            1.514445      -0.926536       2.446379                    0.998864       3.117124       7.967997       0.577404       1.115914      -0.750623       0.028607      -0.014035       0.023844       0.039798      -0.003598       0.006011      -0.013202       0.009763       0.021550      -0.015995      -0.001699       0.017694              1.636170       2.019792      -0.136088       0.312426       1.331431      -0.135336       1.557288           0.000482
           52              H       9.328992       0.808346       9.661652       0.107079       1.186380 0.87570785E+01  0.86658099E+02                                 1.755829                            1.658493      -0.954778       2.420108                    0.998613       3.359664       9.002208       0.525481       1.177876      -0.734452      -0.000210      -0.017006       0.036671       0.040423      -0.000640       0.006636      -0.012101       0.011469       0.027147      -0.016409      -0.000919       0.017328              1.792308       1.688831       0.146445      -0.280694       1.531014      -0.337512       2.157079           0.000015
           53              H       6.538520      -0.658298      10.579364       0.110152       1.165435 0.84004145E+01  0.82368575E+02                                 1.740232                            1.626939      -0.997726       2.399851                    0.998510       3.352924       8.978403       0.528655       1.181607      -0.732984      -0.002222      -0.038950      -0.010093       0.040298       0.002073      -0.000618      -0.001026      -0.034883      -0.009469      -0.016010      -0.003182       0.019193              1.796608       1.324035       0.041744       0.005532       2.123126       0.486454       1.942663           0.000028
           54              H       6.463643      -0.531372      12.870294       0.122300       1.054498 0.73999533E+01  0.70210497E+02                                 1.622265                            1.522807      -0.847961       2.481896                    0.999460       3.176474       8.334485       0.549339       1.175147      -0.734868      -0.001226      -0.035721       0.020297       0.041103       0.000917       0.000193      -0.003804      -0.031099      -0.007179      -0.014388      -0.003110       0.017498              1.666865       1.238849       0.053089      -0.051010       1.930528      -0.420724       1.831219           0.000091
           55              H       6.604960       3.449353      12.678267       0.122398       1.055322 0.75604036E+01  0.73381925E+02                                 1.723176                            1.614310      -1.127423       2.351096                    0.996180       3.531527       9.918989       0.488204       1.292589      -0.705221       0.001356       0.036791       0.015140       0.039807       0.001571      -0.001930      -0.001126      -0.027740      -0.006835      -0.013141      -0.002045       0.015186              1.782213       1.373052      -0.031152       0.018251       2.129505       0.435283       1.844082           0.000075
           56              H       6.730457       3.331842      10.385103       0.117082       1.147291 0.85464635E+01  0.84372696E+02                                 1.748543                            1.665029      -0.855805       2.478235                    0.999118       3.306177       8.956062       0.510037       1.216434      -0.725867       0.003636       0.036026      -0.019379       0.041069       0.006664      -0.002478      -0.003960      -0.030692       0.013519      -0.019098       0.002959       0.016139              1.779624       1.423856      -0.033933      -0.036194       2.028707      -0.375532       1.886310          -0.000005
           57              H       2.674466       2.075641      16.746565       0.020854       1.268512 0.91660532E+01  0.90384742E+02                                 1.723889                            1.606774      -0.718990       2.494610                    0.999772       3.429944       8.737006       0.588078       1.056230      -0.766111      -0.052534       0.000000      -0.000000       0.052534      -0.000000       0.000000      -0.000190      -0.001022      -0.022067      -0.007359       0.003167       0.004192              1.760622       2.440967       0.000000       0.000000       1.524650      -0.087251       1.316249           0.013771
           58              H       7.871534       5.538214       5.582189       0.020854       1.268516 0.91660868E+01  0.90385147E+02                                 1.723891                            1.606776      -0.718986       2.494611                    0.999772       3.429952       8.737027       0.588078       1.056229      -0.766111       0.052535       0.000000      -0.000000       0.052535      -0.000000      -0.000000      -0.000190      -0.001023      -0.022067      -0.007359       0.003166       0.004192              1.760624       2.440970       0.000000       0.000000       1.524652      -0.087251       1.316251           0.013767
           59              C       4.197308      -3.841713      19.071659      -0.143472      38.701705 0.55379078E+03  0.13815345E+05                                10.108643                            7.962738      -0.288660       1.891802                    0.997370      30.243215      89.217646       0.571847       0.429349      -1.057343       0.023686      -0.060051      -0.028945       0.070745       0.003080      -0.002943      -0.002362      -0.016729       0.047814      -0.017072       0.000435       0.016636             12.160823      11.316793      -1.411781      -1.039475      17.012933       5.019531       8.152743          -0.000000
           60              C       5.532432      -4.176652      18.928085      -0.081797      31.819451 0.43368242E+03  0.10257608E+05                                 8.942988                            7.095004      -0.112045       1.947352                    0.998296      29.460554      86.816955       0.594932       0.435276      -1.045504      -0.019054      -0.023720      -0.023543       0.038471       0.024818       0.006761      -0.005858       0.040173       0.026956      -0.037861       0.009719       0.028142             10.392678       9.910074      -1.151995      -0.902958      14.703867       3.701823       6.564093           0.000806
           61              C       5.924743      -5.453069      18.463647      -0.097960      31.221253 0.42318160E+03  0.98914597E+04                                 8.702672                            6.923744       0.040365       1.994068                    0.999448      28.880945      83.043523       0.616859       0.424802      -1.057912      -0.011069       0.019373      -0.009327       0.024183       0.000386      -0.003808      -0.010829       0.038345      -0.025937      -0.023097      -0.000919       0.024016             10.069256       8.739756      -0.635817      -0.242166      15.212744       3.807523       6.255269           0.001327
           62              C       4.917600       8.158642      18.186100      -0.000249      35.220751 0.43607826E+03  0.10201101E+05                                 9.429825                            6.986515      -0.125976       1.970894                    0.998864      27.103411      76.275674       0.623786       0.419747      -1.068218      -0.016699       0.037078       0.010286       0.041946       0.005150       0.000769      -0.013726      -0.006375       0.001955      -0.013692      -0.002396       0.016087             11.897459       9.833943      -2.371534      -1.095654      18.630492       5.313980       7.227941           0.001768
           63              C       3.606732       8.485133      18.347537      -0.097395      30.853231 0.40149737E+03  0.92812799E+04                                 8.639042                            6.757262      -0.013500       1.978661                    0.999570      28.727133      82.704791       0.621285       0.426472      -1.054681       0.008325       0.021654       0.001127       0.023227       0.021596       0.003456      -0.007754       0.011261      -0.004067      -0.024580       0.001410       0.023170             10.030106       9.258757      -1.998319      -1.060626      14.509155       3.946385       6.322407           0.000435
           64              C       3.251332      -4.796002      18.787414      -0.086910      31.554633 0.40504921E+03  0.93867318E+04                                 8.723146                            6.750637       0.147782       2.023407                    0.999801      28.958240      83.552635       0.626450       0.421903      -1.057220       0.032650      -0.015866      -0.015638       0.039526       0.012013       0.005616      -0.015268       0.079263       0.011748      -0.048244       0.008455       0.039789             10.213940       9.329539      -1.410035      -0.755996      14.894640       4.195683       6.417641           0.000555
           65              C       5.341549       6.812102      17.596175       0.545253      24.716497 0.27676752E+03  0.58737325E+04                                 7.877288                            5.894576      -0.065953       2.023842                    0.999222      23.205888      65.605618       0.613036       0.470784      -1.021228       0.015804      -0.047120      -0.006431       0.050114       0.004266       0.036051      -0.063245       0.028958       0.193287      -0.081368      -0.019939       0.101307              9.780661       8.308696      -1.780217      -1.154605      14.872636       3.677676       6.160650          -0.001172
           66              C       2.096545      -1.862480      19.192011      -0.140309      38.938584 0.54217545E+03  0.13422240E+05                                10.059222                            7.827496      -0.197378       1.920520                    0.997944      29.914706      87.232753       0.583826       0.423777      -1.063320      -0.064103       0.019614      -0.021989       0.070551       0.002907      -0.003206       0.009763      -0.014982      -0.053315      -0.021028       0.001831       0.019197             11.972963      18.275628      -2.006301       1.107863       7.018399      -2.501931      10.624861           0.000119
           67              C       1.799148      -1.242606      17.990277      -0.068018      33.639960 0.41832484E+03  0.97949268E+04                                 9.247950                            6.956872      -0.111825       1.951848                    0.999085      28.907588      84.457781       0.602938       0.433856      -1.047497      -0.029579      -0.003672       0.020365       0.036099       0.011122      -0.014232       0.011230      -0.045328       0.057756      -0.039535       0.011296       0.028239             11.046148      17.531531      -1.699785       0.911247       6.462849      -2.432118       9.144063           0.001365
           68              C       0.489334      -0.968829      17.641949      -0.090875      32.519579 0.38787087E+03  0.88577408E+04                                 8.866536                            6.565471       0.143680       2.031783                    0.999719      28.120825      79.540774       0.643568       0.416750      -1.064548       0.011306      -0.010530       0.019554       0.024921       0.002600       0.000684      -0.002302      -0.025812       0.064637      -0.023956       0.002138       0.021818             10.748508      18.673502      -1.555957       0.405975       5.707068      -1.791456       7.864953           0.001371
           69              C      10.000772      -1.289102      18.487092       0.000002      37.578715 0.41122423E+03  0.94452762E+04                                 9.727096                            6.703003       0.028041       2.022420                    0.999189      26.462420      72.924415       0.650847       0.409724      -1.078597       0.037450      -0.003830       0.012392       0.039632       0.004779       0.004063       0.005221      -0.018100      -0.000689      -0.010924      -0.002222       0.013146             12.845987      22.965946      -2.909989       2.205889       6.500953      -2.415612       9.071061           0.002483
           70              C      10.254930      -1.967753      19.662701      -0.106146      32.549577 0.40608277E+03  0.93645768E+04                                 8.820972                            6.700134       0.063579       1.996310                    0.999639      28.617454      80.887466       0.640691       0.414556      -1.067782       0.021926       0.003809      -0.007401       0.023453       0.013969      -0.020296      -0.004971       0.001086       0.020219      -0.022885      -0.005092       0.027977             10.379088      16.592363      -1.991572       2.106650       5.940189      -2.266864       8.604713           0.000990
           71              C       1.037726      -2.228307      20.019961      -0.097722      33.450401 0.42089631E+03  0.98284611E+04                                 9.023546                            6.850076       0.130729       2.011609                    0.999786      29.263946      84.208064       0.627406       0.418068      -1.061744      -0.019370       0.023097      -0.028142       0.041239       0.003367      -0.014239      -0.020563      -0.049615       0.099477      -0.044018      -0.002967       0.046985             10.646688      17.201717      -1.741402       1.283879       5.731911      -1.881916       9.006437           0.000569
           72              C       8.590772      -0.966581      18.094106       0.554551      26.549296 0.27071435E+03  0.56960108E+04                                 8.212836                            5.796874      -0.050964       2.033528                    0.999479      22.678881      63.200776       0.625373       0.465487      -1.027282      -0.046092       0.007794      -0.013761       0.048729       0.018616      -0.012178       0.066225      -0.146924       0.035473      -0.087336      -0.024607       0.111943             10.615872      18.240033      -2.027584       1.917593       6.132700      -2.000155       7.474883          -0.003625
           73              C       3.925221      -2.139662      21.398315      -0.132389      40.470248 0.53383732E+03  0.13135857E+05                                10.289993                            7.727005      -0.137127       1.939173                    0.998271      29.574755      85.366104       0.593488       0.419416      -1.068415       0.017940       0.013137       0.071529       0.074906       0.009273      -0.004996      -0.006581       0.051943      -0.004234      -0.028090      -0.001398       0.029488             12.758917       5.714654      -0.045572       1.141241      11.764689       1.580308      20.797408           0.001219
           74              C       3.994825      -3.290797      22.161288      -0.097824      33.113285 0.40416566E+03  0.93392379E+04                                 8.940757                            6.695904       0.191334       2.033827                    0.999792      28.894454      82.613609       0.637182       0.415997      -1.063441       0.007706       0.027102       0.027047       0.039057      -0.001194      -0.003568       0.003944      -0.038118      -0.144949      -0.048715       0.005281       0.043434             10.634284       4.608735      -0.318309       0.677216       9.542420       0.545351      17.751698           0.000337
           75              C       4.044391       3.715170       1.207986      -0.082914      32.817492 0.38923267E+03  0.88916365E+04                                 8.900646                            6.576630       0.078688       2.007837                    0.999644      28.127708      79.426909       0.643435       0.416705      -1.065175       0.002753       0.016423      -0.020441       0.026365      -0.001143      -0.005220      -0.020985      -0.010357      -0.062125      -0.031067       0.005863       0.025203             10.669799       4.479782      -0.122233       0.701388       9.626345       1.156567      17.903271           0.001216
           76              C       4.039118       4.926285       1.859539      -0.018850      36.517223 0.40888766E+03  0.93668526E+04                                 9.471038                            6.646183       0.111397       2.047515                    0.999267      26.394103      72.352527       0.660001       0.405109      -1.082971      -0.001536      -0.001870      -0.047921       0.047982      -0.001846      -0.002978      -0.002646       0.012301      -0.049943      -0.017336       0.002378       0.014958             12.197606       4.722524      -0.081470       0.832694      10.338223       0.445254      21.532072           0.002431
           77              C       3.953695       6.082544       1.094109      -0.095843      33.332576 0.41617968E+03  0.96964101E+04                                 9.092690                            6.865475       0.058161       2.001634                    0.999627      28.747574      82.780197       0.618991       0.424709      -1.056977      -0.000479      -0.021852      -0.015837       0.026992      -0.004682      -0.006762       0.012028       0.001783      -0.077272      -0.029892       0.008579       0.021313             10.865857       4.789976       0.127116       0.572501       9.976500       0.119653      17.831095           0.000546
           78              C       3.887256      -0.913246      22.047412      -0.078807      31.832578 0.39941131E+03  0.92177589E+04                                 8.790832                            6.701645       0.104734       2.018388                    0.999497      28.550943      82.033974       0.629401       0.421671      -1.058047       0.009476      -0.027526       0.019389       0.034977      -0.008736      -0.005688      -0.019076      -0.011777      -0.087874      -0.037236       0.008089       0.029147             10.440104       4.801380       0.354187       0.704152       9.761547       1.806339      16.757384           0.000226
           79              C       4.079193       5.005161       3.335023       0.647978      24.027819 0.22463306E+03  0.45275540E+04                                 7.693629                            5.321287       0.040539       2.089055                    0.999264      21.223441      58.583450       0.642873       0.472706      -1.019598      -0.011592       0.004186       0.073235       0.074265       0.012212      -0.017316      -0.002788       0.146882      -0.220161      -0.075078      -0.037707       0.112786              9.743850       4.208214      -0.428199       0.652877      10.471062      -0.386228      14.552274          -0.000352
           80              C       4.197308       7.992995      14.421472      -0.143472      38.701708 0.55379088E+03  0.13815348E+05                                10.108644                            7.962739      -0.288660       1.891802                    0.997370      30.243219      89.217660       0.571847       0.429349      -1.057343       0.023686       0.060051       0.028945       0.070746      -0.003080       0.002943      -0.002362      -0.016729       0.047813      -0.017072       0.000435       0.016636             12.160822      11.316791       1.411778       1.039474      17.012933       5.019530       8.152742           0.000000
           81              C       5.532432       8.327934      14.565046      -0.081797      31.819460 0.43368280E+03  0.10257619E+05                                 8.942990                            7.095008      -0.112046       1.947351                    0.998296      29.460559      86.816982       0.594931       0.435276      -1.045504      -0.019054       0.023720       0.023543       0.038471      -0.024818      -0.006761      -0.005858       0.040173       0.026956      -0.037861       0.009719       0.028142             10.392680       9.910077       1.151993       0.902957      14.703869       3.701822       6.564094           0.000807
           82              C       5.924743       9.604352      15.029484      -0.097960      31.221246 0.42318163E+03  0.98914610E+04                                 8.702672                            6.923745       0.040364       1.994068                    0.999448      28.880948      83.043540       0.616859       0.424802      -1.057912      -0.011069      -0.019373       0.009327       0.024183      -0.000386       0.003809      -0.010829       0.038345      -0.025937      -0.023097      -0.000919       0.024016             10.069254       8.739760       0.635810       0.242164      15.212734       3.807520       6.255267           0.001329
           83              C       4.917600      -4.007360      15.307031      -0.000249      35.220736 0.43607825E+03  0.10201101E+05                                 9.429824                            6.986516      -0.125976       1.970894                    0.998864      27.103411      76.275681       0.623786       0.419747      -1.068218      -0.016699      -0.037078      -0.010286       0.041946      -0.005150      -0.000769      -0.013726      -0.006375       0.001956      -0.013691      -0.002396       0.016087             11.897454       9.833945       2.371528       1.095651      18.630479       5.313974       7.227938           0.001768
           84              C       3.606732      -4.333851      15.145594      -0.097395      30.853231 0.40149738E+03  0.92812804E+04                                 8.639043                            6.757263      -0.013500       1.978661                    0.999570      28.727134      82.704803       0.621285       0.426472      -1.054681       0.008325      -0.021654      -0.001127       0.023227      -0.021596      -0.003456      -0.007754       0.011261      -0.004067      -0.024580       0.001410       0.023170             10.030107       9.258758       1.998318       1.060626      14.509155       3.946385       6.322407           0.000436
           85              C       3.251332       8.947284      14.705717      -0.086910      31.554629 0.40504920E+03  0.93867317E+04                                 8.723147                            6.750638       0.147782       2.023407                    0.999801      28.958243      83.552652       0.626450       0.421903      -1.057220       0.032650       0.015866       0.015638       0.039526      -0.012012      -0.005616      -0.015268       0.079263       0.011748      -0.048245       0.008455       0.039789             10.213939       9.329539       1.410030       0.755995      14.894637       4.195682       6.417641           0.000556
           86              C       5.341549      -2.660819      15.896956       0.545253      24.716464 0.27676726E+03  0.58737258E+04                                 7.877282                            5.894574      -0.065953       2.023842                    0.999222      23.205883      65.605605       0.613036       0.470784      -1.021228       0.015804       0.047119       0.006431       0.050114      -0.004266      -0.036052      -0.063245       0.028958       0.193288      -0.081369      -0.019939       0.101307              9.780650       8.308693       1.780207       1.154601      14.872613       3.677668       6.160644          -0.001173
           87              C       2.096545       6.013762      14.301120      -0.140310      38.938591 0.54217556E+03  0.13422243E+05                                10.059223                            7.827497      -0.197378       1.920520                    0.997944      29.914709      87.232759       0.583826       0.423777      -1.063320      -0.064103      -0.019614       0.021989       0.070551      -0.002907       0.003206       0.009762      -0.014982      -0.053315      -0.021028       0.001831       0.019197             11.972964      18.275631       2.006301      -1.107864       7.018399      -2.501930      10.624862           0.000119
           88              C       1.799148       5.393888      15.502854      -0.068018      33.639951 0.41832471E+03  0.97949227E+04                                 9.247948                            6.956870      -0.111825       1.951848                    0.999085      28.907586      84.457767       0.602939       0.433856      -1.047497      -0.029579       0.003672      -0.020364       0.036099      -0.011122       0.014232       0.011230      -0.045329       0.057756      -0.039535       0.011296       0.028239             11.046145      17.531528       1.699787      -0.911248       6.462846      -2.432116       9.144061           0.001365
           89              C       0.489334       5.120111      15.851182      -0.090875      32.519589 0.38787097E+03  0.88577438E+04                                 8.866538                            6.565472       0.143679       2.031782                    0.999719      28.120831      79.540799       0.643568       0.416750      -1.064548       0.011306       0.010530      -0.019554       0.024921      -0.002600      -0.000684      -0.002302      -0.025812       0.064636      -0.023956       0.002139       0.021818             10.748511      18.673507       1.555958      -0.405975       5.707070      -1.791457       7.864955           0.001371
           90              C      10.000772       5.440384      15.006039       0.000003      37.578689 0.41122383E+03  0.94452649E+04                                 9.727092                            6.703000       0.028040       2.022420                    0.999189      26.462406      72.924367       0.650847       0.409724      -1.078597       0.037449       0.003830      -0.012392       0.039632      -0.004779      -0.004063       0.005222      -0.018100      -0.000689      -0.010925      -0.002222       0.013147             12.845981      22.965937       2.909987      -2.205888       6.500950      -2.415611       9.071057           0.002484
           91              C      10.254930       6.119035      13.830430      -0.106146      32.549593 0.40608300E+03  0.93645836E+04                                 8.820974                            6.700136       0.063579       1.996310                    0.999639      28.617460      80.887486       0.640691       0.414556      -1.067782       0.021926      -0.003809       0.007400       0.023453      -0.013969       0.020296      -0.004971       0.001085       0.020219      -0.022885      -0.005092       0.027976             10.379092      16.592367       1.991572      -2.106652       5.940192      -2.266866       8.604716           0.000992
           92              C       1.037726       6.379589      13.473170      -0.097722      33.450397 0.42089625E+03  0.98284592E+04                                 9.023544                            6.850075       0.130730       2.011609                    0.999786      29.263939      84.208034       0.627406       0.418068      -1.061744      -0.019370      -0.023097       0.028142       0.041239      -0.003367       0.014239      -0.020563      -0.049615       0.099477      -0.044018      -0.002967       0.046985             10.646686      17.201714       1.741402      -1.283879       5.731911      -1.881917       9.006434           0.000569
           93              C       8.590772       5.117863      15.399025       0.554550      26.549322 0.27071458E+03  0.56960178E+04                                 8.212846                            5.796880      -0.050967       2.033526                    0.999479      22.678900      63.200871       0.625372       0.465488      -1.027281      -0.046092      -0.007794       0.013761       0.048730      -0.018616       0.012178       0.066227      -0.146926       0.035472      -0.087337      -0.024609       0.111945             10.615887      18.240061       2.027587      -1.917598       6.132705      -2.000157       7.474893          -0.003624
           94              C       3.925221       6.290944      12.094816      -0.132389      40.470258 0.53383749E+03  0.13135862E+05                                10.289994                            7.727006      -0.137126       1.939173                    0.998271      29.574760      85.366120       0.593488       0.419416      -1.068415       0.017940      -0.013137      -0.071530       0.074906      -0.009273       0.004996      -0.006581       0.051943      -0.004234      -0.028090      -0.001398       0.029488             12.758919       5.714655       0.045571      -1.141241      11.764691       1.580309      20.797411           0.001219
           95              C       3.994825       7.442079      11.331843      -0.097824      33.113278 0.40416559E+03  0.93392362E+04                                 8.940757                            6.695904       0.191334       2.033827                    0.999792      28.894452      82.613608       0.637182       0.415997      -1.063441       0.007706      -0.027102      -0.027047       0.039057       0.001194       0.003568       0.003944      -0.038118      -0.144949      -0.048716       0.005281       0.043434             10.634283       4.608734       0.318309      -0.677216       9.542419       0.545352      17.751695           0.000337
           96              C       4.044391       7.361257       9.956391      -0.082914      32.817507 0.38923295E+03  0.88916443E+04                                 8.900649                            6.576633       0.078688       2.007837                    0.999644      28.127706      79.426907       0.643435       0.416705      -1.065175       0.002753      -0.016423       0.020440       0.026365       0.001144       0.005221      -0.020985      -0.010357      -0.062125      -0.031067       0.005863       0.025203             10.669803       4.479783       0.122233      -0.701388       9.626350       1.156569      17.903276           0.001216
           97              C       4.039118       6.150142       9.304838      -0.018850      36.517214 0.40888753E+03  0.93668489E+04                                 9.471037                            6.646182       0.111397       2.047515                    0.999267      26.394099      72.352517       0.660001       0.405109      -1.082970      -0.001536       0.001870       0.047921       0.047982       0.001846       0.002978      -0.002646       0.012301      -0.049943      -0.017336       0.002378       0.014958             12.197605       4.722524       0.081470      -0.832694      10.338220       0.445248      21.532070           0.002430
           98              C       3.953695       4.993883      10.070268      -0.095843      33.332591 0.41617986E+03  0.96964155E+04                                 9.092693                            6.865477       0.058161       2.001633                    0.999627      28.747583      82.780233       0.618991       0.424709      -1.056977      -0.000479       0.021852       0.015837       0.026992       0.004682       0.006762       0.012028       0.001782      -0.077272      -0.029892       0.008579       0.021313             10.865860       4.789978      -0.127116      -0.572501       9.976504       0.119655      17.831099           0.000545
           99              C       3.887256       5.064528      11.445719      -0.078807      31.832562 0.39941106E+03  0.92177520E+04                                 8.790829                            6.701643       0.104734       2.018388                    0.999497      28.550946      82.033987       0.629401       0.421671      -1.058047       0.009476       0.027526      -0.019389       0.034977       0.008736       0.005688      -0.019076      -0.011777      -0.087874      -0.037236       0.008089       0.029147             10.440101       4.801379      -0.354187      -0.704152       9.761542       1.806338      16.757382           0.000226
          100              C       4.079193       6.071267       7.829354       0.647977      24.027835 0.22463320E+03  0.45275574E+04                                 7.693632                            5.321288       0.040536       2.089054                    0.999264      21.223453      58.583486       0.642873       0.472706      -1.019598      -0.011592      -0.004186      -0.073235       0.074264      -0.012212       0.017316      -0.002788       0.146882      -0.220161      -0.075078      -0.037707       0.112785              9.743854       4.208215       0.428200      -0.652878      10.471062      -0.386235      14.552283          -0.000354
          101              C       6.348692      11.455568       3.257095      -0.143472      38.701685 0.55379045E+03  0.13815334E+05                                10.108638                            7.962734      -0.288659       1.891803                    0.997370      30.243204      89.217589       0.571847       0.429349      -1.057344      -0.023686       0.060051       0.028945       0.070746       0.003080      -0.002943      -0.002362      -0.016729       0.047813      -0.017072       0.000435       0.016636             12.160816      11.316785      -1.411780      -1.039474      17.012924       5.019528       8.152739           0.000000
          102              C       5.013568      11.790507       3.400669      -0.081797      31.819453 0.43368258E+03  0.10257612E+05                                 8.942988                            7.095006      -0.112045       1.947352                    0.998296      29.460548      86.816926       0.594932       0.435276      -1.045504       0.019054       0.023720       0.023543       0.038471       0.024818       0.006761      -0.005858       0.040173       0.026956      -0.037861       0.009719       0.028142             10.392678       9.910074      -1.152000      -0.902960      14.703866       3.701823       6.564094           0.000805
          103              C       4.621257      13.066924       3.865107      -0.097961      31.221259 0.42318173E+03  0.98914636E+04                                 8.702674                            6.923746       0.040363       1.994068                    0.999448      28.880948      83.043541       0.616859       0.424802      -1.057912       0.011068      -0.019373       0.009327       0.024183       0.000386      -0.003808      -0.010829       0.038344      -0.025936      -0.023097      -0.000919       0.024016             10.069258       8.739760      -0.635818      -0.242167      15.212745       3.807524       6.255271           0.001324
          104              C       5.628400      -0.544787       4.142654      -0.000247      35.220709 0.43607768E+03  0.10201084E+05                                 9.429818                            6.986510      -0.125975       1.970895                    0.998864      27.103391      76.275600       0.623786       0.419747      -1.068218       0.016699      -0.037078      -0.010285       0.041945       0.005150       0.000769      -0.013726      -0.006375       0.001956      -0.013691      -0.002396       0.016087             11.897449       9.833938      -2.371533      -1.095653      18.630473       5.313974       7.227936           0.001766
          105              C       6.939268      -0.871278       3.981217      -0.097396      30.853236 0.40149741E+03  0.92812814E+04                                 8.639044                            6.757263      -0.013499       1.978661                    0.999570      28.727134      82.704806       0.621285       0.426472      -1.054681      -0.008325      -0.021654      -0.001127       0.023227       0.021596       0.003456      -0.007754       0.011261      -0.004066      -0.024580       0.001410       0.023170             10.030109       9.258759      -1.998320      -1.060627      14.509161       3.946388       6.322408           0.000431
          106              C       7.294668      12.409857       3.541340      -0.086911      31.554644 0.40504938E+03  0.93867372E+04                                 8.723152                            6.750641       0.147780       2.023407                    0.999801      28.958245      83.552678       0.626450       0.421904      -1.057220      -0.032650       0.015866       0.015637       0.039526       0.012013       0.005616      -0.015268       0.079263       0.011748      -0.048245       0.008455       0.039789             10.213947       9.329543      -1.410037      -0.755997      14.894651       4.195687       6.417645           0.000553
          107              C       5.204451       0.801753       4.732579       0.545250      24.716506 0.27676764E+03  0.58737361E+04                                 7.877294                            5.894580      -0.065958       2.023840                    0.999222      23.205894      65.605665       0.613035       0.470784      -1.021228      -0.015804       0.047119       0.006431       0.050114       0.004266       0.036052      -0.063245       0.028958       0.193289      -0.081369      -0.019939       0.101308              9.780669       8.308703      -1.780219      -1.154606      14.872650       3.677680       6.160655          -0.001175
          108              C       8.449455       9.476335       3.136743      -0.140310      38.938606 0.54217585E+03  0.13422253E+05                                10.059226                            7.827500      -0.197378       1.920520                    0.997944      29.914722      87.232820       0.583826       0.423777      -1.063320       0.064104      -0.019614       0.021989       0.070552       0.002907      -0.003206       0.009762      -0.014981      -0.053315      -0.021028       0.001831       0.019197             11.972966      18.275627      -2.006300       1.107861       7.018402      -2.501933      10.624868           0.000119
          109              C       8.746852       8.856461       4.338477      -0.068018      33.639991 0.41832539E+03  0.97949433E+04                                 9.247958                            6.956878      -0.111826       1.951847                    0.999085      28.907608      84.457874       0.602938       0.433856      -1.047497       0.029579       0.003672      -0.020365       0.036099       0.011122      -0.014232       0.011230      -0.045328       0.057756      -0.039535       0.011296       0.028239             11.046156      17.531540      -1.699786       0.911249       6.462855      -2.432121       9.144073           0.001363
          110              C      10.056666       8.582684       4.686805      -0.090875      32.519555 0.38787062E+03  0.88577337E+04                                 8.866533                            6.565470       0.143682       2.031784                    0.999719      28.120809      79.540727       0.643568       0.416750      -1.064548      -0.011306       0.010530      -0.019554       0.024921       0.002599       0.000684      -0.002303      -0.025811       0.064636      -0.023955       0.002137       0.021818             10.748502      18.673489      -1.555957       0.405976       5.707067      -1.791456       7.864952           0.001364
          111              C       0.545228       8.902957       3.841662       0.000002      37.578657 0.41122369E+03  0.94452604E+04                                 9.727087                            6.702999       0.028046       2.022422                    0.999189      26.462397      72.924328       0.650847       0.409724      -1.078597      -0.037449       0.003830      -0.012392       0.039632       0.004779       0.004063       0.005220      -0.018098      -0.000688      -0.010924      -0.002221       0.013145             12.845972      22.965917      -2.909985       2.205886       6.500947      -2.415610       9.071053           0.002480
          112              C       0.291070       9.581608       2.666053      -0.106145      32.549547 0.40608241E+03  0.93645662E+04                                 8.820967                            6.700131       0.063585       1.996312                    0.999639      28.617430      80.887379       0.640691       0.414557      -1.067782      -0.021926      -0.003809       0.007401       0.023453       0.013969      -0.020296      -0.004972       0.001089       0.020217      -0.022884      -0.005093       0.027977             10.379083      16.592353      -1.991572       2.106652       5.940187      -2.266863       8.604708           0.000989
          113              C       9.508274       9.842162       2.308793      -0.097722      33.450423 0.42089668E+03  0.98284732E+04                                 9.023552                            6.850080       0.130728       2.011608                    0.999786      29.263967      84.208176       0.627406       0.418068      -1.061744       0.019370      -0.023097       0.028143       0.041239       0.003366      -0.014239      -0.020564      -0.049614       0.099477      -0.044018      -0.002968       0.046985             10.646695      17.201720      -1.741404       1.283882       5.731915      -1.881921       9.006448           0.000569
          114              C       1.955228       8.580436       4.234648       0.554548      26.549144 0.27071271E+03  0.56959667E+04                                 8.212800                            5.796853      -0.050960       2.033531                    0.999479      22.678797      63.200444       0.625374       0.465487      -1.027282       0.046091      -0.007794       0.013761       0.048729       0.018615      -0.012179       0.066222      -0.146920       0.035474      -0.087334      -0.024605       0.111939             10.615821      18.239934      -2.027571       1.917579       6.132676      -2.000147       7.474854          -0.003628
          115              C       6.620779       9.753517       0.930439      -0.132389      40.470241 0.53383717E+03  0.13135853E+05                                10.289994                            7.727005      -0.137128       1.939173                    0.998271      29.574750      85.366099       0.593488       0.419416      -1.068415      -0.017940      -0.013137      -0.071529       0.074906       0.009274      -0.004996      -0.006581       0.051943      -0.004235      -0.028090      -0.001398       0.029488             12.758919       5.714655      -0.045571       1.141242      11.764691       1.580307      20.797410           0.001220
          116              C       6.551175      10.904652       0.167466      -0.097824      33.113287 0.40416560E+03  0.93392370E+04                                 8.940761                            6.695905       0.191334       2.033827                    0.999792      28.894451      82.613622       0.637182       0.415997      -1.063441      -0.007706      -0.027102      -0.027047       0.039057      -0.001194      -0.003568       0.003944      -0.038118      -0.144949      -0.048715       0.005281       0.043434             10.634289       4.608736      -0.318310       0.677217       9.542423       0.545352      17.751708           0.000338
          117              C       6.501609       3.898685      21.120768      -0.082914      32.817527 0.38923310E+03  0.88916497E+04                                 8.900656                            6.576636       0.078686       2.007837                    0.999644      28.127724      79.426997       0.643435       0.416705      -1.065175      -0.002753      -0.016423       0.020441       0.026365      -0.001144      -0.005220      -0.020985      -0.010357      -0.062125      -0.031066       0.005863       0.025203             10.669812       4.479786      -0.122234       0.701390       9.626357       1.156567      17.903294           0.001218
          118              C       6.506882       2.687570      20.469215      -0.018849      36.517208 0.40888746E+03  0.93668468E+04                                 9.471035                            6.646181       0.111397       2.047515                    0.999267      26.394097      72.352509       0.660001       0.405109      -1.082971       0.001536       0.001870       0.047920       0.047981      -0.001846      -0.002978      -0.002646       0.012301      -0.049943      -0.017336       0.002378       0.014958             12.197603       4.722523      -0.081470       0.832694      10.338222       0.445254      21.532064           0.002431
          119              C       6.592305       1.531311      21.234645      -0.095844      33.332597 0.41617996E+03  0.96964188E+04                                 9.092695                            6.865478       0.058161       2.001633                    0.999627      28.747587      82.780250       0.618991       0.424709      -1.056977       0.000479       0.021852       0.015837       0.026992      -0.004682      -0.006762       0.012028       0.001783      -0.077272      -0.029892       0.008579       0.021313             10.865863       4.789978       0.127116       0.572502       9.976506       0.119654      17.831104           0.000545
          120              C       6.658744       8.527101       0.281342      -0.078806      31.832570 0.39941116E+03  0.92177548E+04                                 8.790831                            6.701644       0.104733       2.018388                    0.999497      28.550939      82.033974       0.629401       0.421671      -1.058047      -0.009476       0.027526      -0.019389       0.034977      -0.008736      -0.005688      -0.019076      -0.011776      -0.087874      -0.037236       0.008089       0.029147             10.440104       4.801380       0.354187       0.704152       9.761548       1.806337      16.757384           0.000226
          121              C       6.466807       2.608694      18.993731       0.647976      24.027873 0.22463361E+03  0.45275681E+04                                 7.693642                            5.321294       0.040534       2.089053                    0.999264      21.223469      58.583559       0.642872       0.472706      -1.019598       0.011592      -0.004186      -0.073235       0.074265       0.012212      -0.017316      -0.002788       0.146883      -0.220162      -0.075079      -0.037708       0.112786              9.743868       4.208220      -0.428200       0.652878      10.471079      -0.386228      14.552304          -0.000353
          122              C       6.348692      -0.379140       7.907282      -0.143472      38.701685 0.55379052E+03  0.13815336E+05                                10.108638                            7.962735      -0.288658       1.891803                    0.997370      30.243207      89.217601       0.571847       0.429349      -1.057344      -0.023686      -0.060051      -0.028945       0.070746      -0.003080       0.002943      -0.002362      -0.016729       0.047813      -0.017072       0.000435       0.016636             12.160814      11.316787       1.411776       1.039472      17.012918       5.019525       8.152737          -0.000000
          123              C       5.013568      -0.714079       7.763708      -0.081797      31.819463 0.43368289E+03  0.10257622E+05                                 8.942990                            7.095008      -0.112046       1.947352                    0.998296      29.460560      86.816979       0.594931       0.435276      -1.045504       0.019054      -0.023720      -0.023543       0.038471      -0.024818      -0.006761      -0.005858       0.040173       0.026956      -0.037861       0.009719       0.028142             10.392680       9.910079       1.151994       0.902958      14.703866       3.701821       6.564094           0.000805
          124              C       4.621257      -1.990497       7.299270      -0.097961      31.221240 0.42318158E+03  0.98914595E+04                                 8.702671                            6.923745       0.040364       1.994068                    0.999448      28.880944      83.043529       0.616859       0.424802      -1.057912       0.011068       0.019373      -0.009327       0.024183      -0.000386       0.003808      -0.010829       0.038344      -0.025936      -0.023097      -0.000919       0.024016             10.069253       8.739761       0.635811       0.242164      15.212731       3.807519       6.255267           0.001325
          125              C       5.628400      11.621215       7.021723      -0.000248      35.220692 0.43607768E+03  0.10201084E+05                                 9.429815                            6.986510      -0.125974       1.970895                    0.998864      27.103391      76.275598       0.623786       0.419747      -1.068218       0.016699       0.037078       0.010285       0.041945      -0.005150      -0.000769      -0.013726      -0.006375       0.001955      -0.013691      -0.002396       0.016087             11.897441       9.833937       2.371525       1.095650      18.630456       5.313967       7.227931           0.001767
          126              C       6.939268      11.947706       7.183160      -0.097395      30.853217 0.40149717E+03  0.92812744E+04                                 8.639041                            6.757261      -0.013498       1.978662                    0.999570      28.727123      82.704766       0.621285       0.426472      -1.054681      -0.008325       0.021654       0.001127       0.023227      -0.021595      -0.003456      -0.007754       0.011260      -0.004067      -0.024580       0.001410       0.023170             10.030104       9.258756       1.998318       1.060625      14.509151       3.946384       6.322405           0.000432
          127              C       7.294668      -1.333429       7.623037      -0.086911      31.554642 0.40504943E+03  0.93867387E+04                                 8.723151                            6.750641       0.147781       2.023407                    0.999801      28.958251      83.552697       0.626450       0.421904      -1.057220      -0.032650      -0.015866      -0.015638       0.039526      -0.012012      -0.005617      -0.015268       0.079263       0.011748      -0.048244       0.008455       0.039789             10.213944       9.329544       1.410031       0.755996      14.894644       4.195684       6.417644           0.000553
          128              C       5.204451      10.274674       6.431798       0.545251      24.716461 0.27676724E+03  0.58737252E+04                                 7.877282                            5.894574      -0.065956       2.023841                    0.999222      23.205878      65.605590       0.613036       0.470784      -1.021228      -0.015805      -0.047119      -0.006431       0.050113      -0.004266      -0.036051      -0.063244       0.028958       0.193286      -0.081368      -0.019938       0.101307              9.780649       8.308692       1.780206       1.154601      14.872612       3.677668       6.160643          -0.001174
          129              C       8.449455       1.600093       8.027634      -0.140309      38.938586 0.54217544E+03  0.13422240E+05                                10.059223                            7.827497      -0.197378       1.920520                    0.997944      29.914706      87.232759       0.583826       0.423777      -1.063320       0.064104       0.019614      -0.021989       0.070552      -0.002907       0.003206       0.009763      -0.014982      -0.053315      -0.021028       0.001831       0.019197             11.972964      18.275630       2.006300      -1.107864       7.018399      -2.501931      10.624864           0.000119
          130              C       8.746852       2.219967       6.825900      -0.068018      33.639973 0.41832496E+03  0.97949310E+04                                 9.247955                            6.956875      -0.111826       1.951848                    0.999085      28.907597      84.457837       0.602938       0.433856      -1.047497       0.029579      -0.003672       0.020365       0.036099      -0.011123       0.014232       0.011230      -0.045329       0.057755      -0.039535       0.011296       0.028239             11.046155      17.531546       1.699789      -0.911250       6.462851      -2.432118       9.144069           0.001363
          131              C      10.056666       2.493744       6.477572      -0.090875      32.519601 0.38787107E+03  0.88577476E+04                                 8.866543                            6.565475       0.143678       2.031782                    0.999719      28.120835      79.540845       0.643567       0.416751      -1.064548      -0.011306      -0.010530       0.019554       0.024921      -0.002600      -0.000684      -0.002302      -0.025813       0.064636      -0.023957       0.002139       0.021818             10.748518      18.673519       1.555959      -0.405977       5.707073      -1.791459       7.864961           0.001366
          132              C       0.545228       2.173471       7.322715       0.000002      37.578733 0.41122434E+03  0.94452798E+04                                 9.727099                            6.703004       0.028040       2.022420                    0.999189      26.462425      72.924438       0.650847       0.409724      -1.078597      -0.037450      -0.003830       0.012392       0.039632      -0.004779      -0.004063       0.005221      -0.018100      -0.000689      -0.010924      -0.002222       0.013146             12.845992      22.965957       2.909990      -2.205890       6.500955      -2.415614       9.071065           0.002482
          133              C       0.291070       1.494820       8.498324      -0.106146      32.549598 0.40608305E+03  0.93645855E+04                                 8.820977                            6.700137       0.063578       1.996310                    0.999639      28.617461      80.887509       0.640691       0.414557      -1.067781      -0.021926       0.003809      -0.007401       0.023453      -0.013969       0.020297      -0.004971       0.001085       0.020219      -0.022885      -0.005092       0.027977             10.379096      16.592374       1.991572      -2.106653       5.940194      -2.266867       8.604720           0.000989
          134              C       9.508274       1.234266       8.855584      -0.097722      33.450402 0.42089628E+03  0.98284610E+04                                 9.023548                            6.850076       0.130730       2.011609                    0.999786      29.263942      84.208071       0.627406       0.418068      -1.061744       0.019370       0.023097      -0.028142       0.041239      -0.003367       0.014239      -0.020564      -0.049615       0.099477      -0.044018      -0.002967       0.046985             10.646691      17.201719       1.741403      -1.283882       5.731913      -1.881920       9.006440           0.000569
          135              C       1.955228       2.495992       6.929729       0.554552      26.549317 0.27071453E+03  0.56960161E+04                                 8.212841                            5.796877      -0.050962       2.033528                    0.999479      22.678897      63.200839       0.625372       0.465487      -1.027282       0.046092       0.007794      -0.013761       0.048730      -0.018616       0.012178       0.066226      -0.146925       0.035472      -0.087336      -0.024608       0.111944             10.615881      18.240051       2.027586      -1.917596       6.132702      -2.000155       7.474889          -0.003625
          136              C       6.620779       1.322911      10.233938      -0.132389      40.470246 0.53383730E+03  0.13135857E+05                                10.289994                            7.727006      -0.137127       1.939173                    0.998271      29.574753      85.366104       0.593488       0.419416      -1.068415      -0.017940       0.013137       0.071529       0.074906      -0.009273       0.004996      -0.006581       0.051943      -0.004235      -0.028090      -0.001398       0.029488             12.758918       5.714655       0.045572      -1.141241      11.764691       1.580307      20.797409           0.001220
          137              C       6.551175       0.171776      10.996911      -0.097824      33.113273 0.40416546E+03  0.93392329E+04                                 8.940758                            6.695904       0.191334       2.033827                    0.999792      28.894446      82.613600       0.637182       0.415997      -1.063441      -0.007706       0.027102       0.027047       0.039057       0.001194       0.003568       0.003944      -0.038118      -0.144949      -0.048716       0.005281       0.043434             10.634285       4.608735       0.318310      -0.677217       9.542420       0.545351      17.751699           0.000338
          138              C       6.501609       0.252598      12.372363      -0.082914      32.817531 0.38923324E+03  0.88916530E+04                                 8.900655                            6.576636       0.078686       2.007837                    0.999644      28.127719      79.426966       0.643435       0.416705      -1.065175      -0.002752       0.016423      -0.020441       0.026365       0.001144       0.005220      -0.020985      -0.010357      -0.062125      -0.031067       0.005863       0.025203             10.669810       4.479786       0.122234      -0.701389       9.626356       1.156568      17.903289           0.001219
          139              C       6.506882       1.463713      13.023916      -0.018849      36.517204 0.40888740E+03  0.93668449E+04                                 9.471033                            6.646180       0.111398       2.047515                    0.999267      26.394096      72.352496       0.660001       0.405109      -1.082971       0.001536      -0.001870      -0.047920       0.047982       0.001846       0.002978      -0.002646       0.012301      -0.049943      -0.017336       0.002378       0.014958             12.197600       4.722522       0.081470      -0.832694      10.338218       0.445249      21.532061           0.002431
          140              C       6.592305       2.619972      12.258486      -0.095843      33.332593 0.41617989E+03  0.96964163E+04                                 9.092693                            6.865477       0.058161       2.001634                    0.999627      28.747583      82.780229       0.618991       0.424709      -1.056977       0.000479      -0.021852      -0.015837       0.026992       0.004682       0.006762       0.012028       0.001783      -0.077273      -0.029892       0.008579       0.021313             10.865860       4.789977      -0.127116      -0.572501       9.976504       0.119654      17.831100           0.000546
          141              C       6.658744       2.549327      10.883035      -0.078806      31.832549 0.39941086E+03  0.92177463E+04                                 8.790827                            6.701641       0.104734       2.018388                    0.999497      28.550939      82.033970       0.629401       0.421671      -1.058047      -0.009476      -0.027526       0.019389       0.034977       0.008736       0.005688      -0.019076      -0.011776      -0.087874      -0.037236       0.008089       0.029147             10.440099       4.801378      -0.354186      -0.704152       9.761541       1.806335      16.757377           0.000226
          142              C       6.466807       1.542588      14.499400       0.647977      24.027852 0.22463334E+03  0.45275614E+04                                 7.693637                            5.321291       0.040537       2.089054                    0.999264      21.223463      58.583531       0.642873       0.472706      -1.019598       0.011592       0.004186       0.073235       0.074265      -0.012213       0.017316      -0.002788       0.146884      -0.220163      -0.075079      -0.037708       0.112787              9.743861       4.208218       0.428201      -0.652878      10.471069      -0.386235      14.552295          -0.000352
          143              C       3.604623       2.075641      16.746565       0.555508      18.256290 0.18148482E+03  0.34616137E+04                                 6.128900                            4.612201       0.499405       2.231853                    0.999301      21.009546      56.080081       0.730568       0.439549      -1.040203       0.061435       0.000000       0.000000       0.061435      -0.000000       0.000000       0.054400       0.020216       0.368164      -0.085670      -0.051253       0.136922              7.046262       6.417449       0.000000       0.000001      10.638581      -2.089456       4.082757           0.004616
          144              C       6.941377       5.538214       5.582189       0.555508      18.256301 0.18148492E+03  0.34616163E+04                                 6.128901                            4.612201       0.499411       2.231855                    0.999301      21.009559      56.080120       0.730568       0.439549      -1.040203      -0.061436       0.000000      -0.000000       0.061436       0.000000      -0.000000       0.054400       0.020216       0.368166      -0.085670      -0.051253       0.136923              7.046264       6.417451       0.000001       0.000000      10.638583      -2.089457       4.082758           0.004613
          145              O       6.515319       6.606368      17.251642      -0.547457      31.113521 0.48619152E+03  0.11420985E+05                                 7.874222                            6.840240       0.248552       2.135544                    0.995850      27.347046      71.535861       0.722509       0.360883      -1.135174       0.002250       0.030069       0.027869       0.041060      -0.034417      -0.020111      -0.034784       0.087142       0.090207      -0.084234       0.034777       0.049457              8.791118      10.703394      -3.032895      -2.037689       9.320047       1.678682       6.349914           0.027086
          146              O       4.419829       5.935066      17.442553      -0.565989      32.987250 0.52132903E+03  0.12451376E+05                                 8.208282                            7.084918       0.279754       2.137204                    0.995510      27.875368      73.323018       0.710251       0.361068      -1.135987      -0.018153       0.026145       0.027503       0.042066       0.055863       0.038714      -0.013118      -0.004428      -0.025811      -0.073473       0.008394       0.065079              9.295997       8.195311       2.181295       1.019904      13.061695       1.979232       6.630985           0.060632
          147              O       8.373524      -0.293755      17.045101      -0.519115      30.175105 0.45827429E+03  0.10573188E+05                                 7.641770                            6.571730       0.429651       2.197713                    0.997937      26.691853      68.474169       0.751208       0.353399      -1.144809       0.040801      -0.007325       0.000684       0.041459      -0.013723       0.025365      -0.006730      -0.112377       0.113670      -0.081784       0.031175       0.050609              8.552387       9.321577      -1.857190       2.497193       7.219023      -2.843918       9.116563           0.090229
          148              O       7.606830      -1.350261      18.810859      -0.532061      33.855204 0.50888464E+03  0.12032479E+05                                 8.287001                            6.939330       0.550147       2.230664                    0.997978      27.085799      69.963486       0.730001       0.354852      -1.145528       0.036287      -0.012213       0.007614       0.039036       0.027002      -0.051611       0.014720       0.000650      -0.055166      -0.068310       0.015090       0.053220              9.621072      15.189163       1.458417      -1.981253       6.651520      -0.695689       7.022534           0.118624
          149              O       4.010644       6.120882       3.872253      -0.592248      42.623266 0.59402097E+03  0.14656524E+05                                 9.782036                            7.612728       0.104864       2.084324                    0.995182      28.090928      75.073830       0.678527       0.365856      -1.132379      -0.029720      -0.063009      -0.034126       0.077576       0.005671      -0.019111       0.016078       0.054954      -0.185715      -0.068758       0.007190       0.061568             11.605930       6.305300      -0.225172       0.334946      16.972438       5.623868      11.540053           0.039467
          150              O       4.209963       3.916554       3.962014      -0.589463      43.581511 0.57934146E+03  0.14177390E+05                                 9.933630                            7.471580       0.112859       2.089387                    0.995099      27.870189      73.705476       0.692664       0.361345      -1.138125      -0.024827       0.026509      -0.044857       0.057717      -0.003212      -0.009485      -0.039960       0.035987      -0.190077      -0.081104       0.030640       0.050464             12.462227       6.115182      -1.205321       1.254890      15.285649      -7.670091      15.985851           0.023113
          151              O       4.725663      -1.148736      18.981450      -0.692026      47.107418 0.74875554E+03  0.19557665E+05                                10.555597                            8.611564      -0.237509       1.961506                    0.992329      29.831001      81.790077       0.631355       0.371411      -1.129126      -0.008916       0.005740       0.031081       0.032840       0.025610      -0.007281      -0.022539      -0.002067      -0.072842      -0.035385      -0.009159       0.044545             12.545993      12.865439       5.079131      -3.979826      13.028398      -3.512463      11.744142           0.001620
          152              O       4.088684       3.164910      16.487775      -0.531126      37.096984 0.51284047E+03  0.12159153E+05                                 8.820298                            7.023761       0.338344       2.175483                    0.996561      26.694008      69.224787       0.716138       0.360735      -1.139924      -0.046359      -0.060266       0.018144       0.078169       0.025155      -0.017706       0.008513      -0.101969       0.129107      -0.081331       0.033870       0.047461             10.323760       7.775696       2.898625      -0.605474      16.534947      -3.176255       6.660636           0.051065
          153              O       6.515319      -2.455086      16.241489      -0.547458      31.113526 0.48619172E+03  0.11420991E+05                                 7.874223                            6.840241       0.248551       2.135543                    0.995850      27.347053      71.535884       0.722509       0.360883      -1.135174       0.002250      -0.030069      -0.027869       0.041060       0.034417       0.020111      -0.034784       0.087142       0.090207      -0.084234       0.034777       0.049457              8.791117      10.703395       3.032889       2.037688       9.320043       1.678681       6.349913           0.027085
          154              O       4.419829      -1.783784      16.050578      -0.565990      32.987284 0.52132962E+03  0.12451395E+05                                 8.208289                            7.084923       0.279752       2.137203                    0.995510      27.875384      73.323084       0.710250       0.361068      -1.135987      -0.018153      -0.026145      -0.027503       0.042066      -0.055863      -0.038714      -0.013119      -0.004428      -0.025810      -0.073473       0.008394       0.065079              9.296004       8.195321      -2.181297      -1.019905      13.061703       1.979234       6.630989           0.060627
          155              O       8.373524       4.445038      16.448030      -0.519115      30.175102 0.45827417E+03  0.10573183E+05                                 7.641762                            6.571723       0.429656       2.197715                    0.997937      26.691882      68.474209       0.751210       0.353398      -1.144809       0.040800       0.007326      -0.000685       0.041458       0.013724      -0.025368      -0.006729      -0.112381       0.113670      -0.081787       0.031177       0.050610              8.552378       9.321566       1.857186      -2.497191       7.219012      -2.843913       9.116556           0.090229
          156              O       7.606830       5.501543      14.682272      -0.532064      33.855295 0.50888634E+03  0.12032527E+05                                 8.287006                            6.939334       0.550148       2.230663                    0.997978      27.085867      69.963651       0.730002       0.354851      -1.145529       0.036285       0.012211      -0.007613       0.039035      -0.027005       0.051614       0.014725       0.000651      -0.055170      -0.068317       0.015094       0.053223              9.621079      15.189176      -1.458418       1.981255       6.651523      -0.695689       7.022539           0.118615
          157              O       4.010644       4.955546       7.292124      -0.592245      42.623163 0.59401933E+03  0.14656473E+05                                 9.782019                            7.612716       0.104869       2.084326                    0.995182      28.090893      75.073697       0.678527       0.365856      -1.132380      -0.029720       0.063009       0.034126       0.077576      -0.005670       0.019111       0.016077       0.054954      -0.185716      -0.068758       0.007190       0.061568             11.605908       6.305290       0.225173      -0.334945      16.972402       5.623855      11.540031           0.039476
          158              O       4.209963       7.159873       7.202363      -0.589462      43.581398 0.57933955E+03  0.14177332E+05                                 9.933612                            7.471567       0.112861       2.089388                    0.995099      27.870159      73.705361       0.692665       0.361345      -1.138125      -0.024827      -0.026509       0.044858       0.057718       0.003212       0.009485      -0.039958       0.035987      -0.190077      -0.081103       0.030639       0.050464             12.462203       6.115171       1.205319      -1.254888      15.285617      -7.670075      15.985820           0.023116
          159              O       4.725663       5.300019      14.511681      -0.692026      47.107404 0.74875513E+03  0.19557652E+05                                10.555594                            8.611561      -0.237508       1.961506                    0.992329      29.830999      81.790068       0.631356       0.371411      -1.129126      -0.008916      -0.005740      -0.031081       0.032840      -0.025610       0.007281      -0.022539      -0.002067      -0.072842      -0.035385      -0.009159       0.044545             12.545990      12.865439      -5.079129       3.979827      13.028393      -3.512461      11.744139           0.001622
          160              O       4.088684       0.986372      17.005356      -0.531125      37.096967 0.51284017E+03  0.12159144E+05                                 8.820295                            7.023759       0.338346       2.175483                    0.996561      26.693999      69.224754       0.716138       0.360735      -1.139924      -0.046359       0.060266      -0.018144       0.078169      -0.025155       0.017706       0.008513      -0.101968       0.129105      -0.081330       0.033870       0.047460             10.323757       7.775693      -2.898623       0.605475      16.534942      -3.176258       6.660636           0.051069
          161              O       4.030681       1.007487       5.077112      -0.547457      31.113498 0.48619106E+03  0.11420971E+05                                 7.874219                            6.840237       0.248553       2.135544                    0.995850      27.347030      71.535814       0.722509       0.360883      -1.135174      -0.002249      -0.030070      -0.027869       0.041061      -0.034416      -0.020111      -0.034784       0.087141       0.090205      -0.084233       0.034776       0.049457              8.791115      10.703391      -3.032893      -2.037688       9.320042       1.678681       6.349911           0.027082
          162              O       6.126171       1.678789       4.886201      -0.565988      32.987249 0.52132903E+03  0.12451377E+05                                 8.208284                            7.084920       0.279754       2.137204                    0.995510      27.875357      73.323002       0.710250       0.361068      -1.135987       0.018153      -0.026146      -0.027503       0.042066       0.055862       0.038714      -0.013118      -0.004426      -0.025814      -0.073471       0.008393       0.065078              9.296000       8.195314       2.181295       1.019904      13.061699       1.979233       6.630987           0.060626
          163              O       2.172476       7.907610       5.283653      -0.519113      30.174971 0.45827172E+03  0.10573119E+05                                 7.641774                            6.571734       0.429641       2.197712                    0.997937      26.691685      68.473803       0.751204       0.353401      -1.144806      -0.040809       0.007325      -0.000681       0.041466      -0.013719       0.025354      -0.006734      -0.112357       0.113663      -0.081768       0.031165       0.050604              8.552392       9.321582      -1.857191       2.497192       7.219027      -2.843919       9.116567           0.090226
          164              O       2.939170       8.964116       3.517895      -0.532061      33.855094 0.50888252E+03  0.12032423E+05                                 8.287018                            6.939345       0.550125       2.230658                    0.997978      27.085637      69.963191       0.729995       0.354855      -1.145525      -0.036290       0.012216      -0.007618       0.039042       0.026996      -0.051604       0.014706       0.000646      -0.055146      -0.068293       0.015080       0.053214              9.621093      15.189196       1.458419      -1.981255       6.651533      -0.695692       7.022549           0.118618
          165              O       6.535356       1.492973      18.456501      -0.592245      42.623189 0.59401966E+03  0.14656482E+05                                 9.782021                            7.612716       0.104870       2.084326                    0.995182      28.090904      75.073724       0.678527       0.365856      -1.132380       0.029720       0.063009       0.034126       0.077576       0.005670      -0.019110       0.016078       0.054954      -0.185716      -0.068759       0.007191       0.061568             11.605912       6.305291      -0.225173       0.334945      16.972409       5.623860      11.540034           0.039476
          166              O       6.336037       3.697301      18.366740      -0.589461      43.581468 0.57934084E+03  0.14177370E+05                                 9.933621                            7.471574       0.112862       2.089388                    0.995099      27.870182      73.705430       0.692665       0.361344      -1.138125       0.024826      -0.026509       0.044857       0.057717      -0.003212      -0.009485      -0.039960       0.035988      -0.190077      -0.081104       0.030640       0.050464             12.462214       6.115176      -1.205320       1.254889      15.285631      -7.670082      15.985835           0.023118
          167              O       5.820337       8.762591       3.347304      -0.692026      47.107405 0.74875528E+03  0.19557656E+05                                10.555594                            8.611561      -0.237507       1.961506                    0.992329      29.830997      81.790055       0.631356       0.371411      -1.129126       0.008916      -0.005740      -0.031081       0.032840       0.025610      -0.007280      -0.022539      -0.002067      -0.072843      -0.035386      -0.009159       0.044544             12.545990      12.865435       5.079130      -3.979825      13.028395      -3.512463      11.744139           0.001622
          168              O       6.457316       4.448945       5.840979      -0.531125      37.096988 0.51284047E+03  0.12159152E+05                                 8.820296                            7.023758       0.338346       2.175484                    0.996561      26.694014      69.224788       0.716138       0.360735      -1.139924       0.046359       0.060266      -0.018144       0.078168       0.025156      -0.017706       0.008513      -0.101973       0.129112      -0.081334       0.033871       0.047462             10.323757       7.775694       2.898625      -0.605474      16.534944      -3.176255       6.660633           0.051060
          169              O       4.030681      10.068941       6.087265      -0.547457      31.113474 0.48619074E+03  0.11420962E+05                                 7.874217                            6.840237       0.248551       2.135544                    0.995850      27.347017      71.535783       0.722509       0.360883      -1.135173      -0.002250       0.030071       0.027870       0.041062       0.034415       0.020110      -0.034784       0.087140       0.090201      -0.084231       0.034775       0.049456              8.791110      10.703386       3.032885       2.037685       9.320036       1.678679       6.349909           0.027083
          170              O       6.126171       9.397639       6.278176      -0.565988      32.987217 0.52132828E+03  0.12451357E+05                                 8.208288                            7.084923       0.279749       2.137203                    0.995510      27.875310      73.322913       0.710249       0.361069      -1.135986       0.018154       0.026147       0.027504       0.042068      -0.055859      -0.038711      -0.013117      -0.004423      -0.025821      -0.073466       0.008390       0.065076              9.296004       8.195320      -2.181297      -1.019905      13.061703       1.979234       6.630989           0.060630
          171              O       2.172476       3.168817       5.880724      -0.519116      30.175116 0.45827441E+03  0.10573191E+05                                 7.641766                            6.571726       0.429655       2.197714                    0.997937      26.691884      68.474223       0.751210       0.353398      -1.144809      -0.040800      -0.007325       0.000684       0.041458       0.013725      -0.025368      -0.006729      -0.112382       0.113671      -0.081788       0.031178       0.050610              8.552383       9.321574       1.857189      -2.497194       7.219015      -2.843914       9.116560           0.090225
          172              O       2.939170       2.112312       7.646482      -0.532062      33.855251 0.50888550E+03  0.12032502E+05                                 8.286999                            6.939329       0.550149       2.230664                    0.997978      27.085847      69.963582       0.730002       0.354851      -1.145529      -0.036285      -0.012212       0.007613       0.039035      -0.027004       0.051614       0.014724       0.000651      -0.055172      -0.068316       0.015093       0.053222              9.621071      15.189163      -1.458416       1.981254       6.651517      -0.695689       7.022533           0.118621
          173              O       6.535356       2.658309      15.036630      -0.592247      42.623217 0.59402022E+03  0.14656499E+05                                 9.782021                            7.612717       0.104869       2.084326                    0.995182      28.090923      75.073767       0.678528       0.365855      -1.132380       0.029720      -0.063009      -0.034125       0.077575      -0.005670       0.019111       0.016080       0.054955      -0.185721      -0.068761       0.007191       0.061570             11.605912       6.305292       0.225173      -0.334945      16.972409       5.623858      11.540035           0.039469
          174              O       6.336037       0.453982      15.126391      -0.589462      43.581435 0.57934015E+03  0.14177348E+05                                 9.933611                            7.471566       0.112864       2.089389                    0.995099      27.870184      73.705408       0.692666       0.361344      -1.138125       0.024827       0.026509      -0.044857       0.057717       0.003212       0.009485      -0.039961       0.035989      -0.190078      -0.081105       0.030640       0.050465             12.462202       6.115170       1.205319      -1.254888      15.285617      -7.670075      15.985818           0.023116
          175              O       5.820337       2.313836       7.817073      -0.692026      47.107407 0.74875519E+03  0.19557653E+05                                10.555595                            8.611562      -0.237509       1.961506                    0.992329      29.830999      81.790072       0.631355       0.371411      -1.129126       0.008916       0.005740       0.031081       0.032840      -0.025610       0.007281      -0.022539      -0.002067      -0.072843      -0.035385      -0.009159       0.044545             12.545992      12.865441      -5.079130       3.979828      13.028393      -3.512462      11.744141           0.001621
          176              O       6.457316       6.627483       5.323398      -0.531127      37.097029 0.51284119E+03  0.12159174E+05                                 8.820305                            7.023766       0.338343       2.175482                    0.996561      26.694022      69.224838       0.716138       0.360735      -1.139923       0.046360      -0.060266       0.018144       0.078169      -0.025155       0.017706       0.008513      -0.101972       0.129112      -0.081333       0.033871       0.047462             10.323769       7.775702      -2.898627       0.605476      16.534963      -3.176263       6.660643           0.051058

******************************************************
Auxiliary information for the entire system
The total spin magnetic moment of the unit cell is   1.745934
The total net atomic charge of the unit cell is   -0.000001
Accuracy of reproducing the electrostatic potential in the unit cell:
  The inner radius (bohr) =    5.0000
  The outer radius (bohr) =   12.0000
  Valid grid points have density less than (e/(bohr^3)) =    0.0001
  The number of valid grid points were=       209756
  The rms potential error without charges in kcal/mol is=      3.68496
  The rms potential error with partial charges in kcal/mol is=      0.76895
  The RRMSE value at monopole order=      0.20867
  The rms potential error with partial charges and cloud penetration in kcal/mol is=      0.76359
  The RRMSE value at monopole order with cloud penetration is=      0.20722
  The rms potential error with partial charges and atomic dipoles in kcal/mol is=      0.32831
  The RRMSE value at dipole order=      0.08909
  The rms potential error with partial charges, atomic dipoles and cloud penetration in kcal/mol is=      0.31729
  The RRMSE value at dipole order with cloud penetration=      0.08611

******************************************************
The electron densities and ab initio electrostatic potential were computed in VASP using the PBE functional and
projector augmented wave method. See the main text of the journal article for a description of computational details.
The atomic charges, dipoles, and quadrupoles were computed with the DDEC6 method as described in
(a) T. A. Manz and N. Gabaldon Limas, RSC Adv. 6 (2016) 47771-47801 DOI: 10.1039/c6ra04656h
(b) N. Gabaldon Limas and T. A. Manz, RSC Adv. 8 (2018) 2678-2707 DOI: 10.1039/c7ra11829e.
For each atom in the material, the electron cloud parameters were fit to the spherically averaged atom-in-material
electron density using radial positions for which this density was between 10^-4 and 10^-2 electrons per cubic bohr.
The polarizabilities, dispersion coefficients, and quantum Drude oscillator (QDO) parameters were fit using the MCLF method.
The magnetic structure of the system was optimized in VASP from the default ferromagnetic initial guess using spin polarization.
The atomic spin moments (ASMs) were computed on this optimized magnetic structure using the DDEC6 partition as inputs
to the method of T. A. Manz and D. S. Sholl, J. Chem. Theory Comput. 7 (2011) 4146-4164 DOI: 10.1021/ct200539n.
The RMSE and RRMSE were computed using a uniform grid with Ewald summation.
