# Supplementary material for: A collection of forcefield precursors for metal–organic frameworks
Source: RSC Adv. 2019 Nov 13;9(63):36492–507. doi: 10.1039/c9ra07327b (PMC9075174; doi:10.1039/c9ra07327b)
Supplement: RA-009-C9RA07327B-s3709 [file RA-009-C9RA07327B-s3709.xyz]

  176
jmolscript: load "" {1 1 1} spacegroup "x,y,z" unitcell [{     10.454800     0.000000     0.000000 }, {      0.000000    14.383200     0.000000 }, {      0.000000    -6.949168    22.245555 }]
Yb     9.745651     6.827640    17.184469     1.247005
Yb     9.745651    -2.868192    16.183864     1.247005
Yb     0.709149     0.606392     5.061086     1.247006
Yb     0.709149    10.302224     6.061691     1.247004
P      9.039220     8.481444     8.390134     0.840216
P      9.039220     2.427172     2.732644     0.840217
P      1.415580    -1.047412    13.855421     0.840216
P      1.415580     5.006860    19.512911     0.840216
H      9.274453     6.502460    10.475432     0.106310
H      9.418729     6.561950    12.766724     0.126092
H      9.116586    -3.822996    12.675517     0.125613
H      9.081039    10.491244    10.373102     0.113858
H      6.457930     7.976203     9.634550     0.111545
H      4.269740     8.565155     9.102881     0.124244
H      5.545226    10.053554     5.581410     0.126540
H      7.716688     9.630042     6.182040     0.121748
H      1.003661     7.087450     7.930540     0.121593
H      1.593312     4.994079     7.214233     0.121219
H      8.180881     3.975280     6.907245     0.121018
H      7.566139     6.072173     7.616878     0.109902
H      9.274453     4.406156     0.647346     0.106310
H      9.418729    -2.602502    20.601608     0.126092
H      9.116586     7.782444    20.692815     0.125613
H      9.081039     0.417372     0.749675     0.113858
H      6.457930     2.932413     1.488228     0.111545
H      4.269740     2.343461     2.019896     0.124244
H      5.545226     0.855062     5.541368     0.126540
H      7.716688     1.278574     4.940738     0.121748
H      1.003661     3.821166     3.192237     0.121593
H      1.593312     5.914537     3.908544     0.121219
H      8.180881     6.933336     4.215533     0.121018
H      7.566139     4.836443     3.505899     0.109902
H      1.180347     0.931572    11.770123     0.106310
H      1.036071     0.872082     9.478831     0.126092
H      1.338214    11.257028     9.570038     0.125613
H      1.373761    -3.057212    11.872453     0.113859
H      3.996870    -0.542171    12.611005     0.111545
H      6.185060    -1.131123    13.142674     0.124244
H      4.909574    -2.619522    16.664145     0.126540
H      2.738112    -2.196010    16.063515     0.121748
H      9.451139     0.346582    14.315015     0.121593
H      8.861488     2.439953    15.031322     0.121218
H      2.273919     3.458752    15.338310     0.121018
H      2.888661     1.361859    14.628677     0.109902
H      1.180347     3.027876    21.598209     0.106310
H      1.036071    10.036534     1.643947     0.126092
H      1.338214    -0.348412     1.552740     0.125613
H      1.373761     7.016660    21.495880     0.113858
H      3.996870     4.501619    20.757327     0.111545
H      6.185060     5.090571    20.225659     0.124244
H      4.909574     6.578970    16.704187     0.126540
H      2.738112     6.155458    17.304817     0.121748
H      9.451139     3.612866    19.053318     0.121593
H      8.861488     1.519495    18.337011     0.121218
H      2.273919     0.500696    18.030022     0.121017
H      2.888661     2.597589    18.739656     0.109902
H      2.544698    -5.211876    16.684166     0.052542
H      7.910102    -1.737292     5.561389     0.052540
C      9.139586     8.485434    10.168443    -0.129535
C      9.249362     7.322044    10.913669    -0.097667
C      9.322545     7.354286    12.288445    -0.092901
C      9.254589     8.566919    12.960260    -0.014758
C      9.156314     9.741315    12.235055    -0.097247
C      9.119722     9.696775    10.853606    -0.074537
C      9.282817     8.595509    14.461835     0.589067
C      7.326724     8.808860     7.972807    -0.134688
C      6.271835     8.431455     8.844833    -0.100236
C      4.960803     8.747126     8.511149    -0.104673
C      4.688978     9.342056     7.274296    -0.007029
C      5.730276     9.662671     6.404495    -0.092964
C      7.026671     9.402643     6.762649    -0.067478
C      3.276534     9.694186     6.920592     0.522347
C      9.459503     6.826095     7.837109    -0.137320
C      0.340826     6.470960     7.716983    -0.072943
C      0.692108     5.212736     7.283195    -0.087761
C     10.200748     4.269133     6.947287    -0.011886
C      8.835351     4.607349     7.098557    -0.099223
C      8.467343     5.858332     7.527896    -0.099380
C      0.100366     2.941111     6.377801     0.532690
C      9.139586     2.423182     0.954334    -0.129535
C      9.249362     3.586572     0.209108    -0.097667
C      9.322545    -3.394838    21.079888    -0.092901
C      9.254589    -4.607471    20.408072    -0.014758
C      9.156314    -5.781867    21.133277    -0.097247
C      9.119722     1.211841     0.269171    -0.074537
C      9.282817    -4.636061    18.906497     0.589067
C      7.326724     2.099756     3.149971    -0.134688
C      6.271835     2.477161     2.277945    -0.100237
C      4.960803     2.161490     2.611628    -0.104672
C      4.688978     1.566560     3.848481    -0.007029
C      5.730276     1.245945     4.718282    -0.092964
C      7.026671     1.505973     4.360129    -0.067478
C      3.276534     1.214430     4.202185     0.522344
C      9.459503     4.082521     3.285668    -0.137320
C      0.340826     4.437656     3.405794    -0.072943
C      0.692108     5.695880     3.839583    -0.087761
C     10.200748     6.639483     4.175491    -0.011886
C      8.835351     6.301267     4.024221    -0.099223
C      8.467343     5.050284     3.594882    -0.099380
C      0.100366     7.967505     4.744977     0.532691
C      1.315214    -1.051402    12.077112    -0.129535
C      1.205438     0.111988    11.331886    -0.097668
C      1.132255     0.079746     9.957110    -0.092900
C      1.200211    -1.132887     9.285295    -0.014758
C      1.298486    -2.307283    10.010500    -0.097247
C      1.335078    -2.262743    11.391949    -0.074538
C      1.171983    -1.161477     7.783720     0.589066
C      3.128076    -1.374828    14.272748    -0.134688
C      4.182965    -0.997423    13.400722    -0.100236
C      5.493997    -1.313094    13.734406    -0.104673
C      5.765822    -1.908024    14.971259    -0.007029
C      4.724524    -2.228639    15.841060    -0.092964
C      3.428129    -1.968611    15.482906    -0.067477
C      7.178266    -2.260154    15.324963     0.522349
C      0.995297     0.607937    14.408446    -0.137320
C     10.113974     0.963072    14.528572    -0.072943
C      9.762692     2.221296    14.962360    -0.087760
C      0.254052     3.164899    15.298268    -0.011886
C      1.619449     2.826683    15.146998    -0.099223
C      1.987457     1.575700    14.717659    -0.099380
C     10.354434     4.492921    15.867754     0.532689
C      1.315214     5.010850    21.291221    -0.129535
C      1.205438     3.847460    22.036447    -0.097667
C      1.132255    10.828870     1.165667    -0.092900
C      1.200211    12.041503     1.837483    -0.014758
C      1.298486    13.215899     1.112278    -0.097247
C      1.335078     6.222191    21.976384    -0.074537
C      1.171983    12.070093     3.339058     0.589068
C      3.128076     5.334276    19.095584    -0.134688
C      4.182965     4.956871    19.967610    -0.100237
C      5.493997     5.272542    19.633927    -0.104672
C      5.765822     5.867472    18.397074    -0.007029
C      4.724524     6.188087    17.527273    -0.092964
C      3.428129     5.928059    17.885426    -0.067478
C      7.178266     6.219602    18.043370     0.522346
C      0.995297     3.351511    18.959887    -0.137320
C     10.113974     2.996376    18.839761    -0.072943
C      9.762692     1.738152    18.405972    -0.087760
C      0.254052     0.794549    18.070064    -0.011886
C      1.619449     1.132765    18.221334    -0.099223
C      1.987457     2.383748    18.650673    -0.099380
C     10.354434    -0.533473    17.500578     0.532691
C      1.614221    -5.211876    16.684166     0.500774
C      8.840579    -1.737292     5.561389     0.500775
O      9.386319     7.493013    15.053567    -0.490332
O      9.197088    -4.683206    15.042444    -0.486879
O      2.312602     9.322130     7.623552    -0.446091
O      3.081030    10.364959     5.846132    -0.432613
O      1.267122     2.734429     6.021872    -0.473662
O      9.634098     2.072851     6.224306    -0.478736
O      9.948788     9.521814     7.799292    -0.673793
O      1.141664     8.075373    16.886601    -0.433331
O      9.386319    -3.533565    18.314765    -0.490331
O      9.197088    -5.740546    18.325888    -0.486881
O      2.312602     1.586486     3.499226    -0.446092
O      3.081030     0.543657     5.276646    -0.432609
O      1.267122     8.174187     5.100906    -0.473661
O      9.634098     8.835765     4.898471    -0.478736
O      9.948788     1.386802     3.323486    -0.673794
O      1.141664    -4.115925    16.481732    -0.433331
O      1.068481    -0.058981     7.191988    -0.490332
O      1.257712    -2.265962     7.203111    -0.486880
O      8.142198    -1.888098    14.622003    -0.446095
O      7.373770    -2.930927    16.399423    -0.432615
O      9.187678     4.699603    16.223683    -0.473661
O      0.820702     5.361181    16.021249    -0.478734
O      0.506012    -2.087782    14.446263    -0.673793
O      9.313136    -0.641341     5.358954    -0.433330
O      1.068481    10.967597     3.930790    -0.490333
O      1.257712    -1.208622     3.919667    -0.486883
O      8.142198     5.847546    18.746329    -0.446094
O      7.373770     6.890375    16.968909    -0.432611
O      9.187678    -0.740155    17.144649    -0.473661
O      0.820702    -1.401733    17.347084    -0.478736
O      0.506012     6.047230    18.922069    -0.673794
O      9.313136    11.549957     5.763823    -0.433330

The following XYZ coordinates are in angstroms. Other properties are in atomic units.
The sperically averaged electron density of each atom fit to a function of the form exp(a - br)
eigen_1, eigen_2 and eigen_3 are the three eigenvalues of traceless quadrupole moment tensor
  atom number  atomic symbol              X              Y              Z     net charge C6 coefficient C8 coefficient C10 coefficient fluctuating dipole atomic polarizability isotropic forcefield polarizability              a              b squared Pearson coefficient          <r^3>          <r^4>         wp_QDO          m_QDO          q_QDO       dipole_x       dipole_y       dipole_z         dipole            Qxy            Qxz            Qyz     Q(x^2-y^2)  Q(3z^2 - R^2)        eigen_1        eigen_2        eigen_3 static polarizability      alpha(xx)      alpha(xy)      alpha(xz)      alpha(yy)      alpha(yz)      alpha(zz) atomic spin moment
            1             Yb       9.745651       6.827640      17.184469       1.247005     161.892133 0.34309791E+04  0.12390813E+06                                23.879575                           19.286166       0.122151       1.772772                    0.999901      83.053488     222.588703       0.417176       0.406542      -1.168140       0.015834       0.008203       0.020472       0.027150      -0.018920       0.024060       0.013256       0.015333       0.099010      -0.044911       0.000650       0.044262             29.684358      25.855617      -2.774322      -0.673095      35.898446      -0.334165      27.299011           0.031637
            2             Yb       9.745651      -2.868192      16.183864       1.247005     161.892209 0.34309807E+04  0.12390821E+06                                23.879588                           19.286174       0.122162       1.772774                    0.999901      83.053585     222.589043       0.417176       0.406542      -1.168140       0.015835      -0.008204      -0.020471       0.027150       0.018919      -0.024061       0.013255       0.015330       0.099012      -0.044911       0.000649       0.044262             29.684377      25.855639       2.774316       0.673102      35.898462      -0.334169      27.299031           0.031637
            3             Yb       0.709149       0.606392       5.061086       1.247006     161.892122 0.34309785E+04  0.12390810E+06                                23.879574                           19.286164       0.122149       1.772772                    0.999901      83.053481     222.588675       0.417176       0.406542      -1.168140      -0.015835      -0.008204      -0.020471       0.027149      -0.018921       0.024061       0.013255       0.015334       0.099010      -0.044912       0.000650       0.044262             29.684356      25.855607      -2.774327      -0.673093      35.898452      -0.334162      27.299009           0.031638
            4             Yb       0.709149      10.302224       6.061691       1.247004     161.892246 0.34309812E+04  0.12390824E+06                                23.879597                           19.286180       0.122160       1.772774                    0.999901      83.053631     222.589232       0.417176       0.406542      -1.168139      -0.015836       0.008204       0.020472       0.027151       0.018920      -0.024061       0.013256       0.015332       0.099016      -0.044912       0.000649       0.044263             29.684391      25.855644       2.774324       0.673099      35.898485      -0.334168      27.299043           0.031638
            5              P       9.039220       8.481444       8.390134       0.840216     110.192359 0.18948518E+04  0.62691074E+05                                18.059510                           13.460839       0.065193       1.802904                    0.998653      54.865069     171.664779       0.516268       0.358592      -1.134257       0.065501       0.072034      -0.043929       0.106814       0.000699       0.006380      -0.004487       0.004654      -0.030593      -0.013502       0.003921       0.009581             23.126012      21.915033      -1.144426      -0.954427      21.316078       2.412208      26.146924           0.000873
            6              P       9.039220       2.427172       2.732644       0.840217     110.192334 0.18948516E+04  0.62691066E+05                                18.059507                           13.460839       0.065192       1.802904                    0.998653      54.865054     171.664729       0.516268       0.358592      -1.134257       0.065501      -0.072034       0.043929       0.106814      -0.000699      -0.006381      -0.004487       0.004655      -0.030593      -0.013502       0.003921       0.009581             23.126006      21.915030       1.144425       0.954431      21.316087       2.412200      26.146899           0.000874
            7              P       1.415580      -1.047412      13.855421       0.840216     110.192375 0.18948521E+04  0.62691087E+05                                18.059511                           13.460840       0.065193       1.802904                    0.998653      54.865076     171.664807       0.516268       0.358592      -1.134257      -0.065501      -0.072034       0.043929       0.106814       0.000699       0.006381      -0.004487       0.004654      -0.030594      -0.013502       0.003921       0.009581             23.126014      21.915039      -1.144425      -0.954428      21.316078       2.412209      26.146924           0.000873
            8              P       1.415580       5.006860      19.512911       0.840216     110.192361 0.18948520E+04  0.62691085E+05                                18.059510                           13.460841       0.065192       1.802904                    0.998653      54.865062     171.664763       0.516268       0.358592      -1.134257      -0.065501       0.072034      -0.043929       0.106814      -0.000699      -0.006381      -0.004487       0.004654      -0.030593      -0.013502       0.003921       0.009581             23.126010      21.915037       1.144425       0.954432      21.316089       2.412201      26.146904           0.000874
            9              H       9.274453       6.502460      10.475432       0.106310       1.171492 0.84719462E+01  0.83257790E+02                                 1.745111                            1.632482      -1.001898       2.394323                    0.998456       3.386362       9.082302       0.528348       1.179627      -0.733189       0.002746      -0.038682      -0.010805       0.040256      -0.003365       0.001792      -0.000984      -0.034509      -0.011441      -0.015910      -0.003634       0.019544              1.802057       1.327147      -0.051830      -0.013703       2.102326       0.495213       1.976697           0.000151
           10              H       9.418729       6.561950      12.766724       0.126092       1.052513 0.73782104E+01  0.70039303E+02                                 1.628560                            1.527176      -0.862877       2.478103                    0.999427       3.177677       8.373496       0.544323       1.185383      -0.732370       0.004751      -0.035814       0.018187       0.040447      -0.003112       0.000927      -0.003339      -0.031732      -0.005573      -0.015267      -0.002426       0.017693              1.673640       1.248504      -0.096340       0.075661       1.950067      -0.420713       1.822350           0.000672
           11              H       9.116586      -3.822996      12.675517       0.125613       1.046680 0.74702145E+01  0.72453882E+02                                 1.727814                            1.615114      -1.245065       2.298815                    0.994951       3.560431      10.071059       0.482251       1.309496      -0.701337      -0.001491       0.036383       0.016711       0.040065      -0.002349       0.001365      -0.001307      -0.028346      -0.003142      -0.013965      -0.001050       0.015015              1.790981       1.381344       0.002930      -0.040084       2.118650       0.456799       1.872950           0.000415
           12              H       9.081039      10.491244      10.373102       0.113858       1.155235 0.86586927E+01  0.85863772E+02                                 1.761876                            1.679699      -0.938270       2.436838                    0.998337       3.358490       9.154260       0.505483       1.221918      -0.724174      -0.000672       0.036329      -0.019882       0.041419      -0.006206       0.001574      -0.003689      -0.030505       0.010917      -0.018319       0.002415       0.015904              1.792438       1.437647       0.067971       0.012101       2.062824      -0.366359       1.876842           0.000047
           13              H       6.457930       7.976203       9.634550       0.111545       1.172684 0.86342704E+01  0.85163409E+02                                 1.745048                            1.649398      -0.909629       2.444904                    0.998898       3.331749       8.920237       0.525560       1.181562      -0.733691      -0.000305      -0.021003       0.036198       0.041851      -0.001257      -0.007327      -0.012688       0.009214       0.024272      -0.016772      -0.000308       0.017080              1.779994       1.685591      -0.161380       0.283068       1.546486      -0.348236       2.107905           0.000120
           14              H       4.269740       8.565155       9.102881       0.124244       1.079418 0.76492922E+01  0.72587821E+02                                 1.595618                            1.509166      -0.910319       2.452932                    0.999002       3.117293       7.965621       0.578069       1.116566      -0.750395      -0.027502      -0.007319       0.028805       0.040493       0.000216      -0.007820      -0.010778       0.011008       0.030262      -0.015721      -0.002068       0.017790              1.627115       1.998736       0.060847      -0.337165       1.288542      -0.090737       1.594069           0.000713
           15              H       5.545226      10.053554       5.581410       0.126540       1.102146 0.80021880E+01  0.77097327E+02                                 1.649404                            1.569730      -0.882289       2.470174                    0.999256       3.148364       8.210039       0.550558       1.154709      -0.741228      -0.004747       0.016379      -0.037476       0.041173       0.001133      -0.003674      -0.010746       0.010720       0.037908      -0.015750      -0.001752       0.017502              1.667357       1.622499      -0.112739       0.181637       1.470490      -0.330692       1.909083           0.001159
           16              H       7.716688       9.630042       6.182040       0.121748       1.080948 0.75258575E+01  0.73228365E+02                                 1.764958                            1.618535      -1.346133       2.239007                    0.995150       3.697223      10.521306       0.482240       1.305327      -0.700945       0.026107       0.008889      -0.027969       0.039279      -0.001921      -0.000052      -0.009484       0.014723       0.036756      -0.016792       0.001402       0.015390              1.861721       2.302066       0.168617      -0.505825       1.535564      -0.160201       1.747533           0.000525
           17              H       1.003661       7.087450       7.930540       0.121593       1.093295 0.78464864E+01  0.76798410E+02                                 1.765323                            1.646594      -1.085601       2.371358                    0.997108       3.498194       9.836932       0.482947       1.295774      -0.705436       0.031784       0.025916       0.006763       0.041565      -0.001172       0.002720       0.009010       0.010032      -0.030180      -0.015681       0.005274       0.010407              1.840323       1.931426       0.512893       0.131662       2.106690       0.214837       1.482853           0.000361
           18              H       1.593312       4.994079       7.214233       0.121219       1.078817 0.79528943E+01  0.76571029E+02                                 1.631223                            1.569674      -0.820348       2.495630                    0.999543       3.158491       8.257226       0.547573       1.161782      -0.739451       0.040448      -0.006193      -0.002551       0.040999       0.001888       0.001572       0.002517       0.017600      -0.042223      -0.014615      -0.001534       0.016149              1.639094       2.045344      -0.214019      -0.033736       1.541786       0.079957       1.330151           0.000470
           19              H       8.180881       3.975280       6.907245       0.121018       1.088209 0.79468439E+01  0.76880956E+02                                 1.666764                            1.588100      -0.888343       2.462481                    0.999124       3.257090       8.675742       0.531973       1.190124      -0.731349      -0.031165      -0.025370      -0.006512       0.040710       0.006635      -0.000552       0.003733       0.015306      -0.043399      -0.015561      -0.001821       0.017382              1.695259       1.722256       0.362926       0.112044       1.949347       0.230258       1.414174           0.000827
           20              H       7.566139       6.072173       7.616878       0.109902       1.120759 0.82158445E+01  0.80200620E+02                                 1.702328                            1.615654      -0.959069       2.417899                    0.998709       3.338964       8.953172       0.526629       1.191449      -0.730663      -0.040975       0.001339      -0.000128       0.040997       0.005780       0.002822       0.004855       0.016768      -0.036260      -0.014099      -0.002734       0.016833              1.737487       2.203950      -0.341690      -0.142329       1.624166       0.134202       1.384344           0.000052
           21              H       9.274453       4.406156       0.647346       0.106310       1.171492 0.84719424E+01  0.83257736E+02                                 1.745110                            1.632481      -1.001898       2.394323                    0.998456       3.386360       9.082293       0.528348       1.179626      -0.733190       0.002746       0.038682       0.010805       0.040256       0.003365      -0.001792      -0.000984      -0.034509      -0.011441      -0.015910      -0.003634       0.019544              1.802056       1.327146       0.051830       0.013703       2.102325       0.495213       1.976697           0.000152
           22              H       9.418729      -2.602502      20.601608       0.126092       1.052513 0.73782053E+01  0.70039236E+02                                 1.628559                            1.527176      -0.862877       2.478102                    0.999427       3.177675       8.373487       0.544323       1.185382      -0.732370       0.004751       0.035814      -0.018187       0.040447       0.003112      -0.000927      -0.003339      -0.031732      -0.005573      -0.015267      -0.002426       0.017693              1.673639       1.248503       0.096340      -0.075661       1.950065      -0.420713       1.822350           0.000672
           23              H       9.116586       7.782444      20.692815       0.125613       1.046679 0.74702096E+01  0.72453816E+02                                 1.727813                            1.615113      -1.245065       2.298815                    0.994951       3.560429      10.071049       0.482251       1.309496      -0.701337      -0.001491      -0.036383      -0.016711       0.040065       0.002349      -0.001365      -0.001307      -0.028346      -0.003142      -0.013965      -0.001050       0.015015              1.790980       1.381343      -0.002930       0.040084       2.118649       0.456799       1.872948           0.000415
           24              H       9.081039       0.417372       0.749675       0.113858       1.155234 0.86586842E+01  0.85863662E+02                                 1.761875                            1.679698      -0.938270       2.436838                    0.998337       3.358488       9.154252       0.505483       1.221918      -0.724175      -0.000672      -0.036329       0.019882       0.041419       0.006206      -0.001574      -0.003689      -0.030505       0.010917      -0.018319       0.002415       0.015904              1.792437       1.437646      -0.067971      -0.012101       2.062823      -0.366359       1.876841           0.000048
           25              H       6.457930       2.932413       1.488228       0.111545       1.172683 0.86342612E+01  0.85163289E+02                                 1.745047                            1.649397      -0.909629       2.444904                    0.998898       3.331747       8.920228       0.525560       1.181562      -0.733691      -0.000305       0.021003      -0.036199       0.041851       0.001257       0.007327      -0.012688       0.009214       0.024272      -0.016772      -0.000308       0.017080              1.779992       1.685590       0.161380      -0.283068       1.546485      -0.348235       2.107903           0.000121
           26              H       4.269740       2.343461       2.019896       0.124244       1.079414 0.76492574E+01  0.72587406E+02                                 1.595614                            1.509163      -0.910310       2.452937                    0.999002       3.117286       7.965598       0.578069       1.116566      -0.750395      -0.027502       0.007319      -0.028805       0.040493      -0.000216       0.007820      -0.010777       0.011008       0.030261      -0.015721      -0.002068       0.017789              1.627112       1.998731      -0.060847       0.337164       1.288539      -0.090737       1.594065           0.000714
           27              H       5.545226       0.855062       5.541368       0.126540       1.102136 0.80020957E+01  0.77096207E+02                                 1.649394                            1.569721      -0.882273       2.470182                    0.999256       3.148346       8.209977       0.550560       1.154709      -0.741228      -0.004747      -0.016379       0.037476       0.041173      -0.001132       0.003674      -0.010746       0.010721       0.037907      -0.015751      -0.001751       0.017502              1.667347       1.622488       0.112738      -0.181635       1.470482      -0.330689       1.909071           0.001159
           28              H       7.716688       1.278574       4.940738       0.121748       1.080947 0.75258486E+01  0.73228257E+02                                 1.764958                            1.618534      -1.346132       2.239008                    0.995150       3.697220      10.521296       0.482240       1.305327      -0.700945       0.026107      -0.008889       0.027969       0.039279       0.001921       0.000052      -0.009484       0.014723       0.036756      -0.016792       0.001402       0.015390              1.861720       2.302064      -0.168617       0.505825       1.535564      -0.160201       1.747533           0.000525
           29              H       1.003661       3.821166       3.192237       0.121593       1.093291 0.78464450E+01  0.76797906E+02                                 1.765319                            1.646591      -1.085595       2.371361                    0.997108       3.498185       9.836901       0.482948       1.295775      -0.705436       0.031784      -0.025916      -0.006764       0.041565       0.001172      -0.002720       0.009010       0.010032      -0.030180      -0.015681       0.005274       0.010407              1.840318       1.931421      -0.512891      -0.131662       2.106684       0.214837       1.482850           0.000362
           30              H       1.593312       5.914537       3.908544       0.121219       1.078818 0.79529014E+01  0.76571108E+02                                 1.631224                            1.569674      -0.820350       2.495628                    0.999543       3.158493       8.257230       0.547573       1.161781      -0.739451       0.040448       0.006193       0.002551       0.040999      -0.001888      -0.001572       0.002517       0.017600      -0.042223      -0.014615      -0.001534       0.016149              1.639094       2.045344       0.214019       0.033735       1.541786       0.079957       1.330151           0.000471
           31              H       8.180881       6.933336       4.215533       0.121018       1.088211 0.79468630E+01  0.76881182E+02                                 1.666765                            1.588101      -0.888348       2.462478                    0.999124       3.257094       8.675753       0.531973       1.190123      -0.731349      -0.031165       0.025370       0.006512       0.040710      -0.006636       0.000552       0.003733       0.015306      -0.043399      -0.015560      -0.001822       0.017382              1.695260       1.722257      -0.362926      -0.112044       1.949348       0.230258       1.414176           0.000828
           32              H       7.566139       4.836443       3.505899       0.109902       1.120758 0.82158293E+01  0.80200421E+02                                 1.702326                            1.615651      -0.959068       2.417899                    0.998709       3.338961       8.953156       0.526630       1.191448      -0.730663      -0.040975      -0.001339       0.000128       0.040997      -0.005780      -0.002822       0.004855       0.016768      -0.036260      -0.014099      -0.002734       0.016833              1.737484       2.203946       0.341689       0.142329       1.624163       0.134202       1.384342           0.000052
           33              H       1.180347       0.931572      11.770123       0.106310       1.171492 0.84719417E+01  0.83257730E+02                                 1.745110                            1.632481      -1.001898       2.394323                    0.998456       3.386361       9.082297       0.528348       1.179626      -0.733190      -0.002746       0.038682       0.010805       0.040256      -0.003365       0.001792      -0.000984      -0.034509      -0.011441      -0.015910      -0.003634       0.019544              1.802056       1.327146      -0.051830      -0.013703       2.102325       0.495212       1.976696           0.000151
           34              H       1.036071       0.872082       9.478831       0.126092       1.052511 0.73781934E+01  0.70039099E+02                                 1.628558                            1.527175      -0.862874       2.478104                    0.999427       3.177673       8.373482       0.544323       1.185383      -0.732370      -0.004751       0.035814      -0.018187       0.040447      -0.003112       0.000927      -0.003339      -0.031732      -0.005572      -0.015267      -0.002426       0.017693              1.673638       1.248502      -0.096340       0.075661       1.950065      -0.420712       1.822348           0.000672
           35              H       1.338214      11.257028       9.570038       0.125613       1.046680 0.74702164E+01  0.72453902E+02                                 1.727814                            1.615114      -1.245065       2.298814                    0.994951       3.560431      10.071058       0.482251       1.309496      -0.701337       0.001491      -0.036383      -0.016711       0.040065      -0.002349       0.001365      -0.001307      -0.028346      -0.003142      -0.013965      -0.001050       0.015015              1.790981       1.381344       0.002930      -0.040084       2.118650       0.456799       1.872950           0.000415
           36              H       1.373761      -3.057212      11.872453       0.113859       1.155234 0.86586852E+01  0.85863673E+02                                 1.761875                            1.679698      -0.938269       2.436838                    0.998337       3.358489       9.154254       0.505483       1.221917      -0.724175       0.000672      -0.036329       0.019882       0.041419      -0.006206       0.001574      -0.003689      -0.030505       0.010917      -0.018319       0.002415       0.015904              1.792436       1.437646       0.067971       0.012101       2.062822      -0.366359       1.876840           0.000047
           37              H       3.996870      -0.542171      12.611005       0.111545       1.172685 0.86342757E+01  0.85163473E+02                                 1.745049                            1.649399      -0.909629       2.444904                    0.998898       3.331750       8.920240       0.525560       1.181562      -0.733691       0.000305       0.021003      -0.036198       0.041851      -0.001257      -0.007327      -0.012688       0.009214       0.024272      -0.016772      -0.000308       0.017080              1.779994       1.685592      -0.161381       0.283069       1.546486      -0.348236       2.107905           0.000120
           38              H       6.185060      -1.131123      13.142674       0.124244       1.079420 0.76493116E+01  0.72588051E+02                                 1.595620                            1.509168      -0.910323       2.452930                    0.999002       3.117297       7.965634       0.578068       1.116565      -0.750395       0.027502       0.007319      -0.028805       0.040493       0.000216      -0.007820      -0.010777       0.011007       0.030262      -0.015721      -0.002069       0.017790              1.627117       1.998738       0.060847      -0.337165       1.288543      -0.090737       1.594071           0.000713
           39              H       4.909574      -2.619522      16.664145       0.126540       1.102148 0.80022044E+01  0.77097527E+02                                 1.649406                            1.569732      -0.882292       2.470172                    0.999256       3.148367       8.210050       0.550558       1.154709      -0.741228       0.004746      -0.016379       0.037476       0.041173       0.001133      -0.003674      -0.010746       0.010720       0.037908      -0.015750      -0.001752       0.017502              1.667359       1.622501      -0.112740       0.181637       1.470492      -0.330693       1.909085           0.001158
           40              H       2.738112      -2.196010      16.063515       0.121748       1.080947 0.75258465E+01  0.73228229E+02                                 1.764957                            1.618533      -1.346131       2.239008                    0.995150       3.697220      10.521294       0.482241       1.305327      -0.700945      -0.026107      -0.008889       0.027969       0.039279      -0.001921      -0.000052      -0.009484       0.014723       0.036756      -0.016792       0.001402       0.015390              1.861719       2.302064       0.168617      -0.505825       1.535563      -0.160201       1.747532           0.000524
           41              H       9.451139       0.346582      14.315015       0.121593       1.093295 0.78464868E+01  0.76798419E+02                                 1.765324                            1.646595      -1.085602       2.371358                    0.997108       3.498194       9.836934       0.482947       1.295775      -0.705436      -0.031784      -0.025916      -0.006763       0.041565      -0.001172       0.002720       0.009010       0.010032      -0.030180      -0.015681       0.005274       0.010407              1.840323       1.931427       0.512893       0.131662       2.106690       0.214837       1.482853           0.000361
           42              H       8.861488       2.439953      15.031322       0.121218       1.078816 0.79528870E+01  0.76570946E+02                                 1.631224                            1.569674      -0.820346       2.495631                    0.999543       3.158489       8.257222       0.547573       1.161783      -0.739450      -0.040448       0.006193       0.002552       0.040999       0.001888       0.001572       0.002517       0.017600      -0.042223      -0.014615      -0.001534       0.016149              1.639094       2.045344      -0.214020      -0.033736       1.541786       0.079957       1.330151           0.000470
           43              H       2.273919       3.458752      15.338310       0.121018       1.088207 0.79468259E+01  0.76880744E+02                                 1.666763                            1.588099      -0.888339       2.462483                    0.999124       3.257086       8.675731       0.531973       1.190125      -0.731349       0.031165       0.025370       0.006512       0.040710       0.006635      -0.000552       0.003733       0.015305      -0.043399      -0.015561      -0.001821       0.017382              1.695258       1.722254       0.362926       0.112044       1.949345       0.230258       1.414173           0.000827
           44              H       2.888661       1.361859      14.628677       0.109902       1.120760 0.82158506E+01  0.80200705E+02                                 1.702330                            1.615655      -0.959070       2.417899                    0.998709       3.338965       8.953180       0.526629       1.191451      -0.730662       0.040975      -0.001339       0.000128       0.040997       0.005780       0.002822       0.004855       0.016768      -0.036260      -0.014099      -0.002734       0.016833              1.737488       2.203953      -0.341690      -0.142329       1.624167       0.134202       1.384345           0.000051
           45              H       1.180347       3.027876      21.598209       0.106310       1.171491 0.84719326E+01  0.83257612E+02                                 1.745109                            1.632480      -1.001897       2.394323                    0.998456       3.386358       9.082285       0.528348       1.179626      -0.733190      -0.002746      -0.038682      -0.010805       0.040256       0.003365      -0.001792      -0.000984      -0.034509      -0.011441      -0.015910      -0.003634       0.019544              1.802055       1.327145       0.051830       0.013703       2.102323       0.495213       1.976696           0.000152
           46              H       1.036071      10.036534       1.643947       0.126092       1.052514 0.73782123E+01  0.70039313E+02                                 1.628559                            1.527176      -0.862881       2.478100                    0.999427       3.177676       8.373488       0.544324       1.185381      -0.732370      -0.004751      -0.035814       0.018187       0.040447       0.003112      -0.000927      -0.003339      -0.031732      -0.005574      -0.015267      -0.002427       0.017693              1.673640       1.248503       0.096340      -0.075661       1.950065      -0.420713       1.822350           0.000672
           47              H       1.338214      -0.348412       1.552740       0.125613       1.046680 0.74702132E+01  0.72453850E+02                                 1.727812                            1.615112      -1.245066       2.298814                    0.994951       3.560429      10.071045       0.482252       1.309494      -0.701338       0.001491       0.036383       0.016711       0.040065       0.002349      -0.001365      -0.001307      -0.028346      -0.003143      -0.013965      -0.001050       0.015015              1.790980       1.381343      -0.002930       0.040084       2.118648       0.456798       1.872948           0.000416
           48              H       1.373761       7.016660      21.495880       0.113858       1.155233 0.86586752E+01  0.85863544E+02                                 1.761874                            1.679697      -0.938269       2.436839                    0.998337       3.358487       9.154245       0.505484       1.221917      -0.724175       0.000672       0.036329      -0.019882       0.041419       0.006206      -0.001574      -0.003689      -0.030505       0.010917      -0.018319       0.002415       0.015904              1.792435       1.437645      -0.067971      -0.012101       2.062821      -0.366359       1.876839           0.000048
           49              H       3.996870       4.501619      20.757327       0.111545       1.172682 0.86342534E+01  0.85163187E+02                                 1.745045                            1.649396      -0.909629       2.444904                    0.998898       3.331746       8.920222       0.525561       1.181561      -0.733691       0.000305      -0.021003       0.036198       0.041851       0.001257       0.007327      -0.012688       0.009214       0.024272      -0.016772      -0.000308       0.017080              1.779991       1.685589       0.161380      -0.283068       1.546484      -0.348235       2.107901           0.000121
           50              H       6.185060       5.090571      20.225659       0.124244       1.079418 0.76492952E+01  0.72587857E+02                                 1.595619                            1.509167      -0.910318       2.452933                    0.999002       3.117293       7.965622       0.578068       1.116566      -0.750395       0.027502      -0.007319       0.028805       0.040493      -0.000216       0.007820      -0.010777       0.011008       0.030261      -0.015721      -0.002068       0.017790              1.627116       1.998737      -0.060847       0.337165       1.288542      -0.090737       1.594069           0.000714
           51              H       4.909574       6.578970      16.704187       0.126540       1.102140 0.80021327E+01  0.77096651E+02                                 1.649398                            1.569724      -0.882281       2.470178                    0.999256       3.148353       8.209999       0.550559       1.154708      -0.741228       0.004747       0.016379      -0.037476       0.041173      -0.001132       0.003674      -0.010746       0.010720       0.037907      -0.015751      -0.001751       0.017502              1.667351       1.622492       0.112739      -0.181636       1.470485      -0.330690       1.909075           0.001158
           52              H       2.738112       6.155458      17.304817       0.121748       1.080945 0.75258303E+01  0.73228030E+02                                 1.764955                            1.618532      -1.346128       2.239010                    0.995150       3.697215      10.521276       0.482241       1.305327      -0.700945      -0.026107       0.008889      -0.027969       0.039279       0.001921       0.000052      -0.009484       0.014723       0.036757      -0.016792       0.001402       0.015390              1.861717       2.302061      -0.168616       0.505824       1.535562      -0.160201       1.747530           0.000524
           53              H       9.451139       3.612866      19.053318       0.121593       1.093293 0.78464644E+01  0.76798144E+02                                 1.765321                            1.646592      -1.085599       2.371359                    0.997108       3.498189       9.836916       0.482947       1.295775      -0.705436      -0.031784       0.025916       0.006764       0.041565       0.001172      -0.002720       0.009010       0.010032      -0.030180      -0.015681       0.005274       0.010407              1.840321       1.931424      -0.512892      -0.131662       2.106687       0.214837       1.482851           0.000362
           54              H       8.861488       1.519495      18.337011       0.121218       1.078818 0.79529015E+01  0.76571119E+02                                 1.631225                            1.569675      -0.820350       2.495629                    0.999543       3.158492       8.257231       0.547573       1.161783      -0.739450      -0.040448      -0.006193      -0.002551       0.040999      -0.001888      -0.001572       0.002517       0.017600      -0.042223      -0.014615      -0.001534       0.016149              1.639095       2.045346       0.214020       0.033735       1.541787       0.079957       1.330152           0.000471
           55              H       2.273919       0.500696      18.030022       0.121017       1.088212 0.79468652E+01  0.76881218E+02                                 1.666767                            1.588102      -0.888347       2.462479                    0.999124       3.257094       8.675757       0.531973       1.190124      -0.731349       0.031165      -0.025370      -0.006512       0.040710      -0.006636       0.000552       0.003733       0.015306      -0.043399      -0.015561      -0.001822       0.017382              1.695262       1.722259      -0.362927      -0.112044       1.949350       0.230258       1.414177           0.000827
           56              H       2.888661       2.597589      18.739656       0.109902       1.120758 0.82158332E+01  0.80200486E+02                                 1.702328                            1.615653      -0.959069       2.417899                    0.998709       3.338961       8.953164       0.526629       1.191450      -0.730663       0.040975       0.001339      -0.000128       0.040997      -0.005780      -0.002822       0.004855       0.016768      -0.036260      -0.014099      -0.002734       0.016833              1.737486       2.203949       0.341690       0.142330       1.624165       0.134202       1.384343           0.000052
           57              H       2.544698      -5.211876      16.684166       0.052542       1.205781 0.86391115E+01  0.84160282E+02                                 1.686172                            1.575048      -0.763197       2.488237                    0.999755       3.334637       8.516385       0.583872       1.076837      -0.760396       0.052095      -0.000000      -0.000000       0.052095       0.000000      -0.000000       0.001380       0.006332      -0.016572      -0.005872      -0.000056       0.005928              1.722103       2.378933      -0.000000      -0.000000       1.500887      -0.082926       1.286490           0.050603
           58              H       7.910102      -1.737292       5.561389       0.052540       1.205790 0.86391921E+01  0.84161222E+02                                 1.686176                            1.575052      -0.763190       2.488237                    0.999755       3.334656       8.516428       0.583874       1.076832      -0.760398      -0.052095      -0.000000       0.000000       0.052095      -0.000000      -0.000000       0.001380       0.006331      -0.016572      -0.005872      -0.000055       0.005927              1.722107       2.378938      -0.000000      -0.000000       1.500891      -0.082926       1.286493           0.050604
           59              C       9.139586       8.485434      10.168443      -0.129535      40.832967 0.53406597E+03  0.13155207E+05                                10.384105                            7.751391      -0.198174       1.921114                    0.998198      29.574733      85.672332       0.589397       0.421887      -1.065848       0.016800       0.010594       0.066874       0.069761       0.009546      -0.005546      -0.008418       0.048974      -0.011386      -0.026764      -0.002925       0.029689             12.922663       5.804527      -0.115249       1.229536      11.781883       1.511155      21.181579           0.004221
           60              C       9.249362       7.322044      10.913669      -0.097667      33.359152 0.40724477E+03  0.94316743E+04                                 8.991572                            6.726259       0.181079       2.029335                    0.999787      29.005148      83.122072       0.634819       0.416603      -1.062669       0.007902       0.027332       0.026918       0.039167      -0.002479      -0.002082       0.007467      -0.037711      -0.149444      -0.050469       0.005934       0.044536             10.695328       4.644456      -0.426342       0.751656       9.531516       0.320004      17.910011           0.001554
           61              C       9.322545       7.354286      12.288445      -0.092901      33.229388 0.39779267E+03  0.91364454E+04                                 8.967541                            6.645265       0.070365       2.002644                    0.999659      28.379568      80.346702       0.640599       0.416293      -1.065472       0.000705       0.015721      -0.018787       0.024507      -0.001720      -0.003708      -0.018086      -0.014482      -0.065455      -0.029292       0.004170       0.025123             10.717281       4.536184      -0.378745       0.734646       9.640969       0.851056      17.974691           0.005044
           62              C       9.254589       8.566919      12.960260      -0.014758      36.826760 0.42110059E+03  0.97212388E+04                                 9.541712                            6.759404       0.093391       2.037113                    0.999320      26.663083      73.455141       0.652091       0.406876      -1.081418      -0.001685      -0.001796      -0.046470       0.046535       0.000651      -0.004097      -0.000166       0.012059      -0.029560      -0.010631      -0.001138       0.011769             12.220919       4.751364      -0.245266       0.581532      10.480945       0.019077      21.430449           0.009856
           63              C       9.156314       9.741315      12.235055      -0.097247      33.364478 0.41772797E+03  0.97469507E+04                                 9.111341                            6.887715       0.027200       1.993179                    0.999483      28.798287      83.138989       0.616372       0.425881      -1.055661       0.001255      -0.018031      -0.017519       0.025171      -0.000979      -0.004951       0.011921       0.005421      -0.072156      -0.028328       0.011526       0.016802             10.874830       4.806543       0.017457       0.360517      10.090495       0.068276      17.727453           0.001989
           64              C       9.119722       9.696775      10.853606      -0.074537      32.124075 0.40363131E+03  0.93460905E+04                                 8.871040                            6.754100       0.061687       2.004622                    0.999337      28.653069      82.649702       0.624137       0.423820      -1.055976       0.015063      -0.027498       0.017508       0.035911      -0.009490      -0.003374      -0.017075      -0.013210      -0.098194      -0.038270       0.007233       0.031037             10.558957       4.842009       0.444551       0.526682       9.831844       1.809531      17.003019           0.001844
           65              C       9.282817       8.595509      14.461835       0.589067      25.272556 0.24111074E+03  0.49393710E+04                                 7.919148                            5.493462       0.131676       2.111144                    0.999608      21.817326      60.431879       0.637007       0.469361      -1.022870      -0.009741       0.001395       0.069624       0.070316       0.015430      -0.010633      -0.001288       0.146336      -0.198744      -0.066905      -0.041652       0.108558             10.032609       4.298703      -0.443977       0.514899      10.824854      -0.624681      14.974268          -0.003910
           66              C       7.326724       8.808860       7.972807      -0.134688      39.439221 0.55406316E+03  0.13787505E+05                                10.160939                            7.924846      -0.216382       1.913553                    0.997797      30.003274      87.642163       0.579063       0.425063      -1.062792      -0.066865       0.026428      -0.021853       0.075146       0.006562      -0.005056       0.012362      -0.010029      -0.060658      -0.025641       0.005067       0.020574             12.082020      18.260948      -2.063511       1.191333       7.027356      -2.533432      10.957757           0.002696
           67              C       6.271835       8.431455       8.844833      -0.100236      33.621277 0.42697639E+03  0.10000016E+05                                 9.041732                            6.894043       0.150185       2.017360                    0.999784      29.314146      84.305678       0.626518       0.417422      -1.062817      -0.017028       0.017687      -0.024451       0.034651       0.004229      -0.019103      -0.020010      -0.046389       0.101818      -0.044807      -0.003661       0.048468             10.629677      17.045489      -2.004015       1.233770       5.863255      -1.942852       8.980286           0.002149
           68              C       4.960803       8.747126       8.511149      -0.104673      32.560616 0.40807579E+03  0.94237786E+04                                 8.824679                            6.720029       0.057315       1.993318                    0.999633      28.690282      81.198625       0.639130       0.414985      -1.067311       0.021091       0.007706      -0.005523       0.023124       0.012679      -0.022465      -0.007218      -0.004235       0.029695      -0.024762      -0.005940       0.030702             10.361549      16.545854      -2.346897       1.991077       5.750198      -2.038794       8.788594           0.003018
           69              C       4.688978       9.342056       7.274296      -0.007029      38.958593 0.43011852E+03  0.99850009E+04                                 9.953103                            6.850503       0.028687       2.016226                    0.999268      26.826189      74.179989       0.644849       0.409155      -1.079601       0.042021      -0.009767       0.009209       0.044113       0.005182       0.006443       0.002861      -0.005080      -0.000995      -0.008369      -0.001343       0.009712             13.184443      23.768898      -2.965028       2.189256       6.448518      -2.286827       9.335914           0.012647
           70              C       5.730276       9.662671       6.404495      -0.092964      32.928043 0.39299089E+03  0.90052412E+04                                 8.941309                            6.611095       0.138775       2.027935                    0.999720      28.279806      80.158692       0.640911       0.417057      -1.064222       0.009735      -0.007043       0.015472       0.019589       0.002041      -0.004380      -0.003406      -0.028017       0.070182      -0.026200       0.001837       0.024362             10.851024      18.886299      -1.609163       0.456209       5.683404      -1.744524       7.983370           0.004406
           71              C       7.026671       9.402643       6.762649      -0.067478      33.582730 0.41295510E+03  0.96452170E+04                                 9.241083                            6.915992      -0.139375       1.943440                    0.999087      28.903042      84.545716       0.603753       0.434348      -1.046419      -0.029451      -0.002069       0.022668       0.037222       0.008245      -0.011731       0.014754      -0.046815       0.056845      -0.037951       0.006316       0.031635             11.065359      17.635401      -1.710588       0.966571       6.383973      -2.370126       9.176701           0.002761
           72              C       3.276534       9.694186       6.920592       0.522347      27.115863 0.27737979E+03  0.58728051E+04                                 8.317735                            5.864088      -0.078113       2.019825                    0.999378      23.026671      64.404678       0.622269       0.464898      -1.027441      -0.045566       0.011464      -0.013807       0.048972       0.013315       0.000193       0.068790      -0.133990       0.023792      -0.073182      -0.037086       0.110268             10.754833      18.579714      -1.969354       1.688504       6.166647      -1.965030       7.518137          -0.007713
           73              C       9.459503       6.826095       7.837109      -0.137320      39.690032 0.58009660E+03  0.14620378E+05                                10.281973                            8.147307      -0.298921       1.887384                    0.997020      30.373745      89.659066       0.566355       0.429101      -1.058950       0.021846      -0.061490      -0.032320       0.072820       0.010297      -0.000365      -0.003404      -0.025159       0.043932      -0.023595       0.007408       0.016187             12.401182      11.443923      -1.718999      -1.091476      17.255236       5.237837       8.504387           0.003396
           74              C       0.340826       6.470960       7.716983      -0.072943      31.330928 0.41689149E+03  0.97708366E+04                                 8.859251                            6.966657      -0.135935       1.945210                    0.998150      29.104605      85.584117       0.598605       0.436573      -1.043953      -0.016383      -0.018053      -0.025488       0.035270       0.017903       0.008109      -0.009329       0.039275       0.033946      -0.035160       0.012310       0.022850             10.362131       9.623809      -1.101990      -0.763208      14.959314       3.738386       6.503269           0.001203
           75              C       0.692108       5.212736       7.283195      -0.087761      31.044942 0.40120927E+03  0.92701713E+04                                 8.685662                            6.752266       0.000763       1.985015                    0.999498      28.597452      82.230987       0.622057       0.426147      -1.055199      -0.016342       0.020399      -0.006190       0.026861      -0.000589      -0.003828      -0.013740       0.047210      -0.005311      -0.029615       0.004533       0.025082             10.205600       8.429266      -0.474739       0.016951      15.890499       4.064938       6.297034           0.003868
           76              C      10.200748       4.269133       6.947287      -0.011886      36.978635 0.44478545E+03  0.10454809E+05                                 9.721846                            7.047387      -0.149000       1.960584                    0.998897      27.292448      76.955248       0.622305       0.418733      -1.069021      -0.010343       0.040744       0.007146       0.042639      -0.002462      -0.002705      -0.016703       0.011854      -0.000564      -0.020447       0.006488       0.013959             12.493173       9.539944      -2.049470      -0.823569      20.299816       5.942105       7.639760           0.009507
           77              C       8.835351       4.607349       7.098557      -0.099223      31.521656 0.42354584E+03  0.99158428E+04                                 8.762459                            6.939836      -0.027258       1.968386                    0.999460      29.143935      84.247576       0.613547       0.426412      -1.055448       0.010925       0.018489       0.000140       0.021476       0.025465       0.003831      -0.010000       0.030308      -0.010520      -0.031841       0.000376       0.031465             10.133386       9.238102      -2.057437      -1.003615      14.726358       3.976417       6.435699           0.003695
           78              C       8.467343       5.858332       7.527896      -0.099380      32.128748 0.42461370E+03  0.99475345E+04                                 8.811612                            6.903094       0.149759       2.019235                    0.999754      29.340260      84.855666       0.621240       0.420848      -1.058874       0.028120      -0.010781      -0.016875       0.034521       0.016794       0.008285      -0.012405       0.084473      -0.005492      -0.048606       0.001519       0.047087             10.258791       9.391791      -1.523770      -0.708133      14.848736       4.208929       6.535844           0.002076
           79              C       0.100366       2.941111       6.377801       0.532690      24.975727 0.27178419E+03  0.57488203E+04                                 7.947703                            5.852254      -0.134122       2.002816                    0.999183      23.203877      65.751649       0.612771       0.472556      -1.019029       0.012015      -0.047111      -0.009809       0.049598      -0.005709       0.033271      -0.054475       0.012371       0.184074      -0.063282      -0.031331       0.094613              9.989551       8.164311      -1.631601      -1.087479      15.561474       3.859468       6.242868          -0.005608
           80              C       9.139586       2.423182       0.954334      -0.129535      40.832959 0.53406603E+03  0.13155208E+05                                10.384102                            7.751391      -0.198173       1.921115                    0.998198      29.574727      85.672294       0.589397       0.421886      -1.065848       0.016800      -0.010594      -0.066874       0.069761      -0.009546       0.005546      -0.008418       0.048974      -0.011387      -0.026764      -0.002925       0.029689             12.922658       5.804524       0.115249      -1.229534      11.781881       1.511153      21.181570           0.004222
           81              C       9.249362       3.586572       0.209108      -0.097667      33.359131 0.40724425E+03  0.94316583E+04                                 8.991565                            6.726252       0.181081       2.029336                    0.999787      29.005132      83.121987       0.634820       0.416603      -1.062670       0.007902      -0.027332      -0.026918       0.039167       0.002479       0.002082       0.007467      -0.037711      -0.149444      -0.050469       0.005934       0.044536             10.695320       4.644452       0.426341      -0.751655       9.531506       0.320008      17.910003           0.001555
           82              C       9.322545      -3.394838      21.079888      -0.092901      33.229378 0.39779237E+03  0.91364357E+04                                 8.967535                            6.645260       0.070367       2.002645                    0.999659      28.379557      80.346632       0.640600       0.416293      -1.065473       0.000705      -0.015721       0.018787       0.024507       0.001720       0.003708      -0.018086      -0.014482      -0.065456      -0.029292       0.004170       0.025123             10.717276       4.536181       0.378744      -0.734646       9.640956       0.851054      17.974691           0.005045
           83              C       9.254589      -4.607471      20.408072      -0.014758      36.826774 0.42110074E+03  0.97212427E+04                                 9.541715                            6.759405       0.093391       2.037113                    0.999320      26.663083      73.455138       0.652091       0.406876      -1.081418      -0.001685       0.001796       0.046470       0.046535      -0.000651       0.004097      -0.000166       0.012060      -0.029561      -0.010631      -0.001138       0.011769             12.220925       4.751365       0.245266      -0.581533      10.480942       0.019077      21.430466           0.009857
           84              C       9.156314      -5.781867      21.133277      -0.097247      33.364452 0.41772766E+03  0.97469413E+04                                 9.111335                            6.887712       0.027201       1.993180                    0.999483      28.798275      83.138932       0.616372       0.425881      -1.055661       0.001255       0.018031       0.017519       0.025171       0.000979       0.004951       0.011921       0.005422      -0.072156      -0.028328       0.011526       0.016802             10.874823       4.806541      -0.017456      -0.360516      10.090488       0.068274      17.727441           0.001990
           85              C       9.119722       1.211841       0.269171      -0.074537      32.124050 0.40363103E+03  0.93460815E+04                                 8.871033                            6.754095       0.061690       2.004623                    0.999337      28.653057      82.649632       0.624137       0.423820      -1.055976       0.015063       0.027498      -0.017508       0.035910       0.009490       0.003374      -0.017075      -0.013211      -0.098193      -0.038270       0.007233       0.031037             10.558947       4.842005      -0.444550      -0.526680       9.831837       1.809525      17.003000           0.001844
           86              C       9.282817      -4.636061      18.906497       0.589067      25.272568 0.24111082E+03  0.49393732E+04                                 7.919151                            5.493463       0.131676       2.111144                    0.999608      21.817332      60.431904       0.637007       0.469361      -1.022870      -0.009741      -0.001395      -0.069624       0.070316      -0.015430       0.010633      -0.001288       0.146336      -0.198744      -0.066905      -0.041652       0.108558             10.032613       4.298704       0.443977      -0.514900      10.824859      -0.624684      14.974275          -0.003909
           87              C       7.326724       2.099756       3.149971      -0.134688      39.439227 0.55406336E+03  0.13787511E+05                                10.160940                            7.924847      -0.216383       1.913553                    0.997797      30.003280      87.642188       0.579063       0.425063      -1.062792      -0.066864      -0.026428       0.021853       0.075145      -0.006562       0.005056       0.012362      -0.010029      -0.060657      -0.025641       0.005067       0.020574             12.082020      18.260945       2.063510      -1.191327       7.027357      -2.533432      10.957756           0.002696
           88              C       6.271835       2.477161       2.277945      -0.100237      33.621273 0.42697638E+03  0.10000015E+05                                 9.041730                            6.894042       0.150185       2.017360                    0.999784      29.314147      84.305669       0.626519       0.417422      -1.062817      -0.017028      -0.017687       0.024451       0.034650      -0.004229       0.019103      -0.020010      -0.046389       0.101818      -0.044807      -0.003661       0.048468             10.629673      17.045484       2.004013      -1.233762       5.863253      -1.942849       8.980282           0.002150
           89              C       4.960803       2.161490       2.611628      -0.104672      32.560562 0.40807516E+03  0.94237593E+04                                 8.824667                            6.720022       0.057320       1.993320                    0.999633      28.690256      81.198503       0.639131       0.414985      -1.067311       0.021090      -0.007706       0.005523       0.023123      -0.012679       0.022465      -0.007218      -0.004233       0.029694      -0.024761      -0.005941       0.030702             10.361532      16.545827       2.346892      -1.991067       5.750191      -2.038788       8.788579           0.003020
           90              C       4.688978       1.566560       3.848481      -0.007029      38.958499 0.43011763E+03  0.99849742E+04                                 9.953087                            6.850496       0.028693       2.016228                    0.999268      26.826154      74.179847       0.644850       0.409155      -1.079601       0.042021       0.009767      -0.009208       0.044113      -0.005182      -0.006443       0.002859      -0.005079      -0.000994      -0.008369      -0.001342       0.009711             13.184418      23.768847       2.965021      -2.189250       6.448508      -2.286822       9.335898           0.012648
           91              C       5.730276       1.245945       4.718282      -0.092964      32.927983 0.39299021E+03  0.90052199E+04                                 8.941294                            6.611086       0.138783       2.027938                    0.999720      28.279756      80.158467       0.640912       0.417057      -1.064222       0.009734       0.007042      -0.015472       0.019589      -0.002040       0.004379      -0.003407      -0.028015       0.070181      -0.026198       0.001836       0.024362             10.851004      18.886263       1.609159      -0.456202       5.683394      -1.744518       7.983354           0.004405
           92              C       7.026671       1.505973       4.360129      -0.067478      33.582719 0.41295511E+03  0.96452168E+04                                 9.241079                            6.915991      -0.139375       1.943440                    0.999087      28.903042      84.545703       0.603753       0.434347      -1.046419      -0.029450       0.002070      -0.022668       0.037222      -0.008245       0.011731       0.014754      -0.046814       0.056846      -0.037951       0.006316       0.031635             11.065351      17.635385       1.710584      -0.966561       6.383971      -2.370124       9.176696           0.002761
           93              C       3.276534       1.214430       4.202185       0.522344      27.115699 0.27737801E+03  0.58727569E+04                                 8.317699                            5.864067      -0.078114       2.019827                    0.999378      23.026574      64.404308       0.622270       0.464897      -1.027441      -0.045565      -0.011464       0.013806       0.048971      -0.013315      -0.000192       0.068788      -0.133985       0.023794      -0.073180      -0.037083       0.110263             10.754780      18.579613       1.969339      -1.688490       6.166622      -1.965020       7.518106          -0.007712
           94              C       9.459503       4.082521       3.285668      -0.137320      39.690029 0.58009652E+03  0.14620375E+05                                10.281971                            8.147306      -0.298921       1.887384                    0.997020      30.373740      89.659038       0.566355       0.429101      -1.058950       0.021846       0.061490       0.032320       0.072820      -0.010297       0.000365      -0.003403      -0.025159       0.043932      -0.023595       0.007408       0.016187             12.401181      11.443915       1.719000       1.091474      17.255240       5.237838       8.504387           0.003396
           95              C       0.340826       4.437656       3.405794      -0.072943      31.330924 0.41689150E+03  0.97708365E+04                                 8.859249                            6.966657      -0.135932       1.945210                    0.998150      29.104595      85.584069       0.598605       0.436573      -1.043953      -0.016383       0.018053       0.025488       0.035270      -0.017903      -0.008109      -0.009329       0.039275       0.033946      -0.035160       0.012310       0.022851             10.362129       9.623805       1.101993       0.763209      14.959311       3.738388       6.503271           0.001204
           96              C       0.692108       5.695880       3.839583      -0.087761      31.044960 0.40120958E+03  0.92701804E+04                                 8.685665                            6.752268       0.000762       1.985014                    0.999498      28.597464      82.231033       0.622056       0.426147      -1.055199      -0.016342      -0.020399       0.006190       0.026861       0.000589       0.003828      -0.013740       0.047210      -0.005311      -0.029615       0.004533       0.025082             10.205604       8.429269       0.474737      -0.016952      15.890505       4.064942       6.297039           0.003869
           97              C      10.200748       6.639483       4.175491      -0.011886      36.978676 0.44478592E+03  0.10454823E+05                                 9.721852                            7.047390      -0.149002       1.960583                    0.998897      27.292468      76.955321       0.622305       0.418733      -1.069021      -0.010343      -0.040744      -0.007146       0.042640       0.002462       0.002705      -0.016703       0.011854      -0.000563      -0.020447       0.006488       0.013960             12.493182       9.539950       2.049473       0.823570      20.299831       5.942112       7.639766           0.009507
           98              C       8.835351       6.301267       4.024221      -0.099223      31.521678 0.42354613E+03  0.99158516E+04                                 8.762463                            6.939838      -0.027260       1.968385                    0.999460      29.143950      84.247635       0.613547       0.426412      -1.055448       0.010925      -0.018489      -0.000140       0.021476      -0.025465      -0.003831      -0.010000       0.030309      -0.010520      -0.031841       0.000376       0.031465             10.133392       9.238107       2.057439       1.003615      14.726366       3.976421       6.435703           0.003696
           99              C       8.467343       5.050284       3.594882      -0.099380      32.128748 0.42461363E+03  0.99475321E+04                                 8.811611                            6.903093       0.149760       2.019235                    0.999754      29.340252      84.855624       0.621241       0.420848      -1.058874       0.028120       0.010781       0.016875       0.034521      -0.016794      -0.008285      -0.012405       0.084473      -0.005492      -0.048606       0.001519       0.047087             10.258791       9.391786       1.523771       0.708134      14.848740       4.208933       6.535847           0.002077
          100              C       0.100366       7.967505       4.744977       0.532691      24.975788 0.27178493E+03  0.57488404E+04                                 7.947717                            5.852263      -0.134124       2.002815                    0.999183      23.203920      65.751817       0.612770       0.472556      -1.019029       0.012015       0.047111       0.009810       0.049599       0.005709      -0.033271      -0.054476       0.012371       0.184077      -0.063282      -0.031332       0.094614              9.989570       8.164325       1.631607       1.087483      15.561507       3.859476       6.242878          -0.005607
          101              C       1.315214      -1.051402      12.077112      -0.129535      40.832974 0.53406611E+03  0.13155211E+05                                10.384105                            7.751392      -0.198174       1.921114                    0.998198      29.574738      85.672348       0.589397       0.421887      -1.065848      -0.016800      -0.010594      -0.066874       0.069761       0.009546      -0.005546      -0.008418       0.048973      -0.011386      -0.026764      -0.002925       0.029689             12.922664       5.804527      -0.115249       1.229536      11.781883       1.511156      21.181580           0.004222
          102              C       1.205438       0.111988      11.331886      -0.097668      33.359153 0.40724485E+03  0.94316763E+04                                 8.991572                            6.726259       0.181079       2.029335                    0.999787      29.005151      83.122073       0.634819       0.416603      -1.062669      -0.007902      -0.027332      -0.026918       0.039167      -0.002479      -0.002082       0.007467      -0.037711      -0.149444      -0.050469       0.005934       0.044536             10.695326       4.644455      -0.426342       0.751656       9.531516       0.320003      17.910007           0.001554
          103              C       1.132255       0.079746       9.957110      -0.092900      33.229359 0.39779232E+03  0.91364348E+04                                 8.967533                            6.645260       0.070367       2.002645                    0.999659      28.379554      80.346632       0.640600       0.416293      -1.065473      -0.000705      -0.015721       0.018786       0.024507      -0.001720      -0.003708      -0.018087      -0.014482      -0.065454      -0.029292       0.004169       0.025123             10.717272       4.536181      -0.378744       0.734645       9.640961       0.851055      17.974673           0.005044
          104              C       1.200211      -1.132887       9.285295      -0.014758      36.826749 0.42110048E+03  0.97212353E+04                                 9.541710                            6.759403       0.093392       2.037113                    0.999320      26.663078      73.455119       0.652091       0.406876      -1.081418       0.001685       0.001796       0.046470       0.046535       0.000651      -0.004097      -0.000166       0.012059      -0.029560      -0.010631      -0.001138       0.011769             12.220916       4.751363      -0.245266       0.581533      10.480942       0.019076      21.430444           0.009856
          105              C       1.298486      -2.307283      10.010500      -0.097247      33.364476 0.41772793E+03  0.97469497E+04                                 9.111340                            6.887715       0.027200       1.993179                    0.999483      28.798286      83.138986       0.616372       0.425881      -1.055661      -0.001255       0.018031       0.017519       0.025171      -0.000979      -0.004951       0.011921       0.005421      -0.072155      -0.028327       0.011526       0.016802             10.874830       4.806543       0.017457       0.360517      10.090494       0.068277      17.727453           0.001989
          106              C       1.335078      -2.262743      11.391949      -0.074538      32.124089 0.40363153E+03  0.93460967E+04                                 8.871043                            6.754101       0.061687       2.004622                    0.999337      28.653077      82.649726       0.624136       0.423820      -1.055976      -0.015063       0.027498      -0.017508       0.035911      -0.009490      -0.003374      -0.017075      -0.013211      -0.098194      -0.038270       0.007233       0.031037             10.558960       4.842010       0.444551       0.526682       9.831846       1.809533      17.003025           0.001844
          107              C       1.171983      -1.161477       7.783720       0.589066      25.272529 0.24111047E+03  0.49393638E+04                                 7.919141                            5.493458       0.131675       2.111144                    0.999608      21.817312      60.431819       0.637007       0.469361      -1.022870       0.009741      -0.001395      -0.069624       0.070316       0.015430      -0.010633      -0.001288       0.146335      -0.198743      -0.066905      -0.041652       0.108557             10.032599       4.298700      -0.443977       0.514899      10.824845      -0.624681      14.974252          -0.003909
          108              C       3.128076      -1.374828      14.272748      -0.134688      39.439218 0.55406309E+03  0.13787502E+05                                10.160937                            7.924844      -0.216381       1.913554                    0.997797      30.003271      87.642142       0.579064       0.425063      -1.062792       0.066865      -0.026428       0.021853       0.075146       0.006562      -0.005056       0.012362      -0.010029      -0.060658      -0.025641       0.005067       0.020574             12.082019      18.260948      -2.063511       1.191333       7.027355      -2.533431      10.957754           0.002696
          109              C       4.182965      -0.997423      13.400722      -0.100236      33.621274 0.42697628E+03  0.10000013E+05                                 9.041731                            6.894042       0.150186       2.017360                    0.999784      29.314143      84.305666       0.626518       0.417422      -1.062817       0.017028      -0.017687       0.024451       0.034651       0.004229      -0.019103      -0.020010      -0.046389       0.101818      -0.044807      -0.003661       0.048468             10.629677      17.045491      -2.004016       1.233771       5.863254      -1.942851       8.980285           0.002149
          110              C       5.493997      -1.313094      13.734406      -0.104673      32.560636 0.40807603E+03  0.94237856E+04                                 8.824683                            6.720031       0.057314       1.993318                    0.999633      28.690294      81.198673       0.639130       0.414985      -1.067311      -0.021091      -0.007706       0.005523       0.023124       0.012679      -0.022465      -0.007218      -0.004236       0.029695      -0.024762      -0.005940       0.030702             10.361554      16.545864      -2.346899       1.991079       5.750201      -2.038795       8.788598           0.003018
          111              C       5.765822      -1.908024      14.971259      -0.007029      38.958612 0.43011871E+03  0.99850062E+04                                 9.953105                            6.850503       0.028686       2.016226                    0.999268      26.826197      74.180014       0.644849       0.409155      -1.079601      -0.042021       0.009767      -0.009208       0.044113       0.005182       0.006443       0.002861      -0.005080      -0.000995      -0.008369      -0.001343       0.009712             13.184448      23.768907      -2.965029       2.189257       6.448519      -2.286828       9.335917           0.012647
          112              C       4.724524      -2.228639      15.841060      -0.092964      32.928052 0.39299099E+03  0.90052442E+04                                 8.941310                            6.611095       0.138774       2.027934                    0.999720      28.279813      80.158715       0.640911       0.417057      -1.064222      -0.009735       0.007043      -0.015472       0.019589       0.002041      -0.004381      -0.003406      -0.028018       0.070182      -0.026200       0.001838       0.024362             10.851026      18.886301      -1.609164       0.456209       5.683404      -1.744524       7.983372           0.004405
          113              C       3.428129      -1.968611      15.482906      -0.067477      33.582709 0.41295478E+03  0.96452073E+04                                 9.241079                            6.915989      -0.139374       1.943440                    0.999087      28.903027      84.545653       0.603753       0.434348      -1.046419       0.029451       0.002069      -0.022668       0.037222       0.008245      -0.011731       0.014754      -0.046815       0.056845      -0.037951       0.006316       0.031635             11.065354      17.635394      -1.710588       0.966572       6.383970      -2.370124       9.176697           0.002761
          114              C       7.178266      -2.260154      15.324963       0.522349      27.115888 0.27738004E+03  0.58728123E+04                                 8.317741                            5.864091      -0.078112       2.019825                    0.999378      23.026690      64.404758       0.622268       0.464898      -1.027441       0.045566      -0.011464       0.013807       0.048973       0.013315       0.000193       0.068792      -0.133992       0.023791      -0.073183      -0.037087       0.110269             10.754842      18.579733      -1.969357       1.688507       6.166652      -1.965031       7.518143          -0.007713
          115              C       0.995297       0.607937      14.408446      -0.137320      39.690036 0.58009671E+03  0.14620381E+05                                10.281973                            8.147308      -0.298922       1.887383                    0.997020      30.373748      89.659076       0.566355       0.429101      -1.058950      -0.021846       0.061489       0.032320       0.072820       0.010297      -0.000365      -0.003404      -0.025159       0.043932      -0.023595       0.007408       0.016187             12.401182      11.443925      -1.718997      -1.091476      17.255234       5.237836       8.504387           0.003396
          116              C      10.113974       0.963072      14.528572      -0.072943      31.330927 0.41689150E+03  0.97708367E+04                                 8.859249                            6.966656      -0.135934       1.945210                    0.998150      29.104605      85.584108       0.598605       0.436573      -1.043953       0.016383       0.018053       0.025488       0.035270       0.017903       0.008109      -0.009329       0.039275       0.033946      -0.035160       0.012310       0.022850             10.362129       9.623809      -1.101990      -0.763208      14.959310       3.738385       6.503268           0.001203
          117              C       9.762692       2.221296      14.962360      -0.087760      31.044909 0.40120880E+03  0.92701573E+04                                 8.685654                            6.752260       0.000766       1.985016                    0.999498      28.597433      82.230904       0.622057       0.426147      -1.055199       0.016342      -0.020399       0.006190       0.026861      -0.000589      -0.003828      -0.013740       0.047210      -0.005311      -0.029614       0.004533       0.025082             10.205590       8.429260      -0.474739       0.016950      15.890482       4.064933       6.297028           0.003868
          118              C       0.254052       3.164899      15.298268      -0.011886      36.978614 0.44478523E+03  0.10454802E+05                                 9.721842                            7.047385      -0.148998       1.960584                    0.998897      27.292438      76.955204       0.622306       0.418733      -1.069021       0.010343      -0.040743      -0.007146       0.042639      -0.002462      -0.002705      -0.016703       0.011854      -0.000565      -0.020447       0.006488       0.013959             12.493167       9.539941      -2.049469      -0.823569      20.299804       5.942101       7.639756           0.009507
          119              C       1.619449       2.826683      15.146998      -0.099223      31.521629 0.42354542E+03  0.99158300E+04                                 8.762453                            6.939832      -0.027255       1.968387                    0.999460      29.143916      84.247497       0.613547       0.426412      -1.055448      -0.010925      -0.018489      -0.000140       0.021476       0.025465       0.003831      -0.010000       0.030307      -0.010521      -0.031840       0.000376       0.031465             10.133379       9.238097      -2.057436      -1.003614      14.726347       3.976413       6.435694           0.003694
          120              C       1.987457       1.575700      14.717659      -0.099380      32.128744 0.42461366E+03  0.99475334E+04                                 8.811611                            6.903094       0.149759       2.019235                    0.999754      29.340259      84.855664       0.621241       0.420848      -1.058874      -0.028120       0.010781       0.016875       0.034521       0.016794       0.008285      -0.012405       0.084473      -0.005492      -0.048606       0.001518       0.047087             10.258790       9.391793      -1.523770      -0.708133      14.848733       4.208928       6.535843           0.002076
          121              C      10.354434       4.492921      15.867754       0.532689      24.975693 0.27178381E+03  0.57488101E+04                                 7.947694                            5.852249      -0.134124       2.002816                    0.999183      23.203856      65.751565       0.612771       0.472556      -1.019029      -0.012015       0.047110       0.009809       0.049598      -0.005709       0.033270      -0.054474       0.012372       0.184071      -0.063281      -0.031330       0.094612              9.989538       8.164304      -1.631598      -1.087477      15.561450       3.859461       6.242861          -0.005608
          122              C       1.315214       5.010850      21.291221      -0.129535      40.832962 0.53406607E+03  0.13155209E+05                                10.384103                            7.751392      -0.198173       1.921114                    0.998198      29.574728      85.672303       0.589397       0.421887      -1.065848      -0.016800       0.010594       0.066874       0.069761      -0.009546       0.005546      -0.008418       0.048974      -0.011387      -0.026764      -0.002925       0.029689             12.922660       5.804526       0.115249      -1.229535      11.781880       1.511154      21.181575           0.004222
          123              C       1.205438       3.847460      22.036447      -0.097667      33.359122 0.40724414E+03  0.94316550E+04                                 8.991563                            6.726251       0.181082       2.029336                    0.999787      29.005127      83.121960       0.634820       0.416603      -1.062670      -0.007902       0.027332       0.026918       0.039167       0.002478       0.002082       0.007467      -0.037711      -0.149445      -0.050469       0.005934       0.044535             10.695317       4.644451       0.426341      -0.751655       9.531502       0.320007      17.909998           0.001555
          124              C       1.132255      10.828870       1.165667      -0.092900      33.229375 0.39779232E+03  0.91364341E+04                                 8.967533                            6.645258       0.070367       2.002645                    0.999659      28.379559      80.346625       0.640600       0.416292      -1.065473      -0.000705       0.015721      -0.018787       0.024507       0.001720       0.003709      -0.018086      -0.014482      -0.065458      -0.029293       0.004170       0.025123             10.717273       4.536180       0.378744      -0.734646       9.640953       0.851054      17.974685           0.005045
          125              C       1.200211      12.041503       1.837483      -0.014758      36.826790 0.42110089E+03  0.97212471E+04                                 9.541716                            6.759406       0.093390       2.037112                    0.999320      26.663090      73.455157       0.652091       0.406876      -1.081418       0.001685      -0.001796      -0.046470       0.046535      -0.000651       0.004097      -0.000166       0.012061      -0.029561      -0.010631      -0.001138       0.011770             12.220927       4.751366       0.245266      -0.581534      10.480943       0.019077      21.430472           0.009857
          126              C       1.298486      13.215899       1.112278      -0.097247      33.364459 0.41772773E+03  0.97469432E+04                                 9.111336                            6.887712       0.027200       1.993179                    0.999483      28.798279      83.138943       0.616372       0.425881      -1.055661      -0.001255      -0.018031      -0.017519       0.025171       0.000979       0.004951       0.011921       0.005422      -0.072157      -0.028328       0.011526       0.016802             10.874824       4.806541      -0.017457      -0.360517      10.090488       0.068273      17.727444           0.001990
          127              C       1.335078       6.222191      21.976384      -0.074537      32.124050 0.40363102E+03  0.93460811E+04                                 8.871034                            6.754095       0.061689       2.004623                    0.999337      28.653055      82.649625       0.624137       0.423820      -1.055976      -0.015063      -0.027498       0.017508       0.035910       0.009490       0.003374      -0.017075      -0.013211      -0.098194      -0.038270       0.007233       0.031037             10.558948       4.842005      -0.444550      -0.526681       9.831836       1.809526      17.003003           0.001844
          128              C       1.171983      12.070093       3.339058       0.589068      25.272602 0.24111116E+03  0.49393821E+04                                 7.919158                            5.493467       0.131677       2.111143                    0.999608      21.817355      60.431983       0.637006       0.469361      -1.022870       0.009741       0.001395       0.069624       0.070316      -0.015430       0.010633      -0.001288       0.146339      -0.198747      -0.066906      -0.041653       0.108559             10.032622       4.298707       0.443977      -0.514901      10.824868      -0.624685      14.974290          -0.003909
          129              C       3.128076       5.334276      19.095584      -0.134688      39.439218 0.55406316E+03  0.13787505E+05                                10.160937                            7.924845      -0.216381       1.913553                    0.997797      30.003273      87.642148       0.579063       0.425063      -1.062792       0.066864       0.026428      -0.021853       0.075145      -0.006562       0.005056       0.012362      -0.010029      -0.060657      -0.025641       0.005067       0.020574             12.082017      18.260945       2.063510      -1.191328       7.027355      -2.533430      10.957751           0.002696
          130              C       4.182965       4.956871      19.967610      -0.100237      33.621276 0.42697634E+03  0.10000014E+05                                 9.041730                            6.894042       0.150186       2.017360                    0.999784      29.314145      84.305655       0.626519       0.417422      -1.062817       0.017028       0.017687      -0.024451       0.034650      -0.004229       0.019103      -0.020010      -0.046389       0.101818      -0.044807      -0.003661       0.048468             10.629674      17.045490       2.004015      -1.233763       5.863253      -1.942849       8.980280           0.002150
          131              C       5.493997       5.272542      19.633927      -0.104672      32.560591 0.40807548E+03  0.94237693E+04                                 8.824673                            6.720025       0.057317       1.993319                    0.999633      28.690274      81.198583       0.639130       0.414985      -1.067311      -0.021091       0.007706      -0.005523       0.023123      -0.012679       0.022465      -0.007218      -0.004235       0.029695      -0.024761      -0.005940       0.030702             10.361540      16.545842       2.346894      -1.991068       5.750194      -2.038790       8.788586           0.003019
          132              C       5.765822       5.867472      18.397074      -0.007029      38.958538 0.43011799E+03  0.99849850E+04                                 9.953093                            6.850498       0.028690       2.016227                    0.999268      26.826169      74.179905       0.644849       0.409155      -1.079601      -0.042021      -0.009767       0.009208       0.044113      -0.005182      -0.006443       0.002860      -0.005080      -0.000995      -0.008369      -0.001342       0.009711             13.184427      23.768865       2.965024      -2.189253       6.448512      -2.286824       9.335905           0.012648
          133              C       4.724524       6.188087      17.527273      -0.092964      32.928006 0.39299047E+03  0.90052277E+04                                 8.941298                            6.611089       0.138780       2.027937                    0.999720      28.279772      80.158531       0.640912       0.417057      -1.064222      -0.009735      -0.007043       0.015471       0.019589      -0.002040       0.004380      -0.003406      -0.028016       0.070181      -0.026199       0.001837       0.024362             10.851010      18.886274       1.609160      -0.456203       5.683397      -1.744520       7.983359           0.004404
          134              C       3.428129       5.928059      17.885426      -0.067478      33.582692 0.41295468E+03  0.96452039E+04                                 9.241073                            6.915987      -0.139372       1.943441                    0.999087      28.903022      84.545616       0.603754       0.434347      -1.046419       0.029450      -0.002069       0.022668       0.037222      -0.008245       0.011731       0.014754      -0.046815       0.056846      -0.037951       0.006316       0.031635             11.065345      17.635377       1.710584      -0.966563       6.383967      -2.370122       9.176690           0.002760
          135              C       7.178266       6.219602      18.043370       0.522346      27.115786 0.27737895E+03  0.58727825E+04                                 8.317718                            5.864078      -0.078114       2.019826                    0.999378      23.026625      64.404504       0.622269       0.464898      -1.027441       0.045565       0.011464      -0.013807       0.048972      -0.013315      -0.000193       0.068790      -0.133988       0.023792      -0.073181      -0.037085       0.110266             10.754808      18.579668       1.969346      -1.688497       6.166635      -1.965025       7.518122          -0.007713
          136              C       0.995297       3.351511      18.959887      -0.137320      39.690047 0.58009682E+03  0.14620384E+05                                10.281974                            8.147308      -0.298922       1.887383                    0.997020      30.373749      89.659072       0.566355       0.429101      -1.058950      -0.021846      -0.061489      -0.032320       0.072820      -0.010297       0.000365      -0.003403      -0.025159       0.043931      -0.023595       0.007408       0.016187             12.401184      11.443921       1.718999       1.091474      17.255243       5.237839       8.504388           0.003396
          137              C      10.113974       2.996376      18.839761      -0.072943      31.330924 0.41689149E+03  0.97708360E+04                                 8.859248                            6.966656      -0.135933       1.945210                    0.998150      29.104598      85.584072       0.598605       0.436573      -1.043953       0.016383      -0.018053      -0.025488       0.035270      -0.017903      -0.008109      -0.009329       0.039275       0.033945      -0.035160       0.012309       0.022851             10.362128       9.623806       1.101991       0.763208      14.959308       3.738387       6.503269           0.001203
          138              C       9.762692       1.738152      18.405972      -0.087760      31.044927 0.40120905E+03  0.92701648E+04                                 8.685658                            6.752263       0.000764       1.985015                    0.999498      28.597444      82.230949       0.622057       0.426147      -1.055199       0.016342       0.020399      -0.006190       0.026861       0.000589       0.003828      -0.013740       0.047210      -0.005310      -0.029615       0.004533       0.025082             10.205595       8.429264       0.474737      -0.016952      15.890487       4.064938       6.297033           0.003869
          139              C       0.254052       0.794549      18.070064      -0.011886      36.978659 0.44478573E+03  0.10454817E+05                                 9.721850                            7.047389      -0.149001       1.960583                    0.998897      27.292459      76.955286       0.622305       0.418733      -1.069021       0.010343       0.040744       0.007146       0.042639       0.002462       0.002705      -0.016703       0.011854      -0.000562      -0.020447       0.006488       0.013960             12.493178       9.539949       2.049472       0.823570      20.299822       5.942109       7.639763           0.009507
          140              C       1.619449       1.132765      18.221334      -0.099223      31.521661 0.42354582E+03  0.99158425E+04                                 8.762459                            6.939835      -0.027258       1.968386                    0.999460      29.143939      84.247590       0.613547       0.426412      -1.055448      -0.010925       0.018489       0.000140       0.021476      -0.025465      -0.003831      -0.010000       0.030309      -0.010520      -0.031841       0.000376       0.031465             10.133387       9.238104       2.057437       1.003614      14.726359       3.976419       6.435700           0.003695
          141              C       1.987457       2.383748      18.650673      -0.099380      32.128740 0.42461350E+03  0.99475283E+04                                 8.811609                            6.903092       0.149760       2.019236                    0.999754      29.340248      84.855611       0.621241       0.420848      -1.058874      -0.028120      -0.010781      -0.016875       0.034521      -0.016794      -0.008285      -0.012405       0.084473      -0.005492      -0.048606       0.001519       0.047087             10.258789       9.391786       1.523771       0.708134      14.848736       4.208932       6.535845           0.002077
          142              C      10.354434      -0.533473      17.500578       0.532691      24.975762 0.27178464E+03  0.57488324E+04                                 7.947710                            5.852259      -0.134122       2.002815                    0.999183      23.203905      65.751753       0.612771       0.472556      -1.019029      -0.012015      -0.047111      -0.009810       0.049599       0.005709      -0.033271      -0.054475       0.012371       0.184076      -0.063282      -0.031332       0.094614              9.989560       8.164319       1.631605       1.087482      15.561488       3.859471       6.242873          -0.005608
          143              C       1.614221      -5.211876      16.684166       0.500774      18.685395 0.18481565E+03  0.35377744E+04                                 6.197500                            4.640013       0.606350       2.266341                    0.999490      21.232370      56.596561       0.732460       0.436849      -1.042819      -0.061398      -0.000000       0.000000       0.061398      -0.000000      -0.000000       0.046529       0.064539       0.376732      -0.104469      -0.030519       0.134988              7.155653       6.416856      -0.000000      -0.000001      11.060241      -1.923696       3.989862           0.015164
          144              C       8.840579      -1.737292       5.561389       0.500775      18.685452 0.18481627E+03  0.35377894E+04                                 6.197513                            4.640022       0.606352       2.266340                    0.999490      21.232421      56.596736       0.732459       0.436849      -1.042819       0.061398      -0.000000       0.000000       0.061398       0.000000      -0.000000       0.046529       0.064538       0.376739      -0.104470      -0.030521       0.134990              7.155669       6.416869      -0.000000      -0.000001      11.060268      -1.923702       3.989870           0.015166
          145              O       9.386319       7.493013      15.053567      -0.490332      39.823002 0.52219120E+03  0.12458931E+05                                 9.393053                            7.116488       0.109719       2.103504                    0.996068      26.707037      69.879301       0.705865       0.363691      -1.135589      -0.021076       0.021338      -0.029136       0.041814      -0.005956      -0.008114      -0.014805      -0.003490      -0.130538      -0.047880       0.019024       0.028856             11.726960       5.782445      -1.056885       1.008047      14.711145      -7.075562      14.687290           0.162748
          146              O       9.197088      -4.683206      15.042444      -0.486879      39.569060 0.54858840E+03  0.13271812E+05                                 9.358301                            7.351111       0.102830       2.102781                    0.995135      26.880489      71.185449       0.685381       0.369395      -1.129415      -0.019213      -0.051631      -0.028508       0.062029       0.004352      -0.007318       0.000425       0.002907      -0.101100      -0.034731       0.012688       0.022043             11.043078       6.091480      -0.299948       0.240429      16.007038       5.235600      11.030716           0.193972
          147              O       2.312602       9.322130       7.623552      -0.446091      31.683538 0.46204060E+03  0.10673562E+05                                 7.968270                            6.643345       0.495385       2.234407                    0.997685      25.904570      66.326724       0.740205       0.358199      -1.141847       0.025687      -0.002563      -0.010264       0.027780       0.017622      -0.036567       0.004029      -0.004735      -0.041286      -0.045985       0.007971       0.038014              9.267964      14.611578       1.393220      -1.962585       6.387358      -0.624079       6.804955           0.203479
          148              O       3.081030      10.364959       5.846132      -0.432613      28.710865 0.43495797E+03  0.99020853E+04                                 7.422845                            6.425697       0.431332       2.211391                    0.998258      25.806919      65.698276       0.755792       0.355979      -1.143075       0.025361      -0.011919       0.005953       0.028648      -0.003322       0.002809      -0.026258      -0.030489       0.079434      -0.028841      -0.014610       0.043451              8.277447       8.990519      -1.713564       2.301295       6.992465      -2.730541       8.849356           0.254498
          149              O       1.267122       2.734429       6.021872      -0.473662      29.557458 0.45603894E+03  0.10545772E+05                                 7.648236                            6.651203       0.293673       2.164557                    0.996238      26.443332      68.698886       0.728115       0.363772      -1.132570      -0.008807       0.016906       0.017724       0.026029      -0.013303      -0.016655      -0.024828       0.055689       0.037875      -0.049928       0.015164       0.034764              8.556143      10.280933      -3.002451      -2.013650       9.189795       1.643442       6.197702           0.156259
          150              O       9.634098       2.072851       6.224306      -0.478736      31.613484 0.48345131E+03  0.11333614E+05                                 8.025628                            6.851599       0.210599       2.130929                    0.995910      26.778288      69.836794       0.717510       0.364135      -1.133327       0.000980       0.021557       0.012545       0.024961       0.037470       0.017177       0.003301       0.027652      -0.073812      -0.034703      -0.020753       0.055455              9.190680       8.041094       2.237196       1.052286      13.065149       1.982887       6.465798           0.204284
          151              O       9.948788       9.521814       7.799292      -0.673793      46.428729 0.73393689E+03  0.19084992E+05                                10.455448                            8.528127      -0.216245       1.967642                    0.993001      29.724138      81.453652       0.633859       0.371604      -1.128391       0.006273       0.013194       0.013158       0.019661       0.026766      -0.006862      -0.021924      -0.001738      -0.056778      -0.032223      -0.010996       0.043219             12.432097      12.692854       5.044272      -3.885061      12.912211      -3.436323      11.691227           0.014706
          152              O       1.141664       8.075373      16.886601      -0.433331      34.576345 0.46383719E+03  0.10728181E+05                                 8.443886                            6.698199       0.293303       2.179506                    0.996966      25.495706      65.373830       0.730069       0.362729      -1.137978       0.022512       0.060187      -0.014024       0.065772       0.022484      -0.012966       0.002231      -0.053947       0.049448      -0.046043       0.018547       0.027495              9.917856       7.465525       2.832854      -0.474584      16.070515      -2.769444       6.217527           0.177656
          153              O       9.386319      -3.533565      18.314765      -0.490331      39.823019 0.52219128E+03  0.12458933E+05                                 9.393056                            7.116489       0.109720       2.103504                    0.996068      26.707037      69.879309       0.705865       0.363692      -1.135589      -0.021076      -0.021338       0.029135       0.041813       0.005956       0.008114      -0.014806      -0.003490      -0.130537      -0.047880       0.019024       0.028856             11.726966       5.782447       1.056886      -1.008047      14.711153      -7.075567      14.687296           0.162747
          154              O       9.197088      -5.740546      18.325888      -0.486881      39.569111 0.54858923E+03  0.13271837E+05                                 9.358307                            7.351115       0.102831       2.102781                    0.995135      26.880515      71.185524       0.685381       0.369394      -1.129416      -0.019213       0.051632       0.028508       0.062030      -0.004352       0.007318       0.000425       0.002908      -0.101102      -0.034732       0.012689       0.022043             11.043085       6.091483       0.299946      -0.240431      16.007051       5.235603      11.030721           0.193971
          155              O       2.312602       1.586486       3.499226      -0.446092      31.683456 0.46203902E+03  0.10673521E+05                                 7.968280                            6.643353       0.495368       2.234402                    0.997685      25.904466      66.326540       0.740201       0.358201      -1.141845       0.025690       0.002565       0.010260       0.027782      -0.017619       0.036563       0.004019      -0.004737      -0.041269      -0.045975       0.007963       0.038011              9.267975      14.611597      -1.393221       1.962584       6.387365      -0.624080       6.804961           0.203471
          156              O       3.081030       0.543657       5.276646      -0.432609      28.710630 0.43495370E+03  0.99019700E+04                                 7.422843                            6.425698       0.431313       2.211388                    0.998258      25.806659      65.697689       0.755786       0.355983      -1.143071       0.025368       0.011920      -0.005953       0.028654       0.003317      -0.002797      -0.026262      -0.030454       0.079411      -0.028819      -0.014625       0.043444              8.277443       8.990510       1.713559      -2.301289       6.992463      -2.730539       8.849354           0.254499
          157              O       1.267122       8.174187       5.100906      -0.473661      29.557500 0.45603967E+03  0.10545792E+05                                 7.648238                            6.651203       0.293674       2.164557                    0.996238      26.443370      68.698979       0.728116       0.363772      -1.132570      -0.008807      -0.016904      -0.017723       0.026027       0.013307       0.016655      -0.024829       0.055692       0.037884      -0.049932       0.015167       0.034765              8.556146      10.280938       3.002454       2.013652       9.189797       1.643442       6.197704           0.156263
          158              O       9.634098       8.835765       4.898471      -0.478736      31.613537 0.48345235E+03  0.11333642E+05                                 8.025625                            6.851597       0.210603       2.130930                    0.995910      26.778355      69.836941       0.717512       0.364134      -1.133328       0.000981      -0.021556      -0.012544       0.024960      -0.037473      -0.017181       0.003299       0.027647      -0.073806      -0.034708      -0.020749       0.055457              9.190677       8.041092      -2.237195      -1.052283      13.065147       1.982883       6.465794           0.204285
          159              O       9.948788       1.386802       3.323486      -0.673794      46.428751 0.73393719E+03  0.19085002E+05                                10.455451                            8.528128      -0.216245       1.967642                    0.993001      29.724147      81.453680       0.633859       0.371604      -1.128391       0.006273      -0.013193      -0.013159       0.019661      -0.026765       0.006861      -0.021924      -0.001737      -0.056777      -0.032223      -0.010996       0.043219             12.432100      12.692855      -5.044275       3.885061      12.912219      -3.436326      11.691227           0.014706
          160              O       1.141664      -4.115925      16.481732      -0.433331      34.576365 0.46383751E+03  0.10728191E+05                                 8.443892                            6.698203       0.293299       2.179505                    0.996966      25.495708      65.373859       0.730068       0.362729      -1.137977       0.022512      -0.060187       0.014024       0.065772      -0.022485       0.012966       0.002231      -0.053947       0.049448      -0.046043       0.018547       0.027496              9.917862       7.465532      -2.832857       0.474582      16.070525      -2.769442       6.217529           0.177654
          161              O       1.068481      -0.058981       7.191988      -0.490332      39.822941 0.52219011E+03  0.12458901E+05                                 9.393057                            7.116491       0.109711       2.103501                    0.996068      26.706982      69.879201       0.705863       0.363693      -1.135588       0.021076      -0.021337       0.029138       0.041814      -0.005956      -0.008114      -0.014801      -0.003493      -0.130531      -0.047876       0.019021       0.028855             11.726966       5.782447      -1.056886       1.008048      14.711154      -7.075565      14.687296           0.162747
          162              O       1.257712      -2.265962       7.203111      -0.486880      39.569109 0.54858925E+03  0.13271838E+05                                 9.358310                            7.351117       0.102826       2.102780                    0.995135      26.880509      71.185522       0.685380       0.369395      -1.129415       0.019213       0.051631       0.028508       0.062030       0.004352      -0.007319       0.000424       0.002905      -0.101102      -0.034732       0.012689       0.022043             11.043088       6.091485      -0.299947       0.240430      16.007053       5.235605      11.030727           0.193969
          163              O       8.142198      -1.888098      14.622003      -0.446095      31.683672 0.46204302E+03  0.10673630E+05                                 7.968285                            6.643356       0.495387       2.234406                    0.997685      25.904654      66.326953       0.740206       0.358199      -1.141848      -0.025686       0.002562       0.010265       0.027779       0.017624      -0.036570       0.004034      -0.004736      -0.041293      -0.045991       0.007975       0.038016              9.267982      14.611611       1.393222      -1.962588       6.387368      -0.624080       6.804967           0.203473
          164              O       7.373770      -2.930927      16.399423      -0.432615      28.710938 0.43495937E+03  0.99021232E+04                                 7.422847                            6.425699       0.431336       2.211391                    0.998258      25.806995      65.698450       0.755794       0.355978      -1.143076      -0.025359       0.011920      -0.005954       0.028646      -0.003325       0.002813      -0.026257      -0.030498       0.079440      -0.028847      -0.014606       0.043453              8.277449       8.990521      -1.713564       2.301296       6.992467      -2.730542       8.849358           0.254498
          165              O       9.187678       4.699603      16.223683      -0.473661      29.557441 0.45603861E+03  0.10545764E+05                                 7.648243                            6.651208       0.293668       2.164556                    0.996238      26.443287      68.698808       0.728113       0.363773      -1.132569       0.008806      -0.016907      -0.017724       0.026030      -0.013300      -0.016655      -0.024827       0.055687       0.037867      -0.049924       0.015161       0.034763              8.556151      10.280943      -3.002454      -2.013652       9.189804       1.643443       6.197708           0.156258
          166              O       0.820702       5.361181      16.021249      -0.478734      31.613409 0.48344991E+03  0.11333575E+05                                 8.025627                            6.851599       0.210593       2.130928                    0.995910      26.778210      69.836618       0.717508       0.364136      -1.133326      -0.000978      -0.021559      -0.012546       0.024963       0.037466       0.017173       0.003303       0.027658      -0.073820      -0.034696      -0.020757       0.055453              9.190679       8.041095       2.237196       1.052285      13.065146       1.982885       6.465798           0.204285
          167              O       0.506012      -2.087782      14.446263      -0.673793      46.428738 0.73393703E+03  0.19084997E+05                                10.455450                            8.528128      -0.216245       1.967642                    0.993001      29.724140      81.453663       0.633859       0.371604      -1.128391      -0.006273      -0.013194      -0.013159       0.019661       0.026766      -0.006862      -0.021924      -0.001738      -0.056778      -0.032223      -0.010996       0.043219             12.432100      12.692859       5.044273      -3.885063      12.912212      -3.436323      11.691229           0.014706
          168              O       9.313136      -0.641341       5.358954      -0.433330      34.576368 0.46383750E+03  0.10728187E+05                                 8.443879                            6.698193       0.293312       2.179509                    0.996966      25.495738      65.373866       0.730071       0.362728      -1.137979      -0.022513      -0.060187       0.014024       0.065772       0.022486      -0.012966       0.002232      -0.053954       0.049459      -0.046048       0.018551       0.027497              9.917847       7.465518       2.832853      -0.474584      16.070502      -2.769441       6.217521           0.177659
          169              O       1.068481      10.967597       3.930790      -0.490333      39.823124 0.52219301E+03  0.12458982E+05                                 9.393058                            7.116490       0.109725       2.103505                    0.996068      26.707112      69.879473       0.705867       0.363690      -1.135590       0.021076       0.021338      -0.029134       0.041812       0.005955       0.008113      -0.014811      -0.003483      -0.130548      -0.047886       0.019029       0.028857             11.726968       5.782448       1.056886      -1.008047      14.711157      -7.075569      14.687299           0.162747
          170              O       1.257712      -1.208622       3.919667      -0.486883      39.569216 0.54859102E+03  0.13271888E+05                                 9.358310                            7.351117       0.102835       2.102782                    0.995135      26.880582      71.185672       0.685382       0.369393      -1.129417       0.019213      -0.051632      -0.028507       0.062030      -0.004353       0.007319       0.000430       0.002912      -0.101110      -0.034735       0.012689       0.022046             11.043089       6.091485       0.299945      -0.240431      16.007058       5.235605      11.030725           0.193969
          171              O       8.142198       5.847546      18.746329      -0.446094      31.683549 0.46204071E+03  0.10673566E+05                                 7.968276                            6.643350       0.495380       2.234405                    0.997685      25.904565      66.326738       0.740204       0.358200      -1.141847      -0.025688      -0.002564      -0.010262       0.027780      -0.017622       0.036568       0.004027      -0.004737      -0.041281      -0.045984       0.007970       0.038014              9.267971      14.611592      -1.393220       1.962584       6.387362      -0.624080       6.804958           0.203472
          172              O       7.373770       6.890375      16.968909      -0.432611      28.710749 0.43495595E+03  0.99020305E+04                                 7.422843                            6.425697       0.431323       2.211389                    0.998258      25.806793      65.697987       0.755789       0.355981      -1.143073      -0.025364      -0.011920       0.005954       0.028651       0.003320      -0.002804      -0.026260      -0.030471       0.079420      -0.028830      -0.014617       0.043447              8.277443       8.990511       1.713560      -2.301290       6.992463      -2.730539       8.849355           0.254499
          173              O       9.187678      -0.740155      17.144649      -0.473661      29.557508 0.45603983E+03  0.10545797E+05                                 7.648244                            6.651208       0.293675       2.164558                    0.996238      26.443357      68.698968       0.728115       0.363772      -1.132570       0.008807       0.016904       0.017723       0.026027       0.013306       0.016655      -0.024828       0.055691       0.037882      -0.049930       0.015166       0.034765              8.556153      10.280946       3.002457       2.013654       9.189804       1.643444       6.197709           0.156260
          174              O       0.820702      -1.401733      17.347084      -0.478736      31.613524 0.48345215E+03  0.11333636E+05                                 8.025625                            6.851596       0.210605       2.130930                    0.995910      26.778345      69.836915       0.717512       0.364134      -1.133328      -0.000981       0.021556       0.012545       0.024960      -0.037473      -0.017180       0.003299       0.027649      -0.073807      -0.034706      -0.020751       0.055457              9.190676       8.041092      -2.237195      -1.052282      13.065143       1.982882       6.465793           0.204284
          175              O       0.506012       6.047230      18.922069      -0.673794      46.428753 0.73393720E+03  0.19085002E+05                                10.455451                            8.528128      -0.216244       1.967642                    0.993001      29.724147      81.453681       0.633859       0.371604      -1.128391      -0.006273       0.013194       0.013159       0.019661      -0.026766       0.006862      -0.021924      -0.001738      -0.056777      -0.032223      -0.010996       0.043219             12.432101      12.692857      -5.044276       3.885062      12.912219      -3.436326      11.691228           0.014706
          176              O       9.313136      11.549957       5.763823      -0.433330      34.576382 0.46383773E+03  0.10728195E+05                                 8.443884                            6.698196       0.293307       2.179508                    0.996966      25.495738      65.373888       0.730070       0.362728      -1.137978      -0.022512       0.060187      -0.014023       0.065772      -0.022487       0.012966       0.002232      -0.053954       0.049458      -0.046048       0.018551       0.027498              9.917853       7.465525      -2.832856       0.474582      16.070510      -2.769439       6.217523           0.177657

******************************************************
Auxiliary information for the entire system
The total spin magnetic moment of the unit cell is   5.988852
The total net atomic charge of the unit cell is   0.000002
Accuracy of reproducing the electrostatic potential in the unit cell:
  The inner radius (bohr) =    5.0000
  The outer radius (bohr) =   12.0000
  Valid grid points have density less than (e/(bohr^3)) =    0.0001
  The number of valid grid points were=       203086
  The rms potential error without charges in kcal/mol is=      3.50946
  The rms potential error with partial charges in kcal/mol is=      0.74603
  The RRMSE value at monopole order=      0.21258
  The rms potential error with partial charges and cloud penetration in kcal/mol is=      0.74158
  The RRMSE value at monopole order with cloud penetration is=      0.21131
  The rms potential error with partial charges and atomic dipoles in kcal/mol is=      0.27003
  The RRMSE value at dipole order=      0.07694
  The rms potential error with partial charges, atomic dipoles and cloud penetration in kcal/mol is=      0.26208
  The RRMSE value at dipole order with cloud penetration=      0.07468

******************************************************
The electron densities and ab initio electrostatic potential were computed in VASP using the PBE functional and
projector augmented wave method. See the main text of the journal article for a description of computational details.
The atomic charges, dipoles, and quadrupoles were computed with the DDEC6 method as described in
(a) T. A. Manz and N. Gabaldon Limas, RSC Adv. 6 (2016) 47771-47801 DOI: 10.1039/c6ra04656h
(b) N. Gabaldon Limas and T. A. Manz, RSC Adv. 8 (2018) 2678-2707 DOI: 10.1039/c7ra11829e.
For each atom in the material, the electron cloud parameters were fit to the spherically averaged atom-in-material
electron density using radial positions for which this density was between 10^-4 and 10^-2 electrons per cubic bohr.
The polarizabilities, dispersion coefficients, and quantum Drude oscillator (QDO) parameters were fit using the MCLF method.
The magnetic structure of the system was optimized in VASP from the default ferromagnetic initial guess using spin polarization.
The atomic spin moments (ASMs) were computed on this optimized magnetic structure using the DDEC6 partition as inputs
to the method of T. A. Manz and D. S. Sholl, J. Chem. Theory Comput. 7 (2011) 4146-4164 DOI: 10.1021/ct200539n.
The RMSE and RRMSE were computed using a uniform grid with Ewald summation.
