# Supplementary material for: A collection of forcefield precursors for metal–organic frameworks
Source: RSC Adv. 2019 Nov 13;9(63):36492–507. doi: 10.1039/c9ra07327b (PMC9075174; doi:10.1039/c9ra07327b)
Supplement: RA-009-C9RA07327B-s3710 [file RA-009-C9RA07327B-s3710.xyz]

  176
jmolscript: load "" {1 1 1} spacegroup "x,y,z" unitcell [{     10.493200     0.000000     0.000000 }, {      0.000000    14.426200     0.000000 }, {      0.000000    -6.811045    22.205823 }]
Lu     9.800334     6.950359    17.160216     1.619522
Lu     9.800334    -2.740726    16.148519     1.619520
Lu     0.692866     0.664796     5.045607     1.619521
Lu     0.692866    10.355881     6.057304     1.619520
P      1.452784     5.114663    19.484944     0.854781
P      1.452784    -0.905031    13.823791     0.854780
P      9.040416     2.500492     2.720879     0.854780
P      9.040416     8.520186     8.382032     0.854781
H      8.963291     1.608693    18.295378     0.124033
H      2.321096     0.606058    18.055555     0.121109
H      2.799586     6.261322    17.269469     0.117347
H      4.950692     6.686700    16.700999     0.123828
H      2.922356     2.709360    18.770582     0.108190
H      9.527826     3.699854    19.017067     0.121390
H      1.114378    10.125571     1.703187     0.120723
H      6.215122     5.146429    20.151784     0.121081
H      1.224556     3.169165    21.617369     0.110276
H      4.023093     4.669518    20.742459     0.108428
H      1.325291    -0.341129     1.516658     0.121494
H      1.393497     7.161004    21.424178     0.116187
H      8.963291     2.600939    15.013357     0.124033
H      2.321096     3.603575    15.253180     0.121108
H      2.799586    -2.051689    16.039266     0.117346
H      4.950692    -2.477068    16.607735     0.123829
H      2.922356     1.500272    14.538152     0.108191
H      9.527826     0.509778    14.291668     0.121390
H      1.114378     0.895106     9.399725     0.120723
H      6.215122    -0.936796    13.156950     0.121083
H      1.224556     1.040467    11.691366     0.110277
H      4.023093    -0.459886    12.566275     0.108431
H      1.325291    11.361807     9.586254     0.121494
H      1.393497    -2.951371    11.884556     0.116188
H      1.529909     6.006462     3.910445     0.124033
H      8.172104     7.009097     4.150268     0.121110
H      7.693614     1.353833     4.936354     0.117346
H      5.542508     0.928455     5.504824     0.123828
H      7.570844     4.905795     3.435241     0.108192
H      0.965374     3.915301     3.188756     0.121391
H      9.378822    -2.510416    20.502636     0.120723
H      4.278078     2.468726     2.054039     0.121080
H      9.268644     4.445990     0.588454     0.110278
H      6.470107     2.945637     1.463364     0.108430
H      9.167909     7.956284    20.689165     0.121495
H      9.099703     0.454151     0.781645     0.116189
H      1.529909     5.014216     7.192466     0.124032
H      8.172104     4.011580     6.952643     0.121109
H      7.693614     9.666844     6.166557     0.117344
H      5.542508    10.092223     5.598088     0.123829
H      7.570844     6.114883     7.667671     0.108190
H      0.965374     7.105377     7.914155     0.121389
H      9.378822     6.720049    12.806098     0.120723
H      4.278078     8.551951     9.048873     0.121081
H      9.268644     6.574688    10.514457     0.110278
H      6.470107     8.075041     9.639548     0.108430
H      9.167909    -3.746652    12.619569     0.121494
H      9.099703    10.566526    10.321267     0.116189
H      2.562439    -5.108284    16.654367     0.020172
H      7.930761    -1.702761     5.551456     0.020171
C      9.861509     1.835270    18.379760    -0.089517
C      3.168946     5.436712    19.073692    -0.137930
C     10.450178    -0.427653    17.493747     0.557645
C      1.058764     3.444716    18.964661    -0.147858
C      1.346278     5.152347    21.275399    -0.132472
C      5.809036     5.995105    18.381980    -0.001017
C      7.236111     6.325923    18.008922     0.553399
C      0.333684     0.901875    18.059996    -0.005625
C      1.165795    12.177604     3.347306     0.641225
C      1.661074     1.236133    18.235422    -0.098811
C      3.482693     6.036869    17.860143    -0.070215
C      4.764962     6.296962    17.524836    -0.089077
C      2.022040     2.496207    18.670656    -0.088344
C     10.196242     3.084565    18.817214    -0.077311
C      1.178386    10.905598     1.201335    -0.083878
C      5.522571     5.376212    19.576654    -0.104334
C      1.246592     4.001822    22.030397    -0.098439
C      4.206724     5.091236    19.931947    -0.102240
C      1.298009    13.256581     1.094747    -0.091190
C      1.352573     6.378011    21.921588    -0.079536
C      1.204619    12.111474     1.846192    -0.022449
C      9.861509     2.374363    14.928975    -0.089517
C      3.168946    -1.227079    14.235043    -0.137930
C     10.450178     4.637285    15.814987     0.557645
C      1.058764     0.764917    14.344073    -0.147857
C      1.346278    -0.942714    12.033335    -0.132472
C      5.809036    -1.785472    14.926754    -0.001017
C      7.236111    -2.116291    15.299812     0.553400
C      0.333684     3.307757    15.248739    -0.005625
C      1.165795    -1.156926     7.755606     0.641224
C      1.661074     2.973500    15.073313    -0.098811
C      3.482693    -1.827237    15.448591    -0.070214
C      4.764962    -2.087329    15.783899    -0.089077
C      2.022040     1.713425    14.638079    -0.088343
C     10.196242     1.125068    14.491520    -0.077309
C      1.178386     0.115080     9.901576    -0.083878
C      5.522571    -1.166579    13.732081    -0.104333
C      1.246592     0.207810    11.278338    -0.098439
C      4.206724    -0.881603    13.376788    -0.102241
C      1.298009    -2.235904    10.008164    -0.091190
C      1.352573    -2.168379    11.387146    -0.079536
C      1.204619    -1.090797     9.256719    -0.022449
C      0.631691     5.779885     3.826063    -0.089515
C      7.324254     2.178443     3.132131    -0.137931
C      0.043022     8.042808     4.712076     0.557645
C      9.434436     4.170439     3.241162    -0.147857
C      9.146922     2.462808     0.930424    -0.132471
C      4.684164     1.620050     3.823843    -0.001019
C      3.257089     1.289232     4.196901     0.553395
C     10.159516     6.713280     4.145827    -0.005626
C      9.327405    -4.562449    18.858517     0.641225
C      8.832126     6.379022     3.970401    -0.098809
C      7.010507     1.578286     4.345680    -0.070214
C      5.728238     1.318193     4.680987    -0.089076
C      8.471160     5.118948     3.535167    -0.088344
C      0.296958     4.530590     3.388609    -0.077310
C      9.314814    -3.290443    21.004488    -0.083877
C      4.970629     2.238943     2.629169    -0.104333
C      9.246608     3.613333     0.175426    -0.098439
C      6.286476     2.523919     2.273876    -0.102241
C      9.195191    -5.641426    21.111076    -0.091190
C      9.140627     1.237144     0.284235    -0.079536
C      9.288581    -4.496319    20.359631    -0.022448
C      0.631691     5.240792     7.276848    -0.089517
C      7.324254     8.842234     7.970780    -0.137931
C      0.043022     2.977870     6.390836     0.557645
C      9.434436     6.850238     7.861750    -0.147859
C      9.146922     8.557869    10.172488    -0.132471
C      4.684164     9.400627     7.279069    -0.001018
C      3.257089     9.731446     6.906011     0.553394
C     10.159516     4.307398     6.957084    -0.005626
C      9.327405     8.772081    14.450217     0.641226
C      8.832126     4.641655     7.132510    -0.098811
C      7.010507     9.442392     6.757232    -0.070213
C      5.728238     9.702484     6.421924    -0.089076
C      8.471160     5.901730     7.567744    -0.088344
C      0.296958     6.490087     7.714303    -0.077311
C      9.314814     7.500075    12.304247    -0.083878
C      4.970629     8.781734     8.473742    -0.104333
C      9.246608     7.407345    10.927485    -0.098439
C      6.286476     8.496758     8.829035    -0.102240
C      9.195191     9.851059    12.197659    -0.091189
C      9.140627     9.783534    10.818677    -0.079537
C      9.288581     8.705952    12.949104    -0.022448
C      1.631693    -5.108284    16.654367     0.552640
C      8.861507    -1.702761     5.551456     0.552643
O      0.539350     6.134182    18.864513    -0.667714
O      7.426038     6.989052    16.942821    -0.509873
O      0.833160    -1.302528    17.326538    -0.543614
O      9.275989    -0.634263    17.113806    -0.538370
O      1.266529    -1.121325     3.881578    -0.573173
O      8.184696     5.954860    18.724838    -0.512205
O      1.035679    11.109577     3.969735    -0.560593
O      1.171041     8.238268    16.933717    -0.501292
O      0.539350    -1.924550    14.444222    -0.667713
O      7.426038    -2.779419    16.365914    -0.509872
O      0.833160     5.512160    15.982197    -0.543610
O      9.275989     4.843895    16.194929    -0.538363
O      1.266529    12.142002     7.221334    -0.573172
O      8.184696    -1.745227    14.583896    -0.512204
O      1.035679    -0.088900     7.133177    -0.560591
O      1.171041    -4.028636    16.375018    -0.501291
O      9.953850     1.480973     3.341310    -0.667713
O      3.067162     0.626103     5.263002    -0.509866
O      9.660040     8.917683     4.879285    -0.543612
O      1.217211     8.249418     5.092017    -0.538368
O      9.226671     8.736480    18.324245    -0.573173
O      2.308504     1.660295     3.480985    -0.512202
O      9.457521    -3.494422    18.236088    -0.560593
O      9.322159    -0.623113     5.272106    -0.501294
O      9.953850     9.539705     7.761601    -0.667714
O      3.067162    10.394574     5.839909    -0.509866
O      9.660040     2.102995     6.223626    -0.543615
O      1.217211     2.771260     6.010894    -0.538371
O      9.226671    -4.526847    14.984489    -0.573173
O      2.308504     9.360382     7.621927    -0.512200
O      9.457521     7.704055    15.072646    -0.560594
O      9.322159    11.643791     5.830805    -0.501294

The following XYZ coordinates are in angstroms. Other properties are in atomic units.
The sperically averaged electron density of each atom fit to a function of the form exp(a - br)
eigen_1, eigen_2 and eigen_3 are the three eigenvalues of traceless quadrupole moment tensor
  atom number  atomic symbol              X              Y              Z     net charge C6 coefficient C8 coefficient C10 coefficient fluctuating dipole atomic polarizability isotropic forcefield polarizability              a              b squared Pearson coefficient          <r^3>          <r^4>         wp_QDO          m_QDO          q_QDO       dipole_x       dipole_y       dipole_z         dipole            Qxy            Qxz            Qyz     Q(x^2-y^2)  Q(3z^2 - R^2)        eigen_1        eigen_2        eigen_3 static polarizability      alpha(xx)      alpha(xy)      alpha(xz)      alpha(yy)      alpha(yz)      alpha(zz) atomic spin moment
            1             Lu       9.800334       6.950359      17.160216       1.619522     169.162353 0.35684233E+04  0.13185330E+06                                25.853622                           20.667459       0.340291       1.775274                    0.999744      88.844289     251.337188       0.369286       0.448879      -1.124787       0.012910       0.003621       0.020787       0.024737      -0.028309       0.036262       0.014136       0.027587       0.186838      -0.070419      -0.005978       0.076396             32.349749      27.850051      -3.591486      -0.715348      39.824713      -0.268409      29.374482           0.004508
            2             Lu       9.800334      -2.740726      16.148519       1.619520     169.162294 0.35684218E+04  0.13185326E+06                                25.853631                           20.667466       0.340294       1.775274                    0.999744      88.844368     251.337548       0.369285       0.448879      -1.124787       0.012912      -0.003619      -0.020784       0.024734       0.028310      -0.036262       0.014137       0.027586       0.186836      -0.070419      -0.005976       0.076395             32.349761      27.850050       3.591494       0.715345      39.824729      -0.268413      29.374505           0.004511
            3             Lu       0.692866       0.664796       5.045607       1.619521     169.162301 0.35684208E+04  0.13185320E+06                                25.853627                           20.667460       0.340286       1.775272                    0.999744      88.844307     251.337320       0.369285       0.448879      -1.124787      -0.012906      -0.003618      -0.020787       0.024733      -0.028309       0.036262       0.014136       0.027592       0.186835      -0.070419      -0.005977       0.076396             32.349761      27.850074      -3.591473      -0.715352      39.824741      -0.268391      29.374468           0.004485
            4             Lu       0.692866      10.355881       6.057304       1.619520     169.162420 0.35684246E+04  0.13185338E+06                                25.853640                           20.667471       0.340292       1.775274                    0.999744      88.844387     251.337604       0.369285       0.448879      -1.124787      -0.012904       0.003615       0.020787       0.024732       0.028309      -0.036262       0.014136       0.027587       0.186834      -0.070418      -0.005977       0.076395             32.349773      27.850092       3.591477       0.715344      39.824739      -0.268413      29.374489           0.004477
            5              P       1.452784       5.114663      19.484944       0.854781     110.149832 0.18952723E+04  0.62682069E+05                                18.032762                           13.447556       0.063485       1.805232                    0.998526      54.470549     170.165061       0.517593       0.357805      -1.135358      -0.076655       0.081242      -0.049001       0.121973      -0.008728      -0.004810      -0.007265      -0.003410      -0.052292      -0.020942       0.003126       0.017816             23.070639      21.907908       1.005928       1.045652      21.454798       2.460317      25.849210           0.000161
            6              P       1.452784      -0.905031      13.823791       0.854780     110.149856 0.18952739E+04  0.62682134E+05                                18.032765                           13.447562       0.063485       1.805232                    0.998526      54.470553     170.165073       0.517592       0.357805      -1.135358      -0.076655      -0.081242       0.049002       0.121973       0.008728       0.004809      -0.007264      -0.003409      -0.052289      -0.020941       0.003126       0.017815             23.070636      21.907914      -1.005918      -1.045649      21.454795       2.460292      25.849199           0.000160
            7              P       9.040416       2.500492       2.720879       0.854780     110.149784 0.18952715E+04  0.62682034E+05                                18.032756                           13.447553       0.063486       1.805232                    0.998526      54.470532     170.164987       0.517593       0.357805      -1.135358       0.076655      -0.081242       0.049002       0.121973      -0.008728      -0.004809      -0.007264      -0.003409      -0.052288      -0.020940       0.003126       0.017815             23.070630      21.907902       1.005923       1.045642      21.454793       2.460310      25.849194           0.000142
            8              P       9.040416       8.520186       8.382032       0.854781     110.149798 0.18952725E+04  0.62682078E+05                                18.032759                           13.447558       0.063485       1.805232                    0.998526      54.470538     170.165017       0.517592       0.357805      -1.135358       0.076656       0.081242      -0.049002       0.121973       0.008728       0.004810      -0.007265      -0.003409      -0.052290      -0.020942       0.003126       0.017816             23.070631      21.907916      -1.005919      -1.045639      21.454803       2.460293      25.849173           0.000140
            9              H       8.963291       1.608693      18.295378       0.124033       1.078885 0.79362064E+01  0.76405686E+02                                 1.634337                            1.570366      -0.843286       2.487203                    0.999447       3.156485       8.264246       0.545976       1.165253      -0.738557      -0.039658      -0.006557      -0.003325       0.040334      -0.003078      -0.001480       0.001818       0.019212      -0.043670      -0.014855      -0.002606       0.017461              1.643879       2.044202       0.225402       0.048474       1.553508       0.086308       1.333928           0.000197
           10              H       2.321096       0.606058      18.055555       0.121109       1.084240 0.78803082E+01  0.75961093E+02                                 1.652830                            1.573690      -0.879333       2.466092                    0.999200       3.231716       8.549793       0.539177       1.178492      -0.734268       0.030513      -0.026240      -0.005082       0.040563      -0.006193       0.000748       0.003743       0.014979      -0.042489      -0.015299      -0.001512       0.016810              1.679959       1.725177      -0.369177      -0.106629       1.920161       0.217597       1.394538           0.000230
           11              H       2.799586       6.261322      17.269469       0.117347       1.090101 0.75953515E+01  0.74007801E+02                                 1.770440                            1.622858      -1.315977       2.251409                    0.995241       3.686462      10.467126       0.483428       1.300303      -0.702254      -0.024682       0.011118      -0.029220       0.039832       0.002238       0.000595      -0.010993       0.015331       0.036162      -0.018018       0.001906       0.016112              1.866875       2.312181      -0.162134       0.516658       1.528632      -0.155669       1.759811           0.000224
           12              H       4.950692       6.686700      16.700999       0.123828       1.116194 0.81229657E+01  0.78557329E+02                                 1.662958                            1.580859      -0.897301       2.460910                    0.999145       3.173554       8.292321       0.548948       1.153727      -0.741360       0.004634       0.015407      -0.036165       0.039582      -0.001161       0.004594      -0.010260       0.010391       0.038105      -0.015323      -0.002320       0.017642              1.681494       1.637195       0.118412      -0.189407       1.478552      -0.336932       1.928734           0.000440
           13              H       2.922356       2.709360      18.770582       0.108190       1.134647 0.83187432E+01  0.81424644E+02                                 1.713486                            1.623187      -0.978013       2.407977                    0.998626       3.351783       8.987596       0.526862       1.187711      -0.731538       0.039596       0.001879      -0.000073       0.039640      -0.005905      -0.002099       0.004790       0.017994      -0.034886      -0.013802      -0.003185       0.016987              1.749906       2.230811       0.343347       0.149642       1.631626       0.134924       1.387281           0.000015
           14              H       9.527826       3.699854      19.017067       0.121390       1.094426 0.78498559E+01  0.76773401E+02                                 1.759863                            1.641838      -1.082957       2.371933                    0.997099       3.491992       9.788174       0.486325       1.287746      -0.707143      -0.032691       0.024567       0.006343       0.041382       0.000683      -0.002072       0.009123       0.011471      -0.031523      -0.016072       0.004880       0.011192              1.833501       1.925096      -0.511262      -0.124958       2.102777       0.205025       1.472629           0.000157
           15              H       1.114378      10.125571       1.703187       0.120723       1.060879 0.74473961E+01  0.70806397E+02                                 1.630613                            1.528788      -0.858515       2.475472                    0.999379       3.199887       8.417294       0.547415       1.176851      -0.734262      -0.002131      -0.034784       0.019763       0.040063       0.001990      -0.000068      -0.003925      -0.031275      -0.007305      -0.014549      -0.003194       0.017743              1.676677       1.244513       0.073430      -0.065596       1.939307      -0.427445       1.846211           0.000039
           16              H       6.215122       5.146429      20.151784       0.121081       1.104272 0.78658514E+01  0.75144141E+02                                 1.617369                            1.528008      -0.929434       2.440648                    0.998779       3.153893       8.078609       0.575996       1.113107      -0.751192       0.027646      -0.010515       0.025834       0.039272      -0.001691       0.006166      -0.011716       0.010378       0.025991      -0.015354      -0.001517       0.016872              1.649505       2.031600      -0.098072       0.333579       1.317544      -0.117174       1.599371           0.000374
           17              H       1.224556       3.169165      21.617369       0.110276       1.164869 0.83905799E+01  0.82241039E+02                                 1.738512                            1.625178      -0.996411       2.399929                    0.998622       3.353724       8.976346       0.529381       1.180433      -0.733229      -0.003769      -0.039455      -0.009569       0.040773       0.002762      -0.001657      -0.001280      -0.034352      -0.011853      -0.015628      -0.003829       0.019457              1.794129       1.322215       0.048558       0.008618       2.127647       0.484686       1.932525           0.000046
           18              H       4.023093       4.669518      20.742459       0.108428       1.186120 0.87302327E+01  0.86295609E+02                                 1.753003                            1.654006      -0.944723       2.424697                    0.998751       3.351670       8.965385       0.527307       1.175114      -0.735143      -0.000645      -0.017659       0.037140       0.041129       0.000309       0.007223      -0.011798       0.011600       0.028737      -0.016692      -0.000872       0.017564              1.790091       1.687539       0.149294      -0.289595       1.522816      -0.335518       2.159919           0.000022
           19              H       1.325291      -0.341129       1.516658       0.121494       1.059989 0.75838033E+01  0.73719873E+02                                 1.732383                            1.619730      -1.223351       2.306595                    0.995125       3.556058      10.019332       0.485712       1.297268      -0.704069       0.002387       0.036314       0.015688       0.039630       0.001890      -0.001254      -0.000950      -0.027547      -0.007566      -0.012779      -0.002445       0.015224              1.794152       1.379693      -0.016794       0.030007       2.144308       0.445610       1.858454           0.000073
           20              H       1.393497       7.161004      21.424178       0.116187       1.146419 0.85342508E+01  0.84283284E+02                                 1.750293                            1.665700      -0.874043       2.468662                    0.998950       3.329101       9.041279       0.508710       1.219157      -0.724934       0.001378       0.036119      -0.019232       0.040943       0.006070      -0.001823      -0.004101      -0.030454       0.013905      -0.018755       0.002963       0.015792              1.782869       1.426210      -0.064284      -0.016248       2.036962      -0.376430       1.885437          -0.000002
           21              H       8.963291       2.600939      15.013357       0.124033       1.078891 0.79362675E+01  0.76406476E+02                                 1.634349                            1.570377      -0.843282       2.487204                    0.999447       3.156494       8.264300       0.545971       1.165259      -0.738555      -0.039658       0.006557       0.003325       0.040333       0.003078       0.001480       0.001818       0.019211      -0.043670      -0.014855      -0.002605       0.017460              1.643891       2.044219      -0.225404      -0.048475       1.553518       0.086309       1.333936           0.000196
           22              H       2.321096       3.603575      15.253180       0.121108       1.084245 0.78803622E+01  0.75961811E+02                                 1.652842                            1.573702      -0.879331       2.466093                    0.999200       3.231725       8.549853       0.539172       1.178501      -0.734266       0.030513       0.026240       0.005082       0.040564       0.006193      -0.000748       0.003744       0.014979      -0.042489      -0.015299      -0.001512       0.016810              1.679972       1.725191       0.369182       0.106630       1.920176       0.217600       1.394548           0.000231
           23              H       2.799586      -2.051689      16.039266       0.117346       1.090103 0.75953712E+01  0.74008032E+02                                 1.770442                            1.622859      -1.315981       2.251407                    0.995241       3.686465      10.467133       0.483428       1.300301      -0.702255      -0.024682      -0.011118       0.029220       0.039832      -0.002238      -0.000595      -0.010993       0.015330       0.036162      -0.018018       0.001906       0.016112              1.866877       2.312183       0.162134      -0.516660       1.528633      -0.155670       1.759814           0.000224
           24              H       4.950692      -2.477068      16.607735       0.123829       1.116195 0.81229666E+01  0.78557284E+02                                 1.662952                            1.580854      -0.897313       2.460903                    0.999145       3.173558       8.292309       0.548952       1.153719      -0.741362       0.004634      -0.015407       0.036165       0.039582       0.001161      -0.004595      -0.010259       0.010391       0.038105      -0.015322      -0.002320       0.017642              1.681487       1.637189      -0.118411       0.189406       1.478547      -0.336931       1.928726           0.000436
           25              H       2.922356       1.500272      14.538152       0.108191       1.134647 0.83187492E+01  0.81424747E+02                                 1.713489                            1.623190      -0.978008       2.407979                    0.998626       3.351784       8.987612       0.526861       1.187714      -0.731537       0.039596      -0.001879       0.000072       0.039640       0.005906       0.002099       0.004790       0.017994      -0.034886      -0.013802      -0.003185       0.016987              1.749909       2.230815      -0.343348      -0.149643       1.631629       0.134924       1.387284           0.000014
           26              H       9.527826       0.509778      14.291668       0.121390       1.094430 0.78498935E+01  0.76773854E+02                                 1.759867                            1.641842      -1.082963       2.371930                    0.997099       3.491998       9.788194       0.486325       1.287745      -0.707143      -0.032691      -0.024567      -0.006343       0.041382      -0.000683       0.002072       0.009123       0.011471      -0.031523      -0.016072       0.004880       0.011192              1.833505       1.925100       0.511264       0.124958       2.102783       0.205025       1.472631           0.000156
           27              H       1.114378       0.895106       9.399725       0.120723       1.060879 0.74474054E+01  0.70806554E+02                                 1.630618                            1.528793      -0.858516       2.475473                    0.999379       3.199891       8.417327       0.547411       1.176857      -0.734260      -0.002131       0.034784      -0.019763       0.040063      -0.001991       0.000068      -0.003925      -0.031276      -0.007305      -0.014549      -0.003194       0.017743              1.676683       1.244517      -0.073430       0.065596       1.939314      -0.427447       1.846218           0.000043
           28              H       6.215122      -0.936796      13.156950       0.121083       1.104268 0.78658139E+01  0.75143664E+02                                 1.617362                            1.528002      -0.929437       2.440646                    0.998779       3.153887       8.078577       0.575999       1.113103      -0.751193       0.027646       0.010515      -0.025834       0.039272       0.001691      -0.006166      -0.011716       0.010377       0.025991      -0.015354      -0.001518       0.016872              1.649497       2.031589       0.098071      -0.333577       1.317539      -0.117173       1.599364           0.000375
           29              H       1.224556       1.040467      11.691366       0.110277       1.164869 0.83905754E+01  0.82241012E+02                                 1.738513                            1.625180      -0.996409       2.399930                    0.998622       3.353724       8.976357       0.529379       1.180436      -0.733228      -0.003769       0.039455       0.009569       0.040773      -0.002762       0.001657      -0.001280      -0.034352      -0.011853      -0.015628      -0.003829       0.019457              1.794131       1.322216      -0.048559      -0.008618       2.127649       0.484686       1.932527           0.000048
           30              H       4.023093      -0.459886      12.566275       0.108431       1.186116 0.87301949E+01  0.86295129E+02                                 1.752997                            1.654001      -0.944719       2.424699                    0.998751       3.351664       8.965359       0.527308       1.175111      -0.735144      -0.000645       0.017659      -0.037140       0.041129      -0.000309      -0.007223      -0.011799       0.011600       0.028737      -0.016692      -0.000872       0.017564              1.790085       1.687533      -0.149293       0.289594       1.522810      -0.335516       2.159912           0.000025
           31              H       1.325291      11.361807       9.586254       0.121494       1.059987 0.75837922E+01  0.73719744E+02                                 1.732383                            1.619730      -1.223351       2.306596                    0.995125       3.556057      10.019330       0.485712       1.297269      -0.704069       0.002387      -0.036314      -0.015688       0.039630      -0.001890       0.001254      -0.000950      -0.027547      -0.007566      -0.012779      -0.002445       0.015224              1.794151       1.379692       0.016794      -0.030007       2.144308       0.445610       1.858452           0.000072
           32              H       1.393497      -2.951371      11.884556       0.116188       1.146415 0.85342129E+01  0.84282793E+02                                 1.750286                            1.665694      -0.874042       2.468662                    0.998950       3.329096       9.041251       0.508712       1.219154      -0.724935       0.001378      -0.036119       0.019232       0.040943      -0.006070       0.001823      -0.004101      -0.030454       0.013905      -0.018755       0.002963       0.015792              1.782863       1.426205       0.064283       0.016248       2.036953      -0.376428       1.885430          -0.000002
           33              H       1.529909       6.006462       3.910445       0.124033       1.078885 0.79362076E+01  0.76405720E+02                                 1.634339                            1.570368      -0.843281       2.487205                    0.999447       3.156485       8.264254       0.545974       1.165255      -0.738556       0.039658       0.006557       0.003325       0.040334      -0.003078      -0.001480       0.001817       0.019212      -0.043670      -0.014855      -0.002606       0.017461              1.643881       2.044206       0.225403       0.048474       1.553509       0.086308       1.333929           0.000171
           34              H       8.172104       7.009097       4.150268       0.121110       1.084245 0.78803669E+01  0.75961889E+02                                 1.652844                            1.573703      -0.879329       2.466093                    0.999200       3.231727       8.549868       0.539171       1.178502      -0.734265      -0.030513       0.026240       0.005082       0.040564      -0.006193       0.000747       0.003743       0.014979      -0.042488      -0.015298      -0.001512       0.016810              1.679974       1.725192      -0.369182      -0.106630       1.920179       0.217601       1.394549           0.000209
           35              H       7.693614       1.353833       4.936354       0.117346       1.090102 0.75953666E+01  0.74008030E+02                                 1.770447                            1.622863      -1.315982       2.251406                    0.995241       3.686471      10.467178       0.483426       1.300308      -0.702253       0.024682      -0.011118       0.029220       0.039832       0.002238       0.000595      -0.010993       0.015330       0.036162      -0.018018       0.001906       0.016112              1.866881       2.312190      -0.162135       0.516661       1.528637      -0.155670       1.759817           0.000216
           36              H       5.542508       0.928455       5.504824       0.123828       1.116202 0.81230513E+01  0.78558470E+02                                 1.662977                            1.580876      -0.897293       2.460915                    0.999145       3.173564       8.292400       0.548939       1.153740      -0.741357      -0.004635      -0.015407       0.036165       0.039582      -0.001161       0.004594      -0.010259       0.010392       0.038102      -0.015323      -0.002319       0.017641              1.681513       1.637214       0.118414      -0.189410       1.478568      -0.336938       1.928758           0.000414
           37              H       7.570844       4.905795       3.435241       0.108192       1.134647 0.83187549E+01  0.81424905E+02                                 1.713497                            1.623198      -0.978003       2.407982                    0.998626       3.351785       8.987652       0.526855       1.187725      -0.731535      -0.039596      -0.001880       0.000073       0.039641      -0.005905      -0.002099       0.004790       0.017994      -0.034885      -0.013802      -0.003185       0.016986              1.749918       2.230827       0.343351       0.149644       1.631637       0.134925       1.387289          -0.000004
           38              H       0.965374       3.915301       3.188756       0.121391       1.094420 0.78498028E+01  0.76772738E+02                                 1.759856                            1.641832      -1.082953       2.371936                    0.997099       3.491979       9.788123       0.486326       1.287745      -0.707143       0.032691      -0.024568      -0.006343       0.041383       0.000683      -0.002072       0.009123       0.011471      -0.031523      -0.016072       0.004880       0.011192              1.833493       1.925088      -0.511259      -0.124957       2.102767       0.205024       1.472623           0.000146
           39              H       9.378822      -2.510416      20.502636       0.120723       1.060881 0.74474176E+01  0.70806637E+02                                 1.630613                            1.528789      -0.858519       2.475471                    0.999379       3.199891       8.417301       0.547416       1.176849      -0.734262       0.002131       0.034784      -0.019763       0.040063       0.001990      -0.000068      -0.003925      -0.031276      -0.007305      -0.014549      -0.003194       0.017743              1.676678       1.244514       0.073430      -0.065596       1.939308      -0.427446       1.846212           0.000052
           40              H       4.278078       2.468726       2.054039       0.121080       1.104267 0.78657990E+01  0.75143510E+02                                 1.617363                            1.528003      -0.929425       2.440653                    0.998779       3.153884       8.078577       0.575997       1.113107      -0.751192      -0.027646       0.010515      -0.025834       0.039272      -0.001691       0.006166      -0.011716       0.010378       0.025990      -0.015355      -0.001517       0.016872              1.649499       2.031592      -0.098071       0.333577       1.317540      -0.117173       1.599365           0.000366
           41              H       9.268644       4.445990       0.588454       0.110278       1.164870 0.83905901E+01  0.82241170E+02                                 1.738512                            1.625179      -0.996411       2.399929                    0.998622       3.353727       8.976358       0.529381       1.180433      -0.733228       0.003769       0.039455       0.009569       0.040773       0.002762      -0.001657      -0.001280      -0.034352      -0.011853      -0.015628      -0.003829       0.019457              1.794130       1.322216       0.048558       0.008618       2.127648       0.484686       1.932526           0.000044
           42              H       6.470107       2.945637       1.463364       0.108430       1.186119 0.87302314E+01  0.86295611E+02                                 1.753004                            1.654007      -0.944718       2.424700                    0.998751       3.351670       8.965392       0.527306       1.175115      -0.735143       0.000645       0.017659      -0.037140       0.041129       0.000309       0.007223      -0.011798       0.011600       0.028737      -0.016692      -0.000872       0.017564              1.790092       1.687540       0.149295      -0.289595       1.522816      -0.335518       2.159920           0.000021
           43              H       9.167909       7.956284      20.689165       0.121495       1.059988 0.75837956E+01  0.73719782E+02                                 1.732383                            1.619730      -1.223347       2.306598                    0.995125       3.556056      10.019326       0.485712       1.297268      -0.704069      -0.002387      -0.036314      -0.015688       0.039630       0.001890      -0.001254      -0.000950      -0.027547      -0.007565      -0.012779      -0.002444       0.015224              1.794151       1.379692      -0.016794       0.030007       2.144307       0.445610       1.858453           0.000079
           44              H       9.099703       0.454151       0.781645       0.116189       1.146418 0.85342507E+01  0.84283310E+02                                 1.750294                            1.665702      -0.874042       2.468662                    0.998950       3.329102       9.041293       0.508709       1.219159      -0.724934      -0.001378      -0.036119       0.019232       0.040943       0.006070      -0.001823      -0.004101      -0.030454       0.013905      -0.018755       0.002964       0.015792              1.782871       1.426211      -0.064284      -0.016248       2.036964      -0.376430       1.885439          -0.000011
           45              H       1.529909       5.014216       7.192466       0.124032       1.078894 0.79362939E+01  0.76406809E+02                                 1.634353                            1.570381      -0.843289       2.487201                    0.999447       3.156498       8.264320       0.545970       1.165261      -0.738554       0.039658      -0.006558      -0.003325       0.040334       0.003078       0.001480       0.001818       0.019211      -0.043670      -0.014855      -0.002606       0.017460              1.643896       2.044226      -0.225405      -0.048475       1.553522       0.086310       1.333939           0.000171
           46              H       8.172104       4.011580       6.952643       0.121109       1.084246 0.78803747E+01  0.75961993E+02                                 1.652846                            1.573705      -0.879334       2.466091                    0.999200       3.231728       8.549876       0.539170       1.178504      -0.734265      -0.030513      -0.026240      -0.005082       0.040564       0.006193      -0.000747       0.003743       0.014979      -0.042488      -0.015298      -0.001512       0.016810              1.679976       1.725195       0.369183       0.106630       1.920182       0.217601       1.394551           0.000213
           47              H       7.693614       9.666844       6.166557       0.117344       1.090106 0.75954053E+01  0.74008488E+02                                 1.770450                            1.622866      -1.315981       2.251406                    0.995241       3.686478      10.467197       0.483426       1.300307      -0.702254       0.024682       0.011118      -0.029220       0.039832      -0.002238      -0.000595      -0.010993       0.015331       0.036162      -0.018018       0.001906       0.016112              1.866885       2.312196       0.162135      -0.516663       1.528639      -0.155670       1.759821           0.000214
           48              H       5.542508      10.092223       5.598088       0.123829       1.116208 0.81231006E+01  0.78559105E+02                                 1.662986                            1.580884      -0.897295       2.460913                    0.999145       3.173571       8.292440       0.548936       1.153744      -0.741356      -0.004635       0.015407      -0.036164       0.039582       0.001161      -0.004594      -0.010259       0.010392       0.038101      -0.015322      -0.002319       0.017641              1.681522       1.637223      -0.118416       0.189412       1.478575      -0.336942       1.928768           0.000407
           49              H       7.570844       6.114883       7.667671       0.108190       1.134652 0.83188046E+01  0.81425523E+02                                 1.713504                            1.623203      -0.978008       2.407980                    0.998626       3.351794       8.987687       0.526854       1.187726      -0.731535      -0.039596       0.001879      -0.000072       0.039641       0.005905       0.002099       0.004790       0.017994      -0.034886      -0.013802      -0.003185       0.016986              1.749925       2.230837      -0.343353      -0.149646       1.631643       0.134926       1.387294          -0.000005
           50              H       0.965374       7.105377       7.914155       0.121389       1.094428 0.78498733E+01  0.76773599E+02                                 1.759864                            1.641839      -1.082958       2.371933                    0.997099       3.491994       9.788176       0.486325       1.287745      -0.707143       0.032691       0.024567       0.006343       0.041382      -0.000683       0.002072       0.009123       0.011471      -0.031523      -0.016072       0.004880       0.011192              1.833502       1.925097       0.511263       0.124957       2.102779       0.205025       1.472629           0.000144
           51              H       9.378822       6.720049      12.806098       0.120723       1.060881 0.74474210E+01  0.70806717E+02                                 1.630618                            1.528793      -0.858517       2.475472                    0.999379       3.199894       8.417327       0.547413       1.176854      -0.734261       0.002131      -0.034784       0.019763       0.040063      -0.001991       0.000068      -0.003925      -0.031276      -0.007304      -0.014549      -0.003194       0.017743              1.676682       1.244516      -0.073430       0.065596       1.939314      -0.427447       1.846217           0.000053
           52              H       4.278078       8.551951       9.048873       0.121081       1.104265 0.78657882E+01  0.75143367E+02                                 1.617361                            1.528001      -0.929428       2.440651                    0.998779       3.153882       8.078565       0.575999       1.113105      -0.751193      -0.027646      -0.010515       0.025834       0.039272       0.001691      -0.006166      -0.011716       0.010378       0.025990      -0.015355      -0.001517       0.016872              1.649496       2.031588       0.098071      -0.333577       1.317538      -0.117173       1.599363           0.000365
           53              H       9.268644       6.574688      10.514457       0.110278       1.164867 0.83905580E+01  0.82240799E+02                                 1.738511                            1.625178      -0.996407       2.399932                    0.998622       3.353721       8.976347       0.529380       1.180436      -0.733228       0.003769      -0.039455      -0.009569       0.040774      -0.002762       0.001657      -0.001280      -0.034352      -0.011853      -0.015628      -0.003829       0.019457              1.794128       1.322215      -0.048558      -0.008618       2.127646       0.484685       1.932524           0.000045
           54              H       6.470107       8.075041       9.639548       0.108430       1.186118 0.87302181E+01  0.86295429E+02                                 1.753001                            1.654005      -0.944719       2.424699                    0.998751       3.351668       8.965378       0.527307       1.175113      -0.735143       0.000645      -0.017660       0.037140       0.041129      -0.000309      -0.007223      -0.011798       0.011600       0.028737      -0.016692      -0.000872       0.017564              1.790089       1.687537      -0.149294       0.289595       1.522814      -0.335517       2.159917           0.000020
           55              H       9.167909      -3.746652      12.619569       0.121494       1.059990 0.75838137E+01  0.73720008E+02                                 1.732385                            1.619732      -1.223352       2.306595                    0.995125       3.556062      10.019349       0.485712       1.297269      -0.704069      -0.002386       0.036314       0.015688       0.039630      -0.001890       0.001254      -0.000950      -0.027547      -0.007565      -0.012779      -0.002444       0.015224              1.794154       1.379694       0.016794      -0.030008       2.144312       0.445611       1.858456           0.000079
           56              H       9.099703      10.566526      10.321267       0.116189       1.146418 0.85342490E+01  0.84283289E+02                                 1.750294                            1.665701      -0.874044       2.468662                    0.998950       3.329103       9.041295       0.508709       1.219159      -0.724934      -0.001378       0.036119      -0.019232       0.040943      -0.006070       0.001823      -0.004101      -0.030454       0.013905      -0.018755       0.002964       0.015792              1.782871       1.426211       0.064284       0.016248       2.036963      -0.376430       1.885439          -0.000010
           57              H       2.562439      -5.108284      16.654367       0.020172       1.272812 0.92121778E+01  0.90993447E+02                                 1.731297                            1.613066      -0.739639       2.486082                    0.999693       3.440391       8.783585       0.585443       1.059189      -0.765240       0.050747      -0.000000       0.000000       0.050747      -0.000000      -0.000000      -0.000243      -0.001416      -0.020327      -0.006781       0.002680       0.004101              1.768757       2.455302      -0.000000      -0.000000       1.533828      -0.090871       1.317142           0.018556
           58              H       7.930761      -1.702761       5.551456       0.020171       1.272830 0.92123415E+01  0.90995594E+02                                 1.731323                            1.613089      -0.739634       2.486084                    0.999693       3.440418       8.783719       0.585434       1.059200      -0.765237      -0.050747       0.000000       0.000000       0.050747       0.000000       0.000000      -0.000244      -0.001416      -0.020329      -0.006782       0.002680       0.004102              1.768785       2.455346      -0.000000      -0.000000       1.533851      -0.090873       1.317159           0.018532
           59              C       9.861509       1.835270      18.379760      -0.089517      30.823062 0.39815945E+03  0.91830962E+04                                 8.644000                            6.726123       0.013480       1.989901                    0.999504      28.541778      82.023798       0.623261       0.426092      -1.055126       0.016416       0.017295      -0.007286       0.024934      -0.001797       0.004273      -0.016930       0.048244       0.000104      -0.032857       0.007466       0.025391             10.141750       8.420482       0.461141       0.041725      15.772790       4.007105       6.231977           0.001221
           60              C       3.168946       5.436712      19.073692      -0.137930      38.971108 0.54404267E+03  0.13473770E+05                                10.059410                            7.836622      -0.181579       1.925281                    0.998043      29.875396      87.002827       0.584243       0.423308      -1.064110       0.067518       0.023256      -0.025285       0.075755      -0.002962       0.000086       0.008198      -0.009402      -0.059545      -0.021719       0.004553       0.017166             11.969220      18.204590       2.109068      -1.122701       6.938497      -2.445409      10.764573           0.000827
           61              C      10.450178      -0.427653      17.493747       0.557645      24.311159 0.26121966E+03  0.54730626E+04                                 7.820796                            5.740180      -0.099768       2.018878                    0.999220      22.858616      64.550753       0.618024       0.473017      -1.018371      -0.014294      -0.047037      -0.009794       0.050127       0.000985      -0.034112      -0.059723       0.025907       0.188940      -0.074438      -0.023759       0.098197              9.856049       7.941699       1.659743       1.117984      15.419350       3.907297       6.207097          -0.002019
           62              C       1.058764       3.444716      18.964661      -0.147858      39.754938 0.57692138E+03  0.14521803E+05                                10.282036                            8.119338      -0.277703       1.892709                    0.997257      30.436828      89.816018       0.567867       0.428505      -1.059216      -0.026279      -0.061673      -0.028857       0.072985      -0.003332       0.005690      -0.002219      -0.018579       0.050351      -0.019034       0.000900       0.018134             12.415572      11.330247       1.607797       1.071346      17.544093       5.204657       8.372375           0.000468
           63              C       1.346278       5.152347      21.275399      -0.132472      40.424240 0.53105488E+03  0.13056248E+05                                10.291379                            7.712927      -0.165012       1.931115                    0.998292      29.553120      85.393650       0.593057       0.420078      -1.067509      -0.012983       0.011238       0.070318       0.072384      -0.009271       0.004640      -0.007201       0.055348      -0.001825      -0.030271      -0.000298       0.030570             12.771852       5.758335       0.031787      -1.302628      11.778892       1.592645      20.778330           0.001254
           64              C       5.809036       5.995105      18.381980      -0.001017      38.144948 0.41698747E+03  0.96073580E+04                                 9.830354                            6.750663       0.038848       2.024757                    0.999270      26.523891      73.115704       0.648670       0.409828      -1.078941      -0.037470      -0.004110       0.008015       0.038537      -0.005893      -0.002297       0.004906      -0.018984       0.001732      -0.011530      -0.001632       0.013162             13.043336      23.516661       3.002208      -2.242610       6.416076      -2.298323       9.197271           0.003567
           65              C       7.236111       6.325923      18.008922       0.553399      26.041517 0.26625998E+03  0.55834496E+04                                 8.112770                            5.753374      -0.065950       2.029938                    0.999386      22.677811      63.252286       0.626526       0.466198      -1.026090       0.045463       0.009037      -0.013728       0.048342      -0.018245       0.006873       0.067317      -0.148621       0.021883      -0.083684      -0.030417       0.114101             10.447396      17.877623       1.899911      -1.674345       6.035431      -1.943581       7.429136          -0.003352
           66              C       0.333684       0.901875      18.059996      -0.005625      36.127143 0.43050983E+03  0.10039425E+05                                 9.583385                            6.936345      -0.132664       1.970639                    0.998857      26.994321      75.872068       0.626716       0.419092      -1.068540       0.009271       0.038407       0.005354       0.039871      -0.002378       0.000643      -0.016012       0.002326       0.007637      -0.016270      -0.000240       0.016510             12.310353       9.601113       2.194942       0.974323      19.823591       5.813119       7.506355           0.001217
           67              C       1.165795      12.177604       3.347306       0.641225      24.128712 0.22664838E+03  0.45737695E+04                                 7.698688                            5.335683       0.090152       2.105542                    0.999398      21.230833      58.446852       0.644356       0.471041      -1.021528       0.015085       0.002577       0.072666       0.074260      -0.013573       0.014166      -0.001074       0.146434      -0.212314      -0.071883      -0.039077       0.110960              9.750174       4.219038       0.517312      -0.619806      10.585564      -0.606149      14.445919          -0.000066
           68              C       1.661074       1.236133      18.235422      -0.098811      31.156650 0.41124941E+03  0.95570438E+04                                 8.691052                            6.833055       0.000750       1.980338                    0.999519      28.878745      83.165351       0.619059       0.425751      -1.055887      -0.008416       0.024354       0.002281       0.025868      -0.023938      -0.005941      -0.008947       0.019319      -0.002302      -0.029450       0.003253       0.026197             10.082731       9.263286       2.048339       1.079429      14.632437       3.951615       6.352471           0.000787
           69              C       3.482693       6.036869      17.860143      -0.070215      33.419495 0.40892467E+03  0.95262650E+04                                 9.197888                            6.873950      -0.115982       1.950899                    0.999222      28.837846      84.204219       0.606773       0.433312      -1.047200       0.024284      -0.002712       0.023836       0.034135      -0.010004       0.016787       0.009211      -0.048384       0.065324      -0.042315       0.013119       0.029196             11.006406      17.597626       1.735200      -0.877394       6.315529      -2.326076       9.106064           0.001489
           70              C       4.764962       6.296962      17.524836      -0.089077      32.431745 0.38222287E+03  0.87055998E+04                                 8.859831                            6.526260       0.124125       2.025887                    0.999736      28.112272      79.673578       0.643548       0.417872      -1.062758      -0.007369      -0.007800       0.020881       0.023476      -0.003670       0.001207      -0.001735      -0.034374       0.065130      -0.028450       0.006495       0.021956             10.752375      18.758776       1.631676      -0.389613       5.612434      -1.714953       7.885914           0.001685
           71              C       2.022040       2.496207      18.670656      -0.088344      31.414115 0.40806818E+03  0.94696429E+04                                 8.681769                            6.763696       0.156439       2.025331                    0.999795      28.995515      83.584073       0.627825       0.420404      -1.058678      -0.029522      -0.017686      -0.016294       0.038077      -0.013505      -0.005734      -0.014429       0.079132      -0.000700      -0.046663       0.004465       0.042198             10.132233       9.288465       1.482410       0.734544      14.731739       4.122286       6.376493           0.000636
           72              C      10.196242       3.084565      18.817214      -0.077311      31.565280 0.42093512E+03  0.98811338E+04                                 8.883254                            6.987104      -0.102681       1.954377                    0.998437      29.138468      85.515912       0.599935       0.434921      -1.045822       0.021940      -0.016092      -0.022044       0.035018      -0.018982      -0.005866      -0.008814       0.051164       0.020020      -0.037555       0.008655       0.028900             10.385169       9.611888       1.041894       0.794021      15.059461       3.729168       6.484159           0.000443
           73              C       1.178386      10.905598       1.201335      -0.083878      32.725823 0.38860367E+03  0.88756820E+04                                 8.883895                            6.570903       0.076087       2.006334                    0.999652      28.156507      79.559766       0.643631       0.416653      -1.064968       0.000629       0.018291      -0.021457       0.028203       0.002558       0.004561      -0.021329      -0.007686      -0.068883      -0.033143       0.008289       0.024854             10.630171       4.477423       0.214195      -0.769714       9.645638       1.141043      17.767453           0.001297
           74              C       5.522571       5.376212      19.576654      -0.104334      32.341923 0.40109768E+03  0.92271483E+04                                 8.789295                            6.661400       0.064853       1.996352                    0.999653      28.600937      80.915708       0.641766       0.414870      -1.066880      -0.030437       0.004523      -0.004898       0.031158      -0.014488       0.021422      -0.002293       0.001769       0.015394      -0.024804      -0.002867       0.027671             10.351184      16.570314       2.185361      -2.113335       5.767829      -2.137523       8.715410           0.001237
           75              C       1.246592       4.001822      22.030397      -0.098439      33.087231 0.40470446E+03  0.93545417E+04                                 8.935164                            6.699712       0.194714       2.034857                    0.999770      28.909064      82.660434       0.637112       0.415916      -1.063523      -0.007620       0.027077       0.026464       0.038621       0.001696       0.001829       0.004182      -0.038015      -0.144805      -0.048516       0.005101       0.043415             10.611831       4.617998       0.371796      -0.760239       9.596425       0.607726      17.621070           0.000426
           76              C       4.206724       5.091236      19.931947      -0.102240      33.331332 0.41931748E+03  0.97823468E+04                                 8.994428                            6.833313       0.146507       2.016394                    0.999768      29.265617      84.171657       0.628717       0.417591      -1.062053       0.022203       0.018718      -0.022717       0.036870      -0.005078       0.016462      -0.018022      -0.054513       0.104495      -0.047986       0.000596       0.047390             10.592986      16.978386       1.885636      -1.290896       5.697820      -1.870295       9.102751           0.000615
           77              C       1.298009      13.256581       1.094747      -0.091190      32.964808 0.40926078E+03  0.94983089E+04                                 9.024302                            6.806171       0.060535       2.003922                    0.999631      28.613882      82.319943       0.621761       0.424460      -1.056800       0.002988      -0.021712      -0.017835       0.028256       0.003451       0.006738       0.012857       0.008932      -0.080676      -0.031612       0.009850       0.021761             10.783947       4.752010      -0.077504      -0.491766       9.991151       0.119212      17.608681           0.000447
           78              C       1.352573       6.378011      21.921588      -0.079536      31.937012 0.40027886E+03  0.92450922E+04                                 8.819616                            6.715616       0.089919       2.014046                    0.999463      28.583331      82.226320       0.627649       0.422513      -1.057256      -0.011180      -0.028688       0.017937       0.035633       0.009535       0.005086      -0.019568      -0.010566      -0.092086      -0.038600       0.008491       0.030108             10.488869       4.820960      -0.481320      -0.649387       9.834964       1.791172      16.810684           0.000190
           79              C       1.204619      12.111474       1.846192      -0.022449      36.253184 0.40945320E+03  0.93838770E+04                                 9.422271                            6.649972       0.112641       2.046152                    0.999319      26.481279      72.628160       0.659875       0.405011      -1.082941       0.002950      -0.000960      -0.046541       0.046645       0.002030       0.003877      -0.001387       0.022101      -0.051250      -0.017657      -0.002496       0.020153             12.083742       4.695138       0.144349      -0.755810      10.399003       0.296235      21.157085           0.002991
           80              C       9.861509       2.374363      14.928975      -0.089517      30.823040 0.39815902E+03  0.91830853E+04                                 8.643999                            6.726120       0.013484       1.989903                    0.999504      28.541775      82.023825       0.623261       0.426093      -1.055126       0.016416      -0.017295       0.007286       0.024934       0.001798      -0.004273      -0.016930       0.048243       0.000105      -0.032857       0.007466       0.025390             10.141748       8.420493      -0.461136      -0.041724      15.772775       4.007105       6.231976           0.001220
           81              C       3.168946      -1.227079      14.235043      -0.137930      38.971082 0.54404220E+03  0.13473755E+05                                10.059403                            7.836617      -0.181580       1.925281                    0.998043      29.875388      87.002775       0.584244       0.423307      -1.064110       0.067518      -0.023256       0.025285       0.075755       0.002962      -0.000086       0.008198      -0.009401      -0.059545      -0.021719       0.004553       0.017166             11.969210      18.204572      -2.109068       1.122700       6.938495      -2.445408      10.764562           0.000825
           82              C      10.450178       4.637285      15.814987       0.557645      24.311135 0.26121940E+03  0.54730558E+04                                 7.820792                            5.740178      -0.099768       2.018879                    0.999220      22.858598      64.550700       0.618024       0.473017      -1.018371      -0.014294       0.047035       0.009794       0.050125      -0.000984       0.034111      -0.059723       0.025909       0.188936      -0.074438      -0.023757       0.098195              9.856042       7.941693      -1.659741      -1.117983      15.419339       3.907295       6.207095          -0.002002
           83              C       1.058764       0.764917      14.344073      -0.147857      39.754890 0.57692078E+03  0.14521783E+05                                10.282026                            8.119332      -0.277700       1.892711                    0.997257      30.436809      89.815927       0.567867       0.428505      -1.059216      -0.026279       0.061673       0.028857       0.072985       0.003332      -0.005690      -0.002219      -0.018579       0.050352      -0.019034       0.000900       0.018134             12.415556      11.330242      -1.607789      -1.071340      17.544060       5.204647       8.372366           0.000468
           84              C       1.346278      -0.942714      12.033335      -0.132472      40.424236 0.53105498E+03  0.13056251E+05                                10.291377                            7.712927      -0.165011       1.931115                    0.998292      29.553125      85.393662       0.593058       0.420078      -1.067509      -0.012984      -0.011238      -0.070318       0.072384       0.009272      -0.004640      -0.007201       0.055347      -0.001824      -0.030271      -0.000298       0.030570             12.771847       5.758333      -0.031789       1.302627      11.778895       1.592630      20.778313           0.001253
           85              C       5.809036      -1.785472      14.926754      -0.001017      38.144978 0.41698786E+03  0.96073686E+04                                 9.830354                            6.750663       0.038842       2.024754                    0.999270      26.523914      73.115758       0.648671       0.409827      -1.078942      -0.037470       0.004110      -0.008016       0.038538       0.005893       0.002296       0.004906      -0.018985       0.001731      -0.011530      -0.001632       0.013162             13.043336      23.516659      -3.002213       2.242617       6.416078      -2.298324       9.197270           0.003565
           86              C       7.236111      -2.116291      15.299812       0.553400      26.041699 0.26626209E+03  0.55835055E+04                                 8.112811                            5.753400      -0.065957       2.029933                    0.999386      22.677905      63.252640       0.626524       0.466199      -1.026089       0.045463      -0.009037       0.013728       0.048343       0.018246      -0.006872       0.067320      -0.148624       0.021881      -0.083685      -0.030420       0.114105             10.447452      17.877726      -1.899926       1.674360       6.035459      -1.943591       7.429171          -0.003350
           87              C       0.333684       3.307757      15.248739      -0.005625      36.127110 0.43050940E+03  0.10039414E+05                                 9.583380                            6.936342      -0.132661       1.970640                    0.998857      26.994316      75.872060       0.626716       0.419092      -1.068540       0.009271      -0.038407      -0.005355       0.039872       0.002378      -0.000643      -0.016012       0.002326       0.007636      -0.016270      -0.000240       0.016510             12.310343       9.601119      -2.194928      -0.974318      19.823561       5.813111       7.506348           0.001213
           88              C       1.165795      -1.156926       7.755606       0.641224      24.128699 0.22664823E+03  0.45737653E+04                                 7.698682                            5.335679       0.090156       2.105543                    0.999398      21.230827      58.446813       0.644356       0.471041      -1.021528       0.015085      -0.002577      -0.072665       0.074259       0.013573      -0.014166      -0.001074       0.146433      -0.212315      -0.071883      -0.039077       0.110960              9.750166       4.219035      -0.517312       0.619806      10.585552      -0.606156      14.445912          -0.000063
           89              C       1.661074       2.973500      15.073313      -0.098811      31.156644 0.41124938E+03  0.95570445E+04                                 8.691055                            6.833056       0.000752       1.980339                    0.999519      28.878742      83.165388       0.619059       0.425751      -1.055887      -0.008416      -0.024354      -0.002281       0.025868       0.023937       0.005941      -0.008946       0.019319      -0.002304      -0.029450       0.003253       0.026197             10.082734       9.263294      -2.048328      -1.079426      14.632436       3.951615       6.352472           0.000788
           90              C       3.482693      -1.827237      15.448591      -0.070214      33.419448 0.40892403E+03  0.95262450E+04                                 9.197874                            6.873941      -0.115983       1.950898                    0.999222      28.837824      84.204096       0.606774       0.433312      -1.047200       0.024284       0.002712      -0.023835       0.034135       0.010004      -0.016787       0.009211      -0.048384       0.065324      -0.042315       0.013119       0.029196             11.006387      17.597589      -1.735195       0.877391       6.315520      -2.326073       9.106052           0.001487
           91              C       4.764962      -2.087329      15.783899      -0.089077      32.431762 0.38222333E+03  0.87056111E+04                                 8.859827                            6.526260       0.124124       2.025885                    0.999736      28.112300      79.673606       0.643548       0.417872      -1.062759      -0.007369       0.007800      -0.020880       0.023476       0.003670      -0.001208      -0.001734      -0.034376       0.065130      -0.028451       0.006496       0.021956             10.752368      18.758762      -1.631674       0.389614       5.612433      -1.714952       7.885908           0.001679
           92              C       2.022040       1.713425      14.638079      -0.088343      31.414117 0.40806830E+03  0.94696469E+04                                 8.681771                            6.763697       0.156445       2.025332                    0.999795      28.995513      83.584081       0.627825       0.420404      -1.058678      -0.029522       0.017686       0.016295       0.038077       0.013506       0.005734      -0.014429       0.079132      -0.000700      -0.046663       0.004465       0.042198             10.132235       9.288469      -1.482409      -0.734544      14.731741       4.122289       6.376496           0.000636
           93              C      10.196242       1.125068      14.491520      -0.077309      31.565249 0.42093451E+03  0.98811156E+04                                 8.883249                            6.987099      -0.102681       1.954378                    0.998437      29.138438      85.515799       0.599935       0.434921      -1.045822       0.021940       0.016092       0.022044       0.035018       0.018982       0.005867      -0.008815       0.051163       0.020021      -0.037555       0.008655       0.028900             10.385163       9.611883      -1.041890      -0.794021      15.059452       3.729167       6.484155           0.000443
           94              C       1.178386       0.115080       9.901576      -0.083878      32.725840 0.38860412E+03  0.88756965E+04                                 8.883904                            6.570910       0.076083       2.006333                    0.999652      28.156521      79.559869       0.643630       0.416653      -1.064967       0.000629      -0.018291       0.021457       0.028202      -0.002558      -0.004560      -0.021328      -0.007688      -0.068882      -0.033142       0.008287       0.024854             10.630183       4.477427      -0.214196       0.769716       9.645649       1.141034      17.767471           0.001303
           95              C       5.522571      -1.166579      13.732081      -0.104333      32.341913 0.40109752E+03  0.92271421E+04                                 8.789287                            6.661395       0.064854       1.996352                    0.999653      28.600934      80.915641       0.641767       0.414870      -1.066880      -0.030437      -0.004522       0.004898       0.031158       0.014489      -0.021422      -0.002292       0.001768       0.015393      -0.024805      -0.002866       0.027671             10.351174      16.570292      -2.185361       2.113338       5.767827      -2.137522       8.715404           0.001232
           96              C       1.246592       0.207810      11.278338      -0.098439      33.087231 0.40470447E+03  0.93545429E+04                                 8.935167                            6.699713       0.194714       2.034857                    0.999770      28.909068      82.660475       0.637112       0.415916      -1.063523      -0.007619      -0.027077      -0.026464       0.038621      -0.001695      -0.001829       0.004182      -0.038016      -0.144805      -0.048516       0.005101       0.043415             10.611835       4.617999      -0.371797       0.760240       9.596429       0.607717      17.621078           0.000429
           97              C       4.206724      -0.881603      13.376788      -0.102241      33.331369 0.41931808E+03  0.97823630E+04                                 8.994431                            6.833316       0.146509       2.016394                    0.999768      29.265630      84.171665       0.628717       0.417591      -1.062053       0.022203      -0.018719       0.022717       0.036870       0.005078      -0.016462      -0.018021      -0.054513       0.104495      -0.047986       0.000597       0.047390             10.592989      16.978392      -1.885636       1.290897       5.697820      -1.870293       9.102755           0.000615
           98              C       1.298009      -2.235904      10.008164      -0.091190      32.964768 0.40926022E+03  0.94982929E+04                                 9.024294                            6.806166       0.060535       2.003922                    0.999631      28.613879      82.319929       0.621761       0.424460      -1.056800       0.002988       0.021712       0.017835       0.028256      -0.003451      -0.006738       0.012857       0.008933      -0.080675      -0.031611       0.009850       0.021761             10.783936       4.752006       0.077504       0.491765       9.991146       0.119207      17.608657           0.000447
           99              C       1.352573      -2.168379      11.387146      -0.079536      31.937006 0.40027890E+03  0.92450929E+04                                 8.819614                            6.715617       0.089920       2.014047                    0.999463      28.583329      82.226296       0.627649       0.422513      -1.057256      -0.011180       0.028687      -0.017937       0.035633      -0.009535      -0.005086      -0.019568      -0.010566      -0.092086      -0.038600       0.008492       0.030108             10.488866       4.820959       0.481320       0.649386       9.834961       1.791171      16.810678           0.000188
          100              C       1.204619      -1.090797       9.256719      -0.022449      36.253198 0.40945335E+03  0.93838816E+04                                 9.422274                            6.649974       0.112641       2.046152                    0.999319      26.481281      72.628174       0.659874       0.405011      -1.082941       0.002950       0.000960       0.046541       0.046644      -0.002030      -0.003877      -0.001387       0.022100      -0.051250      -0.017657      -0.002496       0.020153             12.083745       4.695138      -0.144350       0.755810      10.399008       0.296225      21.157089           0.002993
          101              C       0.631691       5.779885       3.826063      -0.089515      30.822980 0.39815827E+03  0.91830608E+04                                 8.643979                            6.726109       0.013485       1.989903                    0.999504      28.541734      82.023596       0.623263       0.426092      -1.055127      -0.016416      -0.017296       0.007287       0.024934      -0.001798       0.004272      -0.016932       0.048245       0.000105      -0.032858       0.007468       0.025390             10.141722       8.420471       0.461141       0.041725      15.772737       4.007088       6.231959           0.001194
          102              C       7.324254       2.178443       3.132131      -0.137931      38.971144 0.54404323E+03  0.13473789E+05                                10.059421                            7.836629      -0.181578       1.925282                    0.998043      29.875418      87.002949       0.584243       0.423308      -1.064109      -0.067518      -0.023256       0.025285       0.075755      -0.002962       0.000086       0.008198      -0.009401      -0.059545      -0.021719       0.004553       0.017166             11.969234      18.204607       2.109072      -1.122705       6.938507      -2.445415      10.764588           0.000816
          103              C       0.043022       8.042808       4.712076       0.557645      24.311227 0.26122057E+03  0.54730853E+04                                 7.820801                            5.740184      -0.099762       2.018879                    0.999220      22.858659      64.550846       0.618025       0.473016      -1.018372       0.014294       0.047037       0.009795       0.050127       0.000984      -0.034112      -0.059724       0.025908       0.188943      -0.074439      -0.023759       0.098198              9.856055       7.941706       1.659746       1.117985      15.419359       3.907298       6.207099          -0.002047
          104              C       9.434436       4.170439       3.241162      -0.147857      39.754899 0.57692074E+03  0.14521782E+05                                10.282028                            8.119333      -0.277703       1.892710                    0.997257      30.436806      89.815923       0.567867       0.428505      -1.059216       0.026279       0.061672       0.028858       0.072985      -0.003332       0.005690      -0.002219      -0.018578       0.050351      -0.019034       0.000900       0.018134             12.415561      11.330240       1.607789       1.071341      17.544079       5.204649       8.372366           0.000461
          105              C       9.146922       2.462808       0.930424      -0.132471      40.424217 0.53105455E+03  0.13056238E+05                                10.291374                            7.712924      -0.165011       1.931115                    0.998292      29.553112      85.393615       0.593058       0.420078      -1.067509       0.012983      -0.011238      -0.070318       0.072384      -0.009272       0.004640      -0.007201       0.055348      -0.001825      -0.030271      -0.000299       0.030570             12.771844       5.758333       0.031787      -1.302630      11.778890       1.592639      20.778309           0.001248
          106              C       4.684164       1.620050       3.823843      -0.001019      38.144966 0.41698776E+03  0.96073667E+04                                 9.830358                            6.750666       0.038852       2.024758                    0.999270      26.523899      73.115736       0.648670       0.409828      -1.078941       0.037470       0.004110      -0.008015       0.038537      -0.005893      -0.002296       0.004904      -0.018982       0.001735      -0.011529      -0.001630       0.013159             13.043343      23.516676       3.002208      -2.242607       6.416079      -2.298325       9.197275           0.003548
          107              C       3.257089       1.289232       4.196901       0.553395      26.041418 0.26625886E+03  0.55834199E+04                                 8.112752                            5.753363      -0.065951       2.029939                    0.999386      22.677749      63.252073       0.626526       0.466198      -1.026090      -0.045462      -0.009036       0.013727       0.048341      -0.018245       0.006873       0.067315      -0.148617       0.021886      -0.083682      -0.030416       0.114098             10.447372      17.877580       1.899903      -1.674336       6.035417      -1.943575       7.429117          -0.003366
          108              C      10.159516       6.713280       4.145827      -0.005626      36.127167 0.43051026E+03  0.10039437E+05                                 9.583382                            6.936344      -0.132664       1.970638                    0.998857      26.994340      75.872088       0.626717       0.419092      -1.068541      -0.009271      -0.038407      -0.005354       0.039871      -0.002377       0.000643      -0.016013       0.002325       0.007637      -0.016270      -0.000241       0.016510             12.310347       9.601118       2.194943       0.974323      19.823574       5.813112       7.506349           0.001209
          109              C       9.327405      -4.562449      18.858517       0.641225      24.128646 0.22664774E+03  0.45737527E+04                                 7.698671                            5.335673       0.090153       2.105543                    0.999398      21.230795      58.446695       0.644357       0.471041      -1.021528      -0.015085      -0.002577      -0.072666       0.074260      -0.013572       0.014166      -0.001074       0.146430      -0.212311      -0.071882      -0.039076       0.110958              9.750150       4.219030       0.517311      -0.619804      10.585543      -0.606148      14.445879          -0.000045
          110              C       8.832126       6.379022       3.970401      -0.098809      31.156625 0.41124884E+03  0.95570284E+04                                 8.691049                            6.833049       0.000755       1.980340                    0.999519      28.878733      83.165342       0.619059       0.425751      -1.055887       0.008416      -0.024355      -0.002280       0.025869      -0.023938      -0.005942      -0.008947       0.019320      -0.002302      -0.029451       0.003254       0.026197             10.082730       9.263285       2.048334       1.079427      14.632440       3.951615       6.352467           0.000759
          111              C       7.010507       1.578286       4.345680      -0.070214      33.419526 0.40892505E+03  0.95262784E+04                                 9.197901                            6.873957      -0.115984       1.950898                    0.999222      28.837864      84.204352       0.606772       0.433312      -1.047199      -0.024284       0.002713      -0.023835       0.034135      -0.010004       0.016786       0.009211      -0.048383       0.065325      -0.042315       0.013119       0.029196             11.006424      17.597655       1.735205      -0.877400       6.315538      -2.326082       9.106077           0.001467
          112              C       5.728238       1.318193       4.680987      -0.089076      32.431735 0.38222264E+03  0.87055959E+04                                 8.859836                            6.526261       0.124132       2.025889                    0.999736      28.112269      79.673653       0.643547       0.417872      -1.062758       0.007368       0.007800      -0.020880       0.023476      -0.003669       0.001207      -0.001736      -0.034372       0.065126      -0.028448       0.006494       0.021955             10.752382      18.758781       1.631680      -0.389620       5.612439      -1.714960       7.885926           0.001645
          113              C       8.471160       5.118948       3.535167      -0.088344      31.414143 0.40806852E+03  0.94696552E+04                                 8.681781                            6.763702       0.156443       2.025332                    0.999795      28.995526      83.584190       0.627824       0.420404      -1.058678       0.029522       0.017685       0.016296       0.038077      -0.013505      -0.005734      -0.014429       0.079131      -0.000699      -0.046662       0.004465       0.042197             10.132250       9.288479       1.482415       0.734546      14.731770       4.122295       6.376500           0.000612
          114              C       0.296958       4.530590       3.388609      -0.077310      31.565224 0.42093437E+03  0.98811103E+04                                 8.883241                            6.987096      -0.102681       1.954378                    0.998437      29.138425      85.515715       0.599935       0.434921      -1.045822      -0.021940       0.016092       0.022046       0.035019      -0.018982      -0.005867      -0.008814       0.051163       0.020021      -0.037555       0.008655       0.028900             10.385151       9.611877       1.041895       0.794020      15.059430       3.729157       6.484148           0.000429
          115              C       9.314814      -3.290443      21.004488      -0.083877      32.725818 0.38860356E+03  0.88756784E+04                                 8.883891                            6.570901       0.076083       2.006332                    0.999652      28.156510      79.559758       0.643631       0.416653      -1.064968      -0.000629      -0.018292       0.021457       0.028203       0.002557       0.004560      -0.021329      -0.007688      -0.068882      -0.033142       0.008288       0.024855             10.630167       4.477421       0.214195      -0.769715       9.645635       1.141039      17.767446           0.001320
          116              C       4.970629       2.238943       2.629169      -0.104333      32.341914 0.40109761E+03  0.92271462E+04                                 8.789295                            6.661400       0.064857       1.996353                    0.999653      28.600926      80.915673       0.641766       0.414870      -1.066880       0.030436      -0.004522       0.004898       0.031158      -0.014488       0.021422      -0.002293       0.001773       0.015391      -0.024803      -0.002869       0.027672             10.351183      16.570311       2.185362      -2.113336       5.767830      -2.137523       8.715409           0.001217
          117              C       9.246608       3.613333       0.175426      -0.098439      33.087296 0.40470541E+03  0.93545692E+04                                 8.935175                            6.699719       0.194710       2.034856                    0.999770      28.909103      82.660575       0.637112       0.415916      -1.063523       0.007619      -0.027077      -0.026464       0.038621       0.001695       0.001829       0.004182      -0.038015      -0.144804      -0.048516       0.005101       0.043415             10.611845       4.618003       0.371797      -0.760242       9.596437       0.607723      17.621093           0.000427
          118              C       6.286476       2.523919       2.273876      -0.102241      33.331411 0.41931873E+03  0.97823849E+04                                 8.994447                            6.833327       0.146509       2.016394                    0.999768      29.265663      84.171872       0.628716       0.417591      -1.062053      -0.022203      -0.018718       0.022717       0.036870      -0.005078       0.016462      -0.018022      -0.054513       0.104497      -0.047987       0.000596       0.047391             10.593008      16.978421       1.885641      -1.290899       5.697832      -1.870299       9.102771           0.000604
          119              C       9.195191      -5.641426      21.111076      -0.091190      32.964751 0.40925999E+03  0.94982848E+04                                 9.024289                            6.806162       0.060538       2.003923                    0.999631      28.613851      82.319804       0.621761       0.424460      -1.056801      -0.002987       0.021712       0.017835       0.028256       0.003451       0.006738       0.012857       0.008933      -0.080676      -0.031612       0.009850       0.021762             10.783931       4.752003      -0.077504      -0.491765       9.991139       0.119212      17.608650           0.000460
          120              C       9.140627       1.237144       0.284235      -0.079536      31.937018 0.40027902E+03  0.92450972E+04                                 8.819618                            6.715618       0.089919       2.014047                    0.999463      28.583334      82.226342       0.627649       0.422513      -1.057256       0.011180       0.028688      -0.017937       0.035633       0.009535       0.005086      -0.019568      -0.010565      -0.092086      -0.038599       0.008492       0.030108             10.488870       4.820960      -0.481321      -0.649388       9.834969       1.791172      16.810682           0.000182
          121              C       9.288581      -4.496319      20.359631      -0.022448      36.253134 0.40945268E+03  0.93838613E+04                                 9.422261                            6.649966       0.112641       2.046153                    0.999319      26.481260      72.628068       0.659875       0.405011      -1.082941      -0.002950       0.000960       0.046541       0.046644       0.002030       0.003877      -0.001387       0.022101      -0.051249      -0.017657      -0.002496       0.020153             12.083726       4.695133       0.144349      -0.755809      10.398994       0.296234      21.157052           0.003006
          122              C       0.631691       5.240792       7.276848      -0.089517      30.823014 0.39815853E+03  0.91830703E+04                                 8.643989                            6.726112       0.013485       1.989903                    0.999504      28.541765      82.023758       0.623262       0.426092      -1.055126      -0.016416       0.017295      -0.007286       0.024933       0.001797      -0.004273      -0.016930       0.048242       0.000106      -0.032856       0.007467       0.025389             10.141737       8.420490      -0.461140      -0.041725      15.772755       4.007098       6.231966           0.001192
          123              C       7.324254       8.842234       7.970780      -0.137931      38.971129 0.54404283E+03  0.13473777E+05                                10.059419                            7.836627      -0.181580       1.925281                    0.998043      29.875410      87.002923       0.584243       0.423308      -1.064109      -0.067518       0.023255      -0.025285       0.075755       0.002962      -0.000086       0.008198      -0.009402      -0.059546      -0.021719       0.004553       0.017166             11.969233      18.204605      -2.109076       1.122707       6.938510      -2.445416      10.764583           0.000815
          124              C       0.043022       2.977870       6.390836       0.557645      24.311164 0.26121971E+03  0.54730642E+04                                 7.820797                            5.740180      -0.099767       2.018878                    0.999220      22.858630      64.550810       0.618024       0.473017      -1.018371       0.014294      -0.047036      -0.009793       0.050126      -0.000985       0.034111      -0.059723       0.025907       0.188940      -0.074438      -0.023759       0.098197              9.856050       7.941699      -1.659744      -1.117984      15.419355       3.907298       6.207098          -0.002003
          125              C       9.434436       6.850238       7.861750      -0.147859      39.754956 0.57692183E+03  0.14521816E+05                                10.282035                            8.119338      -0.277698       1.892711                    0.997257      30.436844      89.816048       0.567867       0.428505      -1.059216       0.026279      -0.061673      -0.028857       0.072985       0.003332      -0.005690      -0.002219      -0.018579       0.050350      -0.019034       0.000900       0.018133             12.415570      11.330256      -1.607791      -1.071339      17.544084       5.204650       8.372369           0.000461
          126              C       9.146922       8.557869      10.172488      -0.132471      40.424191 0.53105434E+03  0.13056231E+05                                10.291368                            7.712921      -0.165011       1.931115                    0.998292      29.553105      85.393574       0.593058       0.420078      -1.067509       0.012984       0.011238       0.070317       0.072384       0.009272      -0.004640      -0.007201       0.055347      -0.001825      -0.030271      -0.000299       0.030570             12.771832       5.758329      -0.031789       1.302628      11.778891       1.592629      20.778277           0.001246
          127              C       4.684164       9.400627       7.279069      -0.001018      38.144978 0.41698790E+03  0.96073713E+04                                 9.830361                            6.750667       0.038847       2.024756                    0.999270      26.523908      73.115781       0.648670       0.409828      -1.078941       0.037470      -0.004110       0.008015       0.038537       0.005893       0.002296       0.004904      -0.018983       0.001734      -0.011529      -0.001630       0.013160             13.043346      23.516674      -3.002211       2.242609       6.416083      -2.298328       9.197281           0.003547
          128              C       3.257089       9.731446       6.906011       0.553394      26.041535 0.26626027E+03  0.55834571E+04                                 8.112775                            5.753378      -0.065951       2.029938                    0.999386      22.677812      63.252298       0.626525       0.466198      -1.026090      -0.045462       0.009037      -0.013726       0.048341       0.018245      -0.006873       0.067316      -0.148619       0.021884      -0.083683      -0.030416       0.114099             10.447405      17.877641      -1.899912       1.674344       6.035434      -1.943581       7.429139          -0.003369
          129              C      10.159516       4.307398       6.957084      -0.005626      36.127132 0.43050955E+03  0.10039417E+05                                 9.583380                            6.936341      -0.132661       1.970639                    0.998857      26.994324      75.872058       0.626716       0.419092      -1.068540      -0.009271       0.038407       0.005355       0.039871       0.002378      -0.000643      -0.016013       0.002327       0.007636      -0.016271      -0.000239       0.016510             12.310346       9.601124      -2.194934      -0.974320      19.823568       5.813111       7.506346           0.001206
          130              C       9.327405       8.772081      14.450217       0.641226      24.128646 0.22664772E+03  0.45737517E+04                                 7.698667                            5.335670       0.090155       2.105543                    0.999398      21.230799      58.446687       0.644358       0.471040      -1.021528      -0.015085       0.002577       0.072666       0.074260       0.013573      -0.014166      -0.001074       0.146431      -0.212312      -0.071882      -0.039076       0.110958              9.750145       4.219027      -0.517311       0.619804      10.585533      -0.606157      14.445875          -0.000047
          131              C       8.832126       4.641655       7.132510      -0.098811      31.156643 0.41124919E+03  0.95570390E+04                                 8.691055                            6.833054       0.000756       1.980340                    0.999519      28.878738      83.165377       0.619059       0.425751      -1.055887       0.008416       0.024354       0.002281       0.025868       0.023937       0.005941      -0.008947       0.019318      -0.002303      -0.029450       0.003253       0.026196             10.082738       9.263297      -2.048334      -1.079428      14.632448       3.951618       6.352470           0.000761
          132              C       7.010507       9.442392       6.757232      -0.070213      33.419483 0.40892435E+03  0.95262573E+04                                 9.197891                            6.873949      -0.115978       1.950900                    0.999222      28.837844      84.204261       0.606772       0.433312      -1.047200      -0.024284      -0.002712       0.023835       0.034135       0.010004      -0.016787       0.009211      -0.048383       0.065323      -0.042315       0.013120       0.029196             11.006411      17.597632      -1.735204       0.877403       6.315533      -2.326082       9.106070           0.001466
          133              C       5.728238       9.702484       6.421924      -0.089076      32.431773 0.38222326E+03  0.87056144E+04                                 8.859844                            6.526267       0.124131       2.025889                    0.999736      28.112301      79.673791       0.643547       0.417872      -1.062758       0.007368      -0.007799       0.020881       0.023476       0.003669      -0.001207      -0.001736      -0.034373       0.065125      -0.028449       0.006494       0.021954             10.752391      18.758790      -1.631682       0.389626       5.612446      -1.714966       7.885937           0.001639
          134              C       8.471160       5.901730       7.567744      -0.088344      31.414151 0.40806872E+03  0.94696608E+04                                 8.681781                            6.763701       0.156448       2.025333                    0.999795      28.995541      83.584234       0.627824       0.420404      -1.058678       0.029522      -0.017686      -0.016295       0.038077       0.013505       0.005734      -0.014429       0.079132      -0.000700      -0.046663       0.004465       0.042198             10.132249       9.288487      -1.482418      -0.734547      14.731761       4.122293       6.376499           0.000611
          135              C       0.296958       6.490087       7.714303      -0.077311      31.565281 0.42093503E+03  0.98811299E+04                                 8.883251                            6.987100      -0.102676       1.954379                    0.998437      29.138458      85.515835       0.599935       0.434921      -1.045823      -0.021940      -0.016092      -0.022044       0.035018       0.018982       0.005867      -0.008814       0.051164       0.020021      -0.037555       0.008655       0.028900             10.385166       9.611888      -1.041895      -0.794022      15.059456       3.729166       6.484154           0.000427
          136              C       9.314814       7.500075      12.304247      -0.083878      32.725805 0.38860368E+03  0.88756824E+04                                 8.883891                            6.570902       0.076085       2.006333                    0.999652      28.156513      79.559783       0.643631       0.416653      -1.064968      -0.000630       0.018291      -0.021457       0.028203      -0.002557      -0.004560      -0.021328      -0.007687      -0.068883      -0.033142       0.008288       0.024854             10.630166       4.477422      -0.214196       0.769715       9.645636       1.141028      17.767440           0.001322
          137              C       4.970629       8.781734       8.473742      -0.104333      32.341933 0.40109780E+03  0.92271513E+04                                 8.789297                            6.661401       0.064856       1.996353                    0.999653      28.600933      80.915689       0.641766       0.414870      -1.066880       0.030436       0.004522      -0.004898       0.031158       0.014488      -0.021422      -0.002294       0.001772       0.015391      -0.024803      -0.002869       0.027672             10.351186      16.570311      -2.185364       2.113339       5.767833      -2.137526       8.715415           0.001212
          138              C       9.246608       7.407345      10.927485      -0.098439      33.087219 0.40470437E+03  0.93545390E+04                                 8.935162                            6.699711       0.194714       2.034857                    0.999770      28.909061      82.660423       0.637112       0.415916      -1.063523       0.007619       0.027077       0.026464       0.038621      -0.001695      -0.001829       0.004182      -0.038015      -0.144804      -0.048516       0.005101       0.043415             10.611828       4.617997      -0.371797       0.760240       9.596425       0.607712      17.621062           0.000427
          139              C       6.286476       8.496758       8.829035      -0.102240      33.331412 0.41931870E+03  0.97823834E+04                                 8.994446                            6.833326       0.146508       2.016394                    0.999768      29.265653      84.171823       0.628716       0.417591      -1.062053      -0.022203       0.018718      -0.022717       0.036870       0.005078      -0.016463      -0.018022      -0.054513       0.104496      -0.047986       0.000596       0.047391             10.593008      16.978419      -1.885641       1.290900       5.697831      -1.870298       9.102773           0.000601
          140              C       9.195191       9.851059      12.197659      -0.091189      32.964714 0.40925936E+03  0.94982668E+04                                 9.024280                            6.806155       0.060537       2.003923                    0.999631      28.613853      82.319796       0.621762       0.424460      -1.056801      -0.002987      -0.021712      -0.017835       0.028256      -0.003450      -0.006738       0.012857       0.008932      -0.080676      -0.031612       0.009850       0.021761             10.783919       4.751999       0.077503       0.491764       9.991132       0.119208      17.608628           0.000458
          141              C       9.140627       9.783534      10.818677      -0.079537      31.937034 0.40027930E+03  0.92451051E+04                                 8.819621                            6.715621       0.089917       2.014046                    0.999463      28.583347      82.226383       0.627649       0.422513      -1.057256       0.011181      -0.028688       0.017937       0.035633      -0.009535      -0.005086      -0.019568      -0.010565      -0.092085      -0.038599       0.008492       0.030107             10.488874       4.820962       0.481321       0.649387       9.834971       1.791170      16.810689           0.000180
          142              C       9.288581       8.705952      12.949104      -0.022448      36.253136 0.40945272E+03  0.93838615E+04                                 9.422257                            6.649964       0.112643       2.046153                    0.999319      26.481262      72.628046       0.659876       0.405010      -1.082941      -0.002950      -0.000960      -0.046541       0.046644      -0.002029      -0.003877      -0.001387       0.022101      -0.051250      -0.017657      -0.002496       0.020153             12.083720       4.695130      -0.144350       0.755808      10.398992       0.296220      21.157037           0.003006
          143              C       1.631693      -5.108284      16.654367       0.552640      18.154781 0.17721163E+03  0.33606832E+04                                 6.094926                            4.551801       0.518012       2.239122                    0.999232      20.920196      55.716116       0.736657       0.438435      -1.040662      -0.062268       0.000000       0.000000       0.062268      -0.000000      -0.000000       0.059271       0.023791       0.358436      -0.088524      -0.047844       0.136368              7.041852       6.297897      -0.000001      -0.000000      10.718653      -2.209503       4.109005           0.006277
          144              C       8.861507      -1.702761       5.551456       0.552643      18.154779 0.17721151E+03  0.33606819E+04                                 6.094930                            4.551801       0.518014       2.239122                    0.999232      20.920218      55.716260       0.736656       0.438436      -1.040661       0.062268       0.000000       0.000000       0.062268      -0.000000       0.000000       0.059271       0.023789       0.358438      -0.088524      -0.047845       0.136369              7.041856       6.297915      -0.000000      -0.000000      10.718649      -2.209500       4.109005           0.006255
          145              O       0.539350       6.134182      18.864513      -0.667714      45.869396 0.71622350E+03  0.18507323E+05                                10.367335                            8.418119      -0.274255       1.959357                    0.991843      29.291759      79.964599       0.638849       0.371033      -1.129047       0.006307       0.005882       0.022846       0.024419      -0.023840       0.006482      -0.021146      -0.005121      -0.059933      -0.031193      -0.009576       0.040769             12.356050      12.595609      -4.980844       3.989527      12.784385      -3.532777      11.688155           0.001605
          146              O       7.426038       6.989052      16.942821      -0.509873      30.067600 0.45824881E+03  0.10572928E+05                                 7.624869                            6.574525       0.410229       2.194941                    0.997896      26.581907      68.203178       0.750505       0.353719      -1.144498      -0.030561      -0.005972       0.001744       0.031188       0.014232      -0.024061      -0.011320      -0.099977       0.110436      -0.074897       0.022698       0.052199              8.518755       9.280937       1.782319      -2.395052       7.152880      -2.803912       9.122447           0.090838
          147              O       0.833160      -1.302528      17.326538      -0.543614      32.440023 0.49709663E+03  0.11746702E+05                                 8.146386                            6.934858       0.176196       2.113925                    0.995323      27.386207      71.943573       0.714439       0.362799      -1.133227       0.005994       0.020384       0.018207       0.027981      -0.047375      -0.039933      -0.011235      -0.019948       0.003526      -0.070047       0.015382       0.054665              9.341810       8.059860      -2.196829      -1.034379      13.390096       2.098717       6.575474           0.057428
          148              O       9.275989      -0.634263      17.113806      -0.538370      31.173415 0.48857750E+03  0.11487598E+05                                 7.891226                            6.853014       0.213746       2.127248                    0.995823      27.218489      71.161691       0.722686       0.360463      -1.135849       0.004871       0.021712       0.023309       0.032225       0.035236       0.027795      -0.025950       0.078886       0.071316      -0.076670       0.022263       0.054407              8.850075      10.603340       3.076006       2.149050       9.508500       1.774820       6.438387           0.052550
          149              O       1.266529      -1.121325       3.881578      -0.573173      41.727803 0.58201076E+03  0.14284696E+05                                 9.639728                            7.526033       0.072592       2.081520                    0.994940      27.753871      73.938012       0.683807       0.364949      -1.133269       0.032111      -0.059190      -0.026697       0.072439      -0.005942       0.017856       0.016198       0.039107      -0.168695      -0.063225       0.012316       0.050909             11.429975       6.276489       0.414375      -0.244982      16.896411       5.376982      11.117024           0.045235
          150              O       8.184696       5.954860      18.724838      -0.512205      32.825986 0.48518000E+03  0.11349974E+05                                 8.127510                            6.790016       0.485796       2.219442                    0.997718      26.668717      68.795290       0.734758       0.356344      -1.142917      -0.029423      -0.005337      -0.001085       0.029923      -0.023893       0.042036       0.023933      -0.009741      -0.068721      -0.066227       0.026916       0.039311              9.426115      14.773419      -1.377570       1.998251       6.526854      -0.685229       6.978072           0.095922
          151              O       1.035679      11.109577       3.969735      -0.560593      42.152347 0.54987282E+03  0.13295732E+05                                 9.730243                            7.291663       0.037422       2.076118                    0.994621      27.326594      72.082578       0.698609       0.362595      -1.135948       0.026946       0.025930      -0.029814       0.047826       0.002510       0.007624      -0.039521       0.050105      -0.186757      -0.080794       0.024126       0.056667             12.216445       5.998159       1.234767      -1.234912      15.100807      -7.518512      15.550367           0.012979
          152              O       1.171041       8.238268      16.933717      -0.501292      36.065990 0.48745221E+03  0.11416288E+05                                 8.659852                            6.850994       0.265361       2.164634                    0.996068      26.122504      67.421890       0.724280       0.361083      -1.139165       0.034834       0.053564      -0.016217       0.065921       0.023760      -0.016905       0.009830      -0.092945       0.122133      -0.075576       0.029672       0.045904             10.187176       7.594327       2.815229      -0.621175      16.387257      -3.260057       6.579943           0.058223
          153              O       0.539350      -1.924550      14.444222      -0.667713      45.869359 0.71622285E+03  0.18507303E+05                                10.367330                            8.418115      -0.274255       1.959357                    0.991843      29.291747      79.964561       0.638849       0.371033      -1.129047       0.006306      -0.005881      -0.022845       0.024418       0.023840      -0.006482      -0.021146      -0.005121      -0.059931      -0.031192      -0.009577       0.040769             12.356042      12.595602       4.980841      -3.989524      12.784378      -3.532776      11.688147           0.001605
          154              O       7.426038      -2.779419      16.365914      -0.509872      30.067618 0.45824927E+03  0.10572936E+05                                 7.624842                            6.574503       0.410245       2.194944                    0.997896      26.582036      68.203382       0.750511       0.353717      -1.144501      -0.030555       0.005972      -0.001746       0.031182      -0.014235       0.024069      -0.011318      -0.099992       0.110441      -0.074909       0.022705       0.052204              8.518722       9.280895      -1.782308       2.395043       7.152852      -2.803899       9.122419           0.090849
          155              O       0.833160       5.512160      15.982197      -0.543610      32.439980 0.49709574E+03  0.11746678E+05                                 8.146394                            6.934864       0.176187       2.113923                    0.995323      27.386123      71.943402       0.714437       0.362800      -1.133226       0.005997      -0.020386      -0.018208       0.027984       0.047372       0.039930      -0.011234      -0.019942       0.003518      -0.070041       0.015378       0.054663              9.341820       8.059867       2.196830       1.034382      13.390112       2.098724       6.575482           0.057418
          156              O       9.275989       4.843895      16.194929      -0.538363      31.173357 0.48857645E+03  0.11487569E+05                                 7.891230                            6.853018       0.213743       2.127249                    0.995823      27.218398      71.161490       0.722683       0.360464      -1.135848       0.004870      -0.021715      -0.023310       0.032228      -0.035231      -0.027795      -0.025949       0.078883       0.071306      -0.076665       0.022260       0.054406              8.850080      10.603344      -3.076008      -2.149053       9.508505       1.774823       6.438392           0.052542
          157              O       1.266529      12.142002       7.221334      -0.573172      41.727753 0.58201019E+03  0.14284679E+05                                 9.639724                            7.526033       0.072592       2.081521                    0.994940      27.753840      73.937927       0.683807       0.364950      -1.133268       0.032111       0.059190       0.026698       0.072438       0.005941      -0.017856       0.016197       0.039107      -0.168692      -0.063223       0.012315       0.050908             11.429969       6.276488      -0.414376       0.244981      16.896401       5.376979      11.117020           0.045239
          158              O       8.184696      -1.745227      14.583896      -0.512204      32.826021 0.48518085E+03  0.11349994E+05                                 8.127489                            6.790000       0.485818       2.219448                    0.997718      26.668823      68.795455       0.734763       0.356342      -1.142919      -0.029421       0.005335       0.001088       0.029920       0.023897      -0.042040       0.023941      -0.009738      -0.068729      -0.066238       0.026922       0.039316              9.426088      14.773372       1.377569      -1.998245       6.526839      -0.685226       6.978054           0.095932
          159              O       1.035679      -0.088900       7.133177      -0.560591      42.152265 0.54987134E+03  0.13295688E+05                                 9.730234                            7.291656       0.037419       2.076118                    0.994620      27.326556      72.082468       0.698608       0.362596      -1.135947       0.026945      -0.025928       0.029814       0.047825      -0.002510      -0.007624      -0.039521       0.050103      -0.186758      -0.080794       0.024127       0.056667             12.216433       5.998153      -1.234767       1.234912      15.100787      -7.518505      15.550359           0.012981
          160              O       1.171041      -4.028636      16.375018      -0.501291      36.065935 0.48745129E+03  0.11416260E+05                                 8.659841                            6.850986       0.265363       2.164635                    0.996068      26.122489      67.421819       0.724281       0.361082      -1.139166       0.034833      -0.053563       0.016218       0.065919      -0.023761       0.016905       0.009830      -0.092947       0.122131      -0.075577       0.029674       0.045903             10.187162       7.594316      -2.815228       0.621174      16.387238      -3.260050       6.579933           0.058228
          161              O       9.953850       1.480973       3.341310      -0.667713      45.869360 0.71622288E+03  0.18507303E+05                                10.367330                            8.418115      -0.274255       1.959358                    0.991843      29.291744      79.964548       0.638849       0.371033      -1.129047      -0.006307      -0.005881      -0.022844       0.024418      -0.023839       0.006482      -0.021146      -0.005122      -0.059931      -0.031192      -0.009576       0.040768             12.356043      12.595604      -4.980842       3.989522      12.784380      -3.532775      11.688146           0.001598
          162              O       3.067162       0.626103       5.263002      -0.509866      30.067442 0.45824570E+03  0.10572845E+05                                 7.624883                            6.574536       0.410212       2.194939                    0.997896      26.581659      68.202661       0.750498       0.353723      -1.144494       0.030570       0.005971      -0.001741       0.031196       0.014226      -0.024049      -0.011324      -0.099950       0.110418      -0.074876       0.022685       0.052191              8.518772       9.280965       1.782323      -2.395058       7.152892      -2.803915       9.122459           0.090828
          163              O       9.660040       8.917683       4.879285      -0.543612      32.440004 0.49709622E+03  0.11746687E+05                                 8.146372                            6.934846       0.176207       2.113928                    0.995323      27.386226      71.943553       0.714442       0.362798      -1.133228      -0.005993      -0.020382      -0.018206       0.027978      -0.047379      -0.039936      -0.011238      -0.019956       0.003542      -0.070056       0.015388       0.054668              9.341794       8.059848      -2.196826      -1.034378      13.390073       2.098713       6.575460           0.057415
          164              O       1.217211       8.249418       5.092017      -0.538368      31.173434 0.48857786E+03  0.11487607E+05                                 7.891219                            6.853008       0.213752       2.127250                    0.995823      27.218528      71.161750       0.722687       0.360462      -1.135850      -0.004871      -0.021709      -0.023309       0.032223       0.035241       0.027794      -0.025951       0.078892       0.071334      -0.076679       0.022269       0.054409              8.850068      10.603335       3.076003       2.149047       9.508490       1.774817       6.438379           0.052532
          165              O       9.226671       8.736480      18.324245      -0.573173      41.727716 0.58200917E+03  0.14284652E+05                                 9.639733                            7.526038       0.072587       2.081519                    0.994940      27.753802      73.937891       0.683805       0.364951      -1.133267      -0.032111       0.059190       0.026698       0.072438      -0.005940       0.017854       0.016193       0.039103      -0.168677      -0.063216       0.012313       0.050904             11.429981       6.276490       0.414376      -0.244981      16.896425       5.376982      11.117028           0.045260
          166              O       2.308504       1.660295       3.480985      -0.512202      32.825818 0.48517688E+03  0.11349887E+05                                 8.127505                            6.790011       0.485788       2.219441                    0.997718      26.668574      68.794962       0.734755       0.356346      -1.142915       0.029427       0.005340       0.001080       0.029928      -0.023890       0.042029       0.023922      -0.009741      -0.068695      -0.066211       0.026905       0.039307              9.426110      14.773412      -1.377568       1.998250       6.526849      -0.685228       6.978068           0.095916
          167              O       9.457521      -3.494422      18.236088      -0.560593      42.152336 0.54987255E+03  0.13295726E+05                                 9.730251                            7.291668       0.037416       2.076116                    0.994620      27.326568      72.082546       0.698607       0.362596      -1.135947      -0.026945      -0.025928       0.029814       0.047824       0.002510       0.007624      -0.039519       0.050099      -0.186754      -0.080791       0.024127       0.056664             12.216457       5.998162       1.234770      -1.234914      15.100825      -7.518521      15.550383           0.012998
          168              O       9.322159      -0.623113       5.272106      -0.501294      36.066224 0.48745573E+03  0.11416393E+05                                 8.659895                            6.851023       0.265365       2.164635                    0.996068      26.122570      67.422164       0.724278       0.361083      -1.139165      -0.034834      -0.053563       0.016218       0.065920       0.023762      -0.016904       0.009830      -0.092951       0.122137      -0.075580       0.029675       0.045905             10.187233       7.594370       2.815255      -0.621181      16.387357      -3.260079       6.579972           0.058211
          169              O       9.953850       9.539705       7.761601      -0.667714      45.869361 0.71622289E+03  0.18507304E+05                                10.367330                            8.418115      -0.274254       1.959358                    0.991843      29.291746      79.964555       0.638849       0.371033      -1.129047      -0.006307       0.005881       0.022845       0.024419       0.023839      -0.006481      -0.021146      -0.005122      -0.059933      -0.031193      -0.009576       0.040768             12.356043      12.595605       4.980844      -3.989520      12.784383      -3.532775      11.688141           0.001598
          170              O       3.067162      10.394574       5.839909      -0.509866      30.067518 0.45824718E+03  0.10572885E+05                                 7.624880                            6.574533       0.410225       2.194942                    0.997896      26.581756      68.202867       0.750501       0.353721      -1.144496       0.030567      -0.005971       0.001743       0.031194      -0.014228       0.024054      -0.011323      -0.099959       0.110422      -0.074883       0.022689       0.052194              8.518768       9.280962      -1.782323       2.395059       7.152885      -2.803912       9.122457           0.090827
          171              O       9.660040       2.102995       6.223626      -0.543615      32.440151 0.49709892E+03  0.11746770E+05                                 8.146412                            6.934877       0.176202       2.113926                    0.995323      27.386235      71.943709       0.714438       0.362799      -1.133227      -0.005995       0.020384       0.018207       0.027981       0.047376       0.039933      -0.011235      -0.019950       0.003531      -0.070048       0.015383       0.054666              9.341843       8.059885       2.196836       1.034385      13.390150       2.098731       6.575494           0.057372
          172              O       1.217211       2.771260       6.010894      -0.538371      31.173595 0.48858104E+03  0.11487703E+05                                 7.891260                            6.853042       0.213752       2.127249                    0.995824      27.218549      71.161937       0.722683       0.360464      -1.135849      -0.004870       0.021712       0.023310       0.032226      -0.035236      -0.027795      -0.025950       0.078887       0.071319      -0.076672       0.022264       0.054408              8.850117      10.603388      -3.076024      -2.149062       9.508550       1.774834       6.438413           0.052489
          173              O       9.226671      -4.526847      14.984489      -0.573173      41.727758 0.58201022E+03  0.14284682E+05                                 9.639734                            7.526040       0.072589       2.081519                    0.994940      27.753827      73.937937       0.683805       0.364950      -1.133268      -0.032112      -0.059189      -0.026698       0.072438       0.005940      -0.017854       0.016194       0.039104      -0.168682      -0.063219       0.012314       0.050905             11.429981       6.276491      -0.414376       0.244982      16.896422       5.376980      11.117028           0.045263
          174              O       2.308504       9.360382       7.621927      -0.512200      32.825805 0.48517675E+03  0.11349881E+05                                 8.127490                            6.790000       0.485799       2.219444                    0.997718      26.668608      68.794986       0.734757       0.356345      -1.142916       0.029426      -0.005339      -0.001082       0.029926       0.023891      -0.042031       0.023926      -0.009741      -0.068704      -0.066217       0.026908       0.039309              9.426092      14.773381       1.377570      -1.998247       6.526840      -0.685227       6.978055           0.095920
          175              O       9.457521       7.704055      15.072646      -0.560594      42.152341 0.54987245E+03  0.13295722E+05                                 9.730248                            7.291665       0.037417       2.076116                    0.994620      27.326581      72.082569       0.698608       0.362596      -1.135947      -0.026946       0.025928      -0.029814       0.047825      -0.002510      -0.007624      -0.039519       0.050101      -0.186755      -0.080792       0.024127       0.056665             12.216454       5.998160      -1.234768       1.234913      15.100814      -7.518520      15.550387           0.012999
          176              O       9.322159      11.643791       5.830805      -0.501294      36.066185 0.48745510E+03  0.11416374E+05                                 8.659887                            6.851017       0.265369       2.164636                    0.996068      26.122561      67.422121       0.724279       0.361083      -1.139165      -0.034834       0.053564      -0.016217       0.065920      -0.023762       0.016904       0.009830      -0.092949       0.122138      -0.075579       0.029674       0.045905             10.187222       7.594363      -2.815254       0.621180      16.387341      -3.260073       6.579964           0.058217

******************************************************
Auxiliary information for the entire system
The total spin magnetic moment of the unit cell is   1.795285
The total net atomic charge of the unit cell is   0.000005
Accuracy of reproducing the electrostatic potential in the unit cell:
  The inner radius (bohr) =    5.0000
  The outer radius (bohr) =   12.0000
  Valid grid points have density less than (e/(bohr^3)) =    0.0001
  The number of valid grid points were=       204634
  The rms potential error without charges in kcal/mol is=      3.85408
  The rms potential error with partial charges in kcal/mol is=      0.82406
  The RRMSE value at monopole order=      0.21381
  The rms potential error with partial charges and cloud penetration in kcal/mol is=      0.81724
  The RRMSE value at monopole order with cloud penetration is=      0.21205
  The rms potential error with partial charges and atomic dipoles in kcal/mol is=      0.31730
  The RRMSE value at dipole order=      0.08233
  The rms potential error with partial charges, atomic dipoles and cloud penetration in kcal/mol is=      0.30548
  The RRMSE value at dipole order with cloud penetration=      0.07926

******************************************************
The electron densities and ab initio electrostatic potential were computed in VASP using the PBE functional and
projector augmented wave method. See the main text of the journal article for a description of computational details.
The atomic charges, dipoles, and quadrupoles were computed with the DDEC6 method as described in
(a) T. A. Manz and N. Gabaldon Limas, RSC Adv. 6 (2016) 47771-47801 DOI: 10.1039/c6ra04656h
(b) N. Gabaldon Limas and T. A. Manz, RSC Adv. 8 (2018) 2678-2707 DOI: 10.1039/c7ra11829e.
For each atom in the material, the electron cloud parameters were fit to the spherically averaged atom-in-material
electron density using radial positions for which this density was between 10^-4 and 10^-2 electrons per cubic bohr.
The polarizabilities, dispersion coefficients, and quantum Drude oscillator (QDO) parameters were fit using the MCLF method.
The magnetic structure of the system was optimized in VASP from the default ferromagnetic initial guess using spin polarization.
The atomic spin moments (ASMs) were computed on this optimized magnetic structure using the DDEC6 partition as inputs
to the method of T. A. Manz and D. S. Sholl, J. Chem. Theory Comput. 7 (2011) 4146-4164 DOI: 10.1021/ct200539n.
The RMSE and RRMSE were computed using a uniform grid with Ewald summation.
