# Supplementary material for: A collection of forcefield precursors for metal–organic frameworks
Source: RSC Adv. 2019 Nov 13;9(63):36492–507. doi: 10.1039/c9ra07327b (PMC9075174; doi:10.1039/c9ra07327b)
Supplement: RA-009-C9RA07327B-s3711 [file RA-009-C9RA07327B-s3711.xyz]

  176
jmolscript: load "" {1 1 1} spacegroup "x,y,z" unitcell [{     10.603000     0.000000     0.000000 }, {      0.000000    14.664000     0.000000 }, {      0.000000    -7.318068    22.530725 }]
Sm     0.768399     0.591307    17.400028     2.064655
Sm     0.768399    -4.236409    16.396059     2.064655
Sm     9.834601     6.754625     5.130697     2.064655
Sm     9.834601    11.582341     6.134666     2.064656
P      9.176896     2.487594    19.790313     0.867124
P      9.176896     8.531304    14.005775     0.867124
P      1.426103     4.858338     2.740412     0.867124
P      1.426103    -1.185372     8.524950     0.867124
H      7.874848     1.318899    17.578472     0.119394
H      5.706535     0.841219    16.985914     0.125891
H      4.402366     2.432928    20.433115     0.124629
H      6.591885     2.928934    21.018913     0.110421
H      9.232032     0.506923    21.798476     0.114568
H      9.283987     7.778023     1.570392     0.122266
H      9.333821    11.753473     1.633478     0.124050
H      9.333821     4.496310    21.872828     0.107468
H      0.980777     3.846562    19.286301     0.121292
H      1.584088     5.920304    18.508991     0.127446
H      8.320174     6.962750    18.243128     0.125479
H      7.727466     4.875827    19.047475     0.107539
H      7.874848    -4.964001    16.217616     0.119394
H      5.706535    -4.486321    16.810174     0.125891
H      4.402366     8.585970    13.362973     0.124629
H      6.591885     8.089964    12.777174     0.110421
H      9.232032    10.511975    11.997611     0.114568
H      9.283987    10.558943     9.694971     0.122266
H      9.333821     6.583493     9.631885     0.124050
H      9.333821     6.522588    11.923260     0.107467
H      0.980777     7.172336    14.509787     0.121292
H      1.584088     5.098594    15.287097     0.127446
H      8.320174     4.056148    15.552959     0.125480
H      7.727466     6.143071    14.748613     0.107540
H      2.728152     6.027033     4.952253     0.119394
H      4.896465     6.504713     5.544811     0.125891
H      6.200634     4.913004     2.097610     0.124629
H      4.011115     4.416998     1.511812     0.110422
H      1.370968     6.839009     0.732249     0.114568
H      1.319013    -0.432091    20.960333     0.122266
H      1.269179    -4.407541    20.897247     0.124050
H      1.269179     2.849622     0.657897     0.107468
H      9.622222     3.499370     3.244424     0.121292
H      9.018912     1.425628     4.021734     0.127446
H      2.282826     0.383182     4.287597     0.125480
H      2.875534     2.470105     3.483250     0.107541
H      2.728152    12.309933     6.313109     0.119394
H      4.896465    11.832253     5.720551     0.125891
H      6.200634    -1.240038     9.167752     0.124630
H      4.011115    -0.744032     9.753551     0.110422
H      1.370968    -3.166043    10.533114     0.114568
H      1.319013    -3.213011    12.835754     0.122266
H      1.269179     0.762439    12.898840     0.124050
H      1.269179     0.823344    10.607465     0.107467
H      9.622222     0.173596     8.020938     0.121292
H      9.018912     2.247338     7.243628     0.127446
H      2.282826     3.289784     6.977766     0.125480
H      2.875534     1.202861     7.782112     0.107541
H      8.056159    -1.822551    16.898044     0.018760
H      2.546841     9.168483     5.632681     0.018757
C      7.452849     2.141189    19.367411    -0.137690
C      7.179291     1.535551    18.157511    -0.073195
C      5.881484     1.248651    17.803779    -0.085128
C      4.837089     1.560783    18.648681     0.001964
C      5.101103     2.203084    19.863087    -0.102354
C      6.411634     2.495850    20.216820    -0.102597
C      3.429010     1.239405    18.265659     0.567553
C      9.240514     2.509891    21.582181    -0.133458
C      9.252178     1.306403    22.271622    -0.079132
C      9.291409     8.594532     1.124283    -0.095159
C      9.343364     9.763693     1.836254    -0.011505
C      9.328519    10.955456     1.155826    -0.087677
C      9.305193     3.676131    22.312177    -0.095361
C      9.348665     9.749226     3.339053     0.669163
C      9.582991     4.147872    19.229974    -0.140587
C      0.325512     4.473318    19.076765    -0.081164
C      0.684954     5.712145    18.621644    -0.089873
C     10.308237     6.669520    18.324239     0.000340
C      8.978620     6.344066    18.463929    -0.097195
C      8.625540     5.086184    18.932568    -0.091750
C      0.093306     8.004330    17.763224     0.559870
C      7.452849     8.877709    14.428676    -0.137689
C      7.179291     9.483347    15.638576    -0.073195
C      5.881484    -4.893753    15.992309    -0.085128
C      4.837089     9.458115    15.147406     0.001965
C      5.101103     8.815814    13.933000    -0.102354
C      6.411634     8.523048    13.579268    -0.102597
C      3.429010    -4.884507    15.530429     0.567551
C      9.240514     8.509007    12.213906    -0.133459
C      9.252178     9.712495    11.524466    -0.079132
C      9.291409     9.742434    10.141079    -0.095159
C      9.343364     8.573273     9.429108    -0.011505
C      9.328519     7.381510    10.109536    -0.087677
C      9.305193     7.342767    11.483911    -0.095361
C      9.348665     8.587740     7.926309     0.669162
C      9.582991     6.871026    14.566114    -0.140587
C      0.325512     6.545580    14.719323    -0.081164
C      0.684954     5.306753    15.174443    -0.089873
C     10.308237     4.349378    15.471849     0.000340
C      8.978620     4.674832    15.332158    -0.097195
C      8.625540     5.932714    14.863519    -0.091750
C      0.093306     3.014568    16.032864     0.559869
C      3.150151     5.204743     3.163314    -0.137689
C      3.423709     5.810381     4.373214    -0.073196
C      4.721516     6.097281     4.726946    -0.085128
C      5.765911     5.785149     3.882044     0.001963
C      5.501897     5.142848     2.667638    -0.102354
C      4.191366     4.850082     2.313905    -0.102598
C      7.173990     6.106527     4.265066     0.567551
C      1.362485     4.836041     0.948544    -0.133458
C      1.350822     6.039529     0.259103    -0.079133
C      1.311591    -1.248600    21.406442    -0.095159
C      1.259636    -2.417761    20.694471    -0.011506
C      1.274481    -3.609524    21.374899    -0.087676
C      1.297807     3.669801     0.218548    -0.095361
C      1.254335    -2.403294    19.191672     0.669163
C      1.020009     3.198060     3.300751    -0.140586
C     10.277488     2.872614     3.453960    -0.081163
C      9.918046     1.633787     3.909081    -0.089874
C      0.294763     0.676412     4.206486     0.000340
C      1.624380     1.001866     4.066796    -0.097195
C      1.977459     2.259748     3.598157    -0.091751
C     10.509694    -0.658398     4.767501     0.559871
C      3.150151    -1.531777     8.102049    -0.137689
C      3.423709    -2.137415     6.892149    -0.073196
C      4.721516    12.239685     6.538416    -0.085128
C      5.765911    -2.112183     7.383319     0.001964
C      5.501897    -1.469882     8.597725    -0.102354
C      4.191366    -1.177116     8.951457    -0.102599
C      7.173990    12.230439     7.000296     0.567548
C      1.362485    -1.163075    10.316819    -0.133458
C      1.350822    -2.366563    11.006259    -0.079133
C      1.311591    -2.396502    12.389646    -0.095159
C      1.259636    -1.227341    13.101617    -0.011507
C      1.274481    -0.035578    12.421189    -0.087676
C      1.297807     0.003165    11.046814    -0.095361
C      1.254335    -1.241808    14.604416     0.669164
C      1.020009     0.474906     7.964611    -0.140586
C     10.277488     0.800352     7.811402    -0.081163
C      9.918046     2.039179     7.356282    -0.089874
C      0.294763     2.996554     7.058876     0.000339
C      1.624380     2.671100     7.198567    -0.097195
C      1.977459     1.413218     7.667206    -0.091751
C     10.509694     4.331364     6.497861     0.559875
C      8.986042    -1.822551    16.898044     0.595219
C      1.616957     9.168483     5.632681     0.595223
O     10.098297     1.459212    19.205190    -0.746743
O      3.233915     0.576663    17.195449    -0.564745
O      2.468378     1.604250    18.984389    -0.572309
O      9.286107     8.648313     3.911334    -0.678751
O      9.437730    10.844989     3.924852    -0.638942
O      9.807775     8.876721    17.573965    -0.593717
O      1.285084     8.226282    17.427516    -0.585010
O      9.447273    -0.738030    17.089555    -0.584062
O     10.098297     9.559686    14.590898    -0.746743
O      3.233915    -4.221765    16.600638    -0.564742
O      2.468378     9.414648    14.811699    -0.572309
O      9.286107     9.688653     7.354029    -0.678750
O      9.437730     7.491977     7.340510    -0.638941
O      9.807775     2.142177    16.222122    -0.593714
O      1.285084     2.792616    16.368572    -0.585007
O      9.447273    -2.907072    16.706533    -0.584063
O      0.504703     5.886720     3.325535    -0.746743
O      7.369085     6.769269     5.335276    -0.564740
O      8.134622     5.741682     3.546336    -0.572305
O      1.316893    -1.302381    18.619391    -0.678750
O      1.165270    -3.499057    18.605873    -0.638942
O      0.795225    -1.530789     4.956760    -0.593718
O      9.317916    -0.880350     5.103209    -0.585012
O      1.155727     8.083962     5.441170    -0.584063
O      0.504703    -2.213754     7.939827    -0.746743
O      7.369085    11.567697     5.930087    -0.564741
O      8.134622    -2.068716     7.719026    -0.572305
O      1.316893    -2.342721    15.176696    -0.678750
O      1.165270    -0.146045    15.190215    -0.638942
O      0.795225     5.203755     6.308603    -0.593721
O      9.317916     4.553316     6.162153    -0.585014
O      1.155727    10.253004     5.824192    -0.584064

The following XYZ coordinates are in angstroms. Other properties are in atomic units.
The sperically averaged electron density of each atom fit to a function of the form exp(a - br)
eigen_1, eigen_2 and eigen_3 are the three eigenvalues of traceless quadrupole moment tensor
  atom number  atomic symbol              X              Y              Z     net charge C6 coefficient C8 coefficient C10 coefficient fluctuating dipole atomic polarizability isotropic forcefield polarizability              a              b squared Pearson coefficient          <r^3>          <r^4>         wp_QDO          m_QDO          q_QDO       dipole_x       dipole_y       dipole_z         dipole            Qxy            Qxz            Qyz     Q(x^2-y^2)  Q(3z^2 - R^2)        eigen_1        eigen_2        eigen_3 static polarizability      alpha(xx)      alpha(xy)      alpha(xz)      alpha(yy)      alpha(yz)      alpha(zz) atomic spin moment
            1             Sm       0.768399       0.591307      17.400028       2.064655     179.705483 0.41314547E+04  0.15045195E+06                                20.450614                           16.898900       2.545963       2.487077                    0.999589      80.461039     191.183658       0.648883       0.259206      -1.358057      -0.009942      -0.020224       0.014776       0.026948      -0.024861      -0.036227      -0.024075       0.028697       0.182522      -0.071119      -0.005655       0.076774             25.017603      21.990911      -2.277359       0.688828      30.080430       0.076153      22.981468           0.007089
            2             Sm       0.768399      -4.236409      16.396059       2.064655     179.705433 0.41314534E+04  0.15045189E+06                                20.450611                           16.898898       2.545962       2.487077                    0.999589      80.461024     191.183617       0.648883       0.259206      -1.358057      -0.009942       0.020224      -0.014776       0.026947       0.024861       0.036227      -0.024075       0.028697       0.182521      -0.071119      -0.005655       0.076774             25.017599      21.990913       2.277360      -0.688830      30.080422       0.076152      22.981461           0.007090
            3             Sm       9.834601       6.754625       5.130697       2.064655     179.705772 0.41314618E+04  0.15045227E+06                                20.450635                           16.898914       2.545965       2.487077                    0.999589      80.461088     191.183822       0.648882       0.259206      -1.358057       0.009942       0.020224      -0.014775       0.026948      -0.024861      -0.036227      -0.024074       0.028698       0.182520      -0.071119      -0.005654       0.076774             25.017635      21.990924      -2.277364       0.688830      30.080480       0.076142      22.981500           0.007091
            4             Sm       9.834601      11.582341       6.134666       2.064656     179.705105 0.41314442E+04  0.15045146E+06                                20.450584                           16.898877       2.545961       2.487077                    0.999589      80.460972     191.183414       0.648883       0.259206      -1.358057       0.009940      -0.020224       0.014777       0.026947       0.024861       0.036227      -0.024074       0.028701       0.182520      -0.071119      -0.005654       0.076774             25.017564      21.990868       2.277358      -0.688828      30.080395       0.076141      22.981430           0.007091
            5              P       9.176896       2.487594      19.790313       0.867124     109.052769 0.18920598E+04  0.62570035E+05                                17.883570                           13.400170       0.039902       1.800116                    0.998461      54.345800     169.951482       0.520424       0.355891      -1.136505       0.084306      -0.092881      -0.044685       0.133158      -0.012085       0.012097       0.001088      -0.008093      -0.063575      -0.026456       0.002190       0.024266             22.821279      21.547632       1.365262      -1.135472      21.181353      -2.476630      25.734852           0.000074
            6              P       9.176896       8.531304      14.005775       0.867124     109.052757 0.18920600E+04  0.62570043E+05                                17.883568                           13.400171       0.039902       1.800116                    0.998461      54.345794     169.951455       0.520424       0.355891      -1.136505       0.084306       0.092881       0.044685       0.133158       0.012085      -0.012097       0.001088      -0.008093      -0.063574      -0.026455       0.002190       0.024266             22.821276      21.547644      -1.365264       1.135478      21.181350      -2.476624      25.734833           0.000074
            7              P       1.426103       4.858338       2.740412       0.867124     109.052759 0.18920596E+04  0.62570025E+05                                17.883569                           13.400169       0.039902       1.800116                    0.998461      54.345792     169.951454       0.520424       0.355891      -1.136505      -0.084306       0.092881       0.044685       0.133158      -0.012085       0.012097       0.001088      -0.008093      -0.063573      -0.026455       0.002190       0.024266             22.821278      21.547610       1.365260      -1.135477      21.181367      -2.476636      25.734858           0.000073
            8              P       1.426103      -1.185372       8.524950       0.867124     109.052789 0.18920606E+04  0.62570069E+05                                17.883573                           13.400174       0.039902       1.800116                    0.998461      54.345802     169.951492       0.520424       0.355891      -1.136505      -0.084306      -0.092881      -0.044685       0.133158       0.012085      -0.012097       0.001088      -0.008092      -0.063573      -0.026455       0.002190       0.024266             22.821280      21.547620      -1.365262       1.135484      21.181383      -2.476639      25.734838           0.000074
            9              H       7.874848       1.318899      17.578472       0.119394       1.073008 0.74721200E+01  0.72620109E+02                                 1.762063                            1.617615      -1.325361       2.250005                    0.994772       3.689397      10.514021       0.479905       1.313221      -0.699458       0.025816      -0.010084      -0.030173       0.040970       0.002350      -0.001452       0.009786       0.011527       0.036866      -0.015842       0.000069       0.015772              1.855921       2.282797      -0.147695      -0.503794       1.527903       0.152975       1.757062           0.000174
           10              H       5.706535       0.841219      16.985914       0.125891       1.098313 0.79497388E+01  0.76430060E+02                                 1.642148                            1.561549      -0.861332       2.479200                    0.999411       3.141962       8.172052       0.553867       1.150242      -0.742297      -0.005365      -0.017166      -0.036752       0.040917      -0.000223      -0.003832       0.010912       0.011658       0.034204      -0.015986      -0.000586       0.016572              1.661643       1.601208       0.109688       0.168246       1.481697       0.345560       1.902023           0.000452
           11              H       4.402366       2.432928      20.433115       0.124629       1.085242 0.76940746E+01  0.73077833E+02                                 1.598409                            1.511236      -0.907154       2.455271                    0.998980       3.113403       7.944450       0.579345       1.113113      -0.751404      -0.028640       0.010213       0.026215       0.040147      -0.001481      -0.005934       0.012399       0.012713       0.024198      -0.016718      -0.000051       0.016769              1.630418       2.012317      -0.095596      -0.324025       1.305045       0.111920       1.573891           0.000360
           12              H       6.591885       2.928934      21.018913       0.110421       1.178814 0.86481159E+01  0.85363953E+02                                 1.752006                            1.650850      -0.957180       2.420151                    0.998670       3.352118       8.988384       0.525083       1.181749      -0.733406      -0.000301       0.018051       0.035883       0.040168      -0.000095      -0.007620       0.012028       0.010140       0.028041      -0.016243      -0.001681       0.017925              1.791955       1.688100       0.156412       0.291891       1.531427       0.347573       2.156338           0.000035
           13              H       9.232032       0.506923      21.798476       0.114568       1.149755 0.85487712E+01  0.84425099E+02                                 1.750870                            1.664674      -0.855068       2.476414                    0.999129       3.328794       9.027265       0.510214       1.215587      -0.725788      -0.000284      -0.036269      -0.019041       0.040964       0.004951       0.001237       0.003602      -0.029734       0.015208      -0.018223       0.003610       0.014613              1.783761       1.425111      -0.082366       0.005135       2.073990       0.364524       1.852182          -0.000001
           14              H       9.283987       7.778023       1.570392       0.122266       1.059945 0.75554792E+01  0.73360658E+02                                 1.730873                            1.615578      -1.214538       2.311208                    0.994969       3.548434       9.985374       0.486945       1.295464      -0.704460      -0.002205      -0.035807       0.016486       0.039481       0.001597       0.000371       0.001192      -0.028054      -0.007969      -0.012798      -0.002728       0.015526              1.795601       1.378672      -0.039294      -0.018511       2.137066      -0.452722       1.871063           0.000042
           15              H       9.333821      11.753473       1.633478       0.124050       1.057004 0.74064023E+01  0.70140265E+02                                 1.612586                            1.514283      -0.849656       2.482434                    0.999479       3.144169       8.185937       0.557068       1.161015      -0.738636      -0.000814       0.035342       0.020198       0.040714       0.000048      -0.000984       0.003163      -0.031243      -0.004202      -0.014995      -0.001875       0.016870              1.655311       1.231934       0.028576       0.029143       1.937270       0.411182       1.796728           0.000058
           16              H       9.333821       4.496310      21.872828       0.107468       1.168989 0.84120512E+01  0.82411256E+02                                 1.733957                            1.620112      -0.967381       2.410233                    0.998726       3.357765       8.951952       0.534321       1.170091      -0.735672       0.004095       0.038767      -0.010696       0.040424       0.002989       0.000063       0.000541      -0.034547      -0.010632      -0.015758      -0.003557       0.019315              1.792106       1.320165       0.054947      -0.020367       2.094018      -0.495047       1.962134           0.000022
           17              H       0.980777       3.846562      19.286301       0.121292       1.102424 0.79178489E+01  0.77615252E+02                                 1.769919                            1.650169      -1.077162       2.375065                    0.997001       3.498062       9.820396       0.484490       1.289678      -0.706789       0.032750      -0.025005       0.008548       0.042082      -0.001040       0.002069      -0.011142       0.012658      -0.030556      -0.017762       0.005601       0.012161              1.844764       1.939283      -0.509722       0.128857       2.108703      -0.221307       1.486305           0.000085
           18              H       1.584088       5.920304      18.508991       0.127446       1.057913 0.77310943E+01  0.73958907E+02                                 1.615257                            1.551910      -0.813365       2.504596                    0.999640       3.119364       8.146003       0.548066       1.168217      -0.737952       0.040962       0.005972      -0.006532       0.041908      -0.003122      -0.000151      -0.003143       0.017526      -0.043226      -0.015160      -0.001352       0.016512              1.626239       2.027586       0.209319      -0.071598       1.521128      -0.089177       1.330003           0.000240
           19              H       8.320174       6.962750      18.243128       0.125479       1.067849 0.77239124E+01  0.74139242E+02                                 1.643239                            1.563836      -0.880262       2.471166                    0.999222       3.198314       8.465120       0.537426       1.187343      -0.732323      -0.029687       0.025695      -0.009224       0.040331      -0.005253       0.000500      -0.004859       0.013724      -0.042186      -0.015604      -0.000213       0.015817              1.671952       1.714348      -0.362422       0.129451       1.891380      -0.240796       1.410129           0.000271
           20              H       7.727466       4.875827      19.047475       0.107539       1.133390 0.82920260E+01  0.81091013E+02                                 1.711895                            1.620368      -0.959385       2.416436                    0.998779       3.346987       8.968264       0.527468       1.187402      -0.731648      -0.039598      -0.001527       0.001405       0.039652      -0.005721       0.001606      -0.005601       0.018034      -0.032618      -0.013976      -0.002506       0.016483              1.749971       2.228060       0.335933      -0.162271       1.622545      -0.143051       1.399308           0.000005
           21              H       7.874848      -4.964001      16.217616       0.119394       1.073008 0.74721238E+01  0.72620166E+02                                 1.762065                            1.617616      -1.325362       2.250004                    0.994772       3.689398      10.514030       0.479904       1.313222      -0.699458       0.025816       0.010084       0.030172       0.040970      -0.002350       0.001452       0.009786       0.011527       0.036866      -0.015842       0.000069       0.015772              1.855922       2.282798       0.147695       0.503795       1.527904       0.152975       1.757064           0.000174
           22              H       5.706535      -4.486321      16.810174       0.125891       1.098313 0.79497424E+01  0.76430119E+02                                 1.642150                            1.561550      -0.861329       2.479202                    0.999411       3.141962       8.172059       0.553866       1.150245      -0.742297      -0.005365       0.017167       0.036752       0.040917       0.000223       0.003832       0.010912       0.011658       0.034203      -0.015986      -0.000586       0.016572              1.661645       1.601210      -0.109688      -0.168246       1.481699       0.345560       1.902026           0.000451
           23              H       4.402366       8.585970      13.362973       0.124629       1.085241 0.76940635E+01  0.73077706E+02                                 1.598409                            1.511235      -0.907152       2.455272                    0.998980       3.113402       7.944448       0.579345       1.113113      -0.751404      -0.028640      -0.010213      -0.026215       0.040147       0.001480       0.005934       0.012399       0.012713       0.024198      -0.016718      -0.000050       0.016769              1.630417       2.012317       0.095596       0.324024       1.305044       0.111920       1.573890           0.000358
           24              H       6.591885       8.089964      12.777174       0.110421       1.178816 0.86481378E+01  0.85364240E+02                                 1.752010                            1.650854      -0.957181       2.420150                    0.998670       3.352120       8.988399       0.525082       1.181751      -0.733405      -0.000301      -0.018051      -0.035883       0.040168       0.000095       0.007620       0.012028       0.010140       0.028041      -0.016243      -0.001681       0.017925              1.791959       1.688104      -0.156412      -0.291892       1.531430       0.347574       2.156344           0.000033
           25              H       9.232032      10.511975      11.997611       0.114568       1.149755 0.85487709E+01  0.84425095E+02                                 1.750870                            1.664674      -0.855068       2.476414                    0.999129       3.328795       9.027267       0.510214       1.215586      -0.725788      -0.000284       0.036269       0.019041       0.040964      -0.004952      -0.001237       0.003602      -0.029734       0.015208      -0.018223       0.003610       0.014613              1.783761       1.425111       0.082366      -0.005135       2.073990       0.364524       1.852181          -0.000000
           26              H       9.283987      10.558943       9.694971       0.122266       1.059944 0.75554639E+01  0.73360465E+02                                 1.730870                            1.615576      -1.214536       2.311209                    0.994969       3.548431       9.985359       0.486945       1.295463      -0.704460      -0.002205       0.035807      -0.016486       0.039481      -0.001597      -0.000371       0.001192      -0.028054      -0.007969      -0.012798      -0.002728       0.015526              1.795597       1.378670       0.039294       0.018510       2.137063      -0.452721       1.871059           0.000043
           27              H       9.333821       6.583493       9.631885       0.124050       1.057005 0.74064128E+01  0.70140411E+02                                 1.612589                            1.514286      -0.849656       2.482435                    0.999479       3.144172       8.185956       0.557066       1.161018      -0.738635      -0.000814      -0.035342      -0.020198       0.040714      -0.000048       0.000984       0.003163      -0.031243      -0.004202      -0.014995      -0.001875       0.016870              1.655314       1.231936      -0.028576      -0.029143       1.937275       0.411183       1.796731           0.000055
           28              H       9.333821       6.522588      11.923260       0.107467       1.168991 0.84120685E+01  0.82411489E+02                                 1.733961                            1.620116      -0.967382       2.410233                    0.998726       3.357768       8.951971       0.534319       1.170093      -0.735671       0.004095      -0.038767       0.010696       0.040424      -0.002989      -0.000064       0.000541      -0.034547      -0.010632      -0.015759      -0.003557       0.019315              1.792110       1.320168      -0.054948       0.020367       2.094023      -0.495049       1.962139           0.000020
           29              H       0.980777       7.172336      14.509787       0.121292       1.102423 0.79178382E+01  0.77615130E+02                                 1.769919                            1.650169      -1.077160       2.375065                    0.997001       3.498060       9.820393       0.484490       1.289679      -0.706789       0.032750       0.025005      -0.008548       0.042082       0.001040      -0.002069      -0.011142       0.012658      -0.030555      -0.017762       0.005601       0.012161              1.844764       1.939283       0.509722      -0.128857       2.108703      -0.221307       1.486305           0.000084
           30              H       1.584088       5.098594      15.287097       0.127446       1.057912 0.77310834E+01  0.73958776E+02                                 1.615256                            1.551909      -0.813363       2.504597                    0.999640       3.119362       8.145996       0.548066       1.168217      -0.737952       0.040962      -0.005972       0.006532       0.041908       0.003122       0.000151      -0.003143       0.017526      -0.043226      -0.015160      -0.001351       0.016512              1.626238       2.027584      -0.209319       0.071598       1.521127      -0.089177       1.330003           0.000238
           31              H       8.320174       4.056148      15.552959       0.125480       1.067846 0.77238830E+01  0.74138873E+02                                 1.643234                            1.563831      -0.880258       2.471167                    0.999222       3.198309       8.465096       0.537428       1.187341      -0.732324      -0.029687      -0.025695       0.009224       0.040331       0.005253      -0.000500      -0.004859       0.013724      -0.042186      -0.015604      -0.000213       0.015817              1.671947       1.714343       0.362421      -0.129450       1.891374      -0.240795       1.410125           0.000270
           32              H       7.727466       6.143071      14.748613       0.107540       1.133389 0.82920144E+01  0.81090872E+02                                 1.711893                            1.620367      -0.959385       2.416436                    0.998779       3.346985       8.968257       0.527468       1.187402      -0.731648      -0.039598       0.001527      -0.001405       0.039652       0.005721      -0.001606      -0.005601       0.018034      -0.032618      -0.013976      -0.002506       0.016483              1.749969       2.228058      -0.335932       0.162271       1.622544      -0.143050       1.399307           0.000004
           33              H       2.728152       6.027033       4.952253       0.119394       1.073012 0.74721516E+01  0.72620501E+02                                 1.762068                            1.617619      -1.325367       2.250002                    0.994772       3.689406      10.514057       0.479904       1.313221      -0.699458      -0.025816       0.010084       0.030172       0.040970       0.002350      -0.001452       0.009786       0.011527       0.036865      -0.015842       0.000069       0.015772              1.855926       2.282804      -0.147696      -0.503796       1.527907       0.152976       1.757066           0.000173
           34              H       4.896465       6.504713       5.544811       0.125891       1.098311 0.79497263E+01  0.76429906E+02                                 1.642146                            1.561547      -0.861329       2.479201                    0.999411       3.141960       8.172044       0.553867       1.150242      -0.742297       0.005365       0.017167       0.036752       0.040917      -0.000223      -0.003832       0.010912       0.011658       0.034204      -0.015986      -0.000586       0.016572              1.661641       1.601207       0.109688       0.168246       1.481696       0.345559       1.902021           0.000445
           35              H       6.200634       4.913004       2.097610       0.124629       1.085235 0.76940130E+01  0.73077073E+02                                 1.598400                            1.511227      -0.907149       2.455274                    0.998980       3.113393       7.944405       0.579348       1.113110      -0.751404       0.028641      -0.010213      -0.026215       0.040147      -0.001480      -0.005934       0.012399       0.012713       0.024198      -0.016718      -0.000050       0.016769              1.630408       2.012304      -0.095595      -0.324022       1.305038       0.111919       1.573883           0.000358
           36              H       4.011115       4.416998       1.511812       0.110422       1.178807 0.86480498E+01  0.85363079E+02                                 1.751994                            1.650840      -0.957178       2.420152                    0.998670       3.352107       8.988323       0.525087       1.181742      -0.733407       0.000301      -0.018051      -0.035883       0.040168      -0.000095      -0.007620       0.012028       0.010140       0.028041      -0.016243      -0.001681       0.017925              1.791942       1.688088       0.156410       0.291888       1.531417       0.347569       2.156321           0.000033
           37              H       1.370968       6.839009       0.732249       0.114568       1.149754 0.85487671E+01  0.84425038E+02                                 1.750868                            1.664673      -0.855068       2.476414                    0.999129       3.328794       9.027260       0.510215       1.215585      -0.725788       0.000284       0.036269       0.019041       0.040964       0.004952       0.001237       0.003602      -0.029734       0.015208      -0.018223       0.003610       0.014613              1.783759       1.425110      -0.082366       0.005135       2.073987       0.364524       1.852180          -0.000001
           38              H       1.319013      -0.432091      20.960333       0.122266       1.059946 0.75554822E+01  0.73360694E+02                                 1.730873                            1.615579      -1.214537       2.311209                    0.994969       3.548435       9.985377       0.486945       1.295464      -0.704460       0.002205       0.035807      -0.016486       0.039481       0.001597       0.000371       0.001192      -0.028054      -0.007969      -0.012798      -0.002728       0.015526              1.795601       1.378672      -0.039294      -0.018511       2.137066      -0.452722       1.871064           0.000043
           39              H       1.269179      -4.407541      20.897247       0.124050       1.057001 0.74063725E+01  0.70139866E+02                                 1.612578                            1.514276      -0.849656       2.482434                    0.999479       3.144163       8.185897       0.557072       1.161009      -0.738638       0.000814      -0.035342      -0.020198       0.040714       0.000047      -0.000984       0.003163      -0.031243      -0.004203      -0.014995      -0.001875       0.016870              1.655303       1.231929       0.028575       0.029143       1.937260       0.411179       1.796718           0.000058
           40              H       1.269179       2.849622       0.657897       0.107468       1.168985 0.84120090E+01  0.82410671E+02                                 1.733946                            1.620103      -0.967382       2.410233                    0.998726       3.357757       8.951897       0.534325       1.170083      -0.735674      -0.004095      -0.038767       0.010696       0.040424       0.002989       0.000063       0.000541      -0.034547      -0.010632      -0.015758      -0.003557       0.019315              1.792094       1.320158       0.054947      -0.020367       2.094004      -0.495042       1.962121           0.000021
           41              H       9.622222       3.499370       3.244424       0.121292       1.102423 0.79178384E+01  0.77615108E+02                                 1.769917                            1.650167      -1.077160       2.375066                    0.997001       3.498057       9.820373       0.484491       1.289676      -0.706790      -0.032750       0.025005      -0.008548       0.042082      -0.001040       0.002069      -0.011142       0.012658      -0.030555      -0.017762       0.005601       0.012161              1.844761       1.939281      -0.509721       0.128857       2.108700      -0.221307       1.486303           0.000084
           42              H       9.018912       1.425628       4.021734       0.127446       1.057915 0.77311070E+01  0.73959047E+02                                 1.615257                            1.551910      -0.813371       2.504593                    0.999640       3.119367       8.146008       0.548067       1.168215      -0.737952      -0.040962      -0.005972       0.006532       0.041908      -0.003122      -0.000151      -0.003143       0.017526      -0.043226      -0.015160      -0.001352       0.016512              1.626239       2.027586       0.209319      -0.071598       1.521128      -0.089177       1.330004           0.000235
           43              H       2.282826       0.383182       4.287597       0.125480       1.067846 0.77238844E+01  0.74138851E+02                                 1.643230                            1.563828      -0.880266       2.471163                    0.999222       3.198310       8.465082       0.537431       1.187336      -0.732325       0.029687      -0.025695       0.009224       0.040331      -0.005253       0.000500      -0.004859       0.013724      -0.042186      -0.015604      -0.000213       0.015817              1.671943       1.714339      -0.362420       0.129450       1.891369      -0.240794       1.410122           0.000268
           44              H       2.875534       2.470105       3.483250       0.107541       1.133383 0.82919564E+01  0.81090081E+02                                 1.711880                            1.620355      -0.959384       2.416436                    0.998779       3.346973       8.968183       0.527474       1.187393      -0.731650       0.039598       0.001527      -0.001405       0.039652      -0.005722       0.001606      -0.005601       0.018034      -0.032618      -0.013976      -0.002507       0.016483              1.749955       2.228037       0.335928      -0.162269       1.622531      -0.143048       1.399297          -0.000000
           45              H       2.728152      12.309933       6.313109       0.119394       1.073012 0.74721540E+01  0.72620528E+02                                 1.762068                            1.617619      -1.325367       2.250002                    0.994772       3.689405      10.514053       0.479904       1.313221      -0.699458      -0.025816      -0.010084      -0.030172       0.040970      -0.002350       0.001452       0.009786       0.011527       0.036865      -0.015842       0.000069       0.015772              1.855925       2.282802       0.147695       0.503796       1.527907       0.152976       1.757067           0.000174
           46              H       4.896465      11.832253       5.720551       0.125891       1.098302 0.79496382E+01  0.76428829E+02                                 1.642135                            1.561537      -0.861316       2.479208                    0.999411       3.141945       8.171986       0.553870       1.150241      -0.742298       0.005365      -0.017167      -0.036752       0.040917       0.000223       0.003831       0.010912       0.011659       0.034203      -0.015987      -0.000585       0.016572              1.661630       1.601196      -0.109687      -0.168244       1.481687       0.345555       1.902008           0.000447
           47              H       6.200634      -1.240038       9.167752       0.124630       1.085230 0.76939597E+01  0.73076442E+02                                 1.598395                            1.511222      -0.907136       2.455280                    0.998980       3.113384       7.944376       0.579349       1.113110      -0.751404       0.028641       0.010213       0.026214       0.040147       0.001480       0.005934       0.012399       0.012714       0.024197      -0.016719      -0.000050       0.016768              1.630403       2.012297       0.095595       0.324020       1.305034       0.111919       1.573877           0.000359
           48              H       4.011115      -0.744032       9.753551       0.110422       1.178809 0.86480652E+01  0.85363271E+02                                 1.751995                            1.650841      -0.957180       2.420151                    0.998670       3.352109       8.988331       0.525087       1.181743      -0.733407       0.000301       0.018051       0.035883       0.040168       0.000095       0.007620       0.012028       0.010140       0.028041      -0.016243      -0.001681       0.017925              1.791944       1.688090      -0.156410      -0.291888       1.531419       0.347570       2.156323           0.000034
           49              H       1.370968      -3.166043      10.533114       0.114568       1.149754 0.85487672E+01  0.84425040E+02                                 1.750868                            1.664673      -0.855068       2.476414                    0.999129       3.328795       9.027263       0.510215       1.215585      -0.725788       0.000284      -0.036269      -0.019041       0.040964      -0.004952      -0.001237       0.003602      -0.029734       0.015208      -0.018223       0.003610       0.014613              1.783759       1.425110       0.082366      -0.005135       2.073988       0.364523       1.852179          -0.000001
           50              H       1.319013      -3.213011      12.835754       0.122266       1.059946 0.75554824E+01  0.73360694E+02                                 1.730872                            1.615578      -1.214538       2.311208                    0.994969       3.548436       9.985379       0.486945       1.295463      -0.704460       0.002205      -0.035807       0.016486       0.039481      -0.001597      -0.000371       0.001192      -0.028054      -0.007969      -0.012798      -0.002728       0.015526              1.795600       1.378672       0.039294       0.018511       2.137066      -0.452722       1.871062           0.000043
           51              H       1.269179       0.762439      12.898840       0.124050       1.057001 0.74063667E+01  0.70139783E+02                                 1.612576                            1.514274      -0.849656       2.482434                    0.999479       3.144163       8.185890       0.557073       1.161007      -0.738638       0.000814       0.035342       0.020198       0.040714      -0.000047       0.000984       0.003163      -0.031243      -0.004203      -0.014995      -0.001875       0.016870              1.655300       1.231928      -0.028575      -0.029143       1.937258       0.411178       1.796715           0.000057
           52              H       1.269179       0.823344      10.607465       0.107467       1.168986 0.84120208E+01  0.82410825E+02                                 1.733949                            1.620105      -0.967383       2.410232                    0.998726       3.357759       8.951908       0.534324       1.170084      -0.735674      -0.004095       0.038767      -0.010696       0.040424      -0.002989      -0.000063       0.000541      -0.034547      -0.010632      -0.015758      -0.003557       0.019315              1.792097       1.320160      -0.054947       0.020367       2.094008      -0.495043       1.962124           0.000020
           53              H       9.622222       0.173596       8.020938       0.121292       1.102419 0.79178017E+01  0.77614659E+02                                 1.769913                            1.650164      -1.077154       2.375069                    0.997001       3.498050       9.820348       0.484491       1.289677      -0.706789      -0.032750      -0.025005       0.008548       0.042082       0.001040      -0.002069      -0.011142       0.012659      -0.030556      -0.017762       0.005601       0.012161              1.844757       1.939276       0.509719      -0.128857       2.108695      -0.221306       1.486300           0.000084
           54              H       9.018912       2.247338       7.243628       0.127446       1.057920 0.77311556E+01  0.73959649E+02                                 1.615264                            1.551917      -0.813374       2.504591                    0.999640       3.119376       8.146046       0.548065       1.168217      -0.737952      -0.040962       0.005971      -0.006532       0.041908       0.003122       0.000151      -0.003143       0.017526      -0.043226      -0.015160      -0.001352       0.016512              1.626246       2.027595      -0.209320       0.071599       1.521134      -0.089178       1.330009           0.000234
           55              H       2.282826       3.289784       6.977766       0.125480       1.067850 0.77239184E+01  0.74139280E+02                                 1.643236                            1.563833      -0.880269       2.471162                    0.999222       3.198317       8.465114       0.537429       1.187338      -0.732324       0.029687       0.025694      -0.009224       0.040331       0.005253      -0.000500      -0.004859       0.013724      -0.042186      -0.015604      -0.000213       0.015817              1.671949       1.714345       0.362421      -0.129451       1.891376      -0.240795       1.410126           0.000265
           56              H       2.875534       1.202861       7.782112       0.107541       1.133385 0.82919805E+01  0.81090398E+02                                 1.711884                            1.620358      -0.959384       2.416436                    0.998779       3.346978       8.968209       0.527472       1.187395      -0.731649       0.039598      -0.001527       0.001405       0.039652       0.005721      -0.001606      -0.005601       0.018034      -0.032618      -0.013976      -0.002506       0.016483              1.749960       2.228044      -0.335929       0.162269       1.622535      -0.143049       1.399300          -0.000001
           57              H       8.056159      -1.822551      16.898044       0.018760       1.253335 0.90034333E+01  0.88348056E+02                                 1.706730                            1.589852      -0.688279       2.508194                    0.999804       3.407895       8.647902       0.592899       1.052777      -0.767056      -0.048893      -0.000000       0.000000       0.048893       0.000000      -0.000000      -0.000028      -0.006071      -0.020619      -0.006873       0.000401       0.006472              1.743444       2.422942      -0.000000       0.000000       1.508139       0.080137       1.299251           0.018509
           58              H       2.546841       9.168483       5.632681       0.018757       1.253343 0.90034980E+01  0.88348779E+02                                 1.706730                            1.589852      -0.688272       2.508194                    0.999804       3.407910       8.647922       0.592902       1.052770      -0.767058       0.048893      -0.000000      -0.000000       0.048893      -0.000000      -0.000000      -0.000028      -0.006072      -0.020619      -0.006873       0.000401       0.006472              1.743444       2.422941      -0.000000      -0.000000       1.508139       0.080137       1.299251           0.018502
           59              C       7.452849       2.141189      19.367411      -0.137690      38.838969 0.54271281E+03  0.13435271E+05                                10.036345                            7.828977      -0.184633       1.923978                    0.998030      29.906878      87.132766       0.584196       0.423517      -1.063767      -0.068801      -0.024505      -0.021344       0.076090      -0.004656      -0.000179      -0.011089      -0.010835      -0.059862      -0.023222       0.003355       0.019868             11.902874      17.795880       2.098697       1.023314       6.997345       2.575239      10.915398           0.000196
           60              C       7.179291       1.535551      18.157511      -0.073195      33.596854 0.41666331E+03  0.97478124E+04                                 9.228592                            6.938065      -0.098309       1.955417                    0.999056      28.943137      84.568323       0.604312       0.433234      -1.047712      -0.026686       0.000876       0.018799       0.032655      -0.010591      -0.014553      -0.010825      -0.045914       0.062122      -0.040201       0.011286       0.028915             11.000028      17.249608       1.838139       0.879398       6.469550       2.440930       9.280927           0.001215
           61              C       5.881484       1.248651      17.803779      -0.085128      32.188003 0.38416310E+03  0.87503864E+04                                 8.798949                            6.531526       0.150475       2.035711                    0.999705      27.985463      79.007161       0.645728       0.416433      -1.064950       0.010695       0.006696       0.015900       0.020299       0.001245       0.003374       0.004490      -0.020727       0.061193      -0.020876      -0.000774       0.021649             10.635023      18.319407       1.663705       0.431612       5.711700       1.806620       7.873960           0.001299
           62              C       4.837089       1.560783      18.648681       0.001964      37.838061 0.41541035E+03  0.95598169E+04                                 9.767598                            6.737662       0.033555       2.025299                    0.999228      26.416663      72.724248       0.649473       0.409800      -1.079201       0.036466       0.005682       0.011021       0.038517      -0.003493       0.002710       0.000844      -0.009701       0.006462      -0.007858       0.002958       0.004900             12.901283      23.115275       2.911375       2.229168       6.420083       2.339629       9.168492           0.003796
           63              C       5.101103       2.203084      19.863087      -0.102354      32.469376 0.40548021E+03  0.93443502E+04                                 8.800747                            6.692086       0.080012       2.002396                    0.999661      28.545494      80.576147       0.641715       0.414176      -1.068354       0.020885      -0.006121      -0.006829       0.022810      -0.012585      -0.020299       0.006365       0.008658       0.016917      -0.019791      -0.009073       0.028863             10.350739      16.501597       2.212755       2.095127       5.828743       2.166220       8.721877           0.001070
           64              C       6.411634       2.495850      20.216820      -0.102597      33.272166 0.41769340E+03  0.97380995E+04                                 8.985350                            6.823639       0.130670       2.011191                    0.999792      29.279453      84.271293       0.628469       0.418028      -1.061438      -0.017463      -0.020512      -0.026507       0.037793      -0.006676      -0.019188       0.019075      -0.052221       0.103657      -0.047945      -0.001121       0.049067             10.576772      16.857381       1.929213       1.305223       5.754509       1.937843       9.118427           0.000600
           65              C       3.429010       1.239405      18.265659       0.567553      25.919207 0.26453477E+03  0.55416118E+04                                 8.092808                            5.742220      -0.063575       2.029049                    0.999507      22.659726      63.294393       0.625525       0.467421      -1.024799      -0.041000      -0.007541      -0.012537       0.043532      -0.024167      -0.015389      -0.067241      -0.169643       0.043814      -0.101922      -0.019081       0.121002             10.378082      17.651286       1.832753       1.642197       5.993678       1.976623       7.489284          -0.003396
           66              C       9.240514       2.509891      21.582181      -0.133458      40.279424 0.52789381E+03  0.12953495E+05                                10.248832                            7.679755      -0.153088       1.935790                    0.998277      29.463540      84.930946       0.595780       0.418967      -1.068685       0.010157      -0.010459       0.070278       0.071774      -0.009500      -0.006456       0.008265       0.049843      -0.011404      -0.026966      -0.003452       0.030418             12.721113       5.716480      -0.014038       1.092257      11.637561      -1.408393      20.809297           0.000982
           67              C       9.252178       1.306403      22.271622      -0.079132      31.979658 0.40004962E+03  0.92336832E+04                                 8.814702                            6.703650       0.129556       2.026255                    0.999468      28.536227      81.924708       0.629948       0.421250      -1.058597       0.009946       0.028744       0.018566       0.035635       0.007439      -0.007767       0.019348      -0.014406      -0.087576      -0.037813       0.008483       0.029330             10.490551       4.810529      -0.531655       0.558025       9.826606      -1.693271      16.834517           0.000232
           68              C       9.291409       8.594532       1.124283      -0.095159      33.073066 0.41077377E+03  0.95413343E+04                                 9.042471                            6.819221       0.051442       2.001008                    0.999599      28.659470      82.460242       0.621157       0.424520      -1.056861      -0.004512       0.018781      -0.016146       0.025175       0.004993      -0.007748      -0.014357       0.008540      -0.062004      -0.027560       0.006031       0.021528             10.793679       4.750686      -0.205682       0.355245      10.112136       0.049254      17.518215           0.000351
           69              C       9.343364       9.763693       1.836254      -0.011505      35.808999 0.40345782E+03  0.92126895E+04                                 9.359336                            6.607254       0.126608       2.055852                    0.999298      26.233906      71.824510       0.661063       0.405765      -1.082407      -0.000719       0.000567      -0.045334       0.045343       0.003888      -0.003212      -0.000122       0.016022      -0.052440      -0.017782      -0.000145       0.017926             12.001835       4.656809       0.005498       0.553730      10.325049      -0.029685      21.023646           0.001761
           70              C       9.328519      10.955456       1.155826      -0.087677      32.579792 0.38604237E+03  0.87972741E+04                                 8.840512                            6.539464       0.082096       2.009635                    0.999665      28.068097      79.063395       0.647012       0.415414      -1.066409      -0.000863      -0.017542      -0.017390       0.024717       0.002566      -0.006564       0.020674      -0.010435      -0.056798      -0.030204       0.005670       0.024534             10.584179       4.441893       0.044576       0.508083       9.522108      -0.959686      17.788534           0.000909
           71              C       9.305193       3.676131      22.312177      -0.095361      32.962242 0.40144071E+03  0.92612441E+04                                 8.912899                            6.675941       0.192722       2.034698                    0.999790      28.841547      82.414356       0.637710       0.416327      -1.063156       0.009671      -0.026140       0.027553       0.039191       0.001837      -0.001618      -0.008472      -0.035505      -0.141534      -0.048020       0.005767       0.042253             10.594718       4.586494       0.350170       0.467186       9.525168      -0.388924      17.672492           0.000215
           72              C       9.348665       9.749226       3.339053       0.669163      23.465910 0.22225536E+03  0.44818420E+04                                 7.637793                            5.341510      -0.126623       2.036378                    0.999218      21.312990      59.454502       0.630950       0.481401      -1.011766      -0.018270      -0.002685       0.074795       0.077041      -0.009921      -0.015198      -0.001328       0.169012      -0.257122      -0.086878      -0.042124       0.129001              9.612723       4.181695       0.352260       0.439576      10.314525       0.639471      14.341948          -0.000214
           73              C       9.582991       4.147872      19.229974      -0.140587      39.028529 0.56163002E+03  0.14055988E+05                                10.174897                            8.024699      -0.291504       1.890545                    0.997207      30.289382      89.409264       0.569189       0.429970      -1.057280       0.028011       0.060964      -0.028742       0.072989      -0.002650      -0.003064       0.004419      -0.019914       0.056393      -0.019864      -0.000274       0.020138             12.258454      11.451521       1.533815      -1.162390      16.855543      -5.249542       8.468298           0.000125
           74              C       0.325512       4.473318      19.076765      -0.081164      31.326103 0.41759939E+03  0.97886046E+04                                 8.837444                            6.959296      -0.107750       1.952280                    0.998482      29.185801      85.742873       0.600818       0.434913      -1.045266      -0.019474       0.018087      -0.019340       0.032870      -0.019748       0.007583       0.006212       0.053590       0.032876      -0.040115       0.010719       0.029396             10.293642       9.767943       1.093036      -0.908893      14.544621      -3.784366       6.568363           0.000329
           75              C       0.684954       5.712145      18.621644      -0.089873      30.843919 0.40501286E+03  0.93724016E+04                                 8.638539                            6.781024       0.021100       1.992908                    0.999431      28.544998      81.921428       0.621686       0.425748      -1.056319      -0.015126      -0.014187      -0.009007       0.022610      -0.000872      -0.003894       0.013332       0.042205      -0.012743      -0.026875       0.002911       0.023965             10.073967       8.532722       0.553146      -0.217776      15.378614      -3.996683       6.310563           0.001102
           76              C      10.308237       6.669520      18.324239       0.000340      35.546423 0.43180656E+03  0.10073050E+05                                 9.478867                            6.950038      -0.120703       1.976493                    0.998780      26.907686      75.538617       0.625919       0.419485      -1.068734      -0.007635      -0.038297       0.009528       0.040197      -0.004775      -0.000006       0.010394       0.003225      -0.007269      -0.012549       0.001833       0.010716             12.060988       9.575933       2.178382      -0.941445      19.286593      -5.524225       7.320440           0.000903
           77              C       8.978620       6.344066      18.463929      -0.097195      30.856948 0.40888339E+03  0.94830048E+04                                 8.621136                            6.802719       0.016297       1.987173                    0.999533      28.741406      82.534366       0.622247       0.424421      -1.057310       0.004517      -0.022380       0.001962       0.022915      -0.020175       0.002521       0.006461       0.009059      -0.011788      -0.021255      -0.001553       0.022808              9.987361       9.155427       1.928004      -0.962371      14.310874      -4.089621       6.495784           0.000765
           78              C       8.625540       5.086184      18.932568      -0.091750      31.477926 0.40833605E+03  0.94782905E+04                                 8.695563                            6.768472       0.158555       2.025817                    0.999805      29.026052      83.708126       0.627190       0.420722      -1.058380       0.029881       0.019329      -0.016185       0.039095      -0.010671       0.005042       0.015305       0.083184       0.009171      -0.049259       0.007582       0.041677             10.157513       9.305750       1.399362      -0.777935      14.560767      -4.321560       6.606021           0.000640
           79              C       0.093306       8.004330      17.763224       0.559870      24.579350 0.26912485E+03  0.56821003E+04                                 7.870490                            5.831785      -0.127986       2.003439                    0.999406      23.152170      65.677099       0.612168       0.473893      -1.017681       0.013207       0.044608      -0.001649       0.046551      -0.007447       0.033818       0.070848       0.043095       0.200040      -0.093096      -0.012759       0.105855              9.809352       8.181492       1.670155      -0.998973      15.120488      -3.746037       6.126076          -0.002714
           80              C       7.452849       8.877709      14.428676      -0.137689      38.838969 0.54271252E+03  0.13435262E+05                                10.036344                            7.828975      -0.184633       1.923978                    0.998030      29.906879      87.132774       0.584196       0.423517      -1.063767      -0.068801       0.024505       0.021344       0.076090       0.004656       0.000179      -0.011089      -0.010835      -0.059862      -0.023222       0.003355       0.019868             11.902876      17.795886      -2.098695      -1.023307       6.997343       2.575238      10.915398           0.000196
           81              C       7.179291       9.483347      15.638576      -0.073195      33.596879 0.41666383E+03  0.97478280E+04                                 9.228598                            6.938070      -0.098311       1.955417                    0.999056      28.943146      84.568371       0.604312       0.433234      -1.047712      -0.026686      -0.000876      -0.018799       0.032655       0.010591       0.014553      -0.010825      -0.045914       0.062122      -0.040201       0.011286       0.028915             11.000035      17.249610      -1.838141      -0.879401       6.469554       2.440935       9.280939           0.001216
           82              C       5.881484      -4.893753      15.992309      -0.085128      32.188000 0.38416335E+03  0.87503939E+04                                 8.798951                            6.531529       0.150476       2.035711                    0.999705      27.985463      79.007180       0.645728       0.416433      -1.064950       0.010695      -0.006696      -0.015900       0.020299      -0.001245      -0.003374       0.004490      -0.020727       0.061193      -0.020876      -0.000774       0.021649             10.635023      18.319400      -1.663707      -0.431616       5.711702       1.806622       7.873966           0.001299
           83              C       4.837089       9.458115      15.147406       0.001965      37.838044 0.41541039E+03  0.95598180E+04                                 9.767596                            6.737663       0.033557       2.025299                    0.999228      26.416656      72.724227       0.649473       0.409800      -1.079201       0.036466      -0.005682      -0.011021       0.038516       0.003493      -0.002710       0.000844      -0.009700       0.006463      -0.007858       0.002958       0.004900             12.901280      23.115261      -2.911377      -2.229174       6.420083       2.339631       9.168496           0.003795
           84              C       5.101103       8.815814      13.933000      -0.102354      32.469377 0.40548008E+03  0.93443467E+04                                 8.800749                            6.692086       0.080013       2.002396                    0.999661      28.545497      80.576167       0.641715       0.414176      -1.068354       0.020885       0.006121       0.006829       0.022810       0.012585       0.020299       0.006365       0.008659       0.016916      -0.019790      -0.009073       0.028863             10.350742      16.501608      -2.212755      -2.095126       5.828743       2.166218       8.721875           0.001068
           85              C       6.411634       8.523048      13.579268      -0.102597      33.272200 0.41769363E+03  0.97381068E+04                                 8.985357                            6.823641       0.130669       2.011190                    0.999792      29.279461      84.271337       0.628469       0.418028      -1.061438      -0.017463       0.020512       0.026507       0.037793       0.006676       0.019188       0.019075      -0.052220       0.103658      -0.047945      -0.001121       0.049067             10.576782      16.857402      -1.929214      -1.305220       5.754511       1.937845       9.118434           0.000598
           86              C       3.429010      -4.884507      15.530429       0.567551      25.919174 0.26453444E+03  0.55416033E+04                                 8.092802                            5.742217      -0.063576       2.029049                    0.999507      22.659717      63.294363       0.625525       0.467421      -1.024799      -0.041000       0.007541       0.012537       0.043532       0.024167       0.015389      -0.067240      -0.169642       0.043815      -0.101921      -0.019080       0.121001             10.378073      17.651263      -1.832751      -1.642199       5.993675       1.976623       7.489280          -0.003395
           87              C       9.240514       8.509007      12.213906      -0.133459      40.279408 0.52789375E+03  0.12953494E+05                                10.248829                            7.679755      -0.153088       1.935790                    0.998277      29.463546      84.930968       0.595780       0.418967      -1.068685       0.010157       0.010459      -0.070278       0.071774       0.009500       0.006456       0.008265       0.049843      -0.011404      -0.026966      -0.003452       0.030418             12.721105       5.716478       0.014038      -1.092257      11.637569      -1.408388      20.809268           0.000982
           88              C       9.252178       9.712495      11.524466      -0.079132      31.979641 0.40004957E+03  0.92336816E+04                                 8.814699                            6.703649       0.129556       2.026255                    0.999468      28.536227      81.924707       0.629948       0.421250      -1.058597       0.009946      -0.028744      -0.018566       0.035635      -0.007439       0.007767       0.019348      -0.014406      -0.087576      -0.037813       0.008482       0.029330             10.490545       4.810528       0.531655      -0.558025       9.826612      -1.693271      16.834494           0.000233
           89              C       9.291409       9.742434      10.141079      -0.095159      33.073047 0.41077374E+03  0.95413332E+04                                 9.042468                            6.819221       0.051442       2.001008                    0.999599      28.659462      82.460210       0.621157       0.424520      -1.056861      -0.004512      -0.018781       0.016146       0.025175      -0.004993       0.007748      -0.014357       0.008540      -0.062004      -0.027559       0.006031       0.021528             10.793674       4.750685       0.205682      -0.355245      10.112136       0.049261      17.518201           0.000352
           90              C       9.343364       8.573273       9.429108      -0.011505      35.808994 0.40345775E+03  0.92126878E+04                                 9.359336                            6.607254       0.126608       2.055852                    0.999298      26.233903      71.824507       0.661063       0.405766      -1.082407      -0.000719      -0.000567       0.045334       0.045343      -0.003888       0.003212      -0.000122       0.016022      -0.052440      -0.017782      -0.000145       0.017926             12.001835       4.656809      -0.005498      -0.553730      10.325051      -0.029685      21.023645           0.001760
           91              C       9.328519       7.381510      10.109536      -0.087677      32.579810 0.38604277E+03  0.87972861E+04                                 8.840518                            6.539469       0.082095       2.009634                    0.999665      28.068109      79.063461       0.647011       0.415414      -1.066409      -0.000863       0.017542       0.017390       0.024717      -0.002566       0.006564       0.020674      -0.010435      -0.056798      -0.030204       0.005670       0.024534             10.584186       4.441896      -0.044576      -0.508083       9.522118      -0.959687      17.788544           0.000903
           92              C       9.305193       7.342767      11.483911      -0.095361      32.962254 0.40144098E+03  0.92612526E+04                                 8.912903                            6.675944       0.192722       2.034697                    0.999790      28.841555      82.414407       0.637710       0.416327      -1.063156       0.009671       0.026140      -0.027553       0.039191      -0.001837       0.001618      -0.008472      -0.035506      -0.141534      -0.048020       0.005767       0.042253             10.594724       4.586496      -0.350170      -0.467186       9.525179      -0.388924      17.672496           0.000211
           93              C       9.348665       8.587740       7.926309       0.669162      23.465894 0.22225517E+03  0.44818376E+04                                 7.637792                            5.341509      -0.126625       2.036377                    0.999218      21.312987      59.454504       0.630949       0.481401      -1.011766      -0.018270       0.002684      -0.074795       0.077041       0.009921       0.015198      -0.001327       0.169011      -0.257121      -0.086877      -0.042123       0.129001              9.612720       4.181695      -0.352260      -0.439576      10.314527       0.639474      14.341939          -0.000215
           94              C       9.582991       6.871026      14.566114      -0.140587      39.028502 0.56162961E+03  0.14055976E+05                                10.174893                            8.024697      -0.291504       1.890545                    0.997207      30.289372      89.409233       0.569189       0.429970      -1.057280       0.028011      -0.060964       0.028742       0.072989       0.002650       0.003064       0.004419      -0.019914       0.056394      -0.019864      -0.000274       0.020138             12.258448      11.451519      -1.533815       1.162391      16.855533      -5.249534       8.468291           0.000125
           95              C       0.325512       6.545580      14.719323      -0.081164      31.326095 0.41759921E+03  0.97885999E+04                                 8.837443                            6.959295      -0.107751       1.952280                    0.998482      29.185795      85.742863       0.600818       0.434913      -1.045266      -0.019474      -0.018087       0.019340       0.032870       0.019748      -0.007583       0.006212       0.053589       0.032877      -0.040115       0.010719       0.029395             10.293642       9.767943      -1.093037       0.908893      14.544622      -3.784363       6.568361           0.000327
           96              C       0.684954       5.306753      15.174443      -0.089873      30.843927 0.40501299E+03  0.93724053E+04                                 8.638541                            6.781026       0.021101       1.992908                    0.999431      28.545000      81.921439       0.621686       0.425748      -1.056319      -0.015126       0.014187       0.009008       0.022610       0.000871       0.003894       0.013332       0.042205      -0.012743      -0.026875       0.002910       0.023965             10.073969       8.532722      -0.553149       0.217777      15.378621      -3.996685       6.310564           0.001098
           97              C      10.308237       4.349378      15.471849       0.000340      35.546431 0.43180670E+03  0.10073054E+05                                 9.478867                            6.950038      -0.120701       1.976494                    0.998780      26.907689      75.538618       0.625919       0.419485      -1.068734      -0.007635       0.038297      -0.009528       0.040197       0.004775       0.000006       0.010393       0.003225      -0.007271      -0.012549       0.001833       0.010716             12.060989       9.575929      -2.178383       0.941446      19.286596      -5.524228       7.320442           0.000902
           98              C       8.978620       4.674832      15.332158      -0.097195      30.856955 0.40888359E+03  0.94830102E+04                                 8.621136                            6.802720       0.016298       1.987173                    0.999533      28.741408      82.534361       0.622247       0.424421      -1.057310       0.004517       0.022380      -0.001962       0.022915       0.020175      -0.002521       0.006461       0.009059      -0.011789      -0.021255      -0.001553       0.022808              9.987361       9.155425      -1.928007       0.962373      14.310875      -4.089620       6.495784           0.000761
           99              C       8.625540       5.932714      14.863519      -0.091750      31.477911 0.40833590E+03  0.94782862E+04                                 8.695560                            6.768471       0.158554       2.025817                    0.999805      29.026048      83.708110       0.627190       0.420722      -1.058380       0.029881      -0.019329       0.016185       0.039095       0.010671      -0.005042       0.015305       0.083184       0.009171      -0.049259       0.007582       0.041677             10.157508       9.305749      -1.399360       0.777934      14.560759      -4.321555       6.606017           0.000638
          100              C       0.093306       3.014568      16.032864       0.559869      24.579353 0.26912487E+03  0.56821008E+04                                 7.870490                            5.831785      -0.127987       2.003439                    0.999406      23.152168      65.677086       0.612168       0.473893      -1.017681       0.013207      -0.044608       0.001648       0.046551       0.007448      -0.033818       0.070848       0.043095       0.200038      -0.093096      -0.012759       0.105854              9.809352       8.181493      -1.670154       0.998974      15.120488      -3.746035       6.126075          -0.002714
          101              C       3.150151       5.204743       3.163314      -0.137689      38.838950 0.54271272E+03  0.13435268E+05                                10.036341                            7.828976      -0.184635       1.923978                    0.998030      29.906871      87.132733       0.584196       0.423517      -1.063767       0.068801       0.024505       0.021344       0.076089      -0.004656      -0.000179      -0.011089      -0.010835      -0.059862      -0.023222       0.003355       0.019868             11.902867      17.795866       2.098695       1.023312       6.997341       2.575237      10.915394           0.000194
          102              C       3.423709       5.810381       4.373214      -0.073196      33.596890 0.41666380E+03  0.97478275E+04                                 9.228599                            6.938070      -0.098315       1.955415                    0.999056      28.943162      84.568431       0.604312       0.433234      -1.047712       0.026686      -0.000875      -0.018799       0.032655      -0.010591      -0.014553      -0.010825      -0.045914       0.062121      -0.040200       0.011286       0.028914             11.000038      17.249628       1.838139       0.879394       6.469553       2.440930       9.280933           0.001211
          103              C       4.721516       6.097281       4.726946      -0.085128      32.187991 0.38416291E+03  0.87503808E+04                                 8.798947                            6.531524       0.150475       2.035711                    0.999705      27.985455      79.007128       0.645728       0.416433      -1.064950      -0.010695      -0.006696      -0.015900       0.020299       0.001246       0.003375       0.004490      -0.020727       0.061193      -0.020876      -0.000774       0.021650             10.635021      18.319409       1.663704       0.431610       5.711698       1.806617       7.873956           0.001289
          104              C       5.765911       5.785149       3.882044       0.001963      37.838073 0.41541054E+03  0.95598218E+04                                 9.767598                            6.737663       0.033557       2.025299                    0.999228      26.416671      72.724262       0.649474       0.409800      -1.079201      -0.036467      -0.005682      -0.011021       0.038517      -0.003493       0.002710       0.000844      -0.009700       0.006463      -0.007858       0.002958       0.004900             12.901283      23.115280       2.911373       2.229165       6.420081       2.339626       9.168489           0.003792
          105              C       5.501897       5.142848       2.667638      -0.102354      32.469346 0.40548001E+03  0.93443426E+04                                 8.800736                            6.692082       0.080013       2.002396                    0.999661      28.545484      80.576060       0.641715       0.414175      -1.068354      -0.020885       0.006121       0.006829       0.022810      -0.012585      -0.020299       0.006365       0.008659       0.016916      -0.019790      -0.009073       0.028863             10.350722      16.501564       2.212749       2.095122       5.828736       2.166216       8.721866           0.001064
          106              C       4.191366       4.850082       2.313905      -0.102598      33.272167 0.41769366E+03  0.97381049E+04                                 8.985345                            6.823639       0.130670       2.011190                    0.999792      29.279456      84.271243       0.628469       0.418028      -1.061438       0.017463       0.020512       0.026507       0.037793      -0.006676      -0.019188       0.019075      -0.052221       0.103657      -0.047946      -0.001121       0.049067             10.576763      16.857364       1.929208       1.305217       5.754505       1.937840       9.118419           0.000596
          107              C       7.173990       6.106527       4.265066       0.567551      25.919217 0.26453492E+03  0.55416153E+04                                 8.092808                            5.742220      -0.063576       2.029049                    0.999507      22.659729      63.294386       0.625525       0.467421      -1.024799       0.041000       0.007541       0.012537       0.043532      -0.024167      -0.015389      -0.067239      -0.169640       0.043815      -0.101920      -0.019080       0.121000             10.378080      17.651283       1.832750       1.642195       5.993676       1.976622       7.489282          -0.003397
          108              C       1.362485       4.836041       0.948544      -0.133458      40.279422 0.52789378E+03  0.12953494E+05                                10.248830                            7.679754      -0.153090       1.935789                    0.998277      29.463538      84.930925       0.595781       0.418967      -1.068685      -0.010157       0.010459      -0.070278       0.071774      -0.009500      -0.006456       0.008265       0.049843      -0.011404      -0.026966      -0.003452       0.030418             12.721110       5.716477      -0.014038       1.092248      11.637556      -1.408397      20.809297           0.000981
          109              C       1.350822       6.039529       0.259103      -0.079133      31.979662 0.40004967E+03  0.92336842E+04                                 8.814702                            6.703650       0.129557       2.026255                    0.999468      28.536228      81.924703       0.629948       0.421250      -1.058597      -0.009946      -0.028744      -0.018566       0.035635       0.007439      -0.007767       0.019348      -0.014406      -0.087576      -0.037813       0.008483       0.029330             10.490552       4.810529      -0.531652       0.558023       9.826604      -1.693273      16.834523           0.000232
          110              C       1.311591      -1.248600      21.406442      -0.095159      33.073055 0.41077358E+03  0.95413284E+04                                 9.042468                            6.819219       0.051442       2.001008                    0.999599      28.659465      82.460215       0.621158       0.424520      -1.056861       0.004512      -0.018781       0.016146       0.025175       0.004993      -0.007748      -0.014357       0.008540      -0.062004      -0.027560       0.006031       0.021528             10.793675       4.750684      -0.205681       0.355243      10.112131       0.049256      17.518210           0.000352
          111              C       1.259636      -2.417761      20.694471      -0.011506      35.809019 0.40345812E+03  0.92126981E+04                                 9.359339                            6.607257       0.126607       2.055851                    0.999298      26.233916      71.824542       0.661063       0.405766      -1.082407       0.000719      -0.000567       0.045334       0.045343       0.003888      -0.003212      -0.000122       0.016022      -0.052440      -0.017782      -0.000145       0.017927             12.001838       4.656811       0.005498       0.553729      10.325050      -0.029676      21.023653           0.001762
          112              C       1.274481      -3.609524      21.374899      -0.087676      32.579720 0.38604157E+03  0.87972489E+04                                 8.840490                            6.539452       0.082099       2.009635                    0.999665      28.068071      79.063219       0.647014       0.415413      -1.066410       0.000863       0.017543       0.017390       0.024717       0.002566      -0.006564       0.020674      -0.010435      -0.056799      -0.030204       0.005670       0.024534             10.584148       4.441884       0.044576       0.508079       9.522085      -0.959682      17.788474           0.000909
          113              C       1.297807       3.669801       0.218548      -0.095361      32.962195 0.40144022E+03  0.92612273E+04                                 8.912881                            6.675931       0.192724       2.034698                    0.999790      28.841528      82.414195       0.637712       0.416327      -1.063157      -0.009671       0.026140      -0.027552       0.039191       0.001836      -0.001618      -0.008472      -0.035505      -0.141535      -0.048020       0.005767       0.042253             10.594693       4.586487       0.350167       0.467182       9.525148      -0.388919      17.672445           0.000212
          114              C       1.254335      -2.403294      19.191672       0.669163      23.465889 0.22225515E+03  0.44818366E+04                                 7.637788                            5.341507      -0.126622       2.036379                    0.999218      21.312979      59.454458       0.630950       0.481401      -1.011767       0.018270       0.002684      -0.074795       0.077041      -0.009921      -0.015198      -0.001328       0.169011      -0.257120      -0.086877      -0.042123       0.129000              9.612715       4.181693       0.352260       0.439575      10.314519       0.639475      14.341932          -0.000213
          115              C       1.020009       3.198060       3.300751      -0.140586      39.028496 0.56162920E+03  0.14055962E+05                                10.174891                            8.024693      -0.291503       1.890546                    0.997207      30.289363      89.409186       0.569189       0.429970      -1.057280      -0.028011      -0.060964       0.028742       0.072989      -0.002650      -0.003064       0.004419      -0.019914       0.056394      -0.019864      -0.000274       0.020138             12.258448      11.451503       1.533817      -1.162389      16.855548      -5.249543       8.468294           0.000125
          116              C      10.277488       2.872614       3.453960      -0.081163      31.326080 0.41759911E+03  0.97885958E+04                                 8.837439                            6.959293      -0.107750       1.952281                    0.998482      29.185778      85.742779       0.600818       0.434913      -1.045266       0.019474      -0.018087       0.019340       0.032870      -0.019748       0.007583       0.006212       0.053589       0.032877      -0.040115       0.010719       0.029395             10.293637       9.767936       1.093037      -0.908892      14.544615      -3.784363       6.568359           0.000327
          117              C       9.918046       1.633787       3.909081      -0.089874      30.843959 0.40501356E+03  0.93724226E+04                                 8.638549                            6.781032       0.021095       1.992906                    0.999431      28.545025      81.921548       0.621685       0.425749      -1.056319       0.015127       0.014188       0.009007       0.022610      -0.000872      -0.003894       0.013333       0.042206      -0.012742      -0.026876       0.002911       0.023965             10.073979       8.532728       0.553145      -0.217775      15.378639      -3.996688       6.310570           0.001098
          118              C       0.294763       0.676412       4.206486       0.000340      35.546444 0.43180678E+03  0.10073058E+05                                 9.478873                            6.950042      -0.120708       1.976492                    0.998780      26.907695      75.538676       0.625918       0.419485      -1.068734       0.007635       0.038298      -0.009529       0.040197      -0.004775      -0.000005       0.010394       0.003224      -0.007267      -0.012549       0.001833       0.010716             12.060999       9.575932       2.178383      -0.941445      19.286619      -5.524231       7.320445           0.000905
          119              C       1.624380       1.001866       4.066796      -0.097195      30.856963 0.40888371E+03  0.94830129E+04                                 8.621135                            6.802720       0.016293       1.987171                    0.999533      28.741420      82.534377       0.622247       0.424421      -1.057310      -0.004516       0.022380      -0.001962       0.022915      -0.020175       0.002520       0.006461       0.009060      -0.011786      -0.021256      -0.001552       0.022808              9.987358       9.155421       1.928000      -0.962369      14.310870      -4.089617       6.495782           0.000760
          120              C       1.977459       2.259748       3.598157      -0.091751      31.477934 0.40833615E+03  0.94782909E+04                                 8.695557                            6.768470       0.158555       2.025817                    0.999805      29.026043      83.708017       0.627190       0.420721      -1.058381      -0.029881      -0.019329       0.016185       0.039095      -0.010671       0.005041       0.015306       0.083184       0.009171      -0.049259       0.007582       0.041677             10.157505       9.305733       1.399353      -0.777931      14.560766      -4.321558       6.606017           0.000634
          121              C      10.509694      -0.658398       4.767501       0.559871      24.579418 0.26912563E+03  0.56821221E+04                                 7.870511                            5.831798      -0.127988       2.003437                    0.999406      23.152214      65.677297       0.612166       0.473894      -1.017680      -0.013207      -0.044608       0.001648       0.046552      -0.007447       0.033818       0.070850       0.043095       0.200047      -0.093098      -0.012761       0.105858              9.809381       8.181508       1.670159      -0.998974      15.120542      -3.746050       6.126092          -0.002712
          122              C       3.150151      -1.531777       8.102049      -0.137689      38.838967 0.54271284E+03  0.13435272E+05                                10.036342                            7.828976      -0.184635       1.923977                    0.998030      29.906888      87.132795       0.584196       0.423517      -1.063767       0.068801      -0.024505      -0.021344       0.076090       0.004655       0.000179      -0.011088      -0.010835      -0.059862      -0.023222       0.003355       0.019867             11.902867      17.795868      -2.098692      -1.023302       6.997342       2.575235      10.915393           0.000194
          123              C       3.423709      -2.137415       6.892149      -0.073196      33.596919 0.41666461E+03  0.97478507E+04                                 9.228603                            6.938076      -0.098316       1.955415                    0.999056      28.943181      84.568495       0.604312       0.433234      -1.047712       0.026686       0.000876       0.018800       0.032655       0.010591       0.014553      -0.010825      -0.045913       0.062121      -0.040200       0.011286       0.028914             11.000038      17.249613      -1.838138      -0.879394       6.469558       2.440935       9.280943           0.001213
          124              C       4.721516      12.239685       6.538416      -0.085128      32.187921 0.38416249E+03  0.87503668E+04                                 8.798930                            6.531518       0.150481       2.035714                    0.999705      27.985419      79.006951       0.645729       0.416432      -1.064951      -0.010695       0.006696       0.015900       0.020298      -0.001246      -0.003375       0.004491      -0.020725       0.061193      -0.020875      -0.000775       0.021650             10.634995      18.319353      -1.663701      -0.431612       5.711689       1.806613       7.873942           0.001292
          125              C       5.765911      -2.112183       7.383319       0.001964      37.837971 0.41540984E+03  0.95598009E+04                                 9.767582                            6.737658       0.033563       2.025301                    0.999228      26.416633      72.724116       0.649474       0.409800      -1.079201      -0.036466       0.005682       0.011021       0.038516       0.003493      -0.002709       0.000845      -0.009699       0.006464      -0.007858       0.002959       0.004900             12.901255      23.115216      -2.911371      -2.229169       6.420073       2.339624       9.168477           0.003792
          126              C       5.501897      -1.469882       8.597725      -0.102354      32.469299 0.40547929E+03  0.93443219E+04                                 8.800729                            6.692076       0.080018       2.002398                    0.999661      28.545458      80.575963       0.641716       0.414175      -1.068354      -0.020885      -0.006121      -0.006829       0.022809       0.012585       0.020299       0.006365       0.008662       0.016914      -0.019789      -0.009074       0.028864             10.350713      16.501555      -2.212746      -2.095117       5.828731       2.166210       8.721852           0.001065
          127              C       4.191366      -1.177116       8.951457      -0.102599      33.272233 0.41769448E+03  0.97381295E+04                                 8.985358                            6.823646       0.130668       2.011189                    0.999792      29.279485      84.271366       0.628469       0.418028      -1.061438       0.017463      -0.020512      -0.026507       0.037793       0.006676       0.019188       0.019076      -0.052220       0.103658      -0.047945      -0.001122       0.049067             10.576779      16.857396      -1.929209      -1.305211       5.754511       1.937840       9.118429           0.000596
          128              C       7.173990      12.230439       7.000296       0.567548      25.918980 0.26453237E+03  0.55415473E+04                                 8.092754                            5.742189      -0.063575       2.029052                    0.999507      22.659605      63.293912       0.625528       0.467420      -1.024800       0.040999      -0.007541      -0.012537       0.043531       0.024167       0.015389      -0.067236      -0.169636       0.043817      -0.101918      -0.019077       0.120995             10.378003      17.651126      -1.832732      -1.642180       5.993642       1.976612       7.489240          -0.003399
          129              C       1.362485      -1.163075      10.316819      -0.133458      40.279383 0.52789340E+03  0.12953482E+05                                10.248824                            7.679752      -0.153091       1.935789                    0.998277      29.463533      84.930910       0.595781       0.418967      -1.068685      -0.010157      -0.010459       0.070278       0.071774       0.009500       0.006456       0.008265       0.049844      -0.011404      -0.026967      -0.003452       0.030418             12.721097       5.716473       0.014038      -1.092247      11.637563      -1.408398      20.809255           0.000982
          130              C       1.350822      -2.366563      11.006259      -0.079133      31.979648 0.40004960E+03  0.92336826E+04                                 8.814701                            6.703650       0.129556       2.026255                    0.999468      28.536227      81.924707       0.629948       0.421250      -1.058597      -0.009946       0.028744       0.018566       0.035635      -0.007439       0.007767       0.019348      -0.014405      -0.087576      -0.037813       0.008483       0.029330             10.490549       4.810529       0.531653      -0.558023       9.826612      -1.693276      16.834506           0.000233
          131              C       1.311591      -2.396502      12.389646      -0.095159      33.073054 0.41077380E+03  0.95413350E+04                                 9.042469                            6.819222       0.051441       2.001007                    0.999599      28.659469      82.460238       0.621157       0.424520      -1.056861       0.004512       0.018781      -0.016146       0.025175      -0.004993       0.007748      -0.014357       0.008540      -0.062005      -0.027560       0.006031       0.021528             10.793676       4.750686       0.205682      -0.355243      10.112136       0.049259      17.518206           0.000353
          132              C       1.259636      -1.227341      13.101617      -0.011507      35.809023 0.40345821E+03  0.92127004E+04                                 9.359339                            6.607257       0.126607       2.055851                    0.999298      26.233920      71.824552       0.661063       0.405765      -1.082407       0.000719       0.000567      -0.045334       0.045344      -0.003888       0.003212      -0.000122       0.016023      -0.052440      -0.017782      -0.000145       0.017927             12.001837       4.656811      -0.005498      -0.553729      10.325051      -0.029678      21.023650           0.001763
          133              C       1.274481      -0.035578      12.421189      -0.087676      32.579697 0.38604146E+03  0.87972454E+04                                 8.840485                            6.539451       0.082100       2.009636                    0.999665      28.068064      79.063181       0.647014       0.415413      -1.066410       0.000863      -0.017543      -0.017390       0.024717      -0.002566       0.006564       0.020675      -0.010434      -0.056800      -0.030204       0.005671       0.024533             10.584140       4.441882      -0.044576      -0.508078       9.522084      -0.959687      17.788455           0.000909
          134              C       1.297807       0.003165      11.046814      -0.095361      32.962184 0.40144024E+03  0.92612279E+04                                 8.912879                            6.675931       0.192724       2.034698                    0.999790      28.841525      82.414186       0.637712       0.416327      -1.063157      -0.009671      -0.026140       0.027552       0.039191      -0.001836       0.001618      -0.008472      -0.035505      -0.141535      -0.048020       0.005767       0.042253             10.594689       4.586486      -0.350168      -0.467181       9.525154      -0.388923      17.672428           0.000212
          135              C       1.254335      -1.241808      14.604416       0.669164      23.465894 0.22225520E+03  0.44818378E+04                                 7.637789                            5.341507      -0.126620       2.036379                    0.999218      21.312987      59.454487       0.630950       0.481401      -1.011766       0.018270      -0.002685       0.074795       0.077041       0.009921       0.015198      -0.001328       0.169012      -0.257121      -0.086877      -0.042124       0.129001              9.612715       4.181693      -0.352261      -0.439575      10.314525       0.639479      14.341928          -0.000211
          136              C       1.020009       0.474906       7.964611      -0.140586      39.028501 0.56162914E+03  0.14055960E+05                                10.174891                            8.024692      -0.291502       1.890546                    0.997207      30.289365      89.409189       0.569189       0.429970      -1.057280      -0.028011       0.060964      -0.028742       0.072989       0.002650       0.003064       0.004419      -0.019914       0.056394      -0.019864      -0.000274       0.020138             12.258450      11.451504      -1.533818       1.162390      16.855555      -5.249541       8.468290           0.000125
          137              C      10.277488       0.800352       7.811402      -0.081163      31.326089 0.41759914E+03  0.97885970E+04                                 8.837442                            6.959294      -0.107749       1.952281                    0.998482      29.185777      85.742780       0.600818       0.434913      -1.045266       0.019474       0.018087      -0.019340       0.032870       0.019748      -0.007583       0.006212       0.053590       0.032877      -0.040115       0.010719       0.029396             10.293641       9.767939      -1.093044       0.908894      14.544625      -3.784364       6.568360           0.000328
          138              C       9.918046       2.039179       7.356282      -0.089874      30.843986 0.40501383E+03  0.93724317E+04                                 8.638557                            6.781036       0.021092       1.992905                    0.999431      28.545042      81.921647       0.621685       0.425749      -1.056319       0.015127      -0.014188      -0.009007       0.022611       0.000872       0.003894       0.013333       0.042206      -0.012743      -0.026876       0.002911       0.023965             10.073990       8.532740      -0.553152       0.217778      15.378655      -3.996692       6.310575           0.001096
          139              C       0.294763       2.996554       7.058876       0.000339      35.546500 0.43180741E+03  0.10073077E+05                                 9.478885                            6.950048      -0.120711       1.976491                    0.998780      26.907715      75.538768       0.625918       0.419485      -1.068734       0.007635      -0.038298       0.009529       0.040197       0.004775       0.000005       0.010394       0.003224      -0.007266      -0.012549       0.001833       0.010716             12.061018       9.575945      -2.178390       0.941449      19.286651      -5.524244       7.320457           0.000903
          140              C       1.624380       2.671100       7.198567      -0.097195      30.856999 0.40888415E+03  0.94830268E+04                                 8.621145                            6.802726       0.016291       1.987170                    0.999533      28.741440      82.534488       0.622247       0.424421      -1.057310      -0.004517      -0.022380       0.001962       0.022916       0.020175      -0.002521       0.006461       0.009061      -0.011786      -0.021256      -0.001552       0.022808              9.987372       9.155432      -1.928003       0.962372      14.310894      -4.089625       6.495790           0.000757
          141              C       1.977459       1.413218       7.667206      -0.091751      31.477945 0.40833621E+03  0.94782938E+04                                 8.695562                            6.768472       0.158554       2.025817                    0.999805      29.026054      83.708087       0.627190       0.420721      -1.058380      -0.029881       0.019329      -0.016186       0.039095       0.010671      -0.005041       0.015306       0.083184       0.009171      -0.049259       0.007582       0.041677             10.157513       9.305740      -1.399355       0.777932      14.560779      -4.321560       6.606019           0.000633
          142              C      10.509694       4.331364       6.497861       0.559875      24.579416 0.26912556E+03  0.56821206E+04                                 7.870511                            5.831797      -0.127986       2.003438                    0.999406      23.152222      65.677334       0.612166       0.473894      -1.017680      -0.013207       0.044609      -0.001649       0.046552       0.007447      -0.033819       0.070850       0.043094       0.200049      -0.093098      -0.012761       0.105859              9.809382       8.181510      -1.670161       0.998977      15.120543      -3.746050       6.126092          -0.002716
          143              C       8.986042      -1.822551      16.898044       0.595219      17.197890 0.16722245E+03  0.31394576E+04                                 5.955040                            4.484698       0.321989       2.184861                    0.999411      20.602013      55.388817       0.723341       0.451028      -1.028753       0.059485      -0.000000      -0.000000       0.059485       0.000000      -0.000000      -0.045647       0.015739       0.431555      -0.088753      -0.064056       0.152810              6.821784       6.187349      -0.000000       0.000000      10.446767       1.739591       3.831237           0.006495
          144              C       1.616957       9.168483       5.632681       0.595223      17.197916 0.16722264E+03  0.31394621E+04                                 5.955045                            4.484700       0.321991       2.184861                    0.999411      20.602033      55.388881       0.723341       0.451028      -1.028753      -0.059485      -0.000000       0.000000       0.059485      -0.000000       0.000000      -0.045648       0.015737       0.431560      -0.088753      -0.064058       0.152811              6.821791       6.187348       0.000000      -0.000000      10.446785       1.739594       3.831240           0.006486
          145              O      10.098297       1.459212      19.205190      -0.746743      49.788335 0.81058205E+03  0.21612499E+05                                10.948559                            8.988462      -0.219195       1.941541                    0.994548      31.177667      86.571882       0.614601       0.373770      -1.126518      -0.017252       0.000335       0.052937       0.055678      -0.016136       0.000743       0.014914       0.001938      -0.055814      -0.026858      -0.000813       0.027672             12.940858      13.302987      -5.291157      -3.915542      13.613394       3.372350      11.906195           0.000871
          146              O       3.233915       0.576663      17.195449      -0.564745      31.851569 0.49188871E+03  0.11550468E+05                                 7.929704                            6.814179       0.505005       2.203082                    0.998385      27.594752      71.399092       0.736855       0.353990      -1.144417       0.066095       0.003078      -0.005293       0.066378       0.002445       0.012170       0.011216      -0.120662       0.141022      -0.084973       0.029773       0.055200              8.867870       9.537171       1.869833       2.565874       7.434160       3.030207       9.632281           0.095785
          147              O       2.468378       1.604250      18.984389      -0.572309      35.060723 0.52533722E+03  0.12531313E+05                                 8.490974                            7.058853       0.586815       2.227384                    0.998418      27.762652      72.227731       0.721915       0.355682      -1.143889       0.052180       0.018547       0.026619       0.061443      -0.033093      -0.055510      -0.022339      -0.036946      -0.022322      -0.081729       0.033896       0.047833              9.881669      15.712658      -1.453734      -2.191246       6.692512       0.708574       7.239838           0.092245
          148              O       9.286107       8.648313       3.911334      -0.678751      47.053883 0.68388649E+03  0.17489045E+05                                10.418700                            8.178610       0.120182       2.047798                    0.997363      30.125409      82.124428       0.653007       0.366781      -1.130995      -0.046898       0.077999      -0.050963       0.104309      -0.005220      -0.015761      -0.023602       0.090194      -0.242170      -0.089034       0.001993       0.087041             12.292390       6.680108       0.215821       0.334056      17.606705      -5.885146      12.590357           0.026797
          149              O       9.437730      10.844989       3.924852      -0.638942      44.738118 0.60543816E+03  0.14993791E+05                                10.092530                            7.648477       0.201131       2.094378                    0.996822      28.882567      77.069013       0.682579       0.362336      -1.136308      -0.035381      -0.025521      -0.061498       0.075400       0.001258      -0.009056       0.030475       0.059372      -0.226128      -0.085856       0.017901       0.067954             12.571172       6.168777       1.013722       1.000583      15.831196       7.597501      15.713542           0.014195
          150              O       9.807775       8.876721      17.573965      -0.593717      34.569407 0.54082340E+03  0.13049771E+05                                 8.503831                            7.242468       0.278601       2.124842                    0.996074      28.460033      75.503289       0.697926       0.363705      -1.132733      -0.030323      -0.042229       0.040213       0.065725      -0.057629       0.037651       0.021486       0.014393       0.008055      -0.080107       0.018966       0.061142              9.724797       8.413903      -2.443674       1.189081      13.864441      -2.261698       6.896048           0.068488
          151              O       1.285084       8.226282      17.427516      -0.585010      32.626834 0.51925996E+03  0.12392075E+05                                 8.121113                            7.060941       0.354397       2.150076                    0.996911      28.180045      74.142567       0.712812       0.360057      -1.136560       0.009331      -0.051861       0.040348       0.066367       0.020794      -0.023357       0.038203       0.106565       0.052843      -0.083645       0.025642       0.058003              9.064029      11.133302       3.241429      -1.973634       9.622976      -1.621993       6.435809           0.065658
          152              O       9.447273      -0.738030      17.089555      -0.584062      38.660238 0.53494644E+03  0.12837041E+05                                 9.070602                            7.197517       0.329880       2.151565                    0.997279      27.625047      72.426266       0.702854       0.363150      -1.136317      -0.066822      -0.069804      -0.020713       0.098827       0.017067       0.011480      -0.013594      -0.088895       0.177256      -0.078545       0.015297       0.063248             10.618377       7.903198       2.975205       0.491014      17.317939       2.943276       6.633995           0.053953
          153              O      10.098297       9.559686      14.590898      -0.746743      49.788322 0.81058175E+03  0.21612489E+05                                10.948557                            8.988460      -0.219194       1.941541                    0.994548      31.177662      86.571864       0.614601       0.373770      -1.126518      -0.017252      -0.000335      -0.052937       0.055678       0.016136      -0.000743       0.014914       0.001938      -0.055814      -0.026858      -0.000813       0.027672             12.940857      13.302987       5.291158       3.915542      13.613391       3.372349      11.906191           0.000873
          154              O       3.233915      -4.221765      16.600638      -0.564742      31.851513 0.49188746E+03  0.11550435E+05                                 7.929707                            6.814181       0.505001       2.203082                    0.998385      27.594676      71.398936       0.736853       0.353991      -1.144416       0.066097      -0.003078       0.005294       0.066380      -0.002443      -0.012166       0.011217      -0.120652       0.141015      -0.084966       0.029769       0.055198              8.867875       9.537175      -1.869834      -2.565874       7.434164       3.030210       9.632284           0.095788
          155              O       2.468378       9.414648      14.811699      -0.572309      35.060699 0.52533680E+03  0.12531302E+05                                 8.490977                            7.058856       0.586811       2.227382                    0.998418      27.762619      72.227670       0.721914       0.355682      -1.143889       0.052181      -0.018547      -0.026620       0.061445       0.033092       0.055508      -0.022335      -0.036946      -0.022315      -0.081725       0.033892       0.047833              9.881673      15.712664       1.453735       2.191245       6.692515       0.708575       7.239841           0.092244
          156              O       9.286107       9.688653       7.354029      -0.678750      47.053834 0.68388551E+03  0.17489016E+05                                10.418701                            8.178610       0.120179       2.047797                    0.997363      30.125378      82.124370       0.653006       0.366781      -1.130994      -0.046898      -0.077999       0.050963       0.104310       0.005220       0.015761      -0.023599       0.090193      -0.242163      -0.089031       0.001991       0.087040             12.292390       6.680106      -0.215819      -0.334056      17.606715      -5.885141      12.590350           0.026799
          157              O       9.437730       7.491977       7.340510      -0.638941      44.738204 0.60543925E+03  0.14993827E+05                                10.092548                            7.648488       0.201128       2.094376                    0.996822      28.882575      77.069086       0.682578       0.362336      -1.136308      -0.035380       0.025521       0.061498       0.075400      -0.001258       0.009056       0.030475       0.059369      -0.226126      -0.085855       0.017902       0.067953             12.571199       6.168787      -1.013724      -1.000585      15.831229       7.597523      15.713580           0.014192
          158              O       9.807775       2.142177      16.222122      -0.593714      34.569338 0.54082206E+03  0.13049732E+05                                 8.503824                            7.242464       0.278599       2.124841                    0.996074      28.459985      75.503162       0.697926       0.363705      -1.132732      -0.030324       0.042230      -0.040214       0.065727       0.057627      -0.037649       0.021485       0.014397       0.008048      -0.080103       0.018963       0.061141              9.724790       8.413897       2.443672      -1.189077      13.864432      -2.261693       6.896041           0.068492
          159              O       1.285084       2.792616      16.368572      -0.585007      32.626751 0.51925825E+03  0.12392025E+05                                 8.121103                            7.060933       0.354397       2.150076                    0.996911      28.179989      74.142405       0.712812       0.360058      -1.136560       0.009332       0.051862      -0.040349       0.066369      -0.020791       0.023357       0.038202       0.106562       0.052835      -0.083641       0.025639       0.058002              9.064018      11.133288      -3.241424       1.973633       9.622963      -1.621991       6.435802           0.065663
          160              O       9.447273      -2.907072      16.706533      -0.584063      38.660249 0.53494664E+03  0.12837046E+05                                 9.070601                            7.197516       0.329881       2.151565                    0.997279      27.625058      72.426283       0.702854       0.363150      -1.136318      -0.066822       0.069804       0.020713       0.098827      -0.017068      -0.011480      -0.013594      -0.088897       0.177257      -0.078546       0.015298       0.063249             10.618376       7.903196      -2.975205      -0.491014      17.317939       2.943276       6.633994           0.053952
          161              O       0.504703       5.886720       3.325535      -0.746743      49.788287 0.81058107E+03  0.21612467E+05                                10.948551                            8.988456      -0.219193       1.941542                    0.994548      31.177656      86.571837       0.614601       0.373770      -1.126518       0.017252      -0.000335      -0.052936       0.055678      -0.016136       0.000743       0.014914       0.001938      -0.055812      -0.026858      -0.000813       0.027671             12.940848      13.302970      -5.291149      -3.915535      13.613386       3.372348      11.906189           0.000872
          162              O       7.369085       6.769269       5.335276      -0.564740      31.851497 0.49188732E+03  0.11550430E+05                                 7.929702                            6.814178       0.505004       2.203082                    0.998385      27.594677      71.398918       0.736853       0.353991      -1.144416      -0.066098      -0.003078       0.005294       0.066381       0.002442       0.012164       0.011218      -0.120651       0.141016      -0.084966       0.029767       0.055198              8.867868       9.537168       1.869831       2.565873       7.434157       3.030205       9.632279           0.095787
          163              O       8.134622       5.741682       3.546336      -0.572305      35.060608 0.52533505E+03  0.12531251E+05                                 8.490966                            7.058847       0.586813       2.227384                    0.998418      27.762570      72.227530       0.721914       0.355682      -1.143889      -0.052182      -0.018548      -0.026621       0.061446      -0.033090      -0.055506      -0.022332      -0.036947      -0.022311      -0.081721       0.033890       0.047831              9.881659      15.712637      -1.453734      -2.191246       6.692506       0.708573       7.239833           0.092251
          164              O       1.316893      -1.302381      18.619391      -0.678750      47.053816 0.68388540E+03  0.17489012E+05                                10.418696                            8.178608       0.120183       2.047799                    0.997363      30.125374      82.124338       0.653006       0.366781      -1.130995       0.046898      -0.077998       0.050962       0.104309      -0.005219      -0.015761      -0.023601       0.090195      -0.242167      -0.089033       0.001992       0.087041             12.292382       6.680105       0.215821       0.334055      17.606697      -5.885136      12.590343           0.026802
          165              O       1.165270      -3.499057      18.605873      -0.638942      44.738194 0.60543929E+03  0.14993828E+05                                10.092545                            7.648486       0.201125       2.094376                    0.996822      28.882586      77.069103       0.682578       0.362336      -1.136308       0.035380       0.025521       0.061498       0.075399       0.001258      -0.009056       0.030476       0.059371      -0.226128      -0.085856       0.017902       0.067954             12.571192       6.168786       1.013723       1.000584      15.831223       7.597518      15.713567           0.014194
          166              O       0.795225      -1.530789       4.956760      -0.593718      34.569491 0.54082498E+03  0.13049816E+05                                 8.503828                            7.242465       0.278610       2.124843                    0.996074      28.460133      75.503511       0.697929       0.363703      -1.132734       0.030320       0.042227      -0.040212       0.065722      -0.057634       0.037656       0.021489       0.014382       0.008070      -0.080116       0.018972       0.061144              9.724795       8.413898      -2.443677       1.189082      13.864441      -2.261698       6.896046           0.068475
          167              O       9.317916      -0.880350       5.103209      -0.585012      32.626896 0.51926126E+03  0.12392110E+05                                 8.121102                            7.060933       0.354404       2.150077                    0.996911      28.180155      74.142789       0.712816       0.360056      -1.136562      -0.009329       0.051857      -0.040348       0.066363       0.020802      -0.023357       0.038206       0.106572       0.052862      -0.083654       0.025649       0.058005              9.064016      11.133283       3.241423      -1.973630       9.622964      -1.621990       6.435801           0.065642
          168              O       1.155727       8.083962       5.441170      -0.584063      38.660325 0.53494756E+03  0.12837074E+05                                 9.070609                            7.197520       0.329875       2.151563                    0.997279      27.625093      72.426385       0.702855       0.363150      -1.136318       0.066823       0.069803       0.020713       0.098827       0.017070       0.011480      -0.013594      -0.088903       0.177266      -0.078551       0.015299       0.063251             10.618388       7.903199       2.975203       0.491013      17.317964       2.943280       6.634000           0.053941
          169              O       0.504703      -2.213754       7.939827      -0.746743      49.788273 0.81058078E+03  0.21612457E+05                                10.948548                            8.988453      -0.219193       1.941542                    0.994548      31.177654      86.571820       0.614601       0.373770      -1.126518       0.017253       0.000335       0.052937       0.055678       0.016135      -0.000744       0.014914       0.001938      -0.055813      -0.026858      -0.000813       0.027671             12.940844      13.302964       5.291150       3.915532      13.613386       3.372346      11.906180           0.000874
          170              O       7.369085      11.567697       5.930087      -0.564741      31.851386 0.49188499E+03  0.11550369E+05                                 7.929723                            6.814195       0.504978       2.203076                    0.998385      27.594474      71.398533       0.736847       0.353995      -1.144413      -0.066106       0.003078      -0.005297       0.066389      -0.002437      -0.012151       0.011222      -0.120624       0.141005      -0.084948       0.029754       0.055194              8.867892       9.537194      -1.869836      -2.565877       7.434179       3.030216       9.632304           0.095778
          171              O       8.134622      -2.068716       7.719026      -0.572305      35.060461 0.52533234E+03  0.12531178E+05                                 8.490980                            7.058860       0.586790       2.227378                    0.998418      27.762382      72.227164       0.721908       0.355686      -1.143885      -0.052186       0.018552       0.026626       0.061453       0.033084       0.055498      -0.022318      -0.036950      -0.022290      -0.081705       0.033877       0.047827              9.881674      15.712657       1.453737       2.191246       6.692519       0.708577       7.239846           0.092248
          172              O       1.316893      -2.342721      15.176696      -0.678750      47.053832 0.68388561E+03  0.17489017E+05                                10.418691                            8.178604       0.120184       2.047799                    0.997363      30.125397      82.124377       0.653007       0.366780      -1.130995       0.046898       0.077999      -0.050962       0.104309       0.005220       0.015761      -0.023602       0.090196      -0.242171      -0.089035       0.001993       0.087042             12.292377       6.680102      -0.215821      -0.334055      17.606696      -5.885130      12.590333           0.026801
          173              O       1.165270      -0.146045      15.190215      -0.638942      44.738207 0.60543940E+03  0.14993830E+05                                10.092542                            7.648483       0.201127       2.094376                    0.996822      28.882601      77.069124       0.682579       0.362336      -1.136308       0.035380      -0.025521      -0.061497       0.075399      -0.001258       0.009056       0.030477       0.059373      -0.226129      -0.085857       0.017902       0.067955             12.571188       6.168784      -1.013723      -1.000583      15.831220       7.597518      15.713561           0.014193
          174              O       0.795225       5.203755       6.308603      -0.593721      34.569589 0.54082689E+03  0.13049872E+05                                 8.503836                            7.242471       0.278614       2.124844                    0.996074      28.460206      75.503706       0.697930       0.363703      -1.132735       0.030318      -0.042225       0.040211       0.065719       0.057637      -0.037658       0.021490       0.014376       0.008078      -0.080121       0.018976       0.061145              9.724805       8.413908       2.443678      -1.189080      13.864458      -2.261699       6.896050           0.068474
          175              O       9.317916       4.553316       6.162153      -0.585014      32.627050 0.51926419E+03  0.12392197E+05                                 8.121123                            7.060949       0.354408       2.150077                    0.996911      28.180241      74.143053       0.712816       0.360055      -1.136562      -0.009329      -0.051854       0.040347       0.066361      -0.020806       0.023358       0.038207       0.106575       0.052873      -0.083659       0.025652       0.058006              9.064042      11.133314      -3.241436       1.973638       9.622995      -1.621997       6.435818           0.065640
          176              O       1.155727      10.253004       5.824192      -0.584064      38.660333 0.53494769E+03  0.12837078E+05                                 9.070612                            7.197523       0.329873       2.151563                    0.997279      27.625091      72.426395       0.702854       0.363150      -1.136318       0.066823      -0.069803      -0.020713       0.098827      -0.017068      -0.011480      -0.013594      -0.088902       0.177265      -0.078549       0.015298       0.063251             10.618392       7.903201      -2.975205      -0.491014      17.317973       2.943282       6.634003           0.053941

******************************************************
Auxiliary information for the entire system
The total spin magnetic moment of the unit cell is   1.798012
The total net atomic charge of the unit cell is   0.000005
Accuracy of reproducing the electrostatic potential in the unit cell:
  The inner radius (bohr) =    5.0000
  The outer radius (bohr) =   12.0000
  Valid grid points have density less than (e/(bohr^3)) =    0.0001
  The number of valid grid points were=       220454
  The rms potential error without charges in kcal/mol is=      3.75023
  The rms potential error with partial charges in kcal/mol is=      0.89352
  The RRMSE value at monopole order=      0.23826
  The rms potential error with partial charges and cloud penetration in kcal/mol is=      0.88735
  The RRMSE value at monopole order with cloud penetration is=      0.23661
  The rms potential error with partial charges and atomic dipoles in kcal/mol is=      0.39389
  The RRMSE value at dipole order=      0.10503
  The rms potential error with partial charges, atomic dipoles and cloud penetration in kcal/mol is=      0.38182
  The RRMSE value at dipole order with cloud penetration=      0.10181

******************************************************
The electron densities and ab initio electrostatic potential were computed in VASP using the PBE functional and
projector augmented wave method. See the main text of the journal article for a description of computational details.
The atomic charges, dipoles, and quadrupoles were computed with the DDEC6 method as described in
(a) T. A. Manz and N. Gabaldon Limas, RSC Adv. 6 (2016) 47771-47801 DOI: 10.1039/c6ra04656h
(b) N. Gabaldon Limas and T. A. Manz, RSC Adv. 8 (2018) 2678-2707 DOI: 10.1039/c7ra11829e.
For each atom in the material, the electron cloud parameters were fit to the spherically averaged atom-in-material
electron density using radial positions for which this density was between 10^-4 and 10^-2 electrons per cubic bohr.
The polarizabilities, dispersion coefficients, and quantum Drude oscillator (QDO) parameters were fit using the MCLF method.
The magnetic structure of the system was optimized in VASP from the default ferromagnetic initial guess using spin polarization.
The atomic spin moments (ASMs) were computed on this optimized magnetic structure using the DDEC6 partition as inputs
to the method of T. A. Manz and D. S. Sholl, J. Chem. Theory Comput. 7 (2011) 4146-4164 DOI: 10.1021/ct200539n.
The RMSE and RRMSE were computed using a uniform grid with Ewald summation.
