# Supplementary material for: A collection of forcefield precursors for metal–organic frameworks
Source: RSC Adv. 2019 Nov 13;9(63):36492–507. doi: 10.1039/c9ra07327b (PMC9075174; doi:10.1039/c9ra07327b)
Supplement: RA-009-C9RA07327B-s3712 [file RA-009-C9RA07327B-s3712.xyz]

  176
jmolscript: load "" {1 1 1} spacegroup "x,y,z" unitcell [{     10.572000     0.000000     0.000000 }, {      0.000000    14.617000     0.000000 }, {      0.000000    -7.194600    22.421999 }]
Eu     6.016525     4.322018    16.284425     1.290939
Eu     6.016525    -0.496918    17.348573     1.290938
Eu     4.555475     3.100382     6.137574     1.290936
Eu     4.555475     7.919318     5.073426     1.290937
P      3.830553    -2.386728    19.712300     0.837160
P      3.830553     6.211828    13.920698     0.837161
P      6.741447     9.809128     2.709699     0.837161
P      6.741447     1.210572     8.501301     0.837161
H      6.225851    -3.753762    19.256013     0.119334
H      6.852770    -5.765770    18.397250     0.123948
H      2.973904     7.753097    18.175272     0.122155
H      2.372357    -4.758083    18.942105     0.108695
H      2.521422    -1.342299    17.462253     0.117278
H      0.353105    -0.810884    16.903945     0.122994
H      9.661751    -2.266577    20.388324     0.117786
H      1.276040    -2.722499    20.989233     0.109696
H      4.053305    -4.369445    21.785214     0.108843
H      4.146338     2.898997     1.670439     0.121498
H      3.935956     6.866269     1.569540     0.124545
H      3.869352    -0.402196    21.679831     0.115948
H      6.225851     7.578862    14.376986     0.119334
H      6.852770     9.590869    15.235748     0.123949
H      2.973904    -3.927997    15.457726     0.122156
H      2.372357     8.583183    14.690894     0.108695
H      2.521422     5.167399    16.170746     0.117279
H      0.353105     4.635984    16.729053     0.122996
H      9.661751     6.091677    13.244675     0.117786
H      1.276040     6.547599    12.643765     0.109695
H      4.053305     8.194545    11.847784     0.108844
H      4.146338     8.120703     9.540561     0.121498
H      3.935956     4.153431     9.641460     0.124545
H      3.869352     4.227296    11.953168     0.115948
H      4.346149    11.176162     3.165986     0.119334
H      3.719230    13.188169     4.024749     0.123949
H      7.598096    -0.330697     4.246727     0.122157
H      8.199643    12.180483     3.479894     0.108695
H      8.050578     8.764699     4.959746     0.117279
H     10.218895     8.233284     5.518054     0.122997
H      0.910249     9.688977     2.033675     0.117787
H      9.295960    10.144899     1.432766     0.109696
H      6.518695    11.791845     0.636785     0.108841
H      6.425662     4.523403    20.751560     0.121498
H      6.636044     0.556131    20.852459     0.124545
H      6.702648     7.824596     0.742168     0.115948
H      4.346149    -0.156462     8.045013     0.119333
H      3.719230    -2.168469     7.186251     0.123949
H      7.598096    11.350397     6.964273     0.122155
H      8.199643    -1.160783     7.731105     0.108696
H      8.050578     2.255001     6.251253     0.117280
H     10.218895     2.786416     5.692946     0.122996
H      0.910249     1.330723     9.177324     0.117787
H      9.295960     0.874801     9.778234     0.109697
H      6.518695    -0.772145    10.574215     0.108842
H      6.425662    -0.698303    12.881438     0.121498
H      6.636044     3.268969    12.780539     0.124546
H      6.702648     3.195104    10.468831     0.115949
H      2.705375     1.912550    16.816499     0.059973
H      7.866625     5.509850     5.605500     0.059968
C      4.245715    -4.037686    19.143230    -0.133859
C      5.574616    -4.369577    19.011389    -0.073866
C      5.950979    -5.579306    18.531334    -0.089880
C      4.974126     8.057930    18.232000    -0.016457
C      3.630425     8.378291    18.381555    -0.099175
C      3.270977    -4.974939    18.838964    -0.095211
C      5.360004     6.723144    17.649701     0.531847
C      2.124972    -2.056357    19.300408    -0.127635
C      1.836356    -1.505786    18.067423    -0.071966
C      0.531772    -1.200609    17.731317    -0.094466
C     10.067716    -1.458838    18.590752    -0.004048
C     10.354217    -2.053949    19.803110    -0.099591
C      1.095259    -2.338620    20.161862    -0.101979
C      8.651068    -1.138340    18.220565     0.536007
C      3.938070    -2.394878    21.503370    -0.120555
C      4.027932    -3.549835    22.223789    -0.100555
C      4.082906     3.690024     1.186796    -0.091051
C      4.044847     4.880417     1.845555    -0.018621
C      3.961328     6.048696     1.129172    -0.095904
C      3.915869    -1.193799    22.165267    -0.082385
C      4.082906     4.911678     3.337963     0.600185
C      4.245715     7.862786    14.489768    -0.133860
C      5.574616     8.194677    14.621610    -0.073865
C      5.950979     9.404406    15.101665    -0.089879
C      4.974126    -4.232830    15.400998    -0.016457
C      3.630425    -4.553191    15.251444    -0.099175
C      3.270977     8.800039    14.794035    -0.095211
C      5.360004    -2.898044    15.983298     0.531846
C      2.124972     5.881457    14.332590    -0.127636
C      1.836356     5.330886    15.565576    -0.071965
C      0.531772     5.025709    15.901682    -0.094467
C     10.067716     5.283938    15.042246    -0.004047
C     10.354217     5.879049    13.829889    -0.099592
C      1.095259     6.163720    13.471137    -0.101979
C      8.651068     4.963440    15.412434     0.536006
C      3.938070     6.219978    12.129629    -0.120555
C      4.027932     7.374935    11.409210    -0.100555
C      4.082906     7.329676    10.024203    -0.091051
C      4.044847     6.139283     9.365445    -0.018620
C      3.961328     4.971004    10.081828    -0.095904
C      3.915869     5.018899    11.467731    -0.082385
C      4.082906     6.108022     7.873037     0.600185
C      6.326285    11.460086     3.278769    -0.133859
C      4.997384    11.791977     3.410610    -0.073865
C      4.621021    13.001706     3.890665    -0.089880
C      5.597874    -0.635530     4.189999    -0.016456
C      6.941575    -0.955891     4.040444    -0.099175
C      7.301023    12.397339     3.583035    -0.095212
C      5.211996     0.699256     4.772298     0.531850
C      8.447028     9.478757     3.121591    -0.127634
C      8.735644     8.928186     4.354576    -0.071965
C     10.040228     8.623009     4.690682    -0.094467
C      0.504284     8.881238     3.831247    -0.004045
C      0.217783     9.476349     2.618889    -0.099591
C      9.476741     9.761020     2.260137    -0.101979
C      1.920932     8.560740     4.201434     0.535997
C      6.633930     9.817278     0.918629    -0.120556
C      6.544068    10.972235     0.198210    -0.100555
C      6.489094     3.732376    21.235203    -0.091051
C      6.527153     2.541983    20.576444    -0.018621
C      6.610672     1.373704    21.292827    -0.095903
C      6.656131     8.616199     0.256732    -0.082385
C      6.489094     2.510722    19.084036     0.600186
C      6.326285    -0.440386     7.932231    -0.133859
C      4.997384    -0.772277     7.800389    -0.073865
C      4.621021    -1.982006     7.320334    -0.089880
C      5.597874    11.655230     7.021001    -0.016456
C      6.941575    11.975591     7.170555    -0.099174
C      7.301023    -1.377639     7.627964    -0.095212
C      5.211996    10.320444     6.438701     0.531851
C      8.447028     1.540943     8.089409    -0.127634
C      8.735644     2.091514     6.856423    -0.071965
C     10.040228     2.396691     6.520317    -0.094467
C      0.504284     2.138462     7.379753    -0.004046
C      0.217783     1.543351     8.592110    -0.099590
C      9.476741     1.258680     8.950862    -0.101979
C      1.920932     2.458960     7.009565     0.536003
C      6.633930     1.202422    10.292370    -0.120556
C      6.544068     0.047465    11.012789    -0.100555
C      6.489094     0.092724    12.397796    -0.091052
C      6.527153     1.283117    13.056554    -0.018620
C      6.610672     2.451396    12.340171    -0.095903
C      6.656131     2.403501    10.954268    -0.082385
C      6.489094     1.314378    14.548962     0.600187
C      3.635711     1.912550    16.816499     0.501322
C      6.936289     5.509850     5.605500     0.501322
O      6.543011     6.514045    17.303729    -0.474362
O      4.468784     5.836159    17.500819    -0.478988
O      8.463943    -0.489708    17.142067    -0.443388
O      7.691130    -1.480330    18.949280    -0.465837
O      3.996216     6.017363     3.909948    -0.508455
O      4.181226     3.831297     3.948962    -0.490309
O      4.745771    -1.356720    19.126638    -0.680014
O      4.081849     3.020364    16.584656    -0.430954
O      6.543011    -2.688945    16.329269    -0.474361
O      4.468784    -2.011059    16.132180    -0.478987
O      8.463943     4.314808    16.490932    -0.443388
O      7.691130     5.305430    14.683719    -0.465836
O      3.996216     5.002337     7.301051    -0.508454
O      4.181226     7.188403     7.262037    -0.490309
O      4.745771     5.181820    14.506361    -0.680014
O      4.081849     0.804736    17.048343    -0.430954
O      4.028989     0.908355     5.118270    -0.474368
O      6.103216     1.586241     4.921180    -0.478989
O      2.108057     7.912108     5.279932    -0.443377
O      2.880870     8.902730     3.472719    -0.465829
O      6.575784     1.405037    18.512051    -0.508455
O      6.390774     3.591103    18.473037    -0.490309
O      5.826229     8.779120     3.295361    -0.680013
O      6.490151     4.402036     5.837343    -0.430954
O      4.028989    10.111345     6.092730    -0.474370
O      6.103216     9.433459     6.289819    -0.478992
O      2.108057     3.107592     5.931067    -0.443384
O      2.880870     2.116970     7.738280    -0.465835
O      6.575784     2.420063    15.120948    -0.508455
O      6.390774     0.233997    15.159962    -0.490310
O      5.826229     2.240580     7.915638    -0.680013
O      6.490151     6.617664     5.373656    -0.430954

The following XYZ coordinates are in angstroms. Other properties are in atomic units.
The sperically averaged electron density of each atom fit to a function of the form exp(a - br)
eigen_1, eigen_2 and eigen_3 are the three eigenvalues of traceless quadrupole moment tensor
  atom number  atomic symbol              X              Y              Z     net charge C6 coefficient C8 coefficient C10 coefficient fluctuating dipole atomic polarizability isotropic forcefield polarizability              a              b squared Pearson coefficient          <r^3>          <r^4>         wp_QDO          m_QDO          q_QDO       dipole_x       dipole_y       dipole_z         dipole            Qxy            Qxz            Qyz     Q(x^2-y^2)  Q(3z^2 - R^2)        eigen_1        eigen_2        eigen_3 static polarizability      alpha(xx)      alpha(xy)      alpha(xz)      alpha(yy)      alpha(yz)      alpha(zz) atomic spin moment
            1             Eu       6.016525       4.322018      16.284425       1.290939     227.312350 0.55013619E+04  0.22177713E+06                                28.062265                           23.010805       0.325312       1.779682                    0.999635      97.064900     267.709033       0.420954       0.360931      -1.213146      -0.014204      -0.008927      -0.021107       0.026962      -0.019132       0.033358       0.015489       0.025369       0.126656      -0.053963      -0.005148       0.059112             34.491867      30.087266      -3.823783      -0.832078      42.060436      -0.639277      31.327899           0.051938
            2             Eu       6.016525      -0.496918      17.348573       1.290938     227.312376 0.55013628E+04  0.22177718E+06                                28.062270                           23.010809       0.325313       1.779682                    0.999635      97.064929     267.709148       0.420954       0.360931      -1.213146      -0.014202       0.008932       0.021107       0.026963       0.019132      -0.033358       0.015489       0.025370       0.126659      -0.053964      -0.005148       0.059113             34.491874      30.087271       3.823785       0.832083      42.060441      -0.639274      31.327912           0.051938
            3             Eu       4.555475       3.100382       6.137574       1.290936     227.312352 0.55013615E+04  0.22177713E+06                                28.062278                           23.010815       0.325307       1.779680                    0.999635      97.064957     267.709313       0.420954       0.360932      -1.213146       0.014202       0.008931       0.021104       0.026960      -0.019133       0.033357       0.015489       0.025375       0.126657      -0.053965      -0.005147       0.059112             34.491885      30.087280      -3.823787      -0.832087      42.060473      -0.639264      31.327903           0.051938
            4             Eu       4.555475       7.919318       5.073426       1.290937     227.312343 0.55013616E+04  0.22177711E+06                                28.062265                           23.010806       0.325299       1.779679                    0.999635      97.064842     267.708859       0.420954       0.360931      -1.213146       0.014204      -0.008930      -0.021108       0.026964       0.019133      -0.033357       0.015488       0.025378       0.126656      -0.053965      -0.005147       0.059112             34.491868      30.087244       3.823792       0.832077      42.060464      -0.639252      31.327896           0.051934
            5              P       3.830553      -2.386728      19.712300       0.837160     109.815709 0.19077135E+04  0.63180441E+05                                17.956149                           13.454010       0.055473       1.802151                    0.998440      54.660061     170.729989       0.519775       0.355813      -1.137239       0.065178       0.075039      -0.043861       0.108641      -0.003468       0.007341      -0.000828       0.006041      -0.015192      -0.008906      -0.001503       0.010409             22.920316      21.946083      -1.421021      -0.876026      21.121460       2.574728      25.693405           0.000794
            6              P       3.830553       6.211828      13.920698       0.837161     109.815749 0.19077137E+04  0.63180446E+05                                17.956151                           13.454009       0.055473       1.802151                    0.998440      54.660069     170.730006       0.519775       0.355813      -1.137239       0.065179      -0.075039       0.043861       0.108641       0.003468      -0.007341      -0.000828       0.006041      -0.015192      -0.008906      -0.001503       0.010409             22.920320      21.946075       1.421019       0.876031      21.121459       2.574729      25.693428           0.000794
            7              P       6.741447       9.809128       2.709699       0.837161     109.815717 0.19077141E+04  0.63180460E+05                                17.956147                           13.454010       0.055474       1.802151                    0.998440      54.660068     170.729993       0.519775       0.355813      -1.137239      -0.065179      -0.075039       0.043861       0.108642      -0.003469       0.007342      -0.000829       0.006042      -0.015193      -0.008907      -0.001504       0.010410             22.920312      21.946073      -1.421021      -0.876024      21.121460       2.574729      25.693405           0.000791
            8              P       6.741447       1.210572       8.501301       0.837161     109.815812 0.19077151E+04  0.63180503E+05                                17.956155                           13.454012       0.055475       1.802151                    0.998440      54.660092     170.730070       0.519775       0.355813      -1.137239      -0.065179       0.075039      -0.043861       0.108642       0.003469      -0.007341      -0.000829       0.006042      -0.015192      -0.008906      -0.001504       0.010410             22.920325      21.946080       1.421020       0.876031      21.121461       2.574729      25.693435           0.000792
            9              H       6.225851      -3.753762      19.256013       0.119334       1.108449 0.79748577E+01  0.78276971E+02                                 1.775612                            1.655673      -1.046354       2.389730                    0.997403       3.483509       9.770696       0.484102       1.289014      -0.707218       0.031492       0.024481       0.010270       0.041189      -0.000022       0.002952       0.009975       0.011801      -0.026876      -0.016080       0.004988       0.011092              1.850214       1.937728       0.498777       0.150562       2.101409       0.251606       1.511505           0.000210
           10              H       6.852770      -5.765770      18.397250       0.123948       1.092684 0.80611133E+01  0.77957793E+02                                 1.652871                            1.586652      -0.829785       2.493480                    0.999497       3.171420       8.338084       0.540807       1.171115      -0.737195       0.041637      -0.003005      -0.007361       0.042389       0.003918      -0.000791       0.003366       0.020001      -0.041220      -0.014830      -0.002782       0.017611              1.664486       2.083566      -0.206842      -0.094352       1.544135       0.095788       1.365756           0.000576
           11              H       2.973904       7.753097      18.175272       0.122155       1.093759 0.79711470E+01  0.77175822E+02                                 1.673581                            1.591617      -0.876962       2.468342                    0.999205       3.250509       8.661880       0.530833       1.191757      -0.731090      -0.031382      -0.025310      -0.008009       0.041105       0.006304      -0.000112       0.004374       0.015099      -0.043078      -0.015735      -0.001343       0.017078              1.703249       1.740975       0.373831       0.125767       1.939428       0.240885       1.429345           0.000786
           12              H       2.372357      -4.758083      18.942105       0.108695       1.130242 0.82837976E+01  0.80973296E+02                                 1.707052                            1.618568      -0.915741       2.436470                    0.999016       3.341156       8.944394       0.528360       1.185943      -0.732027      -0.040168       0.001693       0.000420       0.040206       0.005409       0.001875       0.005262       0.018330      -0.036864      -0.014676      -0.002469       0.017145              1.742928       2.214536      -0.336143      -0.148175       1.624180       0.136529       1.390069           0.000050
           13              H       2.521422      -1.342299      17.462253       0.117278       1.093808 0.76536501E+01  0.74839078E+02                                 1.785675                            1.637938      -1.343297       2.241191                    0.994469       3.714401      10.620823       0.476528       1.314491      -0.699224       0.026759       0.008340      -0.029561       0.040737      -0.002434      -0.000207      -0.009673       0.016110       0.036726      -0.017628       0.002200       0.015428              1.881413       2.309976       0.090413      -0.537745       1.516641      -0.116929       1.817621           0.000476
           14              H       0.353105      -0.810884      16.903945       0.122994       1.124360 0.82006564E+01  0.79452757E+02                                 1.667101                            1.585284      -0.891903       2.461723                    0.999117       3.180992       8.303972       0.550110       1.149203      -0.742508      -0.005088       0.016352      -0.036320       0.040155       0.000374      -0.005017      -0.010355       0.010528       0.038450      -0.015601      -0.002244       0.017845              1.685978       1.626642      -0.113746       0.172040       1.486588      -0.339445       1.944706           0.001169
           15              H       9.661751      -2.266577      20.388324       0.117786       1.124832 0.80468911E+01  0.77310412E+02                                 1.638350                            1.546380      -0.988687       2.412947                    0.998411       3.174265       8.153236       0.572085       1.114386      -0.750994      -0.027858      -0.010324       0.026794       0.040007       0.001605      -0.006591      -0.011862       0.011588       0.029548      -0.016238      -0.001644       0.017881              1.672011       2.059697       0.085167      -0.347086       1.324292      -0.109422       1.632043           0.000757
           16              H       1.276040      -2.722499      20.989233       0.109696       1.183639 0.86894669E+01  0.85894832E+02                                 1.759141                            1.656611      -0.967560       2.415048                    0.998591       3.356750       9.014220       0.523182       1.184348      -0.732829       0.000326      -0.014988       0.036871       0.039802      -0.000298      -0.006961      -0.010751       0.011897       0.033127      -0.016310      -0.001408       0.017718              1.799695       1.693173      -0.141061       0.299652       1.492864      -0.319395       2.213049           0.000159
           17              H       4.053305      -4.369445      21.785214       0.108843       1.172806 0.84461879E+01  0.82932818E+02                                 1.747104                            1.630862      -1.005010       2.394788                    0.998453       3.366875       9.023048       0.528245       1.180878      -0.733072       0.003501      -0.037750      -0.010709       0.039395      -0.003023       0.000874      -0.000542      -0.034308      -0.009833      -0.015834      -0.003241       0.019074              1.806033       1.326781      -0.054490      -0.016361       2.120657       0.498639       1.970661           0.000091
           18              H       4.146338       2.898997       1.670439       0.121498       1.067174 0.74885557E+01  0.71224293E+02                                 1.631755                            1.529389      -0.848335       2.480689                    0.999513       3.183063       8.347160       0.549802       1.171303      -0.735869       0.002669      -0.035228       0.018783       0.040011      -0.002022       0.000347      -0.003456      -0.032376      -0.006591      -0.015217      -0.002792       0.018009              1.677233       1.247309      -0.074492       0.060702       1.964153      -0.421575       1.820238           0.000798
           19              H       3.935956       6.866269       1.569540       0.124545       1.043887 0.74000673E+01  0.71520327E+02                                 1.717936                            1.602456      -1.118775       2.356185                    0.996460       3.525898       9.917625       0.487018       1.301271      -0.703269      -0.000963       0.035981       0.016317       0.039519      -0.001427       0.001591      -0.000829      -0.028637      -0.003774      -0.013950      -0.001119       0.015069              1.782811       1.368438       0.014061      -0.027066       2.127937       0.451917       1.852057           0.000520
           20              H       3.869352      -0.402196      21.679831       0.115948       1.153906 0.85832058E+01  0.84846126E+02                                 1.754912                            1.667991      -0.872702       2.468227                    0.999043       3.328872       9.030302       0.509747       1.215540      -0.725832      -0.001405       0.035463      -0.019075       0.040292      -0.005377       0.002262      -0.003565      -0.030505       0.009451      -0.017877       0.002072       0.015804              1.788229       1.426312       0.055708       0.020609       2.069352      -0.367319       1.869023           0.000065
           21              H       6.225851       7.578862      14.376986       0.119334       1.108448 0.79748504E+01  0.78276876E+02                                 1.775611                            1.655672      -1.046354       2.389730                    0.997403       3.483507       9.770687       0.484103       1.289014      -0.707218       0.031492      -0.024481      -0.010270       0.041189       0.000022      -0.002952       0.009975       0.011801      -0.026876      -0.016080       0.004988       0.011092              1.850213       1.937727      -0.498776      -0.150562       2.101407       0.251606       1.511504           0.000210
           22              H       6.852770       9.590869      15.235748       0.123949       1.092684 0.80611130E+01  0.77957796E+02                                 1.652872                            1.586652      -0.829785       2.493480                    0.999497       3.171420       8.338086       0.540807       1.171115      -0.737195       0.041637       0.003005       0.007361       0.042389      -0.003918       0.000791       0.003366       0.020001      -0.041220      -0.014830      -0.002782       0.017611              1.664486       2.083567       0.206841       0.094352       1.544135       0.095788       1.365756           0.000576
           23              H       2.973904      -3.927997      15.457726       0.122156       1.093760 0.79711604E+01  0.77175999E+02                                 1.673583                            1.591620      -0.876963       2.468341                    0.999205       3.250512       8.661896       0.530832       1.191758      -0.731090      -0.031382       0.025310       0.008009       0.041105      -0.006304       0.000112       0.004374       0.015099      -0.043079      -0.015735      -0.001343       0.017078              1.703252       1.740977      -0.373832      -0.125767       1.939431       0.240885       1.429347           0.000787
           24              H       2.372357       8.583183      14.690894       0.108695       1.130242 0.82838015E+01  0.80973355E+02                                 1.707054                            1.618569      -0.915740       2.436470                    0.999016       3.341157       8.944402       0.528359       1.185944      -0.732027      -0.040168      -0.001693      -0.000420       0.040206      -0.005409      -0.001876       0.005262       0.018330      -0.036864      -0.014676      -0.002469       0.017145              1.742930       2.214538       0.336143       0.148175       1.624182       0.136529       1.390070           0.000050
           25              H       2.521422       5.167399      16.170746       0.117279       1.093807 0.76536437E+01  0.74838994E+02                                 1.785673                            1.637936      -1.343296       2.241192                    0.994469       3.714399      10.620813       0.476529       1.314490      -0.699224       0.026759      -0.008340       0.029561       0.040737       0.002434       0.000207      -0.009673       0.016110       0.036726      -0.017628       0.002200       0.015428              1.881411       2.309974      -0.090413       0.537744       1.516640      -0.116929       1.817619           0.000476
           26              H       0.353105       4.635984      16.729053       0.122996       1.124354 0.82006008E+01  0.79452067E+02                                 1.667093                            1.585276      -0.891900       2.461725                    0.999117       3.180985       8.303940       0.550112       1.149200      -0.742508      -0.005088      -0.016352       0.036320       0.040155      -0.000374       0.005017      -0.010355       0.010528       0.038450      -0.015601      -0.002244       0.017845              1.685970       1.626634       0.113746      -0.172038       1.486581      -0.339443       1.944695           0.001168
           27              H       9.661751       6.091677      13.244675       0.117786       1.124830 0.80468773E+01  0.77310243E+02                                 1.638348                            1.546378      -0.988684       2.412948                    0.998411       3.174264       8.153230       0.572086       1.114385      -0.750994      -0.027858       0.010324      -0.026794       0.040007      -0.001605       0.006591      -0.011862       0.011588       0.029548      -0.016238      -0.001644       0.017881              1.672009       2.059694      -0.085167       0.347085       1.324291      -0.109422       1.632041           0.000757
           28              H       1.276040       6.547599      12.643765       0.109695       1.183647 0.86895393E+01  0.85895779E+02                                 1.759154                            1.656622      -0.967560       2.415048                    0.998591       3.356760       9.014277       0.523178       1.184354      -0.732828       0.000326       0.014987      -0.036871       0.039802       0.000298       0.006961      -0.010751       0.011897       0.033127      -0.016310      -0.001408       0.017718              1.799709       1.693185       0.141063      -0.299655       1.492874      -0.319399       2.213067           0.000160
           29              H       4.053305       8.194545      11.847784       0.108844       1.172805 0.84461824E+01  0.82932784E+02                                 1.747106                            1.630864      -1.005008       2.394790                    0.998453       3.366875       9.023061       0.528243       1.180881      -0.733071       0.003500       0.037750       0.010709       0.039395       0.003023      -0.000874      -0.000542      -0.034308      -0.009833      -0.015834      -0.003241       0.019074              1.806035       1.326783       0.054490       0.016361       2.120660       0.498639       1.970663           0.000092
           30              H       4.146338       8.120703       9.540561       0.121498       1.067176 0.74885781E+01  0.71224606E+02                                 1.631762                            1.529396      -0.848333       2.480690                    0.999513       3.183069       8.347200       0.549799       1.171309      -0.735867       0.002669       0.035227      -0.018783       0.040011       0.002022      -0.000347      -0.003456      -0.032377      -0.006591      -0.015217      -0.002792       0.018009              1.677240       1.247313       0.074493      -0.060703       1.964163      -0.421577       1.820245           0.000799
           31              H       3.935956       4.153431       9.641460       0.124545       1.043889 0.74000915E+01  0.71520633E+02                                 1.717940                            1.602459      -1.118779       2.356183                    0.996460       3.525905       9.917656       0.487017       1.301272      -0.703269      -0.000964      -0.035981      -0.016317       0.039519       0.001427      -0.001591      -0.000829      -0.028637      -0.003774      -0.013950      -0.001119       0.015069              1.782815       1.368440      -0.014061       0.027066       2.127943       0.451920       1.852062           0.000520
           32              H       3.869352       4.227296      11.953168       0.115948       1.153907 0.85832131E+01  0.84846219E+02                                 1.754913                            1.667992      -0.872702       2.468227                    0.999043       3.328873       9.030307       0.509746       1.215541      -0.725831      -0.001405      -0.035463       0.019075       0.040292       0.005377      -0.002262      -0.003565      -0.030505       0.009451      -0.017877       0.002072       0.015804              1.788230       1.426313      -0.055708      -0.020609       2.069353      -0.367319       1.869025           0.000065
           33              H       4.346149      11.176162       3.165986       0.119334       1.108441 0.79747868E+01  0.78276088E+02                                 1.775603                            1.655666      -1.046343       2.389735                    0.997404       3.483494       9.770637       0.484104       1.289014      -0.707219      -0.031492      -0.024481      -0.010270       0.041189      -0.000022       0.002952       0.009976       0.011801      -0.026876      -0.016080       0.004988       0.011092              1.850204       1.937717       0.498773       0.150561       2.101397       0.251604       1.511499           0.000209
           34              H       3.719230      13.188169       4.024749       0.123949       1.092685 0.80611177E+01  0.77957821E+02                                 1.652869                            1.586650      -0.829792       2.493476                    0.999497       3.171423       8.338082       0.540809       1.171111      -0.737196      -0.041637       0.003005       0.007361       0.042389       0.003918      -0.000791       0.003366       0.020002      -0.041219      -0.014829      -0.002782       0.017612              1.664483       2.083562      -0.206841      -0.094352       1.544133       0.095788       1.365754           0.000576
           35              H       7.598096      -0.330697       4.246727       0.122157       1.093759 0.79711463E+01  0.77175808E+02                                 1.673580                            1.591616      -0.876965       2.468340                    0.999205       3.250510       8.661880       0.530834       1.191756      -0.731091       0.031382       0.025310       0.008009       0.041105       0.006304      -0.000112       0.004374       0.015099      -0.043078      -0.015735      -0.001343       0.017078              1.703248       1.740973       0.373830       0.125767       1.939426       0.240885       1.429344           0.000787
           36              H       8.199643      12.180483       3.479894       0.108695       1.130242 0.82838004E+01  0.80973325E+02                                 1.707052                            1.618568      -0.915742       2.436469                    0.999016       3.341158       8.944398       0.528360       1.185942      -0.732028       0.040168      -0.001693      -0.000420       0.040206       0.005409       0.001875       0.005262       0.018330      -0.036864      -0.014676      -0.002469       0.017145              1.742928       2.214535      -0.336143      -0.148175       1.624180       0.136529       1.390069           0.000050
           37              H       8.050578       8.764699       4.959746       0.117279       1.093808 0.76536515E+01  0.74839121E+02                                 1.785677                            1.637940      -1.343298       2.241190                    0.994469       3.714404      10.620845       0.476527       1.314493      -0.699223      -0.026759      -0.008340       0.029561       0.040737      -0.002434      -0.000207      -0.009673       0.016110       0.036725      -0.017628       0.002200       0.015428              1.881415       2.309979       0.090413      -0.537746       1.516643      -0.116930       1.817623           0.000475
           38              H      10.218895       8.233284       5.518054       0.122997       1.124351 0.82005755E+01  0.79451873E+02                                 1.667102                            1.585284      -0.891869       2.461743                    0.999118       3.180972       8.303947       0.550104       1.149215      -0.742505       0.005089      -0.016352       0.036320       0.040155       0.000373      -0.005016      -0.010355       0.010530       0.038446      -0.015602      -0.002242       0.017843              1.685979       1.626643      -0.113747       0.172040       1.486589      -0.339446       1.944707           0.001169
           39              H       0.910249       9.688977       2.033675       0.117787       1.124819 0.80467830E+01  0.77309137E+02                                 1.638341                            1.546372      -0.988658       2.412962                    0.998411       3.174245       8.153180       0.572085       1.114390      -0.750993       0.027859       0.010324      -0.026793       0.040007       0.001605      -0.006591      -0.011862       0.011590       0.029546      -0.016238      -0.001642       0.017880              1.672002       2.059685       0.085166      -0.347083       1.324286      -0.109421       1.632034           0.000755
           40              H       9.295960      10.144899       1.432766       0.109696       1.183646 0.86895329E+01  0.85895698E+02                                 1.759152                            1.656621      -0.967566       2.415045                    0.998591       3.356761       9.014278       0.523179       1.184353      -0.732828      -0.000326       0.014987      -0.036871       0.039802      -0.000298      -0.006961      -0.010751       0.011897       0.033127      -0.016310      -0.001408       0.017718              1.799707       1.693184      -0.141062       0.299655       1.492873      -0.319398       2.213065           0.000157
           41              H       6.518695      11.791845       0.636785       0.108841       1.172809 0.84462154E+01  0.82933160E+02                                 1.747107                            1.630865      -1.005014       2.394786                    0.998453       3.366880       9.023067       0.528244       1.180879      -0.733072      -0.003501       0.037750       0.010709       0.039395      -0.003023       0.000874      -0.000542      -0.034309      -0.009833      -0.015834      -0.003241       0.019074              1.806037       1.326784      -0.054490      -0.016361       2.120662       0.498640       1.970666           0.000090
           42              H       6.425662       4.523403      20.751560       0.121498       1.067173 0.74885508E+01  0.71224255E+02                                 1.631757                            1.529391      -0.848332       2.480691                    0.999513       3.183062       8.347166       0.549801       1.171306      -0.735868      -0.002669       0.035228      -0.018783       0.040012      -0.002022       0.000347      -0.003456      -0.032377      -0.006590      -0.015217      -0.002791       0.018008              1.677235       1.247310      -0.074493       0.060702       1.964155      -0.421576       1.820240           0.000798
           43              H       6.636044       0.556131      20.852459       0.124545       1.043889 0.74000882E+01  0.71520594E+02                                 1.717940                            1.602459      -1.118777       2.356184                    0.996460       3.525904       9.917653       0.487017       1.301272      -0.703269       0.000963      -0.035981      -0.016317       0.039519      -0.001427       0.001591      -0.000829      -0.028637      -0.003774      -0.013950      -0.001119       0.015069              1.782815       1.368440       0.014061      -0.027066       2.127943       0.451919       1.852062           0.000521
           44              H       6.702648       7.824596       0.742168       0.115948       1.153908 0.85832259E+01  0.84846395E+02                                 1.754916                            1.667995      -0.872702       2.468227                    0.999043       3.328875       9.030321       0.509745       1.215543      -0.725831       0.001405      -0.035463       0.019075       0.040292      -0.005377       0.002262      -0.003565      -0.030505       0.009451      -0.017877       0.002072       0.015804              1.788233       1.426315       0.055708       0.020609       2.069358      -0.367320       1.869027           0.000064
           45              H       4.346149      -0.156462       8.045013       0.119333       1.108447 0.79748387E+01  0.78276721E+02                                 1.775609                            1.655670      -1.046352       2.389731                    0.997403       3.483505       9.770674       0.484103       1.289013      -0.707219      -0.031492       0.024481       0.010270       0.041189       0.000022      -0.002952       0.009975       0.011801      -0.026876      -0.016080       0.004988       0.011092              1.850210       1.937724      -0.498775      -0.150561       2.101405       0.251606       1.511503           0.000209
           46              H       3.719230      -2.168469       7.186251       0.123949       1.092687 0.80611419E+01  0.77958124E+02                                 1.652872                            1.586653      -0.829795       2.493474                    0.999497       3.171427       8.338100       0.540808       1.171112      -0.737196      -0.041637      -0.003005      -0.007361       0.042389      -0.003918       0.000791       0.003366       0.020002      -0.041219      -0.014829      -0.002782       0.017612              1.664487       2.083567       0.206841       0.094352       1.544136       0.095788       1.365756           0.000576
           47              H       7.598096      11.350397       6.964273       0.122155       1.093762 0.79711804E+01  0.77176220E+02                                 1.673584                            1.591620      -0.876971       2.468337                    0.999205       3.250517       8.661903       0.530833       1.191756      -0.731091       0.031382      -0.025310      -0.008009       0.041105      -0.006304       0.000112       0.004374       0.015099      -0.043077      -0.015734      -0.001344       0.017078              1.703252       1.740978      -0.373832      -0.125767       1.939431       0.240885       1.429347           0.000787
           48              H       8.199643      -1.160783       7.731105       0.108696       1.130242 0.82838084E+01  0.80973441E+02                                 1.707054                            1.618570      -0.915741       2.436470                    0.999016       3.341159       8.944409       0.528359       1.185944      -0.732027       0.040168       0.001693       0.000420       0.040206      -0.005409      -0.001875       0.005262       0.018330      -0.036864      -0.014676      -0.002469       0.017145              1.742930       2.214538       0.336143       0.148175       1.624182       0.136530       1.390070           0.000050
           49              H       8.050578       2.255001       6.251253       0.117280       1.093806 0.76536329E+01  0.74838879E+02                                 1.785673                            1.637937      -1.343295       2.241192                    0.994469       3.714398      10.620817       0.476528       1.314492      -0.699224      -0.026759       0.008340      -0.029561       0.040737       0.002434       0.000207      -0.009673       0.016110       0.036725      -0.017628       0.002200       0.015428              1.881411       2.309973      -0.090412       0.537744       1.516640      -0.116929       1.817619           0.000476
           50              H      10.218895       2.786416       5.692946       0.122996       1.124350 0.82005654E+01  0.79451677E+02                                 1.667093                            1.585277      -0.891888       2.461732                    0.999118       3.180976       8.303927       0.550110       1.149205      -0.742507       0.005088       0.016352      -0.036320       0.040155      -0.000373       0.005016      -0.010355       0.010528       0.038449      -0.015601      -0.002243       0.017844              1.685971       1.626635       0.113746      -0.172039       1.486582      -0.339443       1.944696           0.001169
           51              H       0.910249       1.330723       9.177324       0.117787       1.124830 0.80468763E+01  0.77310254E+02                                 1.638350                            1.546380      -0.988680       2.412950                    0.998411       3.174262       8.153234       0.572084       1.114388      -0.750994       0.027858      -0.010324       0.026793       0.040007      -0.001605       0.006591      -0.011862       0.011588       0.029547      -0.016238      -0.001643       0.017881              1.672011       2.059698      -0.085167       0.347086       1.324292      -0.109422       1.632043           0.000756
           52              H       9.295960       0.874801       9.778234       0.109697       1.183647 0.86895397E+01  0.85895798E+02                                 1.759154                            1.656623      -0.967561       2.415047                    0.998591       3.356761       9.014285       0.523178       1.184354      -0.732828      -0.000326      -0.014987       0.036871       0.039802       0.000298       0.006961      -0.010751       0.011897       0.033127      -0.016310      -0.001408       0.017718              1.799709       1.693186       0.141063      -0.299655       1.492874      -0.319398       2.213067           0.000158
           53              H       6.518695      -0.772145      10.574215       0.108842       1.172807 0.84462014E+01  0.82933017E+02                                 1.747108                            1.630866      -1.005009       2.394789                    0.998453       3.366879       9.023074       0.528243       1.180882      -0.733071      -0.003500      -0.037750      -0.010709       0.039395       0.003023      -0.000874      -0.000542      -0.034309      -0.009833      -0.015834      -0.003241       0.019074              1.806038       1.326784       0.054490       0.016361       2.120663       0.498640       1.970666           0.000091
           54              H       6.425662      -0.698303      12.881438       0.121498       1.067176 0.74885810E+01  0.71224665E+02                                 1.631765                            1.529398      -0.848333       2.480690                    0.999513       3.183069       8.347211       0.549797       1.171312      -0.735867      -0.002669      -0.035228       0.018783       0.040011       0.002022      -0.000347      -0.003456      -0.032376      -0.006590      -0.015217      -0.002792       0.018009              1.677244       1.247315       0.074493      -0.060703       1.964167      -0.421579       1.820249           0.000798
           55              H       6.636044       3.268969      12.780539       0.124546       1.043889 0.74000897E+01  0.71520606E+02                                 1.717939                            1.602458      -1.118778       2.356184                    0.996460       3.525904       9.917650       0.487017       1.301271      -0.703269       0.000963       0.035981       0.016317       0.039519       0.001427      -0.001591      -0.000829      -0.028637      -0.003774      -0.013950      -0.001119       0.015069              1.782814       1.368440      -0.014061       0.027066       2.127942       0.451919       1.852061           0.000521
           56              H       6.702648       3.195104      10.468831       0.115949       1.153908 0.85832191E+01  0.84846300E+02                                 1.754914                            1.667993      -0.872703       2.468227                    0.999043       3.328874       9.030313       0.509746       1.215541      -0.725831       0.001405       0.035463      -0.019075       0.040292       0.005377      -0.002262      -0.003565      -0.030505       0.009451      -0.017877       0.002072       0.015804              1.788231       1.426313      -0.055708      -0.020609       2.069354      -0.367320       1.869026           0.000065
           57              H       2.705375       1.912550      16.816499       0.059973       1.201847 0.86685785E+01  0.84501629E+02                                 1.683798                            1.579074      -0.803721       2.476188                    0.999620       3.305117       8.437954       0.582506       1.078669      -0.760232      -0.051681       0.000000      -0.000000       0.051681      -0.000000       0.000000       0.001234       0.008710      -0.015559      -0.005584      -0.001364       0.006948              1.715494       2.356366       0.000000       0.000000       1.497045      -0.081334       1.293070           0.057886
           58              H       7.866625       5.509850       5.605500       0.059968       1.201861 0.86687080E+01  0.84503260E+02                                 1.683816                            1.579090      -0.803725       2.476185                    0.999620       3.305138       8.438043       0.582501       1.078675      -0.760230       0.051681      -0.000000      -0.000000       0.051681      -0.000000      -0.000000       0.001234       0.008709      -0.015559      -0.005584      -0.001363       0.006948              1.715513       2.356397       0.000000       0.000000       1.497061      -0.081336       1.293082           0.057890
           59              C       4.245715      -4.037686      19.143230      -0.133859      38.681951 0.55453808E+03  0.13835204E+05                                10.116582                            7.975381      -0.299908       1.889597                    0.997341      30.118745      88.782051       0.570754       0.430133      -1.057125       0.028601      -0.058565      -0.033382       0.073227       0.005804      -0.001175      -0.006328      -0.024435       0.054087      -0.022542       0.001941       0.020601             12.176542      11.547475      -1.646304      -1.126330      16.606650       5.160254       8.375502           0.001369
           60              C       5.574616      -4.369577      19.011389      -0.073866      30.724074 0.40269427E+03  0.93649782E+04                                 8.740496                            6.844014      -0.135074       1.947383                    0.998347      28.963185      85.083435       0.603806       0.436192      -1.043257      -0.019384      -0.014992      -0.019440       0.031280       0.021116       0.007476      -0.012014       0.042510       0.037816      -0.039974       0.015674       0.024300             10.200457       9.710390      -1.295981      -0.899830      14.252521       3.923578       6.638459           0.000897
           61              C       5.950979      -5.579306      18.531334      -0.089880      31.129576 0.40871381E+03  0.94865728E+04                                 8.701473                            6.819311      -0.002506       1.982698                    0.999372      28.746244      82.822617       0.618476       0.426671      -1.054969      -0.017938       0.013941      -0.008180       0.024146       0.004148      -0.000133      -0.013375       0.052003      -0.013518      -0.030827       0.002196       0.028631             10.148355       8.608671      -0.653830      -0.354403      15.367241       4.130018       6.469152           0.003481
           62              C       4.974126       8.057930      18.232000      -0.016457      36.781738 0.45478951E+03  0.10741722E+05                                 9.676268                            7.119579      -0.127146       1.965210                    0.998871      27.456178      77.419313       0.620459       0.417955      -1.070299      -0.008847       0.041424       0.012324       0.044115       0.001661      -0.001054      -0.010242       0.000149      -0.006839      -0.010991       0.000798       0.010193             12.297062       9.655360      -2.193862      -0.975572      19.703474       5.687787       7.532352           0.006885
           63              C       3.630425       8.378291      18.381555      -0.099175      31.176852 0.41896186E+03  0.97806585E+04                                 8.689263                            6.893563      -0.010127       1.974842                    0.999497      29.055586      83.838643       0.616834       0.425348      -1.056239       0.005750       0.022722       0.002366       0.023558       0.023266       0.003525      -0.007232       0.022962      -0.009098      -0.027092      -0.000392       0.027484             10.023690       9.187110      -1.854066      -0.961815      14.387186       4.033199       6.496773           0.002763
           64              C       3.270977      -4.974939      18.838964      -0.095211      31.679542 0.41592937E+03  0.96956799E+04                                 8.732119                            6.831752       0.158666       2.024843                    0.999796      29.150095      84.147164       0.624412       0.420800      -1.058706       0.027373      -0.020281      -0.016349       0.037787       0.013122       0.004463      -0.013342       0.082459       0.004181      -0.047873       0.005160       0.042713             10.160922       9.367284      -1.397432      -0.706869      14.546915       4.256483       6.568567           0.002003
           65              C       5.360004       6.723144      17.649701       0.531847      25.025653 0.27686294E+03  0.58776874E+04                                 7.943287                            5.902032      -0.114472       2.008187                    0.999170      23.242694      65.772486       0.611498       0.471813      -1.020423       0.012953      -0.048463      -0.010304       0.051211      -0.004372       0.033309      -0.054152       0.011722       0.193022      -0.064079      -0.032152       0.096232              9.885359       8.247947      -1.677715      -1.103833      15.215845       3.732563       6.192286          -0.006372
           66              C       2.124972      -2.056357      19.300408      -0.127635      38.033491 0.52354770E+03  0.12856343E+05                                 9.915630                            7.701590      -0.212564       1.919388                    0.998061      29.593816      86.123588       0.587096       0.424850      -1.061982      -0.062119       0.026602      -0.021969       0.071057       0.003822      -0.000357       0.012155      -0.017700      -0.064985      -0.025039       0.001450       0.023589             11.789287      17.790808      -2.204996       0.888086       6.689777      -2.249033      10.887275           0.000203
           67              C       1.836356      -1.505786      18.067423      -0.071966      33.660079 0.41834178E+03  0.97979923E+04                                 9.246792                            6.951931      -0.125713       1.946716                    0.998916      28.980159      84.753934       0.603656       0.433222      -1.047605      -0.025902       0.001285       0.021674       0.033799       0.010236      -0.016002       0.009988      -0.037559       0.055194      -0.036540       0.010160       0.026380             11.031320      17.327687      -2.085835       0.748177       6.308856      -2.219370       9.457418           0.002713
           68              C       0.531772      -1.200609      17.731317      -0.094466      32.751032 0.39147718E+03  0.89647811E+04                                 8.907416                            6.597104       0.135715       2.025577                    0.999697      28.324396      80.343419       0.641566       0.416900      -1.063981       0.013097      -0.007672       0.020267       0.025321       0.002871       0.002689      -0.002374      -0.031473       0.070953      -0.027984       0.003945       0.024039             10.777837      18.569511      -1.903486       0.263190       5.710971      -1.718910       8.053030           0.002644
           69              C      10.067716      -1.458838      18.590752      -0.004048      37.877886 0.41343464E+03  0.95107088E+04                                 9.771321                            6.719222       0.023338       2.018412                    0.999312      26.580268      73.354251       0.650186       0.409508      -1.078520       0.035403      -0.002467       0.006895       0.036153       0.003579       0.005306       0.003301      -0.016469      -0.006438      -0.010611      -0.000915       0.011525             12.912203      23.146809      -3.082854       2.167112       6.310137      -2.206542       9.279662           0.013419
           70              C      10.354217      -2.053949      19.803110      -0.099591      32.427200 0.40130789E+03  0.92327853E+04                                 8.805338                            6.663686       0.074287       1.999950                    0.999668      28.556921      80.783023       0.641606       0.414937      -1.066883       0.026757       0.003923      -0.006579       0.027832       0.013776      -0.025546      -0.003789       0.001601       0.026245      -0.027323      -0.005176       0.032500             10.380887      16.562352      -2.243003       2.114233       5.701444      -2.079184       8.878866           0.002715
           71              C       1.095259      -2.338620      20.161862      -0.101979      33.084533 0.41057005E+03  0.95348126E+04                                 8.957674                            6.766770       0.154422       2.020877                    0.999803      29.144492      83.830463       0.630630       0.418222      -1.060885      -0.021403       0.021017      -0.026388       0.039952       0.006635      -0.013683      -0.014744      -0.053633       0.096325      -0.045585       0.003236       0.042349             10.575399      16.895391      -1.985702       1.225278       5.529652      -1.735149       9.301153           0.001666
           72              C       8.651068      -1.138340      18.220565       0.536007      26.625905 0.27288726E+03  0.57530431E+04                                 8.220421                            5.822815      -0.084012       2.021593                    0.999373      22.808555      63.618435       0.623559       0.465923      -1.027073      -0.047221       0.008764      -0.012820       0.049709       0.014009      -0.002517       0.065074      -0.132538       0.009240      -0.071223      -0.035321       0.106544             10.570724      18.125774      -1.945547       1.607324       5.999127      -1.924749       7.587270          -0.006474
           73              C       3.938070      -2.394878      21.503370      -0.120555      39.161157 0.50967345E+03  0.12410646E+05                                10.079686                            7.560778      -0.184631       1.928736                    0.998244      29.220202      84.207119       0.598042       0.420603      -1.066475       0.017928       0.013007       0.069212       0.072670       0.007223      -0.006975      -0.007593       0.057401      -0.011537      -0.029483      -0.003733       0.033217             12.456952       5.625785      -0.145751       1.171017      11.662177       1.375910      20.082895           0.003021
           74              C       4.027932      -3.549835      22.223789      -0.100555      33.004753 0.40219657E+03  0.92859974E+04                                 8.927389                            6.684116       0.208117       2.039354                    0.999762      28.900044      82.699875       0.636847       0.416563      -1.062668       0.009603       0.025405       0.032463       0.042326      -0.001753      -0.002488       0.009805      -0.029589      -0.135062      -0.046268       0.007677       0.038590             10.601654       4.605013      -0.425147       0.661856       9.630134       0.417022      17.569815           0.001305
           75              C       4.082906       3.690024       1.186796      -0.091051      32.768076 0.39007306E+03  0.89186538E+04                                 8.890473                            6.584559       0.080482       2.006757                    0.999669      28.247972      79.889638       0.642709       0.416810      -1.064748       0.000610       0.015410      -0.021249       0.026255      -0.001209      -0.004312      -0.021898      -0.014321      -0.063900      -0.031661       0.004029       0.027632             10.622012       4.484767      -0.270541       0.668803       9.657794       0.923316      17.723475           0.003586
           76              C       4.044847       4.880417       1.845555      -0.018621      35.885528 0.40529007E+03  0.92721070E+04                                 9.366317                            6.625060       0.088852       2.038700                    0.999384      26.459165      72.691413       0.659248       0.406111      -1.081349      -0.003836       0.001233      -0.047407       0.047578      -0.000319      -0.005329      -0.001177       0.015127      -0.035294      -0.012976      -0.001551       0.014526             11.963782       4.667639      -0.188073       0.659425      10.364129       0.142465      20.859579           0.006468
           77              C       3.961328       6.048696       1.129172      -0.095904      33.131769 0.41234908E+03  0.95852409E+04                                 9.052065                            6.831266       0.066373       2.006007                    0.999570      28.654921      82.426555       0.620868       0.424393      -1.057145       0.001718      -0.019714      -0.018229       0.026905      -0.001608      -0.007202       0.013154       0.005388      -0.068040      -0.028390       0.010191       0.018199             10.797926       4.764664       0.041501       0.452145      10.151221       0.117461      17.477893           0.002456
           78              C       3.915869      -1.193799      22.165267      -0.082385      31.966902 0.39912907E+03  0.92130157E+04                                 8.825658                            6.706557       0.103602       2.018202                    0.999493      28.582854      82.232593       0.627914       0.422588      -1.057082       0.013558      -0.026927       0.019863       0.036103      -0.007083      -0.005981      -0.018771      -0.006822      -0.093431      -0.038635       0.011710       0.026925             10.497687       4.810594       0.387806       0.612677       9.891064       1.769596      16.791403           0.001580
           79              C       4.082906       4.911678       3.337963       0.600185      24.613849 0.23376116E+03  0.47516681E+04                                 7.777614                            5.407368       0.101943       2.103982                    0.999441      21.569924      59.505370       0.642394       0.469063      -1.023081      -0.009155       0.002403       0.066969       0.067635       0.014358      -0.011202      -0.001251       0.146227      -0.192614      -0.064946      -0.042406       0.107353              9.828144       4.233066      -0.436280       0.557199      10.441025      -0.628975      14.810341          -0.004434
           80              C       4.245715       7.862786      14.489768      -0.133860      38.681983 0.55453857E+03  0.13835219E+05                                10.116589                            7.975386      -0.299909       1.889597                    0.997341      30.118758      88.782111       0.570754       0.430133      -1.057125       0.028601       0.058565       0.033382       0.073227      -0.005804       0.001175      -0.006328      -0.024435       0.054087      -0.022542       0.001941       0.020601             12.176554      11.547479       1.646307       1.126333      16.606668       5.160268       8.375515           0.001369
           81              C       5.574616       8.194677      14.621610      -0.073865      30.724061 0.40269412E+03  0.93649733E+04                                 8.740493                            6.844012      -0.135074       1.947383                    0.998347      28.963177      85.083395       0.603806       0.436192      -1.043257      -0.019384       0.014992       0.019440       0.031280      -0.021116      -0.007476      -0.012014       0.042510       0.037816      -0.039974       0.015674       0.024300             10.200453       9.710385       1.295981       0.899833      14.252517       3.923577       6.638457           0.000897
           82              C       5.950979       9.404406      15.101665      -0.089879      31.129566 0.40871368E+03  0.94865693E+04                                 8.701471                            6.819309      -0.002506       1.982698                    0.999372      28.746246      82.822628       0.618476       0.426671      -1.054969      -0.017938      -0.013941       0.008180       0.024146      -0.004149       0.000133      -0.013375       0.052002      -0.013519      -0.030827       0.002196       0.028631             10.148352       8.608673       0.653824       0.354401      15.367236       4.130015       6.469149           0.003482
           83              C       4.974126      -4.232830      15.400998      -0.016457      36.781764 0.45478982E+03  0.10741733E+05                                 9.676276                            7.119583      -0.127148       1.965209                    0.998871      27.456188      77.419371       0.620459       0.417955      -1.070299      -0.008847      -0.041424      -0.012324       0.044115      -0.001661       0.001053      -0.010242       0.000149      -0.006839      -0.010991       0.000798       0.010193             12.297072       9.655369       2.193864       0.975573      19.703491       5.687791       7.532356           0.006886
           84              C       3.630425      -4.553191      15.251444      -0.099175      31.176881 0.41896229E+03  0.97806721E+04                                 8.689270                            6.893568      -0.010130       1.974841                    0.999497      29.055608      83.838750       0.616833       0.425348      -1.056239       0.005750      -0.022723      -0.002365       0.023558      -0.023266      -0.003525      -0.007231       0.022963      -0.009099      -0.027091      -0.000393       0.027484             10.023700       9.187121       1.854069       0.961816      14.387202       4.033203       6.496777           0.002763
           85              C       3.270977       8.800039      14.794035      -0.095211      31.679554 0.41592954E+03  0.96956854E+04                                 8.732123                            6.831755       0.158665       2.024842                    0.999796      29.150100      84.147202       0.624412       0.420800      -1.058706       0.027373       0.020280       0.016349       0.037787      -0.013122      -0.004463      -0.013342       0.082459       0.004182      -0.047873       0.005160       0.042713             10.160929       9.367287       1.397436       0.706869      14.546927       4.256489       6.568571           0.002004
           86              C       5.360004      -2.898044      15.983298       0.531846      25.025677 0.27686326E+03  0.58776967E+04                                 7.943295                            5.902037      -0.114474       2.008186                    0.999170      23.242715      65.772582       0.611497       0.471813      -1.020423       0.012953       0.048463       0.010304       0.051211       0.004372      -0.033309      -0.054153       0.011722       0.193022      -0.064080      -0.032152       0.096232              9.885370       8.247957       1.677719       1.103833      15.215862       3.732568       6.192291          -0.006372
           87              C       2.124972       5.881457      14.332590      -0.127636      38.033490 0.52354776E+03  0.12856344E+05                                 9.915627                            7.701588      -0.212562       1.919388                    0.998061      29.593816      86.123570       0.587096       0.424850      -1.061982      -0.062120      -0.026602       0.021969       0.071057      -0.003822       0.000357       0.012155      -0.017699      -0.064985      -0.025039       0.001450       0.023588             11.789282      17.790802       2.204991      -0.888081       6.689773      -2.249030      10.887271           0.000203
           88              C       1.836356       5.330886      15.565576      -0.071965      33.660080 0.41834206E+03  0.97980004E+04                                 9.246793                            6.951935      -0.125716       1.946715                    0.998916      28.980157      84.753933       0.603655       0.433223      -1.047605      -0.025903      -0.001285      -0.021674       0.033799      -0.010236       0.016002       0.009988      -0.037560       0.055194      -0.036540       0.010160       0.026380             11.031319      17.327680       2.085832      -0.748173       6.308857      -2.219370       9.457420           0.002713
           89              C       0.531772       5.025709      15.901682      -0.094467      32.751014 0.39147724E+03  0.89647824E+04                                 8.907413                            6.597106       0.135715       2.025576                    0.999697      28.324396      80.343408       0.641566       0.416900      -1.063981       0.013097       0.007672      -0.020267       0.025321      -0.002872      -0.002689      -0.002374      -0.031473       0.070953      -0.027984       0.003945       0.024039             10.777831      18.569496       1.903484      -0.263188       5.710970      -1.718909       8.053026           0.002644
           90              C      10.067716       5.283938      15.042246      -0.004047      37.877844 0.41343429E+03  0.95106982E+04                                 9.771312                            6.719218       0.023339       2.018412                    0.999312      26.580257      73.354199       0.650187       0.409508      -1.078521       0.035403       0.002468      -0.006894       0.036153      -0.003579      -0.005306       0.003301      -0.016469      -0.006437      -0.010610      -0.000915       0.011525             12.912188      23.146772       3.082854      -2.167119       6.310134      -2.206544       9.279660           0.013418
           91              C      10.354217       5.879049      13.829889      -0.099592      32.427206 0.40130774E+03  0.92327815E+04                                 8.805342                            6.663687       0.074288       1.999950                    0.999668      28.556919      80.783026       0.641606       0.414938      -1.066883       0.026757      -0.003923       0.006579       0.027832      -0.013777       0.025546      -0.003789       0.001600       0.026243      -0.027323      -0.005176       0.032499             10.380894      16.562364       2.243009      -2.114243       5.701448      -2.079187       8.878869           0.002715
           92              C       1.095259       6.163720      13.471137      -0.101979      33.084547 0.41057004E+03  0.95348131E+04                                 8.957678                            6.766770       0.154423       2.020878                    0.999803      29.144496      83.830508       0.630630       0.418222      -1.060885      -0.021403      -0.021017       0.026388       0.039952      -0.006635       0.013682      -0.014743      -0.053633       0.096324      -0.045585       0.003236       0.042348             10.575405      16.895398       1.985705      -1.225285       5.529654      -1.735153       9.301161           0.001667
           93              C       8.651068       4.963440      15.412434       0.536006      26.625899 0.27288726E+03  0.57530428E+04                                 8.220420                            5.822815      -0.084012       2.021593                    0.999373      22.808550      63.618411       0.623559       0.465923      -1.027073      -0.047220      -0.008764       0.012821       0.049709      -0.014009       0.002517       0.065074      -0.132538       0.009240      -0.071223      -0.035320       0.106543             10.570721      18.125766       1.945547      -1.607329       5.999127      -1.924750       7.587271          -0.006474
           94              C       3.938070       6.219978      12.129629      -0.120555      39.161168 0.50967345E+03  0.12410646E+05                                10.079689                            7.560778      -0.184630       1.928737                    0.998244      29.220203      84.207127       0.598042       0.420603      -1.066475       0.017928      -0.013007      -0.069212       0.072670      -0.007223       0.006975      -0.007593       0.057401      -0.011537      -0.029483      -0.003734       0.033217             12.456958       5.625787       0.145751      -1.171018      11.662176       1.375915      20.082910           0.003020
           95              C       4.027932       7.374935      11.409210      -0.100555      33.004764 0.40219695E+03  0.92860097E+04                                 8.927397                            6.684123       0.208118       2.039354                    0.999762      28.900051      82.699953       0.636846       0.416564      -1.062667       0.009602      -0.025405      -0.032463       0.042326       0.001753       0.002488       0.009805      -0.029589      -0.135062      -0.046268       0.007677       0.038590             10.601664       4.605017       0.425148      -0.661857       9.630144       0.417019      17.569831           0.001306
           96              C       4.082906       7.329676      10.024203      -0.091051      32.768120 0.39007378E+03  0.89186768E+04                                 8.890490                            6.584570       0.080481       2.006757                    0.999669      28.247996      79.889808       0.642707       0.416811      -1.064747       0.000610      -0.015410       0.021248       0.026255       0.001210       0.004311      -0.021898      -0.014321      -0.063898      -0.031661       0.004029       0.027632             10.622032       4.484775       0.270543      -0.668804       9.657822       0.923316      17.723501           0.003587
           97              C       4.044847       6.139283       9.365445      -0.018620      35.885531 0.40529002E+03  0.92721061E+04                                 9.366319                            6.625061       0.088852       2.038700                    0.999384      26.459168      72.691439       0.659248       0.406111      -1.081349      -0.003836      -0.001233       0.047407       0.047578       0.000319       0.005329      -0.001177       0.015128      -0.035294      -0.012976      -0.001551       0.014527             11.963783       4.667639       0.188074      -0.659425      10.364138       0.142461      20.859573           0.006469
           98              C       3.961328       4.971004      10.081828      -0.095904      33.131789 0.41234904E+03  0.95852407E+04                                 9.052068                            6.831266       0.066372       2.006006                    0.999570      28.654934      82.426616       0.620868       0.424393      -1.057144       0.001717       0.019714       0.018229       0.026905       0.001608       0.007202       0.013154       0.005388      -0.068041      -0.028390       0.010191       0.018199             10.797931       4.764665      -0.041501      -0.452145      10.151230       0.117463      17.477900           0.002458
           99              C       3.915869       5.018899      11.467731      -0.082385      31.966924 0.39912914E+03  0.92130178E+04                                 8.825662                            6.706558       0.103603       2.018203                    0.999493      28.582855      82.232602       0.627914       0.422588      -1.057082       0.013558       0.026927      -0.019863       0.036103       0.007083       0.005981      -0.018771      -0.006821      -0.093431      -0.038635       0.011710       0.026925             10.497694       4.810595      -0.387806      -0.612678       9.891063       1.769597      16.791425           0.001581
          100              C       4.082906       6.108022       7.873037       0.600185      24.613884 0.23376154E+03  0.47516775E+04                                 7.777622                            5.407373       0.101943       2.103981                    0.999441      21.569933      59.505402       0.642394       0.469063      -1.023081      -0.009155      -0.002404      -0.066970       0.067635      -0.014358       0.011202      -0.001251       0.146227      -0.192615      -0.064947      -0.042407       0.107353              9.828156       4.233070       0.436280      -0.557200      10.441027      -0.628973      14.810370          -0.004435
          101              C       6.326285      11.460086       3.278769      -0.133859      38.681932 0.55453778E+03  0.13835194E+05                                10.116577                            7.975378      -0.299905       1.889598                    0.997341      30.118735      88.782001       0.570754       0.430133      -1.057125      -0.028601       0.058565       0.033382       0.073227       0.005805      -0.001175      -0.006328      -0.024436       0.054087      -0.022543       0.001942       0.020601             12.176536      11.547464      -1.646306      -1.126330      16.606646       5.160254       8.375500           0.001368
          102              C       4.997384      11.791977       3.410610      -0.073865      30.724052 0.40269406E+03  0.93649715E+04                                 8.740492                            6.844012      -0.135074       1.947383                    0.998347      28.963164      85.083347       0.603806       0.436192      -1.043257       0.019384       0.014992       0.019440       0.031280       0.021116       0.007476      -0.012014       0.042510       0.037818      -0.039974       0.015675       0.024299             10.200451       9.710384      -1.295986      -0.899832      14.252513       3.923575       6.638457           0.000896
          103              C       4.621021      13.001706       3.890665      -0.089880      31.129620 0.40871459E+03  0.94865959E+04                                 8.701482                            6.819319      -0.002514       1.982695                    0.999372      28.746277      82.822745       0.618476       0.426671      -1.054969       0.017938      -0.013941       0.008180       0.024146       0.004149      -0.000132      -0.013376       0.052003      -0.013516      -0.030828       0.002197       0.028630             10.148366       8.608680      -0.653827      -0.354402      15.367258       4.130023       6.469159           0.003480
          104              C       5.597874      -0.635530       4.189999      -0.016456      36.781769 0.45478978E+03  0.10741731E+05                                 9.676273                            7.119581      -0.127149       1.965209                    0.998871      27.456191      77.419362       0.620459       0.417955      -1.070299       0.008847      -0.041424      -0.012324       0.044115       0.001660      -0.001053      -0.010242       0.000149      -0.006838      -0.010991       0.000798       0.010193             12.297071       9.655362      -2.193866      -0.975574      19.703493       5.687794       7.532357           0.006885
          105              C       6.941575      -0.955891       4.040444      -0.099175      31.176886 0.41896236E+03  0.97806731E+04                                 8.689269                            6.893567      -0.010128       1.974842                    0.999497      29.055606      83.838720       0.616834       0.425348      -1.056239      -0.005750      -0.022723      -0.002366       0.023558       0.023266       0.003525      -0.007232       0.022963      -0.009096      -0.027092      -0.000392       0.027484             10.023699       9.187116      -1.854072      -0.961818      14.387202       4.033205       6.496779           0.002763
          106              C       7.301023      12.397339       3.583035      -0.095212      31.679578 0.41592993E+03  0.96956966E+04                                 8.732128                            6.831759       0.158662       2.024841                    0.999796      29.150116      84.147260       0.624412       0.420800      -1.058706      -0.027374       0.020281       0.016348       0.037787       0.013122       0.004463      -0.013343       0.082459       0.004183      -0.047874       0.005161       0.042713             10.160934       9.367291      -1.397437      -0.706871      14.546936       4.256491       6.568575           0.002003
          107              C       5.211996       0.699256       4.772298       0.531850      25.025709 0.27686358E+03  0.58777052E+04                                 7.943302                            5.902041      -0.114474       2.008185                    0.999170      23.242735      65.772657       0.611497       0.471813      -1.020423      -0.012954       0.048463       0.010304       0.051212      -0.004372       0.033310      -0.054153       0.011722       0.193027      -0.064080      -0.032154       0.096234              9.885380       8.247961      -1.677721      -1.103835      15.215883       3.732574       6.192298          -0.006373
          108              C       8.447028       9.478757       3.121591      -0.127634      38.033469 0.52354750E+03  0.12856337E+05                                 9.915625                            7.701587      -0.212559       1.919390                    0.998061      29.593815      86.123588       0.587096       0.424850      -1.061982       0.062119      -0.026602       0.021969       0.071057       0.003822      -0.000357       0.012155      -0.017699      -0.064984      -0.025038       0.001450       0.023588             11.789277      17.790780      -2.204991       0.888080       6.689774      -2.249035      10.887278           0.000201
          109              C       8.735644       8.928186       4.354576      -0.071965      33.660116 0.41834248E+03  0.97980157E+04                                 9.246810                            6.951945      -0.125721       1.946713                    0.998916      28.980182      84.754111       0.603654       0.433223      -1.047604       0.025903      -0.001285      -0.021675       0.033799       0.010236      -0.016002       0.009988      -0.037559       0.055193      -0.036540       0.010160       0.026380             11.031340      17.327710      -2.085839       0.748180       6.308869      -2.219378       9.457440           0.002711
          110              C      10.040228       8.623009       4.690682      -0.094467      32.750977 0.39147664E+03  0.89647671E+04                                 8.907415                            6.597105       0.135726       2.025582                    0.999697      28.324349      80.343323       0.641565       0.416900      -1.063980      -0.013096       0.007670      -0.020267       0.025320       0.002870       0.002691      -0.002375      -0.031469       0.070948      -0.027981       0.003944       0.024038             10.777832      18.569494      -1.903486       0.263194       5.710971      -1.718912       8.053032           0.002643
          111              C       0.504284       8.881238       3.831247      -0.004045      37.877703 0.41343288E+03  0.95106571E+04                                 9.771290                            6.719207       0.023358       2.018419                    0.999312      26.580197      73.353981       0.650187       0.409508      -1.078521      -0.035402       0.002467      -0.006895       0.036151       0.003579       0.005306       0.003297      -0.016463      -0.006435      -0.010608      -0.000912       0.011520             12.912154      23.146707      -3.082839       2.167101       6.310118      -2.206536       9.279636           0.013416
          112              C       0.217783       9.476349       2.618889      -0.099591      32.427179 0.40130775E+03  0.92327822E+04                                 8.805344                            6.663692       0.074293       1.999953                    0.999668      28.556885      80.782949       0.641605       0.414938      -1.066883      -0.026756      -0.003923       0.006579       0.027831       0.013776      -0.025545      -0.003789       0.001606       0.026240      -0.027321      -0.005178       0.032499             10.380893      16.562360      -2.243007       2.114239       5.701448      -2.079185       8.878870           0.002713
          113              C       9.476741       9.761020       2.260137      -0.101979      33.084597 0.41057108E+03  0.95348452E+04                                 8.957694                            6.766784       0.154414       2.020875                    0.999803      29.144537      83.830715       0.630628       0.418223      -1.060885       0.021403      -0.021017       0.026388       0.039952       0.006635      -0.013682      -0.014743      -0.053632       0.096325      -0.045584       0.003236       0.042349             10.575420      16.895417      -1.985706       1.225281       5.529664      -1.735156       9.301180           0.001663
          114              C       1.920932       8.560740       4.201434       0.535997      26.625597 0.27288392E+03  0.57529530E+04                                 8.220354                            5.822776      -0.084010       2.021598                    0.999373      22.808374      63.617749       0.623562       0.465922      -1.027073       0.047219      -0.008763       0.012819       0.049706       0.014008      -0.002518       0.065067      -0.132527       0.009246      -0.071219      -0.035314       0.106533             10.570628      18.125587      -1.945521       1.607300       5.999081      -1.924734       7.587215          -0.006477
          115              C       6.633930       9.817278       0.918629      -0.120556      39.161197 0.50967403E+03  0.12410664E+05                                10.079695                            7.560784      -0.184633       1.928736                    0.998244      29.220222      84.207204       0.598041       0.420603      -1.066475      -0.017928      -0.013007      -0.069212       0.072670       0.007223      -0.006975      -0.007593       0.057401      -0.011537      -0.029483      -0.003733       0.033217             12.456963       5.625789      -0.145751       1.171019      11.662189       1.375912      20.082911           0.003020
          116              C       6.544068      10.972235       0.198210      -0.100555      33.004769 0.40219675E+03  0.92860029E+04                                 8.927391                            6.684117       0.208114       2.039353                    0.999762      28.900057      82.699928       0.636847       0.416563      -1.062668      -0.009603      -0.025405      -0.032463       0.042326      -0.001753      -0.002488       0.009805      -0.029590      -0.135062      -0.046267       0.007676       0.038591             10.601658       4.605014      -0.425148       0.661856       9.630138       0.417023      17.569820           0.001303
          117              C       6.489094       3.732376      21.235203      -0.091051      32.768084 0.39007313E+03  0.89186561E+04                                 8.890477                            6.584560       0.080480       2.006757                    0.999669      28.247972      79.889654       0.642708       0.416811      -1.064748      -0.000610      -0.015410       0.021248       0.026255      -0.001209      -0.004312      -0.021898      -0.014322      -0.063897      -0.031661       0.004029       0.027632             10.622017       4.484769      -0.270542       0.668804       9.657797       0.923314      17.723485           0.003584
          118              C       6.527153       2.541983      20.576444      -0.018621      35.885520 0.40529006E+03  0.92721059E+04                                 9.366314                            6.625059       0.088853       2.038700                    0.999384      26.459165      72.691394       0.659248       0.406111      -1.081350       0.003836      -0.001233       0.047407       0.047578      -0.000319      -0.005329      -0.001177       0.015127      -0.035294      -0.012976      -0.001550       0.014526             11.963777       4.667637      -0.188074       0.659424      10.364128       0.142463      20.859566           0.006469
          119              C       6.610672       1.373704      21.292827      -0.095903      33.131757 0.41234888E+03  0.95852351E+04                                 9.052061                            6.831263       0.066374       2.006007                    0.999570      28.654918      82.426539       0.620869       0.424393      -1.057145      -0.001717       0.019715       0.018229       0.026905      -0.001608      -0.007202       0.013154       0.005388      -0.068040      -0.028390       0.010191       0.018199             10.797922       4.764662       0.041501       0.452144      10.151221       0.117465      17.477884           0.002458
          120              C       6.656131       8.616199       0.256732      -0.082385      31.966893 0.39912891E+03  0.92130114E+04                                 8.825655                            6.706555       0.103604       2.018203                    0.999493      28.582852      82.232588       0.627915       0.422588      -1.057082      -0.013558       0.026927      -0.019863       0.036103      -0.007083      -0.005981      -0.018771      -0.006822      -0.093431      -0.038635       0.011710       0.026925             10.497684       4.810592       0.387805       0.612677       9.891064       1.769595      16.791396           0.001580
          121              C       6.489094       2.510722      19.084036       0.600186      24.613784 0.23376052E+03  0.47516510E+04                                 7.777597                            5.407358       0.101946       2.103984                    0.999441      21.569888      59.505217       0.642395       0.469062      -1.023081       0.009155      -0.002404      -0.066970       0.067635       0.014358      -0.011202      -0.001250       0.146224      -0.192612      -0.064946      -0.042405       0.107351              9.828121       4.233058      -0.436280       0.557196      10.441002      -0.628973      14.810301          -0.004435
          122              C       6.326285      -0.440386       7.932231      -0.133859      38.681961 0.55453820E+03  0.13835207E+05                                10.116583                            7.975382      -0.299907       1.889597                    0.997341      30.118746      88.782053       0.570754       0.430133      -1.057125      -0.028601      -0.058565      -0.033382       0.073227      -0.005805       0.001175      -0.006327      -0.024436       0.054087      -0.022543       0.001942       0.020601             12.176546      11.547473       1.646307       1.126333      16.606655       5.160264       8.375510           0.001368
          123              C       4.997384      -0.772277       7.800389      -0.073865      30.724048 0.40269385E+03  0.93649657E+04                                 8.740491                            6.844010      -0.135076       1.947383                    0.998347      28.963165      85.083351       0.603806       0.436192      -1.043257       0.019384      -0.014992      -0.019440       0.031280      -0.021116      -0.007476      -0.012014       0.042509       0.037818      -0.039974       0.015675       0.024299             10.200451       9.710383       1.295983       0.899833      14.252515       3.923576       6.638456           0.000896
          124              C       4.621021      -1.982006       7.320334      -0.089880      31.129621 0.40871449E+03  0.94865932E+04                                 8.701482                            6.819317      -0.002515       1.982695                    0.999372      28.746282      82.822763       0.618476       0.426671      -1.054969       0.017938       0.013941      -0.008180       0.024146      -0.004149       0.000132      -0.013376       0.052003      -0.013516      -0.030828       0.002197       0.028631             10.148366       8.608682       0.653825       0.354402      15.367260       4.130022       6.469157           0.003481
          125              C       5.597874      11.655230       7.021001      -0.016456      36.781788 0.45479004E+03  0.10741738E+05                                 9.676275                            7.119581      -0.127151       1.965208                    0.998871      27.456201      77.419388       0.620459       0.417955      -1.070299       0.008847       0.041424       0.012324       0.044115      -0.001660       0.001053      -0.010242       0.000149      -0.006837      -0.010991       0.000798       0.010193             12.297073       9.655368       2.193865       0.975574      19.703494       5.687793       7.532356           0.006885
          126              C       6.941575      11.975591       7.170555      -0.099174      31.176852 0.41896173E+03  0.97806545E+04                                 8.689260                            6.893560      -0.010130       1.974841                    0.999497      29.055596      83.838666       0.616834       0.425348      -1.056239      -0.005750       0.022723       0.002365       0.023558      -0.023266      -0.003525      -0.007233       0.022962      -0.009095      -0.027092      -0.000391       0.027484             10.023688       9.187111       1.854067       0.961815      14.387184       4.033197       6.496769           0.002764
          127              C       7.301023      -1.377639       7.627964      -0.095212      31.679599 0.41593027E+03  0.96957066E+04                                 8.732131                            6.831761       0.158662       2.024841                    0.999796      29.150128      84.147306       0.624412       0.420800      -1.058706      -0.027374      -0.020281      -0.016349       0.037788      -0.013122      -0.004463      -0.013342       0.082459       0.004183      -0.047874       0.005161       0.042713             10.160939       9.367295       1.397438       0.706870      14.546943       4.256494       6.568578           0.002004
          128              C       5.211996      10.320444       6.438701       0.531851      25.025745 0.27686407E+03  0.58777189E+04                                 7.943311                            5.902048      -0.114475       2.008184                    0.999170      23.242767      65.772786       0.611496       0.471813      -1.020423      -0.012954      -0.048463      -0.010304       0.051212       0.004372      -0.033310      -0.054154       0.011722       0.193031      -0.064081      -0.032155       0.096236              9.885392       8.247971       1.677724       1.103834      15.215903       3.732580       6.192304          -0.006373
          129              C       8.447028       1.540943       8.089409      -0.127634      38.033464 0.52354736E+03  0.12856331E+05                                 9.915621                            7.701584      -0.212558       1.919390                    0.998061      29.593807      86.123529       0.587097       0.424850      -1.061982       0.062120       0.026602      -0.021969       0.071057      -0.003822       0.000357       0.012155      -0.017699      -0.064985      -0.025038       0.001451       0.023588             11.789273      17.790786       2.204988      -0.888077       6.689769      -2.249029      10.887265           0.000202
          130              C       8.735644       2.091514       6.856423      -0.071965      33.660104 0.41834250E+03  0.97980146E+04                                 9.246803                            6.951942      -0.125719       1.946714                    0.998916      28.980168      84.754019       0.603654       0.433223      -1.047604       0.025902       0.001286       0.021675       0.033799      -0.010236       0.016002       0.009988      -0.037560       0.055193      -0.036540       0.010160       0.026380             11.031331      17.327696       2.085834      -0.748174       6.308865      -2.219373       9.457432           0.002711
          131              C      10.040228       2.396691       6.520317      -0.094467      32.750966 0.39147662E+03  0.89647654E+04                                 8.907408                            6.597103       0.135719       2.025579                    0.999697      28.324361      80.343312       0.641566       0.416900      -1.063980      -0.013096      -0.007671       0.020267       0.025320      -0.002871      -0.002690      -0.002374      -0.031472       0.070950      -0.027983       0.003945       0.024038             10.777823      18.569479       1.903482      -0.263188       5.710968      -1.718909       8.053023           0.002644
          132              C       0.504284       2.138462       7.379753      -0.004046      37.877798 0.41343383E+03  0.95106847E+04                                 9.771305                            6.719214       0.023345       2.018415                    0.999312      26.580237      73.354126       0.650187       0.409508      -1.078521      -0.035403      -0.002467       0.006895       0.036152      -0.003579      -0.005306       0.003299      -0.016467      -0.006436      -0.010610      -0.000914       0.011523             12.912177      23.146748       3.082850      -2.167116       6.310129      -2.206543       9.279654           0.013417
          133              C       0.217783       1.543351       8.592110      -0.099590      32.427207 0.40130772E+03  0.92327820E+04                                 8.805346                            6.663689       0.074288       1.999951                    0.999668      28.556912      80.783044       0.641605       0.414938      -1.066883      -0.026757       0.003923      -0.006579       0.027832      -0.013776       0.025546      -0.003788       0.001601       0.026242      -0.027323      -0.005176       0.032499             10.380900      16.562377       2.243009      -2.114242       5.701450      -2.079188       8.878872           0.002713
          134              C       9.476741       1.258680       8.950862      -0.101979      33.084609 0.41057093E+03  0.95348406E+04                                 8.957695                            6.766782       0.154419       2.020876                    0.999803      29.144526      83.830670       0.630628       0.418223      -1.060885       0.021403       0.021017      -0.026388       0.039952      -0.006635       0.013682      -0.014743      -0.053633       0.096324      -0.045585       0.003237       0.042348             10.575426      16.895438       1.985709      -1.225286       5.529664      -1.735155       9.301176           0.001664
          135              C       1.920932       2.458960       7.009565       0.536003      26.625817 0.27288636E+03  0.57530187E+04                                 8.220402                            5.822805      -0.084011       2.021594                    0.999373      22.808503      63.618237       0.623560       0.465923      -1.027073       0.047220       0.008764      -0.012820       0.049708      -0.014009       0.002517       0.065072      -0.132534       0.009241      -0.071221      -0.035319       0.106540             10.570697      18.125718       1.945541      -1.607323       5.999115      -1.924746       7.587257          -0.006475
          136              C       6.633930       1.202422      10.292370      -0.120556      39.161199 0.50967391E+03  0.12410660E+05                                10.079694                            7.560782      -0.184630       1.928736                    0.998244      29.220219      84.207189       0.598042       0.420603      -1.066475      -0.017928       0.013007       0.069212       0.072670      -0.007223       0.006975      -0.007593       0.057401      -0.011537      -0.029483      -0.003733       0.033217             12.456964       5.625790       0.145751      -1.171019      11.662183       1.375914      20.082920           0.003020
          137              C       6.544068       0.047465      11.012789      -0.100555      33.004767 0.40219693E+03  0.92860096E+04                                 8.927399                            6.684123       0.208117       2.039354                    0.999762      28.900053      82.699972       0.636846       0.416564      -1.062667      -0.009603       0.025405       0.032463       0.042326       0.001753       0.002488       0.009805      -0.029590      -0.135062      -0.046268       0.007677       0.038591             10.601666       4.605018       0.425148      -0.661857       9.630146       0.417018      17.569835           0.001305
          138              C       6.489094       0.092724      12.397796      -0.091052      32.768120 0.39007373E+03  0.89186759E+04                                 8.890493                            6.584571       0.080480       2.006757                    0.999669      28.247991      79.889812       0.642707       0.416811      -1.064747      -0.000610       0.015410      -0.021248       0.026255       0.001209       0.004312      -0.021898      -0.014321      -0.063899      -0.031661       0.004029       0.027632             10.622036       4.484776       0.270543      -0.668805       9.657824       0.923313      17.723509           0.003586
          139              C       6.527153       1.283117      13.056554      -0.018620      35.885511 0.40528982E+03  0.92720995E+04                                 9.366312                            6.625057       0.088854       2.038701                    0.999384      26.459162      72.691392       0.659248       0.406111      -1.081350       0.003836       0.001233      -0.047407       0.047578       0.000319       0.005329      -0.001177       0.015127      -0.035295      -0.012976      -0.001551       0.014527             11.963774       4.667636       0.188074      -0.659423      10.364133       0.142460      20.859553           0.006469
          140              C       6.610672       2.451396      12.340171      -0.095903      33.131771 0.41234879E+03  0.95852327E+04                                 9.052063                            6.831262       0.066373       2.006007                    0.999570      28.654925      82.426566       0.620869       0.424393      -1.057145      -0.001717      -0.019715      -0.018229       0.026906       0.001608       0.007202       0.013154       0.005388      -0.068041      -0.028390       0.010191       0.018199             10.797925       4.764662      -0.041501      -0.452145      10.151225       0.117463      17.477887           0.002458
          141              C       6.656131       2.403501      10.954268      -0.082385      31.966929 0.39912921E+03  0.92130200E+04                                 8.825662                            6.706559       0.103603       2.018203                    0.999493      28.582859      82.232618       0.627914       0.422588      -1.057082      -0.013558      -0.026928       0.019863       0.036103       0.007083       0.005981      -0.018771      -0.006822      -0.093431      -0.038635       0.011710       0.026925             10.497694       4.810595      -0.387806      -0.612678       9.891065       1.769597      16.791422           0.001580
          142              C       6.489094       1.314378      14.548962       0.600187      24.613838 0.23376108E+03  0.47516654E+04                                 7.777608                            5.407364       0.101949       2.103984                    0.999441      21.569910      59.505294       0.642395       0.469062      -1.023081       0.009155       0.002404       0.066970       0.067636      -0.014358       0.011202      -0.001250       0.146226      -0.192614      -0.064946      -0.042406       0.107352              9.828136       4.233063       0.436279      -0.557198      10.441008      -0.628971      14.810338          -0.004435
          143              C       3.635711       1.912550      16.816499       0.501322      18.937051 0.18904452E+03  0.36373285E+04                                 6.247963                            4.693615       0.527296       2.236726                    0.999595      21.347318      56.950751       0.728460       0.437001      -1.043279       0.064830      -0.000000      -0.000000       0.064830      -0.000000      -0.000000       0.048895       0.062959       0.358026      -0.101954      -0.028191       0.130146              7.196243       6.304554       0.000000       0.000000      11.181030      -2.064070       4.103146           0.017528
          144              C       6.936289       5.509850       5.605500       0.501322      18.937054 0.18904450E+03  0.36373282E+04                                 6.247961                            4.693612       0.527295       2.236726                    0.999595      21.347335      56.950813       0.728460       0.437000      -1.043279      -0.064829       0.000000      -0.000000       0.064829       0.000000      -0.000000       0.048895       0.062958       0.358027      -0.101953      -0.028192       0.130146              7.196242       6.304563       0.000001       0.000000      11.181020      -2.064068       4.103143           0.017530
          145              O       6.543011       6.514045      17.303729      -0.474362      29.096628 0.45095476E+03  0.10389965E+05                                 7.535809                            6.589824       0.389917       2.193853                    0.996439      26.429121      68.341331       0.736172       0.361115      -1.135635      -0.011338       0.018502       0.019279       0.029027      -0.008493      -0.020003      -0.019921       0.057225       0.009661      -0.043423       0.004937       0.038486              8.367812      10.284273      -2.886033      -1.892397       8.768784       1.473773       6.050378           0.175960
          146              O       4.468784       5.836159      17.500819      -0.478988      30.896587 0.47239295E+03  0.11013621E+05                                 7.897538                            6.770247       0.312192       2.166572                    0.995661      26.684819      69.466322       0.722009       0.363862      -1.133217       0.000810       0.024949       0.012780       0.028044       0.034233       0.018711       0.001536       0.024515      -0.063732      -0.034634      -0.016051       0.050685              8.978961       7.826410       2.198968       1.019118      12.753688       1.880701       6.356784           0.199570
          147              O       8.463943      -0.489708      17.142067      -0.443388      28.150193 0.42410242E+03  0.95934718E+04                                 7.303958                            6.328618       0.472478       2.224494                    0.997980      25.794345      65.442003       0.764580       0.354143      -1.144633       0.024585      -0.010872       0.009035       0.028360      -0.005383       0.003988      -0.022109      -0.028603       0.072275      -0.027327      -0.011104       0.038431              8.117326       8.704549      -1.642053       2.303146       6.776625      -2.672657       8.870804           0.238709
          148              O       7.691130      -1.480330      18.949280      -0.465837      31.346285 0.45870131E+03  0.10573976E+05                                 7.882839                            6.597761       0.569356       2.253032                    0.997940      26.091173      66.666826       0.746626       0.355873      -1.144060       0.024324      -0.001624      -0.006112       0.025132       0.016644      -0.038272       0.005075       0.001264      -0.032272      -0.045749       0.005993       0.039756              9.124085      14.382745       1.218890      -2.093811       6.181867      -0.575291       6.807642           0.193656
          149              O       3.996216       6.017363       3.909948      -0.508455      38.973792 0.54455376E+03  0.13139762E+05                                 9.218424                            7.294917       0.226603       2.137451                    0.995568      27.035289      71.321595       0.692673       0.366464      -1.132541      -0.021681      -0.049458      -0.030934       0.062234       0.003524      -0.007137       0.003193      -0.002249      -0.116298      -0.039861       0.016730       0.023131             10.815571       5.977258      -0.293397       0.244641      15.546106       5.087060      10.923351           0.180865
          150              O       4.181226       3.831297       3.948962      -0.490309      38.895324 0.51028645E+03  0.12104160E+05                                 9.228816                            7.032180       0.229237       2.143866                    0.996120      26.579634      69.329678       0.710540       0.363410      -1.135879      -0.022945       0.025407      -0.029450       0.045159      -0.004579      -0.005676      -0.014441      -0.005082      -0.100290      -0.037975       0.014010       0.023965             11.444195       5.707791      -1.021389       1.005203      14.230417      -6.904823      14.394377           0.172248
          151              O       4.745771      -1.356720      19.126638      -0.680014      45.215460 0.72257417E+03  0.18703312E+05                                10.228956                            8.441011      -0.123084       1.996271                    0.993399      29.665727      80.922191       0.639930       0.369775      -1.130572       0.005354       0.008455       0.013228       0.016587       0.030802      -0.009963      -0.022526      -0.000134      -0.051386      -0.032299      -0.015364       0.047662             12.039167      12.381335       4.852970      -3.645641      12.582333      -3.154468      11.153832           0.011698
          152              O       4.081849       3.020364      16.584656      -0.430954      33.462976 0.45182798E+03  0.10374535E+05                                 8.232821                            6.593593       0.392982       2.213738                    0.997027      25.382869      64.693404       0.739279       0.360830      -1.140303      -0.015473      -0.056731       0.015479       0.060807       0.024503      -0.013768      -0.000143      -0.058871       0.034032      -0.046845       0.013073       0.033772              9.581548       7.134755       2.616624      -0.491922      15.455707      -2.771685       6.154184           0.187674
          153              O       6.543011      -2.688945      16.329269      -0.474361      29.096648 0.45095513E+03  0.10389975E+05                                 7.535812                            6.589826       0.389919       2.193854                    0.996439      26.429133      68.341368       0.736172       0.361115      -1.135636      -0.011339      -0.018502      -0.019279       0.029027       0.008493       0.020004      -0.019921       0.057226       0.009661      -0.043424       0.004937       0.038487              8.367815      10.284279       2.886035       1.892395       8.768787       1.473772       6.050377           0.175962
          154              O       4.468784      -2.011059      16.132180      -0.478987      30.896601 0.47239320E+03  0.11013628E+05                                 7.897542                            6.770250       0.312193       2.166573                    0.995661      26.684816      69.466327       0.722008       0.363862      -1.133217       0.000810      -0.024949      -0.012780       0.028044      -0.034233      -0.018711       0.001535       0.024515      -0.063731      -0.034635      -0.016051       0.050685              8.978966       7.826415      -2.198969      -1.019120      12.753695       1.880704       6.356787           0.199572
          155              O       8.463943       4.314808      16.490932      -0.443388      28.150154 0.42410169E+03  0.95934507E+04                                 7.303949                            6.328610       0.472479       2.224494                    0.997980      25.794339      65.441961       0.764581       0.354142      -1.144633       0.024586       0.010872      -0.009035       0.028360       0.005382      -0.003988      -0.022109      -0.028603       0.072276      -0.027327      -0.011105       0.038432              8.117315       8.704533       1.642049      -2.303140       6.776617      -2.672654       8.870794           0.238708
          156              O       7.691130       5.305430      14.683719      -0.465836      31.346240 0.45870056E+03  0.10573956E+05                                 7.882838                            6.597761       0.569354       2.253031                    0.997940      26.091135      66.666743       0.746625       0.355873      -1.144059       0.024324       0.001625       0.006112       0.025133      -0.016643       0.038270       0.005073       0.001264      -0.032268      -0.045745       0.005991       0.039754              9.124082      14.382741      -1.218889       2.093808       6.181867      -0.575290       6.807640           0.193659
          157              O       3.996216       5.002337       7.301051      -0.508454      38.973802 0.54455419E+03  0.13139771E+05                                 9.218411                            7.294909       0.226613       2.137454                    0.995568      27.035324      71.321615       0.692675       0.366463      -1.132542      -0.021681       0.049458       0.030933       0.062234      -0.003524       0.007138       0.003198      -0.002245      -0.116314      -0.039867       0.016734       0.023133             10.815554       5.977251       0.293397      -0.244640      15.546079       5.087052      10.923333           0.180863
          158              O       4.181226       7.188403       7.262037      -0.490309      38.895329 0.51028660E+03  0.12104164E+05                                 9.228818                            7.032181       0.229242       2.143867                    0.996120      26.579630      69.329670       0.710539       0.363410      -1.135878      -0.022946      -0.025408       0.029450       0.045159       0.004579       0.005676      -0.014440      -0.005080      -0.100287      -0.037974       0.014010       0.023963             11.444198       5.707793       1.021390      -1.005204      14.230413      -6.904827      14.394388           0.172252
          159              O       4.745771       5.181820      14.506361      -0.680014      45.215489 0.72257461E+03  0.18703327E+05                                10.228961                            8.441014      -0.123085       1.996270                    0.993399      29.665732      80.922213       0.639930       0.369775      -1.130572       0.005354      -0.008455      -0.013228       0.016587      -0.030802       0.009963      -0.022526      -0.000134      -0.051386      -0.032299      -0.015364       0.047662             12.039174      12.381340      -4.852973       3.645648      12.582341      -3.154475      11.153841           0.011697
          160              O       4.081849       0.804736      17.048343      -0.430954      33.462984 0.45182812E+03  0.10374539E+05                                 8.232823                            6.593595       0.392981       2.213738                    0.997027      25.382869      64.693408       0.739278       0.360830      -1.140303      -0.015473       0.056731      -0.015479       0.060807      -0.024503       0.013768      -0.000143      -0.058871       0.034032      -0.046845       0.013073       0.033772              9.581551       7.134756      -2.616624       0.491922      15.455709      -2.771688       6.154186           0.187674
          161              O       4.028989       0.908355       5.118270      -0.474368      29.096784 0.45095780E+03  0.10390047E+05                                 7.535809                            6.589823       0.389927       2.193854                    0.996439      26.429307      68.341750       0.736176       0.361113      -1.135638       0.011339      -0.018498      -0.019278       0.029024      -0.008501      -0.020005      -0.019925       0.057242       0.009682      -0.043437       0.004944       0.038493              8.367811      10.284274      -2.886033      -1.892397       8.768782       1.473773       6.050377           0.175954
          162              O       6.103216       1.586241       4.921180      -0.478989      30.896681 0.47239465E+03  0.11013671E+05                                 7.897556                            6.770261       0.312192       2.166572                    0.995661      26.684854      69.466464       0.722008       0.363862      -1.133217      -0.000813      -0.024948      -0.012779       0.028042       0.034232       0.018712       0.001535       0.024509      -0.063724      -0.034634      -0.016048       0.050682              8.978983       7.826426       2.198973       1.019121      12.753725       1.880708       6.356798           0.199577
          163              O       2.108057       7.912108       5.279932      -0.443377      28.149834 0.42409555E+03  0.95932903E+04                                 7.303972                            6.328630       0.472447       2.224490                    0.997980      25.793849      65.440938       0.764566       0.354150      -1.144626      -0.024600       0.010873      -0.009033       0.028372      -0.005373       0.003962      -0.022117      -0.028538       0.072239      -0.027287      -0.011131       0.038418              8.117343       8.704572      -1.642056       2.303149       6.776638      -2.672662       8.870820           0.238713
          164              O       2.880870       8.902730       3.472719      -0.465829      31.345865 0.45869361E+03  0.10573767E+05                                 7.882839                            6.597763       0.569319       2.253025                    0.997940      26.090746      66.665902       0.746616       0.355879      -1.144054      -0.024333       0.001630       0.006104       0.025140       0.016630      -0.038254       0.005046       0.001262      -0.032224      -0.045711       0.005969       0.039742              9.124084      14.382737       1.218890      -2.093810       6.181868      -0.575292       6.807645           0.193660
          165              O       6.575784       1.405037      18.512051      -0.508455      38.973753 0.54455323E+03  0.13139744E+05                                 9.218414                            7.294911       0.226607       2.137452                    0.995568      27.035284      71.321542       0.692674       0.366464      -1.132541       0.021681       0.049457       0.030934       0.062234       0.003523      -0.007137       0.003194      -0.002251      -0.116308      -0.039864       0.016732       0.023132             10.815558       5.977252      -0.293400       0.244639      15.546087       5.087051      10.923335           0.180859
          166              O       6.390774       3.591103      18.473037      -0.490309      38.895321 0.51028619E+03  0.12104157E+05                                 9.228837                            7.032195       0.229226       2.143863                    0.996120      26.579577      69.329628       0.710536       0.363412      -1.135877       0.022946      -0.025406       0.029452       0.045160      -0.004579      -0.005677      -0.014433      -0.005086      -0.100276      -0.037967       0.014006       0.023962             11.444224       5.707803      -1.021392       1.005206      14.230448      -6.904842      14.394420           0.172251
          167              O       5.826229       8.779120       3.295361      -0.680013      45.215409 0.72257336E+03  0.18703285E+05                                10.228948                            8.441006      -0.123083       1.996271                    0.993399      29.665713      80.922133       0.639930       0.369775      -1.130572      -0.005354      -0.008455      -0.013228       0.016587       0.030802      -0.009962      -0.022526      -0.000135      -0.051383      -0.032299      -0.015363       0.047661             12.039155      12.381319       4.852963      -3.645636      12.582323      -3.154465      11.153823           0.011695
          168              O       6.490151       4.402036       5.837343      -0.430954      33.463029 0.45182874E+03  0.10374556E+05                                 8.232827                            6.593597       0.392988       2.213740                    0.997027      25.382892      64.693464       0.739279       0.360830      -1.140304       0.015474       0.056730      -0.015478       0.060806       0.024504      -0.013768      -0.000143      -0.058875       0.034039      -0.046848       0.013075       0.033773              9.581557       7.134764       2.616635      -0.491925      15.455721      -2.771688       6.154187           0.187678
          169              O       4.028989      10.111345       6.092730      -0.474370      29.096919 0.45096042E+03  0.10390122E+05                                 7.535826                            6.589838       0.389929       2.193853                    0.996439      26.429394      68.342009       0.736176       0.361112      -1.135638       0.011340       0.018496       0.019278       0.029023       0.008505       0.020005      -0.019926       0.057245       0.009694      -0.043442       0.004949       0.038493              8.367831      10.284297       2.886042       1.892398       8.768809       1.473777       6.050388           0.175955
          170              O       6.103216       9.433459       6.289819      -0.478992      30.896718 0.47239539E+03  0.11013689E+05                                 7.897544                            6.770251       0.312202       2.166574                    0.995661      26.684936      69.466608       0.722011       0.363861      -1.133219      -0.000814       0.024946       0.012779       0.028041      -0.034237      -0.018715       0.001533       0.024502      -0.063712      -0.034640      -0.016044       0.050684              8.978969       7.826417      -2.198971      -1.019121      12.753701       1.880705       6.356789           0.199572
          171              O       2.108057       3.107592       5.931067      -0.443384      28.150013 0.42409898E+03  0.95933787E+04                                 7.303951                            6.328613       0.472466       2.224492                    0.997980      25.794156      65.441561       0.764576       0.354145      -1.144631      -0.024590      -0.010872       0.009035       0.028363       0.005380      -0.003979      -0.022111      -0.028580       0.072261      -0.027312      -0.011113       0.038426              8.117318       8.704537       1.642049      -2.303140       6.776620      -2.672655       8.870797           0.238714
          172              O       2.880870       2.116970       7.738280      -0.465835      31.346200 0.45869981E+03  0.10573937E+05                                 7.882847                            6.597768       0.569342       2.253029                    0.997940      26.091061      66.666613       0.746623       0.355874      -1.144058      -0.024326      -0.001626      -0.006110       0.025134      -0.016641       0.038267       0.005066       0.001264      -0.032257      -0.045738       0.005985       0.039753              9.124094      14.382761      -1.218890       2.093809       6.181874      -0.575291       6.807647           0.193658
          173              O       6.575784       2.420063      15.120948      -0.508455      38.973784 0.54455389E+03  0.13139762E+05                                 9.218411                            7.294909       0.226612       2.137454                    0.995568      27.035312      71.321588       0.692675       0.366463      -1.132542       0.021681      -0.049458      -0.030933       0.062234      -0.003523       0.007137       0.003197      -0.002247      -0.116311      -0.039866       0.016734       0.023132             10.815554       5.977251       0.293398      -0.244639      15.546081       5.087050      10.923331           0.180861
          174              O       6.390774       0.233997      15.159962      -0.490310      38.895407 0.51028769E+03  0.12104199E+05                                 9.228839                            7.032197       0.229234       2.143865                    0.996120      26.579633      69.329747       0.710537       0.363411      -1.135878       0.022946       0.025407      -0.029451       0.045159       0.004579       0.005676      -0.014438      -0.005082      -0.100285      -0.037972       0.014009       0.023963             11.444227       5.707804       1.021392      -1.005206      14.230445      -6.904845      14.394430           0.172250
          175              O       5.826229       2.240580       7.915638      -0.680013      45.215448 0.72257389E+03  0.18703303E+05                                10.228954                            8.441009      -0.123085       1.996271                    0.993399      29.665719      80.922162       0.639930       0.369775      -1.130572      -0.005354       0.008455       0.013228       0.016587      -0.030802       0.009962      -0.022526      -0.000134      -0.051385      -0.032299      -0.015363       0.047662             12.039165      12.381330      -4.852968       3.645643      12.582332      -3.154471      11.153833           0.011696
          176              O       6.490151       6.617664       5.373656      -0.430954      33.463019 0.45182861E+03  0.10374553E+05                                 8.232826                            6.593596       0.392989       2.213741                    0.997027      25.382885      64.693442       0.739279       0.360830      -1.140304       0.015474      -0.056731       0.015479       0.060806      -0.024504       0.013768      -0.000143      -0.058874       0.034036      -0.046847       0.013075       0.033772              9.581555       7.134762      -2.616632       0.491925      15.455717      -2.771690       6.154187           0.187680

******************************************************
Auxiliary information for the entire system
The total spin magnetic moment of the unit cell is   5.993468
The total net atomic charge of the unit cell is   0.000006
Accuracy of reproducing the electrostatic potential in the unit cell:
  The inner radius (bohr) =    5.0000
  The outer radius (bohr) =   12.0000
  Valid grid points have density less than (e/(bohr^3)) =    0.0001
  The number of valid grid points were=       215250
  The rms potential error without charges in kcal/mol is=      3.48539
  The rms potential error with partial charges in kcal/mol is=      0.77063
  The RRMSE value at monopole order=      0.22110
  The rms potential error with partial charges and cloud penetration in kcal/mol is=      0.76423
  The RRMSE value at monopole order with cloud penetration is=      0.21927
  The rms potential error with partial charges and atomic dipoles in kcal/mol is=      0.27340
  The RRMSE value at dipole order=      0.07844
  The rms potential error with partial charges, atomic dipoles and cloud penetration in kcal/mol is=      0.26355
  The RRMSE value at dipole order with cloud penetration=      0.07562

******************************************************
The electron densities and ab initio electrostatic potential were computed in VASP using the PBE functional and
projector augmented wave method. See the main text of the journal article for a description of computational details.
The atomic charges, dipoles, and quadrupoles were computed with the DDEC6 method as described in
(a) T. A. Manz and N. Gabaldon Limas, RSC Adv. 6 (2016) 47771-47801 DOI: 10.1039/c6ra04656h
(b) N. Gabaldon Limas and T. A. Manz, RSC Adv. 8 (2018) 2678-2707 DOI: 10.1039/c7ra11829e.
For each atom in the material, the electron cloud parameters were fit to the spherically averaged atom-in-material
electron density using radial positions for which this density was between 10^-4 and 10^-2 electrons per cubic bohr.
The polarizabilities, dispersion coefficients, and quantum Drude oscillator (QDO) parameters were fit using the MCLF method.
The magnetic structure of the system was optimized in VASP from the default ferromagnetic initial guess using spin polarization.
The atomic spin moments (ASMs) were computed on this optimized magnetic structure using the DDEC6 partition as inputs
to the method of T. A. Manz and D. S. Sholl, J. Chem. Theory Comput. 7 (2011) 4146-4164 DOI: 10.1021/ct200539n.
The RMSE and RRMSE were computed using a uniform grid with Ewald summation.
