# Supplementary material for: A collection of forcefield precursors for metal–organic frameworks
Source: RSC Adv. 2019 Nov 13;9(63):36492–507. doi: 10.1039/c9ra07327b (PMC9075174; doi:10.1039/c9ra07327b)
Supplement: RA-009-C9RA07327B-s3713 [file RA-009-C9RA07327B-s3713.xyz]

  176
jmolscript: load "" {1 1 1} spacegroup "x,y,z" unitcell [{     10.497000     0.000000     0.000000 }, {      0.000000    14.528000     0.000000 }, {      0.000000    -7.224039    22.519150 }]
Gd     6.088470     0.575806    17.431849     1.994672
Gd     6.088470    -4.147865    16.346876     1.994672
Gd     4.408530     6.728155     5.087301     1.994671
Gd     4.408530    11.451826     6.172274     1.994672
P      3.956634     8.488658    13.969980     0.866675
P      3.956634     2.467284    19.808745     0.866675
P      6.540366    -1.184697     8.549170     0.866675
P      6.540366     4.836677     2.710405     0.866675
H      6.377977     7.105109    14.434775     0.122902
H      6.965809     5.027543    15.218442     0.127811
H      3.107112     4.038874    15.605771     0.122838
H      2.477292     6.131682    14.815349     0.114976
H      1.391902     8.132020    12.673778     0.110033
H      9.690830     8.651692    13.250268     0.123891
H      0.483912    -4.417988    16.770011     0.129100
H      2.658890    -4.928952    16.189017     0.121765
H      3.868145    10.440661    11.935149     0.115847
H      3.851349    10.442396     9.638196     0.122317
H      4.271229     6.462431     9.626937     0.127156
H      4.265981     6.450542    11.932898     0.108604
H      6.377977     3.850832    19.343950     0.122902
H      6.965809     5.928398    18.560283     0.127811
H      3.107112     6.917068    18.172954     0.122838
H      2.477292     4.824259    18.963376     0.114976
H      1.391902     2.823922    21.104947     0.110033
H      9.690830     2.304249    20.528457     0.123891
H      0.483912     0.845930    17.008714     0.129100
H      2.658890     1.356894    17.589708     0.121765
H      3.868145     0.515281    21.843575     0.115847
H      3.851349     7.737584     1.621379     0.122317
H      4.271229    11.717550     1.632638     0.127156
H      4.265981     4.505400    21.845827     0.108604
H      4.119023     0.198852     8.084375     0.122901
H      3.531191     2.276418     7.300708     0.127811
H      7.389888     3.265087     6.913379     0.122838
H      8.019708     1.172279     7.703801     0.114976
H      9.105098    -0.828059     9.845372     0.110034
H      0.806170    -1.347731     9.268882     0.123891
H     10.013088    11.721949     5.749139     0.129100
H      7.838110    12.232913     6.330133     0.121764
H      6.628855    -3.136700    10.584000     0.115847
H      6.645651    -3.138435    12.880954     0.122316
H      6.225771     0.841530    12.892213     0.127155
H      6.231019     0.853419    10.586252     0.108604
H      4.119023     3.453129     3.175200     0.122901
H      3.531191     1.375563     3.958867     0.127811
H      7.389888     0.386893     4.346196     0.122838
H      8.019708     2.479702     3.555774     0.114976
H      9.105098     4.480039     1.414203     0.110034
H      0.806170     4.999712     1.990693     0.123891
H     10.013088     6.458031     5.510436     0.129100
H      7.838110     5.947067     4.929442     0.121764
H      6.628855     6.788680     0.675574     0.115847
H      6.645651    -0.433623    20.897771     0.122316
H      6.225771    -4.413589    20.886512     0.127155
H      6.231019     2.798561     0.673323     0.108604
H      2.760711    -1.786029    16.889362     0.017288
H      7.736289     9.089990     5.629787     0.017288
C      4.365702     6.843099    14.558630    -0.144923
C      5.718766     6.495503    14.673929    -0.076917
C      6.066216     5.252591    15.141876    -0.087761
C      5.093144     4.324169    15.504435    -0.001148
C      3.761075     4.659680    15.374274    -0.094009
C      3.377935     5.913987    14.901147    -0.099569
C      5.452142     3.004256    16.093311     0.555823
C      2.234811     8.818855    14.365867    -0.137678
C      1.207155     8.532264    13.491223    -0.098018
C     10.385732     8.845231    13.838018    -0.102009
C     10.111760     9.450909    15.069365     0.002069
C      0.662361    -4.809093    15.944909    -0.089644
C      1.963989     9.412262    15.599691    -0.074883
C      8.712510    -4.742040    15.457370     0.561915
C      4.046593     8.441325    12.185112    -0.136684
C      3.937425     9.635717    11.473507    -0.078071
C      3.930077     9.638871    10.099163    -0.093294
C      4.039246     8.445460     9.398367    -0.012920
C      4.176756     7.261060    10.091507    -0.089715
C      4.177806     7.255016    11.474858    -0.096000
C      3.988860     8.428482     7.894764     0.656962
C      4.365702     4.112843    19.220095    -0.144923
C      5.718766     4.460438    19.104796    -0.076917
C      6.066216     5.703350    18.636849    -0.087761
C      5.093144     6.631772    18.274290    -0.001148
C      3.761075     6.296261    18.404451    -0.094009
C      3.377935     5.041954    18.877578    -0.099569
C      5.452142     7.951686    17.685414     0.555826
C      2.234811     2.137086    19.412858    -0.137678
C      1.207155     2.423678    20.287502    -0.098018
C     10.385732     2.110710    19.940707    -0.102009
C     10.111760     1.505032    18.709360     0.002069
C      0.662361     1.237035    17.833816    -0.089644
C      1.963989     1.543680    18.179034    -0.074882
C      8.712510     1.169982    18.321355     0.561918
C      4.046593     2.514616    21.593613    -0.136684
C      3.937425     1.320225    22.305218    -0.078071
C      3.930077     8.541109     1.160412    -0.093295
C      4.039246     9.734520     1.861208    -0.012920
C      4.176756    10.918920     1.168068    -0.089715
C      4.177806     3.700926    22.303867    -0.096000
C      3.988860     9.751499     3.364811     0.656963
C      6.131298     0.460862     7.960520    -0.144923
C      4.778234     0.808458     7.845221    -0.076917
C      4.430784     2.051370     7.377274    -0.087761
C      5.403856     2.979792     7.014715    -0.001149
C      6.735925     2.644281     7.144876    -0.094008
C      7.119065     1.389974     7.618003    -0.099569
C      5.044858     4.299705     6.425839     0.555825
C      8.262189    -1.514894     8.153283    -0.137678
C      9.289845    -1.228303     9.027927    -0.098018
C      0.111268    -1.541270     8.681132    -0.102009
C      0.385240    -2.146948     7.449785     0.002069
C      9.834639    12.113054     6.574241    -0.089644
C      8.533011    -2.108301     6.919459    -0.074882
C      1.784490    12.046001     7.061780     0.561917
C      6.450407    -1.137364    10.334038    -0.136684
C      6.559575    -2.331756    11.045643    -0.078071
C      6.566923    -2.334910    12.419987    -0.093295
C      6.457754    -1.141499    13.120783    -0.012920
C      6.320244     0.042901    12.427643    -0.089716
C      6.319194     0.048945    11.044292    -0.096000
C      6.508140    -1.124521    14.624386     0.656962
C      6.131298     3.191118     3.299055    -0.144924
C      4.778234     2.843523     3.414354    -0.076917
C      4.430784     1.600611     3.882301    -0.087761
C      5.403856     0.672189     4.244860    -0.001149
C      6.735925     1.007700     4.114699    -0.094008
C      7.119065     2.262007     3.641572    -0.099570
C      5.044858    -0.647725     4.833736     0.555824
C      8.262189     5.166875     3.106292    -0.137678
C      9.289845     4.880283     2.231648    -0.098018
C      0.111268     5.193251     2.578443    -0.102009
C      0.385240     5.798929     3.809790     0.002069
C      9.834639     6.066926     4.685334    -0.089644
C      8.533011     5.760281     4.340116    -0.074882
C      1.784490     6.133979     4.197795     0.561917
C      6.450407     4.789345     0.925537    -0.136684
C      6.559575     5.983736     0.213932    -0.078071
C      6.566923    -1.237148    21.358738    -0.093295
C      6.457754    -2.430559    20.657942    -0.012920
C      6.320244    -3.614959    21.351082    -0.089716
C      6.319194     3.603035     0.215283    -0.096000
C      6.508140    -2.447538    19.154339     0.656962
C      3.690745    -1.786029    16.889362     0.588266
C      6.806255     9.089990     5.629787     0.588264
O      6.656148     2.786501    16.473209    -0.577101
O      4.569344     2.123413    16.251395    -0.577972
O      7.739438     9.441155    14.730226    -0.561475
O      8.503620    -4.095735    16.537163    -0.554540
O      3.904884     9.526395     7.298682    -0.664819
O      3.999357     7.311505     7.326605    -0.617354
O      4.863260     9.537014    14.551875    -0.736891
O      4.168359    -0.679665    17.044069    -0.584735
O      6.656148     8.169440    17.305516    -0.577104
O      4.569344     8.832528    17.527330    -0.577974
O      7.739438     1.514787    19.048499    -0.561478
O      8.503620     0.523676    17.241562    -0.554543
O      3.904884     8.653586     3.960893    -0.664819
O      3.999357    10.868475     3.932970    -0.617354
O      4.863260     1.418928    19.226850    -0.736891
O      4.168359    -2.892393    16.734656    -0.584735
O      3.840852     4.517460     6.045941    -0.577103
O      5.927656     5.180548     6.267755    -0.577972
O      2.757562    -2.137194     7.788924    -0.561475
O      1.993380    11.399696     5.981987    -0.554540
O      6.592116    -2.222434    15.220468    -0.664818
O      6.497643    -0.007544    15.192545    -0.617354
O      5.633740    -2.233053     7.967275    -0.736892
O      6.328641     7.983626     5.475081    -0.584734
O      3.840852    -0.865479     5.213634    -0.577103
O      5.927656    -1.528567     4.991820    -0.577973
O      2.757562     5.789174     3.470651    -0.561476
O      1.993380     6.780285     5.277588    -0.554541
O      6.592116    -1.349625    18.558257    -0.664818
O      6.497643    -3.564514    18.586180    -0.617354
O      5.633740     5.885033     3.292300    -0.736892
O      6.328641    10.196354     5.784494    -0.584735

The following XYZ coordinates are in angstroms. Other properties are in atomic units.
The sperically averaged electron density of each atom fit to a function of the form exp(a - br)
eigen_1, eigen_2 and eigen_3 are the three eigenvalues of traceless quadrupole moment tensor
  atom number  atomic symbol              X              Y              Z     net charge C6 coefficient C8 coefficient C10 coefficient fluctuating dipole atomic polarizability isotropic forcefield polarizability              a              b squared Pearson coefficient          <r^3>          <r^4>         wp_QDO          m_QDO          q_QDO       dipole_x       dipole_y       dipole_z         dipole            Qxy            Qxz            Qyz     Q(x^2-y^2)  Q(3z^2 - R^2)        eigen_1        eigen_2        eigen_3 static polarizability      alpha(xx)      alpha(xy)      alpha(xz)      alpha(yy)      alpha(yz)      alpha(zz) atomic spin moment
            1             Gd       6.088470       0.575806      17.431849       1.994672     191.682283 0.43962740E+04  0.16421276E+06                                23.268597                           19.095899       1.354326       2.149654                    0.997716      80.996979     201.295589       0.527178       0.311048      -1.284815      -0.007969      -0.019074       0.015042       0.025566      -0.025580      -0.034037      -0.020320       0.009614       0.130230      -0.061404       0.001817       0.059587             28.651320      25.097661      -2.504706       0.967551      34.530912       0.224966      26.325387           0.005176
            2             Gd       6.088470      -4.147865      16.346876       1.994672     191.682300 0.43962744E+04  0.16421278E+06                                23.268601                           19.095902       1.354324       2.149653                    0.997716      80.996985     201.295620       0.527178       0.311048      -1.284815      -0.007968       0.019075      -0.015043       0.025566       0.025580       0.034037      -0.020319       0.009615       0.130230      -0.061404       0.001817       0.059587             28.651325      25.097658       2.504715      -0.967548      34.530929       0.224960      26.325387           0.005177
            3             Gd       4.408530       6.728155       5.087301       1.994671     191.682356 0.43962755E+04  0.16421285E+06                                23.268615                           19.095912       1.354327       2.149653                    0.997716      80.997040     201.295818       0.527177       0.311048      -1.284815       0.007969       0.019076      -0.015042       0.025567      -0.025580      -0.034037      -0.020320       0.009614       0.130229      -0.061404       0.001817       0.059586             28.651343      25.097682      -2.504709       0.967548      34.530937       0.224967      26.325410           0.005185
            4             Gd       4.408530      11.451826       6.172274       1.994672     191.682317 0.43962748E+04  0.16421279E+06                                23.268597                           19.095898       1.354325       2.149653                    0.997716      80.996978     201.295575       0.527178       0.311047      -1.284815       0.007970      -0.019075       0.015042       0.025566       0.025580       0.034037      -0.020320       0.009615       0.130229      -0.061404       0.001817       0.059587             28.651318      25.097655       2.504710      -0.967544      34.530911       0.224968      26.325389           0.005184
            5              P       3.956634       8.488658      13.969980       0.866675     108.333912 0.18696048E+04  0.61693078E+05                                17.902168                           13.398857       0.029976       1.796326                    0.998652      54.453214     170.552323       0.515469       0.360095      -1.132257       0.081915       0.095358       0.043861       0.133142       0.006235      -0.012260      -0.002401      -0.005429      -0.058186      -0.024213       0.005419       0.018795             22.856152      21.539210      -1.276395       1.427063      21.165609      -2.285539      25.863636           0.000090
            6              P       3.956634       2.467284      19.808745       0.866675     108.333924 0.18696051E+04  0.61693090E+05                                17.902170                           13.398859       0.029975       1.796326                    0.998652      54.453219     170.552351       0.515469       0.360095      -1.132257       0.081915      -0.095358      -0.043861       0.133142      -0.006235       0.012260      -0.002401      -0.005429      -0.058186      -0.024213       0.005419       0.018795             22.856157      21.539212       1.276401      -1.427065      21.165615      -2.285550      25.863643           0.000090
            7              P       6.540366      -1.184697       8.549170       0.866675     108.333892 0.18696041E+04  0.61693049E+05                                17.902168                           13.398856       0.029975       1.796326                    0.998652      54.453202     170.552293       0.515469       0.360095      -1.132257      -0.081915      -0.095358      -0.043861       0.133142       0.006235      -0.012260      -0.002401      -0.005429      -0.058185      -0.024213       0.005419       0.018794             22.856152      21.539213      -1.276396       1.427064      21.165606      -2.285534      25.863637           0.000091
            8              P       6.540366       4.836677       2.710405       0.866675     108.333885 0.18696043E+04  0.61693055E+05                                17.902167                           13.398856       0.029975       1.796326                    0.998652      54.453205     170.552300       0.515469       0.360095      -1.132257      -0.081915       0.095358       0.043861       0.133142      -0.006235       0.012260      -0.002401      -0.005429      -0.058186      -0.024213       0.005419       0.018794             22.856151      21.539209       1.276401      -1.427063      21.165606      -2.285543      25.863638           0.000091
            9              H       6.377977       7.105109      14.434775       0.122902       1.095091 0.78766278E+01  0.77114000E+02                                 1.764735                            1.648499      -1.068095       2.383224                    0.997040       3.468556       9.732878       0.483554       1.293803      -0.706193       0.033735       0.025343      -0.008237       0.042990       0.000062      -0.002721      -0.010751       0.012433      -0.031996      -0.017759       0.005656       0.012104              1.836549       1.928116       0.494907      -0.149205       2.077231      -0.237727       1.504301           0.000119
           10              H       6.965809       5.027543      15.218442       0.127811       1.058224 0.77318973E+01  0.73915112E+02                                 1.611089                            1.548424      -0.815019       2.503493                    0.999637       3.111396       8.103230       0.550978       1.162853      -0.739335       0.040157      -0.007235       0.004872       0.041094       0.002104      -0.001859      -0.002902       0.017317      -0.042734      -0.014938      -0.001255       0.016193              1.620957       2.020793      -0.218104       0.041742       1.520784      -0.083694       1.321295           0.000223
           11              H       3.107112       4.038874      15.605771       0.122838       1.075170 0.78269761E+01  0.75396491E+02                                 1.650693                            1.573804      -0.874801       2.470334                    0.999181       3.230863       8.573413       0.535810       1.186693      -0.732243      -0.029902      -0.026207       0.008685       0.040699       0.005516      -0.000381      -0.004828       0.014912      -0.041776      -0.015543      -0.000814       0.016357              1.678694       1.709274       0.351328      -0.133977       1.902296      -0.247784       1.424513           0.000248
           12              H       2.477292       6.131682      14.815349       0.114976       1.111843 0.81339227E+01  0.79188482E+02                                 1.693868                            1.608597      -0.926746       2.436626                    0.998952       3.302863       8.839493       0.527373       1.192960      -0.730558      -0.040757       0.002150      -0.000061       0.040813       0.005454      -0.003099      -0.004936       0.019386      -0.034424      -0.013925      -0.003573       0.017498              1.727611       2.191352      -0.334291       0.136993       1.609171      -0.132440       1.382311           0.000003
           13              H       1.391902       8.132020      12.673778       0.110033       1.179542 0.86635599E+01  0.85577070E+02                                 1.754901                            1.654153      -0.950422       2.422946                    0.998800       3.353871       9.004011       0.523551       1.184367      -0.732807       0.000048      -0.017090      -0.038040       0.041702      -0.000962       0.007295       0.011426       0.010680       0.034204      -0.016742      -0.001653       0.018396              1.794942       1.688027      -0.144681      -0.298498       1.503863       0.327708       2.192936           0.000008
           14              H       9.690830       8.651692      13.250268       0.123891       1.088658 0.77358007E+01  0.73599732E+02                                 1.604075                            1.517231      -0.911474       2.452636                    0.998891       3.121818       7.981996       0.576907       1.115911      -0.750665      -0.029009      -0.008825      -0.026882       0.040522       0.000450       0.006681       0.011406       0.013574       0.027584      -0.016756      -0.000214       0.016970              1.635629       2.009619       0.068400       0.335278       1.296279       0.094872       1.600990           0.000372
           15              H       0.483912      -4.417988      16.770011       0.129100       1.084783 0.78555232E+01  0.75329312E+02                                 1.631593                            1.554831      -0.863310       2.480832                    0.999372       3.124965       8.127854       0.553470       1.154045      -0.741391      -0.005947       0.016330       0.036785       0.040684       0.000220       0.004553       0.010062       0.011536       0.036638      -0.015647      -0.001315       0.016963              1.649058       1.596591      -0.107078      -0.165180       1.460776       0.327901       1.889808           0.000410
           16              H       2.658890      -4.928952      16.189017       0.121765       1.067019 0.74273276E+01  0.72179733E+02                                 1.764014                            1.618938      -1.367052       2.231223                    0.994335       3.714137      10.633822       0.476282       1.323303      -0.697122       0.025492       0.009306       0.030370       0.040728      -0.002925       0.001399       0.009388       0.012472       0.038143      -0.016334       0.000506       0.015827              1.859932       2.286594       0.117027       0.516048       1.520402       0.135137       1.772800           0.000206
           17              H       3.868145      10.440661      11.935149       0.115847       1.139502 0.85008777E+01  0.83875398E+02                                 1.745600                            1.664309      -0.845545       2.482892                    0.999242       3.314685       8.999295       0.508042       1.221899      -0.724494      -0.002733       0.037172       0.018171       0.041466      -0.007282      -0.000248       0.003152      -0.029905       0.015066      -0.019151       0.004059       0.015092              1.775712       1.426351       0.040547      -0.027982       2.063966       0.351676       1.836818           0.000001
           18              H       3.851349      10.442396       9.638196       0.122317       1.039409 0.73708659E+01  0.71215618E+02                                 1.714786                            1.600130      -1.224883       2.304683                    0.995213       3.562979      10.042391       0.486661       1.302636      -0.702612      -0.003465       0.036147      -0.016861       0.040036      -0.002732       0.000610       0.001896      -0.027432      -0.007730      -0.012760      -0.002699       0.015459              1.780978       1.372067      -0.033109       0.062127       2.087688      -0.464084       1.883179           0.000030
           19              H       4.271229       6.462431       9.626937       0.127156       1.030537 0.71822742E+01  0.67604610E+02                                 1.594961                            1.498544      -0.849713       2.486242                    0.999536       3.129079       8.164166       0.554988       1.172488      -0.735652       0.004356      -0.035588      -0.019809       0.040962      -0.003879      -0.000617       0.002870      -0.030076      -0.004270      -0.014823      -0.001890       0.016713              1.637121       1.226682      -0.097389      -0.058537       1.923174       0.401800       1.761507           0.000062
           20              H       4.265981       6.450542      11.932898       0.108604       1.166745 0.84106896E+01  0.82499763E+02                                 1.739993                            1.626397      -1.014469       2.390557                    0.998392       3.371817       9.032531       0.529459       1.179378      -0.733283       0.006290      -0.038849       0.011160       0.040907      -0.004311      -0.000425       0.000085      -0.034674      -0.011548      -0.015954      -0.003836       0.019790              1.798354       1.330124      -0.108661       0.061643       2.073837      -0.497007       1.991101           0.000030
           21              H       6.377977       3.850832      19.343950       0.122902       1.095093 0.78766465E+01  0.77114228E+02                                 1.764737                            1.648501      -1.068099       2.383222                    0.997040       3.468560       9.732892       0.483554       1.293803      -0.706193       0.033735      -0.025343       0.008237       0.042990      -0.000062       0.002721      -0.010751       0.012433      -0.031995      -0.017759       0.005656       0.012104              1.836552       1.928119      -0.494908       0.149205       2.077233      -0.237727       1.504302           0.000119
           22              H       6.965809       5.928398      18.560283       0.127811       1.058226 0.77319123E+01  0.73915289E+02                                 1.611090                            1.548425      -0.815023       2.503491                    0.999637       3.111399       8.103239       0.550978       1.162853      -0.739335       0.040158       0.007234      -0.004872       0.041094      -0.002105       0.001859      -0.002901       0.017317      -0.042734      -0.014938      -0.001255       0.016193              1.620959       2.020795       0.218104      -0.041742       1.520785      -0.083694       1.321296           0.000224
           23              H       3.107112       6.917068      18.172954       0.122838       1.075173 0.78269984E+01  0.75396752E+02                                 1.650695                            1.573805      -0.874804       2.470332                    0.999181       3.230867       8.573424       0.535810       1.186692      -0.732243      -0.029902       0.026207      -0.008685       0.040698      -0.005516       0.000381      -0.004828       0.014912      -0.041776      -0.015543      -0.000815       0.016357              1.678696       1.709275      -0.351329       0.133977       1.902299      -0.247785       1.424515           0.000249
           24              H       2.477292       4.824259      18.963376       0.114976       1.111843 0.81339190E+01  0.79188437E+02                                 1.693868                            1.608597      -0.926746       2.436626                    0.998952       3.302862       8.839490       0.527373       1.192960      -0.730558      -0.040757      -0.002150       0.000061       0.040813      -0.005454       0.003099      -0.004936       0.019386      -0.034424      -0.013925      -0.003573       0.017498              1.727611       2.191352       0.334291      -0.136993       1.609171      -0.132440       1.382310           0.000003
           25              H       1.391902       2.823922      21.104947       0.110033       1.179541 0.86635506E+01  0.85576947E+02                                 1.754899                            1.654152      -0.950421       2.422946                    0.998800       3.353870       9.004004       0.523551       1.184366      -0.732807       0.000048       0.017090       0.038040       0.041703       0.000962      -0.007295       0.011426       0.010680       0.034204      -0.016742      -0.001653       0.018396              1.794940       1.688025       0.144681       0.298497       1.503861       0.327708       2.192934           0.000009
           26              H       9.690830       2.304249      20.528457       0.123891       1.088662 0.77358379E+01  0.73600174E+02                                 1.604079                            1.517235      -0.911482       2.452632                    0.998891       3.121825       7.982019       0.576906       1.115910      -0.750665      -0.029008       0.008825       0.026882       0.040522      -0.000450      -0.006681       0.011406       0.013573       0.027585      -0.016756      -0.000215       0.016970              1.635633       2.009624      -0.068400      -0.335280       1.296282       0.094872       1.600994           0.000372
           27              H       0.483912       0.845930      17.008714       0.129100       1.084787 0.78555582E+01  0.75329727E+02                                 1.631596                            1.554834      -0.863317       2.480829                    0.999372       3.124972       8.127875       0.553470       1.154044      -0.741392      -0.005947      -0.016330      -0.036785       0.040684      -0.000220      -0.004554       0.010062       0.011536       0.036639      -0.015647      -0.001316       0.016963              1.649062       1.596594       0.107079       0.165180       1.460779       0.327902       1.889812           0.000411
           28              H       2.658890       1.356894      17.589708       0.121765       1.067017 0.74273089E+01  0.72179503E+02                                 1.764011                            1.618936      -1.367049       2.231225                    0.994335       3.714132      10.633803       0.476282       1.323303      -0.697122       0.025492      -0.009306      -0.030370       0.040728       0.002925      -0.001399       0.009388       0.012471       0.038144      -0.016334       0.000506       0.015828              1.859929       2.286590      -0.117027      -0.516047       1.520400       0.135137       1.772798           0.000205
           29              H       3.868145       0.515281      21.843575       0.115847       1.139502 0.85008822E+01  0.83875456E+02                                 1.745601                            1.664310      -0.845545       2.482892                    0.999242       3.314685       8.999297       0.508042       1.221900      -0.724493      -0.002733      -0.037172      -0.018171       0.041466       0.007282       0.000248       0.003152      -0.029905       0.015066      -0.019151       0.004059       0.015092              1.775713       1.426352      -0.040547       0.027982       2.063967       0.351676       1.836819           0.000001
           30              H       3.851349       7.737584       1.621379       0.122317       1.039409 0.73708653E+01  0.71215613E+02                                 1.714786                            1.600130      -1.224883       2.304683                    0.995213       3.562979      10.042392       0.486661       1.302636      -0.702612      -0.003465      -0.036147       0.016861       0.040036       0.002732      -0.000610       0.001896      -0.027432      -0.007730      -0.012760      -0.002699       0.015459              1.780979       1.372068       0.033109      -0.062127       2.087689      -0.464084       1.883179           0.000030
           31              H       4.271229      11.717550       1.632638       0.127156       1.030538 0.71822832E+01  0.67604713E+02                                 1.594962                            1.498545      -0.849714       2.486242                    0.999536       3.129080       8.164169       0.554988       1.172488      -0.735652       0.004356       0.035588       0.019809       0.040962       0.003879       0.000617       0.002870      -0.030076      -0.004270      -0.014823      -0.001890       0.016713              1.637122       1.226683       0.097389       0.058537       1.923175       0.401800       1.761507           0.000063
           32              H       4.265981       4.505400      21.845827       0.108604       1.166745 0.84106896E+01  0.82499766E+02                                 1.739993                            1.626398      -1.014469       2.390557                    0.998392       3.371817       9.032532       0.529458       1.179378      -0.733283       0.006290       0.038849      -0.011160       0.040907       0.004311       0.000425       0.000085      -0.034674      -0.011548      -0.015954      -0.003836       0.019790              1.798354       1.330124       0.108661      -0.061643       2.073837      -0.497008       1.991101           0.000030
           33              H       4.119023       0.198852       8.084375       0.122901       1.095093 0.78766460E+01  0.77114211E+02                                 1.764737                            1.648500      -1.068098       2.383223                    0.997040       3.468559       9.732884       0.483554       1.293802      -0.706193      -0.033735      -0.025343       0.008237       0.042990       0.000062      -0.002721      -0.010751       0.012433      -0.031996      -0.017759       0.005656       0.012104              1.836551       1.928118       0.494907      -0.149205       2.077232      -0.237727       1.504302           0.000120
           34              H       3.531191       2.276418       7.300708       0.127811       1.058221 0.77318706E+01  0.73914752E+02                                 1.611082                            1.548418      -0.815023       2.503491                    0.999637       3.111393       8.103202       0.550981       1.162848      -0.739336      -0.040157       0.007234      -0.004872       0.041094       0.002105      -0.001859      -0.002901       0.017317      -0.042734      -0.014938      -0.001255       0.016193              1.620950       2.020783      -0.218102       0.041742       1.520778      -0.083694       1.321290           0.000222
           35              H       7.389888       3.265087       6.913379       0.122838       1.075168 0.78269442E+01  0.75396036E+02                                 1.650683                            1.573795      -0.874804       2.470332                    0.999181       3.230858       8.573365       0.535815       1.186684      -0.732245       0.029902       0.026207      -0.008685       0.040698       0.005516      -0.000381      -0.004828       0.014912      -0.041775      -0.015543      -0.000815       0.016357              1.678684       1.709263       0.351325      -0.133976       1.902283      -0.247782       1.424505           0.000247
           36              H       8.019708       1.172279       7.703801       0.114976       1.111838 0.81338679E+01  0.79187744E+02                                 1.693856                            1.608586      -0.926745       2.436626                    0.998952       3.302853       8.839429       0.527378       1.192952      -0.730560       0.040757      -0.002150       0.000061       0.040813       0.005454      -0.003099      -0.004936       0.019386      -0.034424      -0.013925      -0.003573       0.017498              1.727598       2.191334      -0.334287       0.136992       1.609159      -0.132438       1.382302           0.000001
           37              H       9.105098      -0.828059       9.845372       0.110034       1.179539 0.86635266E+01  0.85576628E+02                                 1.754895                            1.654148      -0.950421       2.422946                    0.998800       3.353866       9.003981       0.523553       1.184364      -0.732808      -0.000048       0.017090       0.038040       0.041702      -0.000962       0.007296       0.011426       0.010680       0.034204      -0.016742      -0.001653       0.018396              1.794935       1.688020      -0.144680      -0.298496       1.503858       0.327706       2.192927           0.000011
           38              H       0.806170      -1.347731       9.268882       0.123891       1.088663 0.77358427E+01  0.73600235E+02                                 1.604080                            1.517235      -0.911481       2.452632                    0.998891       3.121825       7.982021       0.576906       1.115911      -0.750665       0.029008       0.008825       0.026882       0.040522       0.000450       0.006681       0.011406       0.013574       0.027584      -0.016756      -0.000214       0.016970              1.635634       2.009625       0.068400       0.335280       1.296283       0.094872       1.600995           0.000374
           39              H      10.013088      11.721949       5.749139       0.129100       1.084786 0.78555493E+01  0.75329622E+02                                 1.631595                            1.554833      -0.863314       2.480830                    0.999372       3.124970       8.127869       0.553470       1.154044      -0.741391       0.005947      -0.016330      -0.036785       0.040684       0.000220       0.004553       0.010062       0.011536       0.036638      -0.015647      -0.001315       0.016963              1.649061       1.596593      -0.107079      -0.165180       1.460778       0.327902       1.889811           0.000407
           40              H       7.838110      12.232913       6.330133       0.121764       1.067016 0.74273001E+01  0.72179398E+02                                 1.764011                            1.618936      -1.367049       2.231225                    0.994335       3.714130      10.633797       0.476282       1.323304      -0.697122      -0.025492      -0.009306      -0.030370       0.040728      -0.002925       0.001399       0.009388       0.012471       0.038144      -0.016334       0.000506       0.015827              1.859929       2.286589       0.117027       0.516047       1.520399       0.135137       1.772797           0.000206
           41              H       6.628855      -3.136700      10.584000       0.115847       1.139501 0.85008665E+01  0.83875247E+02                                 1.745598                            1.664307      -0.845545       2.482892                    0.999242       3.314683       8.999283       0.508043       1.221898      -0.724494       0.002733      -0.037172      -0.018171       0.041466      -0.007282      -0.000248       0.003152      -0.029905       0.015066      -0.019151       0.004059       0.015092              1.775709       1.426350       0.040547      -0.027982       2.063963       0.351675       1.836816           0.000000
           42              H       6.645651      -3.138435      12.880954       0.122316       1.039409 0.73708687E+01  0.71215643E+02                                 1.714785                            1.600129      -1.224884       2.304683                    0.995213       3.562979      10.042387       0.486661       1.302635      -0.702612       0.003465      -0.036147       0.016861       0.040036      -0.002732       0.000610       0.001896      -0.027432      -0.007730      -0.012760      -0.002699       0.015459              1.780978       1.372067      -0.033109       0.062127       2.087688      -0.464084       1.883179           0.000030
           43              H       6.225771       0.841530      12.892213       0.127155       1.030539 0.71822887E+01  0.67604796E+02                                 1.594964                            1.498547      -0.849715       2.486242                    0.999536       3.129082       8.164183       0.554986       1.172490      -0.735651      -0.004356       0.035588       0.019809       0.040962      -0.003879      -0.000617       0.002870      -0.030076      -0.004270      -0.014823      -0.001890       0.016713              1.637125       1.226685      -0.097390      -0.058537       1.923179       0.401801       1.761511           0.000063
           44              H       6.231019       0.853419      10.586252       0.108604       1.166743 0.84106702E+01  0.82499507E+02                                 1.739989                            1.626394      -1.014468       2.390557                    0.998392       3.371813       9.032510       0.529460       1.179376      -0.733284      -0.006290       0.038849      -0.011160       0.040907      -0.004311      -0.000425       0.000085      -0.034674      -0.011548      -0.015954      -0.003836       0.019790              1.798350       1.330122      -0.108661       0.061643       2.073832      -0.497006       1.991096           0.000030
           45              H       4.119023       3.453129       3.175200       0.122901       1.095095 0.78766578E+01  0.77114358E+02                                 1.764738                            1.648501      -1.068099       2.383222                    0.997040       3.468562       9.732895       0.483554       1.293802      -0.706193      -0.033735       0.025343      -0.008237       0.042990      -0.000062       0.002721      -0.010751       0.012433      -0.031996      -0.017759       0.005656       0.012104              1.836552       1.928120      -0.494908       0.149206       2.077234      -0.237727       1.504303           0.000120
           46              H       3.531191       1.375563       3.958867       0.127811       1.058220 0.77318539E+01  0.73914552E+02                                 1.611080                            1.548416      -0.815019       2.503493                    0.999637       3.111390       8.103192       0.550981       1.162848      -0.739336      -0.040157      -0.007235       0.004872       0.041094      -0.002104       0.001859      -0.002902       0.017317      -0.042734      -0.014938      -0.001255       0.016193              1.620949       2.020781       0.218102      -0.041742       1.520776      -0.083693       1.321289           0.000222
           47              H       7.389888       0.386893       4.346196       0.122838       1.075166 0.78269345E+01  0.75395919E+02                                 1.650682                            1.573794      -0.874801       2.470334                    0.999181       3.230855       8.573356       0.535815       1.186685      -0.732245       0.029902      -0.026207       0.008685       0.040698      -0.005516       0.000381      -0.004828       0.014912      -0.041776      -0.015543      -0.000814       0.016357              1.678683       1.709262      -0.351325       0.133976       1.902283      -0.247781       1.424505           0.000247
           48              H       8.019708       2.479702       3.555774       0.114976       1.111838 0.81338742E+01  0.79187828E+02                                 1.693857                            1.608588      -0.926745       2.436626                    0.998952       3.302854       8.839436       0.527378       1.192953      -0.730560       0.040757       0.002150      -0.000061       0.040813      -0.005454       0.003099      -0.004936       0.019386      -0.034424      -0.013925      -0.003573       0.017498              1.727600       2.191336       0.334288      -0.136992       1.609161      -0.132438       1.382303           0.000002
           49              H       9.105098       4.480039       1.414203       0.110034       1.179539 0.86635276E+01  0.85576647E+02                                 1.754895                            1.654148      -0.950420       2.422946                    0.998800       3.353866       9.003984       0.523552       1.184364      -0.732808      -0.000048      -0.017090      -0.038040       0.041702       0.000962      -0.007296       0.011426       0.010680       0.034204      -0.016742      -0.001653       0.018396              1.794936       1.688021       0.144680       0.298496       1.503858       0.327707       2.192928           0.000011
           50              H       0.806170       4.999712       1.990693       0.123891       1.088663 0.77358453E+01  0.73600271E+02                                 1.604080                            1.517236      -0.911482       2.452632                    0.998891       3.121825       7.982023       0.576906       1.115912      -0.750665       0.029008      -0.008825      -0.026882       0.040522      -0.000450      -0.006681       0.011406       0.013573       0.027584      -0.016756      -0.000214       0.016970              1.635635       2.009626      -0.068400      -0.335280       1.296283       0.094872       1.600996           0.000374
           51              H      10.013088       6.458031       5.510436       0.129100       1.084786 0.78555508E+01  0.75329643E+02                                 1.631596                            1.554834      -0.863315       2.480830                    0.999372       3.124970       8.127871       0.553470       1.154045      -0.741391       0.005947       0.016330       0.036785       0.040684      -0.000220      -0.004554       0.010062       0.011536       0.036638      -0.015647      -0.001315       0.016963              1.649061       1.596594       0.107079       0.165181       1.460779       0.327902       1.889812           0.000407
           52              H       7.838110       5.947067       4.929442       0.121764       1.067019 0.74273199E+01  0.72179639E+02                                 1.764013                            1.618938      -1.367052       2.231223                    0.994335       3.714135      10.633815       0.476282       1.323303      -0.697122      -0.025492       0.009306       0.030370       0.040728       0.002925      -0.001399       0.009388       0.012472       0.038143      -0.016334       0.000506       0.015827              1.859931       2.286593      -0.117027      -0.516048       1.520401       0.135137       1.772800           0.000206
           53              H       6.628855       6.788680       0.675574       0.115847       1.139500 0.85008649E+01  0.83875233E+02                                 1.745598                            1.664307      -0.845545       2.482892                    0.999242       3.314683       8.999285       0.508043       1.221899      -0.724494       0.002733       0.037172       0.018171       0.041466       0.007282       0.000248       0.003152      -0.029905       0.015066      -0.019151       0.004059       0.015092              1.775710       1.426350      -0.040547       0.027982       2.063964       0.351675       1.836816           0.000000
           54              H       6.645651      -0.433623      20.897771       0.122316       1.039409 0.73708699E+01  0.71215663E+02                                 1.714786                            1.600130      -1.224883       2.304683                    0.995213       3.562980      10.042393       0.486661       1.302636      -0.702612       0.003465       0.036147      -0.016861       0.040036       0.002732      -0.000610       0.001896      -0.027432      -0.007730      -0.012760      -0.002699       0.015459              1.780979       1.372068       0.033109      -0.062127       2.087689      -0.464084       1.883180           0.000030
           55              H       6.225771      -4.413589      20.886512       0.127155       1.030539 0.71822927E+01  0.67604841E+02                                 1.594965                            1.498548      -0.849715       2.486242                    0.999536       3.129082       8.164183       0.554986       1.172490      -0.735651      -0.004356      -0.035588      -0.019809       0.040962       0.003879       0.000617       0.002870      -0.030076      -0.004269      -0.014823      -0.001890       0.016713              1.637125       1.226685       0.097390       0.058537       1.923179       0.401801       1.761511           0.000063
           56              H       6.231019       2.798561       0.673323       0.108604       1.166743 0.84106745E+01  0.82499564E+02                                 1.739990                            1.626395      -1.014468       2.390557                    0.998392       3.371814       9.032515       0.529460       1.179377      -0.733284      -0.006290      -0.038849       0.011160       0.040907       0.004311       0.000425       0.000085      -0.034674      -0.011548      -0.015954      -0.003836       0.019790              1.798351       1.330122       0.108661      -0.061643       2.073833      -0.497006       1.991097           0.000030
           57              H       2.760711      -1.786029      16.889362       0.017288       1.248135 0.89900446E+01  0.88286362E+02                                 1.711523                            1.596635      -0.699955       2.507306                    0.999775       3.408307       8.685257       0.586534       1.063362      -0.764252      -0.052404      -0.000000       0.000000       0.052404       0.000000      -0.000000      -0.000679      -0.005147      -0.023425      -0.007841       0.001331       0.006510              1.747246       2.422018      -0.000000       0.000000       1.514267       0.079834       1.305453           0.012121
           58              H       7.736289       9.089990       5.629787       0.017288       1.248133 0.89900358E+01  0.88286302E+02                                 1.711527                            1.596639      -0.699959       2.507305                    0.999775       3.408302       8.685261       0.586531       1.063367      -0.764251       0.052404      -0.000000       0.000000       0.052404      -0.000000       0.000000      -0.000679      -0.005147      -0.023425      -0.007841       0.001331       0.006510              1.747250       2.422024       0.000000      -0.000000       1.514271       0.079835       1.305455           0.012121
           59              C       4.365702       6.843099      14.558630      -0.144923      39.819804 0.58278179E+03  0.14710746E+05                                10.307978                            8.167892      -0.305102       1.883609                    0.997065      30.542901      90.342795       0.565239       0.429285      -1.058424       0.026417      -0.064987       0.032651       0.077377       0.005838       0.001822       0.003596      -0.022428       0.052536      -0.021420       0.002838       0.018582             12.435703      11.484998      -1.711252       1.039633      17.015095      -5.479212       8.807015           0.000703
           60              C       5.718766       6.495503      14.673929      -0.076917      31.415433 0.42079460E+03  0.98789426E+04                                 8.854792                            6.985869      -0.115170       1.950220                    0.998315      29.169578      85.666724       0.599879       0.434913      -1.045623      -0.017788      -0.014932       0.023124       0.032773       0.018808      -0.006587       0.005400       0.050568       0.020983      -0.036218       0.007223       0.028995             10.327868       9.651529      -1.110541       0.745649      14.610788      -3.926909       6.721287           0.000430
           61              C       6.066216       5.252591      15.141876      -0.087761      30.977512 0.40262297E+03  0.93027949E+04                                 8.662668                            6.758586       0.025162       1.994743                    0.999514      28.482477      81.664120       0.623084       0.425446      -1.056567      -0.017028       0.015856       0.009173       0.025010       0.001510       0.003331       0.014443       0.040901      -0.008309      -0.027503       0.004884       0.022619             10.150627       8.495913      -0.485761      -0.012698      15.477548      -4.219956       6.478420           0.001625
           62              C       5.093144       4.324169      15.504435      -0.001148      35.835209 0.43017428E+03  0.10030347E+05                                 9.535049                            6.939909      -0.144589       1.968829                    0.998699      26.927653      75.697244       0.625663       0.419850      -1.067983      -0.005641       0.037106      -0.009540       0.038725       0.004285       0.001978       0.015538       0.004390      -0.006115      -0.017275       0.001723       0.015552             12.205765       9.475238      -1.990922       0.748665      19.509942      -5.901278       7.632114           0.001658
           63              C       3.761075       4.659680      15.374274      -0.094009      31.003985 0.41406732E+03  0.96354258E+04                                 8.662158                            6.853019      -0.007902       1.978019                    0.999548      28.847365      83.030808       0.618845       0.425328      -1.056538       0.007504       0.023568      -0.004425       0.025126       0.021588      -0.002587       0.008419       0.010523      -0.013886      -0.023521      -0.001371       0.024892             10.047317       9.160966      -2.102268       0.957728      14.389514      -4.149786       6.591472           0.001273
           64              C       3.377935       5.913987      14.901147      -0.099569      31.933995 0.42264414E+03  0.98864645E+04                                 8.772316                            6.881704       0.162174       2.024641                    0.999794      29.254951      84.449481       0.623148       0.420193      -1.059653       0.027891      -0.017150       0.015754       0.036335       0.015288      -0.008177       0.014917       0.079830       0.001542      -0.048373       0.005171       0.043201             10.223532       9.392486      -1.587335       0.707270      14.524853      -4.395771       6.753257           0.001050
           65              C       5.452142       3.004256      16.093311       0.555823      25.145931 0.27470694E+03  0.58269981E+04                                 7.989493                            5.886946      -0.124571       2.003338                    0.999453      23.235418      65.963052       0.610364       0.473088      -1.018603       0.013747      -0.043320       0.002550       0.045521       0.001912      -0.035264       0.069785       0.046127       0.180791      -0.090064      -0.012320       0.102384             10.041360       8.056331      -1.556046       1.090709      15.689705      -3.984185       6.378044          -0.003030
           66              C       2.234811       8.818855      14.365867      -0.137678      38.937293 0.54447449E+03  0.13492839E+05                                10.056495                            7.845704      -0.211983       1.915532                    0.997937      29.935579      87.325594       0.582992       0.423953      -1.063255      -0.068689       0.024227       0.023087       0.076407       0.004453      -0.002517      -0.009993      -0.016304      -0.060232      -0.022609       0.000750       0.021859             11.918492      17.823129      -2.234467      -0.649897       6.889125       2.359006      11.043224           0.000529
           67              C       1.207155       8.532264      13.491223      -0.098018      33.197752 0.41507523E+03  0.96626240E+04                                 8.973780                            6.802259       0.131095       2.012401                    0.999772      29.207811      84.024085       0.629400       0.418033      -1.061351      -0.020289       0.019008       0.023812       0.036606       0.006800       0.015329       0.017436      -0.049110       0.100872      -0.044607      -0.001015       0.045622             10.574613      16.794290      -2.061984      -1.172656       5.620259       1.794694       9.309290           0.000327
           68              C      10.385732       8.845231      13.838018      -0.102009      32.733932 0.40933997E+03  0.94536794E+04                                 8.849508                            6.723349       0.081097       2.001655                    0.999621      28.600655      80.763506       0.640429       0.414113      -1.068619       0.023442       0.003755       0.006342       0.024573       0.012523       0.019992       0.006758       0.012643       0.024248      -0.019715      -0.010133       0.029848             10.425329      16.617369      -2.372378      -2.078216       5.762795       2.070263       8.895822           0.001283
           69              C      10.111760       9.450909      15.069365       0.002069      38.250900 0.41852421E+03  0.96474683E+04                                 9.835192                            6.759565       0.035152       2.024991                    0.999174      26.466400      72.872126       0.649031       0.409400      -1.079689       0.036037      -0.005225      -0.007984       0.037279       0.004537      -0.001181       0.001547      -0.007772       0.002741      -0.006816       0.001117       0.005700             13.044259      23.390154      -3.150031      -2.307783       6.389997       2.268705       9.352626           0.002896
           70              C       0.662361      -4.809093      15.944909      -0.089644      32.675658 0.39301599E+03  0.90007947E+04                                 8.893476                            6.609118       0.144681       2.031703                    0.999689      28.164451      79.660030       0.641693       0.416781      -1.065009       0.008756      -0.006397      -0.017436       0.020533       0.003545      -0.001972       0.004585      -0.021088       0.060803      -0.021434       0.000126       0.021308             10.769931      18.613738      -1.882833      -0.313280       5.729654       1.724519       7.966402           0.001213
           71              C       1.963989       9.412262      15.599691      -0.074883      34.044869 0.42583089E+03  0.10012805E+05                                 9.312634                            7.013854      -0.120575       1.947787                    0.998877      29.065505      85.034495       0.601284       0.433219      -1.048123      -0.026095       0.001578      -0.021110       0.033602       0.011397       0.011990      -0.009207      -0.046592       0.069260      -0.040489       0.011797       0.028692             11.111432      17.447113      -2.015060      -0.739400       6.480543       2.359127       9.406638           0.001470
           72              C       8.712510      -4.742040      15.457370       0.561915      26.314811 0.26729527E+03  0.56119221E+04                                 8.172308                            5.766604      -0.057444       2.030589                    0.999529      22.701309      63.404784       0.625325       0.466531      -1.025665      -0.041591       0.009344       0.013834       0.044816       0.022473       0.015238      -0.065706      -0.170759       0.039903      -0.100940      -0.019065       0.120006             10.549370      18.066249      -2.035294      -1.789423       5.997394       1.954847       7.584466          -0.003759
           73              C       4.046593       8.441325      12.185112      -0.136684      40.667898 0.53667183E+03  0.13223611E+05                                10.324840                            7.750038      -0.150795       1.935185                    0.998187      29.599199      85.505695       0.592290       0.419691      -1.068198       0.013556       0.009864      -0.073440       0.075329       0.011966       0.006242       0.009631       0.044672      -0.010358      -0.026437      -0.002862       0.029298             12.800647       5.779466      -0.504153      -0.824077      11.717701      -1.305231      20.904772           0.000697
           74              C       3.937425       9.635717      11.473507      -0.078071      31.974579 0.40149374E+03  0.92771342E+04                                 8.817732                            6.718615       0.114848       2.022335                    0.999423      28.550408      82.061203       0.628723       0.421611      -1.058169       0.012372      -0.027452      -0.016043       0.034118      -0.007204       0.005465       0.015207      -0.013167      -0.094996      -0.036760       0.008636       0.028124             10.493223       4.812721       0.136307      -0.221941       9.674744      -1.635993      16.992203           0.000266
           75              C       3.930077       9.638871      10.099163      -0.093294      33.381539 0.41556220E+03  0.96832100E+04                                 9.117369                            6.873986       0.014692       1.989523                    0.999488      28.732306      82.874840       0.616468       0.426395      -1.055409      -0.000160      -0.017383       0.013325       0.021903      -0.003604       0.008174      -0.011375       0.001749      -0.069991      -0.027933       0.008222       0.019711             10.898679       4.797793      -0.164025      -0.056870      10.089108       0.080348      17.809137           0.000202
           76              C       4.039246       8.445460       9.398367      -0.012920      36.263397 0.41431819E+03  0.95201489E+04                                 9.434621                            6.695154       0.121999       2.051408                    0.999269      26.417943      72.466717       0.657019       0.405713      -1.082848      -0.003418       0.002084       0.048548       0.048713       0.002359       0.004590      -0.000108       0.010468      -0.049316      -0.017138       0.002534       0.014604             12.062986       4.707202      -0.442997       0.054095      10.372106       0.201172      21.109651           0.001611
           77              C       4.176756       7.261060      10.091507      -0.089715      32.724559 0.39224234E+03  0.89722713E+04                                 8.867526                            6.593329       0.085229       2.009184                    0.999684      28.182604      79.478622       0.644276       0.415610      -1.066516      -0.002050       0.013991       0.017043       0.022145      -0.001420       0.002421       0.017963      -0.011579      -0.057532      -0.027074       0.004043       0.023031             10.574500       4.490513      -0.587852      -0.155914       9.498169      -0.741719      17.734818           0.000828
           78              C       4.177806       7.255016      11.474858      -0.096000      33.302639 0.40913238E+03  0.94813661E+04                                 8.974170                            6.738582       0.190807       2.032114                    0.999747      28.989293      82.960257       0.635030       0.416202      -1.063484       0.004949       0.025630      -0.029944       0.039725      -0.004789       0.000769      -0.009136      -0.040522      -0.142985      -0.048564       0.003013       0.045551             10.646458       4.651808      -0.712638      -0.244976       9.565891      -0.256126      17.721674           0.000319
           79              C       3.988860       8.428482       7.894764       0.656962      24.044306 0.22985125E+03  0.46681315E+04                                 7.743735                            5.417646      -0.071776       2.050988                    0.999378      21.475829      59.871163       0.629802       0.478857      -1.014407      -0.023087       0.002345      -0.073750       0.077314       0.004066       0.006221      -0.004399       0.163385      -0.251732      -0.084553      -0.039375       0.123929              9.755522       4.194083      -0.243736      -0.034816      10.537007       0.781637      14.535477          -0.000419
           80              C       4.365702       4.112843      19.220095      -0.144923      39.819785 0.58278132E+03  0.14710732E+05                                10.307975                            8.167889      -0.305102       1.883608                    0.997065      30.542898      90.342785       0.565239       0.429285      -1.058424       0.026417       0.064987      -0.032651       0.077377      -0.005838      -0.001822       0.003596      -0.022428       0.052536      -0.021420       0.002839       0.018582             12.435698      11.485000       1.711245      -1.039631      17.015084      -5.479209       8.807011           0.000702
           81              C       5.718766       4.460438      19.104796      -0.076917      31.415429 0.42079444E+03  0.98789383E+04                                 8.854792                            6.985868      -0.115171       1.950220                    0.998315      29.169578      85.666729       0.599879       0.434913      -1.045623      -0.017788       0.014932      -0.023124       0.032773      -0.018808       0.006587       0.005401       0.050568       0.020984      -0.036218       0.007223       0.028995             10.327868       9.651532       1.110537      -0.745648      14.610785      -3.926907       6.721286           0.000430
           82              C       6.066216       5.703350      18.636849      -0.087761      30.977521 0.40262312E+03  0.93027995E+04                                 8.662671                            6.758588       0.025160       1.994742                    0.999514      28.482486      81.664160       0.623084       0.425446      -1.056567      -0.017028      -0.015856      -0.009173       0.025010      -0.001510      -0.003331       0.014443       0.040902      -0.008309      -0.027504       0.004885       0.022619             10.150629       8.495916       0.485761       0.012697      15.477550      -4.219957       6.478421           0.001626
           83              C       5.093144       6.631772      18.274290      -0.001148      35.835245 0.43017494E+03  0.10030366E+05                                 9.535055                            6.939914      -0.144592       1.968828                    0.998699      26.927673      75.697320       0.625662       0.419850      -1.067983      -0.005641      -0.037106       0.009540       0.038726      -0.004285      -0.001977       0.015538       0.004390      -0.006114      -0.017275       0.001723       0.015552             12.205773       9.475243       1.990920      -0.748664      19.509956      -5.901282       7.632119           0.001659
           84              C       3.761075       6.296261      18.404451      -0.094009      31.004014 0.41406776E+03  0.96354388E+04                                 8.662164                            6.853023      -0.007904       1.978018                    0.999548      28.847376      83.030856       0.618845       0.425328      -1.056538       0.007504      -0.023568       0.004425       0.025126      -0.021588       0.002587       0.008419       0.010524      -0.013885      -0.023521      -0.001371       0.024892             10.047325       9.160969       2.102267      -0.957728      14.389530      -4.149791       6.591477           0.001274
           85              C       3.377935       5.041954      18.877578      -0.099569      31.933980 0.42264378E+03  0.98864541E+04                                 8.772313                            6.881702       0.162174       2.024641                    0.999794      29.254944      84.449457       0.623149       0.420193      -1.059653       0.027891       0.017150      -0.015754       0.036335      -0.015288       0.008177       0.014917       0.079830       0.001542      -0.048373       0.005172       0.043201             10.223529       9.392486       1.587334      -0.707268      14.524846      -4.395769       6.753255           0.001050
           86              C       5.452142       7.951686      17.685414       0.555826      25.145961 0.27470743E+03  0.58270117E+04                                 7.989502                            5.886952      -0.124571       2.003337                    0.999453      23.235452      65.963187       0.610364       0.473088      -1.018603       0.013747       0.043321      -0.002550       0.045521      -0.001911       0.035265       0.069786       0.046127       0.180796      -0.090065      -0.012321       0.102386             10.041369       8.056341       1.556043      -1.090708      15.689717      -3.984186       6.378050          -0.003029
           87              C       2.234811       2.137086      19.412858      -0.137678      38.937279 0.54447426E+03  0.13492832E+05                                10.056493                            7.845703      -0.211982       1.915532                    0.997937      29.935572      87.325567       0.582992       0.423953      -1.063255      -0.068689      -0.024227      -0.023087       0.076407      -0.004453       0.002517      -0.009993      -0.016304      -0.060232      -0.022609       0.000750       0.021860             11.918491      17.823126       2.234466       0.649902       6.889123       2.359006      11.043223           0.000529
           88              C       1.207155       2.423678      20.287502      -0.098018      33.197741 0.41507514E+03  0.96626210E+04                                 8.973778                            6.802258       0.131097       2.012401                    0.999772      29.207801      84.024043       0.629400       0.418033      -1.061351      -0.020289      -0.019008      -0.023812       0.036606      -0.006800      -0.015329       0.017436      -0.049111       0.100872      -0.044607      -0.001015       0.045622             10.574611      16.794286       2.061986       1.172657       5.620260       1.794694       9.309287           0.000327
           89              C      10.385732       2.110710      19.940707      -0.102009      32.733953 0.40934027E+03  0.94536885E+04                                 8.849512                            6.723352       0.081094       2.001654                    0.999621      28.600670      80.763570       0.640429       0.414113      -1.068619       0.023443      -0.003755      -0.006342       0.024574      -0.012523      -0.019992       0.006757       0.012641       0.024249      -0.019715      -0.010133       0.029848             10.425335      16.617377       2.372382       2.078216       5.762798       2.070264       8.895828           0.001284
           90              C      10.111760       1.505032      18.709360       0.002069      38.250943 0.41852450E+03  0.96474771E+04                                 9.835199                            6.759567       0.035148       2.024989                    0.999174      26.466415      72.872189       0.649030       0.409400      -1.079689       0.036037       0.005225       0.007984       0.037279      -0.004537       0.001181       0.001546      -0.007773       0.002740      -0.006816       0.001117       0.005700             13.044272      23.390183       3.150034       2.307783       6.390000       2.268705       9.352632           0.002897
           91              C       0.662361       1.237035      17.833816      -0.089644      32.675689 0.39301626E+03  0.90008028E+04                                 8.893483                            6.609121       0.144677       2.031701                    0.999689      28.164468      79.660102       0.641693       0.416781      -1.065009       0.008756       0.006397       0.017436       0.020533      -0.003545       0.001972       0.004585      -0.021089       0.060803      -0.021435       0.000127       0.021308             10.769941      18.613758       1.882837       0.313280       5.729657       1.724520       7.966409           0.001214
           92              C       1.963989       1.543680      18.179034      -0.074882      34.044842 0.42583038E+03  0.10012790E+05                                 9.312628                            7.013850      -0.120572       1.947788                    0.998877      29.065487      85.034419       0.601285       0.433219      -1.048123      -0.026095      -0.001578       0.021110       0.033602      -0.011397      -0.011990      -0.009207      -0.046592       0.069261      -0.040489       0.011797       0.028692             11.111426      17.447107       2.015060       0.739402       6.480538       2.359124       9.406633           0.001469
           93              C       8.712510       1.169982      18.321355       0.561918      26.314895 0.26729612E+03  0.56119451E+04                                 8.172328                            5.766615      -0.057445       2.030587                    0.999529      22.701353      63.404960       0.625324       0.466531      -1.025665      -0.041591      -0.009345      -0.013834       0.044817      -0.022474      -0.015238      -0.065708      -0.170763       0.039902      -0.100942      -0.019067       0.120009             10.549400      18.066311       2.035300       1.789431       5.997408       1.954852       7.584480          -0.003758
           94              C       4.046593       2.514616      21.593613      -0.136684      40.667897 0.53667182E+03  0.13223611E+05                                10.324841                            7.750038      -0.150795       1.935185                    0.998187      29.599199      85.505702       0.592290       0.419691      -1.068198       0.013556      -0.009864       0.073440       0.075329      -0.011966      -0.006242       0.009631       0.044672      -0.010358      -0.026437      -0.002862       0.029298             12.800649       5.779467       0.504152       0.824076      11.717703      -1.305242      20.904776           0.000698
           95              C       3.937425       1.320225      22.305218      -0.078071      31.974594 0.40149371E+03  0.92771336E+04                                 8.817734                            6.718614       0.114848       2.022335                    0.999423      28.550410      82.061212       0.628723       0.421611      -1.058169       0.012372       0.027452       0.016043       0.034119       0.007204      -0.005465       0.015207      -0.013167      -0.094996      -0.036760       0.008636       0.028124             10.493228       4.812722      -0.136307       0.221942       9.674743      -1.635998      16.992219           0.000266
           96              C       3.930077       8.541109       1.160412      -0.093295      33.381552 0.41556228E+03  0.96832123E+04                                 9.117371                            6.873986       0.014692       1.989523                    0.999488      28.732309      82.874850       0.616468       0.426395      -1.055409      -0.000160       0.017383      -0.013325       0.021903       0.003604      -0.008174      -0.011375       0.001749      -0.069991      -0.027933       0.008222       0.019711             10.898683       4.797795       0.164025       0.056870      10.089112       0.080341      17.809143           0.000202
           97              C       4.039246       9.734520       1.861208      -0.012920      36.263401 0.41431820E+03  0.95201492E+04                                 9.434622                            6.695154       0.121999       2.051408                    0.999269      26.417944      72.466718       0.657019       0.405713      -1.082848      -0.003417      -0.002084      -0.048548       0.048713      -0.002359      -0.004590      -0.000108       0.010468      -0.049316      -0.017138       0.002534       0.014604             12.062987       4.707202       0.442997      -0.054095      10.372105       0.201177      21.109655           0.001610
           98              C       4.176756      10.918920       1.168068      -0.089715      32.724576 0.39224267E+03  0.89722804E+04                                 8.867529                            6.593332       0.085229       2.009184                    0.999684      28.182606      79.478632       0.644276       0.415610      -1.066516      -0.002050      -0.013991      -0.017043       0.022145       0.001420      -0.002420       0.017963      -0.011579      -0.057532      -0.027074       0.004043       0.023031             10.574503       4.490514       0.587853       0.155913       9.498174      -0.741727      17.734822           0.000828
           99              C       4.177806       3.700926      22.303867      -0.096000      33.302639 0.40913257E+03  0.94813716E+04                                 8.974171                            6.738584       0.190807       2.032114                    0.999747      28.989291      82.960253       0.635030       0.416202      -1.063484       0.004949      -0.025630       0.029944       0.039725       0.004789      -0.000769      -0.009136      -0.040522      -0.142985      -0.048564       0.003013       0.045551             10.646457       4.651808       0.712638       0.244975       9.565894      -0.256133      17.721670           0.000319
          100              C       3.988860       9.751499       3.364811       0.656963      24.044300 0.22985112E+03  0.46681283E+04                                 7.743733                            5.417644      -0.071777       2.050987                    0.999378      21.475831      59.871171       0.629802       0.478857      -1.014407      -0.023087      -0.002345       0.073750       0.077314      -0.004066      -0.006221      -0.004399       0.163385      -0.251733      -0.084554      -0.039375       0.123929              9.755520       4.194082       0.243736       0.034817      10.537003       0.781643      14.535476          -0.000418
          101              C       6.131298       0.460862       7.960520      -0.144923      39.819798 0.58278168E+03  0.14710743E+05                                10.307978                            8.167892      -0.305103       1.883608                    0.997065      30.542895      90.342773       0.565239       0.429285      -1.058424      -0.026417       0.064987      -0.032651       0.077377       0.005838       0.001822       0.003596      -0.022428       0.052536      -0.021420       0.002838       0.018582             12.435702      11.484994      -1.711256       1.039635      17.015096      -5.479211       8.807015           0.000703
          102              C       4.778234       0.808458       7.845221      -0.076917      31.415416 0.42079425E+03  0.98789323E+04                                 8.854788                            6.985865      -0.115171       1.950220                    0.998315      29.169568      85.666676       0.599880       0.434912      -1.045623       0.017788       0.014932      -0.023124       0.032773       0.018808      -0.006587       0.005401       0.050568       0.020984      -0.036218       0.007223       0.028995             10.327863       9.651522      -1.110537       0.745647      14.610783      -3.926907       6.721284           0.000431
          103              C       4.430784       2.051370       7.377274      -0.087761      30.977506 0.40262283E+03  0.93027901E+04                                 8.662666                            6.758585       0.025159       1.994742                    0.999514      28.482468      81.664064       0.623084       0.425446      -1.056567       0.017028      -0.015856      -0.009173       0.025010       0.001510       0.003331       0.014444       0.040902      -0.008308      -0.027504       0.004885       0.022619             10.150626       8.495903      -0.485758      -0.012699      15.477552      -4.219958       6.478421           0.001626
          104              C       5.403856       2.979792       7.014715      -0.001149      35.835255 0.43017485E+03  0.10030363E+05                                 9.535054                            6.939912      -0.144593       1.968828                    0.998699      26.927675      75.697310       0.625663       0.419850      -1.067983       0.005642      -0.037106       0.009540       0.038726       0.004285       0.001977       0.015538       0.004390      -0.006115      -0.017276       0.001723       0.015552             12.205774       9.475236      -1.990923       0.748665      19.509964      -5.901286       7.632121           0.001661
          105              C       6.735925       2.644281       7.144876      -0.094008      31.003957 0.41406697E+03  0.96354133E+04                                 8.662146                            6.853012      -0.007903       1.978018                    0.999548      28.847353      83.030690       0.618846       0.425328      -1.056538      -0.007504      -0.023568       0.004424       0.025126       0.021589      -0.002587       0.008419       0.010524      -0.013884      -0.023522      -0.001371       0.024893             10.047301       9.160951      -2.102266       0.957727      14.389487      -4.149777       6.591463           0.001272
          106              C       7.119065       1.389974       7.618003      -0.099569      31.933985 0.42264409E+03  0.98864605E+04                                 8.772307                            6.881700       0.162174       2.024640                    0.999794      29.254943      84.449376       0.623149       0.420192      -1.059654      -0.027891       0.017150      -0.015755       0.036335       0.015288      -0.008176       0.014917       0.079830       0.001542      -0.048373       0.005172       0.043201             10.223520       9.392470      -1.587330       0.707267      14.524837      -4.395765       6.753251           0.001048
          107              C       5.044858       4.299705       6.425839       0.555825      25.146001 0.27470776E+03  0.58270200E+04                                 7.989509                            5.886955      -0.124571       2.003337                    0.999453      23.235456      65.963191       0.610364       0.473088      -1.018603      -0.013747       0.043320      -0.002550       0.045521       0.001912      -0.035265       0.069786       0.046127       0.180796      -0.090065      -0.012321       0.102386             10.041382       8.056344      -1.556049       1.090710      15.689744      -3.984196       6.378057          -0.003026
          108              C       8.262189      -1.514894       8.153283      -0.137678      38.937284 0.54447428E+03  0.13492832E+05                                10.056494                            7.845703      -0.211983       1.915531                    0.997937      29.935570      87.325559       0.582992       0.423953      -1.063255       0.068688      -0.024227      -0.023087       0.076407       0.004453      -0.002517      -0.009993      -0.016304      -0.060232      -0.022609       0.000750       0.021860             11.918492      17.823133      -2.234468      -0.649901       6.889123       2.359005      11.043220           0.000528
          109              C       9.289845      -1.228303       9.027927      -0.098018      33.197740 0.41507507E+03  0.96626180E+04                                 8.973775                            6.802256       0.131097       2.012401                    0.999772      29.207801      84.024013       0.629401       0.418033      -1.061351       0.020289      -0.019008      -0.023812       0.036606       0.006800       0.015329       0.017436      -0.049111       0.100872      -0.044607      -0.001015       0.045622             10.574607      16.794285      -2.061982      -1.172655       5.620255       1.794691       9.309280           0.000328
          110              C       0.111268      -1.541270       8.681132      -0.102009      32.733932 0.40933994E+03  0.94536785E+04                                 8.849505                            6.723347       0.081096       2.001654                    0.999621      28.600665      80.763531       0.640429       0.414112      -1.068619      -0.023443      -0.003755      -0.006342       0.024574       0.012523       0.019992       0.006758       0.012642       0.024249      -0.019715      -0.010133       0.029848             10.425325      16.617361      -2.372375      -2.078210       5.762793       2.070262       8.895821           0.001284
          111              C       0.385240      -2.146948       7.449785       0.002069      38.250945 0.41852473E+03  0.96474836E+04                                 9.835200                            6.759569       0.035150       2.024990                    0.999174      26.466419      72.872200       0.649030       0.409400      -1.079689      -0.036037       0.005225       0.007984       0.037279       0.004536      -0.001181       0.001547      -0.007772       0.002741      -0.006816       0.001117       0.005699             13.044268      23.390170      -3.150033      -2.307784       6.390001       2.268707       9.352634           0.002895
          112              C       9.834639      12.113054       6.574241      -0.089644      32.675664 0.39301605E+03  0.90007966E+04                                 8.893477                            6.609118       0.144681       2.031703                    0.999689      28.164459      79.660058       0.641693       0.416781      -1.065009      -0.008756       0.006397       0.017436       0.020533       0.003545      -0.001972       0.004585      -0.021088       0.060803      -0.021434       0.000126       0.021308             10.769932      18.613737      -1.882832      -0.313280       5.729654       1.724520       7.966404           0.001209
          113              C       8.533011      -2.108301       6.919459      -0.074882      34.044836 0.42583042E+03  0.10012790E+05                                 9.312627                            7.013850      -0.120573       1.947788                    0.998877      29.065481      85.034398       0.601285       0.433219      -1.048123       0.026095      -0.001578       0.021110       0.033602       0.011397       0.011990      -0.009207      -0.046592       0.069261      -0.040489       0.011797       0.028692             11.111424      17.447102      -2.015058      -0.739402       6.480538       2.359125       9.406631           0.001469
          114              C       1.784490      12.046001       7.061780       0.561917      26.314864 0.26729586E+03  0.56119379E+04                                 8.172321                            5.766612      -0.057444       2.030588                    0.999529      22.701339      63.404903       0.625324       0.466531      -1.025665       0.041591      -0.009344      -0.013834       0.044817       0.022474       0.015238      -0.065707      -0.170761       0.039903      -0.100941      -0.019066       0.120007             10.549387      18.066281      -2.035299      -1.789427       5.997402       1.954850       7.584477          -0.003758
          115              C       6.450407      -1.137364      10.334038      -0.136684      40.667896 0.53667180E+03  0.13223610E+05                                10.324840                            7.750038      -0.150796       1.935185                    0.998187      29.599199      85.505699       0.592290       0.419691      -1.068198      -0.013556      -0.009864       0.073440       0.075329       0.011966       0.006242       0.009631       0.044672      -0.010358      -0.026437      -0.002862       0.029298             12.800647       5.779467      -0.504153      -0.824077      11.717700      -1.305227      20.904774           0.000698
          116              C       6.559575      -2.331756      11.045643      -0.078071      31.974611 0.40149423E+03  0.92771481E+04                                 8.817737                            6.718619       0.114848       2.022335                    0.999423      28.550418      82.061232       0.628722       0.421611      -1.058169      -0.012372       0.027452       0.016043       0.034119      -0.007204       0.005465       0.015208      -0.013167      -0.094996      -0.036760       0.008636       0.028124             10.493229       4.812724       0.136307      -0.221942       9.674745      -1.635992      16.992217           0.000265
          117              C       6.566923      -2.334910      12.419987      -0.093295      33.381531 0.41556207E+03  0.96832058E+04                                 9.117366                            6.873984       0.014692       1.989523                    0.999488      28.732304      82.874819       0.616468       0.426395      -1.055409       0.000160       0.017383      -0.013325       0.021903      -0.003604       0.008174      -0.011375       0.001749      -0.069991      -0.027933       0.008222       0.019711             10.898675       4.797792      -0.164025      -0.056870      10.089107       0.080347      17.809127           0.000202
          118              C       6.457754      -1.141499      13.120783      -0.012920      36.263384 0.41431809E+03  0.95201456E+04                                 9.434616                            6.695152       0.121999       2.051408                    0.999269      26.417942      72.466696       0.657019       0.405712      -1.082848       0.003417      -0.002084      -0.048548       0.048713       0.002359       0.004590      -0.000108       0.010468      -0.049316      -0.017138       0.002534       0.014604             12.062978       4.707199      -0.442997       0.054095      10.372103       0.201173      21.109631           0.001611
          119              C       6.320244       0.042901      12.427643      -0.089716      32.724587 0.39224274E+03  0.89722831E+04                                 8.867531                            6.593332       0.085227       2.009183                    0.999684      28.182622      79.478696       0.644276       0.415610      -1.066516       0.002050      -0.013991      -0.017043       0.022145      -0.001420       0.002421       0.017963      -0.011579      -0.057532      -0.027074       0.004043       0.023031             10.574506       4.490515      -0.587853      -0.155915       9.498177      -0.741715      17.734826           0.000830
          120              C       6.319194       0.048945      11.044292      -0.096000      33.302638 0.40913238E+03  0.94813660E+04                                 8.974170                            6.738583       0.190807       2.032114                    0.999747      28.989291      82.960245       0.635030       0.416202      -1.063484      -0.004949      -0.025630       0.029944       0.039724      -0.004788       0.000769      -0.009136      -0.040522      -0.142985      -0.048564       0.003013       0.045551             10.646457       4.651808      -0.712638      -0.244977       9.565889      -0.256120      17.721675           0.000320
          121              C       6.508140      -1.124521      14.624386       0.656962      24.044302 0.22985122E+03  0.46681306E+04                                 7.743733                            5.417645      -0.071778       2.050987                    0.999378      21.475825      59.871144       0.629802       0.478857      -1.014407       0.023087      -0.002345       0.073750       0.077314       0.004066       0.006221      -0.004399       0.163385      -0.251732      -0.084553      -0.039375       0.123929              9.755520       4.194082      -0.243736      -0.034816      10.537007       0.781636      14.535471          -0.000418
          122              C       6.131298       3.191118       3.299055      -0.144924      39.819787 0.58278148E+03  0.14710737E+05                                10.307975                            8.167891      -0.305103       1.883608                    0.997065      30.542902      90.342799       0.565239       0.429285      -1.058424      -0.026417      -0.064987       0.032651       0.077377      -0.005838      -0.001822       0.003596      -0.022428       0.052536      -0.021420       0.002839       0.018582             12.435697      11.484998       1.711248      -1.039632      17.015082      -5.479207       8.807011           0.000703
          123              C       4.778234       2.843523       3.414354      -0.076917      31.415425 0.42079446E+03  0.98789386E+04                                 8.854790                            6.985867      -0.115171       1.950220                    0.998315      29.169580      85.666728       0.599879       0.434913      -1.045623       0.017788      -0.014932       0.023124       0.032773      -0.018808       0.006587       0.005401       0.050568       0.020984      -0.036218       0.007223       0.028995             10.327864       9.651529       1.110534      -0.745647      14.610780      -3.926905       6.721285           0.000432
          124              C       4.430784       1.600611       3.882301      -0.087761      30.977482 0.40262260E+03  0.93027833E+04                                 8.662662                            6.758583       0.025161       1.994743                    0.999514      28.482456      81.664016       0.623084       0.425446      -1.056567       0.017028       0.015856       0.009173       0.025010      -0.001510      -0.003331       0.014443       0.040902      -0.008308      -0.027504       0.004885       0.022619             10.150618       8.495900       0.485759       0.012698      15.477538      -4.219953       6.478417           0.001626
          125              C       5.403856       0.672189       4.244860      -0.001149      35.835204 0.43017452E+03  0.10030353E+05                                 9.535047                            6.939910      -0.144590       1.968829                    0.998699      26.927654      75.697231       0.625663       0.419850      -1.067983       0.005641       0.037106      -0.009540       0.038726      -0.004285      -0.001978       0.015538       0.004390      -0.006115      -0.017276       0.001723       0.015553             12.205760       9.475228       1.990918      -0.748663      19.509940      -5.901277       7.632113           0.001661
          126              C       6.735925       1.007700       4.114699      -0.094008      31.003951 0.41406692E+03  0.96354116E+04                                 8.662144                            6.853012      -0.007901       1.978019                    0.999548      28.847339      83.030635       0.618846       0.425328      -1.056538      -0.007505       0.023568      -0.004424       0.025126      -0.021588       0.002587       0.008419       0.010523      -0.013885      -0.023521      -0.001371       0.024892             10.047298       9.160945       2.102262      -0.957725      14.389488      -4.149776       6.591462           0.001273
          127              C       7.119065       2.262007       3.641572      -0.099570      31.933989 0.42264413E+03  0.98864619E+04                                 8.772307                            6.881701       0.162174       2.024640                    0.999794      29.254953      84.449416       0.623149       0.420192      -1.059654      -0.027891      -0.017150       0.015755       0.036335      -0.015288       0.008176       0.014917       0.079830       0.001542      -0.048373       0.005172       0.043201             10.223519       9.392475       1.587328      -0.707266      14.524831      -4.395763       6.753251           0.001049
          128              C       5.044858      -0.647725       4.833736       0.555824      25.145892 0.27470662E+03  0.58269893E+04                                 7.989484                            5.886942      -0.124570       2.003339                    0.999453      23.235404      65.962988       0.610365       0.473088      -1.018603      -0.013747      -0.043320       0.002550       0.045520      -0.001912       0.035264       0.069786       0.046127       0.180791      -0.090064      -0.012320       0.102384             10.041344       8.056324       1.556035      -1.090705      15.689673      -3.984174       6.378035          -0.003027
          129              C       8.262189       5.166875       3.106292      -0.137678      38.937279 0.54447424E+03  0.13492831E+05                                10.056494                            7.845703      -0.211983       1.915531                    0.997937      29.935571      87.325564       0.582992       0.423953      -1.063255       0.068688       0.024227       0.023087       0.076407      -0.004453       0.002517      -0.009993      -0.016304      -0.060232      -0.022610       0.000750       0.021860             11.918491      17.823126       2.234465       0.649904       6.889122       2.359007      11.043224           0.000528
          130              C       9.289845       4.880283       2.231648      -0.098018      33.197737 0.41507513E+03  0.96626199E+04                                 8.973774                            6.802257       0.131098       2.012402                    0.999772      29.207799      84.024006       0.629401       0.418033      -1.061351       0.020289       0.019008       0.023812       0.036606      -0.006800      -0.015329       0.017436      -0.049111       0.100872      -0.044607      -0.001015       0.045622             10.574605      16.794279       2.061983       1.172655       5.620257       1.794693       9.309281           0.000328
          131              C       0.111268       5.193251       2.578443      -0.102009      32.733930 0.40933998E+03  0.94536795E+04                                 8.849506                            6.723347       0.081096       2.001654                    0.999621      28.600664      80.763532       0.640429       0.414112      -1.068619      -0.023443       0.003755       0.006342       0.024574      -0.012523      -0.019992       0.006758       0.012642       0.024249      -0.019715      -0.010133       0.029848             10.425325      16.617360       2.372377       2.078210       5.762794       2.070262       8.895822           0.001284
          132              C       0.385240       5.798929       3.809790       0.002069      38.250961 0.41852476E+03  0.96474846E+04                                 9.835202                            6.759569       0.035150       2.024990                    0.999174      26.466424      72.872217       0.649030       0.409400      -1.079689      -0.036037      -0.005225      -0.007984       0.037279      -0.004536       0.001181       0.001547      -0.007773       0.002741      -0.006816       0.001117       0.005699             13.044274      23.390186       3.150034       2.307783       6.390001       2.268706       9.352634           0.002895
          133              C       9.834639       6.066926       4.685334      -0.089644      32.675677 0.39301608E+03  0.90007977E+04                                 8.893480                            6.609119       0.144680       2.031702                    0.999689      28.164462      79.660075       0.641693       0.416781      -1.065009      -0.008756      -0.006397      -0.017436       0.020533      -0.003545       0.001972       0.004585      -0.021089       0.060803      -0.021434       0.000126       0.021308             10.769937      18.613751       1.882836       0.313280       5.729654       1.724519       7.966406           0.001209
          134              C       8.533011       5.760281       4.340116      -0.074882      34.044851 0.42583050E+03  0.10012793E+05                                 9.312631                            7.013851      -0.120575       1.947787                    0.998877      29.065493      85.034452       0.601284       0.433219      -1.048123       0.026095       0.001578      -0.021110       0.033602      -0.011397      -0.011990      -0.009207      -0.046592       0.069261      -0.040489       0.011797       0.028692             11.111429      17.447113       2.015060       0.739402       6.480539       2.359125       9.406636           0.001469
          135              C       1.784490       6.133979       4.197795       0.561917      26.314890 0.26729608E+03  0.56119439E+04                                 8.172326                            5.766614      -0.057444       2.030588                    0.999529      22.701349      63.404942       0.625324       0.466531      -1.025665       0.041591       0.009344       0.013834       0.044817      -0.022474      -0.015238      -0.065707      -0.170761       0.039903      -0.100941      -0.019066       0.120008             10.549396      18.066303       2.035299       1.789429       5.997406       1.954851       7.584479          -0.003758
          136              C       6.450407       4.789345       0.925537      -0.136684      40.667904 0.53667186E+03  0.13223612E+05                                10.324842                            7.750038      -0.150796       1.935185                    0.998187      29.599201      85.505707       0.592290       0.419691      -1.068198      -0.013556       0.009864      -0.073440       0.075329      -0.011966      -0.006242       0.009631       0.044672      -0.010358      -0.026437      -0.002862       0.029298             12.800649       5.779467       0.504152       0.824076      11.717702      -1.305239      20.904779           0.000698
          137              C       6.559575       5.983736       0.213932      -0.078071      31.974596 0.40149384E+03  0.92771371E+04                                 8.817734                            6.718615       0.114848       2.022335                    0.999423      28.550420      82.061239       0.628723       0.421611      -1.058169      -0.012372      -0.027452      -0.016043       0.034119       0.007204      -0.005465       0.015208      -0.013167      -0.094996      -0.036760       0.008636       0.028124             10.493226       4.812722      -0.136307       0.221941       9.674745      -1.636001      16.992211           0.000265
          138              C       6.566923      -1.237148      21.358738      -0.093295      33.381537 0.41556212E+03  0.96832072E+04                                 9.117367                            6.873984       0.014692       1.989523                    0.999488      28.732305      82.874823       0.616468       0.426395      -1.055409       0.000160      -0.017383       0.013325       0.021903       0.003604      -0.008174      -0.011375       0.001749      -0.069991      -0.027933       0.008222       0.019711             10.898677       4.797793       0.164025       0.056870      10.089109       0.080341      17.809128           0.000202
          139              C       6.457754      -2.430559      20.657942      -0.012920      36.263378 0.41431800E+03  0.95201432E+04                                 9.434616                            6.695151       0.121999       2.051408                    0.999269      26.417939      72.466687       0.657019       0.405712      -1.082848       0.003417       0.002084       0.048548       0.048713      -0.002359      -0.004590      -0.000108       0.010468      -0.049316      -0.017138       0.002534       0.014604             12.062977       4.707199       0.442997      -0.054095      10.372102       0.201177      21.109629           0.001611
          140              C       6.320244      -3.614959      21.351082      -0.089716      32.724609 0.39224315E+03  0.89722947E+04                                 8.867536                            6.593336       0.085226       2.009183                    0.999684      28.182626      79.478717       0.644275       0.415610      -1.066516       0.002050       0.013991       0.017043       0.022145       0.001420      -0.002421       0.017963      -0.011580      -0.057532      -0.027074       0.004043       0.023031             10.574511       4.490517       0.587853       0.155914       9.498183      -0.741722      17.734833           0.000830
          141              C       6.319194       3.603035       0.215283      -0.096000      33.302651 0.40913274E+03  0.94813765E+04                                 8.974174                            6.738586       0.190807       2.032114                    0.999747      28.989296      82.960272       0.635030       0.416202      -1.063484      -0.004949       0.025630      -0.029944       0.039724       0.004788      -0.000769      -0.009136      -0.040522      -0.142985      -0.048564       0.003013       0.045551             10.646460       4.651810       0.712638       0.244976       9.565894      -0.256127      17.721676           0.000320
          142              C       6.508140      -2.447538      19.154339       0.656962      24.044289 0.22985102E+03  0.46681257E+04                                 7.743731                            5.417643      -0.071778       2.050987                    0.999378      21.475822      59.871132       0.629802       0.478857      -1.014407       0.023087       0.002345      -0.073750       0.077314      -0.004066      -0.006221      -0.004399       0.163386      -0.251733      -0.084554      -0.039375       0.123929              9.755516       4.194080       0.243736       0.034816      10.537002       0.781642      14.535466          -0.000418
          143              C       3.690745      -1.786029      16.889362       0.588266      17.754934 0.17694207E+03  0.33624922E+04                                 6.063541                            4.594128       0.381258       2.198544                    0.999426      20.841708      56.009105       0.720559       0.447308      -1.032938       0.059490      -0.000000       0.000000       0.059490       0.000000      -0.000000      -0.039688       0.014873       0.411881      -0.083226      -0.061210       0.144436              6.934866       6.344289       0.000000       0.000001      10.628788       1.611072       3.831523           0.004019
          144              C       6.806255       9.089990       5.629787       0.588264      17.754924 0.17694197E+03  0.33624900E+04                                 6.063539                            4.594127       0.381255       2.198543                    0.999426      20.841701      56.009092       0.720559       0.447308      -1.032938      -0.059490      -0.000000       0.000000       0.059490      -0.000000       0.000000      -0.039688       0.014873       0.411879      -0.083226      -0.061210       0.144436              6.934864       6.344290       0.000000      -0.000001      10.628780       1.611071       3.831522           0.004021
          145              O       6.656148       2.786501      16.473209      -0.577101      32.633660 0.52687544E+03  0.12610157E+05                                 8.115939                            7.106001       0.355678       2.152393                    0.996671      28.135397      73.949639       0.712065       0.359397      -1.137940       0.015027       0.047273      -0.039205       0.063227      -0.026019       0.029660       0.037223       0.107958       0.039975      -0.085747       0.021087       0.064660              9.037676      10.890237      -3.100905       2.124588       9.635135      -1.664041       6.587657           0.079186
          146              O       4.569344       2.123413      16.251395      -0.577972      34.490085 0.53417387E+03  0.12850692E+05                                 8.503525                            7.202299       0.225545       2.112894                    0.995755      28.203919      74.733904       0.699152       0.364159      -1.132276      -0.028004       0.034894      -0.040688       0.060475       0.057318      -0.040335       0.026781       0.006582       0.001301      -0.084183       0.024055       0.060129              9.804574       8.282516       2.412389      -1.138970      14.247255      -2.210443       6.883949           0.062600
          147              O       7.739438       9.441155      14.730226      -0.561475      35.086535 0.52792953E+03  0.12605133E+05                                 8.499053                            7.077104       0.580515       2.229648                    0.998311      27.619341      71.823461       0.721055       0.355768      -1.144140       0.049217      -0.017089      -0.024353       0.057510       0.030078       0.060255      -0.021240      -0.026726      -0.038509      -0.082965       0.030249       0.052716              9.908522      15.760203       1.278820       2.206200       6.624354       0.617201       7.341009           0.102410
          148              O       8.503620      -4.095735      16.537163      -0.554540      31.600627 0.48678500E+03  0.11399827E+05                                 7.888723                            6.777454       0.506635       2.209005                    0.998480      27.369477      70.699881       0.739125       0.353857      -1.144629       0.062538      -0.000914       0.007174       0.062955      -0.008491      -0.016130       0.008352      -0.127774       0.150003      -0.091169       0.034411       0.056757              8.840714       9.620378      -1.851216      -2.609192       7.314240       2.953126       9.587524           0.089823
          149              O       3.904884       9.526395       7.298682      -0.664819      46.552248 0.67717130E+03  0.17270470E+05                                10.343426                            8.129887       0.114521       2.051887                    0.996951      29.866798      81.244980       0.656143       0.366017      -1.131858      -0.049136      -0.079119       0.047017       0.104330       0.003323       0.008712      -0.022495       0.088184      -0.221135      -0.081142      -0.000344       0.081487             12.199789       6.614012      -0.334871      -0.208083      17.530644      -5.686439      12.454710           0.032428
          150              O       3.999357       7.311505       7.326605      -0.617354      42.703703 0.57723659E+03  0.14128256E+05                                 9.795182                            7.461174       0.205981       2.103801                    0.996574      28.467107      75.556018       0.691958       0.361653      -1.136656      -0.038699       0.015888       0.057028       0.070726      -0.003300       0.009176       0.029354       0.048580      -0.235375      -0.087545       0.023389       0.064156             12.174076       5.932374      -0.597375      -0.497307      15.577687       7.271599      15.012167           0.016763
          151              O       4.863260       9.537014      14.551875      -0.736891      49.278662 0.79658796E+03  0.21147964E+05                                10.878173                            8.900941      -0.225324       1.944319                    0.994296      30.923087      85.691364       0.618589       0.372966      -1.127079      -0.012657       0.000091      -0.055337       0.056766       0.017615      -0.002661       0.014592       0.003454      -0.066482      -0.029993      -0.000066       0.030060             12.897307      13.289953       5.359010       3.952487      13.532412       3.446632      11.869556           0.001092
          152              O       4.168359      -0.679665      17.044069      -0.584735      38.692325 0.54358527E+03  0.13090881E+05                                 9.073022                            7.244002       0.297159       2.142063                    0.997014      27.677950      72.588954       0.702561       0.362010      -1.137716      -0.065473      -0.061197      -0.022680       0.092446       0.019552       0.008953      -0.013375      -0.098712       0.165883      -0.081676       0.021674       0.060001             10.603624       7.971526       3.027738       0.420400      17.262413       2.724874       6.576932           0.041100
          153              O       6.656148       8.169440      17.305516      -0.577104      32.633750 0.52687735E+03  0.12610210E+05                                 8.115936                            7.105999       0.355684       2.152394                    0.996671      28.135514      73.949901       0.712068       0.359395      -1.137941       0.015026      -0.047270       0.039204       0.063223       0.026027      -0.029659       0.037225       0.107967       0.039996      -0.085757       0.021095       0.064662              9.037671      10.890232       3.100899      -2.124586       9.635127      -1.664039       6.587654           0.079182
          154              O       4.569344       8.832528      17.527330      -0.577974      34.490143 0.53417494E+03  0.12850721E+05                                 8.503520                            7.202294       0.225552       2.112895                    0.995755      28.204002      74.734085       0.699154       0.364158      -1.132277      -0.028002      -0.034892       0.040687       0.060472      -0.057322       0.040339       0.026783       0.006574       0.001314      -0.084190       0.024060       0.060130              9.804567       8.282514      -2.412389       1.138970      14.247242      -2.210442       6.883944           0.062599
          155              O       7.739438       1.514787      19.048499      -0.561478      35.086687 0.52793233E+03  0.12605211E+05                                 8.499055                            7.077104       0.580525       2.229649                    0.998311      27.619478      71.823761       0.721058       0.355766      -1.144142       0.049214       0.017086       0.024350       0.057505      -0.030082      -0.060260      -0.021250      -0.026723      -0.038523      -0.082977       0.030257       0.052720              9.908525      15.760212      -1.278823      -2.206200       6.624355       0.617201       7.341008           0.102405
          156              O       8.503620       0.523676      17.241562      -0.554543      31.600749 0.48678742E+03  0.11399894E+05                                 7.888721                            6.777453       0.506643       2.209006                    0.998480      27.369618      70.700187       0.739128       0.353855      -1.144631       0.062532       0.000914      -0.007171       0.062949       0.008493       0.016140       0.008350      -0.127791       0.150008      -0.091181       0.034420       0.056761              8.840712       9.620376       1.851218       2.609193       7.314241       2.953127       9.587519           0.089818
          157              O       3.904884       8.653586       3.960893      -0.664819      46.552240 0.67717120E+03  0.17270466E+05                                10.343422                            8.129884       0.114521       2.051887                    0.996951      29.866800      81.244971       0.656144       0.366017      -1.131858      -0.049136       0.079119      -0.047017       0.104330      -0.003323      -0.008712      -0.022496       0.088185      -0.221137      -0.081143      -0.000344       0.081487             12.199784       6.614009       0.334871       0.208083      17.530637      -5.686437      12.454706           0.032428
          158              O       3.999357      10.868475       3.932970      -0.617354      42.703687 0.57723611E+03  0.14128241E+05                                 9.795178                            7.461170       0.205981       2.103801                    0.996574      28.467109      75.556015       0.691958       0.361653      -1.136656      -0.038699      -0.015888      -0.057028       0.070726       0.003300      -0.009176       0.029355       0.048581      -0.235375      -0.087545       0.023389       0.064156             12.174071       5.932371       0.597374       0.497306      15.577680       7.271597      15.012161           0.016763
          159              O       4.863260       1.418928      19.226850      -0.736891      49.278677 0.79658829E+03  0.21147975E+05                                10.878176                            8.900943      -0.225325       1.944319                    0.994296      30.923092      85.691386       0.618588       0.372966      -1.127079      -0.012657      -0.000091       0.055337       0.056766      -0.017615       0.002661       0.014592       0.003455      -0.066482      -0.029993      -0.000067       0.030060             12.897310      13.289957      -5.359010      -3.952488      13.532414       3.446632      11.869560           0.001092
          160              O       4.168359      -2.892393      16.734656      -0.584735      38.692334 0.54358549E+03  0.13090887E+05                                 9.073022                            7.244003       0.297160       2.142063                    0.997014      27.677958      72.588975       0.702561       0.362010      -1.137716      -0.065473       0.061197       0.022680       0.092446      -0.019553      -0.008953      -0.013375      -0.098713       0.165885      -0.081677       0.021675       0.060002             10.603623       7.971525      -3.027737      -0.420398      17.262414       2.724871       6.576931           0.041101
          161              O       3.840852       4.517460       6.045941      -0.577103      32.633694 0.52687615E+03  0.12610173E+05                                 8.115923                            7.105988       0.355687       2.152395                    0.996671      28.135502      73.949826       0.712069       0.359395      -1.137942      -0.015026      -0.047270       0.039204       0.063223      -0.026027       0.029660       0.037224       0.107967       0.039997      -0.085757       0.021094       0.064663              9.037656      10.890213      -3.100897       2.124582       9.635111      -1.664036       6.587645           0.079192
          162              O       5.927656       5.180548       6.267755      -0.577972      34.490073 0.53417367E+03  0.12850682E+05                                 8.503505                            7.202283       0.225553       2.112896                    0.995755      28.203983      74.733986       0.699155       0.364157      -1.132278       0.028002      -0.034891       0.040687       0.060472       0.057321      -0.040339       0.026783       0.006574       0.001315      -0.084190       0.024060       0.060130              9.804549       8.282498       2.412387      -1.138969      14.247216      -2.210436       6.883934           0.062608
          163              O       2.757562      -2.137194       7.788924      -0.561475      35.086570 0.52793025E+03  0.12605150E+05                                 8.499041                            7.077094       0.580525       2.229650                    0.998311      27.619413      71.823575       0.721058       0.355766      -1.144142      -0.049215       0.017088       0.024351       0.057507       0.030081       0.060259      -0.021247      -0.026723      -0.038517      -0.082973       0.030254       0.052719              9.908507      15.760177       1.278818       2.206198       6.624345       0.617200       7.340999           0.102409
          164              O       1.993380      11.399696       5.981987      -0.554540      31.600673 0.48678588E+03  0.11399851E+05                                 7.888721                            6.777452       0.506641       2.209006                    0.998480      27.369537      70.700005       0.739126       0.353856      -1.144630      -0.062535       0.000914      -0.007172       0.062951      -0.008492      -0.016136       0.008350      -0.127783       0.150003      -0.091175       0.034417       0.056758              8.840711       9.620374      -1.851216      -2.609192       7.314237       2.953125       9.587521           0.089825
          165              O       6.592116      -2.222434      15.220468      -0.664818      46.552186 0.67717022E+03  0.17270435E+05                                10.343416                            8.129880       0.114518       2.051887                    0.996951      29.866777      81.244898       0.656144       0.366017      -1.131858       0.049136       0.079119      -0.047017       0.104330       0.003324       0.008712      -0.022495       0.088184      -0.221135      -0.081142      -0.000344       0.081486             12.199777       6.614006      -0.334871      -0.208083      17.530630      -5.686434      12.454695           0.032432
          166              O       6.497643      -0.007544      15.192545      -0.617354      42.703692 0.57723646E+03  0.14128252E+05                                 9.795179                            7.461172       0.205980       2.103801                    0.996574      28.467108      75.556010       0.691958       0.361653      -1.136656       0.038700      -0.015888      -0.057028       0.070726      -0.003300       0.009176       0.029354       0.048581      -0.235374      -0.087545       0.023389       0.064156             12.174072       5.932373      -0.597375      -0.497307      15.577684       7.271596      15.012160           0.016764
          167              O       5.633740      -2.233053       7.967275      -0.736892      49.278701 0.79658860E+03  0.21147985E+05                                10.878179                            8.900945      -0.225324       1.944319                    0.994296      30.923098      85.691408       0.618588       0.372966      -1.127079       0.012657      -0.000091       0.055337       0.056766       0.017614      -0.002661       0.014592       0.003455      -0.066482      -0.029993      -0.000067       0.030060             12.897315      13.289960       5.359014       3.952491      13.532420       3.446636      11.869565           0.001094
          168              O       6.328641       7.983626       5.475081      -0.584734      38.692319 0.54358524E+03  0.13090880E+05                                 9.073022                            7.244003       0.297161       2.142064                    0.997014      27.677945      72.588950       0.702561       0.362010      -1.137716       0.065473       0.061197       0.022681       0.092446       0.019553       0.008953      -0.013375      -0.098710       0.165879      -0.081674       0.021674       0.060000             10.603623       7.971528       3.027740       0.420399      17.262409       2.724870       6.576931           0.041106
          169              O       3.840852      -0.865479       5.213634      -0.577103      32.633660 0.52687555E+03  0.12610160E+05                                 8.115936                            7.106000       0.355674       2.152392                    0.996671      28.135417      73.949680       0.712066       0.359396      -1.137940      -0.015028       0.047273      -0.039205       0.063226       0.026021      -0.029659       0.037223       0.107961       0.039981      -0.085750       0.021089       0.064660              9.037670      10.890231       3.100897      -2.124585       9.635126      -1.664038       6.587654           0.079190
          170              O       5.927656      -1.528567       4.991820      -0.577973      34.490044 0.53417307E+03  0.12850667E+05                                 8.503514                            7.202291       0.225544       2.112893                    0.995755      28.203924      74.733890       0.699152       0.364159      -1.132276       0.028004       0.034893      -0.040688       0.060475      -0.057318       0.040335       0.026782       0.006581       0.001305      -0.084184       0.024056       0.060129              9.804559       8.282511      -2.412389       1.138969      14.247226      -2.210438       6.883940           0.062607
          171              O       2.757562       5.789174       3.470651      -0.561476      35.086615 0.52793099E+03  0.12605172E+05                                 8.499047                            7.077098       0.580525       2.229650                    0.998311      27.619435      71.823639       0.721058       0.355766      -1.144142      -0.049214      -0.017087      -0.024350       0.057506      -0.030082      -0.060259      -0.021248      -0.026723      -0.038519      -0.082975       0.030255       0.052720              9.908515      15.760193      -1.278822      -2.206199       6.624349       0.617201       7.341002           0.102409
          172              O       1.993380       6.780285       5.277588      -0.554541      31.600717 0.48678677E+03  0.11399877E+05                                 7.888726                            6.777457       0.506641       2.209006                    0.998480      27.369560      70.700073       0.739126       0.353856      -1.144630      -0.062534      -0.000914       0.007172       0.062951       0.008492       0.016137       0.008350      -0.127785       0.150004      -0.091176       0.034418       0.056758              8.840718       9.620383       1.851220       2.609195       7.314245       2.953128       9.587526           0.089824
          173              O       6.592116      -1.349625      18.558257      -0.664818      46.552167 0.67716996E+03  0.17270426E+05                                10.343412                            8.129877       0.114519       2.051887                    0.996951      29.866774      81.244875       0.656144       0.366017      -1.131858       0.049137      -0.079119       0.047017       0.104330      -0.003323      -0.008712      -0.022495       0.088184      -0.221137      -0.081143      -0.000344       0.081487             12.199771       6.614003       0.334872       0.208082      17.530620      -5.686430      12.454690           0.032431
          174              O       6.497643      -3.564514      18.586180      -0.617354      42.703634 0.57723533E+03  0.14128217E+05                                 9.795168                            7.461163       0.205982       2.103801                    0.996574      28.467097      75.555956       0.691959       0.361652      -1.136656       0.038700       0.015888       0.057028       0.070727       0.003300      -0.009176       0.029354       0.048581      -0.235374      -0.087544       0.023389       0.064156             12.174057       5.932366       0.597375       0.497306      15.577666       7.271588      15.012141           0.016765
          175              O       5.633740       5.885033       3.292300      -0.736892      49.278687 0.79658848E+03  0.21147982E+05                                10.878178                            8.900945      -0.225325       1.944318                    0.994296      30.923095      85.691399       0.618588       0.372966      -1.127079       0.012657       0.000091      -0.055337       0.056766      -0.017614       0.002661       0.014592       0.003455      -0.066482      -0.029993      -0.000067       0.030060             12.897312      13.289959      -5.359011      -3.952489      13.532415       3.446634      11.869562           0.001094
          176              O       6.328641      10.196354       5.784494      -0.584735      38.692313 0.54358516E+03  0.13090878E+05                                 9.073023                            7.244004       0.297160       2.142063                    0.997014      27.677937      72.588933       0.702561       0.362010      -1.137716       0.065473      -0.061197      -0.022681       0.092446      -0.019552      -0.008953      -0.013375      -0.098709       0.165878      -0.081674       0.021674       0.060000             10.603624       7.971528      -3.027739      -0.420400      17.262410       2.724875       6.576934           0.041106

******************************************************
Auxiliary information for the entire system
The total spin magnetic moment of the unit cell is   1.806573
The total net atomic charge of the unit cell is   -0.000004
Accuracy of reproducing the electrostatic potential in the unit cell:
  The inner radius (bohr) =    5.0000
  The outer radius (bohr) =   12.0000
  Valid grid points have density less than (e/(bohr^3)) =    0.0001
  The number of valid grid points were=       212188
  The rms potential error without charges in kcal/mol is=      3.99562
  The rms potential error with partial charges in kcal/mol is=      0.95831
  The RRMSE value at monopole order=      0.23984
  The rms potential error with partial charges and cloud penetration in kcal/mol is=      0.95153
  The RRMSE value at monopole order with cloud penetration is=      0.23814
  The rms potential error with partial charges and atomic dipoles in kcal/mol is=      0.38058
  The RRMSE value at dipole order=      0.09525
  The rms potential error with partial charges, atomic dipoles and cloud penetration in kcal/mol is=      0.36839
  The RRMSE value at dipole order with cloud penetration=      0.09220

******************************************************
The electron densities and ab initio electrostatic potential were computed in VASP using the PBE functional and
projector augmented wave method. See the main text of the journal article for a description of computational details.
The atomic charges, dipoles, and quadrupoles were computed with the DDEC6 method as described in
(a) T. A. Manz and N. Gabaldon Limas, RSC Adv. 6 (2016) 47771-47801 DOI: 10.1039/c6ra04656h
(b) N. Gabaldon Limas and T. A. Manz, RSC Adv. 8 (2018) 2678-2707 DOI: 10.1039/c7ra11829e.
For each atom in the material, the electron cloud parameters were fit to the spherically averaged atom-in-material
electron density using radial positions for which this density was between 10^-4 and 10^-2 electrons per cubic bohr.
The polarizabilities, dispersion coefficients, and quantum Drude oscillator (QDO) parameters were fit using the MCLF method.
The magnetic structure of the system was optimized in VASP from the default ferromagnetic initial guess using spin polarization.
The atomic spin moments (ASMs) were computed on this optimized magnetic structure using the DDEC6 partition as inputs
to the method of T. A. Manz and D. S. Sholl, J. Chem. Theory Comput. 7 (2011) 4146-4164 DOI: 10.1021/ct200539n.
The RMSE and RRMSE were computed using a uniform grid with Ewald summation.
