# Supplementary material for: A collection of forcefield precursors for metal–organic frameworks
Source: RSC Adv. 2019 Nov 13;9(63):36492–507. doi: 10.1039/c9ra07327b (PMC9075174; doi:10.1039/c9ra07327b)
Supplement: RA-009-C9RA07327B-s3714 [file RA-009-C9RA07327B-s3714.xyz]

  176
jmolscript: load "" {1 1 1} spacegroup "x,y,z" unitcell [{     10.572000     0.000000     0.000000 }, {      0.000000    14.617000     0.000000 }, {      0.000000    -7.193426    22.422376 }]
Tb     4.561395     6.813318    17.310747     2.047854
Tb     4.561395    -2.986457    16.322817     2.047854
Tb     6.010605     0.610256     5.111629     2.047853
Tb     6.010605    10.410031     6.099559     2.047854
P      6.749376     4.941297    19.684604     0.868638
P      6.749376    -1.114436    13.948960     0.868638
P      3.822624     2.482277     2.737772     0.868638
P      3.822624     8.538010     8.473416     0.868638
H      8.051635     6.134607    17.487211     0.119311
H     10.229467     6.595647    16.893018     0.126633
H      0.935622     4.940211    20.298977     0.121295
H      9.341419     4.501257    20.924561     0.109449
H      8.195414     2.531687    18.944665     0.106177
H      7.610783     0.445733    18.211454     0.123167
H      3.747774     1.474436    18.431193     0.125841
H      4.333463     3.553939    19.189069     0.120503
H      6.622301     2.951170    21.787823     0.109727
H      6.506009    10.251390     1.661498     0.123216
H      6.582127    -0.392589     1.542659     0.121884
H      6.663532     6.943170    21.664500     0.114224
H      8.051635    -2.307746    16.146353     0.119311
H     10.229467    -2.768786    16.740546     0.126633
H      0.935622    -1.113350    13.334587     0.121295
H      9.341419    -0.674396    12.709003     0.109449
H      8.195414     1.295174    14.688899     0.106177
H      7.610783     3.381128    15.422110     0.123168
H      3.747774     2.352425    15.202371     0.125841
H      4.333463     0.272922    14.444495     0.120503
H      6.622301     0.875691    11.845741     0.109727
H      6.506009     0.768897     9.549690     0.123216
H      6.582127    11.412876     9.668529     0.121884
H      6.663532    -3.116309    11.969064     0.114224
H      2.520365     1.288967     4.935165     0.119310
H      0.342533     0.827927     5.529358     0.126633
H      9.636378     2.483363     2.123399     0.121295
H      1.230581     2.922317     1.497815     0.109448
H      2.376586     4.891887     3.477711     0.106177
H      2.961217     6.977841     4.210922     0.123167
H      6.824226     5.949138     3.991183     0.125840
H      6.238537     3.869635     3.233307     0.120503
H      3.949699     4.472404     0.634553     0.109727
H      4.065991    -2.827816    20.760878     0.123216
H      3.989873     7.816163    20.879717     0.121884
H      3.908468     0.480404     0.757876     0.114225
H      2.520365     9.731320     6.276023     0.119311
H      0.342533    10.192360     5.681830     0.126634
H      9.636378     8.536924     9.087789     0.121295
H      1.230581     8.097970     9.713373     0.109448
H      2.376586     6.128400     7.733477     0.106176
H      2.961217     4.042446     7.000266     0.123167
H      6.824226     5.071149     7.220005     0.125840
H      6.238537     7.150652     7.977881     0.120503
H      3.949699     6.547883    10.576635     0.109726
H      4.065991     6.654677    12.872686     0.123216
H      3.989873    -3.989302    12.753847     0.121884
H      3.908468    10.539883    10.453312     0.114224
H      7.880369    -5.395070    16.816782     0.021491
H      2.691631    -1.798357     5.605594     0.021490
C      8.463943     5.272763    19.262391    -0.141712
C      8.746216     5.900087    18.058757    -0.069800
C     10.048686     6.178843    17.704708    -0.089427
C      0.519085     5.839262    18.553619     0.004174
C      0.236813     5.193874    19.740660    -0.100048
C      9.515857     4.919523    20.112871    -0.098382
C      1.939962     6.170095    18.164815     0.564753
C      6.342143     3.273831    19.137274    -0.142305
C      7.295737     2.320673    18.841523    -0.091893
C      6.948976     1.070126    18.402044    -0.094332
C      5.616904     0.735526    18.242172    -0.002541
C      4.646394     1.688396    18.538820    -0.087026
C      4.995270     2.933862    18.985026    -0.078981
C      5.227854    -0.600107    17.671523     0.562417
C      6.643445     4.944586    21.479067    -0.130179
C      6.606443     3.777251    22.215417    -0.097731
C      6.544068    11.041482     1.171569    -0.086898
C      6.535610    12.231213     1.837065    -0.012865
C      6.584242    13.401949     1.108338    -0.090031
C      6.634987     6.151305    22.150841    -0.078578
C      6.495437    12.266624     3.339589     0.665412
C      8.463943    -1.445902    14.371173    -0.141712
C      8.746216    -2.073226    15.574807    -0.069800
C     10.048686    -2.351982    15.928856    -0.089426
C      0.519085    -2.012401    15.079945     0.004174
C      0.236813    -1.367013    13.892904    -0.100048
C      9.515857    -1.092662    13.520693    -0.098383
C      1.939962    -2.343234    15.468749     0.564747
C      6.342143     0.553030    14.496290    -0.142305
C      7.295737     1.506188    14.792041    -0.091893
C      6.948976     2.756735    15.231520    -0.094332
C      5.616904     3.091335    15.391392    -0.002542
C      4.646394     2.138465    15.094744    -0.087026
C      4.995270     0.892999    14.648538    -0.078981
C      5.227854     4.426968    15.962041     0.562418
C      6.643445    -1.117725    12.154497    -0.130179
C      6.606443     0.049610    11.418147    -0.097731
C      6.544068    -0.021195    10.039619    -0.086898
C      6.535610    -1.210926     9.374123    -0.012865
C      6.584242    -2.381662    10.102850    -0.090031
C      6.634987    -2.324444    11.482723    -0.078578
C      6.495437    -1.246337     7.871599     0.665411
C      2.108057     2.150811     3.159985    -0.141713
C      1.825784     1.523487     4.363619    -0.069800
C      0.523314     1.244731     4.717668    -0.089427
C     10.052915     1.584312     3.868757     0.004174
C     10.335187     2.229700     2.681716    -0.100048
C      1.056143     2.504051     2.309505    -0.098382
C      8.632038     1.253479     4.257561     0.564749
C      4.229857     4.149743     3.285102    -0.142305
C      3.276263     5.102901     3.580853    -0.091893
C      3.623024     6.353448     4.020332    -0.094332
C      4.955096     6.688048     4.180204    -0.002542
C      5.925606     5.735178     3.883556    -0.087025
C      5.576730     4.489712     3.437350    -0.078981
C      5.344146     8.023681     4.750853     0.562417
C      3.928555     2.478988     0.943309    -0.130179
C      3.965557     3.646323     0.206959    -0.097731
C      4.027932    -3.617908    21.250807    -0.086899
C      4.036390    -4.807639    20.585311    -0.012864
C      3.987758    -5.978375    21.314038    -0.090031
C      3.937013     1.272269     0.271535    -0.078578
C      4.076563    -4.843050    19.082787     0.665411
C      2.108057     8.869476     8.051203    -0.141713
C      1.825784     9.496800     6.847569    -0.069800
C      0.523314     9.775556     6.493520    -0.089427
C     10.052915     9.435975     7.342431     0.004174
C     10.335187     8.790587     8.529472    -0.100048
C      1.056143     8.516236     8.901683    -0.098383
C      8.632038     9.766808     6.953627     0.564748
C      4.229857     6.870544     7.926086    -0.142305
C      3.276263     5.917386     7.630335    -0.091893
C      3.623024     4.666839     7.190856    -0.094332
C      4.955096     4.332239     7.030984    -0.002542
C      5.925606     5.285109     7.327632    -0.087025
C      5.576730     6.530575     7.773838    -0.078981
C      5.344146     2.996606     6.460335     0.562418
C      3.928555     8.541299    10.267879    -0.130179
C      3.965557     7.373964    11.004229    -0.097731
C      4.027932     7.444769    12.382757    -0.086899
C      4.036390     8.634500    13.048253    -0.012864
C      3.987758     9.805236    12.319526    -0.090030
C      3.937013     9.748018    10.939653    -0.078578
C      4.076563     8.669911    14.550777     0.665411
C      6.950033    -5.395070    16.816782     0.588415
C      3.621967    -1.798357     5.605594     0.588416
O      5.825172     5.973073    19.093326    -0.749045
O      2.136601     6.843995    17.107600    -0.563300
O      2.894614     5.785996    18.883677    -0.563560
O      6.112730    -1.477113    17.489229    -0.592371
O      4.037447    -0.821016    17.334963    -0.585841
O      6.388660    11.172043     3.940284    -0.635732
O      6.583184    -1.230113     3.898130    -0.667912
O      6.465835     8.128320    17.022619    -0.589140
O      5.825172    -2.146212    14.540238    -0.749045
O      2.136601    -3.017134    16.525964    -0.563296
O      2.894614    -1.959135    14.749887    -0.563555
O      6.112730     5.303974    16.144335    -0.592370
O      4.037447     4.647877    16.298601    -0.585839
O      6.388660    -0.151756     7.270904    -0.635732
O      6.583184    -2.366600     7.313058    -0.667911
O      6.465835    -4.301459    16.610945    -0.589139
O      4.746828     1.450501     3.329050    -0.749045
O      8.435399     0.579579     5.314776    -0.563297
O      7.677386     1.637578     3.538699    -0.563556
O      4.459270     8.900687     4.933147    -0.592369
O      6.534553     8.244590     5.087413    -0.585838
O      4.183340    -3.748469    18.482092    -0.635731
O      3.988816    -5.963313    18.524246    -0.667910
O      4.106165    -0.704746     5.399757    -0.589140
O      4.746828     9.569786     7.882138    -0.749045
O      8.435399    10.440708     5.896412    -0.563299
O      7.677386     9.382709     7.672489    -0.563558
O      4.459270     2.119600     6.278041    -0.592370
O      6.534553     2.775697     6.123775    -0.585839
O      4.183340     7.575330    15.151472    -0.635732
O      3.988816    -4.826826    15.109318    -0.667913
O      4.106165    11.725033     5.811431    -0.589140

The following XYZ coordinates are in angstroms. Other properties are in atomic units.
The sperically averaged electron density of each atom fit to a function of the form exp(a - br)
eigen_1, eigen_2 and eigen_3 are the three eigenvalues of traceless quadrupole moment tensor
  atom number  atomic symbol              X              Y              Z     net charge C6 coefficient C8 coefficient C10 coefficient fluctuating dipole atomic polarizability isotropic forcefield polarizability              a              b squared Pearson coefficient          <r^3>          <r^4>         wp_QDO          m_QDO          q_QDO       dipole_x       dipole_y       dipole_z         dipole            Qxy            Qxz            Qyz     Q(x^2-y^2)  Q(3z^2 - R^2)        eigen_1        eigen_2        eigen_3 static polarizability      alpha(xx)      alpha(xy)      alpha(xz)      alpha(yy)      alpha(yz)      alpha(zz) atomic spin moment
            1             Tb       4.561395       6.813318      17.310747       2.047854     162.220412 0.35692344E+04  0.12513505E+06                                19.275027                           15.837425       2.415175       2.493664                    0.999614      74.400574     172.666012       0.662944       0.263527      -1.354353       0.012285       0.017671       0.015737       0.026662      -0.022176       0.030407       0.022469       0.028177       0.185518      -0.066664      -0.007346       0.074010             23.680494      20.829071      -2.208984      -0.637521      28.372372       0.014354      21.840039           0.004088
            2             Tb       4.561395      -2.986457      16.322817       2.047854     162.220052 0.35692250E+04  0.12513464E+06                                19.275000                           15.837405       2.415171       2.493664                    0.999614      74.400493     172.665758       0.662944       0.263527      -1.354353       0.012283      -0.017670      -0.015738       0.026661       0.022175      -0.030407       0.022468       0.028179       0.185518      -0.066663      -0.007346       0.074010             23.680457      20.829029       2.208988       0.637519      28.372339       0.014368      21.840004           0.004084
            3             Tb       6.010605       0.610256       5.111629       2.047853     162.220593 0.35692393E+04  0.12513527E+06                                19.275046                           15.837440       2.415173       2.493664                    0.999614      74.400573     172.666068       0.662943       0.263527      -1.354353      -0.012284      -0.017672      -0.015738       0.026662      -0.022176       0.030407       0.022469       0.028177       0.185518      -0.066664      -0.007346       0.074010             23.680517      20.829085      -2.208990      -0.637520      28.372406       0.014358      21.840059           0.004092
            4             Tb       6.010605      10.410031       6.099559       2.047854     162.220040 0.35692247E+04  0.12513462E+06                                19.275001                           15.837407       2.415170       2.493664                    0.999614      74.400476     172.665728       0.662944       0.263527      -1.354353      -0.012282       0.017671       0.015738       0.026661       0.022175      -0.030406       0.022468       0.028179       0.185518      -0.066664      -0.007346       0.074010             23.680457      20.829039       2.208980       0.637519      28.372330       0.014358      21.840003           0.004090
            5              P       6.749376       4.941297      19.684604       0.868638     109.282182 0.18916797E+04  0.62564034E+05                                17.936617                           13.423816       0.031481       1.797627                    0.998636      54.377004     170.144250       0.518434       0.357220      -1.135270      -0.080869       0.091713      -0.049131       0.131776      -0.013043      -0.008387      -0.005636      -0.009058      -0.064216      -0.025886       0.001374       0.024511             22.905083      21.804654       1.275137       0.802722      21.296486       2.526516      25.614108           0.000105
            6              P       6.749376      -1.114436      13.948960       0.868638     109.282166 0.18916797E+04  0.62564033E+05                                17.936615                           13.423815       0.031481       1.797627                    0.998636      54.376998     170.144221       0.518434       0.357220      -1.135270      -0.080869      -0.091713       0.049131       0.131776       0.013043       0.008387      -0.005636      -0.009058      -0.064216      -0.025886       0.001374       0.024511             22.905077      21.804645      -1.275135      -0.802720      21.296479       2.526515      25.614107           0.000105
            7              P       3.822624       2.482277       2.737772       0.868638     109.282164 0.18916796E+04  0.62564028E+05                                17.936615                           13.423815       0.031481       1.797627                    0.998636      54.377000     170.144234       0.518434       0.357220      -1.135270       0.080869      -0.091713       0.049131       0.131776      -0.013043      -0.008387      -0.005636      -0.009058      -0.064216      -0.025886       0.001374       0.024511             22.905079      21.804647       1.275134       0.802721      21.296480       2.526514      25.614109           0.000107
            8              P       3.822624       8.538010       8.473416       0.868638     109.282175 0.18916797E+04  0.62564035E+05                                17.936616                           13.423816       0.031481       1.797627                    0.998636      54.377001     170.144236       0.518434       0.357220      -1.135270       0.080869       0.091713      -0.049131       0.131776       0.013043       0.008387      -0.005636      -0.009058      -0.064216      -0.025886       0.001374       0.024511             22.905081      21.804652      -1.275136      -0.802721      21.296483       2.526516      25.614107           0.000108
            9              H       8.051635       6.134607      17.487211       0.119311       1.073584 0.74865095E+01  0.72830559E+02                                 1.765766                            1.621464      -1.356429       2.236877                    0.994407       3.700476      10.567571       0.478085       1.316942      -0.698622      -0.026358       0.011433      -0.029036       0.040848       0.002619       0.001656      -0.010186       0.011222       0.036575      -0.016049       0.000080       0.015970              1.859307       2.290013      -0.170772       0.498323       1.540303      -0.165260       1.747607           0.000231
           10              H      10.229467       6.595647      16.893018       0.126633       1.090883 0.78806330E+01  0.75599938E+02                                 1.634395                            1.554588      -0.862542       2.479250                    0.999360       3.133171       8.140082       0.555194       1.150008      -0.742340       0.006542       0.017730      -0.036764       0.041337      -0.000350       0.004001      -0.010992       0.011716       0.033549      -0.015997      -0.000553       0.016550              1.653576       1.598087       0.112035      -0.171948       1.481318      -0.345967       1.881323           0.000396
           11              H       0.935622       4.940211      20.298977       0.121295       1.089408 0.77223733E+01  0.73383964E+02                                 1.599001                            1.510801      -0.894886       2.457707                    0.999024       3.127163       7.970945       0.581515       1.108396      -0.752509       0.028367      -0.011510       0.024799       0.039397      -0.002343       0.005076      -0.012503       0.012116       0.022440      -0.016361       0.000088       0.016273              1.631841       2.022261      -0.114585       0.317197       1.312419      -0.123370       1.560842           0.000400
           12              H       9.341419       4.501257      20.924561       0.109449       1.176760 0.86116707E+01  0.84836650E+02                                 1.744086                            1.642845      -0.948334       2.424601                    0.998743       3.336823       8.911805       0.529021       1.175268      -0.735089       0.000789      -0.016453       0.037204       0.040688      -0.000334       0.007156      -0.011628       0.011556       0.028909      -0.016339      -0.001282       0.017621              1.783487       1.677214       0.149711      -0.291296       1.513815      -0.339285       2.159430           0.000019
           13              H       8.195414       2.531687      18.944665       0.106177       1.135081 0.83089424E+01  0.81251572E+02                                 1.708921                            1.618107      -0.954999       2.417256                    0.998737       3.352413       8.965840       0.530054       1.181681      -0.732949       0.039593       0.001591      -0.000196       0.039625      -0.005964      -0.001746       0.005233       0.017267      -0.035597      -0.014268      -0.002533       0.016801              1.746413       2.224344       0.340233       0.152626       1.624829       0.138818       1.390066           0.000001
           14              H       7.610783       0.445733      18.211454       0.123167       1.070826 0.77348457E+01  0.74164365E+02                                 1.636343                            1.557031      -0.847554       2.482865                    0.999442       3.193551       8.408618       0.543486       1.175368      -0.735231       0.029959      -0.026485      -0.006990       0.040593      -0.005286       0.000529       0.004398       0.013500      -0.044322      -0.016062       0.000072       0.015990              1.664206       1.707910      -0.367568      -0.112065       1.896584       0.222234       1.388124           0.000250
           15              H       3.747774       1.474436      18.431193       0.125841       1.063866 0.77926943E+01  0.74699673E+02                                 1.621778                            1.558340      -0.822592       2.499544                    0.999579       3.129672       8.182444       0.546773       1.168605      -0.737857      -0.040050      -0.006266      -0.005751       0.040943      -0.002590      -0.000199       0.003151       0.017657      -0.043016      -0.015084      -0.001300       0.016384              1.632182       2.032449       0.214686       0.067583       1.532586       0.089659       1.331509           0.000216
           16              H       4.333463       3.553939      19.189069       0.120503       1.098606 0.78840113E+01  0.77219330E+02                                 1.767372                            1.647914      -1.069192       2.378141                    0.997063       3.498276       9.824591       0.484143       1.291675      -0.706347      -0.033438       0.025029       0.008284       0.042582      -0.000914      -0.002150       0.011023       0.012040      -0.031439      -0.017732       0.005740       0.011992              1.841958       1.938602      -0.512841      -0.126687       2.106585       0.214209       1.480688           0.000115
           17              H       6.622301       2.951170      21.787823       0.109727       1.166962 0.83892778E+01  0.82164121E+02                                 1.735742                            1.621210      -0.985955       2.404280                    0.998514       3.345738       8.929816       0.532308       1.174858      -0.734642      -0.001159      -0.039587      -0.010385       0.040943       0.001264      -0.001475      -0.000791      -0.034269      -0.010007      -0.015682      -0.003199       0.018881              1.793331       1.322455       0.018245      -0.007914       2.110949       0.491807       1.946589           0.000029
           18              H       6.506009      10.251390       1.661498       0.123216       1.051511 0.73688355E+01  0.69752213E+02                                 1.611611                            1.513781      -0.845166       2.484069                    0.999473       3.153810       8.230847       0.554867       1.166160      -0.737224      -0.002072      -0.034697       0.020519       0.040364       0.000900      -0.000294      -0.003252      -0.030797      -0.003138      -0.014905      -0.001647       0.016551              1.654799       1.232528       0.050153      -0.048818       1.924376      -0.411331       1.807492           0.000068
           19              H       6.582127      -0.392589       1.542659       0.121884       1.063620 0.75893524E+01  0.73756057E+02                                 1.733399                            1.618204      -1.210414       2.313080                    0.995186       3.548198       9.982161       0.487102       1.293877      -0.704828       0.001352       0.036831       0.016877       0.040536       0.001490      -0.000988      -0.000769      -0.028763      -0.007665      -0.013265      -0.002508       0.015773              1.797308       1.382112      -0.050119       0.013780       2.145460       0.450626       1.864351           0.000060
           20              H       6.663532       6.943170      21.664500       0.114224       1.147258 0.85316629E+01  0.84184274E+02                                 1.745078                            1.660302      -0.852879       2.475969                    0.999115       3.329421       9.014727       0.512315       1.211635      -0.726635       0.000892       0.035768      -0.019968       0.040974       0.005683      -0.001268      -0.003907      -0.030374       0.014308      -0.018613       0.003222       0.015391              1.777681       1.421508      -0.076605      -0.009523       2.049106      -0.367903       1.862429          -0.000003
           21              H       8.051635      -2.307746      16.146353       0.119311       1.073585 0.74865172E+01  0.72830667E+02                                 1.765768                            1.621466      -1.356431       2.236876                    0.994407       3.700479      10.567589       0.478084       1.316944      -0.698622      -0.026358      -0.011433       0.029036       0.040848      -0.002619      -0.001656      -0.010186       0.011222       0.036574      -0.016049       0.000080       0.015970              1.859310       2.290016       0.170772      -0.498324       1.540304      -0.165260       1.747609           0.000230
           22              H      10.229467      -2.768786      16.740546       0.126633       1.090877 0.78805839E+01  0.75599363E+02                                 1.634391                            1.554585      -0.862528       2.479257                    0.999360       3.133161       8.140055       0.555194       1.150010      -0.742340       0.006543      -0.017730       0.036764       0.041337       0.000350      -0.004001      -0.010992       0.011717       0.033548      -0.015998      -0.000552       0.016550              1.653572       1.598083      -0.112035       0.171947       1.481315      -0.345966       1.881319           0.000396
           23              H       0.935622      -1.113350      13.334587       0.121295       1.089400 0.77222989E+01  0.73383079E+02                                 1.598994                            1.510794      -0.894868       2.457717                    0.999024       3.127149       7.970899       0.581516       1.108397      -0.752509       0.028368       0.011509      -0.024799       0.039398       0.002343      -0.005076      -0.012503       0.012118       0.022438      -0.016362       0.000089       0.016272              1.631833       2.022250       0.114585      -0.317195       1.312414      -0.123369       1.560835           0.000399
           24              H       9.341419      -0.674396      12.709003       0.109449       1.176760 0.86116734E+01  0.84836675E+02                                 1.744085                            1.642845      -0.948335       2.424601                    0.998743       3.336824       8.911805       0.529022       1.175267      -0.735089       0.000789       0.016453      -0.037204       0.040688       0.000334      -0.007156      -0.011628       0.011556       0.028909      -0.016339      -0.001282       0.017621              1.783486       1.677214      -0.149711       0.291295       1.513815      -0.339285       2.159429           0.000019
           25              H       8.195414       1.295174      14.688899       0.106177       1.135079 0.83089271E+01  0.81251366E+02                                 1.708918                            1.618104      -0.954998       2.417257                    0.998737       3.352410       8.965822       0.530055       1.181679      -0.732949       0.039593      -0.001591       0.000196       0.039625       0.005964       0.001746       0.005233       0.017267      -0.035597      -0.014268      -0.002533       0.016801              1.746410       2.224339      -0.340232      -0.152625       1.624826       0.138817       1.390064           0.000001
           26              H       7.610783       3.381128      15.422110       0.123168       1.070823 0.77348140E+01  0.74163967E+02                                 1.636338                            1.557026      -0.847552       2.482866                    0.999442       3.193545       8.408590       0.543488       1.175366      -0.735232       0.029959       0.026485       0.006990       0.040593       0.005286      -0.000529       0.004398       0.013500      -0.044322      -0.016062       0.000072       0.015990              1.664201       1.707904       0.367566       0.112065       1.896577       0.222233       1.388120           0.000250
           27              H       3.747774       2.352425      15.202371       0.125841       1.063864 0.77926814E+01  0.74699508E+02                                 1.621776                            1.558338      -0.822591       2.499544                    0.999579       3.129670       8.182433       0.546774       1.168604      -0.737857      -0.040049       0.006266       0.005751       0.040943       0.002590       0.000199       0.003151       0.017657      -0.043015      -0.015084      -0.001300       0.016384              1.632179       2.032446      -0.214686      -0.067583       1.532584       0.089659       1.331508           0.000216
           28              H       4.333463       0.272922      14.444495       0.120503       1.098601 0.78839622E+01  0.77218714E+02                                 1.767365                            1.647909      -1.069184       2.378146                    0.997063       3.498265       9.824546       0.484145       1.291674      -0.706347      -0.033439      -0.025029      -0.008284       0.042582       0.000914       0.002150       0.011024       0.012041      -0.031440      -0.017732       0.005740       0.011992              1.841951       1.938594       0.512838       0.126686       2.106576       0.214208       1.480683           0.000114
           29              H       6.622301       0.875691      11.845741       0.109727       1.166962 0.83892735E+01  0.82164057E+02                                 1.735741                            1.621209      -0.985955       2.404280                    0.998514       3.345737       8.929808       0.532309       1.174856      -0.734642      -0.001159       0.039587       0.010385       0.040943      -0.001264       0.001475      -0.000791      -0.034269      -0.010007      -0.015682      -0.003199       0.018881              1.793330       1.322454      -0.018245       0.007914       2.110947       0.491806       1.946588           0.000029
           30              H       6.506009       0.768897       9.549690       0.123216       1.051510 0.73688311E+01  0.69752156E+02                                 1.611610                            1.513780      -0.845166       2.484069                    0.999473       3.153809       8.230842       0.554867       1.166160      -0.737224      -0.002072       0.034697      -0.020519       0.040364      -0.000900       0.000294      -0.003252      -0.030797      -0.003138      -0.014905      -0.001647       0.016551              1.654798       1.232527      -0.050153       0.048818       1.924375      -0.411331       1.807491           0.000068
           31              H       6.582127      11.412876       9.668529       0.121884       1.063619 0.75893396E+01  0.73755899E+02                                 1.733397                            1.618203      -1.210412       2.313080                    0.995186       3.548195       9.982150       0.487102       1.293877      -0.704828       0.001352      -0.036831      -0.016877       0.040536      -0.001490       0.000988      -0.000769      -0.028763      -0.007665      -0.013265      -0.002508       0.015773              1.797306       1.382111       0.050118      -0.013780       2.145458       0.450625       1.864350           0.000060
           32              H       6.663532      -3.116309      11.969064       0.114224       1.147258 0.85316605E+01  0.84184236E+02                                 1.745076                            1.660301      -0.852879       2.475970                    0.999115       3.329421       9.014723       0.512316       1.211634      -0.726636       0.000892      -0.035768       0.019968       0.040974      -0.005683       0.001268      -0.003907      -0.030374       0.014308      -0.018613       0.003222       0.015392              1.777679       1.421507       0.076605       0.009523       2.049104      -0.367903       1.862427          -0.000003
           33              H       2.520365       1.288967       4.935165       0.119310       1.073587 0.74865283E+01  0.72830793E+02                                 1.765769                            1.621467      -1.356432       2.236875                    0.994407       3.700481      10.567592       0.478085       1.316943      -0.698622       0.026358      -0.011433       0.029036       0.040848       0.002619       0.001656      -0.010186       0.011222       0.036574      -0.016050       0.000080       0.015970              1.859311       2.290017      -0.170773       0.498324       1.540305      -0.165260       1.747610           0.000233
           34              H       0.342533       0.827927       5.529358       0.126633       1.090879 0.78805958E+01  0.75599481E+02                                 1.634390                            1.554583      -0.862536       2.479253                    0.999360       3.133165       8.140057       0.555196       1.150006      -0.742341      -0.006543      -0.017730       0.036764       0.041337      -0.000350       0.004001      -0.010992       0.011716       0.033549      -0.015997      -0.000553       0.016550              1.653571       1.598082       0.112035      -0.171947       1.481314      -0.345965       1.881317           0.000402
           35              H       9.636378       2.483363       2.123399       0.121295       1.089407 0.77223637E+01  0.73383862E+02                                 1.599002                            1.510801      -0.894880       2.457711                    0.999024       3.127160       7.970941       0.581514       1.108398      -0.752509      -0.028367       0.011510      -0.024799       0.039398      -0.002343       0.005076      -0.012503       0.012117       0.022439      -0.016361       0.000089       0.016273              1.631841       2.022262      -0.114585       0.317198       1.312420      -0.123370       1.560843           0.000400
           36              H       1.230581       2.922317       1.497815       0.109448       1.176764 0.86117037E+01  0.84837082E+02                                 1.744092                            1.642850      -0.948335       2.424601                    0.998743       3.336828       8.911833       0.529019       1.175271      -0.735088      -0.000789       0.016453      -0.037204       0.040688      -0.000334       0.007156      -0.011628       0.011556       0.028909      -0.016339      -0.001282       0.017621              1.783493       1.677220       0.149712      -0.291298       1.513820      -0.339287       2.159438           0.000018
           37              H       2.376586       4.891887       3.477711       0.106177       1.135081 0.83089442E+01  0.81251601E+02                                 1.708922                            1.618108      -0.954998       2.417257                    0.998737       3.352413       8.965843       0.530053       1.181682      -0.732949      -0.039593      -0.001591       0.000196       0.039625      -0.005964      -0.001746       0.005233       0.017267      -0.035597      -0.014268      -0.002533       0.016801              1.746414       2.224345       0.340233       0.152626       1.624830       0.138818       1.390066           0.000005
           38              H       2.961217       6.977841       4.210922       0.123167       1.070825 0.77348322E+01  0.74164200E+02                                 1.636341                            1.557029      -0.847552       2.482866                    0.999442       3.193548       8.408607       0.543487       1.175368      -0.735232      -0.029959       0.026485       0.006990       0.040593      -0.005286       0.000529       0.004398       0.013500      -0.044322      -0.016062       0.000072       0.015990              1.664204       1.707908      -0.367567      -0.112065       1.896582       0.222234       1.388123           0.000255
           39              H       6.824226       5.949138       3.991183       0.125840       1.063866 0.77926953E+01  0.74699681E+02                                 1.621778                            1.558340      -0.822591       2.499545                    0.999579       3.129672       8.182443       0.546773       1.168605      -0.737857       0.040050       0.006266       0.005751       0.040943      -0.002590      -0.000199       0.003151       0.017657      -0.043015      -0.015084      -0.001300       0.016384              1.632182       2.032450       0.214686       0.067583       1.532586       0.089659       1.331509           0.000221
           40              H       6.238537       3.869635       3.233307       0.120503       1.098604 0.78839922E+01  0.77219092E+02                                 1.767369                            1.647912      -1.069189       2.378143                    0.997063       3.498272       9.824575       0.484144       1.291675      -0.706347       0.033438      -0.025029      -0.008284       0.042582      -0.000914      -0.002150       0.011023       0.012040      -0.031440      -0.017732       0.005740       0.011992              1.841955       1.938599      -0.512840      -0.126686       2.106582       0.214209       1.480686           0.000116
           41              H       3.949699       4.472404       0.634553       0.109727       1.166963 0.83892876E+01  0.82164254E+02                                 1.735744                            1.621212      -0.985955       2.404280                    0.998514       3.345740       8.929828       0.532307       1.174859      -0.734641       0.001159       0.039587       0.010385       0.040943       0.001264      -0.001475      -0.000791      -0.034269      -0.010007      -0.015683      -0.003199       0.018881              1.793334       1.322456       0.018245      -0.007914       2.110952       0.491808       1.946592           0.000029
           42              H       4.065991      -2.827816      20.760878       0.123216       1.051510 0.73688351E+01  0.69752230E+02                                 1.611613                            1.513783      -0.845164       2.484070                    0.999473       3.153810       8.230857       0.554865       1.166163      -0.737223       0.002072       0.034697      -0.020519       0.040364       0.000900      -0.000294      -0.003252      -0.030797      -0.003138      -0.014905      -0.001647       0.016551              1.654801       1.232529       0.050153      -0.048818       1.924379      -0.411332       1.807495           0.000065
           43              H       3.989873       7.816163      20.879717       0.121884       1.063620 0.75893514E+01  0.73756048E+02                                 1.733399                            1.618204      -1.210412       2.313080                    0.995186       3.548198       9.982163       0.487102       1.293878      -0.704828      -0.001352      -0.036831      -0.016877       0.040536       0.001490      -0.000988      -0.000769      -0.028763      -0.007665      -0.013265      -0.002508       0.015773              1.797308       1.382112      -0.050119       0.013780       2.145460       0.450626       1.864352           0.000059
           44              H       3.908468       0.480404       0.757876       0.114225       1.147257 0.85316543E+01  0.84184153E+02                                 1.745075                            1.660300      -0.852879       2.475969                    0.999115       3.329420       9.014717       0.512316       1.211633      -0.726636      -0.000892      -0.035768       0.019968       0.040974       0.005683      -0.001268      -0.003907      -0.030374       0.014308      -0.018613       0.003222       0.015392              1.777678       1.421506      -0.076604      -0.009523       2.049102      -0.367902       1.862426          -0.000002
           45              H       2.520365       9.731320       6.276023       0.119311       1.073585 0.74865160E+01  0.72830642E+02                                 1.765767                            1.621465      -1.356429       2.236876                    0.994407       3.700478      10.567580       0.478085       1.316942      -0.698622       0.026358       0.011433      -0.029036       0.040848      -0.002619      -0.001656      -0.010186       0.011222       0.036575      -0.016049       0.000080       0.015970              1.859309       2.290014       0.170772      -0.498323       1.540304      -0.165260       1.747608           0.000232
           46              H       0.342533      10.192360       5.681830       0.126634       1.090877 0.78805820E+01  0.75599327E+02                                 1.634389                            1.554583      -0.862530       2.479256                    0.999360       3.133162       8.140052       0.555195       1.150008      -0.742340      -0.006543       0.017730      -0.036764       0.041337       0.000350      -0.004001      -0.010992       0.011717       0.033548      -0.015998      -0.000552       0.016550              1.653570       1.598081      -0.112035       0.171947       1.481313      -0.345965       1.881317           0.000402
           47              H       9.636378       8.536924       9.087789       0.121295       1.089405 0.77223443E+01  0.73383641E+02                                 1.599001                            1.510801      -0.894873       2.457715                    0.999024       3.127156       7.970932       0.581513       1.108400      -0.752508      -0.028367      -0.011509       0.024799       0.039398       0.002343      -0.005076      -0.012503       0.012118       0.022438      -0.016362       0.000089       0.016272              1.631840       2.022260       0.114585      -0.317197       1.312419      -0.123370       1.560842           0.000400
           48              H       1.230581       8.097970       9.713373       0.109448       1.176765 0.86117130E+01  0.84837195E+02                                 1.744093                            1.642851      -0.948336       2.424600                    0.998743       3.336830       8.911839       0.529019       1.175271      -0.735088      -0.000789      -0.016453       0.037204       0.040688       0.000334      -0.007156      -0.011628       0.011556       0.028909      -0.016339      -0.001282       0.017621              1.783494       1.677221      -0.149712       0.291298       1.513821      -0.339287       2.159439           0.000019
           49              H       2.376586       6.128400       7.733477       0.106176       1.135082 0.83089481E+01  0.81251646E+02                                 1.708922                            1.618108      -0.954999       2.417256                    0.998737       3.352414       8.965845       0.530053       1.181682      -0.732949      -0.039593       0.001591      -0.000196       0.039625       0.005964       0.001746       0.005233       0.017267      -0.035597      -0.014268      -0.002533       0.016801              1.746414       2.224346      -0.340233      -0.152626       1.624831       0.138818       1.390067           0.000005
           50              H       2.961217       4.042446       7.000266       0.123167       1.070826 0.77348451E+01  0.74164347E+02                                 1.636342                            1.557029      -0.847556       2.482864                    0.999442       3.193551       8.408613       0.543487       1.175367      -0.735232      -0.029959      -0.026485      -0.006990       0.040593       0.005286      -0.000529       0.004398       0.013501      -0.044322      -0.016062       0.000071       0.015990              1.664205       1.707909       0.367567       0.112065       1.896582       0.222234       1.388123           0.000254
           51              H       6.824226       5.071149       7.220005       0.125840       1.063868 0.77927194E+01  0.74699974E+02                                 1.621781                            1.558342      -0.822595       2.499542                    0.999579       3.129676       8.182458       0.546773       1.168606      -0.737857       0.040050      -0.006266      -0.005751       0.040943       0.002590       0.000199       0.003151       0.017657      -0.043015      -0.015084      -0.001300       0.016384              1.632185       2.032454      -0.214687      -0.067583       1.532589       0.089659       1.331511           0.000222
           52              H       6.238537       7.150652       7.977881       0.120503       1.098601 0.78839630E+01  0.77218729E+02                                 1.767365                            1.647909      -1.069184       2.378145                    0.997063       3.498266       9.824551       0.484144       1.291675      -0.706347       0.033439       0.025029       0.008284       0.042582       0.000914       0.002150       0.011024       0.012041      -0.031440      -0.017732       0.005740       0.011992              1.841951       1.938594       0.512838       0.126686       2.106577       0.214208       1.480683           0.000116
           53              H       3.949699       6.547883      10.576635       0.109726       1.166963 0.83892877E+01  0.82164246E+02                                 1.735744                            1.621211      -0.985956       2.404280                    0.998514       3.345740       8.929824       0.532308       1.174858      -0.734641       0.001159      -0.039587      -0.010385       0.040943      -0.001264       0.001475      -0.000791      -0.034269      -0.010007      -0.015683      -0.003199       0.018881              1.793333       1.322456      -0.018245       0.007914       2.110951       0.491808       1.946592           0.000030
           54              H       4.065991       6.654677      12.872686       0.123216       1.051511 0.73688361E+01  0.69752233E+02                                 1.611612                            1.513782      -0.845165       2.484069                    0.999473       3.153810       8.230853       0.554866       1.166162      -0.737223       0.002072      -0.034697       0.020519       0.040364      -0.000900       0.000294      -0.003252      -0.030797      -0.003138      -0.014905      -0.001647       0.016551              1.654800       1.232529      -0.050153       0.048818       1.924378      -0.411332       1.807494           0.000065
           55              H       3.989873      -3.989302      12.753847       0.121884       1.063619 0.75893424E+01  0.73755927E+02                                 1.733397                            1.618202      -1.210412       2.313080                    0.995186       3.548195       9.982147       0.487103       1.293877      -0.704828      -0.001352       0.036831       0.016877       0.040536      -0.001490       0.000988      -0.000769      -0.028763      -0.007665      -0.013265      -0.002508       0.015773              1.797306       1.382111       0.050118      -0.013780       2.145457       0.450625       1.864349           0.000059
           56              H       3.908468      10.539883      10.453312       0.114224       1.147257 0.85316578E+01  0.84184203E+02                                 1.745076                            1.660301      -0.852879       2.475969                    0.999115       3.329420       9.014720       0.512315       1.211634      -0.726635      -0.000892       0.035768      -0.019968       0.040974      -0.005683       0.001268      -0.003907      -0.030374       0.014308      -0.018613       0.003222       0.015392              1.777679       1.421507       0.076605       0.009523       2.049104      -0.367903       1.862427          -0.000001
           57              H       7.880369      -5.395070      16.816782       0.021491       1.235967 0.88635224E+01  0.86713843E+02                                 1.698817                            1.584201      -0.694365       2.510345                    0.999779       3.383251       8.597880       0.589629       1.061806      -0.764727       0.052518       0.000000       0.000000       0.052518      -0.000000      -0.000000       0.000308      -0.004009      -0.022073      -0.007365       0.001674       0.005691              1.735167       2.403672       0.000000      -0.000000       1.504597      -0.081147       1.297233           0.013815
           58              H       2.691631      -1.798357       5.605594       0.021490       1.235971 0.88635560E+01  0.86714244E+02                                 1.698819                            1.584203      -0.694364       2.510344                    0.999779       3.383258       8.597898       0.589629       1.061805      -0.764727      -0.052518       0.000000       0.000000       0.052518      -0.000000       0.000000       0.000308      -0.004009      -0.022073      -0.007365       0.001674       0.005691              1.735170       2.403676      -0.000000       0.000000       1.504599      -0.081147       1.297235           0.013822
           59              C       8.463943       5.272763      19.262391      -0.141712      39.217219 0.54896246E+03  0.13624611E+05                                10.098779                            7.870395      -0.171656       1.927240                    0.998144      29.968887      87.333861       0.583234       0.423138      -1.064344       0.067104       0.023348      -0.023627       0.074876      -0.005749       0.003001       0.009251      -0.008463      -0.061380      -0.023401       0.004714       0.018687             12.007743      18.200978       2.116241      -1.054221       7.063852      -2.551365      10.758400           0.000474
           60              C       8.746216       5.900087      18.058757      -0.069800      33.466978 0.41725582E+03  0.97632521E+04                                 9.203915                            6.940408      -0.113052       1.951593                    0.999025      28.909270      84.422782       0.604665       0.432911      -1.048110       0.026818      -0.002351       0.019055       0.032982      -0.011962       0.017870       0.008650      -0.043572       0.063721      -0.041533       0.013249       0.028284             10.955156      17.258334       1.704787      -0.870003       6.474734      -2.450552       9.132401           0.001568
           61              C      10.048686       6.178843      17.704708      -0.089427      32.306616 0.38926688E+03  0.88926689E+04                                 8.815849                            6.572141       0.151731       2.034452                    0.999693      28.089513      79.321787       0.644353       0.416100      -1.065556      -0.012188      -0.006134       0.014718       0.020069      -0.000007      -0.003149      -0.005235      -0.019647       0.059373      -0.019978      -0.001336       0.021314             10.627378      18.278969       1.553966      -0.446284       5.742620      -1.844055       7.860544           0.001619
           62              C       0.519085       5.839262      18.553619       0.004174      37.618134 0.41393582E+03  0.95157163E+04                                 9.730738                            6.724725       0.048251       2.030668                    0.999229      26.364067      72.498322       0.650355       0.409682      -1.079472      -0.036169      -0.004442       0.010225       0.037848      -0.006262       0.000352       0.000885      -0.010629       0.002777      -0.008726       0.000913       0.007813             12.841369      22.887621       2.892783      -2.365616       6.468439      -2.420088       9.168049           0.003700
           63              C       0.236813       5.193874      19.740660      -0.100048      32.139559 0.39354627E+03  0.90107285E+04                                 8.749719                            6.599916       0.066092       2.000029                    0.999654      28.391428      80.139563       0.644510       0.415061      -1.066731      -0.022769       0.007073      -0.008865       0.025437      -0.015341       0.020056      -0.002968       0.003756       0.015818      -0.023855      -0.003692       0.027547             10.331941      16.520861       2.150570      -2.278600       5.825953      -2.225055       8.649008           0.001034
           64              C       9.515857       4.919523      20.112871      -0.098382      33.121654 0.41211983E+03  0.95742773E+04                                 8.951457                            6.774058       0.142555       2.016982                    0.999822      29.118200      83.611744       0.631420       0.417547      -1.061929       0.017106       0.020651      -0.024430       0.036276      -0.006578       0.018123      -0.018307      -0.049311       0.100161      -0.045621      -0.001476       0.047097             10.560522      16.908028       1.846192      -1.411400       5.680029      -1.906996       9.093510           0.000558
           65              C       1.939962       6.170095      18.164815       0.564753      25.924158 0.26620185E+03  0.55833586E+04                                 8.092163                            5.758304      -0.057528       2.031334                    0.999457      22.682228      63.324064       0.625190       0.467099      -1.025331       0.038867       0.010626      -0.013818       0.042597      -0.022752       0.014677       0.068980      -0.170930       0.049272      -0.102485      -0.020315       0.122800             10.372787      17.560009       1.827397      -1.691710       6.081728      -2.017937       7.476625          -0.003229
           66              C       6.342143       3.273831      19.137274      -0.142305      39.467295 0.56886219E+03  0.14273968E+05                                10.239178                            8.067264      -0.282556       1.892519                    0.997195      30.338221      89.492726       0.568973       0.429019      -1.058506      -0.025542      -0.061254      -0.029454       0.072608      -0.004360       0.001927      -0.004379      -0.017395       0.052238      -0.018457      -0.000229       0.018686             12.363927      11.388337       1.584640       1.147503      17.263602       5.264850       8.439843           0.000191
           67              C       7.295737       2.320673      18.841523      -0.091893      31.467474 0.40585746E+03  0.94094235E+04                                 8.693821                            6.750411       0.143531       2.020800                    0.999810      29.029539      83.754840       0.627478       0.421035      -1.057846      -0.030725      -0.017521      -0.015700       0.038698      -0.011657      -0.005113      -0.014956       0.084098       0.011652      -0.050045       0.008089       0.041956             10.163854       9.247753       1.408161       0.734711      14.762111       4.237912       6.481699           0.000679
           68              C       6.948976       1.070126      18.402044      -0.094332      30.672506 0.40265653E+03  0.93050674E+04                                 8.587788                            6.754510       0.013737       1.988285                    0.999589      28.616193      82.091657       0.623788       0.424898      -1.056759      -0.007433       0.020603       0.000694       0.021914      -0.020778      -0.003431      -0.007276       0.017001      -0.004804      -0.024424       0.001112       0.023312              9.954580       9.125340       1.949153       1.025361      14.394997       3.962433       6.343402           0.000634
           69              C       5.616904       0.735526      18.242172      -0.002541      35.845694 0.43297413E+03  0.10104252E+05                                 9.526208                            6.955056      -0.109734       1.979647                    0.998823      26.922359      75.524894       0.626460       0.418958      -1.069372       0.010262       0.035937       0.008455       0.038318      -0.003794       0.000875      -0.012983       0.004520      -0.012075      -0.015428       0.002975       0.012453             12.171335       9.594198       2.239655       1.005584      19.526080       5.631919       7.393728           0.001004
           70              C       4.646394       1.688396      18.538820      -0.087026      30.630755 0.39978016E+03  0.92222831E+04                                 8.594303                            6.731553       0.034109       1.997750                    0.999512      28.447172      81.541335       0.624667       0.425051      -1.056638       0.015408       0.015710      -0.007324       0.023192       0.000581       0.004676      -0.012257       0.040896      -0.015731      -0.025491       0.001618       0.023873             10.042902       8.439403       0.521838       0.180142      15.457986       3.959147       6.231316           0.001227
           71              C       4.995270       2.933862      18.985026      -0.078981      31.373298 0.41880977E+03  0.98243917E+04                                 8.854810                            6.975992      -0.123180       1.947706                    0.998245      29.179233      85.764780       0.599226       0.435739      -1.044737       0.019255      -0.016895      -0.020151       0.032592      -0.022269      -0.006973      -0.006838       0.052945       0.027369      -0.040721       0.009832       0.030889             10.322874       9.721435       1.057787       0.864918      14.725437       3.747306       6.521751           0.000352
           72              C       5.227854      -0.600107      17.671523       0.562417      24.631655 0.26884654E+03  0.56740846E+04                                 7.882137                            5.827525      -0.118835       2.006851                    0.999392      23.129160      65.574098       0.612660       0.473691      -1.017910      -0.012317      -0.043483      -0.002419       0.045259      -0.007099      -0.032628      -0.071651       0.046179       0.194506      -0.093951      -0.010597       0.104548              9.858448       8.149908       1.674491       1.022711      15.257466       3.809160       6.167971          -0.002500
           73              C       6.643445       4.944586      21.479067      -0.130179      40.066739 0.52565701E+03  0.12887441E+05                                10.221860                            7.669209      -0.144876       1.938939                    0.998292      29.430913      84.854307       0.595404       0.419595      -1.068076      -0.016884       0.012519       0.069664       0.072766      -0.010054       0.006521      -0.010317       0.051154      -0.005232      -0.029597      -0.000999       0.030595             12.670317       5.683902      -0.122217      -1.124606      11.718875       1.528550      20.608173           0.001047
           74              C       6.606443       3.777251      22.215417      -0.097731      33.056134 0.40456610E+03  0.93468861E+04                                 8.920041                            6.693571       0.207647       2.039041                    0.999795      28.869436      82.422034       0.638368       0.415296      -1.064336      -0.007310       0.024484       0.028292       0.038123       0.000150       0.001884       0.006424      -0.036972      -0.134599      -0.045416       0.004016       0.041400             10.595134       4.602444       0.187904      -0.687479       9.590798       0.556125      17.592161           0.000341
           75              C       6.544068      11.041482       1.171569      -0.086898      32.627380 0.38613413E+03  0.88021291E+04                                 8.857240                            6.545005       0.073326       2.006795                    0.999674      28.083687      79.185570       0.645868       0.416019      -1.065749      -0.002434       0.017712      -0.019622       0.026545       0.000787       0.006815      -0.023400      -0.007124      -0.050848      -0.031100       0.005682       0.025418             10.616596       4.467891       0.071423      -0.738920       9.549420       1.113358      17.832477           0.001051
           76              C       6.535610      12.231213       1.837065      -0.012865      35.875537 0.40437973E+03  0.92385472E+04                                 9.367172                            6.612544       0.132600       2.056924                    0.999291      26.264946      71.916416       0.661169       0.405489      -1.082646       0.004741      -0.001190      -0.044198       0.044467       0.004820       0.004403      -0.001548       0.015922      -0.052647      -0.018352      -0.000139       0.018491             12.014974       4.670396      -0.010814      -0.685171      10.348491       0.186599      21.026036           0.002229
           77              C       6.584242      13.401949       1.108338      -0.090031      32.942926 0.40984201E+03  0.95108832E+04                                 9.014826                            6.808369       0.060738       2.005582                    0.999567      28.549104      82.008732       0.622301       0.424132      -1.057482       0.002756      -0.017876      -0.012980       0.022263       0.005257       0.006384       0.013989       0.005617      -0.063860      -0.027315       0.006430       0.020885             10.755446       4.749617      -0.255294      -0.432772      10.079350       0.090528      17.437373           0.000426
           78              C       6.634987       6.151305      22.150841      -0.078578      31.904096 0.39800131E+03  0.91778293E+04                                 8.808783                            6.693692       0.108840       2.020121                    0.999463      28.519979      81.933274       0.629176       0.422161      -1.057656      -0.009491      -0.029019       0.017250       0.035068       0.008450       0.006724      -0.020556      -0.012567      -0.086492      -0.038098       0.008398       0.029700             10.486749       4.811304      -0.557614      -0.636192       9.829884       1.796654      16.819060           0.000201
           79              C       6.495437      12.266624       3.339589       0.665412      24.020804 0.22792516E+03  0.46220266E+04                                 7.749772                            5.405862      -0.127256       2.035365                    0.999123      21.401949      59.735781       0.628199       0.480805      -1.012777       0.016920       0.002264       0.075151       0.077065      -0.011515       0.017804       0.000589       0.165956      -0.255229      -0.086624      -0.041163       0.127787              9.779950       4.255023       0.439275      -0.558778      10.528171      -0.621382      14.556656          -0.000346
           80              C       8.463943      -1.445902      14.371173      -0.141712      39.217229 0.54896273E+03  0.13624620E+05                                10.098781                            7.870398      -0.171657       1.927240                    0.998144      29.968899      87.333913       0.583234       0.423138      -1.064344       0.067104      -0.023348       0.023627       0.074876       0.005749      -0.003001       0.009251      -0.008463      -0.061379      -0.023401       0.004714       0.018687             12.007743      18.200971      -2.116239       1.054219       7.063853      -2.551367      10.758405           0.000474
           81              C       8.746216      -2.073226      15.574807      -0.069800      33.467009 0.41725641E+03  0.97632699E+04                                 9.203922                            6.940414      -0.113054       1.951592                    0.999025      28.909293      84.422884       0.604665       0.432911      -1.048110       0.026818       0.002351      -0.019055       0.032982       0.011962      -0.017870       0.008650      -0.043572       0.063721      -0.041533       0.013249       0.028284             10.955163      17.258340      -1.704788       0.870002       6.474739      -2.450554       9.132410           0.001568
           82              C      10.048686      -2.351982      15.928856      -0.089426      32.306557 0.38926621E+03  0.88926489E+04                                 8.815837                            6.572134       0.151737       2.034455                    0.999693      28.089478      79.321650       0.644354       0.416100      -1.065556      -0.012187       0.006133      -0.014718       0.020069       0.000006       0.003150      -0.005236      -0.019644       0.059372      -0.019976      -0.001338       0.021314             10.627361      18.278936      -1.553964       0.446285       5.742614      -1.844052       7.860534           0.001619
           83              C       0.519085      -2.012401      15.079945       0.004174      37.618047 0.41393507E+03  0.95156939E+04                                 9.730723                            6.724719       0.048259       2.030670                    0.999229      26.364036      72.498195       0.650355       0.409682      -1.079472      -0.036168       0.004442      -0.010225       0.037847       0.006262      -0.000353       0.000883      -0.010627       0.002779      -0.008726       0.000914       0.007812             12.841344      22.887570      -2.892776       2.365610       6.468429      -2.420084       9.168034           0.003699
           84              C       0.236813      -1.367013      13.892904      -0.100048      32.139504 0.39354566E+03  0.90107100E+04                                 8.749707                            6.599910       0.066099       2.000032                    0.999654      28.391393      80.139414       0.644511       0.415061      -1.066732      -0.022769      -0.007073       0.008865       0.025437       0.015341      -0.020055      -0.002969       0.003761       0.015815      -0.023854      -0.003694       0.027547             10.331924      16.520832      -2.150566       2.278597       5.825946      -2.225051       8.648996           0.001033
           85              C       9.515857      -1.092662      13.520693      -0.098383      33.121689 0.41212051E+03  0.95742972E+04                                 8.951464                            6.774064       0.142553       2.016981                    0.999822      29.118226      83.611845       0.631419       0.417547      -1.061928       0.017106      -0.020651       0.024430       0.036276       0.006578      -0.018123      -0.018307      -0.049310       0.100161      -0.045620      -0.001477       0.047097             10.560528      16.908034      -1.846192       1.411398       5.680033      -1.906998       9.093518           0.000558
           86              C       1.939962      -2.343234      15.468749       0.564747      25.923956 0.26619968E+03  0.55833000E+04                                 8.092114                            5.758275      -0.057527       2.031338                    0.999457      22.682110      63.323596       0.625193       0.467099      -1.025332       0.038866      -0.010626       0.013818       0.042596       0.022751      -0.014677       0.068975      -0.170922       0.049274      -0.102482      -0.020311       0.122793             10.372717      17.559873      -1.827379       1.691692       6.081694      -2.017925       7.476585          -0.003232
           87              C       6.342143       0.553030      14.496290      -0.142305      39.467259 0.56886166E+03  0.14273952E+05                                10.239172                            8.067261      -0.282556       1.892520                    0.997195      30.338203      89.492659       0.568973       0.429019      -1.058506      -0.025542       0.061254       0.029454       0.072608       0.004360      -0.001927      -0.004379      -0.017395       0.052239      -0.018457      -0.000229       0.018687             12.363919      11.388327      -1.584640      -1.147502      17.263591       5.264847       8.439839           0.000191
           88              C       7.295737       1.506188      14.792041      -0.091893      31.467463 0.40585739E+03  0.94094208E+04                                 8.693817                            6.750410       0.143530       2.020800                    0.999810      29.029533      83.754799       0.627478       0.421035      -1.057847      -0.030725       0.017521       0.015700       0.038698       0.011657       0.005113      -0.014957       0.084097       0.011652      -0.050045       0.008089       0.041956             10.163848       9.247747      -1.408160      -0.734710      14.762102       4.237909       6.481697           0.000679
           89              C       6.948976       2.756735      15.231520      -0.094332      30.672495 0.40265647E+03  0.93050648E+04                                 8.587783                            6.754508       0.013738       1.988285                    0.999589      28.616188      82.091611       0.623788       0.424897      -1.056760      -0.007433      -0.020603      -0.000694       0.021914       0.020778       0.003431      -0.007276       0.017001      -0.004804      -0.024424       0.001112       0.023313              9.954572       9.125334      -1.949153      -1.025361      14.394985       3.962429       6.343399           0.000634
           90              C       5.616904       3.091335      15.391392      -0.002542      35.845708 0.43297445E+03  0.10104261E+05                                 9.526207                            6.955056      -0.109732       1.979648                    0.998823      26.922372      75.524920       0.626460       0.418958      -1.069372       0.010262      -0.035938      -0.008455       0.038318       0.003794      -0.000875      -0.012983       0.004520      -0.012077      -0.015428       0.002975       0.012453             12.171332       9.594195      -2.239655      -1.005584      19.526075       5.631917       7.393727           0.001005
           91              C       4.646394       2.138465      15.094744      -0.087026      30.630748 0.39978015E+03  0.92222828E+04                                 8.594301                            6.731553       0.034108       1.997750                    0.999512      28.447170      81.541321       0.624667       0.425051      -1.056638       0.015408      -0.015710       0.007324       0.023192      -0.000581      -0.004676      -0.012257       0.040896      -0.015731      -0.025491       0.001618       0.023873             10.042898       8.439400      -0.521838      -0.180142      15.457979       3.959144       6.231315           0.001227
           92              C       4.995270       0.892999      14.648538      -0.078981      31.373275 0.41880952E+03  0.98243837E+04                                 8.854804                            6.975990      -0.123178       1.947706                    0.998245      29.179213      85.764690       0.599226       0.435739      -1.044737       0.019254       0.016895       0.020151       0.032592       0.022269       0.006973      -0.006838       0.052945       0.027370      -0.040721       0.009832       0.030889             10.322867       9.721427      -1.057791      -0.864918      14.725425       3.747303       6.521749           0.000352
           93              C       5.227854       4.426968      15.962041       0.562418      24.631645 0.26884642E+03  0.56740812E+04                                 7.882134                            5.827524      -0.118833       2.006851                    0.999392      23.129147      65.574044       0.612660       0.473691      -1.017910      -0.012317       0.043483       0.002419       0.045259       0.007099       0.032627      -0.071650       0.046179       0.194504      -0.093950      -0.010597       0.104547              9.858444       8.149905      -1.674490      -1.022710      15.257457       3.809157       6.167968          -0.002499
           94              C       6.643445      -1.117725      12.154497      -0.130179      40.066734 0.52565694E+03  0.12887439E+05                                10.221859                            7.669208      -0.144877       1.938939                    0.998292      29.430911      84.854298       0.595404       0.419595      -1.068076      -0.016884      -0.012519      -0.069664       0.072766       0.010054      -0.006521      -0.010317       0.051154      -0.005232      -0.029597      -0.000999       0.030595             12.670315       5.683901       0.122217       1.124606      11.718872       1.528548      20.608172           0.001047
           95              C       6.606443       0.049610      11.418147      -0.097731      33.056145 0.40456628E+03  0.93468909E+04                                 8.920042                            6.693571       0.207646       2.039041                    0.999795      28.869444      82.422050       0.638368       0.415296      -1.064336      -0.007310      -0.024484      -0.028292       0.038123      -0.000150      -0.001884       0.006424      -0.036972      -0.134599      -0.045416       0.004016       0.041400             10.595135       4.602444      -0.187904       0.687479       9.590797       0.556124      17.592163           0.000341
           96              C       6.544068      -0.021195      10.039619      -0.086898      32.627385 0.38613421E+03  0.88021313E+04                                 8.857240                            6.545005       0.073326       2.006795                    0.999674      28.083691      79.185578       0.645868       0.416019      -1.065749      -0.002434      -0.017712       0.019622       0.026545      -0.000787      -0.006815      -0.023401      -0.007125      -0.050847      -0.031100       0.005682       0.025418             10.616596       4.467891      -0.071423       0.738920       9.549419       1.113358      17.832477           0.001051
           97              C       6.535610      -1.210926       9.374123      -0.012865      35.875536 0.40437969E+03  0.92385465E+04                                 9.367173                            6.612545       0.132599       2.056924                    0.999291      26.264944      71.916417       0.661169       0.405489      -1.082646       0.004741       0.001190       0.044198       0.044467      -0.004820      -0.004403      -0.001548       0.015922      -0.052646      -0.018352      -0.000139       0.018491             12.014976       4.670396       0.010814       0.685171      10.348491       0.186597      21.026041           0.002229
           98              C       6.584242      -2.381662      10.102850      -0.090031      32.942921 0.40984196E+03  0.95108818E+04                                 9.014826                            6.808369       0.060738       2.005582                    0.999567      28.549099      82.008717       0.622301       0.424132      -1.057481       0.002756       0.017876       0.012980       0.022263      -0.005257      -0.006384       0.013989       0.005617      -0.063860      -0.027315       0.006430       0.020885             10.755446       4.749617       0.255294       0.432772      10.079349       0.090526      17.437373           0.000426
           99              C       6.634987      -2.324444      11.482723      -0.078578      31.904092 0.39800124E+03  0.91778275E+04                                 8.808783                            6.693693       0.108840       2.020121                    0.999463      28.519975      81.933264       0.629176       0.422161      -1.057656      -0.009491       0.029019      -0.017250       0.035068      -0.008450      -0.006724      -0.020556      -0.012567      -0.086493      -0.038098       0.008398       0.029700             10.486749       4.811304       0.557614       0.636192       9.829884       1.796653      16.819061           0.000201
          100              C       6.495437      -1.246337       7.871599       0.665411      24.020808 0.22792520E+03  0.46220278E+04                                 7.749773                            5.405862      -0.127257       2.035365                    0.999123      21.401952      59.735795       0.628199       0.480805      -1.012777       0.016920      -0.002264      -0.075150       0.077065       0.011515      -0.017804       0.000589       0.165955      -0.255228      -0.086623      -0.041163       0.127786              9.779952       4.255023      -0.439276       0.558778      10.528173      -0.621383      14.556660          -0.000347
          101              C       2.108057       2.150811       3.159985      -0.141713      39.217240 0.54896286E+03  0.13624623E+05                                10.098782                            7.870398      -0.171658       1.927240                    0.998144      29.968901      87.333915       0.583234       0.423138      -1.064344      -0.067104      -0.023348       0.023627       0.074876      -0.005749       0.003001       0.009251      -0.008463      -0.061380      -0.023401       0.004714       0.018687             12.007746      18.200977       2.116239      -1.054218       7.063854      -2.551368      10.758407           0.000476
          102              C       1.825784       1.523487       4.363619      -0.069800      33.466991 0.41725605E+03  0.97632589E+04                                 9.203917                            6.940409      -0.113053       1.951592                    0.999025      28.909283      84.422831       0.604665       0.432911      -1.048110      -0.026818       0.002351      -0.019055       0.032982      -0.011962       0.017870       0.008650      -0.043572       0.063721      -0.041533       0.013249       0.028284             10.955157      17.258332       1.704785      -0.869999       6.474735      -2.450553       9.132405           0.001574
          103              C       0.523314       1.244731       4.717668      -0.089427      32.306592 0.38926661E+03  0.88926604E+04                                 8.815843                            6.572138       0.151734       2.034453                    0.999693      28.089497      79.321712       0.644353       0.416100      -1.065556       0.012187       0.006134      -0.014717       0.020069      -0.000007      -0.003150      -0.005236      -0.019646       0.059373      -0.019977      -0.001337       0.021314             10.627370      18.278956       1.553964      -0.446283       5.742617      -1.844053       7.860537           0.001629
          104              C      10.052915       1.584312       3.868757       0.004174      37.618094 0.41393547E+03  0.95157058E+04                                 9.730730                            6.724722       0.048255       2.030669                    0.999229      26.364053      72.498261       0.650355       0.409682      -1.079472       0.036169       0.004442      -0.010225       0.037848      -0.006262       0.000353       0.000885      -0.010628       0.002778      -0.008726       0.000913       0.007813             12.841357      22.887596       2.892780      -2.365614       6.468434      -2.420086       9.168043           0.003703
          105              C      10.335187       2.229700       2.681716      -0.100048      32.139516 0.39354568E+03  0.90107112E+04                                 8.749710                            6.599910       0.066097       2.000031                    0.999654      28.391404      80.139464       0.644511       0.415061      -1.066731       0.022769      -0.007073       0.008865       0.025437      -0.015341       0.020055      -0.002968       0.003758       0.015817      -0.023855      -0.003693       0.027547             10.331929      16.520842       2.150567      -2.278597       5.825947      -2.225053       8.648999           0.001037
          106              C       1.056143       2.504051       2.309505      -0.098382      33.121656 0.41211988E+03  0.95742791E+04                                 8.951457                            6.774058       0.142555       2.016982                    0.999822      29.118207      83.611780       0.631420       0.417547      -1.061929      -0.017106      -0.020651       0.024430       0.036275      -0.006578       0.018123      -0.018307      -0.049311       0.100160      -0.045620      -0.001476       0.047097             10.560522      16.908022       1.846192      -1.411400       5.680030      -1.906998       9.093514           0.000560
          107              C       8.632038       1.253479       4.257561       0.564749      25.924083 0.26620105E+03  0.55833369E+04                                 8.092145                            5.758293      -0.057529       2.031335                    0.999457      22.682181      63.323876       0.625191       0.467099      -1.025332      -0.038867      -0.010626       0.013818       0.042597      -0.022752       0.014677       0.068978      -0.170927       0.049273      -0.102484      -0.020314       0.122797             10.372761      17.559958       1.827390      -1.691704       6.081715      -2.017933       7.476610          -0.003228
          108              C       4.229857       4.149743       3.285102      -0.142305      39.467274 0.56886192E+03  0.14273960E+05                                10.239174                            8.067263      -0.282555       1.892520                    0.997195      30.338212      89.492692       0.568973       0.429019      -1.058506       0.025542       0.061254       0.029454       0.072608      -0.004360       0.001927      -0.004379      -0.017395       0.052238      -0.018457      -0.000229       0.018686             12.363922      11.388333       1.584638       1.147502      17.263592       5.264848       8.439841           0.000192
          109              C       3.276263       5.102901       3.580853      -0.091893      31.467470 0.40585746E+03  0.94094233E+04                                 8.693820                            6.750411       0.143531       2.020800                    0.999810      29.029538      83.754836       0.627478       0.421035      -1.057846       0.030725       0.017521       0.015700       0.038698      -0.011657      -0.005113      -0.014956       0.084097       0.011652      -0.050045       0.008089       0.041956             10.163852       9.247752       1.408161       0.734711      14.762106       4.237912       6.481699           0.000684
          110              C       3.623024       6.353448       4.020332      -0.094332      30.672486 0.40265628E+03  0.93050596E+04                                 8.587783                            6.754508       0.013738       1.988285                    0.999589      28.616182      82.091605       0.623788       0.424898      -1.056760       0.007433      -0.020603      -0.000694       0.021914      -0.020778      -0.003431      -0.007276       0.017001      -0.004804      -0.024424       0.001112       0.023312              9.954573       9.125335       1.949152       1.025360      14.394986       3.962430       6.343399           0.000641
          111              C       4.955096       6.688048       4.180204      -0.002542      35.845697 0.43297431E+03  0.10104256E+05                                 9.526206                            6.955055      -0.109731       1.979648                    0.998823      26.922366      75.524898       0.626460       0.418958      -1.069372      -0.010262      -0.035937      -0.008455       0.038318      -0.003794       0.000875      -0.012983       0.004520      -0.012076      -0.015428       0.002975       0.012453             12.171330       9.594195       2.239653       1.005583      19.526069       5.631915       7.393725           0.001006
          112              C       5.925606       5.735178       3.883556      -0.087025      30.630729 0.39977982E+03  0.92222731E+04                                 8.594297                            6.731550       0.034110       1.997751                    0.999512      28.447160      81.541281       0.624667       0.425050      -1.056638      -0.015408      -0.015710       0.007324       0.023192       0.000581       0.004676      -0.012257       0.040896      -0.015730      -0.025491       0.001618       0.023873             10.042893       8.439398       0.521838       0.180142      15.457968       3.959142       6.231311           0.001233
          113              C       5.576730       4.489712       3.437350      -0.078981      31.373287 0.41880967E+03  0.98243885E+04                                 8.854807                            6.975991      -0.123179       1.947706                    0.998245      29.179224      85.764739       0.599226       0.435739      -1.044737      -0.019255       0.016895       0.020151       0.032592      -0.022269      -0.006973      -0.006838       0.052945       0.027369      -0.040721       0.009832       0.030889             10.322870       9.721432       1.057789       0.864918      14.725428       3.747304       6.521750           0.000355
          114              C       5.344146       8.023681       4.750853       0.562417      24.631649 0.26884650E+03  0.56740829E+04                                 7.882134                            5.827523      -0.118833       2.006851                    0.999392      23.129149      65.574041       0.612660       0.473691      -1.017910       0.012317       0.043483       0.002419       0.045259      -0.007099      -0.032627      -0.071650       0.046180       0.194504      -0.093950      -0.010597       0.104547              9.858442       8.149905       1.674489       1.022710      15.257455       3.809156       6.167968          -0.002497
          115              C       3.928555       2.478988       0.943309      -0.130179      40.066743 0.52565707E+03  0.12887443E+05                                10.221861                            7.669209      -0.144876       1.938940                    0.998292      29.430916      84.854316       0.595404       0.419595      -1.068076       0.016884      -0.012519      -0.069664       0.072766      -0.010054       0.006521      -0.010317       0.051154      -0.005232      -0.029597      -0.000999       0.030595             12.670317       5.683902      -0.122217      -1.124606      11.718874       1.528548      20.608175           0.001047
          116              C       3.965557       3.646323       0.206959      -0.097731      33.056152 0.40456632E+03  0.93468931E+04                                 8.920047                            6.693574       0.207647       2.039041                    0.999795      28.869445      82.422088       0.638368       0.415296      -1.064336       0.007310      -0.024484      -0.028292       0.038123       0.000150       0.001884       0.006424      -0.036972      -0.134599      -0.045415       0.004016       0.041400             10.595142       4.602446       0.187904      -0.687480       9.590803       0.556126      17.592176           0.000339
          117              C       4.027932      -3.617908      21.250807      -0.086899      32.627405 0.38613442E+03  0.88021384E+04                                 8.857248                            6.545010       0.073326       2.006795                    0.999674      28.083694      79.185629       0.645867       0.416019      -1.065749       0.002434      -0.017712       0.019622       0.026545       0.000787       0.006815      -0.023400      -0.007125      -0.050846      -0.031100       0.005682       0.025418             10.616607       4.467895       0.071423      -0.738921       9.549429       1.113359      17.832498           0.001046
          118              C       4.036390      -4.807639      20.585311      -0.012864      35.875520 0.40437948E+03  0.92385409E+04                                 9.367172                            6.612545       0.132600       2.056924                    0.999291      26.264935      71.916399       0.661169       0.405489      -1.082646      -0.004741       0.001190       0.044197       0.044467       0.004820       0.004403      -0.001548       0.015923      -0.052647      -0.018352      -0.000139       0.018491             12.014975       4.670396      -0.010814      -0.685171      10.348492       0.186600      21.026036           0.002226
          119              C       3.987758      -5.978375      21.314038      -0.090031      32.942926 0.40984203E+03  0.95108840E+04                                 9.014826                            6.808369       0.060738       2.005582                    0.999567      28.549104      82.008736       0.622301       0.424132      -1.057481      -0.002756       0.017876       0.012980       0.022263       0.005257       0.006384       0.013989       0.005617      -0.063860      -0.027314       0.006430       0.020885             10.755446       4.749617      -0.255294      -0.432772      10.079351       0.090529      17.437370           0.000424
          120              C       3.937013       1.272269       0.271535      -0.078578      31.904104 0.39800144E+03  0.91778328E+04                                 8.808784                            6.693693       0.108840       2.020121                    0.999463      28.519983      81.933282       0.629176       0.422161      -1.057656       0.009491       0.029019      -0.017250       0.035068       0.008450       0.006724      -0.020556      -0.012567      -0.086492      -0.038098       0.008398       0.029700             10.486750       4.811305      -0.557614      -0.636192       9.829885       1.796656      16.819062           0.000202
          121              C       4.076563      -4.843050      19.082787       0.665411      24.020805 0.22792517E+03  0.46220270E+04                                 7.749772                            5.405862      -0.127259       2.035365                    0.999123      21.401949      59.735781       0.628199       0.480805      -1.012777      -0.016920      -0.002264      -0.075150       0.077065      -0.011515       0.017804       0.000589       0.165955      -0.255228      -0.086623      -0.041163       0.127786              9.779950       4.255023       0.439276      -0.558778      10.528171      -0.621381      14.556657          -0.000351
          122              C       2.108057       8.869476       8.051203      -0.141713      39.217253 0.54896308E+03  0.13624630E+05                                10.098785                            7.870400      -0.171657       1.927240                    0.998144      29.968910      87.333955       0.583234       0.423138      -1.064344      -0.067104       0.023348      -0.023627       0.074876       0.005749      -0.003001       0.009251      -0.008463      -0.061380      -0.023401       0.004714       0.018687             12.007749      18.200982      -2.116240       1.054218       7.063856      -2.551368      10.758410           0.000476
          123              C       1.825784       9.496800       6.847569      -0.069800      33.467003 0.41725630E+03  0.97632666E+04                                 9.203921                            6.940413      -0.113053       1.951592                    0.999025      28.909290      84.422869       0.604665       0.432911      -1.048110      -0.026818      -0.002351       0.019055       0.032982       0.011962      -0.017870       0.008650      -0.043572       0.063721      -0.041533       0.013249       0.028284             10.955161      17.258336      -1.704787       0.870001       6.474739      -2.450554       9.132409           0.001574
          124              C       0.523314       9.775556       6.493520      -0.089427      32.306585 0.38926659E+03  0.88926599E+04                                 8.815843                            6.572138       0.151736       2.034454                    0.999693      28.089492      79.321701       0.644353       0.416100      -1.065556       0.012187      -0.006134       0.014718       0.020069       0.000006       0.003150      -0.005236      -0.019645       0.059372      -0.019977      -0.001338       0.021314             10.627369      18.278951      -1.553965       0.446284       5.742617      -1.844053       7.860538           0.001629
          125              C      10.052915       9.435975       7.342431       0.004174      37.618042 0.41393494E+03  0.95156904E+04                                 9.730724                            6.724719       0.048257       2.030670                    0.999229      26.364030      72.498187       0.650355       0.409683      -1.079472       0.036168      -0.004442       0.010225       0.037847       0.006262      -0.000353       0.000884      -0.010628       0.002778      -0.008726       0.000913       0.007812             12.841347      22.887574      -2.892778       2.365613       6.468430      -2.420085       9.168038           0.003703
          126              C      10.335187       8.790587       8.529472      -0.100048      32.139517 0.39354571E+03  0.90107124E+04                                 8.749712                            6.599912       0.066098       2.000032                    0.999654      28.391399      80.139463       0.644510       0.415061      -1.066731       0.022769       0.007073      -0.008865       0.025437       0.015341      -0.020055      -0.002968       0.003760       0.015816      -0.023854      -0.003693       0.027547             10.331932      16.520848      -2.150568       2.278597       5.825948      -2.225053       8.649001           0.001037
          127              C       1.056143       8.516236       8.901683      -0.098383      33.121691 0.41212041E+03  0.95742953E+04                                 8.951467                            6.774064       0.142552       2.016981                    0.999822      29.118228      83.611880       0.631419       0.417547      -1.061928      -0.017106       0.020651      -0.024430       0.036276       0.006578      -0.018123      -0.018307      -0.049310       0.100161      -0.045620      -0.001477       0.047097             10.560533      16.908042      -1.846194       1.411401       5.680035      -1.907000       9.093523           0.000560
          128              C       8.632038       9.766808       6.953627       0.564748      25.923949 0.26619955E+03  0.55832973E+04                                 8.092116                            5.758276      -0.057527       2.031337                    0.999457      22.682109      63.323614       0.625192       0.467099      -1.025332      -0.038866       0.010626      -0.013818       0.042596       0.022752      -0.014677       0.068976      -0.170924       0.049273      -0.102482      -0.020312       0.122795             10.372721      17.559879      -1.827381       1.691694       6.081696      -2.017926       7.476587          -0.003229
          129              C       4.229857       6.870544       7.926086      -0.142305      39.467272 0.56886181E+03  0.14273956E+05                                10.239174                            8.067262      -0.282556       1.892520                    0.997195      30.338208      89.492679       0.568973       0.429019      -1.058506       0.025542      -0.061254      -0.029454       0.072608       0.004360      -0.001927      -0.004379      -0.017395       0.052239      -0.018457      -0.000229       0.018687             12.363923      11.388331      -1.584641      -1.147503      17.263596       5.264849       8.439841           0.000193
          130              C       3.276263       5.917386       7.630335      -0.091893      31.467462 0.40585727E+03  0.94094180E+04                                 8.693818                            6.750410       0.143530       2.020800                    0.999810      29.029532      83.754816       0.627478       0.421035      -1.057846       0.030725      -0.017521      -0.015700       0.038698       0.011657       0.005113      -0.014956       0.084097       0.011652      -0.050045       0.008089       0.041956             10.163852       9.247751      -1.408163      -0.734712      14.762106       4.237912       6.481698           0.000684
          131              C       3.623024       4.666839       7.190856      -0.094332      30.672521 0.40265677E+03  0.93050744E+04                                 8.587790                            6.754512       0.013735       1.988284                    0.999589      28.616204      82.091693       0.623788       0.424898      -1.056759       0.007433       0.020603       0.000694       0.021914       0.020778       0.003431      -0.007276       0.017002      -0.004804      -0.024425       0.001112       0.023313              9.954582       9.125343      -1.949156      -1.025362      14.395000       3.962434       6.343404           0.000640
          132              C       4.955096       4.332239       7.030984      -0.002542      35.845738 0.43297476E+03  0.10104270E+05                                 9.526214                            6.955060      -0.109735       1.979647                    0.998823      26.922384      75.524977       0.626460       0.418958      -1.069372      -0.010262       0.035938       0.008455       0.038318       0.003794      -0.000875      -0.012983       0.004519      -0.012076      -0.015428       0.002975       0.012453             12.171342       9.594204      -2.239657      -1.005585      19.526091       5.631923       7.393732           0.001007
          133              C       5.925606       5.285109       7.327632      -0.087025      30.630744 0.39978001E+03  0.92222789E+04                                 8.594300                            6.731551       0.034108       1.997750                    0.999512      28.447172      81.541335       0.624667       0.425051      -1.056638      -0.015408       0.015710      -0.007324       0.023192      -0.000580      -0.004676      -0.012257       0.040896      -0.015731      -0.025491       0.001618       0.023873             10.042897       8.439404      -0.521839      -0.180142      15.457974       3.959144       6.231313           0.001234
          134              C       5.576730       6.530575       7.773838      -0.078981      31.373280 0.41880955E+03  0.98243847E+04                                 8.854806                            6.975990      -0.123178       1.947707                    0.998245      29.179214      85.764698       0.599226       0.435739      -1.044737      -0.019254      -0.016895      -0.020151       0.032592       0.022269       0.006973      -0.006838       0.052945       0.027370      -0.040721       0.009832       0.030889             10.322870       9.721430      -1.057792      -0.864919      14.725429       3.747305       6.521750           0.000355
          135              C       5.344146       2.996606       6.460335       0.562418      24.631706 0.26884716E+03  0.56741010E+04                                 7.882148                            5.827533      -0.118834       2.006850                    0.999392      23.129186      65.574192       0.612660       0.473691      -1.017910       0.012317      -0.043484      -0.002419       0.045259       0.007099       0.032628      -0.071651       0.046179       0.194508      -0.093951      -0.010598       0.104549              9.858463       8.149918      -1.674495      -1.022713      15.257492       3.809167       6.167980          -0.002496
          136              C       3.928555       8.541299      10.267879      -0.130179      40.066734 0.52565694E+03  0.12887439E+05                                10.221859                            7.669208      -0.144876       1.938940                    0.998292      29.430911      84.854298       0.595404       0.419595      -1.068076       0.016884       0.012519       0.069664       0.072766       0.010054      -0.006521      -0.010317       0.051154      -0.005232      -0.029597      -0.000999       0.030595             12.670315       5.683902       0.122217       1.124607      11.718873       1.528548      20.608171           0.001048
          137              C       3.965557       7.373964      11.004229      -0.097731      33.056147 0.40456624E+03  0.93468904E+04                                 8.920044                            6.693572       0.207646       2.039041                    0.999795      28.869443      82.422067       0.638368       0.415296      -1.064336       0.007310       0.024484       0.028292       0.038123      -0.000150      -0.001884       0.006424      -0.036972      -0.134599      -0.045415       0.004016       0.041400             10.595139       4.602446      -0.187904       0.687480       9.590800       0.556126      17.592171           0.000340
          138              C       4.027932       7.444769      12.382757      -0.086899      32.627404 0.38613441E+03  0.88021376E+04                                 8.857246                            6.545008       0.073326       2.006795                    0.999674      28.083696      79.185619       0.645867       0.416019      -1.065749       0.002434       0.017712      -0.019622       0.026545      -0.000787      -0.006815      -0.023400      -0.007125      -0.050847      -0.031100       0.005682       0.025418             10.616605       4.467894      -0.071423       0.738921       9.549425       1.113359      17.832496           0.001046
          139              C       4.036390       8.634500      13.048253      -0.012864      35.875523 0.40437948E+03  0.92385406E+04                                 9.367173                            6.612544       0.132601       2.056924                    0.999291      26.264934      71.916393       0.661169       0.405489      -1.082646      -0.004741      -0.001190      -0.044197       0.044467      -0.004820      -0.004403      -0.001548       0.015922      -0.052647      -0.018352      -0.000139       0.018491             12.014977       4.670396       0.010814       0.685171      10.348491       0.186600      21.026043           0.002226
          140              C       3.987758       9.805236      12.319526      -0.090030      32.942912 0.40984182E+03  0.95108778E+04                                 9.014824                            6.808368       0.060739       2.005583                    0.999567      28.549093      82.008696       0.622301       0.424132      -1.057481      -0.002756      -0.017876      -0.012980       0.022263      -0.005257      -0.006384       0.013989       0.005617      -0.063860      -0.027314       0.006430       0.020885             10.755445       4.749616       0.255294       0.432772      10.079347       0.090527      17.437370           0.000424
          141              C       3.937013       9.748018      10.939653      -0.078578      31.904090 0.39800123E+03  0.91778269E+04                                 8.808782                            6.693692       0.108840       2.020121                    0.999463      28.519974      81.933256       0.629176       0.422161      -1.057656       0.009491      -0.029019       0.017250       0.035068      -0.008450      -0.006724      -0.020556      -0.012567      -0.086493      -0.038098       0.008398       0.029700             10.486748       4.811304       0.557614       0.636192       9.829883       1.796653      16.819058           0.000202
          142              C       4.076563       8.669911      14.550777       0.665411      24.020783 0.22792492E+03  0.46220209E+04                                 7.749770                            5.405860      -0.127259       2.035365                    0.999123      21.401940      59.735767       0.628198       0.480805      -1.012777      -0.016920       0.002264       0.075150       0.077065       0.011515      -0.017804       0.000589       0.165955      -0.255228      -0.086623      -0.041163       0.127786              9.779948       4.255022      -0.439275       0.558778      10.528168      -0.621381      14.556654          -0.000351
          143              C       6.950033      -5.395070      16.816782       0.588415      17.770680 0.17593343E+03  0.33401644E+04                                 6.077003                            4.589549       0.364799       2.194274                    0.999634      20.814741      55.998555       0.718561       0.448976      -1.031478      -0.059931       0.000000       0.000000       0.059931       0.000000      -0.000000       0.046657       0.011843       0.414473      -0.084765      -0.063158       0.147923              6.966970       6.379162       0.000002      -0.000000      10.591964      -1.823543       3.929782           0.004574
          144              C       3.621967      -1.798357       5.605594       0.588416      17.770695 0.17593360E+03  0.33401683E+04                                 6.077005                            4.589550       0.364802       2.194275                    0.999634      20.814758      55.998604       0.718561       0.448976      -1.031479       0.059931       0.000000       0.000000       0.059931      -0.000000      -0.000000       0.046657       0.011842       0.414472      -0.084765      -0.063157       0.147922              6.966972       6.379165      -0.000001       0.000000      10.591967      -1.823544       3.929783           0.004581
          145              O       5.825172       5.973073      19.093326      -0.749045      50.584287 0.82253548E+03  0.22009740E+05                                11.067668                            9.054398      -0.233444       1.935541                    0.994494      31.294513      87.027441       0.612421       0.373763      -1.126621       0.019770       0.001649       0.056285       0.059679      -0.016048      -0.003181      -0.015719      -0.000691      -0.066085      -0.030386       0.001543       0.028842             13.128483      13.478503      -5.369332       4.040476      13.706441      -3.496108      12.200506           0.001336
          146              O       2.136601       6.843995      17.107600      -0.563300      31.897728 0.49107942E+03  0.11528197E+05                                 7.940415                            6.812568       0.500133       2.202560                    0.998595      27.550922      71.305441       0.736199       0.354406      -1.143935      -0.067048      -0.000345      -0.007202       0.067435       0.004587      -0.011726      -0.008162      -0.132311       0.145298      -0.091469       0.036459       0.055010              8.891478       9.591047       1.897436      -2.528571       7.521671      -3.032891       9.561717           0.086539
          147              O       2.894614       5.785996      18.883677      -0.563560      34.796354 0.52314466E+03  0.12465138E+05                                 8.448997                            7.046282       0.596232       2.232257                    0.998514      27.671600      71.935110       0.722273       0.355901      -1.143789      -0.052845      -0.020832       0.026796       0.062806      -0.031902       0.057423       0.020829      -0.040074      -0.023929      -0.082808       0.033968       0.048840              9.807786      15.444724      -1.549168       2.118707       6.773565      -0.748532       7.205070           0.101447
          148              O       6.112730      -1.477113      17.489229      -0.592371      34.590227 0.54042016E+03  0.13037814E+05                                 8.510406                            7.241437       0.265029       2.121070                    0.996039      28.432199      75.426867       0.697724       0.363873      -1.132584       0.034006       0.038425       0.040345       0.065274      -0.056355      -0.037826      -0.024022       0.010506       0.008950      -0.080701       0.022090       0.058611              9.746731       8.415885      -2.414771      -1.155899      13.932260       2.259725       6.892047           0.068242
          149              O       4.037447      -0.821016      17.334963      -0.585841      32.719699 0.52073668E+03  0.12436531E+05                                 8.139785                            7.072706       0.338933       2.145020                    0.997049      28.190560      74.205295       0.711936       0.360234      -1.136385      -0.012377       0.053694       0.041297       0.068860       0.022617       0.024559      -0.040267       0.107397       0.053891      -0.086427       0.027106       0.059321              9.100315      11.119914       3.243940       2.022489       9.702656       1.688852       6.478374           0.062424
          150              O       6.388660      11.172043       3.940284      -0.635732      45.474102 0.61335996E+03  0.15234077E+05                                10.201786                            7.696960       0.189548       2.090409                    0.996802      28.895746      77.127596       0.680849       0.362205      -1.136810       0.035603       0.025416      -0.063251       0.076904       0.001267       0.011394      -0.029942       0.061184      -0.238845      -0.089559       0.018281       0.071278             12.767307       6.267060       1.163061      -1.175076      15.900715      -7.800582      16.134146           0.015888
          151              O       6.583184      -1.230113       3.898130      -0.667912      47.172844 0.68389500E+03  0.17480654E+05                                10.436526                            8.175366       0.112299       2.048275                    0.997428      29.974756      81.561511       0.653855       0.366485      -1.131783       0.050483      -0.078063      -0.050272       0.105686      -0.004137       0.019094       0.018414       0.083624      -0.230936      -0.083653       0.001023       0.082630             12.345775       6.734803       0.329305      -0.281566      17.890263       5.907095      12.412257           0.036865
          152              O       6.465835       8.128320      17.022619      -0.589140      39.435140 0.55278642E+03  0.13362823E+05                                 9.183230                            7.304201       0.336310       2.149875                    0.997512      27.822830      73.006382       0.700077       0.361926      -1.138261       0.067956       0.068287      -0.019912       0.098375       0.017669      -0.012450       0.013545      -0.097750       0.172597      -0.082275       0.020041       0.062234             10.761031       8.092265       3.040963      -0.508283      17.437563      -3.037376       6.753266           0.048244
          153              O       5.825172      -2.146212      14.540238      -0.749045      50.584244 0.82253480E+03  0.22009717E+05                                11.067660                            9.054393      -0.233443       1.935541                    0.994494      31.294504      87.027396       0.612421       0.373762      -1.126621       0.019770      -0.001648      -0.056285       0.059679       0.016048       0.003182      -0.015719      -0.000691      -0.066084      -0.030386       0.001544       0.028842             13.128472      13.478490       5.369326      -4.040472      13.706429      -3.496105      12.200497           0.001335
          154              O       2.136601      -3.017134      16.525964      -0.563296      31.897532 0.49107561E+03  0.11528094E+05                                 7.940429                            6.812581       0.500112       2.202556                    0.998595      27.550647      71.304863       0.736191       0.354410      -1.143931      -0.067059       0.000345       0.007205       0.067446      -0.004580       0.011708      -0.008168      -0.132277       0.145286      -0.091447       0.036442       0.055005              8.891494       9.591066      -1.897438       2.528573       7.521684      -3.032895       9.561733           0.086542
          155              O       2.894614      -1.959135      14.749887      -0.563555      34.796067 0.52313923E+03  0.12464987E+05                                 8.449004                            7.046289       0.596207       2.232252                    0.998514      27.671299      71.934476       0.722265       0.355906      -1.143785      -0.052851       0.020838      -0.026803       0.062816       0.031890      -0.057410       0.020808      -0.040079      -0.023901      -0.082782       0.033950       0.048832              9.807793      15.444730       1.549169      -2.118709       6.773571      -0.748534       7.205079           0.101452
          156              O       6.112730       5.303974      16.144335      -0.592370      34.590142 0.54041855E+03  0.13037765E+05                                 8.510393                            7.241427       0.265027       2.121069                    0.996039      28.432159      75.426732       0.697724       0.363873      -1.132584       0.034007      -0.038426      -0.040345       0.065274       0.056353       0.037825      -0.024021       0.010508       0.008945      -0.080699       0.022087       0.058611              9.746715       8.415874       2.414768       1.155897      13.932234       2.259719       6.892037           0.068256
          157              O       4.037447       4.647877      16.298601      -0.585839      32.719618 0.52073507E+03  0.12436484E+05                                 8.139775                            7.072698       0.338933       2.145021                    0.997049      28.190511      74.205145       0.711936       0.360234      -1.136385      -0.012377      -0.053694      -0.041297       0.068860      -0.022615      -0.024560      -0.040266       0.107395       0.053885      -0.086424       0.027103       0.059321              9.100302      11.119901      -3.243935      -2.022487       9.702640       1.688848       6.478366           0.062438
          158              O       6.388660      -0.151756       7.270904      -0.635732      45.474132 0.61336036E+03  0.15234091E+05                                10.201793                            7.696964       0.189546       2.090408                    0.996802      28.895750      77.127628       0.680849       0.362205      -1.136810       0.035603      -0.025416       0.063251       0.076904      -0.001268      -0.011395      -0.029942       0.061182      -0.238844      -0.089559       0.018282       0.071277             12.767317       6.267063      -1.163063       1.175078      15.900727      -7.800590      16.134160           0.015889
          159              O       6.583184      -2.366600       7.313058      -0.667911      47.172801 0.68389424E+03  0.17480631E+05                                10.436524                            8.175364       0.112298       2.048275                    0.997428      29.974731      81.561451       0.653855       0.366485      -1.131783       0.050483       0.078063       0.050272       0.105687       0.004137      -0.019094       0.018412       0.083623      -0.230930      -0.083650       0.001022       0.082629             12.345772       6.734802      -0.329306       0.281566      17.890260       5.907093      12.412254           0.036867
          160              O       6.465835      -4.301459      16.610945      -0.589139      39.435140 0.55278659E+03  0.13362828E+05                                 9.183229                            7.304201       0.336312       2.149876                    0.997512      27.822825      73.006357       0.700077       0.361926      -1.138261       0.067957      -0.068287       0.019912       0.098375      -0.017669       0.012450       0.013545      -0.097750       0.172597      -0.082275       0.020041       0.062233             10.761031       8.092261      -3.040958       0.508282      17.437565      -3.037375       6.753266           0.048246
          161              O       4.746828       1.450501       3.329050      -0.749045      50.584259 0.82253499E+03  0.22009723E+05                                11.067663                            9.054395      -0.233443       1.935541                    0.994494      31.294506      87.027409       0.612421       0.373762      -1.126621      -0.019770      -0.001648      -0.056285       0.059679      -0.016048      -0.003182      -0.015719      -0.000691      -0.066084      -0.030386       0.001543       0.028842             13.128477      13.478495      -5.369328       4.040474      13.706433      -3.496107      12.200501           0.001338
          162              O       8.435399       0.579579       5.314776      -0.563297      31.897596 0.49107689E+03  0.11528126E+05                                 7.940413                            6.812567       0.500123       2.202559                    0.998595      27.550784      71.305123       0.736196       0.354408      -1.143933       0.067053       0.000345       0.007204       0.067440       0.004584      -0.011718      -0.008165      -0.132296       0.145293      -0.091460       0.036452       0.055008              8.891476       9.591043       1.897434      -2.528569       7.521669      -3.032889       9.561715           0.086551
          163              O       7.677386       1.637578       3.538699      -0.563556      34.796193 0.52314164E+03  0.12465053E+05                                 8.448994                            7.046280       0.596221       2.232255                    0.998514      27.671453      71.934778       0.722270       0.355903      -1.143787       0.052848       0.020835      -0.026799       0.062810      -0.031897       0.057417       0.020820      -0.040076      -0.023916      -0.082797       0.033960       0.048837              9.807782      15.444714      -1.549167       2.118706       6.773562      -0.748532       7.205069           0.101458
          164              O       4.459270       8.900687       4.933147      -0.592369      34.590125 0.54041819E+03  0.13037755E+05                                 8.510392                            7.241427       0.265026       2.121069                    0.996039      28.432142      75.426691       0.697724       0.363873      -1.132584      -0.034007      -0.038426      -0.040345       0.065275      -0.056353      -0.037824      -0.024021       0.010510       0.008943      -0.080697       0.022087       0.058611              9.746714       8.415872      -2.414767      -1.155897      13.932234       2.259720       6.892037           0.068267
          165              O       6.534553       8.244590       5.087413      -0.585838      32.719593 0.52073459E+03  0.12436469E+05                                 8.139772                            7.072696       0.338932       2.145020                    0.997049      28.190494      74.205095       0.711935       0.360234      -1.136385       0.012377      -0.053695      -0.041297       0.068861       0.022614       0.024560      -0.040266       0.107394       0.053883      -0.086423       0.027103       0.059321              9.100298      11.119895       3.243933       2.022485       9.702636       1.688847       6.478364           0.062450
          166              O       4.183340      -3.748469      18.482092      -0.635731      45.474084 0.61335963E+03  0.15234068E+05                                10.201787                            7.696960       0.189548       2.090409                    0.996802      28.895730      77.127565       0.680849       0.362205      -1.136810      -0.035603      -0.025415       0.063252       0.076905       0.001267       0.011394      -0.029940       0.061182      -0.238844      -0.089558       0.018281       0.071276             12.767308       6.267060       1.163063      -1.175077      15.900717      -7.800583      16.134149           0.015883
          167              O       3.988816      -5.963313      18.524246      -0.667910      47.172808 0.68389431E+03  0.17480634E+05                                10.436527                            8.175366       0.112301       2.048276                    0.997428      29.974729      81.561456       0.653855       0.366485      -1.131783      -0.050483       0.078063       0.050272       0.105686      -0.004136       0.019093       0.018412       0.083622      -0.230932      -0.083651       0.001022       0.082629             12.345776       6.734804       0.329307      -0.281566      17.890265       5.907096      12.412259           0.036862
          168              O       4.106165      -0.704746       5.399757      -0.589140      39.435173 0.55278708E+03  0.13362842E+05                                 9.183232                            7.304203       0.336313       2.149876                    0.997512      27.822843      73.006406       0.700077       0.361925      -1.138261      -0.067956      -0.068287       0.019912       0.098375       0.017670      -0.012450       0.013545      -0.097752       0.172600      -0.082276       0.020042       0.062234             10.761035       8.092265       3.040961      -0.508283      17.437572      -3.037378       6.753268           0.048253
          169              O       4.746828       9.569786       7.882138      -0.749045      50.584238 0.82253461E+03  0.22009710E+05                                11.067659                            9.054392      -0.233443       1.935541                    0.994494      31.294501      87.027382       0.612421       0.373762      -1.126621      -0.019770       0.001649       0.056285       0.059679       0.016048       0.003182      -0.015719      -0.000691      -0.066085      -0.030386       0.001544       0.028842             13.128471      13.478491       5.369326      -4.040471      13.706428      -3.496105      12.200495           0.001338
          170              O       8.435399      10.440708       5.896412      -0.563299      31.897605 0.49107698E+03  0.11528133E+05                                 7.940437                            6.812587       0.500112       2.202556                    0.998595      27.550697      71.305002       0.736192       0.354410      -1.143931       0.067057      -0.000345      -0.007205       0.067444      -0.004582       0.011711      -0.008167      -0.132283       0.145288      -0.091451       0.036445       0.055006              8.891504       9.591078      -1.897441       2.528577       7.521692      -3.032900       9.561743           0.086541
          171              O       7.677386       9.382709       7.672489      -0.563558      34.796165 0.52314107E+03  0.12465040E+05                                 8.449012                            7.046295       0.596206       2.232251                    0.998514      27.671364      71.934642       0.722266       0.355905      -1.143785       0.052850      -0.020837       0.026801       0.062814       0.031892      -0.057413       0.020811      -0.040078      -0.023907      -0.082787       0.033953       0.048834              9.807804      15.444749       1.549170      -2.118710       6.773577      -0.748535       7.205085           0.101447
          172              O       4.459270       2.119600       6.278041      -0.592370      34.590170 0.54041908E+03  0.13037779E+05                                 8.510385                            7.241421       0.265034       2.121071                    0.996039      28.432217      75.426840       0.697726       0.363872      -1.132585      -0.034005       0.038424       0.040344       0.065272       0.056357       0.037827      -0.024023       0.010501       0.008955      -0.080704       0.022092       0.058613              9.746706       8.415865       2.414766       1.155896      13.932222       2.259718       6.892031           0.068264
          173              O       6.534553       2.775697       6.123775      -0.585839      32.719658 0.52073585E+03  0.12436505E+05                                 8.139770                            7.072693       0.338939       2.145022                    0.997049      28.190574      74.205275       0.711937       0.360233      -1.136386       0.012376       0.053692       0.041296       0.068858      -0.022619      -0.024560      -0.040267       0.107399       0.053897      -0.086430       0.027107       0.059322              9.100297      11.119893      -3.243933      -2.022485       9.702634       1.688847       6.478363           0.062448
          174              O       4.183340       7.575330      15.151472      -0.635732      45.474186 0.61336115E+03  0.15234117E+05                                10.201806                            7.696972       0.189544       2.090407                    0.996802      28.895754      77.127676       0.680848       0.362205      -1.136809      -0.035603       0.025415      -0.063252       0.076904      -0.001268      -0.011395      -0.029941       0.061182      -0.238844      -0.089558       0.018282       0.071276             12.767334       6.267070      -1.163064       1.175079      15.900747      -7.800601      16.134184           0.015881
          175              O       3.988816      -4.826826      15.109318      -0.667913      47.172881 0.68389554E+03  0.17480674E+05                                10.436542                            8.175377       0.112295       2.048274                    0.997428      29.974745      81.561547       0.653854       0.366486      -1.131783      -0.050483      -0.078063      -0.050272       0.105687       0.004137      -0.019093       0.018411       0.083622      -0.230927      -0.083649       0.001021       0.082628             12.345796       6.734812      -0.329305       0.281567      17.890297       5.907107      12.412278           0.036857
          176              O       4.106165      11.725033       5.811431      -0.589140      39.435159 0.55278668E+03  0.13362831E+05                                 9.183232                            7.304202       0.336311       2.149875                    0.997512      27.822838      73.006406       0.700077       0.361926      -1.138261      -0.067956       0.068287      -0.019912       0.098375      -0.017669       0.012450       0.013545      -0.097750       0.172599      -0.082275       0.020041       0.062234             10.761035       8.092267      -3.040964       0.508284      17.437570      -3.037378       6.753268           0.048252

******************************************************
Auxiliary information for the entire system
The total spin magnetic moment of the unit cell is   1.793950
The total net atomic charge of the unit cell is   0.000002
Accuracy of reproducing the electrostatic potential in the unit cell:
  The inner radius (bohr) =    5.0000
  The outer radius (bohr) =   12.0000
  Valid grid points have density less than (e/(bohr^3)) =    0.0001
  The number of valid grid points were=       216400
  The rms potential error without charges in kcal/mol is=      3.77950
  The rms potential error with partial charges in kcal/mol is=      0.93639
  The RRMSE value at monopole order=      0.24775
  The rms potential error with partial charges and cloud penetration in kcal/mol is=      0.93008
  The RRMSE value at monopole order with cloud penetration is=      0.24608
  The rms potential error with partial charges and atomic dipoles in kcal/mol is=      0.38523
  The RRMSE value at dipole order=      0.10193
  The rms potential error with partial charges, atomic dipoles and cloud penetration in kcal/mol is=      0.37338
  The RRMSE value at dipole order with cloud penetration=      0.09879

******************************************************
The electron densities and ab initio electrostatic potential were computed in VASP using the PBE functional and
projector augmented wave method. See the main text of the journal article for a description of computational details.
The atomic charges, dipoles, and quadrupoles were computed with the DDEC6 method as described in
(a) T. A. Manz and N. Gabaldon Limas, RSC Adv. 6 (2016) 47771-47801 DOI: 10.1039/c6ra04656h
(b) N. Gabaldon Limas and T. A. Manz, RSC Adv. 8 (2018) 2678-2707 DOI: 10.1039/c7ra11829e.
For each atom in the material, the electron cloud parameters were fit to the spherically averaged atom-in-material
electron density using radial positions for which this density was between 10^-4 and 10^-2 electrons per cubic bohr.
The polarizabilities, dispersion coefficients, and quantum Drude oscillator (QDO) parameters were fit using the MCLF method.
The magnetic structure of the system was optimized in VASP from the default ferromagnetic initial guess using spin polarization.
The atomic spin moments (ASMs) were computed on this optimized magnetic structure using the DDEC6 partition as inputs
to the method of T. A. Manz and D. S. Sholl, J. Chem. Theory Comput. 7 (2011) 4146-4164 DOI: 10.1021/ct200539n.
The RMSE and RRMSE were computed using a uniform grid with Ewald summation.
