# Supplementary material for: A collection of forcefield precursors for metal–organic frameworks
Source: RSC Adv. 2019 Nov 13;9(63):36492–507. doi: 10.1039/c9ra07327b (PMC9075174; doi:10.1039/c9ra07327b)
Supplement: RA-009-C9RA07327B-s3715 [file RA-009-C9RA07327B-s3715.xyz]

  176
jmolscript: load "" {1 1 1} spacegroup "x,y,z" unitcell [{     10.572000     0.000000     0.000000 }, {      0.000000    14.617000     0.000000 }, {      0.000000    -7.193426    22.422376 }]
Dy     4.561395     6.813318    17.310747     2.047843
Dy     4.561395    -2.986457    16.322817     2.047842
Dy     6.010605     0.610256     5.111629     2.047843
Dy     6.010605    10.410031     6.099559     2.047843
P      6.749376     4.941297    19.684604     0.869731
P      6.749376    -1.114436    13.948960     0.869731
P      3.822624     2.482277     2.737772     0.869731
P      3.822624     8.538010     8.473416     0.869731
H      8.051635     6.134607    17.487211     0.119505
H     10.229467     6.595647    16.893018     0.126702
H      0.935622     4.940211    20.298977     0.121317
H      9.341419     4.501257    20.924561     0.109429
H      8.195414     2.531687    18.944665     0.106174
H      7.610783     0.445733    18.211454     0.123227
H      3.747774     1.474436    18.431193     0.125890
H      4.333463     3.553939    19.189069     0.120540
H      6.622301     2.951170    21.787823     0.109734
H      6.506009    10.251390     1.661498     0.123318
H      6.582127    -0.392589     1.542659     0.121959
H      6.663532     6.943170    21.664500     0.114276
H      8.051635    -2.307746    16.146353     0.119505
H     10.229467    -2.768786    16.740546     0.126702
H      0.935622    -1.113350    13.334587     0.121316
H      9.341419    -0.674396    12.709003     0.109428
H      8.195414     1.295174    14.688899     0.106174
H      7.610783     3.381128    15.422110     0.123228
H      3.747774     2.352425    15.202371     0.125890
H      4.333463     0.272922    14.444495     0.120540
H      6.622301     0.875691    11.845741     0.109734
H      6.506009     0.768897     9.549690     0.123318
H      6.582127    11.412876     9.668529     0.121959
H      6.663532    -3.116309    11.969064     0.114275
H      2.520365     1.288967     4.935165     0.119505
H      0.342533     0.827927     5.529358     0.126703
H      9.636378     2.483363     2.123399     0.121316
H      1.230581     2.922317     1.497815     0.109428
H      2.376586     4.891887     3.477711     0.106174
H      2.961217     6.977841     4.210922     0.123228
H      6.824226     5.949138     3.991183     0.125890
H      6.238537     3.869635     3.233307     0.120540
H      3.949699     4.472404     0.634553     0.109734
H      4.065991    -2.827816    20.760878     0.123318
H      3.989873     7.816163    20.879717     0.121959
H      3.908468     0.480404     0.757876     0.114276
H      2.520365     9.731320     6.276023     0.119505
H      0.342533    10.192360     5.681830     0.126702
H      9.636378     8.536924     9.087789     0.121316
H      1.230581     8.097970     9.713373     0.109428
H      2.376586     6.128400     7.733477     0.106174
H      2.961217     4.042446     7.000266     0.123228
H      6.824226     5.071149     7.220005     0.125890
H      6.238537     7.150652     7.977881     0.120540
H      3.949699     6.547883    10.576635     0.109734
H      4.065991     6.654677    12.872686     0.123318
H      3.989873    -3.989302    12.753847     0.121959
H      3.908468    10.539883    10.453312     0.114276
H      7.880369    -5.395070    16.816782     0.021036
H      2.691631    -1.798357     5.605594     0.021035
C      8.463943     5.272763    19.262391    -0.141784
C      8.746216     5.900087    18.058757    -0.069515
C     10.048686     6.178843    17.704708    -0.089319
C      0.519085     5.839262    18.553619     0.004249
C      0.236813     5.193874    19.740660    -0.100043
C      9.515857     4.919523    20.112871    -0.098452
C      1.939962     6.170095    18.164815     0.565159
C      6.342143     3.273831    19.137274    -0.142354
C      7.295737     2.320673    18.841523    -0.091927
C      6.948976     1.070126    18.402044    -0.094278
C      5.616904     0.735526    18.242172    -0.002219
C      4.646394     1.688396    18.538820    -0.087024
C      4.995270     2.933862    18.985026    -0.078845
C      5.227854    -0.600107    17.671523     0.562915
C      6.643445     4.944586    21.479067    -0.130212
C      6.606443     3.777251    22.215417    -0.097749
C      6.544068    11.041482     1.171569    -0.086767
C      6.535610    12.231213     1.837065    -0.012646
C      6.584242    13.401949     1.108338    -0.089908
C      6.634987     6.151305    22.150841    -0.078550
C      6.495437    12.266624     3.339589     0.666865
C      8.463943    -1.445902    14.371173    -0.141784
C      8.746216    -2.073226    15.574807    -0.069516
C     10.048686    -2.351982    15.928856    -0.089319
C      0.519085    -2.012401    15.079945     0.004249
C      0.236813    -1.367013    13.892904    -0.100043
C      9.515857    -1.092662    13.520693    -0.098452
C      1.939962    -2.343234    15.468749     0.565154
C      6.342143     0.553030    14.496290    -0.142354
C      7.295737     1.506188    14.792041    -0.091927
C      6.948976     2.756735    15.231520    -0.094279
C      5.616904     3.091335    15.391392    -0.002216
C      4.646394     2.138465    15.094744    -0.087024
C      4.995270     0.892999    14.648538    -0.078845
C      5.227854     4.426968    15.962041     0.562903
C      6.643445    -1.117725    12.154497    -0.130212
C      6.606443     0.049610    11.418147    -0.097749
C      6.544068    -0.021195    10.039619    -0.086767
C      6.535610    -1.210926     9.374123    -0.012646
C      6.584242    -2.381662    10.102850    -0.089908
C      6.634987    -2.324444    11.482723    -0.078550
C      6.495437    -1.246337     7.871599     0.666865
C      2.108057     2.150811     3.159985    -0.141784
C      1.825784     1.523487     4.363619    -0.069516
C      0.523314     1.244731     4.717668    -0.089319
C     10.052915     1.584312     3.868757     0.004249
C     10.335187     2.229700     2.681716    -0.100043
C      1.056143     2.504051     2.309505    -0.098452
C      8.632038     1.253479     4.257561     0.565154
C      4.229857     4.149743     3.285102    -0.142354
C      3.276263     5.102901     3.580853    -0.091927
C      3.623024     6.353448     4.020332    -0.094278
C      4.955096     6.688048     4.180204    -0.002217
C      5.925606     5.735178     3.883556    -0.087024
C      5.576730     4.489712     3.437350    -0.078845
C      5.344146     8.023681     4.750853     0.562906
C      3.928555     2.478988     0.943309    -0.130212
C      3.965557     3.646323     0.206959    -0.097748
C      4.027932    -3.617908    21.250807    -0.086767
C      4.036390    -4.807639    20.585311    -0.012645
C      3.987758    -5.978375    21.314038    -0.089908
C      3.937013     1.272269     0.271535    -0.078549
C      4.076563    -4.843050    19.082787     0.666864
C      2.108057     8.869476     8.051203    -0.141784
C      1.825784     9.496800     6.847569    -0.069515
C      0.523314     9.775556     6.493520    -0.089319
C     10.052915     9.435975     7.342431     0.004249
C     10.335187     8.790587     8.529472    -0.100043
C      1.056143     8.516236     8.901683    -0.098452
C      8.632038     9.766808     6.953627     0.565154
C      4.229857     6.870544     7.926086    -0.142354
C      3.276263     5.917386     7.630335    -0.091926
C      3.623024     4.666839     7.190856    -0.094278
C      4.955096     4.332239     7.030984    -0.002217
C      5.925606     5.285109     7.327632    -0.087024
C      5.576730     6.530575     7.773838    -0.078845
C      5.344146     2.996606     6.460335     0.562912
C      3.928555     8.541299    10.267879    -0.130212
C      3.965557     7.373964    11.004229    -0.097748
C      4.027932     7.444769    12.382757    -0.086767
C      4.036390     8.634500    13.048253    -0.012645
C      3.987758     9.805236    12.319526    -0.089909
C      3.937013     9.748018    10.939653    -0.078549
C      4.076563     8.669911    14.550777     0.666863
C      6.950033    -5.395070    16.816782     0.590107
C      3.621967    -1.798357     5.605594     0.590108
O      5.825172     5.973073    19.093326    -0.750191
O      2.136601     6.843995    17.107600    -0.563637
O      2.894614     5.785996    18.883677    -0.563390
O      6.112730    -1.477113    17.489229    -0.593103
O      4.037447    -0.821016    17.334963    -0.586338
O      6.388660    11.172043     3.940284    -0.636722
O      6.583184    -1.230113     3.898130    -0.668116
O      6.465835     8.128320    17.022619    -0.591321
O      5.825172    -2.146212    14.540238    -0.750190
O      2.136601    -3.017134    16.525964    -0.563633
O      2.894614    -1.959135    14.749887    -0.563386
O      6.112730     5.303974    16.144335    -0.593095
O      4.037447     4.647877    16.298601    -0.586330
O      6.388660    -0.151756     7.270904    -0.636723
O      6.583184    -2.366600     7.313058    -0.668118
O      6.465835    -4.301459    16.610945    -0.591321
O      4.746828     1.450501     3.329050    -0.750191
O      8.435399     0.579579     5.314776    -0.563631
O      7.677386     1.637578     3.538699    -0.563384
O      4.459270     8.900687     4.933147    -0.593097
O      6.534553     8.244590     5.087413    -0.586333
O      4.183340    -3.748469    18.482092    -0.636721
O      3.988816    -5.963313    18.524246    -0.668116
O      4.106165    -0.704746     5.399757    -0.591321
O      4.746828     9.569786     7.882138    -0.750191
O      8.435399    10.440708     5.896412    -0.563632
O      7.677386     9.382709     7.672489    -0.563385
O      4.459270     2.119600     6.278041    -0.593100
O      6.534553     2.775697     6.123775    -0.586336
O      4.183340     7.575330    15.151472    -0.636721
O      3.988816    -4.826826    15.109318    -0.668113
O      4.106165    11.725033     5.811431    -0.591323

The following XYZ coordinates are in angstroms. Other properties are in atomic units.
The sperically averaged electron density of each atom fit to a function of the form exp(a - br)
eigen_1, eigen_2 and eigen_3 are the three eigenvalues of traceless quadrupole moment tensor
  atom number  atomic symbol              X              Y              Z     net charge C6 coefficient C8 coefficient C10 coefficient fluctuating dipole atomic polarizability isotropic forcefield polarizability              a              b squared Pearson coefficient          <r^3>          <r^4>         wp_QDO          m_QDO          q_QDO       dipole_x       dipole_y       dipole_z         dipole            Qxy            Qxz            Qyz     Q(x^2-y^2)  Q(3z^2 - R^2)        eigen_1        eigen_2        eigen_3 static polarizability      alpha(xx)      alpha(xy)      alpha(xz)      alpha(yy)      alpha(yz)      alpha(zz) atomic spin moment
            1             Dy       4.561395       6.813318      17.310747       2.047843     153.783396 0.33387612E+04  0.11504493E+06                                18.659788                           15.360830       2.396062       2.499471                    0.999634      72.379524     166.184046       0.670731       0.265018      -1.353299       0.012768       0.016905       0.016352       0.026762      -0.021880       0.029789       0.022259       0.027463       0.184359      -0.065863      -0.007430       0.073293             22.892141      20.163689      -2.105790      -0.620697      27.368684       0.032819      21.144050           0.003286
            2             Dy       4.561395      -2.986457      16.322817       2.047842     153.783674 0.33387685E+04  0.11504525E+06                                18.659813                           15.360849       2.396066       2.499472                    0.999634      72.379564     166.184208       0.670731       0.265018      -1.353299       0.012765      -0.016906      -0.016355       0.026763       0.021880      -0.029789       0.022255       0.027465       0.184358      -0.065861      -0.007431       0.073292             22.892175      20.163720       2.105798       0.620699      27.368732       0.032833      21.144073           0.003294
            3             Dy       6.010605       0.610256       5.111629       2.047843     153.783361 0.33387605E+04  0.11504490E+06                                18.659788                           15.360830       2.396064       2.499472                    0.999634      72.379510     166.184016       0.670731       0.265018      -1.353299      -0.012766      -0.016907      -0.016354       0.026763      -0.021880       0.029789       0.022256       0.027464       0.184358      -0.065861      -0.007431       0.073292             22.892140      20.163677      -2.105798      -0.620696      27.368694       0.032832      21.144051           0.003295
            4             Dy       6.010605      10.410031       6.099559       2.047843     153.782949 0.33387497E+04  0.11504443E+06                                18.659754                           15.360805       2.396059       2.499471                    0.999634      72.379425     166.183736       0.670732       0.265018      -1.353299      -0.012766       0.016906       0.016353       0.026762       0.021880      -0.029788       0.022257       0.027465       0.184357      -0.065862      -0.007430       0.073292             22.892095      20.163640       2.105789       0.620695      27.368633       0.032827      21.144012           0.003293
            5              P       6.749376       4.941297      19.684604       0.869731     109.175130 0.18897530E+04  0.62485755E+05                                17.926770                           13.417907       0.030655       1.797609                    0.998630      54.353065     170.061671       0.518483       0.357269      -1.135206      -0.081182       0.092242      -0.049231       0.132374      -0.013171      -0.008531      -0.005521      -0.009546      -0.064608      -0.026058       0.001278       0.024780             22.890738      21.790966       1.280784       0.792333      21.288834       2.535252      25.592413           0.000103
            6              P       6.749376      -1.114436      13.948960       0.869731     109.175075 0.18897526E+04  0.62485737E+05                                17.926763                           13.417905       0.030656       1.797609                    0.998630      54.353054     170.061612       0.518483       0.357269      -1.135206      -0.081182      -0.092242       0.049231       0.132374       0.013171       0.008531      -0.005521      -0.009546      -0.064607      -0.026058       0.001278       0.024780             22.890725      21.790966      -1.280784      -0.792327      21.288810       2.535247      25.592400           0.000104
            7              P       3.822624       2.482277       2.737772       0.869731     109.175087 0.18897529E+04  0.62485749E+05                                17.926765                           13.417906       0.030655       1.797609                    0.998630      54.353057     170.061630       0.518483       0.357269      -1.135206       0.081182      -0.092242       0.049231       0.132374      -0.013171      -0.008531      -0.005521      -0.009546      -0.064607      -0.026058       0.001278       0.024780             22.890726      21.790956       1.280783       0.792330      21.288816       2.535249      25.592407           0.000105
            8              P       3.822624       8.538010       8.473416       0.869731     109.175111 0.18897531E+04  0.62485760E+05                                17.926767                           13.417907       0.030655       1.797609                    0.998630      54.353060     170.061645       0.518483       0.357269      -1.135206       0.081182       0.092242      -0.049231       0.132374       0.013171       0.008531      -0.005521      -0.009546      -0.064607      -0.026058       0.001278       0.024780             22.890731      21.790960      -1.280785      -0.792332      21.288825       2.535253      25.592407           0.000103
            9              H       8.051635       6.134607      17.487211       0.119505       1.072435 0.74769882E+01  0.72719289E+02                                 1.765062                            1.620869      -1.355648       2.237552                    0.994384       3.698533      10.562800       0.477950       1.317651      -0.698485      -0.026459       0.011486      -0.029059       0.040945       0.002600       0.001703      -0.010170       0.011201       0.036549      -0.016028       0.000070       0.015958              1.858522       2.288795      -0.170673       0.498060       1.539773      -0.165187       1.746997           0.000228
           10              H      10.229467       6.595647      16.893018       0.126702       1.089676 0.78691400E+01  0.75459421E+02                                 1.632977                            1.553287      -0.860996       2.480082                    0.999368       3.131158       8.132262       0.555536       1.149761      -0.742407       0.006595       0.017752      -0.036759       0.041350      -0.000320       0.003961      -0.011005       0.011838       0.033422      -0.016048      -0.000454       0.016502              1.652144       1.596623       0.111874      -0.171715       1.480136      -0.345561       1.879674           0.000400
           11              H       0.935622       4.940211      20.298977       0.121317       1.088641 0.77154458E+01  0.73300439E+02                                 1.598172                            1.510063      -0.893437       2.458451                    0.999032       3.125915       7.966360       0.581701       1.108308      -0.752537       0.028400      -0.011495       0.024775       0.039402      -0.002324       0.005043      -0.012510       0.012243       0.022331      -0.016410       0.000180       0.016230              1.630987       2.021084      -0.114505       0.316960       1.311827      -0.123272       1.560050           0.000405
           12              H       9.341419       4.501257      20.924561       0.109429       1.176944 0.86134245E+01  0.84857899E+02                                 1.744226                            1.642981      -0.948442       2.424530                    0.998742       3.337094       8.912618       0.529016       1.175224      -0.735099       0.000793      -0.016454       0.037205       0.040689      -0.000333       0.007157      -0.011634       0.011549       0.028916      -0.016341      -0.001285       0.017627              1.783628       1.677335       0.149716      -0.291296       1.513936      -0.339323       2.159613           0.000014
           13              H       8.195414       2.531687      18.944665       0.106174       1.135216 0.83101550E+01  0.81266204E+02                                 1.709035                            1.618208      -0.955171       2.417170                    0.998736       3.352576       8.966360       0.530047       1.181655      -0.732954       0.039594       0.001589      -0.000197       0.039627      -0.005965      -0.001742       0.005231       0.017276      -0.035592      -0.014266      -0.002537       0.016803              1.746528       2.224523       0.340225       0.152632       1.624912       0.138825       1.390150           0.000003
           14              H       7.610783       0.445733      18.211454       0.123227       1.070301 0.77299848E+01  0.74105413E+02                                 1.635777                            1.556519      -0.846885       2.483257                    0.999447       3.192531       8.404974       0.543592       1.175335      -0.735244       0.029934      -0.026523      -0.006999       0.040602      -0.005259       0.000539       0.004418       0.013422      -0.044386      -0.016089       0.000135       0.015953              1.663626       1.707316      -0.367400      -0.112018       1.895868       0.222117       1.387694           0.000248
           15              H       3.747774       1.474436      18.431193       0.125890       1.063038 0.77845883E+01  0.74600333E+02                                 1.620760                            1.557387      -0.821685       2.500045                    0.999584       3.128210       8.176640       0.547031       1.168393      -0.737912      -0.040043      -0.006315      -0.005776       0.040948      -0.002559      -0.000183       0.003195       0.017552      -0.043080      -0.015121      -0.001215       0.016335              1.631162       2.031139       0.214499       0.067538       1.531585       0.089556       1.330760           0.000218
           16              H       4.333463       3.553939      19.189069       0.120540       1.098366 0.78820163E+01  0.77196337E+02                                 1.767292                            1.647852      -1.068258       2.378673                    0.997065       3.497761       9.823520       0.484079       1.291904      -0.706302      -0.033460       0.025089       0.008262       0.042630      -0.000968      -0.002149       0.011050       0.012044      -0.031499      -0.017764       0.005734       0.012031              1.841838       1.938594      -0.512803      -0.126702       2.106306       0.214176       1.480614           0.000119
           17              H       6.622301       2.951170      21.787823       0.109734       1.167035 0.83899306E+01  0.82171567E+02                                 1.735761                            1.621232      -0.986064       2.404230                    0.998514       3.345766       8.929754       0.532328       1.174798      -0.734656      -0.001156      -0.039592      -0.010384       0.040948       0.001261      -0.001478      -0.000787      -0.034272      -0.010031      -0.015681      -0.003205       0.018886              1.793348       1.322468       0.018253      -0.007911       2.111032       0.491787       1.946544           0.000033
           18              H       6.506009      10.251390       1.661498       0.123318       1.050590 0.73605935E+01  0.69653283E+02                                 1.610587                            1.512874      -0.843998       2.484744                    0.999480       3.152016       8.224382       0.555077       1.166068      -0.737253      -0.002085      -0.034689       0.020589       0.040393       0.000899      -0.000308      -0.003263      -0.030772      -0.002891      -0.014934      -0.001573       0.016507              1.653729       1.231864       0.050118      -0.048773       1.923109      -0.410971       1.806214           0.000069
           19              H       6.582127      -0.392589       1.542659       0.121959       1.063265 0.75860589E+01  0.73717221E+02                                 1.733180                            1.617987      -1.209676       2.313554                    0.995187       3.547314       9.979730       0.487066       1.294092      -0.704788       0.001335       0.036855       0.016945       0.040586       0.001492      -0.000987      -0.000744      -0.028764      -0.007588      -0.013278      -0.002480       0.015758              1.797101       1.381941      -0.050131       0.013771       2.145302       0.450583       1.864061           0.000065
           20              H       6.663532       6.943170      21.664500       0.114276       1.146693 0.85261939E+01  0.84115752E+02                                 1.744440                            1.659720      -0.852340       2.476273                    0.999120       3.328387       9.010772       0.512434       1.211562      -0.726655       0.000884       0.035769      -0.020003       0.040992       0.005686      -0.001253      -0.003921      -0.030370       0.014418      -0.018630       0.003243       0.015387              1.777027       1.421043      -0.076572      -0.009510       2.048395      -0.367671       1.861645          -0.000004
           21              H       8.051635      -2.307746      16.146353       0.119505       1.072444 0.74770663E+01  0.72720266E+02                                 1.765074                            1.620879      -1.355660       2.237545                    0.994384       3.698556      10.562895       0.477948       1.317653      -0.698484      -0.026460      -0.011487       0.029059       0.040945      -0.002600      -0.001703      -0.010171       0.011202       0.036547      -0.016028       0.000070       0.015958              1.858534       2.288812       0.170674      -0.498065       1.539782      -0.165189       1.747009           0.000229
           22              H      10.229467      -2.768786      16.740546       0.126702       1.089674 0.78691298E+01  0.75459345E+02                                 1.632980                            1.553290      -0.860983       2.480090                    0.999369       3.131154       8.132269       0.555533       1.149767      -0.742405       0.006596      -0.017752       0.036759       0.041350       0.000320      -0.003961      -0.011005       0.011839       0.033420      -0.016048      -0.000453       0.016501              1.652148       1.596627      -0.111875       0.171716       1.480139      -0.345562       1.879679           0.000398
           23              H       0.935622      -1.113350      13.334587       0.121316       1.088638 0.77154179E+01  0.73300131E+02                                 1.598172                            1.510063      -0.893422       2.458459                    0.999032       3.125909       7.966351       0.581700       1.108312      -0.752536       0.028400       0.011495      -0.024775       0.039402       0.002324      -0.005043      -0.012510       0.012245       0.022330      -0.016411       0.000181       0.016230              1.630987       2.021084       0.114505      -0.316960       1.311826      -0.123272       1.560050           0.000403
           24              H       9.341419      -0.674396      12.709003       0.109428       1.176949 0.86134753E+01  0.84858568E+02                                 1.744236                            1.642989      -0.948444       2.424528                    0.998742       3.337102       8.912663       0.529013       1.175229      -0.735098       0.000793       0.016454      -0.037205       0.040689       0.000333      -0.007157      -0.011634       0.011549       0.028916      -0.016341      -0.001285       0.017627              1.783638       1.677344      -0.149717       0.291298       1.513943      -0.339325       2.159626           0.000012
           25              H       8.195414       1.295174      14.688899       0.106174       1.135219 0.83101806E+01  0.81266534E+02                                 1.709039                            1.618212      -0.955174       2.417168                    0.998736       3.352581       8.966384       0.530046       1.181657      -0.732954       0.039594      -0.001589       0.000197       0.039627       0.005965       0.001742       0.005231       0.017276      -0.035592      -0.014266      -0.002537       0.016803              1.746533       2.224529      -0.340227      -0.152632       1.624915       0.138825       1.390153           0.000003
           26              H       7.610783       3.381128      15.422110       0.123228       1.070288 0.77298633E+01  0.74103943E+02                                 1.635763                            1.556507      -0.846865       2.483268                    0.999447       3.192507       8.404889       0.543595       1.175334      -0.735244       0.029934       0.026523       0.007000       0.040602       0.005259      -0.000539       0.004419       0.013420      -0.044387      -0.016089       0.000137       0.015952              1.663612       1.707301       0.367395       0.112016       1.895850       0.222114       1.387684           0.000246
           27              H       3.747774       2.352425      15.202371       0.125890       1.063028 0.77844945E+01  0.74599213E+02                                 1.620751                            1.557379      -0.821665       2.500056                    0.999584       3.128192       8.176582       0.547032       1.168395      -0.737912      -0.040043       0.006315       0.005777       0.040948       0.002559       0.000183       0.003196       0.017551      -0.043081      -0.015121      -0.001213       0.016334              1.631153       2.031127      -0.214497      -0.067537       1.531577       0.089555       1.330754           0.000215
           28              H       4.333463       0.272922      14.444495       0.120540       1.098361 0.78819753E+01  0.77195852E+02                                 1.767289                            1.647849      -1.068250       2.378678                    0.997066       3.497754       9.823502       0.484079       1.291907      -0.706302      -0.033460      -0.025089      -0.008262       0.042630       0.000968       0.002149       0.011050       0.012044      -0.031499      -0.017765       0.005734       0.012031              1.841835       1.938591       0.512801       0.126701       2.106302       0.214175       1.480612           0.000119
           29              H       6.622301       0.875691      11.845741       0.109734       1.167036 0.83899443E+01  0.82171749E+02                                 1.735764                            1.621235      -0.986064       2.404230                    0.998514       3.345768       8.929767       0.532327       1.174800      -0.734655      -0.001156       0.039592       0.010385       0.040948      -0.001261       0.001478      -0.000787      -0.034272      -0.010031      -0.015681      -0.003205       0.018886              1.793351       1.322470      -0.018253       0.007911       2.111036       0.491788       1.946547           0.000032
           30              H       6.506009       0.768897       9.549690       0.123318       1.050590 0.73605863E+01  0.69653190E+02                                 1.610586                            1.512873      -0.843998       2.484744                    0.999480       3.152015       8.224375       0.555078       1.166067      -0.737254      -0.002085       0.034689      -0.020589       0.040393      -0.000899       0.000308      -0.003264      -0.030772      -0.002891      -0.014934      -0.001573       0.016507              1.653727       1.231863      -0.050118       0.048773       1.923107      -0.410970       1.806212           0.000069
           31              H       6.582127      11.412876       9.668529       0.121959       1.063265 0.75860547E+01  0.73717170E+02                                 1.733179                            1.617987      -1.209676       2.313554                    0.995187       3.547313       9.979727       0.487066       1.294092      -0.704788       0.001335      -0.036855      -0.016945       0.040586      -0.001492       0.000987      -0.000744      -0.028764      -0.007588      -0.013278      -0.002480       0.015759              1.797101       1.381941       0.050131      -0.013771       2.145301       0.450583       1.864061           0.000065
           32              H       6.663532      -3.116309      11.969064       0.114275       1.146694 0.85262004E+01  0.84115840E+02                                 1.744442                            1.659722      -0.852340       2.476273                    0.999120       3.328388       9.010779       0.512434       1.211564      -0.726655       0.000884      -0.035769       0.020003       0.040992      -0.005686       0.001253      -0.003921      -0.030370       0.014418      -0.018630       0.003243       0.015387              1.777029       1.421044       0.076572       0.009510       2.048397      -0.367672       1.861647          -0.000004
           33              H       2.520365       1.288967       4.935165       0.119505       1.072441 0.74770392E+01  0.72719921E+02                                 1.765070                            1.620875      -1.355656       2.237547                    0.994384       3.698547      10.562856       0.477949       1.317652      -0.698485       0.026460      -0.011486       0.029059       0.040945       0.002600       0.001703      -0.010170       0.011202       0.036548      -0.016028       0.000070       0.015958              1.858529       2.288805      -0.170674       0.498063       1.539779      -0.165188       1.747004           0.000230
           34              H       0.342533       0.827927       5.529358       0.126703       1.089668 0.78690720E+01  0.75458601E+02                                 1.632969                            1.553280      -0.860984       2.480089                    0.999369       3.131146       8.132220       0.555538       1.149760      -0.742407      -0.006596      -0.017752       0.036759       0.041350      -0.000320       0.003961      -0.011005       0.011839       0.033421      -0.016048      -0.000453       0.016501              1.652136       1.596615       0.111874      -0.171714       1.480129      -0.345558       1.879665           0.000401
           35              H       9.636378       2.483363       2.123399       0.121316       1.088637 0.77154054E+01  0.73299968E+02                                 1.598169                            1.510060      -0.893425       2.458458                    0.999032       3.125907       7.966338       0.581701       1.108310      -0.752537      -0.028400       0.011495      -0.024775       0.039402      -0.002324       0.005043      -0.012510       0.012244       0.022330      -0.016411       0.000181       0.016230              1.630984       2.021080      -0.114504       0.316959       1.311824      -0.123272       1.560047           0.000403
           36              H       1.230581       2.922317       1.497815       0.109428       1.176949 0.86134742E+01  0.84858556E+02                                 1.744236                            1.642990      -0.948443       2.424529                    0.998742       3.337101       8.912661       0.529013       1.175229      -0.735098      -0.000793       0.016454      -0.037205       0.040689      -0.000333       0.007157      -0.011634       0.011549       0.028916      -0.016341      -0.001285       0.017627              1.783638       1.677344       0.149718      -0.291299       1.513944      -0.339326       2.159627           0.000012
           37              H       2.376586       4.891887       3.477711       0.106174       1.135219 0.83101819E+01  0.81266549E+02                                 1.709039                            1.618212      -0.955174       2.417168                    0.998736       3.352581       8.966384       0.530046       1.181657      -0.732954      -0.039594      -0.001589       0.000197       0.039627      -0.005965      -0.001742       0.005231       0.017276      -0.035592      -0.014266      -0.002537       0.016803              1.746533       2.224529       0.340227       0.152632       1.624916       0.138826       1.390153           0.000006
           38              H       2.961217       6.977841       4.210922       0.123228       1.070292 0.77299047E+01  0.74104448E+02                                 1.635768                            1.556511      -0.846870       2.483266                    0.999447       3.192515       8.404919       0.543594       1.175335      -0.735244      -0.029934       0.026523       0.007000       0.040602      -0.005259       0.000539       0.004419       0.013421      -0.044387      -0.016089       0.000137       0.015953              1.663617       1.707306      -0.367397      -0.112017       1.895857       0.222115       1.387687           0.000250
           39              H       6.824226       5.949138       3.991183       0.125890       1.063031 0.77845266E+01  0.74599607E+02                                 1.620755                            1.557383      -0.821669       2.500054                    0.999584       3.128197       8.176603       0.547031       1.168396      -0.737912       0.040043       0.006315       0.005776       0.040948      -0.002559      -0.000183       0.003195       0.017551      -0.043081      -0.015121      -0.001214       0.016335              1.631157       2.031133       0.214498       0.067538       1.531581       0.089556       1.330757           0.000221
           40              H       6.238537       3.869635       3.233307       0.120540       1.098363 0.78819944E+01  0.77196080E+02                                 1.767290                            1.647851      -1.068254       2.378676                    0.997066       3.497757       9.823511       0.484079       1.291906      -0.706302       0.033460      -0.025089      -0.008262       0.042630      -0.000968      -0.002149       0.011050       0.012044      -0.031499      -0.017765       0.005734       0.012031              1.841837       1.938593      -0.512802      -0.126702       2.106304       0.214176       1.480613           0.000119
           41              H       3.949699       4.472404       0.634553       0.109734       1.167037 0.83899550E+01  0.82171891E+02                                 1.735766                            1.621236      -0.986065       2.404229                    0.998514       3.345770       8.929778       0.532327       1.174801      -0.734655       0.001156       0.039592       0.010385       0.040948       0.001261      -0.001478      -0.000787      -0.034272      -0.010031      -0.015681      -0.003205       0.018886              1.793353       1.322471       0.018253      -0.007911       2.111039       0.491789       1.946550           0.000032
           42              H       4.065991      -2.827816      20.760878       0.123318       1.050590 0.73605958E+01  0.69653323E+02                                 1.610589                            1.512876      -0.843998       2.484744                    0.999480       3.152017       8.224391       0.555076       1.166070      -0.737253       0.002085       0.034689      -0.020589       0.040393       0.000899      -0.000308      -0.003264      -0.030772      -0.002891      -0.014934      -0.001573       0.016507              1.653730       1.231865       0.050118      -0.048773       1.923111      -0.410972       1.806216           0.000068
           43              H       3.989873       7.816163      20.879717       0.121959       1.063265 0.75860605E+01  0.73717249E+02                                 1.733181                            1.617988      -1.209677       2.313554                    0.995187       3.547315       9.979738       0.487066       1.294093      -0.704787      -0.001335      -0.036855      -0.016945       0.040586       0.001492      -0.000987      -0.000744      -0.028764      -0.007588      -0.013278      -0.002480       0.015758              1.797103       1.381942      -0.050131       0.013771       2.145303       0.450584       1.864063           0.000066
           44              H       3.908468       0.480404       0.757876       0.114276       1.146693 0.85261913E+01  0.84115719E+02                                 1.744440                            1.659720      -0.852340       2.476273                    0.999120       3.328386       9.010769       0.512434       1.211563      -0.726655      -0.000884      -0.035769       0.020003       0.040992       0.005686      -0.001253      -0.003921      -0.030370       0.014418      -0.018630       0.003243       0.015387              1.777027       1.421043      -0.076572      -0.009510       2.048395      -0.367671       1.861645          -0.000003
           45              H       2.520365       9.731320       6.276023       0.119505       1.072436 0.74770020E+01  0.72719462E+02                                 1.765065                            1.620871      -1.355650       2.237551                    0.994384       3.698537      10.562817       0.477950       1.317652      -0.698485       0.026460       0.011486      -0.029059       0.040945      -0.002600      -0.001703      -0.010170       0.011201       0.036548      -0.016028       0.000070       0.015958              1.858524       2.288798       0.170673      -0.498061       1.539775      -0.165188       1.746999           0.000229
           46              H       0.342533      10.192360       5.681830       0.126702       1.089671 0.78690951E+01  0.75458887E+02                                 1.632973                            1.553284      -0.860985       2.480088                    0.999369       3.131149       8.132235       0.555536       1.149762      -0.742407      -0.006596       0.017752      -0.036759       0.041350       0.000320      -0.003961      -0.011005       0.011839       0.033421      -0.016048      -0.000453       0.016501              1.652140       1.596619      -0.111874       0.171714       1.480133      -0.345560       1.879670           0.000402
           47              H       9.636378       8.536924       9.087789       0.121316       1.088637 0.77154070E+01  0.73299992E+02                                 1.598169                            1.510061      -0.893424       2.458458                    0.999032       3.125907       7.966340       0.581701       1.108310      -0.752536      -0.028400      -0.011495       0.024775       0.039402       0.002324      -0.005043      -0.012510       0.012244       0.022330      -0.016411       0.000181       0.016230              1.630984       2.021081       0.114504      -0.316959       1.311825      -0.123272       1.560047           0.000404
           48              H       1.230581       8.097970       9.713373       0.109428       1.176946 0.86134527E+01  0.84858275E+02                                 1.744232                            1.642986      -0.948443       2.424529                    0.998742       3.337098       8.912644       0.529014       1.175227      -0.735098      -0.000793      -0.016454       0.037205       0.040689       0.000333      -0.007157      -0.011634       0.011549       0.028916      -0.016341      -0.001285       0.017627              1.783634       1.677341      -0.149717       0.291297       1.513941      -0.339324       2.159621           0.000013
           49              H       2.376586       6.128400       7.733477       0.106174       1.135218 0.83101698E+01  0.81266399E+02                                 1.709037                            1.618210      -0.955172       2.417169                    0.998736       3.352579       8.966376       0.530046       1.181657      -0.732954      -0.039594       0.001589      -0.000197       0.039627       0.005965       0.001742       0.005231       0.017276      -0.035592      -0.014266      -0.002537       0.016803              1.746531       2.224527      -0.340226      -0.152632       1.624914       0.138825       1.390152           0.000005
           50              H       2.961217       4.042446       7.000266       0.123228       1.070296 0.77299378E+01  0.74104840E+02                                 1.635771                            1.556514      -0.846879       2.483261                    0.999447       3.192522       8.404940       0.543594       1.175334      -0.735244      -0.029934      -0.026523      -0.006999       0.040602       0.005259      -0.000539       0.004418       0.013421      -0.044386      -0.016089       0.000136       0.015953              1.663620       1.707309       0.367397       0.112017       1.895860       0.222116       1.387690           0.000251
           51              H       6.824226       5.071149       7.220005       0.125890       1.063036 0.77845744E+01  0.74600178E+02                                 1.620760                            1.557387      -0.821679       2.500048                    0.999584       3.128207       8.176635       0.547030       1.168395      -0.737912       0.040043      -0.006315      -0.005776       0.040948       0.002559       0.000183       0.003195       0.017552      -0.043081      -0.015121      -0.001214       0.016335              1.631162       2.031139      -0.214499      -0.067538       1.531585       0.089556       1.330760           0.000220
           52              H       6.238537       7.150652       7.977881       0.120540       1.098362 0.78819830E+01  0.77195940E+02                                 1.767289                            1.647850      -1.068253       2.378676                    0.997066       3.497755       9.823503       0.484079       1.291906      -0.706302       0.033460       0.025089       0.008262       0.042630       0.000968       0.002149       0.011050       0.012044      -0.031499      -0.017765       0.005734       0.012031              1.841835       1.938591       0.512802       0.126701       2.106302       0.214176       1.480612           0.000119
           53              H       3.949699       6.547883      10.576635       0.109734       1.167038 0.83899571E+01  0.82171913E+02                                 1.735766                            1.621236      -0.986066       2.404228                    0.998514       3.345770       8.929777       0.532327       1.174801      -0.734655       0.001156      -0.039592      -0.010385       0.040948      -0.001261       0.001478      -0.000787      -0.034272      -0.010031      -0.015681      -0.003205       0.018886              1.793354       1.322471      -0.018253       0.007911       2.111039       0.491789       1.946550           0.000032
           54              H       4.065991       6.654677      12.872686       0.123318       1.050590 0.73605883E+01  0.69653220E+02                                 1.610587                            1.512873      -0.843998       2.484744                    0.999480       3.152015       8.224378       0.555077       1.166068      -0.737253       0.002085      -0.034689       0.020589       0.040393      -0.000899       0.000308      -0.003263      -0.030772      -0.002891      -0.014934      -0.001573       0.016507              1.653728       1.231863      -0.050118       0.048773       1.923108      -0.410971       1.806213           0.000066
           55              H       3.989873      -3.989302      12.753847       0.121959       1.063264 0.75860479E+01  0.73717090E+02                                 1.733179                            1.617986      -1.209676       2.313554                    0.995187       3.547312       9.979724       0.487066       1.294092      -0.704788      -0.001335       0.036855       0.016945       0.040586      -0.001492       0.000987      -0.000744      -0.028764      -0.007588      -0.013278      -0.002480       0.015759              1.797100       1.381940       0.050131      -0.013771       2.145300       0.450583       1.864060           0.000065
           56              H       3.908468      10.539883      10.453312       0.114276       1.146693 0.85261902E+01  0.84115709E+02                                 1.744440                            1.659720      -0.852340       2.476273                    0.999121       3.328386       9.010770       0.512434       1.211563      -0.726655      -0.000884       0.035769      -0.020003       0.040992      -0.005686       0.001253      -0.003921      -0.030370       0.014418      -0.018630       0.003243       0.015387              1.777027       1.421043       0.076572       0.009510       2.048395      -0.367671       1.861645          -0.000004
           57              H       7.880369      -5.395070      16.816782       0.021036       1.235858 0.88627550E+01  0.86701581E+02                                 1.698430                            1.583914      -0.693017       2.510743                    0.999781       3.383711       8.597881       0.589824       1.061514      -0.764805       0.052460       0.000000       0.000000       0.052460       0.000000      -0.000000       0.000267      -0.004212      -0.022324      -0.007447       0.001615       0.005832              1.734761       2.403006       0.000000      -0.000000       1.504292      -0.081115       1.296984           0.013299
           58              H       2.691631      -1.798357       5.605594       0.021035       1.235856 0.88627368E+01  0.86701333E+02                                 1.698426                            1.583911      -0.693016       2.510743                    0.999781       3.383708       8.597862       0.589825       1.061512      -0.764806      -0.052460       0.000000       0.000000       0.052460      -0.000000      -0.000000       0.000267      -0.004212      -0.022324      -0.007447       0.001615       0.005832              1.734757       2.403001      -0.000000       0.000000       1.504289      -0.081115       1.296981           0.013303
           59              C       8.463943       5.272763      19.262391      -0.141784      39.212953 0.54890467E+03  0.13622630E+05                                10.097708                            7.869763      -0.170696       1.927572                    0.998146      29.966191      87.320317       0.583290       0.423114      -1.064374       0.067088       0.023437      -0.023658       0.074899      -0.005872       0.003101       0.009179      -0.008436      -0.061496      -0.023438       0.004698       0.018740             12.005960      18.196227       2.116242      -1.054350       7.063611      -2.551371      10.758042           0.000530
           60              C       8.746216       5.900087      18.058757      -0.069515      33.447527 0.41703343E+03  0.97565811E+04                                 9.200264                            6.938517      -0.111745       1.952189                    0.999023      28.897803      84.378238       0.604764       0.432906      -1.048132       0.026685      -0.002215       0.019111       0.032898      -0.012057       0.017892       0.008618      -0.043429       0.063335      -0.041482       0.013326       0.028156             10.949692      17.245187       1.704043      -0.869417       6.473227      -2.450157       9.130662           0.001585
           61              C      10.048686       6.178843      17.704708      -0.089319      32.288786 0.38908895E+03  0.88872510E+04                                 8.811886                            6.570203       0.152752       2.034880                    0.999694      28.080512      79.280509       0.644537       0.416045      -1.065631      -0.012089      -0.006028       0.014727       0.019984       0.000063      -0.003269      -0.005370      -0.019192       0.059039      -0.019715      -0.001569       0.021284             10.621482      18.265496       1.552650      -0.445354       5.740824      -1.843462       7.858127           0.001651
           62              C       0.519085       5.839262      18.553619       0.004249      37.591163 0.41370579E+03  0.95088771E+04                                 9.725599                            6.722563       0.049635       2.031254                    0.999228      26.355773      72.463884       0.650518       0.409647      -1.079521      -0.036127      -0.004386       0.010205       0.037796      -0.006283       0.000374       0.000734      -0.010631       0.003055      -0.008782       0.001023       0.007759             12.832469      22.867321       2.889550      -2.362521       6.465675      -2.419050       9.164411           0.003340
           63              C       0.236813       5.193874      19.740660      -0.100043      32.133109 0.39348498E+03  0.90088127E+04                                 8.748227                            6.599208       0.066773       2.000285                    0.999654      28.387906      80.122642       0.644585       0.415037      -1.066766      -0.022704       0.007094      -0.008886       0.025393      -0.015305       0.020006      -0.003047       0.004205       0.015587      -0.023683      -0.003899       0.027582             10.329789      16.516273       2.149921      -2.277880       5.825339      -2.224612       8.647755           0.001069
           64              C       9.515857       4.919523      20.112871      -0.098452      33.123015 0.41217794E+03  0.95759620E+04                                 8.951618                            6.774524       0.142306       2.016862                    0.999822      29.120614      83.620062       0.631400       0.417546      -1.061930       0.017109       0.020658      -0.024424       0.036277      -0.006573       0.018142      -0.018350      -0.049288       0.100193      -0.045621      -0.001520       0.047141             10.560253      16.906502       1.846133      -1.411022       5.680396      -1.907026       9.093861           0.000533
           65              C       1.939962       6.170095      18.164815       0.565159      25.919700 0.26617447E+03  0.55826909E+04                                 8.091234                            5.758227      -0.056573       2.031560                    0.999468      22.681953      63.324619       0.625153       0.467135      -1.025303       0.038741       0.010622      -0.013828       0.042484      -0.023024       0.015116       0.069182      -0.172429       0.050283      -0.103593      -0.019896       0.123489             10.369985      17.549319       1.823897      -1.687655       6.082780      -2.018671       7.477857          -0.003360
           66              C       6.342143       3.273831      19.137274      -0.142354      39.468625 0.56887475E+03  0.14274387E+05                                10.239627                            8.067543      -0.282312       1.892630                    0.997192      30.337943      89.492743       0.568942       0.429039      -1.058491      -0.025590      -0.061220      -0.029585       0.072650      -0.004451       0.001946      -0.004488      -0.017425       0.052281      -0.018518      -0.000241       0.018759             12.363989      11.389320       1.585358       1.147470      17.261940       5.265635       8.440708           0.000217
           67              C       7.295737       2.320673      18.841523      -0.091927      31.466085 0.40586754E+03  0.94096705E+04                                 8.693334                            6.750352       0.143523       2.020775                    0.999810      29.030065      83.755100       0.627504       0.421017      -1.057863      -0.030717      -0.017522      -0.015713       0.038697      -0.011684      -0.005096      -0.014971       0.084078       0.011557      -0.050038       0.008073       0.041965             10.162666       9.247465       1.407574       0.734385      14.758925       4.237258       6.481608           0.000704
           68              C       6.948976       1.070126      18.402044      -0.094278      30.664171 0.40255730E+03  0.93020434E+04                                 8.585940                            6.753495       0.014268       1.988522                    0.999588      28.611117      82.069331       0.623871       0.424875      -1.056792      -0.007448       0.020525       0.000677       0.021845      -0.020736      -0.003405      -0.007174       0.016713      -0.005125      -0.024241       0.000970       0.023271              9.951723       9.123583       1.948087       1.024873      14.389405       3.960793       6.342181           0.000651
           69              C       5.616904       0.735526      18.242172      -0.002219      35.819074 0.43271356E+03  0.10096519E+05                                 9.521390                            6.952967      -0.108611       1.980173                    0.998822      26.912683      75.488332       0.626562       0.418959      -1.069386       0.010229       0.035793       0.008389       0.038159      -0.003827       0.000903      -0.012934       0.004637      -0.012409      -0.015442       0.003019       0.012423             12.162254       9.590621       2.236618       1.004419      19.506847       5.625798       7.389294           0.001019
           70              C       4.646394       1.688396      18.538820      -0.087024      30.618082 0.39964199E+03  0.92179975E+04                                 8.591184                            6.729906       0.035456       1.998251                    0.999514      28.440232      81.507873       0.624831       0.424989      -1.056711       0.015378       0.015650      -0.007390       0.023152       0.000697       0.004762      -0.012153       0.040638      -0.016159      -0.025313       0.001479       0.023834             10.037941       8.437362       0.521360       0.180029      15.447200       3.956507       6.229262           0.001244
           71              C       4.995270       2.933862      18.985026      -0.078845      31.365711 0.41873015E+03  0.98220159E+04                                 8.853344                            6.975368      -0.123118       1.947791                    0.998240      29.175234      85.749632       0.599251       0.435744      -1.044739       0.019245      -0.016780      -0.020273       0.032603      -0.022319      -0.006924      -0.006883       0.052860       0.027280      -0.040717       0.009842       0.030875             10.319990       9.721440       1.057660       0.864718      14.717577       3.746181       6.520954           0.000353
           72              C       5.227854      -0.600107      17.671523       0.562915      24.626880 0.26885418E+03  0.56744670E+04                                 7.881311                            5.828046      -0.118618       2.006756                    0.999405      23.132841      65.592644       0.612544       0.473762      -1.017839      -0.012325      -0.043343      -0.002236       0.045117      -0.007345      -0.032841      -0.072348       0.046999       0.194795      -0.094933      -0.010170       0.105102              9.854383       8.151893       1.670524       1.021643      15.244747       3.804121       6.166510          -0.002493
           73              C       6.643445       4.944586      21.479067      -0.130212      40.058674 0.52560385E+03  0.12885642E+05                                10.220096                            7.668613      -0.144478       1.939093                    0.998291      29.428500      84.842053       0.595459       0.419572      -1.068105      -0.016916       0.012547       0.069655       0.072769      -0.010120       0.006563      -0.010395       0.051079      -0.005294      -0.029616      -0.001012       0.030629             12.666866       5.683233      -0.122351      -1.125010      11.718490       1.529362      20.598874           0.001010
           74              C       6.606443       3.777251      22.215417      -0.097749      33.052512 0.40457270E+03  0.93469968E+04                                 8.919101                            6.693493       0.207545       2.038993                    0.999795      28.869522      82.419796       0.638396       0.415279      -1.064356      -0.007311       0.024483       0.028292       0.038122       0.000146       0.001861       0.006409      -0.037032      -0.134561      -0.045399       0.003978       0.041421             10.593125       4.602231       0.188036      -0.687476       9.590765       0.556173      17.586377           0.000371
           75              C       6.544068      11.041482       1.171569      -0.086767      32.608906 0.38593948E+03  0.87962897E+04                                 8.853258                            6.542889       0.074257       2.007198                    0.999674      28.074760      79.145468       0.646063       0.415960      -1.065823      -0.002486       0.017703      -0.019525       0.026473       0.000781       0.006751      -0.023473      -0.007142      -0.050083      -0.030980       0.005534       0.025446             10.610947       4.466369       0.071543      -0.738308       9.545939       1.113040      17.820533           0.001062
           76              C       6.535610      12.231213       1.837065      -0.012646      35.848017 0.40411933E+03  0.92308570E+04                                 9.362086                            6.610088       0.134730       2.057766                    0.999291      26.254440      71.874398       0.661359       0.405449      -1.082703       0.004653      -0.001216      -0.044080       0.044342       0.004829       0.004333      -0.001592       0.015602      -0.052492      -0.018295      -0.000022       0.018317             12.006817       4.668296      -0.010710      -0.683763      10.344060       0.186209      21.008096           0.002278
           77              C       6.584242      13.401949       1.108338      -0.089908      32.927909 0.40967159E+03  0.95057333E+04                                 9.011668                            6.806631       0.061788       2.006023                    0.999567      28.541410      81.975648       0.622439       0.424092      -1.057530       0.002698      -0.017836      -0.012897       0.022176       0.005245       0.006333       0.014098       0.005529      -0.063350      -0.027239       0.006408       0.020831             10.750909       4.748449      -0.255372      -0.432249      10.077551       0.090597      17.426727           0.000415
           78              C       6.634987       6.151305      22.150841      -0.078550      31.896384 0.39793098E+03  0.91756039E+04                                 8.806914                            6.692804       0.109445       2.020348                    0.999464      28.515965      81.913265       0.629274       0.422124      -1.057702      -0.009526      -0.029014       0.017195       0.035047       0.008445       0.006773      -0.020580      -0.012601      -0.086101      -0.038030       0.008362       0.029668             10.483984       4.810662      -0.557749      -0.636137       9.829656       1.797410      16.811633           0.000190
           79              C       6.495437      12.266624       3.339589       0.666865      23.980366 0.22759803E+03  0.46142814E+04                                 7.744837                            5.404402      -0.136808       2.032732                    0.999090      21.389798      59.717737       0.627787       0.481236      -1.012431       0.016895       0.002237       0.075351       0.077255      -0.011449       0.017943       0.000731       0.166364      -0.256128      -0.086952      -0.041195       0.128147              9.771584       4.253605       0.439191      -0.557224      10.517248      -0.620125      14.543898          -0.000391
           80              C       8.463943      -1.445902      14.371173      -0.141784      39.212980 0.54890509E+03  0.13622644E+05                                10.097714                            7.869767      -0.170695       1.927572                    0.998146      29.966211      87.320412       0.583290       0.423114      -1.064373       0.067088      -0.023437       0.023658       0.074899       0.005872      -0.003101       0.009178      -0.008435      -0.061495      -0.023437       0.004698       0.018739             12.005967      18.196231      -2.116240       1.054347       7.063615      -2.551376      10.758056           0.000530
           81              C       8.746216      -2.073226      15.574807      -0.069516      33.447645 0.41703503E+03  0.97566307E+04                                 9.200292                            6.938534      -0.111755       1.952185                    0.999023      28.897880      84.378595       0.604762       0.432907      -1.048131       0.026686       0.002214      -0.019111       0.032898       0.012057      -0.017892       0.008617      -0.043429       0.063332      -0.041482       0.013327       0.028154             10.949728      17.245248      -1.704048       0.869416       6.473245      -2.450166       9.130692           0.001587
           82              C      10.048686      -2.351982      15.928856      -0.089319      32.288780 0.38908877E+03  0.88872469E+04                                 8.811889                            6.570203       0.152757       2.034882                    0.999694      28.080499      79.280505       0.644536       0.416045      -1.065631      -0.012088       0.006028      -0.014727       0.019983      -0.000064       0.003270      -0.005371      -0.019190       0.059037      -0.019714      -0.001571       0.021284             10.621488      18.265507      -1.552652       0.445357       5.740825      -1.843463       7.858131           0.001650
           83              C       0.519085      -2.012401      15.079945       0.004249      37.591123 0.41370533E+03  0.95088642E+04                                 9.725597                            6.722562       0.049641       2.031256                    0.999228      26.355750      72.463821       0.650517       0.409647      -1.079521      -0.036127       0.004386      -0.010205       0.037796       0.006283      -0.000375       0.000733      -0.010630       0.003056      -0.008782       0.001023       0.007759             12.832468      22.867319      -2.889548       2.362520       6.465674      -2.419050       9.164412           0.003339
           84              C       0.236813      -1.367013      13.892904      -0.100043      32.133102 0.39348488E+03  0.90088104E+04                                 8.748230                            6.599209       0.066778       2.000287                    0.999654      28.387892      80.122626       0.644584       0.415037      -1.066766      -0.022704      -0.007094       0.008887       0.025392       0.015304      -0.020006      -0.003048       0.004210       0.015584      -0.023682      -0.003901       0.027583             10.329794      16.516283      -2.149922       2.277882       5.825340      -2.224612       8.647758           0.001066
           85              C       9.515857      -1.092662      13.520693      -0.098452      33.123081 0.41217888E+03  0.95759913E+04                                 8.951634                            6.774534       0.142303       2.016861                    0.999822      29.120657      83.620275       0.631399       0.417546      -1.061929       0.017109      -0.020658       0.024424       0.036277       0.006573      -0.018141      -0.018350      -0.049288       0.100194      -0.045621      -0.001520       0.047141             10.560273      16.906530      -1.846136       1.411025       5.680406      -1.907033       9.093883           0.000530
           86              C       1.939962      -2.343234      15.468749       0.565154      25.919518 0.26617244E+03  0.55826368E+04                                 8.091194                            5.758202      -0.056572       2.031563                    0.999468      22.681851      63.324242       0.625155       0.467135      -1.025303       0.038740      -0.010622       0.013828       0.042483       0.023024      -0.015116       0.069178      -0.172422       0.050284      -0.103589      -0.019893       0.123482             10.369931      17.549217      -1.823883       1.687642       6.082751      -2.018661       7.477824          -0.003360
           87              C       6.342143       0.553030      14.496290      -0.142354      39.468599 0.56887469E+03  0.14274386E+05                                10.239623                            8.067543      -0.282310       1.892631                    0.997192      30.337943      89.492750       0.568942       0.429039      -1.058491      -0.025590       0.061220       0.029584       0.072649       0.004451      -0.001946      -0.004489      -0.017425       0.052283      -0.018518      -0.000242       0.018760             12.363979      11.389319      -1.585355      -1.147469      17.261914       5.265625       8.440703           0.000219
           88              C       7.295737       1.506188      14.792041      -0.091927      31.466082 0.40586778E+03  0.94096776E+04                                 8.693333                            6.750354       0.143523       2.020775                    0.999810      29.030077      83.755148       0.627504       0.421017      -1.057863      -0.030717       0.017522       0.015713       0.038697       0.011684       0.005096      -0.014971       0.084077       0.011556      -0.050038       0.008073       0.041965             10.162661       9.247469      -1.407574      -0.734386      14.758908       4.237252       6.481606           0.000704
           89              C       6.948976       2.756735      15.231520      -0.094279      30.664099 0.40255648E+03  0.93020180E+04                                 8.585925                            6.753487       0.014282       1.988527                    0.999588      28.611061      82.069083       0.623871       0.424874      -1.056792      -0.007448      -0.020524      -0.000677       0.021844       0.020736       0.003405      -0.007172       0.016708      -0.005130      -0.024239       0.000968       0.023270              9.951702       9.123564      -1.948088      -1.024873      14.389373       3.960782       6.342170           0.000647
           90              C       5.616904       3.091335      15.391392      -0.002216      35.818858 0.43271111E+03  0.10096445E+05                                 9.521350                            6.952946      -0.108592       1.980180                    0.998822      26.912588      75.487946       0.626563       0.418958      -1.069386       0.010229      -0.035792      -0.008388       0.038158       0.003828      -0.000904      -0.012932       0.004639      -0.012416      -0.015442       0.003019       0.012423             12.162194       9.590580      -2.236605      -1.004414      19.506741       5.625762       7.389261           0.001013
           91              C       4.646394       2.138465      15.094744      -0.087024      30.618010 0.39964125E+03  0.92179746E+04                                 8.591168                            6.729898       0.035468       1.998255                    0.999514      28.440184      81.507663       0.624832       0.424989      -1.056711       0.015377      -0.015650       0.007391       0.023152      -0.000699      -0.004763      -0.012151       0.040637      -0.016161      -0.025310       0.001477       0.023833             10.037918       8.437345      -0.521361      -0.180029      15.447159       3.956494       6.229250           0.001240
           92              C       4.995270       0.892999      14.648538      -0.078845      31.365706 0.41873046E+03  0.98220248E+04                                 8.853344                            6.975371      -0.123116       1.947791                    0.998240      29.175235      85.749641       0.599250       0.435744      -1.044739       0.019245       0.016780       0.020273       0.032603       0.022319       0.006924      -0.006883       0.052859       0.027280      -0.040717       0.009842       0.030875             10.319986       9.721444      -1.057661      -0.864719      14.717561       3.746175       6.520954           0.000354
           93              C       5.227854       4.426968      15.962041       0.562903      24.626644 0.26885144E+03  0.56743925E+04                                 7.881254                            5.828011      -0.118621       2.006760                    0.999405      23.132682      65.592015       0.612547       0.473761      -1.017840      -0.012325       0.043341       0.002236       0.045115       0.007346       0.032839      -0.072345       0.047001       0.194772      -0.094929      -0.010164       0.105093              9.854303       8.151840      -1.670502      -1.021634      15.244604       3.804079       6.166463          -0.002498
           94              C       6.643445      -1.117725      12.154497      -0.130212      40.058658 0.52560366E+03  0.12885636E+05                                10.220092                            7.668612      -0.144477       1.939093                    0.998291      29.428493      84.842019       0.595460       0.419572      -1.068105      -0.016917      -0.012547      -0.069655       0.072769       0.010119      -0.006563      -0.010395       0.051079      -0.005294      -0.029616      -0.001012       0.030629             12.666859       5.683231       0.122352       1.125012      11.718486       1.529360      20.598861           0.001008
           95              C       6.606443       0.049610      11.418147      -0.097749      33.052499 0.40457250E+03  0.93469913E+04                                 8.919099                            6.693491       0.207546       2.038993                    0.999795      28.869516      82.419776       0.638396       0.415279      -1.064356      -0.007311      -0.024483      -0.028292       0.038122      -0.000146      -0.001861       0.006409      -0.037032      -0.134561      -0.045399       0.003978       0.041421             10.593121       4.602230      -0.188037       0.687477       9.590764       0.556173      17.586369           0.000368
           96              C       6.544068      -0.021195      10.039619      -0.086767      32.608903 0.38593946E+03  0.87962889E+04                                 8.853256                            6.542888       0.074258       2.007198                    0.999674      28.074759      79.145453       0.646063       0.415960      -1.065823      -0.002486      -0.017703       0.019525       0.026473      -0.000781      -0.006751      -0.023473      -0.007142      -0.050084      -0.030980       0.005534       0.025446             10.610945       4.466369      -0.071543       0.738309       9.545936       1.113040      17.820531           0.001060
           97              C       6.535610      -1.210926       9.374123      -0.012646      35.848017 0.40411933E+03  0.92308568E+04                                 9.362084                            6.610087       0.134730       2.057766                    0.999291      26.254441      71.874393       0.661360       0.405449      -1.082703       0.004653       0.001216       0.044080       0.044342      -0.004829      -0.004333      -0.001592       0.015602      -0.052492      -0.018295      -0.000022       0.018317             12.006815       4.668295       0.010710       0.683763      10.344057       0.186208      21.008093           0.002278
           98              C       6.584242      -2.381662      10.102850      -0.089908      32.927906 0.40967156E+03  0.95057322E+04                                 9.011667                            6.806631       0.061789       2.006023                    0.999567      28.541407      81.975637       0.622439       0.424092      -1.057530       0.002698       0.017836       0.012898       0.022176      -0.005245      -0.006333       0.014098       0.005529      -0.063351      -0.027239       0.006408       0.020831             10.750909       4.748449       0.255372       0.432250      10.077550       0.090595      17.426728           0.000416
           99              C       6.634987      -2.324444      11.482723      -0.078550      31.896370 0.39793078E+03  0.91755981E+04                                 8.806911                            6.692802       0.109445       2.020348                    0.999464      28.515957      81.913238       0.629274       0.422124      -1.057702      -0.009526       0.029014      -0.017195       0.035046      -0.008445      -0.006773      -0.020580      -0.012601      -0.086101      -0.038030       0.008362       0.029667             10.483980       4.810661       0.557749       0.636137       9.829653       1.797408      16.811627           0.000189
          100              C       6.495437      -1.246337       7.871599       0.666865      23.980367 0.22759803E+03  0.46142815E+04                                 7.744837                            5.404402      -0.136806       2.032732                    0.999090      21.389799      59.717738       0.627787       0.481236      -1.012431       0.016895      -0.002237      -0.075351       0.077255       0.011450      -0.017944       0.000731       0.166365      -0.256129      -0.086952      -0.041195       0.128148              9.771584       4.253605      -0.439191       0.557224      10.517248      -0.620127      14.543899          -0.000391
          101              C       2.108057       2.150811       3.159985      -0.141784      39.212964 0.54890494E+03  0.13622639E+05                                10.097710                            7.869765      -0.170696       1.927572                    0.998146      29.966203      87.320366       0.583290       0.423114      -1.064374      -0.067088      -0.023437       0.023658       0.074899      -0.005872       0.003101       0.009179      -0.008435      -0.061496      -0.023437       0.004698       0.018739             12.005960      18.196217       2.116239      -1.054345       7.063612      -2.551374      10.758050           0.000532
          102              C       1.825784       1.523487       4.363619      -0.069516      33.447593 0.41703438E+03  0.97566103E+04                                 9.200278                            6.938526      -0.111752       1.952186                    0.999023      28.897850      84.378441       0.604763       0.432906      -1.048131      -0.026686       0.002214      -0.019111       0.032898      -0.012057       0.017892       0.008617      -0.043429       0.063332      -0.041482       0.013327       0.028155             10.949709      17.245212       1.704043      -0.869412       6.473236      -2.450161       9.130679           0.001590
          103              C       0.523314       1.244731       4.717668      -0.089319      32.288770 0.38908879E+03  0.88872457E+04                                 8.811883                            6.570201       0.152757       2.034882                    0.999694      28.080495      79.280438       0.644537       0.416045      -1.065631       0.012088       0.006028      -0.014727       0.019983       0.000064      -0.003269      -0.005371      -0.019191       0.059038      -0.019714      -0.001570       0.021284             10.621479      18.265493       1.552649      -0.445352       5.740821      -1.843459       7.858122           0.001654
          104              C      10.052915       1.584312       3.868757       0.004249      37.591110 0.41370527E+03  0.95088618E+04                                 9.725592                            6.722559       0.049640       2.031255                    0.999228      26.355751      72.463805       0.650518       0.409647      -1.079521       0.036127       0.004386      -0.010205       0.037796      -0.006283       0.000375       0.000733      -0.010630       0.003056      -0.008782       0.001023       0.007759             12.832459      22.867301       2.889547      -2.362520       6.465671      -2.419047       9.164405           0.003339
          105              C      10.335187       2.229700       2.681716      -0.100043      32.133074 0.39348455E+03  0.90087999E+04                                 8.748221                            6.599204       0.066779       2.000287                    0.999654      28.387881      80.122549       0.644585       0.415037      -1.066766       0.022704      -0.007094       0.008887       0.025392      -0.015304       0.020006      -0.003047       0.004209       0.015585      -0.023682      -0.003900       0.027582             10.329782      16.516261       2.149920      -2.277881       5.825335      -2.224610       8.647749           0.001068
          106              C       1.056143       2.504051       2.309505      -0.098452      33.123036 0.41217828E+03  0.95759730E+04                                 8.951623                            6.774527       0.142305       2.016862                    0.999822      29.120635      83.620165       0.631399       0.417546      -1.061930      -0.017109      -0.020658       0.024424       0.036277      -0.006573       0.018141      -0.018350      -0.049288       0.100194      -0.045621      -0.001520       0.047141             10.560258      16.906502       1.846133      -1.411023       5.680399      -1.907031       9.093873           0.000532
          107              C       8.632038       1.253479       4.257561       0.565154      25.919588 0.26617324E+03  0.55826578E+04                                 8.091211                            5.758213      -0.056575       2.031561                    0.999468      22.681880      63.324350       0.625154       0.467135      -1.025303      -0.038740      -0.010622       0.013828       0.042483      -0.023024       0.015116       0.069179      -0.172424       0.050284      -0.103590      -0.019893       0.123484             10.369952      17.549255       1.823889      -1.687648       6.082763      -2.018666       7.477838          -0.003361
          108              C       4.229857       4.149743       3.285102      -0.142354      39.468625 0.56887504E+03  0.14274397E+05                                10.239627                            8.067545      -0.282310       1.892630                    0.997192      30.337954      89.492789       0.568942       0.429039      -1.058491       0.025590       0.061220       0.029584       0.072649      -0.004451       0.001946      -0.004488      -0.017425       0.052281      -0.018518      -0.000242       0.018759             12.363985      11.389322       1.585356       1.147470      17.261924       5.265631       8.440708           0.000219
          109              C       3.276263       5.102901       3.580853      -0.091927      31.466093 0.40586788E+03  0.94096806E+04                                 8.693336                            6.750355       0.143523       2.020775                    0.999810      29.030082      83.755170       0.627503       0.421017      -1.057863       0.030717       0.017522       0.015713       0.038697      -0.011684      -0.005096      -0.014971       0.084078       0.011556      -0.050038       0.008072       0.041965             10.162664       9.247470       1.407574       0.734386      14.758915       4.237255       6.481609           0.000708
          110              C       3.623024       6.353448       4.020332      -0.094278      30.664116 0.40255666E+03  0.93020238E+04                                 8.585929                            6.753489       0.014278       1.988526                    0.999588      28.611075      82.069155       0.623871       0.424875      -1.056792       0.007448      -0.020524      -0.000677       0.021844      -0.020736      -0.003405      -0.007172       0.016709      -0.005129      -0.024239       0.000969       0.023270              9.951708       9.123569       1.948087       1.024872      14.389381       3.960786       6.342174           0.000654
          111              C       4.955096       6.688048       4.180204      -0.002217      35.818908 0.43271170E+03  0.10096463E+05                                 9.521361                            6.952952      -0.108596       1.980178                    0.998822      26.912609      75.488042       0.626562       0.418959      -1.069386      -0.010229      -0.035792      -0.008388       0.038158      -0.003828       0.000904      -0.012933       0.004638      -0.012414      -0.015442       0.003019       0.012423             12.162209       9.590592       2.236608       1.004415      19.506765       5.625771       7.389270           0.001017
          112              C       5.925606       5.735178       3.883556      -0.087024      30.618019 0.39964131E+03  0.92179766E+04                                 8.591170                            6.729898       0.035465       1.998254                    0.999514      28.440193      81.507706       0.624832       0.424989      -1.056711      -0.015378      -0.015650       0.007391       0.023152       0.000699       0.004763      -0.012151       0.040637      -0.016161      -0.025311       0.001477       0.023833             10.037921       8.437349       0.521362       0.180030      15.447162       3.956496       6.229252           0.001246
          113              C       5.576730       4.489712       3.437350      -0.078845      31.365712 0.41873047E+03  0.98220252E+04                                 8.853344                            6.975370      -0.123117       1.947791                    0.998240      29.175241      85.749655       0.599251       0.435744      -1.044739      -0.019245       0.016780       0.020273       0.032603      -0.022319      -0.006924      -0.006883       0.052859       0.027279      -0.040717       0.009842       0.030875             10.319986       9.721442       1.057661       0.864719      14.717563       3.746177       6.520954           0.000356
          114              C       5.344146       8.023681       4.750853       0.562906      24.626665 0.26885169E+03  0.56743994E+04                                 7.881259                            5.828014      -0.118619       2.006760                    0.999405      23.132701      65.592089       0.612547       0.473761      -1.017840       0.012325       0.043342       0.002236       0.045115      -0.007346      -0.032839      -0.072345       0.047001       0.194775      -0.094929      -0.010165       0.105095              9.854309       8.151844       1.670504       1.021634      15.244615       3.804083       6.166468          -0.002496
          115              C       3.928555       2.478988       0.943309      -0.130212      40.058663 0.52560371E+03  0.12885637E+05                                10.220093                            7.668612      -0.144477       1.939093                    0.998291      29.428495      84.842026       0.595460       0.419572      -1.068105       0.016916      -0.012547      -0.069655       0.072769      -0.010120       0.006563      -0.010395       0.051079      -0.005295      -0.029616      -0.001012       0.030629             12.666861       5.683231      -0.122351      -1.125011      11.718486       1.529360      20.598865           0.001009
          116              C       3.965557       3.646323       0.206959      -0.097748      33.052510 0.40457260E+03  0.93469947E+04                                 8.919103                            6.693493       0.207545       2.038993                    0.999795      28.869520      82.419814       0.638396       0.415279      -1.064356       0.007311      -0.024483      -0.028292       0.038122       0.000146       0.001861       0.006409      -0.037032      -0.134561      -0.045399       0.003978       0.041421             10.593128       4.602231       0.188037      -0.687477       9.590768       0.556175      17.586384           0.000368
          117              C       4.027932      -3.617908      21.250807      -0.086767      32.608935 0.38593983E+03  0.87963004E+04                                 8.853265                            6.542893       0.074257       2.007197                    0.999674      28.074772      79.145530       0.646062       0.415960      -1.065823       0.002486      -0.017703       0.019525       0.026473       0.000782       0.006751      -0.023473      -0.007142      -0.050083      -0.030980       0.005534       0.025446             10.610957       4.466372       0.071543      -0.738309       9.545946       1.113042      17.820553           0.001058
          118              C       4.036390      -4.807639      20.585311      -0.012645      35.848028 0.40411942E+03  0.92308597E+04                                 9.362088                            6.610089       0.134729       2.057765                    0.999291      26.254444      71.874419       0.661359       0.405449      -1.082703      -0.004653       0.001216       0.044080       0.044342       0.004829       0.004333      -0.001592       0.015602      -0.052492      -0.018295      -0.000022       0.018317             12.006820       4.668297      -0.010710      -0.683763      10.344062       0.186210      21.008102           0.002276
          119              C       3.987758      -5.978375      21.314038      -0.089908      32.927913 0.40967168E+03  0.95057356E+04                                 9.011668                            6.806631       0.061789       2.006023                    0.999567      28.541413      81.975659       0.622439       0.424092      -1.057530      -0.002698       0.017836       0.012898       0.022176       0.005245       0.006333       0.014098       0.005529      -0.063351      -0.027239       0.006408       0.020831             10.750909       4.748449      -0.255372      -0.432249      10.077553       0.090596      17.426726           0.000416
          120              C       3.937013       1.272269       0.271535      -0.078549      31.896361 0.39793065E+03  0.91755941E+04                                 8.806909                            6.692800       0.109446       2.020348                    0.999464      28.515951      81.913209       0.629274       0.422124      -1.057702       0.009526       0.029014      -0.017195       0.035046       0.008445       0.006773      -0.020580      -0.012600      -0.086101      -0.038030       0.008362       0.029667             10.483977       4.810659      -0.557749      -0.636137       9.829651       1.797408      16.811622           0.000190
          121              C       4.076563      -4.843050      19.082787       0.666864      23.980416 0.22759853E+03  0.46142943E+04                                 7.744848                            5.404409      -0.136808       2.032731                    0.999090      21.389827      59.717842       0.627787       0.481236      -1.012431      -0.016895      -0.002237      -0.075351       0.077255      -0.011450       0.017944       0.000731       0.166366      -0.256131      -0.086953      -0.041196       0.128148              9.771599       4.253610       0.439192      -0.557225      10.517262      -0.620127      14.543923          -0.000392
          122              C       2.108057       8.869476       8.051203      -0.141784      39.212966 0.54890496E+03  0.13622639E+05                                10.097710                            7.869765      -0.170696       1.927572                    0.998146      29.966203      87.320365       0.583290       0.423114      -1.064374      -0.067088       0.023437      -0.023658       0.074899       0.005872      -0.003101       0.009179      -0.008435      -0.061495      -0.023437       0.004698       0.018739             12.005960      18.196222      -2.116240       1.054346       7.063612      -2.551373      10.758048           0.000530
          123              C       1.825784       9.496800       6.847569      -0.069515      33.447557 0.41703396E+03  0.97565972E+04                                 9.200270                            6.938522      -0.111747       1.952188                    0.999023      28.897826      84.378332       0.604763       0.432906      -1.048131      -0.026685      -0.002215       0.019111       0.032898       0.012057      -0.017892       0.008618      -0.043429       0.063334      -0.041482       0.013327       0.028155             10.949698      17.245192      -1.704043       0.869415       6.473231      -2.450159       9.130671           0.001588
          124              C       0.523314       9.775556       6.493520      -0.089319      32.288750 0.38908855E+03  0.88872390E+04                                 8.811878                            6.570199       0.152757       2.034882                    0.999694      28.080489      79.280417       0.644537       0.416045      -1.065631       0.012088      -0.006028       0.014727       0.019983      -0.000064       0.003269      -0.005371      -0.019190       0.059038      -0.019714      -0.001571       0.021284             10.621472      18.265474      -1.552648       0.445353       5.740819      -1.843460       7.858121           0.001655
          125              C      10.052915       9.435975       7.342431       0.004249      37.591097 0.41370519E+03  0.95088594E+04                                 9.725590                            6.722559       0.049640       2.031256                    0.999228      26.355748      72.463792       0.650518       0.409647      -1.079521       0.036126      -0.004386       0.010205       0.037795       0.006283      -0.000375       0.000733      -0.010630       0.003056      -0.008782       0.001023       0.007758             12.832453      22.867286      -2.889545       2.362517       6.465669      -2.419047       9.164403           0.003340
          126              C      10.335187       8.790587       8.529472      -0.100043      32.133077 0.39348459E+03  0.90088016E+04                                 8.748223                            6.599206       0.066778       2.000287                    0.999654      28.387881      80.122564       0.644585       0.415037      -1.066766       0.022704       0.007094      -0.008887       0.025392       0.015304      -0.020006      -0.003047       0.004209       0.015585      -0.023682      -0.003900       0.027582             10.329784      16.516266      -2.149920       2.277880       5.825336      -2.224610       8.647751           0.001068
          127              C       1.056143       8.516236       8.901683      -0.098452      33.123044 0.41217842E+03  0.95759770E+04                                 8.951625                            6.774529       0.142305       2.016862                    0.999822      29.120636      83.620171       0.631399       0.417546      -1.061930      -0.017109       0.020658      -0.024424       0.036277       0.006573      -0.018141      -0.018350      -0.049288       0.100194      -0.045621      -0.001520       0.047141             10.560261      16.906511      -1.846134       1.411022       5.680401      -1.907029       9.093872           0.000531
          128              C       8.632038       9.766808       6.953627       0.565154      25.919576 0.26617315E+03  0.55826550E+04                                 8.091205                            5.758210      -0.056573       2.031562                    0.999468      22.681876      63.324317       0.625155       0.467135      -1.025303      -0.038740       0.010622      -0.013828       0.042483       0.023024      -0.015116       0.069179      -0.172424       0.050284      -0.103591      -0.019893       0.123484             10.369943      17.549237      -1.823886       1.687645       6.082759      -2.018665       7.477834          -0.003359
          129              C       4.229857       6.870544       7.926086      -0.142354      39.468619 0.56887477E+03  0.14274388E+05                                10.239626                            8.067543      -0.282311       1.892630                    0.997192      30.337945      89.492755       0.568942       0.429039      -1.058491       0.025590      -0.061220      -0.029585       0.072650       0.004451      -0.001946      -0.004488      -0.017425       0.052281      -0.018518      -0.000241       0.018759             12.363987      11.389319      -1.585358      -1.147471      17.261932       5.265633       8.440708           0.000217
          130              C       3.276263       5.917386       7.630335      -0.091926      31.466088 0.40586769E+03  0.94096750E+04                                 8.693335                            6.750353       0.143523       2.020775                    0.999810      29.030073      83.755140       0.627504       0.421017      -1.057863       0.030717      -0.017522      -0.015713       0.038697       0.011684       0.005096      -0.014971       0.084078       0.011556      -0.050038       0.008073       0.041965             10.162665       9.247468      -1.407576      -0.734386      14.758919       4.237257       6.481609           0.000707
          131              C       3.623024       4.666839       7.190856      -0.094278      30.664171 0.40255741E+03  0.93020465E+04                                 8.585940                            6.753497       0.014271       1.988523                    0.999588      28.611112      82.069307       0.623871       0.424875      -1.056792       0.007448       0.020524       0.000677       0.021845       0.020736       0.003405      -0.007173       0.016711      -0.005127      -0.024240       0.000969       0.023271              9.951722       9.123582      -1.948091      -1.024874      14.389403       3.960793       6.342183           0.000655
          132              C       4.955096       4.332239       7.030984      -0.002217      35.819018 0.43271296E+03  0.10096501E+05                                 9.521381                            6.952963      -0.108605       1.980175                    0.998822      26.912659      75.488243       0.626562       0.418959      -1.069386      -0.010229       0.035792       0.008388       0.038159       0.003827      -0.000903      -0.012933       0.004637      -0.012412      -0.015442       0.003019       0.012423             12.162239       9.590612      -2.236615      -1.004418      19.506819       5.625789       7.389287           0.001019
          133              C       5.925606       5.285109       7.327632      -0.087024      30.618068 0.39964190E+03  0.92179949E+04                                 8.591182                            6.729906       0.035459       1.998252                    0.999514      28.440224      81.507852       0.624831       0.424989      -1.056711      -0.015378       0.015650      -0.007391       0.023152      -0.000698      -0.004763      -0.012152       0.040638      -0.016160      -0.025312       0.001478       0.023834             10.037937       8.437361      -0.521363      -0.180030      15.447190       3.956505       6.229261           0.001247
          134              C       5.576730       6.530575       7.773838      -0.078845      31.365711 0.41873029E+03  0.98220203E+04                                 8.853346                            6.975370      -0.123118       1.947791                    0.998240      29.175232      85.749638       0.599250       0.435744      -1.044738      -0.019245      -0.016780      -0.020273       0.032603       0.022319       0.006924      -0.006883       0.052860       0.027280      -0.040717       0.009842       0.030875             10.319991       9.721443      -1.057663      -0.864720      14.717575       3.746181       6.520956           0.000355
          135              C       5.344146       2.996606       6.460335       0.562912      24.626798 0.26885323E+03  0.56744412E+04                                 7.881290                            5.828033      -0.118618       2.006758                    0.999405      23.132788      65.592427       0.612545       0.473762      -1.017839       0.012325      -0.043342      -0.002236       0.045116       0.007345       0.032840      -0.072347       0.047000       0.194786      -0.094931      -0.010168       0.105099              9.854354       8.151873      -1.670516      -1.021639      15.244694       3.804106       6.166493          -0.002494
          136              C       3.928555       8.541299      10.267879      -0.130212      40.058657 0.52560364E+03  0.12885635E+05                                10.220092                            7.668612      -0.144477       1.939093                    0.998291      29.428492      84.842017       0.595460       0.419572      -1.068105       0.016917       0.012547       0.069655       0.072769       0.010119      -0.006563      -0.010395       0.051079      -0.005295      -0.029616      -0.001012       0.030629             12.666860       5.683231       0.122352       1.125010      11.718487       1.529363      20.598863           0.001009
          137              C       3.965557       7.373964      11.004229      -0.097748      33.052500 0.40457250E+03  0.93469912E+04                                 8.919099                            6.693490       0.207546       2.038993                    0.999795      28.869518      82.419783       0.638396       0.415279      -1.064356       0.007311       0.024483       0.028292       0.038122      -0.000146      -0.001861       0.006409      -0.037031      -0.134561      -0.045399       0.003978       0.041421             10.593121       4.602229      -0.188036       0.687476       9.590765       0.556178      17.586370           0.000369
          138              C       4.027932       7.444769      12.382757      -0.086767      32.608896 0.38593932E+03  0.87962848E+04                                 8.853255                            6.542887       0.074259       2.007198                    0.999674      28.074753      79.145434       0.646063       0.415960      -1.065823       0.002486       0.017703      -0.019525       0.026473      -0.000781      -0.006751      -0.023473      -0.007142      -0.050083      -0.030980       0.005534       0.025446             10.610945       4.466368      -0.071543       0.738308       9.545935       1.113044      17.820531           0.001058
          139              C       4.036390       8.634500      13.048253      -0.012645      35.848016 0.40411925E+03  0.92308548E+04                                 9.362086                            6.610087       0.134730       2.057766                    0.999291      26.254437      71.874393       0.661359       0.405449      -1.082703      -0.004653      -0.001216      -0.044080       0.044341      -0.004829      -0.004333      -0.001592       0.015602      -0.052492      -0.018295      -0.000022       0.018317             12.006818       4.668296       0.010710       0.683763      10.344058       0.186210      21.008101           0.002276
          140              C       3.987758       9.805236      12.319526      -0.089909      32.927913 0.40967167E+03  0.95057356E+04                                 9.011669                            6.806632       0.061789       2.006023                    0.999567      28.541409      81.975648       0.622438       0.424092      -1.057529      -0.002698      -0.017836      -0.012897       0.022176      -0.005245      -0.006333       0.014098       0.005529      -0.063350      -0.027239       0.006408       0.020831             10.750911       4.748450       0.255372       0.432249      10.077552       0.090596      17.426732           0.000414
          141              C       3.937013       9.748018      10.939653      -0.078549      31.896360 0.39793062E+03  0.91755932E+04                                 8.806909                            6.692800       0.109445       2.020348                    0.999464      28.515949      81.913203       0.629274       0.422124      -1.057702       0.009526      -0.029014       0.017195       0.035046      -0.008445      -0.006773      -0.020579      -0.012600      -0.086101      -0.038030       0.008363       0.029667             10.483978       4.810659       0.557749       0.636136       9.829651       1.797409      16.811623           0.000189
          142              C       4.076563       8.669911      14.550777       0.666863      23.980422 0.22759860E+03  0.46142963E+04                                 7.744850                            5.404411      -0.136811       2.032730                    0.999090      21.389831      59.717868       0.627786       0.481236      -1.012430      -0.016895       0.002237       0.075351       0.077254       0.011449      -0.017944       0.000731       0.166365      -0.256129      -0.086952      -0.041195       0.128147              9.771602       4.253612      -0.439192       0.557225      10.517266      -0.620126      14.543929          -0.000394
          143              C       6.950033      -5.395070      16.816782       0.590107      17.746498 0.17570781E+03  0.33352415E+04                                 6.074605                            4.588814       0.354740       2.191356                    0.999648      20.804621      55.989581       0.718007       0.449408      -1.031097      -0.060139       0.000000       0.000000       0.060139       0.000000      -0.000000       0.046712       0.011424       0.415000      -0.084664      -0.063455       0.148118              6.963507       6.376964       0.000002      -0.000001      10.584462      -1.821779       3.929094           0.004389
          144              C       3.621967      -1.798357       5.605594       0.590108      17.746465 0.17570745E+03  0.33352325E+04                                 6.074596                            4.588808       0.354746       2.191358                    0.999648      20.804590      55.989454       0.718008       0.449408      -1.031097       0.060139      -0.000000       0.000000       0.060139      -0.000000       0.000000       0.046712       0.011424       0.415000      -0.084664      -0.063454       0.148118              6.963495       6.376954      -0.000002       0.000000      10.584445      -1.821776       3.929088           0.004394
          145              O       5.825172       5.973073      19.093326      -0.750191      50.713231 0.82562699E+03  0.22113026E+05                                11.086810                            9.072201      -0.231618       1.935281                    0.994520      31.343220      87.201292       0.611743       0.373829      -1.126579       0.020302       0.001749       0.057090       0.060618      -0.015490      -0.004308      -0.015228      -0.001264      -0.067980      -0.030778       0.002527       0.028251             13.149646      13.500724      -5.376445       4.040503      13.732969      -3.495053      12.215245           0.001349
          146              O       2.136601       6.843995      17.107600      -0.563637      31.938695 0.49180678E+03  0.11549256E+05                                 7.946515                            6.817174       0.505695       2.203775                    0.998611      27.572578      71.367979       0.736039       0.354361      -1.144000      -0.068771       0.000065      -0.007978       0.069232       0.004372      -0.011122      -0.007944      -0.135370       0.148694      -0.093436       0.037665       0.055771              8.898328       9.591623       1.898718      -2.529920       7.530637      -3.037525       9.572725           0.086894
          147              O       2.894614       5.785996      18.883677      -0.563390      34.835511 0.52375808E+03  0.12483257E+05                                 8.455313                            7.050476       0.600132       2.233080                    0.998525      27.686429      71.980860       0.722057       0.355908      -1.143798      -0.053625      -0.021570       0.027941       0.064199      -0.032175       0.058239       0.020797      -0.041912      -0.023291      -0.083978       0.034596       0.049382              9.815587      15.456185      -1.555384       2.124946       6.780094      -0.748626       7.210481           0.102792
          148              O       6.112730      -1.477113      17.489229      -0.593103      34.653424 0.54161954E+03  0.13073789E+05                                 8.520183                            7.249283       0.269419       2.121860                    0.996056      28.461246      75.520409       0.697384       0.363854      -1.132617       0.035271       0.038748       0.041139       0.066617      -0.057266      -0.038605      -0.025064       0.010654       0.009821      -0.082527       0.023197       0.059330              9.757340       8.425942      -2.423160      -1.159479      13.946256       2.259494       6.899824           0.067519
          149              O       4.037447      -0.821016      17.334963      -0.586338      32.775881 0.52185175E+03  0.12469633E+05                                 8.148458                            7.080011       0.342933       2.145616                    0.997068      28.219410      74.296712       0.711619       0.360207      -1.136424      -0.013190       0.054898       0.041996       0.070367       0.022640       0.024681      -0.041455       0.108921       0.054377      -0.087905       0.027916       0.059989              9.109226      11.136929       3.248092       2.025276       9.705555       1.687528       6.485194           0.062640
          150              O       6.388660      11.172043       3.940284      -0.636722      45.556762 0.61512520E+03  0.15288334E+05                                10.212741                            7.707321       0.195002       2.091291                    0.996844      28.934703      77.248523       0.680511       0.362138      -1.136904       0.035710       0.025251      -0.064383       0.077833       0.001157       0.012034      -0.028985       0.062006      -0.246006      -0.091238       0.018278       0.072959             12.778890       6.274799       1.164432      -1.175276      15.915679      -7.803321      16.146192           0.015959
          151              O       6.583184      -1.230113       3.898130      -0.668116      47.277097 0.68633991E+03  0.17558956E+05                                10.453421                            8.191540       0.110467       2.046899                    0.997448      30.015654      81.711886       0.653016       0.366626      -1.131665       0.050888      -0.078907      -0.050534       0.106628      -0.003575       0.019590       0.016837       0.085510      -0.231001      -0.083117      -0.000553       0.083670             12.364061       6.747543       0.332311      -0.280315      17.907888       5.913721      12.436753           0.039084
          152              O       6.465835       8.128320      17.022619      -0.591321      39.560515 0.55516067E+03  0.13434403E+05                                 9.202018                            7.319532       0.341464       2.150440                    0.997535      27.877796      73.185688       0.699402       0.361892      -1.138304       0.069173       0.068634      -0.020039       0.099484       0.016282      -0.012160       0.013793      -0.099913       0.177216      -0.083501       0.019689       0.063812             10.783610       8.106865       3.042496      -0.508049      17.475361      -3.044588       6.768605           0.047053
          153              O       5.825172      -2.146212      14.540238      -0.750190      50.713118 0.82562503E+03  0.22112960E+05                                11.086794                            9.072189      -0.231614       1.935283                    0.994520      31.343186      87.201159       0.611744       0.373829      -1.126579       0.020302      -0.001749      -0.057090       0.060617       0.015490       0.004308      -0.015228      -0.001264      -0.067977      -0.030778       0.002527       0.028250             13.149624      13.500708       5.376433      -4.040495      13.732939      -3.495042      12.215225           0.001351
          154              O       2.136601      -3.017134      16.525964      -0.563633      31.938613 0.49180504E+03  0.11549215E+05                                 7.946552                            6.817204       0.505674       2.203771                    0.998611      27.572329      71.367534       0.736030       0.354365      -1.143995      -0.068781      -0.000065       0.007982       0.069243      -0.004364       0.011105      -0.007950      -0.135336       0.148681      -0.093414       0.037648       0.055766              8.898374       9.591682      -1.898729       2.529935       7.530670      -3.037541       9.572769           0.086900
          155              O       2.894614      -1.959135      14.749887      -0.563386      34.835323 0.52375442E+03  0.12483159E+05                                 8.455334                            7.050493       0.600111       2.233076                    0.998525      27.686172      71.980364       0.722049       0.355912      -1.143794      -0.053631       0.021575      -0.027946       0.064208       0.032165      -0.058227       0.020776      -0.041917      -0.023266      -0.083954       0.034578       0.049375              9.815614      15.456231       1.555387      -2.124950       6.780110      -0.748629       7.210501           0.102797
          156              O       6.112730       5.303974      16.144335      -0.593095      34.653091 0.54161299E+03  0.13073608E+05                                 8.520205                            7.249304       0.269380       2.121851                    0.996056      28.460811      75.519487       0.697373       0.363860      -1.132610       0.035284      -0.038759      -0.041144       0.066634       0.057242       0.038585      -0.025054       0.010701       0.009749      -0.082486       0.023168       0.059319              9.757365       8.425964       2.423162       1.159479      13.946291       2.259497       6.899841           0.067543
          157              O       4.037447       4.647877      16.298601      -0.586330      32.775474 0.52184368E+03  0.12469406E+05                                 8.148460                            7.080015       0.342904       2.145612                    0.997068      28.218954      74.295671       0.711609       0.360213      -1.136418      -0.013196      -0.054917      -0.042000       0.070384      -0.022606      -0.024680      -0.041446       0.108893       0.054291      -0.087867       0.027887       0.059981              9.109226      11.136931      -3.248086      -2.025274       9.705554       1.687524       6.485194           0.062663
          158              O       6.388660      -0.151756       7.270904      -0.636723      45.556773 0.61512535E+03  0.15288337E+05                                10.212740                            7.707319       0.195002       2.091291                    0.996844      28.934714      77.248541       0.680511       0.362138      -1.136904       0.035710      -0.025251       0.064382       0.077833      -0.001157      -0.012034      -0.028986       0.062007      -0.246006      -0.091238       0.018278       0.072960             12.778889       6.274798      -1.164432       1.175276      15.915679      -7.803322      16.146189           0.015959
          159              O       6.583184      -2.366600       7.313058      -0.668118      47.277142 0.68634083E+03  0.17558984E+05                                10.453420                            8.191540       0.110468       2.046899                    0.997448      30.015688      81.711956       0.653016       0.366625      -1.131665       0.050888       0.078908       0.050533       0.106628       0.003575      -0.019591       0.016839       0.085511      -0.231007      -0.083120      -0.000552       0.083672             12.364060       6.747542      -0.332311       0.280315      17.907885       5.913719      12.436752           0.039080
          160              O       6.465835      -4.301459      16.610945      -0.591321      39.560574 0.55516185E+03  0.13434439E+05                                 9.202026                            7.319540       0.341467       2.150441                    0.997535      27.877811      73.185740       0.699402       0.361892      -1.138305       0.069172      -0.068634       0.020039       0.099483      -0.016284       0.012160       0.013792      -0.099916       0.177221      -0.083504       0.019691       0.063813             10.783621       8.106871      -3.042492       0.508047      17.475380      -3.044591       6.768611           0.047052
          161              O       4.746828       1.450501       3.329050      -0.750191      50.713125 0.82562518E+03  0.22112965E+05                                11.086795                            9.072190      -0.231615       1.935282                    0.994520      31.343189      87.201171       0.611744       0.373829      -1.126579      -0.020302      -0.001749      -0.057090       0.060617      -0.015490      -0.004308      -0.015228      -0.001265      -0.067978      -0.030778       0.002527       0.028251             13.149625      13.500703      -5.376433       4.040495      13.732944      -3.495044      12.215228           0.001352
          162              O       8.435399       0.579579       5.314776      -0.563631      31.938488 0.49180277E+03  0.11549144E+05                                 7.946513                            6.817173       0.505684       2.203774                    0.998611      27.572354      71.367465       0.736035       0.354363      -1.143997       0.068779      -0.000065       0.007981       0.069240       0.004366      -0.011109      -0.007948      -0.135344       0.148684      -0.093419       0.037652       0.055767              8.898326       9.591620       1.898715      -2.529918       7.530635      -3.037524       9.572724           0.086910
          163              O       7.677386       1.637578       3.538699      -0.563384      34.835258 0.52375330E+03  0.12483122E+05                                 8.455311                            7.050476       0.600118       2.233078                    0.998525      27.686188      71.980324       0.722052       0.355911      -1.143795       0.053630       0.021574      -0.027944       0.064207      -0.032166       0.058229       0.020780      -0.041916      -0.023273      -0.083958       0.034582       0.049376              9.815584      15.456179      -1.555383       2.124944       6.780092      -0.748626       7.210481           0.102808
          164              O       4.459270       8.900687       4.933147      -0.593097      34.653166 0.54161447E+03  0.13073650E+05                                 8.520205                            7.249303       0.269387       2.121853                    0.996056      28.460892      75.519670       0.697374       0.363859      -1.132611      -0.035282      -0.038757      -0.041143       0.066631      -0.057247      -0.038589      -0.025056       0.010692       0.009764      -0.082494       0.023174       0.059321              9.757365       8.425963      -2.423162      -1.159480      13.946290       2.259498       6.899841           0.067535
          165              O       6.534553       8.244590       5.087413      -0.586333      32.775596 0.52184611E+03  0.12469476E+05                                 8.148470                            7.080023       0.342907       2.145611                    0.997068      28.219052      74.295930       0.711610       0.360212      -1.136419       0.013195      -0.054913      -0.041999       0.070381       0.022612       0.024680      -0.041449       0.108899       0.054308      -0.087875       0.027893       0.059982              9.109238      11.136943       3.248092       2.025277       9.705568       1.687528       6.485202           0.062655
          166              O       4.183340      -3.748469      18.482092      -0.636721      45.556767 0.61512521E+03  0.15288333E+05                                10.212736                            7.707316       0.195006       2.091292                    0.996844      28.934714      77.248528       0.680511       0.362138      -1.136905      -0.035710      -0.025252       0.064382       0.077832       0.001157       0.012034      -0.028987       0.062008      -0.246006      -0.091239       0.018278       0.072961             12.778884       6.274796       1.164431      -1.175274      15.915671      -7.803318      16.146184           0.015957
          167              O       3.988816      -5.963313      18.524246      -0.668116      47.277143 0.68634084E+03  0.17558982E+05                                10.453412                            8.191533       0.110476       2.046902                    0.997448      30.015704      81.711958       0.653017       0.366625      -1.131666      -0.050888       0.078907       0.050533       0.106628      -0.003575       0.019591       0.016841       0.085513      -0.231014      -0.083123      -0.000551       0.083674             12.364050       6.747538       0.332311      -0.280314      17.907871       5.913714      12.436740           0.039078
          168              O       4.106165      -0.704746       5.399757      -0.591321      39.560476 0.55516031E+03  0.13434392E+05                                 9.202012                            7.319530       0.341465       2.150440                    0.997535      27.877776      73.185617       0.699403       0.361892      -1.138304      -0.069172      -0.068634       0.020039       0.099483       0.016283      -0.012160       0.013792      -0.099915       0.177219      -0.083502       0.019690       0.063813             10.783602       8.106857       3.042486      -0.508047      17.475348      -3.044585       6.768602           0.047059
          169              O       4.746828       9.569786       7.882138      -0.750191      50.713152 0.82562567E+03  0.22112981E+05                                11.086797                            9.072192      -0.231615       1.935282                    0.994520      31.343200      87.201203       0.611744       0.373829      -1.126579      -0.020302       0.001749       0.057090       0.060618       0.015490       0.004308      -0.015228      -0.001264      -0.067980      -0.030778       0.002528       0.028251             13.149628      13.500705       5.376435      -4.040495      13.732949      -3.495045      12.215230           0.001351
          170              O       8.435399      10.440708       5.896412      -0.563632      31.938490 0.49180281E+03  0.11549145E+05                                 7.946514                            6.817174       0.505683       2.203774                    0.998611      27.572352      71.367462       0.736035       0.354364      -1.143997       0.068779       0.000065      -0.007981       0.069241      -0.004366       0.011109      -0.007949      -0.135343       0.148683      -0.093418       0.037652       0.055767              8.898327       9.591621      -1.898716       2.529918       7.530636      -3.037524       9.572725           0.086904
          171              O       7.677386       9.382709       7.672489      -0.563385      34.835277 0.52375366E+03  0.12483133E+05                                 8.455313                            7.050477       0.600116       2.233077                    0.998525      27.686202      71.980361       0.722052       0.355911      -1.143795       0.053630      -0.021574       0.027945       0.064207       0.032167      -0.058229       0.020780      -0.041915      -0.023271      -0.083959       0.034582       0.049376              9.815586      15.456180       1.555383      -2.124945       6.780094      -0.748626       7.210483           0.102799
          172              O       4.459270       2.119600       6.278041      -0.593100      34.653309 0.54161728E+03  0.13073727E+05                                 8.520190                            7.249289       0.269407       2.121857                    0.996056      28.461102      75.520103       0.697380       0.363856      -1.132615      -0.035276       0.038751       0.041141       0.066623       0.057258       0.038599      -0.025061       0.010670       0.009798      -0.082513       0.023188       0.059326              9.757347       8.425948       2.423160       1.159479      13.946265       2.259495       6.899830           0.067524
          173              O       6.534553       2.775697       6.123775      -0.586336      32.775785 0.52184984E+03  0.12469581E+05                                 8.148468                            7.080020       0.342922       2.145614                    0.997068      28.219272      74.296429       0.711615       0.360209      -1.136422       0.013192       0.054905       0.041997       0.070373      -0.022628      -0.024681      -0.041453       0.108912       0.054348      -0.087892       0.027907       0.059986              9.109236      11.136940      -3.248094      -2.025278       9.705567       1.687529       6.485201           0.062642
          174              O       4.183340       7.575330      15.151472      -0.636721      45.556810 0.61512592E+03  0.15288356E+05                                10.212748                            7.707325       0.195000       2.091290                    0.996844      28.934720      77.248586       0.680510       0.362138      -1.136904      -0.035710       0.025252      -0.064383       0.077833      -0.001157      -0.012034      -0.028987       0.062008      -0.246006      -0.091238       0.018278       0.072960             12.778898       6.274803      -1.164432       1.175276      15.915688      -7.803328      16.146205           0.015953
          175              O       3.988816      -4.826826      15.109318      -0.668113      47.277053 0.68633909E+03  0.17558928E+05                                10.453408                            8.191530       0.110472       2.046901                    0.997448      30.015648      81.711826       0.653017       0.366625      -1.131665      -0.050888      -0.078907      -0.050534       0.106628       0.003575      -0.019590       0.016838       0.085510      -0.231003      -0.083119      -0.000552       0.083671             12.364046       6.747536      -0.332311       0.280314      17.907867       5.913715      12.436735           0.039080
          176              O       4.106165      11.725033       5.811431      -0.591323      39.560480 0.55516025E+03  0.13434391E+05                                 9.202013                            7.319531       0.341461       2.150439                    0.997535      27.877783      73.185647       0.699402       0.361892      -1.138304      -0.069172       0.068634      -0.020039       0.099484      -0.016283       0.012160       0.013793      -0.099914       0.177217      -0.083502       0.019689       0.063812             10.783604       8.106860      -3.042491       0.508048      17.475348      -3.044585       6.768602           0.047057

******************************************************
Auxiliary information for the entire system
The total spin magnetic moment of the unit cell is   1.797354
The total net atomic charge of the unit cell is   0.000005
Accuracy of reproducing the electrostatic potential in the unit cell:
  The inner radius (bohr) =    5.0000
  The outer radius (bohr) =   12.0000
  Valid grid points have density less than (e/(bohr^3)) =    0.0001
  The number of valid grid points were=       216400
  The rms potential error without charges in kcal/mol is=      3.78990
  The rms potential error with partial charges in kcal/mol is=      0.94090
  The RRMSE value at monopole order=      0.24827
  The rms potential error with partial charges and cloud penetration in kcal/mol is=      0.93462
  The RRMSE value at monopole order with cloud penetration is=      0.24661
  The rms potential error with partial charges and atomic dipoles in kcal/mol is=      0.38806
  The RRMSE value at dipole order=      0.10239
  The rms potential error with partial charges, atomic dipoles and cloud penetration in kcal/mol is=      0.37624
  The RRMSE value at dipole order with cloud penetration=      0.09928

******************************************************
The electron densities and ab initio electrostatic potential were computed in VASP using the PBE functional and
projector augmented wave method. See the main text of the journal article for a description of computational details.
The atomic charges, dipoles, and quadrupoles were computed with the DDEC6 method as described in
(a) T. A. Manz and N. Gabaldon Limas, RSC Adv. 6 (2016) 47771-47801 DOI: 10.1039/c6ra04656h
(b) N. Gabaldon Limas and T. A. Manz, RSC Adv. 8 (2018) 2678-2707 DOI: 10.1039/c7ra11829e.
For each atom in the material, the electron cloud parameters were fit to the spherically averaged atom-in-material
electron density using radial positions for which this density was between 10^-4 and 10^-2 electrons per cubic bohr.
The polarizabilities, dispersion coefficients, and quantum Drude oscillator (QDO) parameters were fit using the MCLF method.
The magnetic structure of the system was optimized in VASP from the default ferromagnetic initial guess using spin polarization.
The atomic spin moments (ASMs) were computed on this optimized magnetic structure using the DDEC6 partition as inputs
to the method of T. A. Manz and D. S. Sholl, J. Chem. Theory Comput. 7 (2011) 4146-4164 DOI: 10.1021/ct200539n.
The RMSE and RRMSE were computed using a uniform grid with Ewald summation.
