# Supplementary material for: A collection of forcefield precursors for metal–organic frameworks
Source: RSC Adv. 2019 Nov 13;9(63):36492–507. doi: 10.1039/c9ra07327b (PMC9075174; doi:10.1039/c9ra07327b)
Supplement: RA-009-C9RA07327B-s3716 [file RA-009-C9RA07327B-s3716.xyz]

  176
jmolscript: load "" {1 1 1} spacegroup "x,y,z" unitcell [{     10.476700     0.000000     0.000000 }, {      0.000000    14.452300     0.000000 }, {      0.000000    -7.076678    22.339627 }]
Ho     9.744064     6.780005    17.268755     2.041285
Ho     9.744064    -2.942866    16.240685     2.041170
Ho     0.732636     0.595473     5.070872     2.041170
Ho     0.732636    10.318344     6.098942     2.041287
P      9.065698     8.471444     8.447283     0.865825
P      9.065698     2.442517     2.722530     0.865820
P      1.411002    -1.095822    13.892344     0.865820
P      1.411002     4.933105    19.617097     0.865824
H      9.249878     6.471973    10.510795     0.110399
H      9.352550     6.533706    12.825180     0.125460
H      9.157683    -3.944013    12.746991     0.121383
H      9.094823    10.472599    10.437074     0.117843
H      6.499745     8.036789     9.699866     0.111186
H      4.297542     8.545930     9.114568     0.124252
H      5.591415    10.074879     5.642990     0.125965
H      7.771616     9.597504     6.223820     0.122312
H      1.008906     7.097502     7.988651     0.120771
H      1.612364     5.022612     7.193360     0.129159
H      8.214780     3.991017     6.914115     0.123542
H      7.609227     6.083071     7.682598     0.109471
H      9.249878     4.441988     0.659019     0.110399
H      9.352550    -2.696423    20.684261     0.125459
H      9.157683     7.781296    20.762449     0.121382
H      9.094823     0.441362     0.732740     0.117842
H      6.499745     2.877172     1.469947     0.111186
H      4.297542     2.368031     2.055246     0.124251
H      5.591415     0.839082     5.526824     0.125963
H      7.771616     1.316457     4.945993     0.122310
H      1.008906     3.816459     3.181163     0.120770
H      1.612364     5.891349     3.976454     0.129161
H      8.214780     6.922944     4.255699     0.123542
H      7.609227     4.830890     3.487216     0.109470
H      1.226822     0.903649    11.828832     0.110398
H      1.124150     0.841916     9.514447     0.125460
H      1.319017    11.319635     9.592636     0.121383
H      1.381877    -3.096977    11.902553     0.117842
H      3.976955    -0.661167    12.639761     0.111187
H      6.179158    -1.170308    13.225059     0.124252
H      4.885285    -2.699257    16.696637     0.125966
H      2.705084    -2.221882    16.115807     0.122312
H      9.467794     0.278120    14.350976     0.120771
H      8.864336     2.353010    15.146267     0.129159
H      2.261920     3.384605    15.425512     0.123542
H      2.867473     1.292551    14.657029     0.109470
H      1.226822     2.933634    21.680608     0.110398
H      1.124150    10.072045     1.655366     0.125460
H      1.319017    -0.405674     1.577178     0.121383
H      1.381877     6.934260    21.606887     0.117843
H      3.976955     4.498450    20.869680     0.111187
H      6.179158     5.007591    20.284381     0.124253
H      4.885285     6.536540    16.812803     0.125967
H      2.705084     6.059165    17.393634     0.122312
H      9.467794     3.559163    19.158464     0.120770
H      8.864336     1.484273    18.363173     0.129158
H      2.261920     0.452678    18.083928     0.123541
H      2.867473     2.544732    18.852411     0.109470
H      2.594031    -5.307509    16.754720     0.022591
H      7.882669    -1.769170     5.584907     0.022594
C      9.162922     8.469215    10.241825    -0.129325
C      9.236259     7.287323    10.957140    -0.103903
C      9.288642     7.327465    12.345101    -0.086885
C      9.247783     8.528034    13.017077    -0.011342
C      9.178637     9.693433    12.299082    -0.093064
C      9.137778     9.675636    10.913578    -0.077794
C      9.291785     8.543647    14.518970     0.667208
C      7.346262     8.800777     8.031766    -0.135238
C      6.315355     8.459904     8.893406    -0.102616
C      4.995291     8.758120     8.535971    -0.103218
C      4.726039     9.371013     7.322036     0.003877
C      5.772662     9.674978     6.462854    -0.087540
C      7.077011     9.392357     6.807555    -0.072271
C      3.323209     9.709223     6.947847     0.563181
C      9.473032     6.814216     7.888346    -0.144999
C      0.353065     6.478864     7.760786    -0.076847
C      0.713463     5.236273     7.299026    -0.090765
C     10.205353     4.290092     6.987389    -0.000047
C      8.870622     4.616195     7.125894    -0.093403
C      8.509176     5.872330     7.581399    -0.092668
C      0.103719     2.964699     6.408345     0.553805
C      9.162922     2.444746     0.927988    -0.129325
C      9.236259     3.626638     0.212673    -0.103903
C      9.288642    -3.490182    21.164339    -0.086885
C      9.247783    -4.690751    20.492363    -0.011343
C      9.178637    -5.856150    21.210359    -0.093065
C      9.137778     1.238325     0.256236    -0.077795
C      9.291785    -4.706364    18.990470     0.667186
C      7.346262     2.113184     3.138047    -0.135237
C      6.315355     2.454057     2.276408    -0.102616
C      4.995291     2.155841     2.633842    -0.103220
C      4.726039     1.542948     3.847777     0.003873
C      5.772662     1.238983     4.706959    -0.087542
C      7.077011     1.521604     4.362259    -0.072272
C      3.323209     1.204738     4.221966     0.563177
C      9.473032     4.099745     3.281468    -0.144999
C      0.353065     4.435097     3.409027    -0.076848
C      0.713463     5.677688     3.870787    -0.090765
C     10.205353     6.623869     4.182425    -0.000042
C      8.870622     6.297766     4.043919    -0.093403
C      8.509176     5.041631     3.588414    -0.092670
C      0.103719     7.949262     4.761468     0.553828
C      1.313778    -1.093593    12.097802    -0.129325
C      1.240441     0.088299    11.382487    -0.103903
C      1.188058     0.048157     9.994526    -0.086886
C      1.228917    -1.152412     9.322550    -0.011342
C      1.298063    -2.317811    10.040545    -0.093065
C      1.338922    -2.300014    11.426049    -0.077795
C      1.184915    -1.168025     7.820657     0.667186
C      3.130438    -1.425155    14.307861    -0.135237
C      4.161345    -1.084282    13.446221    -0.102616
C      5.481409    -1.382498    13.803656    -0.103219
C      5.750661    -1.995391    15.017591     0.003875
C      4.704038    -2.299356    15.876773    -0.087541
C      3.399689    -2.016735    15.532072    -0.072273
C      7.153491    -2.333601    15.391780     0.563173
C      1.003668     0.561406    14.451281    -0.144999
C     10.123635     0.896758    14.578841    -0.076848
C      9.763237     2.139349    15.040601    -0.090765
C      0.271347     3.085530    15.352238    -0.000042
C      1.606078     2.759427    15.213733    -0.093402
C      1.967524     1.503292    14.758228    -0.092670
C     10.372981     4.410923    15.931282     0.553826
C      1.313778     4.930876    21.411639    -0.129326
C      1.240441     3.748984    22.126954    -0.103904
C      1.188058    10.865804     1.175288    -0.086886
C      1.228917    12.066373     1.847264    -0.011342
C      1.298063    13.231772     1.129268    -0.093064
C      1.338922     6.137297    22.083391    -0.077794
C      1.184915    12.081986     3.349157     0.667208
C      3.130438     5.262438    19.201580    -0.135237
C      4.161345     4.921565    20.063219    -0.102616
C      5.481409     5.219781    19.705785    -0.103218
C      5.750661     5.832674    18.491850     0.003877
C      4.704038     6.136639    17.632668    -0.087540
C      3.399689     5.854018    17.977368    -0.072272
C      7.153491     6.170884    18.117661     0.563183
C      1.003668     3.275877    19.058159    -0.145000
C     10.123635     2.940525    18.930600    -0.076847
C      9.763237     1.697934    18.468840    -0.090764
C      0.271347     0.751753    18.157202    -0.000048
C      1.606078     1.077856    18.295708    -0.093402
C      1.967524     2.333991    18.751213    -0.092668
C     10.372981    -0.573640    17.578159     0.553809
C      1.664748    -5.307509    16.754720     0.578829
C      8.811952    -1.769170     5.584907     0.578831
O      9.385028     7.441467    15.105832    -0.632067
O      9.216353    -4.795462    15.091758    -0.668903
O      2.355162     9.345502     7.667183    -0.568841
O      3.125200    10.380487     5.882694    -0.558530
O      1.293872     2.745281     6.047114    -0.582443
O      9.691995     2.087441     6.234990    -0.588768
O      9.976961     9.514293     7.859751    -0.747010
O      1.165009     8.042759    16.953320    -0.589065
O      9.385028    -3.604184    18.403608    -0.632058
O      9.216353    -5.819555    18.417682    -0.668855
O      2.355162     1.568459     3.502630    -0.568796
O      3.125200     0.533474     5.287120    -0.558520
O      1.293872     8.168680     5.122700    -0.582516
O      9.691995     8.826520     4.934824    -0.588850
O      9.976961     1.399668     3.310063    -0.746982
O      1.165009    -4.205476    16.556121    -0.589079
O      1.091672    -0.065845     7.233795    -0.632058
O      1.260347    -2.281216     7.247869    -0.668855
O      8.121538    -1.969880    14.672444    -0.568797
O      7.351500    -3.004865    16.456933    -0.558519
O      9.182828     4.630341    16.292513    -0.582513
O      0.784705     5.288181    16.104637    -0.588847
O      0.499739    -2.138671    14.479876    -0.746981
O      9.311691    -0.667137     5.386307    -0.589082
O      1.091672    10.979806     3.936019    -0.632066
O      1.260347    -1.257123     3.921945    -0.668902
O      8.121538     5.807163    18.836997    -0.568839
O      7.351500     6.842148    17.052507    -0.558532
O      9.182828    -0.793058    17.216927    -0.582448
O      0.784705    -1.450898    17.404803    -0.588775
O      0.499739     5.975954    19.029564    -0.747010
O      9.311691    11.581098     5.783506    -0.589068

The following XYZ coordinates are in angstroms. Other properties are in atomic units.
The sperically averaged electron density of each atom fit to a function of the form exp(a - br)
eigen_1, eigen_2 and eigen_3 are the three eigenvalues of traceless quadrupole moment tensor
  atom number  atomic symbol              X              Y              Z     net charge C6 coefficient C8 coefficient C10 coefficient fluctuating dipole atomic polarizability isotropic forcefield polarizability              a              b squared Pearson coefficient          <r^3>          <r^4>         wp_QDO          m_QDO          q_QDO       dipole_x       dipole_y       dipole_z         dipole            Qxy            Qxz            Qyz     Q(x^2-y^2)  Q(3z^2 - R^2)        eigen_1        eigen_2        eigen_3 static polarizability      alpha(xx)      alpha(xy)      alpha(xz)      alpha(yy)      alpha(yz)      alpha(zz) atomic spin moment
            1             Ho       9.744064       6.780005      17.268755       2.041285     148.698305 0.31655218E+04  0.10752951E+06                                18.213103                           14.918618       2.382200       2.511987                    0.999752      70.317774     159.802656       0.683881       0.263659      -1.356333       0.015092       0.018172       0.016949       0.029074      -0.019872       0.030334       0.021752       0.013596       0.142515      -0.057014      -0.004493       0.061507             22.422110      19.815601      -1.912578      -0.661298      26.621635       0.076316      20.829095           0.003571
            2             Ho       9.744064      -2.942866      16.240685       2.041170     148.734117 0.31664246E+04  0.10756845E+06                                18.216306                           14.921044       2.381864       2.511825                    0.999749      70.323207     159.824102       0.683801       0.263670      -1.356312       0.015057      -0.018222      -0.016960       0.029093       0.019869      -0.030403       0.021732       0.013601       0.142613      -0.057041      -0.004529       0.061570             22.426191      19.818852       1.912364       0.661528      26.626532       0.076227      20.833190           0.003577
            3             Ho       0.732636       0.595473       5.070872       2.041170     148.733853 0.31664176E+04  0.10756815E+06                                18.216281                           14.921024       2.381865       2.511826                    0.999749      70.323188     159.823987       0.683802       0.263670      -1.356312      -0.015058      -0.018221      -0.016958       0.029091      -0.019868       0.030401       0.021734       0.013599       0.142615      -0.057040      -0.004530       0.061570             22.426163      19.818821      -1.912359      -0.661524      26.626498       0.076226      20.833171           0.003561
            4             Ho       0.732636      10.318344       6.098942       2.041287     148.697931 0.31655123E+04  0.10752909E+06                                18.213060                           14.918583       2.382205       2.511988                    0.999752      70.317803     159.802588       0.683883       0.263659      -1.356334      -0.015092       0.018173       0.016948       0.029073       0.019871      -0.030334       0.021752       0.013593       0.142517      -0.057013      -0.004494       0.061508             22.422058      19.815559       1.912571       0.661303      26.621570       0.076325      20.829045           0.003564
            5              P       9.065698       8.471444       8.447283       0.865825     108.216602 0.18710763E+04  0.61743395E+05                                17.898285                           13.414224       0.034389       1.798079                    0.998564      54.414841     170.341011       0.514679       0.360638      -1.132021       0.083704       0.091652      -0.047374       0.132856       0.009312       0.010806      -0.003258      -0.011762      -0.066492      -0.026810       0.004571       0.022239             22.843535      21.667154      -1.145196      -1.033064      21.263224       2.401188      25.600226           0.000098
            6              P       9.065698       2.442517       2.722530       0.865820     108.217365 0.18710930E+04  0.61744080E+05                                17.898363                           13.414280       0.034388       1.798079                    0.998564      54.414924     170.341394       0.514678       0.360637      -1.132021       0.083703      -0.091647       0.047375       0.132852      -0.009310      -0.010803      -0.003259      -0.011753      -0.066483      -0.026805       0.004571       0.022233             22.843640      21.667161       1.145188       1.033023      21.263450       2.401204      25.600309           0.000096
            7              P       1.411002      -1.095822      13.892344       0.865820     108.217362 0.18710930E+04  0.61744077E+05                                17.898359                           13.414277       0.034390       1.798079                    0.998564      54.414942     170.341429       0.514678       0.360637      -1.132021      -0.083704      -0.091647       0.047375       0.132853       0.009310       0.010803      -0.003259      -0.011752      -0.066482      -0.026805       0.004572       0.022233             22.843633      21.667169      -1.145185      -1.033019      21.263438       2.401193      25.600293           0.000102
            8              P       1.411002       4.933105      19.617097       0.865824     108.216688 0.18710781E+04  0.61743467E+05                                17.898293                           13.414229       0.034389       1.798080                    0.998564      54.414854     170.341050       0.514679       0.360637      -1.132021      -0.083705       0.091651      -0.047374       0.132856      -0.009311      -0.010807      -0.003258      -0.011761      -0.066493      -0.026810       0.004572       0.022239             22.843546      21.667164       1.145195       1.033073      21.263220       2.401187      25.600256           0.000100
            9              H       9.249878       6.471973      10.510795       0.110399       1.163121 0.83712317E+01  0.82010512E+02                                 1.736046                            1.622484      -1.000503       2.397523                    0.998609       3.361440       8.997071       0.530180       1.179242      -0.733356       0.002497      -0.039126      -0.010990       0.040717      -0.002678       0.001532      -0.000531      -0.035266      -0.011935      -0.016030      -0.003812       0.019842              1.793714       1.321690      -0.044094      -0.011014       2.088649       0.495132       1.970803           0.000043
           10              H       9.352550       6.533706      12.825180       0.125460       1.038117 0.72503832E+01  0.68401609E+02                                 1.602004                            1.504926      -0.836449       2.489949                    0.999593       3.142344       8.206055       0.554243       1.171388      -0.735882       0.003156      -0.035628       0.020493       0.041223      -0.002073       0.000564      -0.003403      -0.030315      -0.003174      -0.014778      -0.001721       0.016499              1.644415       1.227478      -0.070183       0.057588       1.919700      -0.406762       1.786065           0.000065
           11              H       9.157683      -3.944013      12.746991       0.121383       1.050928 0.74913510E+01  0.72641834E+02                                 1.724536                            1.610999      -1.229934       2.302152                    0.994943       3.572225      10.072224       0.486203       1.299158      -0.703390      -0.002050       0.035910       0.017247       0.039890      -0.001605       0.000602      -0.001271      -0.027953      -0.008122      -0.012743      -0.002773       0.015515              1.788621       1.374188       0.021062      -0.027859       2.117455       0.454008       1.874219           0.000063
           12              H       9.094823      10.472599      10.437074       0.117843       1.138518 0.84539946E+01  0.83283253E+02                                 1.742380                            1.657996      -0.858942       2.477112                    0.999157       3.309026       8.971911       0.509887       1.219372      -0.724993      -0.001708       0.035798      -0.019922       0.041004      -0.006430       0.001261      -0.004020      -0.030785       0.014700      -0.019140       0.003303       0.015837              1.773878       1.421236       0.062828       0.015025       2.053748      -0.364673       1.846651          -0.000005
           13              H       6.499745       8.036789       9.699866       0.111186       1.176417 0.86330622E+01  0.85186978E+02                                 1.750841                            1.650615      -0.961570       2.419531                    0.998701       3.345147       8.971199       0.524493       1.183472      -0.733064      -0.000145      -0.017970       0.036421       0.040613      -0.000403      -0.007074      -0.011982       0.010578       0.028742      -0.016477      -0.001087       0.017564              1.789454       1.686142      -0.150828       0.290257       1.521051      -0.339269       2.161170           0.000016
           14              H       4.297542       8.545930       9.114568       0.124252       1.080340 0.76568941E+01  0.72641143E+02                                 1.593415                            1.507322      -0.901884       2.456746                    0.998993       3.113848       7.942615       0.580211       1.112732      -0.751422      -0.028831      -0.009356       0.026081       0.039987       0.000848      -0.006347      -0.011461       0.012836       0.024788      -0.016190      -0.000161       0.016352              1.624930       2.000035       0.083501      -0.326247       1.295579      -0.104542       1.579175           0.000367
           15              H       5.591415      10.074879       5.642990       0.125965       1.083945 0.78426939E+01  0.75123422E+02                                 1.624913                            1.548734      -0.856422       2.481227                    0.999418       3.131093       8.120879       0.557540       1.146885      -0.743061      -0.006053       0.017550      -0.036760       0.041182       0.000431      -0.003917      -0.010574       0.011983       0.034817      -0.015929      -0.000635       0.016564              1.641720       1.593597      -0.108170       0.168121       1.458673      -0.329277       1.872890           0.000422
           16              H       7.771616       9.597504       6.223820       0.122312       1.066497 0.73949778E+01  0.71705592E+02                                 1.755975                            1.609840      -1.349199       2.240041                    0.994773       3.687202      10.505967       0.480651       1.314196      -0.699119       0.026671       0.009964      -0.030134       0.041457      -0.002897      -0.001497      -0.009357       0.011672       0.038627      -0.016046       0.000054       0.015991              1.852353       2.286099       0.141594      -0.510566       1.521109      -0.144634       1.749852           0.000260
           17              H       1.008906       7.097502       7.988651       0.120771       1.097269 0.78838798E+01  0.77226243E+02                                 1.766797                            1.648655      -1.076702       2.376006                    0.997086       3.497815       9.827360       0.483649       1.292858      -0.706107       0.033921       0.025591       0.008769       0.043387       0.000288       0.002666       0.011169       0.011945      -0.030227      -0.017721       0.005991       0.011730              1.840964       1.927483       0.505806       0.138818       2.101803       0.227896       1.493606           0.000164
           18              H       1.612364       5.022612       7.193360       0.129159       1.052418 0.76968554E+01  0.73561140E+02                                 1.610684                            1.549394      -0.809663       2.506127                    0.999677       3.112817       8.129156       0.547935       1.169612      -0.737617       0.040474      -0.006159      -0.006384       0.041434       0.002511       0.000202       0.003103       0.017435      -0.042425      -0.014875      -0.001282       0.016156              1.619547       2.014447      -0.208961      -0.063098       1.519616       0.086971       1.324578           0.000200
           19              H       8.214780       3.991017       6.914115       0.123542       1.068601 0.77342605E+01  0.74242029E+02                                 1.640439                            1.561777      -0.855421       2.479447                    0.999373       3.212093       8.493790       0.539541       1.182635      -0.733262      -0.031065      -0.026847      -0.008240       0.041877       0.005266      -0.000100       0.004749       0.013374      -0.042905      -0.015786       0.000049       0.015737              1.669276       1.704143       0.359697       0.122968       1.901190       0.236743       1.402496           0.000249
           20              H       7.609227       6.083071       7.682598       0.109471       1.120877 0.81979705E+01  0.79953705E+02                                 1.700685                            1.612440      -0.960313       2.417909                    0.998804       3.329507       8.913254       0.528058       1.189302      -0.731256      -0.039969       0.001543       0.000828       0.040008       0.005884       0.002129       0.005098       0.017921      -0.033897      -0.013799      -0.003020       0.016818              1.736510       2.209078      -0.333400      -0.149415       1.614823       0.136531       1.385630           0.000005
           21              H       9.249878       4.441988       0.659019       0.110399       1.163116 0.83711769E+01  0.82009779E+02                                 1.736034                            1.622474      -1.000502       2.397524                    0.998609       3.361430       8.997011       0.530184       1.179235      -0.733357       0.002497       0.039126       0.010990       0.040717       0.002678      -0.001532      -0.000531      -0.035266      -0.011936      -0.016030      -0.003812       0.019842              1.793702       1.321683       0.044094       0.011014       2.088634       0.495127       1.970789           0.000043
           22              H       9.352550      -2.696423      20.684261       0.125459       1.038119 0.72503999E+01  0.68401785E+02                                 1.602004                            1.504926      -0.836446       2.489950                    0.999593       3.142348       8.206058       0.554244       1.171385      -0.735882       0.003156       0.035629      -0.020492       0.041222       0.002073      -0.000564      -0.003403      -0.030315      -0.003175      -0.014777      -0.001722       0.016499              1.644415       1.227478       0.070183      -0.057588       1.919700      -0.406762       1.786065           0.000066
           23              H       9.157683       7.781296      20.762449       0.121382       1.050922 0.74912966E+01  0.72641192E+02                                 1.724532                            1.610996      -1.229920       2.302159                    0.994943       3.572216      10.072199       0.486202       1.299161      -0.703389      -0.002050      -0.035911      -0.017247       0.039891       0.001605      -0.000602      -0.001271      -0.027953      -0.008123      -0.012743      -0.002773       0.015516              1.788616       1.374185      -0.021062       0.027859       2.117451       0.454006       1.874213           0.000063
           24              H       9.094823       0.441362       0.732740       0.117842       1.138523 0.84540367E+01  0.83283758E+02                                 1.742383                            1.657999      -0.858953       2.477106                    0.999157       3.309035       8.971936       0.509888       1.219370      -0.724994      -0.001708      -0.035798       0.019922       0.041003       0.006430      -0.001262      -0.004020      -0.030785       0.014698      -0.019140       0.003302       0.015837              1.773882       1.421238      -0.062828      -0.015025       2.053753      -0.364674       1.846654          -0.000005
           25              H       6.499745       2.877172       1.469947       0.111186       1.176408 0.86329684E+01  0.85185718E+02                                 1.750822                            1.650598      -0.961569       2.419531                    0.998701       3.345132       8.971106       0.524500       1.183461      -0.733066      -0.000145       0.017970      -0.036421       0.040613       0.000403       0.007074      -0.011982       0.010577       0.028741      -0.016476      -0.001088       0.017564              1.789434       1.686123       0.150826      -0.290252       1.521036      -0.339263       2.161144           0.000015
           26              H       4.297542       2.368031       2.055246       0.124251       1.080346 0.76569435E+01  0.72641706E+02                                 1.593418                            1.507324      -0.901898       2.456737                    0.998993       3.113859       7.942640       0.580212       1.112728      -0.751423      -0.028830       0.009357      -0.026081       0.039987      -0.000848       0.006348      -0.011461       0.012835       0.024790      -0.016190      -0.000163       0.016352              1.624933       2.000039      -0.083501       0.326248       1.295582      -0.104543       1.579177           0.000365
           27              H       5.591415       0.839082       5.526824       0.125963       1.083953 0.78427595E+01  0.75124166E+02                                 1.624916                            1.548737      -0.856435       2.481220                    0.999418       3.131105       8.120902       0.557542       1.146880      -0.743062      -0.006053      -0.017550       0.036759       0.041181      -0.000431       0.003918      -0.010574       0.011983       0.034818      -0.015929      -0.000636       0.016565              1.641723       1.593599       0.108170      -0.168121       1.458676      -0.329278       1.872894           0.000420
           28              H       7.771616       1.316457       4.945993       0.122310       1.066496 0.73949620E+01  0.71705336E+02                                 1.755967                            1.609834      -1.349194       2.240042                    0.994774       3.687190      10.505894       0.480655       1.314188      -0.699121       0.026671      -0.009965       0.030133       0.041457       0.002896       0.001496      -0.009358       0.011671       0.038626      -0.016045       0.000053       0.015991              1.852344       2.286086      -0.141593       0.510562       1.521102      -0.144632       1.749844           0.000260
           29              H       1.008906       3.816459       3.181163       0.120770       1.097280 0.78839663E+01  0.77227258E+02                                 1.766803                            1.648660      -1.076716       2.375998                    0.997086       3.497830       9.827395       0.483651       1.292851      -0.706109       0.033920      -0.025591      -0.008769       0.043386      -0.000287      -0.002666       0.011169       0.011944      -0.030227      -0.017720       0.005991       0.011729              1.840971       1.927490      -0.505808      -0.138819       2.101812       0.227899       1.493611           0.000163
           30              H       1.612364       5.891349       3.976454       0.129161       1.052414 0.76968233E+01  0.73560747E+02                                 1.610679                            1.549390      -0.809666       2.506126                    0.999677       3.112812       8.129135       0.547937       1.169610      -0.737618       0.040474       0.006159       0.006384       0.041434      -0.002511      -0.000202       0.003103       0.017434      -0.042426      -0.014875      -0.001281       0.016156              1.619542       2.014439       0.208960       0.063098       1.519612       0.086971       1.324575           0.000202
           31              H       8.214780       6.922944       4.255699       0.123542       1.068602 0.77342657E+01  0.74242098E+02                                 1.640440                            1.561778      -0.855423       2.479446                    0.999373       3.212095       8.493799       0.539540       1.182636      -0.733262      -0.031065       0.026847       0.008240       0.041877      -0.005266       0.000100       0.004749       0.013374      -0.042906      -0.015786       0.000050       0.015736              1.669277       1.704144      -0.359696      -0.122968       1.901191       0.236743       1.402497           0.000251
           32              H       7.609227       4.830890       3.487216       0.109470       1.120879 0.81979826E+01  0.79953822E+02                                 1.700684                            1.612439      -0.960318       2.417907                    0.998804       3.329509       8.913248       0.528060       1.189299      -0.731257      -0.039969      -0.001543      -0.000828       0.040008      -0.005884      -0.002129       0.005098       0.017921      -0.033897      -0.013799      -0.003020       0.016818              1.736509       2.209077       0.333400       0.149414       1.614823       0.136531       1.385629           0.000006
           33              H       1.226822       0.903649      11.828832       0.110398       1.163121 0.83712238E+01  0.82010423E+02                                 1.736046                            1.622484      -1.000503       2.397523                    0.998609       3.361440       8.997073       0.530179       1.179243      -0.733356      -0.002497       0.039126       0.010990       0.040717      -0.002678       0.001532      -0.000531      -0.035266      -0.011936      -0.016030      -0.003812       0.019842              1.793714       1.321690      -0.044094      -0.011014       2.088649       0.495132       1.970803           0.000043
           34              H       1.124150       0.841916       9.514447       0.125460       1.038123 0.72504425E+01  0.68402366E+02                                 1.602016                            1.504937      -0.836446       2.489950                    0.999593       3.142357       8.206123       0.554238       1.171395      -0.735880      -0.003156       0.035629      -0.020492       0.041222      -0.002073       0.000564      -0.003403      -0.030315      -0.003175      -0.014778      -0.001722       0.016499              1.644428       1.227486      -0.070184       0.057589       1.919716      -0.406767       1.786081           0.000060
           35              H       1.319017      11.319635       9.592636       0.121383       1.050921 0.74912892E+01  0.72641108E+02                                 1.724532                            1.610995      -1.229920       2.302159                    0.994943       3.572215      10.072198       0.486202       1.299162      -0.703389       0.002050      -0.035911      -0.017247       0.039891      -0.001605       0.000602      -0.001271      -0.027953      -0.008123      -0.012743      -0.002773       0.015515              1.788616       1.374185       0.021063      -0.027859       2.117452       0.454006       1.874211           0.000063
           36              H       1.381877      -3.096977      11.902553       0.117842       1.138523 0.84540330E+01  0.83283695E+02                                 1.742381                            1.657997      -0.858953       2.477106                    0.999157       3.309035       8.971928       0.509889       1.219368      -0.724994       0.001708      -0.035798       0.019922       0.041003      -0.006430       0.001262      -0.004020      -0.030785       0.014697      -0.019140       0.003302       0.015837              1.773879       1.421237       0.062828       0.015025       2.053750      -0.364673       1.846651          -0.000003
           37              H       3.976955      -0.661167      12.639761       0.111187       1.176417 0.86330649E+01  0.85187026E+02                                 1.750842                            1.650616      -0.961571       2.419530                    0.998701       3.345149       8.971211       0.524493       1.183473      -0.733063       0.000145       0.017970      -0.036421       0.040613      -0.000403      -0.007074      -0.011982       0.010577       0.028741      -0.016476      -0.001087       0.017564              1.789455       1.686143      -0.150829       0.290257       1.521052      -0.339269       2.161171           0.000014
           38              H       6.179158      -1.170308      13.225059       0.124252       1.080349 0.76569786E+01  0.72642185E+02                                 1.593428                            1.507333      -0.901886       2.456744                    0.998993       3.113862       7.942678       0.580206       1.112736      -0.751421       0.028830       0.009356      -0.026081       0.039987       0.000848      -0.006348      -0.011461       0.012836       0.024788      -0.016190      -0.000162       0.016352              1.624943       2.000053       0.083501      -0.326251       1.295588      -0.104544       1.579187           0.000366
           39              H       4.885285      -2.699257      16.696637       0.125966       1.083943 0.78426714E+01  0.75123115E+02                                 1.624906                            1.548729      -0.856417       2.481229                    0.999418       3.131090       8.120853       0.557543       1.146880      -0.743062       0.006053      -0.017550       0.036759       0.041181       0.000431      -0.003917      -0.010574       0.011984       0.034817      -0.015930      -0.000635       0.016565              1.641714       1.593590      -0.108169       0.168120       1.458668      -0.329275       1.872883           0.000427
           40              H       2.705084      -2.221882      16.115807       0.122312       1.066499 0.73949905E+01  0.71705689E+02                                 1.755971                            1.609837      -1.349199       2.240040                    0.994774       3.687197      10.505923       0.480654       1.314188      -0.699121      -0.026671      -0.009965       0.030133       0.041457      -0.002896      -0.001496      -0.009358       0.011671       0.038626      -0.016045       0.000053       0.015991              1.852348       2.286090       0.141594      -0.510564       1.521105      -0.144633       1.749849           0.000263
           41              H       9.467794       0.278120      14.350976       0.120771       1.097274 0.78839199E+01  0.77226706E+02                                 1.766799                            1.648656      -1.076707       2.376003                    0.997086       3.497822       9.827373       0.483650       1.292853      -0.706108      -0.033920      -0.025591      -0.008769       0.043386       0.000288       0.002666       0.011169       0.011944      -0.030227      -0.017720       0.005991       0.011730              1.840966       1.927485       0.505806       0.138819       2.101806       0.227899       1.493608           0.000166
           42              H       8.864336       2.353010      15.146267       0.129159       1.052412 0.76967999E+01  0.73560447E+02                                 1.610675                            1.549386      -0.809662       2.506127                    0.999677       3.112808       8.129113       0.547938       1.169609      -0.737618      -0.040474       0.006159       0.006385       0.041434       0.002511       0.000202       0.003104       0.017434      -0.042426      -0.014875      -0.001281       0.016156              1.619538       2.014434      -0.208959      -0.063097       1.519609       0.086971       1.324572           0.000207
           43              H       2.261920       3.384605      15.425512       0.123542       1.068596 0.77342123E+01  0.74241417E+02                                 1.640431                            1.561770      -0.855419       2.479448                    0.999373       3.212085       8.493748       0.539544       1.182631      -0.733263       0.031064       0.026847       0.008240       0.041876       0.005266      -0.000100       0.004749       0.013374      -0.042906      -0.015786       0.000050       0.015736              1.669267       1.704134       0.359693       0.122967       1.901179       0.236741       1.402489           0.000254
           44              H       2.867473       1.292551      14.657029       0.109470       1.120879 0.81979831E+01  0.79953838E+02                                 1.700684                            1.612440      -0.960317       2.417907                    0.998804       3.329510       8.913255       0.528059       1.189300      -0.731257       0.039969      -0.001543      -0.000828       0.040008       0.005884       0.002129       0.005098       0.017921      -0.033897      -0.013798      -0.003020       0.016818              1.736510       2.209078      -0.333400      -0.149415       1.614823       0.136531       1.385630           0.000009
           45              H       1.226822       2.933634      21.680608       0.110398       1.163119 0.83712128E+01  0.82010265E+02                                 1.736042                            1.622481      -1.000500       2.397524                    0.998609       3.361437       8.997054       0.530181       1.179240      -0.733356      -0.002497      -0.039126      -0.010990       0.040717       0.002678      -0.001532      -0.000531      -0.035266      -0.011936      -0.016030      -0.003812       0.019842              1.793711       1.321688       0.044094       0.011014       2.088644       0.495131       1.970800           0.000043
           46              H       1.124150      10.072045       1.655366       0.125460       1.038117 0.72503920E+01  0.68401758E+02                                 1.602009                            1.504931      -0.836447       2.489950                    0.999593       3.142347       8.206084       0.554239       1.171394      -0.735880      -0.003156      -0.035628       0.020493       0.041223       0.002073      -0.000564      -0.003403      -0.030315      -0.003174      -0.014778      -0.001721       0.016499              1.644420       1.227482       0.070184      -0.057588       1.919707      -0.406764       1.786071           0.000062
           47              H       1.319017      -0.405674       1.577178       0.121383       1.050929 0.74913571E+01  0.72641907E+02                                 1.724537                            1.611000      -1.229934       2.302153                    0.994943       3.572225      10.072225       0.486203       1.299158      -0.703390       0.002050       0.035910       0.017247       0.039890       0.001605      -0.000602      -0.001271      -0.027953      -0.008121      -0.012743      -0.002772       0.015515              1.788622       1.374189      -0.021062       0.027859       2.117455       0.454008       1.874221           0.000061
           48              H       1.381877       6.934260      21.606887       0.117843       1.138517 0.84539766E+01  0.83283000E+02                                 1.742376                            1.657992      -0.858942       2.477112                    0.999157       3.309022       8.971885       0.509889       1.219368      -0.724994       0.001708       0.035798      -0.019922       0.041004       0.006430      -0.001261      -0.004020      -0.030785       0.014700      -0.019140       0.003303       0.015837              1.773874       1.421233      -0.062827      -0.015025       2.053743      -0.364671       1.846646          -0.000003
           49              H       3.976955       4.498450      20.869680       0.111187       1.176424 0.86331308E+01  0.85187870E+02                                 1.750852                            1.650624      -0.961573       2.419529                    0.998701       3.345158       8.971256       0.524490       1.183476      -0.733063       0.000145      -0.017970       0.036421       0.040613       0.000404       0.007074      -0.011982       0.010578       0.028742      -0.016476      -0.001087       0.017564              1.789465       1.686153       0.150830      -0.290260       1.521059      -0.339272       2.161185           0.000014
           50              H       6.179158       5.007591      20.284381       0.124253       1.080344 0.76569294E+01  0.72641615E+02                                 1.593425                            1.507329      -0.901880       2.456748                    0.998993       3.113852       7.942652       0.580206       1.112738      -0.751420       0.028831      -0.009356       0.026081       0.039987      -0.000848       0.006347      -0.011461       0.012837       0.024788      -0.016190      -0.000161       0.016351              1.624939       2.000049      -0.083501       0.326250       1.295585      -0.104543       1.579183           0.000366
           51              H       4.885285       6.536540      16.812803       0.125967       1.083935 0.78425952E+01  0.75122178E+02                                 1.624896                            1.548719      -0.856413       2.481231                    0.999418       3.131078       8.120802       0.557546       1.146877      -0.743063       0.006053       0.017550      -0.036760       0.041181      -0.000431       0.003917      -0.010574       0.011984       0.034818      -0.015930      -0.000635       0.016564              1.641703       1.593580       0.108168      -0.168118       1.458659      -0.329271       1.872869           0.000427
           52              H       2.705084       6.059165      17.393634       0.122312       1.066496 0.73949595E+01  0.71705351E+02                                 1.755971                            1.609837      -1.349196       2.240042                    0.994773       3.687196      10.505936       0.480652       1.314193      -0.699120      -0.026671       0.009964      -0.030134       0.041457       0.002897       0.001497      -0.009357       0.011672       0.038628      -0.016045       0.000054       0.015991              1.852349       2.286093      -0.141593       0.510564       1.521106      -0.144633       1.749848           0.000262
           53              H       9.467794       3.559163      19.158464       0.120770       1.097268 0.78838657E+01  0.77226072E+02                                 1.766796                            1.648654      -1.076700       2.376007                    0.997086       3.497813       9.827353       0.483649       1.292858      -0.706107      -0.033920       0.025591       0.008769       0.043387      -0.000288      -0.002666       0.011169       0.011944      -0.030227      -0.017721       0.005991       0.011730              1.840963       1.927482      -0.505805      -0.138818       2.101801       0.227896       1.493605           0.000166
           54              H       8.864336       1.484273      18.363173       0.129158       1.052422 0.76968949E+01  0.73561596E+02                                 1.610687                            1.549397      -0.809672       2.506121                    0.999677       3.112824       8.129173       0.547936       1.169610      -0.737618      -0.040474      -0.006158      -0.006384       0.041434      -0.002511      -0.000203       0.003103       0.017435      -0.042425      -0.014874      -0.001282       0.016157              1.619550       2.014451       0.208961       0.063098       1.519618       0.086971       1.324580           0.000208
           55              H       2.261920       0.452678      18.083928       0.123541       1.068606 0.77343026E+01  0.74242506E+02                                 1.640441                            1.561779      -0.855430       2.479442                    0.999372       3.212101       8.493805       0.539542       1.182631      -0.733263       0.031065      -0.026846      -0.008240       0.041877      -0.005267       0.000100       0.004749       0.013375      -0.042904      -0.015785       0.000049       0.015737              1.669278       1.704145      -0.359698      -0.122969       1.901192       0.236743       1.402497           0.000256
           56              H       2.867473       2.544732      18.852411       0.109470       1.120876 0.81979643E+01  0.79953615E+02                                 1.700683                            1.612439      -0.960314       2.417909                    0.998804       3.329506       8.913244       0.528059       1.189301      -0.731257       0.039969       0.001543       0.000828       0.040008      -0.005884      -0.002129       0.005098       0.017921      -0.033897      -0.013798      -0.003020       0.016818              1.736508       2.209076       0.333399       0.149414       1.614821       0.136531       1.385628           0.000010
           57              H       2.594031      -5.307509      16.754720       0.022591       1.226568 0.87858156E+01  0.85776041E+02                                 1.689740                            1.577140      -0.699810       2.508284                    0.999770       3.380578       8.585946       0.590925       1.061670      -0.764650       0.054239       0.000001      -0.000000       0.054239      -0.000000      -0.000000       0.000629      -0.003274      -0.022867      -0.007653       0.002174       0.005479              1.725535       2.388267      -0.000002       0.000001       1.497475      -0.080986       1.290864           0.010370
           58              H       7.882669      -1.769170       5.584907       0.022594       1.226557 0.87857182E+01  0.85774874E+02                                 1.689732                            1.577133      -0.699812       2.508285                    0.999770       3.380558       8.585891       0.590925       1.061673      -0.764649      -0.054239       0.000001      -0.000000       0.054239       0.000000       0.000000       0.000629      -0.003274      -0.022868      -0.007653       0.002175       0.005478              1.725527       2.388255       0.000002      -0.000001       1.497468      -0.080985       1.290859           0.010362
           59              C       9.162922       8.469215      10.241825      -0.129325      40.039751 0.52826334E+03  0.12968892E+05                                10.221058                            7.690651      -0.149024       1.936659                    0.998300      29.485740      85.102712       0.594219       0.419862      -1.067780       0.016385       0.009551       0.073590       0.075995       0.011370      -0.006776      -0.011969       0.048721      -0.005351      -0.029908      -0.000648       0.030556             12.638059       5.684061      -0.064595       1.043685      11.764735       1.483246      20.465380           0.000871
           60              C       9.236259       7.287323      10.957140      -0.103903      33.402769 0.41162227E+03  0.95515128E+04                                 8.987424                            6.755692       0.195289       2.032968                    0.999770      29.056888      83.150041       0.634835       0.415788      -1.063976       0.006646       0.023367       0.028735       0.037628      -0.001438      -0.001458       0.008017      -0.038564      -0.136047      -0.046115       0.003366       0.042749             10.665080       4.631124      -0.354888       0.611753       9.624049       0.447665      17.740066           0.000436
           61              C       9.288642       7.327465      12.345101      -0.086885      32.749294 0.39215482E+03  0.89677440E+04                                 8.871426                            6.589870       0.086812       2.010435                    0.999620      28.132625      79.268029       0.644990       0.415267      -1.066977       0.001749       0.016736      -0.016959       0.023890      -0.001291      -0.004678      -0.021871      -0.011627      -0.048709      -0.028452       0.002990       0.025462             10.598033       4.470797      -0.250156       0.633995       9.561484       0.900925      17.761820           0.001166
           62              C       9.247783       8.528034      13.017077      -0.011342      35.851228 0.40494823E+03  0.92557201E+04                                 9.367486                            6.620483       0.125984       2.055133                    0.999376      26.259111      71.940428       0.660213       0.405893      -1.082268      -0.004403       0.000034      -0.045769       0.045980      -0.001318      -0.006434      -0.000122       0.009783      -0.053861      -0.019211       0.003947       0.015264             12.004224       4.661489      -0.153343       0.610311      10.358707      -0.067745      20.992477           0.002317
           63              C       9.178637       9.693433      12.299082      -0.093064      33.243284 0.41230518E+03  0.95876671E+04                                 9.086734                            6.841772       0.032497       1.995587                    0.999505      28.660205      82.560657       0.618675       0.425745      -1.055897      -0.001441      -0.019285      -0.016886       0.025674      -0.003187      -0.008850       0.015632       0.009132      -0.063913      -0.029434       0.008060       0.021374             10.875153       4.769957       0.096522       0.377239      10.080168      -0.082621      17.775333           0.000231
           64              C       9.137778       9.675636      10.913578      -0.077794      31.711126 0.39691107E+03  0.91426314E+04                                 8.763141                            6.676316       0.119724       2.025701                    0.999439      28.419405      81.489286       0.631417       0.421126      -1.058743       0.010356      -0.025214       0.017287       0.032277      -0.008076      -0.006736      -0.017733      -0.011805      -0.080301      -0.034737       0.007762       0.026975             10.416459       4.785293       0.419680       0.527553       9.745296       1.615304      16.718787           0.000297
           65              C       9.291785       8.543647      14.518970       0.667208      23.983099 0.22668412E+03  0.45923600E+04                                 7.752542                            5.397942      -0.102198       2.044659                    0.999203      21.366105      59.681651       0.627227       0.482022      -1.011747      -0.014971       0.001713       0.074848       0.076350       0.009049      -0.018901       0.001600       0.162945      -0.258273      -0.087891      -0.038787       0.126677              9.796926       4.236134      -0.397339       0.528720      10.596923      -0.729537      14.557722          -0.000445
           66              C       7.346262       8.800777       8.031766      -0.135238      38.624517 0.54062685E+03  0.13373153E+05                                10.003118                            7.815836      -0.195197       1.921385                    0.997979      29.867189      87.034081       0.584367       0.423725      -1.063446      -0.066798       0.026696      -0.023332       0.075624       0.004964      -0.000488       0.010005      -0.014785      -0.067893      -0.025014       0.002786       0.022228             11.852019      17.804027      -1.998575       0.835806       6.875419      -2.458780      10.876613           0.000684
           67              C       6.315355       8.459904       8.893406      -0.102616      33.423047 0.41971353E+03  0.97938957E+04                                 9.008943                            6.836619       0.139251       2.014045                    0.999764      29.284432      84.235653       0.628554       0.417601      -1.062047      -0.021205       0.018914      -0.023950       0.037162       0.004733      -0.016815      -0.019251      -0.048721       0.100884      -0.044788      -0.002362       0.047150             10.616866      16.941967      -1.932338       1.261061       5.716726      -1.896772       9.191906           0.000563
           68              C       4.995291       8.758120       8.535971      -0.103218      32.558662 0.40587115E+03  0.93548528E+04                                 8.816882                            6.693491       0.084978       2.003391                    0.999681      28.556048      80.590976       0.641961       0.413951      -1.068586       0.023890       0.006913      -0.006014       0.025587       0.012868      -0.021248      -0.004491       0.009499       0.012240      -0.021212      -0.007692       0.028903             10.391715      16.618399      -2.255273       2.120779       5.772726      -2.115296       8.784020           0.001418
           69              C       4.726039       9.371013       7.322036       0.003877      37.855519 0.41236837E+03  0.94735282E+04                                 9.770911                            6.711663       0.038273       2.027647                    0.999203      26.363623      72.544378       0.650839       0.409644      -1.079174       0.035478      -0.005291       0.006279       0.036416       0.005836      -0.000218      -0.000198      -0.011515       0.006893      -0.009348       0.002284       0.007064             12.953649      23.284287      -2.988690       2.246111       6.381983      -2.298088       9.194677           0.003021
           70              C       5.772662       9.674978       6.462854      -0.087540      32.564585 0.38941525E+03  0.88972638E+04                                 8.870573                            6.577677       0.154581       2.035732                    0.999734      28.064900      79.268072       0.643427       0.416642      -1.065166       0.008991      -0.004939       0.017643       0.020409       0.000722       0.001668      -0.004698      -0.019756       0.064859      -0.020796      -0.001815       0.022611             10.757322      18.701940      -1.682027       0.350608       5.692682      -1.741136       7.877344           0.001486
           71              C       7.077011       9.392357       6.807555      -0.072271      33.811082 0.42049986E+03  0.98586395E+04                                 9.274040                            6.974626      -0.116114       1.950155                    0.998982      28.969540      84.694070       0.602210       0.433818      -1.047519      -0.025329       0.000552       0.019401       0.031910       0.010557      -0.014509       0.008700      -0.048055       0.058813      -0.040349       0.013677       0.026672             11.072786      17.523315      -1.782385       0.729564       6.418768      -2.353869       9.276276           0.001685
           72              C       3.323209       9.709223       6.947847       0.563181      26.228428 0.26644539E+03  0.55914967E+04                                 8.160820                            5.761384      -0.062631       2.028833                    0.999499      22.711945      63.489184       0.624755       0.467172      -1.024970      -0.041164       0.009160      -0.010287       0.043407       0.025204      -0.016662       0.067625      -0.172820       0.047964      -0.104894      -0.017498       0.122392             10.531312      18.039255      -1.957653       1.730588       6.080159      -1.976949       7.474520          -0.003670
           73              C       9.473032       6.814216       7.888346      -0.144999      39.467801 0.57376564E+03  0.14432693E+05                                10.250105                            8.109501      -0.307063       1.884446                    0.996839      30.445585      90.017644       0.566511       0.429818      -1.057664       0.027387      -0.062055      -0.032258       0.075109       0.004230      -0.002900      -0.003369      -0.017328       0.055102      -0.018942      -0.000359       0.019301             12.343546      11.425850      -1.512923      -1.045910      17.109750       5.249667       8.495038           0.000405
           74              C       0.353065       6.478864       7.760786      -0.076847      31.516320 0.42394198E+03  0.99749785E+04                                 8.889578                            7.024778      -0.132794       1.944025                    0.998185      29.251251      86.103176       0.596363       0.436506      -1.044292      -0.018651      -0.015504      -0.020380       0.031679       0.021133       0.005310      -0.005551       0.054441       0.024751      -0.039605       0.008794       0.030811             10.351317       9.720003      -1.052586      -0.788344      14.714986       3.817519       6.618962           0.000469
           75              C       0.713463       5.236273       7.299026      -0.090765      30.925178 0.40665246E+03  0.94182372E+04                                 8.651150                            6.791852       0.027139       1.994833                    0.999461      28.560523      81.954417       0.621693       0.425387      -1.056725      -0.014345       0.015363      -0.009914       0.023239       0.000857      -0.003311      -0.012075       0.039197      -0.015831      -0.024555       0.001776       0.022779             10.099333       8.492029      -0.502809      -0.138377      15.475181       4.030578       6.330790           0.001428
           76              C      10.205353       4.290092       6.987389      -0.000047      35.872218 0.43360409E+03  0.10127204E+05                                 9.540646                            6.966774      -0.137616       1.970316                    0.998740      26.954936      75.758760       0.624753       0.419760      -1.068378      -0.006703       0.037821       0.009586       0.039589       0.004851      -0.000573      -0.012688       0.002943      -0.011038      -0.014922       0.001969       0.012953             12.198109       9.565593      -2.122262      -0.896155      19.582875       5.692158       7.445858           0.001295
           77              C       8.870622       4.616195       7.125894      -0.093403      30.883186 0.40869214E+03  0.94788142E+04                                 8.634764                            6.807691       0.010095       1.985603                    0.999470      28.711191      82.487133       0.621032       0.425241      -1.056650       0.006357       0.021166       0.001577       0.022156       0.020514       0.002167      -0.006988       0.011208      -0.008338      -0.022310      -0.000603       0.022913             10.021586       9.123204      -1.994187      -0.975521      14.490398       4.061238       6.451156           0.000934
           78              C       8.509176       5.872330       7.581399      -0.092668      31.629478 0.41151771E+03  0.95693772E+04                                 8.721295                            6.794268       0.152176       2.023099                    0.999804      29.085034      83.916069       0.626156       0.420657      -1.058567       0.029767      -0.017880      -0.015440       0.038002       0.013372       0.007494      -0.014604       0.081562       0.009831      -0.049219       0.007217       0.042002             10.190963       9.298969      -1.443427      -0.730793      14.699978       4.295227       6.573943           0.000911
           79              C       0.103719       2.964699       6.408345       0.553805      24.904941 0.27148084E+03  0.57446459E+04                                 7.940743                            5.853868      -0.122848       2.003389                    0.999386      23.250521      66.040959       0.611511       0.473345      -1.017922       0.012929      -0.043898       0.000374       0.045764       0.005113       0.034090      -0.073788       0.045517       0.187413      -0.094399      -0.011063       0.105462              9.971267       8.119529      -1.665893      -1.067643      15.538689       3.881655       6.255582          -0.002548
           80              C       9.162922       2.444746       0.927988      -0.129325      40.039717 0.52826334E+03  0.12968894E+05                                10.221054                            7.690652      -0.149033       1.936656                    0.998300      29.485753      85.102781       0.594219       0.419863      -1.067780       0.016385      -0.009550      -0.073591       0.075995      -0.011369       0.006776      -0.011967       0.048722      -0.005352      -0.029907      -0.000648       0.030555             12.638045       5.684058       0.064599      -1.043697      11.764748       1.483230      20.465329           0.000870
           81              C       9.236259       3.626638       0.212673      -0.103903      33.402786 0.41162261E+03  0.95515209E+04                                 8.987422                            6.755693       0.195286       2.032967                    0.999770      29.056891      83.149994       0.634835       0.415788      -1.063976       0.006647      -0.023366      -0.028735       0.037628       0.001437       0.001459       0.008018      -0.038564      -0.136048      -0.046115       0.003366       0.042749             10.665077       4.631124       0.354891      -0.611754       9.624044       0.447644      17.740062           0.000437
           82              C       9.288642      -3.490182      21.164339      -0.086885      32.749260 0.39215475E+03  0.89677415E+04                                 8.871415                            6.589866       0.086818       2.010437                    0.999620      28.132643      79.268060       0.644991       0.415267      -1.066978       0.001749      -0.016736       0.016959       0.023891       0.001291       0.004679      -0.021870      -0.011629      -0.048710      -0.028452       0.002989       0.025463             10.598016       4.470793       0.250159      -0.633994       9.561460       0.900891      17.761794           0.001168
           83              C       9.247783      -4.690751      20.492363      -0.011343      35.851285 0.40494947E+03  0.92557558E+04                                 9.367495                            6.620494       0.125973       2.055128                    0.999376      26.259162      71.940606       0.660213       0.405893      -1.082268      -0.004403      -0.000034       0.045768       0.045980       0.001317       0.006434      -0.000123       0.009784      -0.053857      -0.019210       0.003946       0.015264             12.004232       4.661494       0.153349      -0.610306      10.358702      -0.067852      20.992500           0.002320
           84              C       9.178637      -5.856150      21.210359      -0.093065      33.243310 0.41230577E+03  0.95876831E+04                                 9.086733                            6.841772       0.032505       1.995589                    0.999505      28.660216      82.560661       0.618675       0.425745      -1.055897      -0.001440       0.019285       0.016886       0.025673       0.003186       0.008849       0.015633       0.009131      -0.063917      -0.029435       0.008062       0.021374             10.875146       4.769956      -0.096522      -0.377237      10.080193      -0.082659      17.775289           0.000231
           85              C       9.137778       1.238325       0.256236      -0.077795      31.711142 0.39691166E+03  0.91426495E+04                                 8.763146                            6.676323       0.119715       2.025698                    0.999439      28.419441      81.489443       0.631416       0.421126      -1.058743       0.010356       0.025214      -0.017287       0.032278       0.008076       0.006735      -0.017733      -0.011804      -0.080306      -0.034737       0.007762       0.026975             10.416457       4.785294      -0.419681      -0.527557       9.745315       1.615284      16.718763           0.000297
           86              C       9.291785      -4.706364      18.990470       0.667186      23.983255 0.22668830E+03  0.45924591E+04                                 7.752529                            5.397958      -0.102132       2.044675                    0.999203      21.366279      59.681953       0.627233       0.482016      -1.011752      -0.014970      -0.001704      -0.074843       0.076345      -0.009049       0.018900       0.001596       0.162939      -0.258262      -0.087887      -0.038786       0.126672              9.796902       4.236132       0.397357      -0.528724      10.596768      -0.729667      14.557805          -0.000444
           87              C       7.346262       2.113184       3.138047      -0.135237      38.624434 0.54062612E+03  0.13373129E+05                                10.003099                            7.815828      -0.195201       1.921384                    0.997979      29.867163      87.033952       0.584367       0.423725      -1.063446      -0.066799      -0.026695       0.023332       0.075625      -0.004963       0.000488       0.010006      -0.014786      -0.067892      -0.025013       0.002786       0.022228             11.851985      17.803953       1.998572      -0.835815       6.875412      -2.458775      10.876591           0.000685
           88              C       6.315355       2.454057       2.276408      -0.102616      33.422985 0.41971287E+03  0.97938737E+04                                 9.008927                            6.836612       0.139254       2.014047                    0.999764      29.284391      84.235429       0.628555       0.417600      -1.062047      -0.021205      -0.018914       0.023949       0.037161      -0.004733       0.016815      -0.019250      -0.048723       0.100881      -0.044789      -0.002360       0.047149             10.616841      16.941928       1.932340      -1.261053       5.716720      -1.896765       9.191875           0.000563
           89              C       4.995291       2.155841       2.633842      -0.103220      32.558707 0.40587206E+03  0.93548796E+04                                 8.816887                            6.693498       0.084967       2.003386                    0.999681      28.556111      80.591199       0.641961       0.413950      -1.068586       0.023892      -0.006913       0.006013       0.025588      -0.012869       0.021248      -0.004491       0.009492       0.012245      -0.021214      -0.007689       0.028903             10.391713      16.618377       2.255279      -2.120763       5.772740      -2.115304       8.784023           0.001416
           90              C       4.726039       1.542948       3.847777       0.003873      37.855710 0.41237127E+03  0.94736123E+04                                 9.770939                            6.711685       0.038254       2.027639                    0.999203      26.363737      72.544778       0.650838       0.409643      -1.079174       0.035480       0.005291      -0.006280       0.036418      -0.005836       0.000217      -0.000198      -0.011515       0.006893      -0.009348       0.002284       0.007064             12.953672      23.284292       2.988740      -2.246109       6.382020      -2.298106       9.194704           0.003019
           91              C       5.772662       1.238983       4.706959      -0.087542      32.564658 0.38941655E+03  0.88973010E+04                                 8.870582                            6.577686       0.154573       2.035728                    0.999734      28.064963      79.268284       0.643427       0.416642      -1.065166       0.008992       0.004939      -0.017644       0.020409      -0.000724      -0.001667      -0.004698      -0.019759       0.064862      -0.020798      -0.001814       0.022611             10.757323      18.701925       1.682042      -0.350602       5.692688      -1.741137       7.877355           0.001484
           92              C       7.077011       1.521604       4.362259      -0.072272      33.811029 0.42049944E+03  0.98586256E+04                                 9.274025                            6.974621      -0.116116       1.950154                    0.998982      28.969526      84.693964       0.602210       0.433817      -1.047519      -0.025329      -0.000553      -0.019401       0.031910      -0.010558       0.014509       0.008699      -0.048058       0.058809      -0.040350       0.013679       0.026671             11.072759      17.523258       1.782379      -0.729561       6.418759      -2.353862       9.276259           0.001683
           93              C       3.323209       1.204738       4.221966       0.563177      26.228548 0.26644688E+03  0.55915326E+04                                 8.160836                            5.761395      -0.062559       2.028857                    0.999500      22.711937      63.489070       0.624755       0.467171      -1.024971      -0.041166      -0.009161       0.010292       0.043411      -0.025202       0.016658       0.067625      -0.172806       0.047948      -0.104883      -0.017504       0.122388             10.531327      18.039235       1.957750      -1.730593       6.080207      -1.976976       7.474537          -0.003670
           94              C       9.473032       4.099745       3.281468      -0.144999      39.467861 0.57376531E+03  0.14432685E+05                                10.250123                            8.109505      -0.307066       1.884445                    0.996839      30.445590      90.017719       0.566510       0.429819      -1.057664       0.027387       0.062054       0.032258       0.075109      -0.004230       0.002901      -0.003369      -0.017328       0.055098      -0.018942      -0.000358       0.019300             12.343588      11.425870       1.512952       1.045917      17.109830       5.249703       8.495064           0.000403
           95              C       0.353065       4.435097       3.409027      -0.076848      31.516417 0.42394244E+03  0.99749924E+04                                 8.889595                            7.024782      -0.132806       1.944021                    0.998185      29.251290      86.103321       0.596363       0.436506      -1.044292      -0.018652       0.015504       0.020380       0.031679      -0.021131      -0.005310      -0.005551       0.054438       0.024747      -0.039602       0.008792       0.030810             10.351351       9.720024       1.052600       0.788347      14.715043       3.817552       6.618986           0.000467
           96              C       0.713463       5.677688       3.870787      -0.090765      30.925240 0.40665260E+03  0.94182397E+04                                 8.651158                            6.791850       0.027141       1.994833                    0.999461      28.560517      81.954351       0.621693       0.425387      -1.056725      -0.014344      -0.015361       0.009913       0.023237      -0.000855       0.003312      -0.012073       0.039194      -0.015835      -0.024553       0.001775       0.022778             10.099359       8.492020       0.502827       0.138384      15.475240       4.030616       6.330816           0.001430
           97              C      10.205353       6.623869       4.182425      -0.000042      35.872090 0.43360021E+03  0.10127089E+05                                 9.540629                            6.966746      -0.137612       1.970321                    0.998740      26.954786      75.758230       0.624754       0.419761      -1.068378      -0.006702      -0.037818      -0.009586       0.039586      -0.004851       0.000573      -0.012688       0.002943      -0.011046      -0.014923       0.001970       0.012953             12.198120       9.565575       2.122308       0.896179      19.582907       5.692200       7.445876           0.001297
           98              C       8.870622       6.297766       4.043919      -0.093403      30.883207 0.40869165E+03  0.94787985E+04                                 8.634763                            6.807684       0.010100       1.985604                    0.999470      28.711164      82.486992       0.621033       0.425240      -1.056650       0.006358      -0.021165      -0.001577       0.022156      -0.020513      -0.002166      -0.006987       0.011204      -0.008341      -0.022308      -0.000605       0.022912             10.021601       9.123204       1.994214       0.975536      14.490430       4.061260       6.451169           0.000935
           99              C       8.509176       5.041631       3.588414      -0.092670      31.629552 0.41151828E+03  0.95693929E+04                                 8.721304                            6.794269       0.152178       2.023098                    0.999804      29.085066      83.916143       0.626157       0.420657      -1.058567       0.029767       0.017880       0.015439       0.038002      -0.013372      -0.007494      -0.014604       0.081562       0.009832      -0.049219       0.007218       0.042002             10.190985       9.298977       1.443445       0.730800      14.700020       4.295247       6.573959           0.000912
          100              C       0.103719       7.949262       4.761468       0.553828      24.904669 0.27147698E+03  0.57445477E+04                                 7.940690                            5.853825      -0.122871       2.003380                    0.999386      23.250509      66.040974       0.611513       0.473345      -1.017921       0.012927       0.043893      -0.000383       0.045759      -0.005120      -0.034095      -0.073809       0.045547       0.187448      -0.094431      -0.011052       0.105483              9.971219       8.119455       1.665945       1.067668      15.538619       3.881686       6.255581          -0.002542
          101              C       1.313778      -1.093593      12.097802      -0.129325      40.039742 0.52826366E+03  0.12968904E+05                                10.221060                            7.690656      -0.149032       1.936656                    0.998300      29.485759      85.102821       0.594219       0.419863      -1.067780      -0.016385      -0.009550      -0.073591       0.075995       0.011369      -0.006776      -0.011967       0.048723      -0.005351      -0.029907      -0.000648       0.030555             12.638054       5.684063      -0.064599       1.043699      11.764750       1.483224      20.465350           0.000872
          102              C       1.240441       0.088299      11.382487      -0.103903      33.402808 0.41162270E+03  0.95515269E+04                                 8.987437                            6.755700       0.195287       2.032968                    0.999770      29.056902      83.150142       0.634834       0.415789      -1.063975      -0.006647      -0.023366      -0.028735       0.037628      -0.001438      -0.001458       0.008018      -0.038564      -0.136047      -0.046115       0.003366       0.042749             10.665098       4.631130      -0.354892       0.611757       9.624063       0.447646      17.740102           0.000434
          103              C       1.188058       0.048157       9.994526      -0.086886      32.749375 0.39215605E+03  0.89677823E+04                                 8.871450                            6.589886       0.086816       2.010436                    0.999620      28.132673      79.268302       0.644988       0.415268      -1.066976      -0.001749      -0.016736       0.016960       0.023891      -0.001291      -0.004679      -0.021870      -0.011628      -0.048710      -0.028452       0.002989       0.025462             10.598064       4.470808      -0.250160       0.633999       9.561496       0.900892      17.761890           0.001158
          104              C       1.228917      -1.152412       9.322550      -0.011342      35.851254 0.40494895E+03  0.92557420E+04                                 9.367493                            6.620492       0.125976       2.055129                    0.999376      26.259146      71.940579       0.660212       0.405893      -1.082267       0.004403      -0.000034       0.045768       0.045980      -0.001317      -0.006434      -0.000123       0.009784      -0.053858      -0.019210       0.003946       0.015264             12.004230       4.661492      -0.153349       0.610306      10.358709      -0.067848      20.992489           0.002314
          105              C       1.298063      -2.317811      10.040545      -0.093065      33.243295 0.41230556E+03  0.95876776E+04                                 9.086732                            6.841772       0.032505       1.995589                    0.999505      28.660217      82.560680       0.618675       0.425745      -1.055897       0.001441       0.019285       0.016886       0.025674      -0.003186      -0.008849       0.015633       0.009131      -0.063918      -0.029436       0.008061       0.021374             10.875143       4.769955       0.096522       0.377237      10.080201      -0.082661      17.775272           0.000227
          106              C       1.338922      -2.300014      11.426049      -0.077795      31.711169 0.39691212E+03  0.91426629E+04                                 8.763151                            6.676328       0.119715       2.025698                    0.999439      28.419453      81.489490       0.631416       0.421126      -1.058743      -0.010356       0.025214      -0.017287       0.032278      -0.008077      -0.006735      -0.017733      -0.011805      -0.080306      -0.034737       0.007762       0.026975             10.416464       4.785297       0.419682       0.527559       9.745318       1.615286      16.718775           0.000299
          107              C       1.184915      -1.168025       7.820657       0.667186      23.983237 0.22668809E+03  0.45924542E+04                                 7.752527                            5.397956      -0.102128       2.044676                    0.999203      21.366271      59.681939       0.627233       0.482016      -1.011752       0.014970      -0.001704      -0.074843       0.076345       0.009049      -0.018900       0.001597       0.162938      -0.258261      -0.087886      -0.038786       0.126672              9.796900       4.236131      -0.397357       0.528724      10.596764      -0.729662      14.557804          -0.000452
          108              C       3.130438      -1.425155      14.307861      -0.135237      38.624477 0.54062674E+03  0.13373149E+05                                10.003108                            7.815833      -0.195200       1.921384                    0.997979      29.867194      87.034092       0.584367       0.423725      -1.063446       0.066799      -0.026695       0.023332       0.075625       0.004962      -0.000488       0.010005      -0.014785      -0.067891      -0.025013       0.002786       0.022227             11.851996      17.803960      -1.998571       0.835811       6.875418      -2.458783      10.876611           0.000688
          109              C       4.161345      -1.084282      13.446221      -0.102616      33.423055 0.41971391E+03  0.97939081E+04                                 9.008949                            6.836625       0.139250       2.014045                    0.999764      29.284446      84.235742       0.628553       0.417601      -1.062047       0.021205      -0.018914       0.023950       0.037162       0.004734      -0.016815      -0.019250      -0.048722       0.100882      -0.044788      -0.002361       0.047149             10.616869      16.941963      -1.932347       1.261063       5.716734      -1.896777       9.191909           0.000564
          110              C       5.481409      -1.382498      13.803656      -0.103219      32.558724 0.40587224E+03  0.93548867E+04                                 8.816898                            6.693503       0.084971       2.003388                    0.999681      28.556101      80.591236       0.641960       0.413951      -1.068585      -0.023891      -0.006913       0.006014       0.025588       0.012868      -0.021248      -0.004491       0.009496       0.012243      -0.021213      -0.007690       0.028904             10.391729      16.618405      -2.255284       2.120769       5.772745      -2.115308       8.784036           0.001420
          111              C       5.750661      -1.995391      15.017591       0.003875      37.855628 0.41237036E+03  0.94735863E+04                                 9.770929                            6.711680       0.038262       2.027642                    0.999203      26.363697      72.544648       0.650838       0.409644      -1.079174      -0.035480       0.005291      -0.006280       0.036418       0.005836      -0.000217      -0.000199      -0.011514       0.006893      -0.009348       0.002284       0.007064             12.953658      23.284262      -2.988738       2.246111       6.382015      -2.298105       9.194698           0.003022
          112              C       4.704038      -2.299356      15.876773      -0.087541      32.564611 0.38941603E+03  0.88972862E+04                                 8.870577                            6.577684       0.154579       2.035731                    0.999734      28.064935      79.268196       0.643426       0.416642      -1.065166      -0.008991       0.004939      -0.017644       0.020410       0.000723       0.001667      -0.004699      -0.019756       0.064860      -0.020796      -0.001815       0.022611             10.757315      18.701909      -1.682041       0.350606       5.692686      -1.741136       7.877350           0.001496
          113              C       3.399689      -2.016735      15.532072      -0.072273      33.811132 0.42050096E+03  0.98586724E+04                                 9.274051                            6.974638      -0.116125       1.950151                    0.998982      28.969587      84.694252       0.602209       0.433818      -1.047518       0.025329      -0.000552      -0.019401       0.031911       0.010558      -0.014509       0.008699      -0.048058       0.058810      -0.040350       0.013679       0.026670             11.072789      17.523298      -1.782384       0.729565       6.418777      -2.353874       9.276292           0.001691
          114              C       7.153491      -2.333601      15.391780       0.563173      26.228326 0.26644442E+03  0.55914669E+04                                 8.160785                            5.761364      -0.062555       2.028862                    0.999500      22.711824      63.488633       0.624758       0.467170      -1.024972       0.041165      -0.009161       0.010292       0.043410       0.025201      -0.016658       0.067621      -0.172799       0.047951      -0.104880      -0.017501       0.122381             10.531255      18.039095      -1.957734       1.730580       6.080174      -1.976966       7.474496          -0.003669
          115              C       1.003668       0.561406      14.451281      -0.144999      39.467843 0.57376516E+03  0.14432681E+05                                10.250120                            8.109504      -0.307065       1.884446                    0.996839      30.445585      90.017706       0.566510       0.429819      -1.057664      -0.027387       0.062054       0.032258       0.075109       0.004231      -0.002901      -0.003369      -0.017328       0.055100      -0.018942      -0.000359       0.019301             12.343583      11.425865      -1.512954      -1.045919      17.109818       5.249702       8.495067           0.000405
          116              C      10.123635       0.896758      14.578841      -0.076848      31.516415 0.42394262E+03  0.99749971E+04                                 8.889595                            7.024783      -0.132805       1.944021                    0.998185      29.251281      86.103282       0.596363       0.436506      -1.044292       0.018652       0.015503       0.020380       0.031679       0.021131       0.005310      -0.005551       0.054438       0.024748      -0.039602       0.008793       0.030810             10.351349       9.720023      -1.052604      -0.788349      14.715036       3.817552       6.618988           0.000471
          117              C       9.763237       2.139349      15.040601      -0.090765      30.925204 0.40665218E+03  0.94182264E+04                                 8.651149                            6.791844       0.027142       1.994834                    0.999461      28.560502      81.954266       0.621694       0.425386      -1.056725       0.014344      -0.015360       0.009914       0.023237       0.000854      -0.003312      -0.012072       0.039194      -0.015836      -0.024552       0.001774       0.022778             10.099345       8.492013      -0.502827      -0.138383      15.475216       4.030608       6.330808           0.001435
          118              C       0.271347       3.085530      15.352238      -0.000042      35.872033 0.43359970E+03  0.10127074E+05                                 9.540617                            6.966741      -0.137608       1.970322                    0.998740      26.954766      75.758133       0.624755       0.419761      -1.068378       0.006702      -0.037818      -0.009585       0.039585       0.004852      -0.000573      -0.012688       0.002944      -0.011048      -0.014923       0.001969       0.012953             12.198101       9.565563      -2.122303      -0.896177      19.582872       5.692188       7.445866           0.001298
          119              C       1.606078       2.759427      15.213733      -0.093402      30.883145 0.40869079E+03  0.94787720E+04                                 8.634750                            6.807675       0.010104       1.985606                    0.999470      28.711127      82.486819       0.621033       0.425240      -1.056650      -0.006358      -0.021165      -0.001577       0.022155       0.020513       0.002166      -0.006987       0.011202      -0.008341      -0.022307      -0.000605       0.022912             10.021583       9.123190      -1.994214      -0.975535      14.490400       4.061249       6.451158           0.000941
          120              C       1.967524       1.503292      14.758228      -0.092670      31.629570 0.41151872E+03  0.95694059E+04                                 8.721309                            6.794274       0.152179       2.023099                    0.999804      29.085075      83.916190       0.626157       0.420657      -1.058567      -0.029767       0.017880       0.015439       0.038002       0.013373       0.007494      -0.014604       0.081562       0.009832      -0.049219       0.007218       0.042002             10.190990       9.298982      -1.443448      -0.730802      14.700023       4.295250       6.573964           0.000916
          121              C      10.372981       4.410923      15.931282       0.553826      24.904612 0.27147639E+03  0.57445315E+04                                 7.940678                            5.853819      -0.122876       2.003379                    0.999386      23.250468      66.040821       0.611513       0.473345      -1.017922      -0.012927       0.043892      -0.000383       0.045758       0.005120       0.034094      -0.073807       0.045547       0.187442      -0.094430      -0.011051       0.105481              9.971201       8.119446      -1.665938      -1.067666      15.538585       3.881676       6.255571          -0.002541
          122              C       1.313778       4.930876      21.411639      -0.129326      40.039757 0.52826342E+03  0.12968895E+05                                10.221059                            7.690652      -0.149024       1.936659                    0.998300      29.485750      85.102755       0.594219       0.419862      -1.067780      -0.016385       0.009551       0.073590       0.075995      -0.011370       0.006776      -0.011968       0.048721      -0.005350      -0.029908      -0.000648       0.030556             12.638061       5.684062       0.064595      -1.043687      11.764736       1.483241      20.465385           0.000871
          123              C       1.240441       3.748984      22.126954      -0.103904      33.402829 0.41162300E+03  0.95515348E+04                                 8.987439                            6.755702       0.195288       2.032968                    0.999770      29.056904      83.150131       0.634834       0.415789      -1.063975      -0.006647       0.023366       0.028735       0.037628       0.001438       0.001458       0.008018      -0.038565      -0.136047      -0.046115       0.003365       0.042750             10.665102       4.631132       0.354889      -0.611756       9.624057       0.447660      17.740116           0.000434
          124              C       1.188058      10.865804       1.175288      -0.086886      32.749353 0.39215561E+03  0.89677688E+04                                 8.871444                            6.589881       0.086809       2.010434                    0.999620      28.132656      79.268214       0.644989       0.415268      -1.066977      -0.001749       0.016736      -0.016959       0.023890       0.001291       0.004679      -0.021871      -0.011628      -0.048707      -0.028452       0.002989       0.025463             10.598057       4.470805       0.250157      -0.633997       9.561505       0.900923      17.761863           0.001160
          125              C       1.228917      12.066373       1.847264      -0.011342      35.851244 0.40494844E+03  0.92557266E+04                                 9.367492                            6.620487       0.125987       2.055134                    0.999376      26.259111      71.940451       0.660213       0.405893      -1.082267       0.004403       0.000034      -0.045769       0.045980       0.001318       0.006434      -0.000122       0.009782      -0.053860      -0.019211       0.003947       0.015264             12.004234       4.661492       0.153343      -0.610312      10.358712      -0.067742      20.992498           0.002312
          126              C       1.298063      13.231772       1.129268      -0.093064      33.243272 0.41230503E+03  0.95876626E+04                                 9.086732                            6.841771       0.032498       1.995588                    0.999505      28.660187      82.560591       0.618675       0.425745      -1.055897       0.001441      -0.019285      -0.016886       0.025673       0.003187       0.008850       0.015632       0.009132      -0.063911      -0.029433       0.008059       0.021374             10.875150       4.769956      -0.096523      -0.377239      10.080163      -0.082615      17.775331           0.000227
          127              C       1.338922       6.137297      22.083391      -0.077794      31.711098 0.39691071E+03  0.91426206E+04                                 8.763135                            6.676313       0.119726       2.025702                    0.999439      28.419394      81.489226       0.631417       0.421126      -1.058743      -0.010357      -0.025214       0.017286       0.032277       0.008076       0.006736      -0.017733      -0.011805      -0.080302      -0.034737       0.007762       0.026975             10.416449       4.785290      -0.419680      -0.527553       9.745291       1.615303      16.718767           0.000298
          128              C       1.184915      12.081986       3.349157       0.667208      23.983066 0.22668378E+03  0.45923512E+04                                 7.752534                            5.397937      -0.102197       2.044660                    0.999202      21.366086      59.681580       0.627227       0.482022      -1.011747       0.014971       0.001713       0.074847       0.076349      -0.009049       0.018901       0.001599       0.162942      -0.258269      -0.087889      -0.038786       0.126675              9.796916       4.236130       0.397338      -0.528719      10.596911      -0.729533      14.557705          -0.000449
          129              C       3.130438       5.262438      19.201580      -0.135237      38.624480 0.54062628E+03  0.13373135E+05                                10.003110                            7.815831      -0.195196       1.921386                    0.997979      29.867171      87.034007       0.584367       0.423725      -1.063446       0.066799       0.026696      -0.023332       0.075625      -0.004963       0.000488       0.010005      -0.014785      -0.067893      -0.025014       0.002786       0.022227             11.852009      17.804015       1.998566      -0.835794       6.875411      -2.458776      10.876602           0.000686
          130              C       4.161345       4.921565      20.063219      -0.102616      33.423118 0.41971425E+03  0.97939192E+04                                 9.008962                            6.836629       0.139246       2.014044                    0.999764      29.284462      84.235833       0.628553       0.417601      -1.062046       0.021205       0.018915      -0.023950       0.037162      -0.004733       0.016815      -0.019251      -0.048721       0.100883      -0.044788      -0.002361       0.047149             10.616893      16.942021       1.932344      -1.261063       5.716736      -1.896776       9.191923           0.000564
          131              C       5.481409       5.219781      19.705785      -0.103218      32.558683 0.40587123E+03  0.93548572E+04                                 8.816891                            6.693495       0.084978       2.003391                    0.999681      28.556062      80.591086       0.641961       0.413951      -1.068585      -0.023890       0.006914      -0.006014       0.025587      -0.012867       0.021248      -0.004491       0.009500       0.012240      -0.021211      -0.007692       0.028903             10.391729      16.618433       2.255275      -2.120777       5.772730      -2.115297       8.784024           0.001420
          132              C       5.750661       5.832674      18.491850       0.003877      37.855489 0.41236817E+03  0.94735220E+04                                 9.770904                            6.711660       0.038275       2.027648                    0.999203      26.363617      72.544340       0.650839       0.409643      -1.079175      -0.035479      -0.005291       0.006280       0.036417      -0.005836       0.000218      -0.000198      -0.011514       0.006893      -0.009348       0.002284       0.007064             12.953637      23.284257       2.988689      -2.246114       6.381980      -2.298089       9.194674           0.003022
          133              C       4.704038       6.136639      17.632668      -0.087540      32.564589 0.38941548E+03  0.88972686E+04                                 8.870572                            6.577679       0.154582       2.035732                    0.999734      28.064885      79.267979       0.643427       0.416642      -1.065166      -0.008991      -0.004939       0.017643       0.020409      -0.000722      -0.001668      -0.004698      -0.019756       0.064860      -0.020796      -0.001815       0.022611             10.757318      18.701939       1.682022      -0.350598       5.692679      -1.741131       7.877336           0.001494
          134              C       3.399689       5.854018      17.977368      -0.072272      33.811084 0.42050009E+03  0.98586463E+04                                 9.274041                            6.974629      -0.116116       1.950154                    0.998982      28.969546      84.694089       0.602209       0.433818      -1.047519       0.025329       0.000552       0.019401       0.031910      -0.010557       0.014509       0.008701      -0.048055       0.058812      -0.040349       0.013676       0.026672             11.072784      17.523309       1.782377      -0.729552       6.418768      -2.353867       9.276274           0.001689
          135              C       7.153491       6.170884      18.117661       0.563183      26.228345 0.26644450E+03  0.55914726E+04                                 8.160802                            5.761373      -0.062632       2.028834                    0.999499      22.711886      63.488962       0.624756       0.467172      -1.024971       0.041164       0.009160      -0.010287       0.043407      -0.025204       0.016663       0.067624      -0.172818       0.047966      -0.104894      -0.017497       0.122390             10.531285      18.039200       1.957649      -1.730585       6.080147      -1.976946       7.474508          -0.003667
          136              C       1.003668       3.275877      19.058159      -0.145000      39.467797 0.57376552E+03  0.14432688E+05                                10.250103                            8.109500      -0.307064       1.884446                    0.996839      30.445579      90.017610       0.566511       0.429818      -1.057664      -0.027387      -0.062054      -0.032258       0.075109      -0.004230       0.002900      -0.003369      -0.017328       0.055102      -0.018942      -0.000359       0.019301             12.343544      11.425852       1.512922       1.045910      17.109742       5.249665       8.495037           0.000405
          137              C      10.123635       2.940525      18.930600      -0.076847      31.516297 0.42394152E+03  0.99749643E+04                                 8.889572                            7.024773      -0.132792       1.944026                    0.998185      29.251235      86.103099       0.596363       0.436506      -1.044292       0.018651      -0.015504      -0.020380       0.031679      -0.021133      -0.005310      -0.005551       0.054440       0.024752      -0.039605       0.008794       0.030811             10.351310       9.719999       1.052585       0.788344      14.714974       3.817516       6.618958           0.000470
          138              C       9.763237       1.697934      18.468840      -0.090764      30.925176 0.40665233E+03  0.94182327E+04                                 8.651146                            6.791848       0.027137       1.994832                    0.999461      28.560525      81.954397       0.621693       0.425387      -1.056725       0.014345       0.015363      -0.009913       0.023239      -0.000857       0.003311      -0.012075       0.039198      -0.015830      -0.024556       0.001777       0.022779             10.099329       8.492026       0.502809       0.138378      15.475172       4.030580       6.330790           0.001437
          139              C       0.271347       0.751753      18.157202      -0.000048      35.872274 0.43360469E+03  0.10127221E+05                                 9.540653                            6.966777      -0.137621       1.970314                    0.998740      26.954960      75.758831       0.624754       0.419760      -1.068379       0.006703       0.037821       0.009586       0.039589      -0.004851       0.000573      -0.012688       0.002942      -0.011036      -0.014922       0.001969       0.012953             12.198119       9.565598       2.122264       0.896156      19.582893       5.692169       7.445868           0.001301
          140              C       1.606078       1.077856      18.295708      -0.093402      30.883177 0.40869191E+03  0.94788062E+04                                 8.634757                            6.807686       0.010094       1.985602                    0.999470      28.711189      82.487086       0.621032       0.425240      -1.056650      -0.006357       0.021166       0.001577       0.022157      -0.020514      -0.002167      -0.006989       0.011209      -0.008335      -0.022311      -0.000602       0.022913             10.021578       9.123196       1.994185       0.975521      14.490385       4.061239       6.451154           0.000943
          141              C       1.967524       2.333991      18.751213      -0.092668      31.629439 0.41151703E+03  0.95693562E+04                                 8.721284                            6.794260       0.152178       2.023099                    0.999804      29.085011      83.915947       0.626157       0.420657      -1.058567      -0.029767      -0.017880      -0.015440       0.038002      -0.013373      -0.007494      -0.014605       0.081561       0.009833      -0.049220       0.007218       0.042002             10.190950       9.298958       1.443424       0.730791      14.699956       4.295221       6.573935           0.000916
          142              C      10.372981      -0.573640      17.578159       0.553809      24.905026 0.27148179E+03  0.57446716E+04                                 7.940764                            5.853881      -0.122848       2.003388                    0.999386      23.250572      66.041162       0.611510       0.473346      -1.017922      -0.012929      -0.043899       0.000374       0.045765      -0.005113      -0.034091      -0.073790       0.045516       0.187424      -0.094401      -0.011065       0.105466              9.971296       8.119546       1.665901       1.067647      15.538741       3.881673       6.255601          -0.002542
          143              C       1.664748      -5.307509      16.754720       0.578829      18.077546 0.18130301E+03  0.34644191E+04                                 6.137766                            4.651099       0.393368       2.201799                    0.999589      20.940164      56.323819       0.716380       0.447443      -1.033451      -0.060559       0.000004      -0.000001       0.060559       0.000000       0.000000       0.046329       0.011805       0.406500      -0.083455      -0.061847       0.145303              7.032708       6.505174      -0.000053       0.000014      10.645947      -1.809365       3.947004           0.003132
          144              C       8.811952      -1.769170       5.584907       0.578831      18.077465 0.18130211E+03  0.34643974E+04                                 6.137748                            4.651087       0.393372       2.201802                    0.999589      20.940093      56.323578       0.716381       0.447443      -1.033451       0.060559       0.000004      -0.000001       0.060559      -0.000000       0.000000       0.046329       0.011806       0.406493      -0.083455      -0.061846       0.145301              7.032687       6.505154       0.000052      -0.000016      10.645912      -1.809357       3.946994           0.003120
          145              O       9.385028       7.441467      15.105832      -0.632067      45.433480 0.60927169E+03  0.15108801E+05                                10.206745                            7.675839       0.174302       2.087877                    0.997074      28.790309      76.811512       0.681107       0.362637      -1.136355      -0.033144       0.019152      -0.062403       0.073208      -0.003015      -0.012749      -0.026875       0.057027      -0.246830      -0.090430       0.019705       0.070725             12.808517       6.221036      -1.129954       1.071950      16.166214      -7.799657      16.038299           0.016186
          146              O       9.216353      -4.795462      15.091758      -0.668903      47.848456 0.69283594E+03  0.17770356E+05                                10.544884                            8.238434       0.083229       2.038547                    0.997435      30.039564      81.932633       0.650055       0.367359      -1.130883      -0.047313      -0.080109      -0.048750       0.105036       0.003843      -0.017945       0.017103       0.087239      -0.222631      -0.080375      -0.002441       0.082816             12.503157       6.765706      -0.255526       0.332643      18.192322       5.927040      12.551444           0.041997
          147              O       2.355162       9.345502       7.667183      -0.568841      35.529689 0.53470271E+03  0.12808380E+05                                 8.580845                            7.130338       0.567967       2.223069                    0.998392      27.737023      72.260976       0.717109       0.356565      -1.143431       0.050699      -0.021213       0.029774       0.062505       0.032643      -0.060147       0.022410      -0.035860      -0.035355      -0.085921       0.034344       0.051577             10.015524      15.898381       1.466209      -2.140076       6.824501      -0.683594       7.323690           0.098151
          148              O       3.125200      10.380487       5.882694      -0.558530      31.878519 0.49278499E+03  0.11575206E+05                                 7.941807                            6.825993       0.513112       2.208296                    0.998527      27.479257      71.079983       0.735410       0.354573      -1.144103       0.066822      -0.000377      -0.008306       0.067337      -0.006790       0.011980      -0.009106      -0.133558       0.149638      -0.092994       0.035911       0.057083              8.895428       9.656929      -1.894583       2.543692       7.502027      -3.012647       9.527329           0.092325
          149              O       1.293872       2.745281       6.047114      -0.582443      32.917031 0.52655130E+03  0.12607747E+05                                 8.178095                            7.116283       0.325947       2.141189                    0.996967      28.192825      74.256400       0.709271       0.360659      -1.136285       0.013506       0.052385       0.041491       0.068177      -0.025147      -0.027590      -0.041762       0.107785       0.052780      -0.089181       0.027006       0.062175              9.147103      11.060070      -3.216983      -2.120231       9.808293       1.711581       6.572945           0.064674
          150              O       9.691995       2.087441       6.234990      -0.588768      35.006539 0.54512193E+03  0.13179698E+05                                 8.593676                            7.280500       0.220956       2.107899                    0.996109      28.412131      75.454003       0.694759       0.364636      -1.131996      -0.032309       0.037233       0.042565       0.065130       0.058961       0.040622      -0.025785       0.007877      -0.001651      -0.084864       0.022287       0.062577              9.902237       8.487789       2.393709       1.177683      14.275266       2.262685       6.943655           0.063802
          151              O       9.976961       9.514293       7.859751      -0.747010      50.774149 0.82002645E+03  0.21931029E+05                                11.107210                            9.048091      -0.256482       1.929669                    0.994700      31.234897      86.905768       0.611727       0.374384      -1.125887      -0.019246       0.002672       0.058305       0.061457       0.014157       0.004749      -0.014307      -0.000587      -0.069167      -0.030380       0.003603       0.026777             13.225621      13.585711       5.463383      -4.106970      13.817892      -3.609678      12.273261           0.001294
          152              O       1.165009       8.042759      16.953320      -0.589065      39.807143 0.56277212E+03  0.13659237E+05                                 9.242492                            7.367961       0.333488       2.147684                    0.997657      27.881522      73.203062       0.697620       0.361737      -1.138910       0.070579       0.067660      -0.021731       0.100157       0.019301      -0.012042       0.013513      -0.102679       0.167756      -0.084270       0.023295       0.060976             10.836141       8.230535       3.081232      -0.501868      17.500781      -3.017308       6.777108           0.044434
          153              O       9.385028      -3.604184      18.403608      -0.632058      45.433068 0.60926723E+03  0.15108682E+05                                10.206730                            7.675844       0.174019       2.087794                    0.997074      28.790172      76.811434       0.681101       0.362640      -1.136351      -0.033143      -0.019147       0.062405       0.073208       0.003015       0.012742      -0.026879       0.057017      -0.246801      -0.090422       0.019708       0.070714             12.808487       6.221028       1.129936      -1.071994      16.165729      -7.799565      16.038703           0.016201
          154              O       9.216353      -5.819555      18.417682      -0.668855      47.845046 0.69279505E+03  0.17769022E+05                                10.544403                            8.238206       0.083401       2.038611                    0.997435      30.038585      81.928951       0.650063       0.367360      -1.130883      -0.047301       0.080099       0.048752       0.105024      -0.003864       0.017939       0.017102       0.087197      -0.222624      -0.080372      -0.002422       0.082794             12.502471       6.765476       0.255650      -0.332548      18.191264       5.926323      12.550673           0.042055
          155              O       2.355162       1.568459       3.502630      -0.568796      35.528317 0.53467772E+03  0.12807630E+05                                 8.580634                            7.130180       0.567935       2.223074                    0.998390      27.736375      72.258832       0.717116       0.356566      -1.143430       0.050676       0.021206      -0.029748       0.062471      -0.032641       0.060124       0.022410      -0.035815      -0.035355      -0.085892       0.034326       0.051566             10.015247      15.897826      -1.466120       2.140086       6.824416      -0.683605       7.323499           0.098188
          156              O       3.125200       0.533474       5.287120      -0.558520      31.877870 0.49277189E+03  0.11574815E+05                                 7.941675                            6.825880       0.513099       2.208299                    0.998527      27.479025      71.078996       0.735420       0.354571      -1.144105       0.066812       0.000378       0.008295       0.067326       0.006799      -0.011973      -0.009104      -0.133552       0.149627      -0.092989       0.035910       0.057078              8.895283       9.656793       1.894669      -2.543660       7.501899      -3.012579       9.527157           0.092351
          157              O       1.293872       8.168680       5.122700      -0.582516      32.919472 0.52660094E+03  0.12609228E+05                                 8.178435                            7.116563       0.325955       2.141164                    0.996968      28.194283      74.261003       0.709266       0.360654      -1.136290       0.013519      -0.052391      -0.041491       0.068184       0.025180       0.027585      -0.041772       0.107841       0.052929      -0.089234       0.027047       0.062187              9.147510      11.060465       3.217108       2.120322       9.808833       1.711764       6.573231           0.064574
          158              O       9.691995       8.826520       4.934824      -0.588850      35.008776 0.54516798E+03  0.13181080E+05                                 8.593965                            7.280746       0.221137       2.107934                    0.996109      28.413487      75.458194       0.694757       0.364630      -1.132002      -0.032339      -0.037237      -0.042592       0.065165      -0.058998      -0.040661      -0.025823       0.007831      -0.001563      -0.084942       0.022345       0.062597              9.902569       8.488121      -2.393717      -1.177664      14.275682       2.262785       6.943902           0.063709
          159              O       9.976961       1.399668       3.310063      -0.746982      50.772225 0.81998682E+03  0.21929695E+05                                11.106939                            9.047874      -0.256423       1.929704                    0.994702      31.234113      86.902913       0.611734       0.374384      -1.125887      -0.019231      -0.002673      -0.058283       0.061432      -0.014162      -0.004739      -0.014317      -0.000582      -0.069166      -0.030383       0.003598       0.026784             13.225301      13.585259      -5.463338       4.106719      13.817840      -3.609678      12.272805           0.001292
          160              O       1.165009      -4.205476      16.556121      -0.589079      39.807666 0.56278005E+03  0.13659478E+05                                 9.242539                            7.367986       0.333541       2.147693                    0.997660      27.881816      73.203983       0.697623       0.361735      -1.138912       0.070572      -0.067653       0.021731       0.100148      -0.019299       0.012041       0.013511      -0.102684       0.167764      -0.084273       0.023296       0.060977             10.836187       8.230803      -3.081423       0.501941      17.500646      -3.017299       6.777111           0.044403
          161              O       1.091672      -0.065845       7.233795      -0.632058      45.433194 0.60926908E+03  0.15108742E+05                                10.206758                            7.675863       0.174012       2.087792                    0.997074      28.790185      76.811552       0.681099       0.362641      -1.136350       0.033142      -0.019147       0.062404       0.073208      -0.003015      -0.012742      -0.026879       0.057016      -0.246800      -0.090422       0.019708       0.070714             12.808525       6.221042      -1.129940       1.071999      16.165771      -7.799589      16.038762           0.016192
          162              O       1.260347      -2.281216       7.247869      -0.668855      47.845033 0.69279469E+03  0.17769011E+05                                10.544406                            8.238207       0.083400       2.038611                    0.997435      30.038568      81.928917       0.650063       0.367360      -1.130883       0.047301       0.080099       0.048752       0.105024       0.003864      -0.017938       0.017101       0.087196      -0.222620      -0.080370      -0.002423       0.082792             12.502476       6.765477      -0.255651       0.332548      18.191274       5.926330      12.550679           0.042054
          163              O       8.121538      -1.969880      14.672444      -0.568797      35.528264 0.53467662E+03  0.12807608E+05                                 8.580671                            7.130210       0.567907       2.223067                    0.998390      27.736202      72.258577       0.717108       0.356570      -1.143426      -0.050680       0.021211      -0.029754       0.062479       0.032634      -0.060116       0.022394      -0.035820      -0.035328      -0.085875       0.034313       0.051562             10.015293      15.897904       1.466125      -2.140091       6.824444      -0.683610       7.323531           0.098177
          164              O       7.351500      -3.004865      16.456933      -0.558519      31.877737 0.49276905E+03  0.11574742E+05                                 7.941703                            6.825902       0.513074       2.208293                    0.998527      27.478773      71.078526       0.735411       0.354575      -1.144101      -0.066822       0.000379       0.008299       0.067336      -0.006792       0.011956      -0.009109      -0.133517       0.149611      -0.092965       0.035894       0.057072              8.895317       9.656835      -1.894678       2.543670       7.501926      -3.012593       9.527190           0.092352
          165              O       9.182828       4.630341      16.292513      -0.582513      32.919299 0.52659749E+03  0.12609127E+05                                 8.178421                            7.116552       0.325948       2.141163                    0.996968      28.194152      74.260662       0.709264       0.360655      -1.136289      -0.013519      -0.052397      -0.041491       0.068189      -0.025170      -0.027584      -0.041769       0.107833       0.052904      -0.089223       0.027038       0.062184              9.147492      11.060445      -3.217098      -2.120315       9.808813       1.711758       6.573218           0.064593
          166              O       0.784705       5.288181      16.104637      -0.588847      35.008574 0.54516410E+03  0.13180966E+05                                 8.593946                            7.280732       0.221127       2.107932                    0.996109      28.413354      75.457833       0.694756       0.364631      -1.132000       0.032342      -0.037241      -0.042593       0.065169       0.058992       0.040655      -0.025820       0.007843      -0.001580      -0.084931       0.022338       0.062593              9.902544       8.488103       2.393712       1.177659      14.275642       2.262774       6.943886           0.063730
          167              O       0.499739      -2.138671      14.479876      -0.746981      50.772199 0.81998632E+03  0.21929678E+05                                11.106935                            9.047871      -0.256424       1.929704                    0.994702      31.234109      86.902895       0.611735       0.374384      -1.125887       0.019231      -0.002672      -0.058282       0.061431       0.014162       0.004740      -0.014317      -0.000582      -0.069164      -0.030383       0.003599       0.026784             13.225297      13.585260       5.463339      -4.106718      13.817832      -3.609674      12.272799           0.001297
          168              O       9.311691      -0.667137       5.386307      -0.589082      39.807677 0.56278038E+03  0.13659492E+05                                 9.242557                            7.368002       0.333529       2.147689                    0.997660      27.881780      73.203978       0.697620       0.361736      -1.138910      -0.070573      -0.067653       0.021730       0.100148       0.019296      -0.012041       0.013511      -0.102675       0.167750      -0.084265       0.023293       0.060972             10.836210       8.230819       3.081423      -0.501942      17.500684      -3.017308       6.777126           0.044396
          169              O       1.091672      10.979806       3.936019      -0.632066      45.433497 0.60927186E+03  0.15108809E+05                                10.206757                            7.675847       0.174301       2.087877                    0.997074      28.790286      76.811497       0.681105       0.362638      -1.136354       0.033144       0.019151      -0.062404       0.073209       0.003015       0.012749      -0.026873       0.057023      -0.246828      -0.090428       0.019706       0.070723             12.808533       6.221043       1.129956      -1.071952      16.166233      -7.799666      16.038322           0.016186
          170              O       1.260347      -1.257123       3.921945      -0.668902      47.848388 0.69283460E+03  0.17770318E+05                                10.544890                            8.238438       0.083226       2.038546                    0.997435      30.039506      81.932531       0.650053       0.367360      -1.130882       0.047314      -0.080108      -0.048750       0.105036      -0.003841       0.017943       0.017099       0.087237      -0.222621      -0.080370      -0.002443       0.082813             12.503166       6.765711       0.255526      -0.332643      18.192335       5.927046      12.551454           0.041997
          171              O       8.121538       5.807163      18.836997      -0.568839      35.529576 0.53470064E+03  0.12808320E+05                                 8.580838                            7.130333       0.567961       2.223069                    0.998392      27.736937      72.260759       0.717108       0.356566      -1.143430      -0.050700      -0.021214       0.029776       0.062507      -0.032641       0.060145       0.022405      -0.035861      -0.035344      -0.085916       0.034339       0.051577             10.015514      15.898362      -1.466205       2.140072       6.824495      -0.683594       7.323684           0.098163
          172              O       7.351500       6.842148      17.052507      -0.558532      31.878486 0.49278445E+03  0.11575193E+05                                 7.941814                            6.825999       0.513101       2.208293                    0.998527      27.479200      71.079872       0.735408       0.354574      -1.144102      -0.066825      -0.000377      -0.008307       0.067340       0.006788      -0.011975      -0.009109      -0.133546       0.149634      -0.092986       0.035904       0.057082              8.895436       9.656936       1.894584      -2.543694       7.502032      -3.012649       9.527340           0.092345
          173              O       9.182828      -0.793058      17.216927      -0.582448      32.917171 0.52655419E+03  0.12607827E+05                                 8.178084                            7.116274       0.325961       2.141191                    0.996967      28.193023      74.256816       0.709276       0.360656      -1.136288      -0.013504       0.052378       0.041490       0.068171       0.025162       0.027589      -0.041766       0.107799       0.052820      -0.089199       0.027020       0.062179              9.147089      11.060054       3.216978       2.120231       9.808275       1.711581       6.572939           0.064666
          174              O       0.784705      -1.450898      17.404803      -0.588775      35.006690 0.54512491E+03  0.13179782E+05                                 8.593670                            7.280494       0.220968       2.107901                    0.996109      28.412318      75.454412       0.694764       0.364634      -1.131999       0.032305       0.037228       0.042563       0.065124      -0.058971      -0.040630      -0.025790       0.007859      -0.001619      -0.084881       0.022299       0.062581              9.902228       8.487782      -2.393708      -1.177685      14.275251       2.262688       6.943652           0.063793
          175              O       0.499739       5.975954      19.029564      -0.747010      50.774117 0.82002578E+03  0.21931006E+05                                11.107204                            9.048086      -0.256483       1.929669                    0.994700      31.234886      86.905715       0.611727       0.374384      -1.125887       0.019245       0.002672       0.058305       0.061457      -0.014158      -0.004749      -0.014307      -0.000588      -0.069167      -0.030380       0.003603       0.026777             13.225614      13.585702      -5.463377       4.106971      13.817883      -3.609682      12.273258           0.001294
          176              O       9.311691      11.581098       5.783506      -0.589068      39.807211 0.56277344E+03  0.13659279E+05                                 9.242510                            7.367976       0.333484       2.147683                    0.997657      27.881531      73.203150       0.697618       0.361738      -1.138909      -0.070578       0.067660      -0.021731       0.100157      -0.019301       0.012042       0.013513      -0.102677       0.167749      -0.084268       0.023295       0.060973             10.836163       8.230551      -3.081233       0.501866      17.500820      -3.017310       6.777119           0.044424

******************************************************
Auxiliary information for the entire system
The total spin magnetic moment of the unit cell is   1.792281
The total net atomic charge of the unit cell is   -0.000006
Accuracy of reproducing the electrostatic potential in the unit cell:
  The inner radius (bohr) =    5.0000
  The outer radius (bohr) =   12.0000
  Valid grid points have density less than (e/(bohr^3)) =    0.0001
  The number of valid grid points were=       207504
  The rms potential error without charges in kcal/mol is=      3.85057
  The rms potential error with partial charges in kcal/mol is=      0.93727
  The RRMSE value at monopole order=      0.24341
  The rms potential error with partial charges and cloud penetration in kcal/mol is=      0.93050
  The RRMSE value at monopole order with cloud penetration is=      0.24165
  The rms potential error with partial charges and atomic dipoles in kcal/mol is=      0.39553
  The RRMSE value at dipole order=      0.10272
  The rms potential error with partial charges, atomic dipoles and cloud penetration in kcal/mol is=      0.38384
  The RRMSE value at dipole order with cloud penetration=      0.09968

******************************************************
The electron densities and ab initio electrostatic potential were computed in VASP using the PBE functional and
projector augmented wave method. See the main text of the journal article for a description of computational details.
The atomic charges, dipoles, and quadrupoles were computed with the DDEC6 method as described in
(a) T. A. Manz and N. Gabaldon Limas, RSC Adv. 6 (2016) 47771-47801 DOI: 10.1039/c6ra04656h
(b) N. Gabaldon Limas and T. A. Manz, RSC Adv. 8 (2018) 2678-2707 DOI: 10.1039/c7ra11829e.
For each atom in the material, the electron cloud parameters were fit to the spherically averaged atom-in-material
electron density using radial positions for which this density was between 10^-4 and 10^-2 electrons per cubic bohr.
The polarizabilities, dispersion coefficients, and quantum Drude oscillator (QDO) parameters were fit using the MCLF method.
The magnetic structure of the system was optimized in VASP from the default ferromagnetic initial guess using spin polarization.
The atomic spin moments (ASMs) were computed on this optimized magnetic structure using the DDEC6 partition as inputs
to the method of T. A. Manz and D. S. Sholl, J. Chem. Theory Comput. 7 (2011) 4146-4164 DOI: 10.1021/ct200539n.
The RMSE and RRMSE were computed using a uniform grid with Ewald summation.
