# Supplementary material for: A collection of forcefield precursors for metal–organic frameworks
Source: RSC Adv. 2019 Nov 13;9(63):36492–507. doi: 10.1039/c9ra07327b (PMC9075174; doi:10.1039/c9ra07327b)
Supplement: RA-009-C9RA07327B-s3717 [file RA-009-C9RA07327B-s3717.xyz]

  176
jmolscript: load "" {1 1 1} spacegroup "x,y,z" unitcell [{     10.455300     0.000000     0.000000 }, {      0.000000    14.424800     0.000000 }, {      0.000000    -7.046619    22.347659 }]
Er     9.665925     6.788547    17.289266     2.038918
Er     9.665925    -2.933676    16.232222     2.038920
Er     0.789375     0.589634     5.058393     2.038915
Er     0.789375    10.311857     6.115437     2.038915
P      9.120158     8.463222     8.455237     0.883814
P      9.120158     2.438269     2.718593     0.883814
P      1.335142    -1.085041    13.892422     0.883813
P      1.335142     4.939912    19.629066     0.883813
H      9.435908     6.461024    10.521278     0.109354
H      9.427544     6.519898    12.818617     0.124999
H      9.105521    -3.927711    12.758279     0.124537
H      9.041743    10.456362    10.476583     0.114593
H      6.548154     8.023197     9.739110     0.112167
H      4.350450     8.613354     9.180418     0.121613
H      5.635407    10.127290     5.687479     0.127704
H      7.808018     9.613584     6.246171     0.120074
H      1.117672     7.070946     7.960236     0.125195
H      1.670757     4.905743     7.274163     0.128686
H      8.239822     3.991609     6.938948     0.123137
H      7.651189     6.082574     7.631726     0.111106
H      9.435908     4.440467     0.652552     0.109354
H      9.427544    -2.665026    20.702871     0.124998
H      9.105521     7.782583    20.763210     0.124537
H      9.041743     0.445129     0.697247     0.114593
H      6.548154     2.878293     1.434720     0.112168
H      4.350450     2.288136     1.993411     0.121613
H      5.635407     0.774200     5.486350     0.127705
H      7.808018     1.287906     4.927659     0.120074
H      1.117672     3.830544     3.213593     0.125195
H      1.670757     5.995747     3.899666     0.128686
H      8.239822     6.909881     4.234881     0.123137
H      7.651189     4.818916     3.542104     0.111106
H      1.019392     0.917157    11.826381     0.109356
H      1.027756     0.858283     9.529042     0.125001
H      1.349779    11.305892     9.589380     0.124539
H      1.413557    -3.078181    11.871076     0.114595
H      3.907146    -0.645016    12.608549     0.112171
H      6.104850    -1.235173    13.167241     0.121615
H      4.819893    -2.749109    16.660180     0.127706
H      2.647282    -2.235403    16.101488     0.120074
H      9.337628     0.307235    14.387423     0.125194
H      8.784543     2.472438    15.073496     0.128686
H      2.215478     3.386572    15.408711     0.123138
H      2.804111     1.295607    14.715933     0.111107
H      1.019392     2.937714    21.695107     0.109356
H      1.027756    10.043207     1.644788     0.125002
H      1.349779    -0.404402     1.584449     0.124538
H      1.413557     6.933052    21.650412     0.114595
H      3.907146     4.499888    20.912939     0.112172
H      6.104850     5.090045    20.354248     0.121616
H      4.819893     6.603981    16.861309     0.127706
H      2.647282     6.090275    17.420000     0.120074
H      9.337628     3.547637    19.134066     0.125194
H      8.784543     1.382434    18.447993     0.128686
H      2.215478     0.468300    18.112778     0.123138
H      2.804111     2.559265    18.805555     0.111107
H      2.531228    -5.284964    16.760744     0.018567
H      7.924072    -1.761655     5.586915     0.018569
C      9.197527     8.453885    10.239697    -0.138665
C      9.343902     7.272833    10.965996    -0.096927
C      9.350175     7.314042    12.340377    -0.086416
C      9.245622     8.500472    13.019746    -0.009893
C      9.149433     9.685247    12.309091    -0.091487
C      9.118067     9.657120    10.948118    -0.077845
C      9.227848     8.528218    14.523744     0.660342
C      7.418035     8.782930     8.025044    -0.147291
C      6.363096     8.449973     8.934594    -0.106590
C      5.042591     8.782747     8.583736    -0.098813
C      4.766571     9.362194     7.359084     0.002244
C      5.817329     9.698367     6.494230    -0.088722
C      7.120059     9.396524     6.833914    -0.066475
C      3.360333     9.721372     6.970235     0.564331
C      9.515369     6.795673     7.895428    -0.149991
C      0.452714     6.452811     7.761342    -0.076945
C      0.776829     5.159280     7.325563    -0.087516
C     10.284879     4.288387     6.985878     0.003050
C      8.896415     4.620547     7.135608    -0.090505
C      8.550344     5.857755     7.562448    -0.095089
C      0.184013     2.965650     6.404839     0.545896
C      9.197527     2.447606     0.934132    -0.138665
C      9.343902     3.628658     0.207833    -0.096926
C      9.350175    -3.459170    21.181111    -0.086416
C      9.245622    -4.645601    20.501742    -0.009894
C      9.149433    -5.830375    21.212398    -0.091487
C      9.118067     1.244371     0.225711    -0.077845
C      9.227848    -4.673347    18.997745     0.660342
C      7.418035     2.118561     3.148785    -0.147291
C      6.363096     2.451517     2.239235    -0.106590
C      5.042591     2.118744     2.590094    -0.098813
C      4.766571     1.539297     3.814745     0.002243
C      5.817329     1.203123     4.679600    -0.088722
C      7.120059     1.504967     4.339915    -0.066474
C      3.360333     1.180119     4.203595     0.564332
C      9.515369     4.105817     3.278402    -0.149991
C      0.452714     4.448680     3.412488    -0.076945
C      0.776829     5.742211     3.848267    -0.087516
C     10.284879     6.613104     4.187951     0.003050
C      8.896415     6.280944     4.038222    -0.090504
C      8.550344     5.043736     3.611382    -0.095089
C      0.184013     7.935841     4.768990     0.545895
C      1.257773    -1.075704    12.107962    -0.138665
C      1.111398     0.105348    11.381663    -0.096926
C      1.105125     0.064139    10.007282    -0.086413
C      1.209678    -1.122291     9.327913    -0.009892
C      1.305867    -2.307066    10.038568    -0.091487
C      1.337233    -2.278939    11.399541    -0.077847
C      1.227452    -1.150037     7.823915     0.660341
C      3.037265    -1.404749    14.322615    -0.147291
C      4.092204    -1.071792    13.413065    -0.106593
C      5.412709    -1.404566    13.763923    -0.098812
C      5.688729    -1.984013    14.988575     0.002243
C      4.637971    -2.320186    15.853429    -0.088723
C      3.335241    -2.018343    15.513745    -0.066477
C      7.094967    -2.343191    15.377424     0.564332
C      0.939931     0.582508    14.452231    -0.149991
C     10.002586     0.925370    14.586317    -0.076945
C      9.678471     2.218901    15.022096    -0.087517
C      0.170421     3.089794    15.361781     0.003049
C      1.558885     2.757634    15.212051    -0.090505
C      1.904956     1.520426    14.785211    -0.095090
C     10.271287     4.412531    15.942820     0.545896
C      1.257773     4.930575    21.413527    -0.138665
C      1.111398     3.749523    22.139826    -0.096926
C      1.105125    10.837351     1.166548    -0.086413
C      1.209678    12.023782     1.845917    -0.009892
C      1.305867    13.208556     1.135261    -0.091486
C      1.337233     6.133810    22.121948    -0.077847
C      1.227452    12.051528     3.349914     0.660341
C      3.037265     5.259620    19.198874    -0.147291
C      4.092204     4.926664    20.108424    -0.106593
C      5.412709     5.259437    19.757565    -0.098813
C      5.688729     5.838884    18.532914     0.002242
C      4.637971     6.175058    17.668059    -0.088724
C      3.335241     5.873214    18.007744    -0.066476
C      7.094967     6.198062    18.144064     0.564335
C      0.939931     3.272364    19.069257    -0.149992
C     10.002586     2.929501    18.935171    -0.076945
C      9.678471     1.635970    18.499392    -0.087517
C      0.170421     0.765077    18.159708     0.003049
C      1.558885     1.097237    18.309437    -0.090504
C      1.904956     2.334445    18.736277    -0.095090
C     10.271287    -0.557660    17.578669     0.545895
C      1.600706    -5.284964    16.760744     0.592369
C      8.854594    -1.761655     5.586915     0.592362
O      9.303126     7.425508    15.115957    -0.628555
O      9.118067    -4.774449    15.091374    -0.668140
O      2.401582     9.358977     7.703238    -0.567607
O      3.162728    10.392922     5.910956    -0.562947
O      1.372781     2.748474     6.004816    -0.580834
O      9.726566     2.085787     6.217119    -0.589809
O     10.011995     9.471946     7.861906    -0.744327
O      1.101989     8.055845    16.959638    -0.595843
O      9.303126    -3.570636    18.405532    -0.628555
O      9.118067    -5.795479    18.430114    -0.668139
O      2.401582     1.542514     3.470591    -0.567604
O      3.162728     0.508569     5.262874    -0.562945
O      1.372781     8.153016     5.169014    -0.580832
O      9.726566     8.815704     4.956711    -0.589808
O     10.011995     1.429544     3.311923    -0.744327
O      1.101989    -4.200974    16.561850    -0.595843
O      1.152174    -0.047327     7.231702    -0.628559
O      1.337233    -2.272170     7.256285    -0.668141
O      8.053718    -1.980796    14.644421    -0.567610
O      7.292572    -3.014741    16.436703    -0.562945
O      9.082519     4.629707    16.342843    -0.580835
O      0.728734     5.292394    16.130540    -0.589810
O      0.443305    -2.093765    14.485753    -0.744327
O      9.353311    -0.677664     5.388021    -0.595843
O      1.152174    10.948817     3.942127    -0.628558
O      1.337233    -1.251140     3.917545    -0.668140
O      8.053718     5.835667    18.877068    -0.567606
O      7.292572     6.869612    17.084785    -0.562945
O      9.082519    -0.774835    17.178645    -0.580833
O      0.728734    -1.437523    17.390948    -0.589808
O      0.443305     5.948637    19.035736    -0.744328
O      9.353311    11.579155     5.785809    -0.595844

The following XYZ coordinates are in angstroms. Other properties are in atomic units.
The sperically averaged electron density of each atom fit to a function of the form exp(a - br)
eigen_1, eigen_2 and eigen_3 are the three eigenvalues of traceless quadrupole moment tensor
  atom number  atomic symbol              X              Y              Z     net charge C6 coefficient C8 coefficient C10 coefficient fluctuating dipole atomic polarizability isotropic forcefield polarizability              a              b squared Pearson coefficient          <r^3>          <r^4>         wp_QDO          m_QDO          q_QDO       dipole_x       dipole_y       dipole_z         dipole            Qxy            Qxz            Qyz     Q(x^2-y^2)  Q(3z^2 - R^2)        eigen_1        eigen_2        eigen_3 static polarizability      alpha(xx)      alpha(xy)      alpha(xz)      alpha(yy)      alpha(yz)      alpha(zz) atomic spin moment
            1             Er       9.665925       6.788547      17.289266       2.038918     142.403784 0.29908554E+04  0.10012359E+06                                17.756772                           14.547806       2.371422       2.519550                    0.999801      68.546128     154.435363       0.689500       0.265357      -1.354717       0.011515       0.017669       0.014835       0.025785      -0.020684       0.029745       0.022187       0.012512       0.134898      -0.056765      -0.002339       0.059104             21.865083      19.330865      -1.872013      -0.742660      25.968267       0.105216      20.296117           0.002713
            2             Er       9.665925      -2.933676      16.232222       2.038920     142.402799 0.29908305E+04  0.10012254E+06                                17.756688                           14.547742       2.371416       2.519550                    0.999801      68.545956     154.434757       0.689502       0.265357      -1.354717       0.011519      -0.017675      -0.014840       0.025793       0.020683      -0.029745       0.022184       0.012517       0.134898      -0.056763      -0.002340       0.059103             21.864971      19.330769       1.872005       0.742664      25.968134       0.105230      20.296010           0.002715
            3             Er       0.789375       0.589634       5.058393       2.038915     142.404247 0.29908673E+04  0.10012410E+06                                17.756821                           14.547843       2.371422       2.519551                    0.999801      68.546144     154.435539       0.689498       0.265357      -1.354716      -0.011523      -0.017671      -0.014841       0.025794      -0.020681       0.029745       0.022182       0.012520       0.134888      -0.056759      -0.002341       0.059100             21.865147      19.330904      -1.872030      -0.742665      25.968362       0.105220      20.296176           0.002705
            4             Er       0.789375      10.311857       6.115437       2.038915     142.404062 0.29908624E+04  0.10012389E+06                                17.756800                           14.547826       2.371423       2.519551                    0.999801      68.546152     154.435490       0.689499       0.265357      -1.354716      -0.011511       0.017649       0.014835       0.025770       0.020681      -0.029744       0.022184       0.012512       0.134897      -0.056760      -0.002342       0.059102             21.865120      19.330890       1.872028       0.742665      25.968322       0.105221      20.296147           0.002706
            5              P       9.120158       8.463222       8.455237       0.883814     105.249845 0.17840022E+04  0.58237141E+05                                17.571182                           13.095602       0.033427       1.801377                    0.998349      53.933100     168.529858       0.520493       0.360485      -1.130891       0.082455       0.091127      -0.040587       0.129423       0.001761       0.012406       0.001605      -0.005555      -0.066751      -0.026669       0.011062       0.015608             22.446134      21.162026      -0.967808      -1.194141      20.671179       2.142935      25.505197           0.000133
            6              P       9.120158       2.438269       2.718593       0.883814     105.249860 0.17840028E+04  0.58237163E+05                                17.571181                           13.095603       0.033427       1.801378                    0.998349      53.933105     168.529867       0.520493       0.360485      -1.130891       0.082455      -0.091127       0.040587       0.129423      -0.001761      -0.012406       0.001605      -0.005555      -0.066751      -0.026669       0.011062       0.015608             22.446131      21.162035       0.967811       1.194149      20.671193       2.142946      25.505166           0.000133
            7              P       1.335142      -1.085041      13.892422       0.883813     105.249894 0.17840035E+04  0.58237191E+05                                17.571183                           13.095605       0.033427       1.801378                    0.998349      53.933116     168.529898       0.520493       0.360485      -1.130891      -0.082456      -0.091127       0.040587       0.129423       0.001761       0.012406       0.001605      -0.005554      -0.066750      -0.026669       0.011062       0.015608             22.446133      21.162037      -0.967814      -1.194138      20.671174       2.142935      25.505188           0.000130
            8              P       1.335142       4.939912      19.629066       0.883813     105.249873 0.17840026E+04  0.58237155E+05                                17.571184                           13.095604       0.033427       1.801378                    0.998349      53.933115     168.529908       0.520493       0.360485      -1.130891      -0.082456       0.091127      -0.040588       0.129423      -0.001761      -0.012406       0.001605      -0.005554      -0.066750      -0.026669       0.011061       0.015608             22.446138      21.162054       0.967823       1.194144      20.671189       2.142942      25.505171           0.000129
            9              H       9.435908       6.461024      10.521278       0.109354       1.165255 0.83853588E+01  0.82167235E+02                                 1.735903                            1.621958      -1.008583       2.392759                    0.998475       3.369078       9.012674       0.531300       1.176492      -0.733930       0.006120      -0.039553      -0.010248       0.041314      -0.004455       0.001035      -0.000424      -0.034171      -0.013185      -0.015544      -0.004323       0.019867              1.793864       1.327663      -0.109274      -0.058230       2.081066       0.496570       1.972863           0.000047
           10              H       9.427544       6.519898      12.818617       0.124999       1.036225 0.72316177E+01  0.68206906E+02                                 1.602665                            1.504775      -0.839562       2.489087                    0.999531       3.145828       8.224531       0.553063       1.174191      -0.735156       0.002636      -0.034818       0.020053       0.040266      -0.003056      -0.000142      -0.003114      -0.030370      -0.002191      -0.015139      -0.001271       0.016410              1.645799       1.226714      -0.084037       0.056519       1.924439      -0.411571       1.786244           0.000062
           11              H       9.105521      -3.927711      12.758279       0.124537       1.029246 0.72817345E+01  0.70170768E+02                                 1.707833                            1.593878      -1.236224       2.302967                    0.994927       3.540239       9.979182       0.485823       1.308298      -0.701550      -0.002322       0.036093       0.015888       0.039503      -0.002083       0.000534      -0.001521      -0.027171      -0.008420      -0.012360      -0.002922       0.015282              1.772826       1.360831      -0.001695      -0.041838       2.086657       0.460056       1.870989           0.000048
           12              H       9.041743      10.456362      10.476583       0.114593       1.140388 0.85219440E+01  0.84098714E+02                                 1.744182                            1.664630      -0.830927       2.489361                    0.999267       3.310009       8.974668       0.509011       1.219349      -0.725187      -0.002980       0.036888      -0.018426       0.041341      -0.006972       0.001145      -0.003164      -0.030247       0.017478      -0.019574       0.004614       0.014959              1.772640       1.424863       0.032151       0.033771       2.041448      -0.360580       1.851609          -0.000005
           13              H       6.548154       8.023197       9.739110       0.112167       1.176036 0.86682748E+01  0.85620802E+02                                 1.749842                            1.653926      -0.968393       2.416663                    0.998731       3.347559       8.981951       0.523997       1.183397      -0.733081       0.000169      -0.019710       0.038397       0.043161      -0.001235      -0.007952      -0.012223       0.010244       0.031089      -0.017236      -0.001288       0.018524              1.786344       1.689041      -0.150824       0.290939       1.526789      -0.333209       2.143202           0.000009
           14              H       4.350450       8.613354       9.180418       0.121613       1.083769 0.77060577E+01  0.73255688E+02                                 1.599844                            1.514636      -0.894581       2.459067                    0.999048       3.125183       7.990660       0.577140       1.116390      -0.750487      -0.029615      -0.006099       0.027925       0.041159      -0.000515      -0.006308      -0.010277       0.013227       0.029023      -0.016108      -0.000007       0.016116              1.630330       1.994802       0.053031      -0.337289       1.289042      -0.087484       1.607147           0.000330
           15              H       5.635407      10.127290       5.687479       0.127704       1.092358 0.79109954E+01  0.75994493E+02                                 1.638171                            1.559278      -0.881449       2.471626                    0.999309       3.140961       8.176513       0.553233       1.152516      -0.741640      -0.006080       0.019350      -0.036235       0.041526       0.000210      -0.003986      -0.011814       0.011148       0.031911      -0.016236      -0.000469       0.016705              1.657419       1.612134      -0.115856       0.170123       1.492682      -0.348503       1.867441           0.000351
           16              H       7.808018       9.613584       6.246171       0.120074       1.062531 0.73918940E+01  0.71657532E+02                                 1.751586                            1.609373      -1.321796       2.252268                    0.994889       3.682647      10.486551       0.480851       1.313981      -0.699252       0.026686       0.009988      -0.030150       0.041484      -0.003246      -0.001415      -0.009420       0.010743       0.036480      -0.015588       0.000125       0.015462              1.845076       2.259059       0.147819      -0.505177       1.524434      -0.155160       1.751734           0.000258
           17              H       1.117672       7.070946       7.960236       0.125195       1.078858 0.77339483E+01  0.75427459E+02                                 1.749078                            1.634909      -1.101156       2.366933                    0.997022       3.476138       9.758942       0.484575       1.296037      -0.705369       0.034757       0.026819       0.005621       0.044260      -0.000112       0.001954       0.010422       0.011276      -0.033633      -0.017552       0.006050       0.011503              1.819847       1.910834       0.502631       0.122153       2.078635       0.197243       1.470072           0.000176
           18              H       1.670757       4.905743       7.274163       0.128686       1.045335 0.76213128E+01  0.72593406E+02                                 1.598218                            1.537294      -0.813691       2.505113                    0.999628       3.094490       8.043606       0.552997       1.162828      -0.739366       0.038420      -0.009774      -0.002225       0.039706       0.001320       0.003203       0.001822       0.016015      -0.043716      -0.015107      -0.000664       0.015771              1.606425       1.996938      -0.221417      -0.014909       1.519252       0.075478       1.303086           0.000219
           19              H       8.239822       3.991609       6.938948       0.123137       1.072026 0.77455899E+01  0.74353342E+02                                 1.643038                            1.562516      -0.849898       2.482456                    0.999423       3.200107       8.453083       0.539802       1.182023      -0.733600      -0.031816      -0.026957      -0.006866       0.042261       0.006099      -0.000297       0.004272       0.013781      -0.045819      -0.016449      -0.000439       0.016887              1.672539       1.694398       0.362782       0.115319       1.923808       0.231249       1.399411           0.000264
           20              H       7.651189       6.082574       7.631726       0.111106       1.118074 0.81932669E+01  0.79933495E+02                                 1.701274                            1.614580      -0.908882       2.441927                    0.999004       3.330235       8.930176       0.526188       1.193146      -0.730327      -0.039108       0.002005      -0.002733       0.039254       0.006027       0.004139       0.004365       0.017969      -0.033818      -0.013283      -0.004139       0.017422              1.735760       2.203368      -0.349723      -0.127042       1.627934       0.130749       1.375979          -0.000011
           21              H       9.435908       4.440467       0.652552       0.109354       1.165253 0.83853420E+01  0.82167027E+02                                 1.735901                            1.621957      -1.008581       2.392760                    0.998475       3.369074       9.012660       0.531301       1.176492      -0.733930       0.006120       0.039552       0.010248       0.041314       0.004455      -0.001034      -0.000424      -0.034170      -0.013185      -0.015544      -0.004323       0.019867              1.793862       1.327662       0.109274       0.058230       2.081063       0.496569       1.972861           0.000047
           22              H       9.427544      -2.665026      20.702871       0.124998       1.036226 0.72316249E+01  0.68207002E+02                                 1.602668                            1.504777      -0.839563       2.489086                    0.999531       3.145829       8.224540       0.553061       1.174193      -0.735156       0.002636       0.034818      -0.020053       0.040266       0.003056       0.000142      -0.003114      -0.030370      -0.002191      -0.015139      -0.001271       0.016410              1.645802       1.226715       0.084037      -0.056519       1.924442      -0.411572       1.786247           0.000062
           23              H       9.105521       7.782583      20.763210       0.124537       1.029249 0.72817631E+01  0.70171121E+02                                 1.707838                            1.593882      -1.236227       2.302964                    0.994927       3.540246       9.979211       0.485822       1.308299      -0.701550      -0.002322      -0.036093      -0.015888       0.039503       0.002083      -0.000534      -0.001521      -0.027171      -0.008420      -0.012359      -0.002922       0.015282              1.772830       1.360834       0.001694       0.041838       2.086663       0.460058       1.870994           0.000048
           24              H       9.041743       0.445129       0.697247       0.114593       1.140388 0.85219393E+01  0.84098650E+02                                 1.744181                            1.664629      -0.830927       2.489361                    0.999267       3.310008       8.974662       0.509012       1.219349      -0.725188      -0.002980      -0.036888       0.018426       0.041341       0.006972      -0.001145      -0.003164      -0.030247       0.017478      -0.019574       0.004614       0.014959              1.772639       1.424862      -0.032151      -0.033771       2.041446      -0.360580       1.851609          -0.000005
           25              H       6.548154       2.878293       1.434720       0.112168       1.176041 0.86683216E+01  0.85621444E+02                                 1.749852                            1.653935      -0.968394       2.416663                    0.998731       3.347567       8.982004       0.523993       1.183404      -0.733080       0.000169       0.019710      -0.038398       0.043161       0.001235       0.007952      -0.012222       0.010244       0.031090      -0.017236      -0.001288       0.018524              1.786355       1.689052       0.150825      -0.290942       1.526797      -0.333212       2.143215           0.000009
           26              H       4.350450       2.288136       1.993411       0.121613       1.083775 0.77061151E+01  0.73256417E+02                                 1.599855                            1.514646      -0.894581       2.459068                    0.999048       3.125191       7.990707       0.577136       1.116395      -0.750486      -0.029615       0.006099      -0.027925       0.041159       0.000516       0.006308      -0.010277       0.013227       0.029022      -0.016108      -0.000007       0.016116              1.630341       1.994817      -0.053031       0.337292       1.289050      -0.087484       1.607158           0.000329
           27              H       5.635407       0.774200       5.486350       0.127705       1.092354 0.79109571E+01  0.75994016E+02                                 1.638165                            1.559272      -0.881448       2.471627                    0.999309       3.140956       8.176488       0.553235       1.152514      -0.741641      -0.006080      -0.019350       0.036235       0.041526      -0.000211       0.003986      -0.011814       0.011147       0.031911      -0.016235      -0.000469       0.016705              1.657413       1.612128       0.115855      -0.170122       1.492677      -0.348501       1.867434           0.000351
           28              H       7.808018       1.287906       4.927659       0.120074       1.062530 0.73918869E+01  0.71657435E+02                                 1.751584                            1.609372      -1.321794       2.252269                    0.994889       3.682643      10.486532       0.480852       1.313980      -0.699252       0.026686      -0.009988       0.030150       0.041484       0.003246       0.001414      -0.009420       0.010743       0.036480      -0.015588       0.000125       0.015462              1.845073       2.259055      -0.147819       0.505176       1.524433      -0.155160       1.751732           0.000258
           29              H       1.117672       3.830544       3.213593       0.125195       1.078856 0.77339362E+01  0.75427322E+02                                 1.749078                            1.634909      -1.101152       2.366935                    0.997022       3.476135       9.758937       0.484574       1.296038      -0.705368       0.034757      -0.026819      -0.005621       0.044260       0.000112      -0.001955       0.010422       0.011276      -0.033633      -0.017552       0.006050       0.011503              1.819847       1.910834      -0.502631      -0.122153       2.078635       0.197244       1.470072           0.000176
           30              H       1.670757       5.995747       3.899666       0.128686       1.045337 0.76213350E+01  0.72593688E+02                                 1.598222                            1.537298      -0.813693       2.505113                    0.999628       3.094494       8.043627       0.552996       1.162830      -0.739365       0.038420       0.009773       0.002225       0.039706      -0.001320      -0.003203       0.001822       0.016015      -0.043716      -0.015107      -0.000664       0.015771              1.606429       1.996945       0.221417       0.014908       1.519255       0.075478       1.303088           0.000219
           31              H       8.239822       6.909881       4.234881       0.123137       1.072027 0.77455971E+01  0.74353450E+02                                 1.643040                            1.562519      -0.849898       2.482456                    0.999423       3.200109       8.453098       0.539800       1.182025      -0.733600      -0.031815       0.026956       0.006866       0.042261      -0.006099       0.000296       0.004272       0.013781      -0.045818      -0.016448      -0.000439       0.016887              1.672542       1.694402      -0.362783      -0.115319       1.923812       0.231249       1.399412           0.000264
           32              H       7.651189       4.818916       3.542104       0.111106       1.118076 0.81932799E+01  0.79933661E+02                                 1.701275                            1.614582      -0.908883       2.441926                    0.999004       3.330238       8.930189       0.526187       1.193146      -0.730327      -0.039108      -0.002005       0.002733       0.039254      -0.006027      -0.004139       0.004365       0.017969      -0.033818      -0.013283      -0.004139       0.017422              1.735762       2.203370       0.349725       0.127042       1.627936       0.130749       1.375981          -0.000011
           33              H       1.019392       0.917157      11.826381       0.109356       1.165250 0.83853169E+01  0.82166719E+02                                 1.735897                            1.621954      -1.008576       2.392762                    0.998475       3.369070       9.012646       0.531301       1.176492      -0.733930      -0.006120       0.039552       0.010248       0.041314      -0.004455       0.001035      -0.000424      -0.034170      -0.013186      -0.015544      -0.004323       0.019866              1.793858       1.327660      -0.109274      -0.058230       2.081059       0.496567       1.972856           0.000047
           34              H       1.027756       0.858283       9.529042       0.125001       1.036223 0.72315992E+01  0.68206696E+02                                 1.602664                            1.504774      -0.839558       2.489089                    0.999531       3.145823       8.224519       0.553062       1.174192      -0.735156      -0.002636       0.034818      -0.020053       0.040266      -0.003056      -0.000142      -0.003114      -0.030370      -0.002191      -0.015139      -0.001271       0.016410              1.645798       1.226713      -0.084037       0.056519       1.924438      -0.411571       1.786243           0.000064
           35              H       1.349779      11.305892       9.589380       0.124539       1.029243 0.72817078E+01  0.70170463E+02                                 1.707832                            1.593877      -1.236225       2.302967                    0.994927       3.540233       9.979169       0.485822       1.308300      -0.701550       0.002322      -0.036093      -0.015888       0.039503      -0.002083       0.000534      -0.001521      -0.027171      -0.008419      -0.012360      -0.002922       0.015282              1.772824       1.360830      -0.001695      -0.041837       2.086655       0.460056       1.870987           0.000049
           36              H       1.413557      -3.078181      11.871076       0.114595       1.140387 0.85219365E+01  0.84098630E+02                                 1.744181                            1.664630      -0.830927       2.489361                    0.999267       3.310007       8.974665       0.509011       1.219350      -0.725187       0.002980      -0.036888       0.018426       0.041341      -0.006972       0.001145      -0.003164      -0.030247       0.017478      -0.019574       0.004614       0.014959              1.772639       1.424863       0.032151       0.033771       2.041447      -0.360580       1.851608          -0.000007
           37              H       3.907146      -0.645016      12.608549       0.112171       1.176032 0.86682423E+01  0.85620458E+02                                 1.749843                            1.653926      -0.968378       2.416671                    0.998731       3.347553       8.981953       0.523995       1.183403      -0.733080      -0.000169       0.019710      -0.038397       0.043161      -0.001235      -0.007952      -0.012222       0.010244       0.031089      -0.017236      -0.001287       0.018523              1.786344       1.689042      -0.150824       0.290939       1.526789      -0.333209       2.143202           0.000011
           38              H       6.104850      -1.235173      13.167241       0.121615       1.083764 0.77060145E+01  0.73255219E+02                                 1.599844                            1.514636      -0.894564       2.459076                    0.999048       3.125173       7.990647       0.577138       1.116395      -0.750486       0.029615       0.006099      -0.027925       0.041159      -0.000516      -0.006308      -0.010276       0.013227       0.029022      -0.016108      -0.000007       0.016115              1.630330       1.994802       0.053031      -0.337289       1.289042      -0.087484       1.607146           0.000331
           39              H       4.819893      -2.749109      16.660180       0.127706       1.092359 0.79110037E+01  0.75994611E+02                                 1.638173                            1.559279      -0.881443       2.471629                    0.999309       3.140962       8.176524       0.553232       1.152518      -0.741640       0.006080      -0.019350       0.036235       0.041526       0.000210      -0.003986      -0.011814       0.011148       0.031910      -0.016236      -0.000469       0.016704              1.657421       1.612136      -0.115856       0.170123       1.492683      -0.348504       1.867444           0.000342
           40              H       2.647282      -2.235403      16.101488       0.120074       1.062529 0.73918771E+01  0.71657338E+02                                 1.751585                            1.609372      -1.321795       2.252268                    0.994889       3.682645      10.486548       0.480851       1.313982      -0.699252      -0.026686      -0.009988       0.030150       0.041484      -0.003246      -0.001415      -0.009420       0.010743       0.036480      -0.015588       0.000125       0.015462              1.845074       2.259057       0.147818      -0.505176       1.524434      -0.155159       1.751732           0.000255
           41              H       9.337628       0.307235      14.387423       0.125194       1.078854 0.77339195E+01  0.75427136E+02                                 1.749078                            1.634909      -1.101147       2.366937                    0.997022       3.476134       9.758940       0.484573       1.296041      -0.705368      -0.034757      -0.026819      -0.005621       0.044260      -0.000112       0.001955       0.010422       0.011276      -0.033633      -0.017552       0.006050       0.011503              1.819847       1.910834       0.502631       0.122153       2.078634       0.197243       1.470071           0.000175
           42              H       8.784543       2.472438      15.073496       0.128686       1.045338 0.76213376E+01  0.72593726E+02                                 1.598223                            1.537299      -0.813690       2.505114                    0.999628       3.094494       8.043630       0.552995       1.162831      -0.739365      -0.038420       0.009774       0.002225       0.039706       0.001320       0.003203       0.001822       0.016014      -0.043716      -0.015107      -0.000664       0.015771              1.606430       1.996945      -0.221418      -0.014909       1.519257       0.075479       1.303089           0.000217
           43              H       2.215478       3.386572      15.408711       0.123138       1.072018 0.77455141E+01  0.74352393E+02                                 1.643025                            1.562505      -0.849887       2.482460                    0.999423       3.200094       8.453021       0.539806       1.182018      -0.733601       0.031815       0.026957       0.006866       0.042261       0.006099      -0.000297       0.004272       0.013781      -0.045818      -0.016448      -0.000439       0.016887              1.672526       1.694386       0.362778       0.115318       1.923793       0.231246       1.399401           0.000259
           44              H       2.804111       1.295607      14.715933       0.111107       1.118071 0.81932362E+01  0.79933103E+02                                 1.701269                            1.614576      -0.908875       2.441930                    0.999004       3.330230       8.930151       0.526190       1.193143      -0.730328       0.039107      -0.002005       0.002733       0.039254       0.006027       0.004139       0.004365       0.017969      -0.033818      -0.013282      -0.004139       0.017422              1.735755       2.203361      -0.349721      -0.127041       1.627929       0.130748       1.375976          -0.000013
           45              H       1.019392       2.937714      21.695107       0.109356       1.165250 0.83853172E+01  0.82166727E+02                                 1.735898                            1.621954      -1.008576       2.392762                    0.998475       3.369070       9.012648       0.531301       1.176492      -0.733930      -0.006120      -0.039552      -0.010248       0.041314       0.004455      -0.001035      -0.000424      -0.034170      -0.013186      -0.015544      -0.004323       0.019867              1.793859       1.327661       0.109274       0.058230       2.081059       0.496567       1.972857           0.000048
           46              H       1.027756      10.043207       1.644788       0.125002       1.036222 0.72315904E+01  0.68206603E+02                                 1.602664                            1.504773      -0.839556       2.489090                    0.999531       3.145822       8.224520       0.553062       1.174194      -0.735155      -0.002636      -0.034818       0.020053       0.040266       0.003056       0.000142      -0.003114      -0.030371      -0.002191      -0.015139      -0.001271       0.016410              1.645797       1.226713       0.084037      -0.056519       1.924437      -0.411571       1.786242           0.000064
           47              H       1.349779      -0.404402       1.584449       0.124538       1.029244 0.72817158E+01  0.70170567E+02                                 1.707834                            1.593878      -1.236225       2.302967                    0.994927       3.540236       9.979183       0.485822       1.308302      -0.701550       0.002322       0.036093       0.015888       0.039503       0.002083      -0.000534      -0.001521      -0.027171      -0.008419      -0.012360      -0.002922       0.015282              1.772826       1.360831       0.001694       0.041837       2.086657       0.460057       1.870989           0.000049
           48              H       1.413557       6.933052      21.650412       0.114595       1.140390 0.85219591E+01  0.84098927E+02                                 1.744185                            1.664633      -0.830928       2.489361                    0.999267       3.310011       8.974686       0.509010       1.219352      -0.725187       0.002980       0.036888      -0.018426       0.041341       0.006972      -0.001144      -0.003164      -0.030247       0.017478      -0.019574       0.004614       0.014959              1.772644       1.424865      -0.032151      -0.033772       2.041451      -0.360582       1.851614          -0.000007
           49              H       3.907146       4.499888      20.912939       0.112172       1.176033 0.86682554E+01  0.85620650E+02                                 1.749847                            1.653930      -0.968379       2.416671                    0.998731       3.347556       8.981975       0.523993       1.183406      -0.733079      -0.000170      -0.019710       0.038397       0.043161       0.001235       0.007952      -0.012222       0.010244       0.031089      -0.017236      -0.001287       0.018523              1.786349       1.689046       0.150825      -0.290940       1.526792      -0.333210       2.143207           0.000011
           50              H       6.104850       5.090045      20.354248       0.121616       1.083771 0.77060805E+01  0.73256015E+02                                 1.599851                            1.514643      -0.894578       2.459070                    0.999048       3.125185       7.990691       0.577136       1.116396      -0.750486       0.029615      -0.006099       0.027926       0.041159       0.000516       0.006308      -0.010276       0.013226       0.029023      -0.016108      -0.000008       0.016116              1.630338       1.994812      -0.053031       0.337291       1.289047      -0.087484       1.607154           0.000331
           51              H       4.819893       6.603981      16.861309       0.127706       1.092364 0.79110548E+01  0.75995235E+02                                 1.638179                            1.559285      -0.881454       2.471623                    0.999309       3.140972       8.176561       0.553231       1.152518      -0.741640       0.006080       0.019350      -0.036235       0.041526      -0.000211       0.003987      -0.011814       0.011147       0.031911      -0.016235      -0.000469       0.016705              1.657428       1.612143       0.115856      -0.170124       1.492689      -0.348506       1.867451           0.000341
           52              H       2.647282       6.090275      17.420000       0.120074       1.062530 0.73918850E+01  0.71657422E+02                                 1.751585                            1.609372      -1.321796       2.252268                    0.994889       3.682645      10.486543       0.480852       1.313981      -0.699252      -0.026686       0.009988      -0.030150       0.041484       0.003246       0.001414      -0.009420       0.010743       0.036480      -0.015588       0.000125       0.015462              1.845074       2.259056      -0.147819       0.505176       1.524434      -0.155160       1.751732           0.000255
           53              H       9.337628       3.547637      19.134066       0.125194       1.078864 0.77340110E+01  0.75428259E+02                                 1.749089                            1.634919      -1.101161       2.366930                    0.997022       3.476153       9.759012       0.484572       1.296041      -0.705368      -0.034757       0.026819       0.005621       0.044259       0.000112      -0.001954       0.010422       0.011276      -0.033633      -0.017552       0.006050       0.011503              1.819858       1.910846      -0.502636      -0.122154       2.078649       0.197246       1.470080           0.000174
           54              H       8.784543       1.382434      18.447993       0.128686       1.045337 0.76213296E+01  0.72593632E+02                                 1.598222                            1.537298      -0.813688       2.505115                    0.999628       3.094493       8.043627       0.552995       1.162832      -0.739365      -0.038420      -0.009774      -0.002225       0.039706      -0.001320      -0.003203       0.001822       0.016014      -0.043716      -0.015107      -0.000664       0.015771              1.606429       1.996944       0.221417       0.014908       1.519256       0.075478       1.303088           0.000217
           55              H       2.215478       0.468300      18.112778       0.123138       1.072018 0.77455165E+01  0.74352436E+02                                 1.643027                            1.562507      -0.849886       2.482461                    0.999423       3.200095       8.453030       0.539805       1.182020      -0.733601       0.031815      -0.026957      -0.006866       0.042261      -0.006098       0.000297       0.004272       0.013781      -0.045818      -0.016448      -0.000439       0.016887              1.672528       1.694388      -0.362779      -0.115318       1.923795       0.231246       1.399402           0.000260
           56              H       2.804111       2.559265      18.805555       0.111107       1.118067 0.81931967E+01  0.79932604E+02                                 1.701263                            1.614571      -0.908871       2.441932                    0.999004       3.330223       8.930120       0.526191       1.193142      -0.730328       0.039107       0.002005      -0.002733       0.039254      -0.006027      -0.004139       0.004365       0.017969      -0.033818      -0.013282      -0.004139       0.017422              1.735749       2.203352       0.349720       0.127040       1.627924       0.130748       1.375972          -0.000013
           57              H       2.531228      -5.284964      16.760744       0.018567       1.236567 0.88373232E+01  0.86387380E+02                                 1.696987                            1.580029      -0.683608       2.512886                    0.999791       3.395757       8.624141       0.591474       1.059353      -0.765224       0.052377      -0.000000      -0.000000       0.052377      -0.000000      -0.000000       0.000270      -0.005071      -0.024535      -0.008183       0.001554       0.006630              1.734327       2.412128      -0.000000       0.000000       1.497964      -0.082572       1.292888           0.010511
           58              H       7.924072      -1.761655       5.586915       0.018569       1.236546 0.88371406E+01  0.86385166E+02                                 1.696972                            1.580016      -0.683613       2.512888                    0.999791       3.395719       8.624029       0.591475       1.059357      -0.765223      -0.052377      -0.000000       0.000000       0.052377      -0.000000       0.000000       0.000270      -0.005069      -0.024536      -0.008184       0.001555       0.006629              1.734311       2.412103      -0.000000       0.000000       1.497950      -0.082571       1.292878           0.010521
           59              C       9.197527       8.453885      10.239697      -0.138665      41.238811 0.54330853E+03  0.13422909E+05                                10.423326                            7.798111      -0.152792       1.934230                    0.998201      29.632761      85.603817       0.590667       0.419724      -1.068609       0.011953       0.012969       0.073066       0.075165       0.013526      -0.008080      -0.011721       0.045698      -0.007870      -0.028742      -0.002755       0.031497             12.987078       5.844251      -0.383918       1.013578      11.666033       1.505641      21.450951           0.000880
           60              C       9.343902       7.272833      10.965996      -0.096927      33.241535 0.40759262E+03  0.94350134E+04                                 8.954861                            6.720792       0.199475       2.035094                    0.999729      28.951059      82.753305       0.636714       0.415572      -1.064087       0.005616       0.024960       0.028049       0.037964      -0.003602      -0.000437       0.006108      -0.036519      -0.151338      -0.050842       0.006612       0.044230             10.634874       4.649757      -0.690592       0.337584       9.511625       0.473000      17.743239           0.000453
           61              C       9.350175       7.314042      12.340377      -0.086416      32.546032 0.38578073E+03  0.87905523E+04                                 8.835496                            6.538901       0.089144       2.012204                    0.999672      28.047481      79.023361       0.646741       0.415624      -1.066185      -0.000061       0.016281      -0.018573       0.024699      -0.002977      -0.004079      -0.020198      -0.007788      -0.055744      -0.029109       0.006066       0.023043             10.564215       4.447377      -0.464366       0.278975       9.502318       0.947956      17.742950           0.001067
           62              C       9.245622       8.500472      13.019746      -0.009893      36.008411 0.40782698E+03  0.93342378E+04                                 9.391043                            6.641394       0.144469       2.060578                    0.999380      26.264513      71.908559       0.659826       0.405577      -1.082919      -0.002931      -0.000631      -0.047577       0.047672      -0.000366      -0.003260      -0.003713       0.010971      -0.051980      -0.018309       0.003826       0.014483             12.040552       4.669602      -0.354297       0.180048      10.359068       0.103239      21.092987           0.002424
           63              C       9.149433       9.685247      12.309091      -0.091487      32.966784 0.40740420E+03  0.94469089E+04                                 9.035381                            6.801117       0.036581       1.998346                    0.999565      28.559096      82.195247       0.620405       0.425761      -1.055720      -0.001004      -0.018621      -0.014077       0.023364      -0.004463      -0.009740       0.012550       0.010095      -0.069288      -0.029010       0.006343       0.022667             10.809650       4.743254      -0.033022       0.275984       9.966579       0.036700      17.719117           0.000257
           64              C       9.118067       9.657120      10.948118      -0.077845      31.773356 0.39688871E+03  0.91443890E+04                                 8.772770                            6.675479       0.111789       2.022343                    0.999441      28.470033      81.714675       0.631383       0.421044      -1.058517       0.011226      -0.029428       0.012028       0.033715      -0.008563      -0.008147      -0.016858      -0.015020      -0.098924      -0.039716       0.009238       0.030478             10.445952       4.785176       0.194189       0.434900       9.557282       1.713197      16.995397           0.000237
           65              C       9.227848       8.528218      14.523744       0.660342      24.302600 0.23098158E+03  0.46983955E+04                                 7.805398                            5.439342      -0.090789       2.045702                    0.999211      21.477732      59.987745       0.626884       0.480338      -1.013290      -0.022565       0.003248       0.075983       0.079329       0.008015      -0.011188       0.002072       0.166723      -0.260591      -0.087579      -0.040171       0.127749              9.866146       4.252633      -0.446260       0.230446      10.681366      -0.733441      14.664437          -0.000494
           66              C       7.418035       8.782930       8.025044      -0.147291      39.632457 0.55956133E+03  0.13956477E+05                                10.182442                            7.953952      -0.205969       1.915554                    0.997819      30.142613      88.104107       0.579200       0.423984      -1.063640      -0.067379       0.023375      -0.025969       0.075900       0.007828      -0.007880       0.011564      -0.007834      -0.066258      -0.028133       0.007382       0.020751             12.086182      18.065464      -2.305479       1.107338       7.131551      -2.551210      11.061531           0.000858
           67              C       6.363096       8.449973       8.934594      -0.106590      34.307966 0.44144032E+03  0.10418332E+05                                 9.158940                            7.006418       0.151490       2.013352                    0.999785      29.598086      85.264490       0.622341       0.417015      -1.063781      -0.016131       0.018137      -0.024904       0.034776       0.003505      -0.023301      -0.024027      -0.039809       0.115192      -0.045801      -0.009676       0.055476             10.762188      17.059216      -2.121049       1.324757       5.868901      -1.929398       9.358448           0.000739
           68              C       5.042591       8.782747       8.583736      -0.098813      32.458512 0.40610113E+03  0.93655570E+04                                 8.804562                            6.701334       0.052796       1.992979                    0.999649      28.603549      80.863284       0.640453       0.414686      -1.067647       0.021135       0.006529      -0.003804       0.022445       0.010558      -0.021498      -0.005987       0.016383       0.020313      -0.018674      -0.011862       0.030537             10.344793      16.362295      -2.420407       2.096616       5.755646      -2.077871       8.916438           0.001343
           69              C       4.766571       9.362194       7.359084       0.002244      38.075623 0.41978588E+03  0.96838382E+04                                 9.806840                            6.771144       0.046108       2.028049                    0.999153      26.493105      72.973178       0.648274       0.409569      -1.079577       0.034973      -0.009837       0.011427       0.038085       0.005827      -0.003445       0.000050      -0.006598      -0.000873      -0.007785       0.000528       0.007257             12.959461      23.114317      -2.943696       2.381168       6.398539      -2.344578       9.365526           0.003586
           70              C       5.817329       9.698367       6.494230      -0.088722      32.944184 0.39561059E+03  0.90711560E+04                                 8.935159                            6.626348       0.155371       2.034962                    0.999712      28.161291      79.585158       0.641800       0.416209      -1.065841       0.010673      -0.005182       0.016593       0.020398      -0.000236       0.001929      -0.005273      -0.017555       0.054501      -0.017964      -0.001701       0.019665             10.837938      18.786557      -1.772475       0.390854       5.848762      -1.838153       7.878493           0.001689
           71              C       7.120059       9.396524       6.833914      -0.066475      33.484275 0.41358870E+03  0.96632113E+04                                 9.224764                            6.923769      -0.133116       1.946188                    0.998945      28.886864      84.497869       0.603122       0.434658      -1.046287      -0.024894      -0.001349       0.020613       0.032349       0.009886      -0.016602       0.010929      -0.046602       0.055541      -0.040437       0.012068       0.028369             11.019959      17.367393      -1.950653       0.889834       6.500399      -2.427760       9.192087           0.001891
           72              C       3.360333       9.721372       6.970235       0.564331      26.045614 0.26677709E+03  0.56001505E+04                                 8.123208                            5.764768      -0.060495       2.029727                    0.999479      22.726608      63.537975       0.624609       0.467139      -1.024997      -0.038549       0.011493      -0.013239       0.042349       0.025349      -0.017307       0.068967      -0.175078       0.044532      -0.105907      -0.018562       0.124470             10.446295      17.697574      -1.966813       1.760857       6.106432      -2.014150       7.534878          -0.003227
           73              C       9.515369       6.795673       7.895428      -0.149991      40.749597 0.60052772E+03  0.15258554E+05                                10.458116                            8.287408      -0.288189       1.886809                    0.996977      30.702956      90.837611       0.562070       0.428880      -1.059662       0.019391      -0.068718      -0.034022       0.079093       0.003375      -0.004215      -0.005365      -0.015190       0.047748      -0.016568      -0.001702       0.018271             12.630991      11.349757      -1.440551      -0.943168      17.755614       5.534117       8.787602           0.001419
           74              C       0.452714       6.452811       7.761342      -0.076945      32.357496 0.44551197E+03  0.10584007E+05                                 9.012163                            7.176013      -0.067662       1.962892                    0.998271      29.322712      85.949185       0.594808       0.433449      -1.049030      -0.012317      -0.019473      -0.028719       0.036819       0.017204       0.006284      -0.003595       0.050158       0.010917      -0.033005       0.003455       0.029551             10.492022       9.669696      -0.777211      -0.689700      15.190793       3.716054       6.615577           0.001044
           75              C       0.776829       5.159280       7.325563      -0.087516      30.132632 0.38808396E+03  0.88904986E+04                                 8.500271                            6.630726       0.039622       2.001280                    0.999563      28.285695      80.923307       0.629329       0.424842      -1.056264      -0.010021       0.023365      -0.006737       0.026300      -0.006152      -0.006815      -0.016040       0.031435       0.007876      -0.027815       0.010229       0.017586              9.951144       8.296141      -0.302973       0.185341      15.378312       3.950587       6.178980           0.001021
           76              C      10.284879       4.288387       6.985878       0.003050      35.483487 0.42409693E+03  0.98562227E+04                                 9.472898                            6.896265      -0.146278       1.969824                    0.998734      26.821460      75.342264       0.626710       0.420527      -1.067261      -0.017441       0.037157       0.003905       0.041232      -0.006081      -0.004774      -0.016311       0.011837      -0.005702      -0.021885       0.008864       0.013021             12.088700       9.464442      -1.743292      -0.688649      19.271852       5.808757       7.529806           0.002103
           77              C       8.896415       4.620547       7.135608      -0.090505      31.125230 0.41221093E+03  0.95718931E+04                                 8.663190                            6.829968       0.035709       1.994723                    0.999515      28.633494      82.059679       0.621554       0.424374      -1.058187       0.012354       0.012412      -0.000574       0.017522       0.021106       0.003734      -0.007204       0.027665      -0.022503      -0.025203      -0.003783       0.028986             10.034375       9.094831      -1.939265      -0.946939      14.611800       3.994957       6.396494           0.002059
           78              C       8.550344       5.857755       7.562448      -0.095089      31.238044 0.40348538E+03  0.93478180E+04                                 8.654692                            6.736078       0.105931       2.008656                    0.999789      29.109060      84.162840       0.626911       0.421714      -1.056619       0.028684      -0.007801      -0.014081       0.032892       0.016029       0.007923      -0.017660       0.080047       0.013261      -0.051676       0.010176       0.041500             10.092734       9.107439      -1.452967      -0.591429      14.705738       4.226330       6.465026           0.000426
           79              C       0.184013       2.965650       6.404839       0.545896      25.696215 0.28194039E+03  0.60156617E+04                                 8.084550                            5.949684      -0.112158       2.003055                    0.999493      23.446730      66.622761       0.609703       0.470827      -1.020460       0.014249      -0.042884      -0.002919       0.045283       0.005947       0.038292      -0.073874       0.048575       0.167266      -0.095596      -0.007214       0.102811             10.178872       8.085354      -1.487619      -1.063691      15.933014       4.138380       6.518249          -0.002766
           80              C       9.197527       2.447606       0.934132      -0.138665      41.238807 0.54330869E+03  0.13422914E+05                                10.423326                            7.798113      -0.152792       1.934230                    0.998201      29.632760      85.603817       0.590666       0.419724      -1.068609       0.011953      -0.012969      -0.073066       0.075165      -0.013526       0.008080      -0.011721       0.045699      -0.007870      -0.028742      -0.002755       0.031497             12.987076       5.844253       0.383918      -1.013578      11.666032       1.505645      21.450944           0.000880
           81              C       9.343902       3.628658       0.207833      -0.096926      33.241520 0.40759254E+03  0.94350110E+04                                 8.954859                            6.720792       0.199478       2.035095                    0.999729      28.951044      82.753258       0.636713       0.415572      -1.064087       0.005616      -0.024959      -0.028049       0.037964       0.003602       0.000438       0.006108      -0.036519      -0.151338      -0.050842       0.006612       0.044230             10.634869       4.649756       0.690592      -0.337584       9.511621       0.473000      17.743231           0.000454
           82              C       9.350175      -3.459170      21.181111      -0.086416      32.546024 0.38578078E+03  0.87905540E+04                                 8.835496                            6.538903       0.089146       2.012205                    0.999672      28.047473      79.023348       0.646740       0.415624      -1.066185      -0.000062      -0.016281       0.018573       0.024699       0.002977       0.004079      -0.020198      -0.007788      -0.055744      -0.029109       0.006066       0.023043             10.564213       4.447377       0.464367      -0.278976       9.502322       0.947950      17.742939           0.001066
           83              C       9.245622      -4.645601      20.501742      -0.009894      36.008440 0.40782720E+03  0.93342440E+04                                 9.391046                            6.641395       0.144470       2.060578                    0.999380      26.264524      71.908588       0.659826       0.405577      -1.082919      -0.002931       0.000631       0.047578       0.047672       0.000366       0.003260      -0.003713       0.010971      -0.051981      -0.018309       0.003826       0.014483             12.040556       4.669603       0.354297      -0.180049      10.359068       0.103231      21.092997           0.002425
           84              C       9.149433      -5.830375      21.212398      -0.091487      32.966809 0.40740420E+03  0.94469095E+04                                 9.035384                            6.801116       0.036581       1.998346                    0.999565      28.559117      82.195326       0.620406       0.425761      -1.055720      -0.001003       0.018621       0.014077       0.023364       0.004462       0.009740       0.012549       0.010095      -0.069288      -0.029010       0.006343       0.022667             10.809655       4.743254       0.033022      -0.275985       9.966580       0.036700      17.719131           0.000255
           85              C       9.118067       1.244371       0.225711      -0.077845      31.773361 0.39688850E+03  0.91443829E+04                                 8.772770                            6.675477       0.111790       2.022344                    0.999441      28.470027      81.714652       0.631383       0.421044      -1.058517       0.011226       0.029428      -0.012028       0.033715       0.008562       0.008146      -0.016858      -0.015020      -0.098924      -0.039716       0.009238       0.030478             10.445953       4.785175      -0.194189      -0.434901       9.557277       1.713196      16.995407           0.000236
           86              C       9.227848      -4.673347      18.997745       0.660342      24.302633 0.23098189E+03  0.46984031E+04                                 7.805403                            5.439345      -0.090787       2.045702                    0.999211      21.477745      59.987779       0.626884       0.480337      -1.013290      -0.022564      -0.003249      -0.075983       0.079329      -0.008015       0.011188       0.002073       0.166724      -0.260594      -0.087580      -0.040171       0.127750              9.866153       4.252635       0.446260      -0.230445      10.681367      -0.733431      14.664456          -0.000493
           87              C       7.418035       2.118561       3.148785      -0.147291      39.632447 0.55956101E+03  0.13956466E+05                                10.182439                            7.953950      -0.205968       1.915555                    0.997819      30.142607      88.104081       0.579200       0.423984      -1.063640      -0.067379      -0.023375       0.025969       0.075899      -0.007828       0.007880       0.011564      -0.007834      -0.066258      -0.028133       0.007382       0.020751             12.086179      18.065464       2.305477      -1.107324       7.131548      -2.551206      11.061526           0.000858
           88              C       6.363096       2.451517       2.239235      -0.106590      34.307974 0.44144009E+03  0.10418328E+05                                 9.158947                            7.006419       0.151491       2.013352                    0.999785      29.598097      85.264588       0.622341       0.417015      -1.063781      -0.016131      -0.018137       0.024904       0.034776      -0.003506       0.023300      -0.024027      -0.039809       0.115191      -0.045800      -0.009676       0.055476             10.762200      17.059239       2.121053      -1.324765       5.868903      -1.929401       9.358459           0.000739
           89              C       5.042591       2.118744       2.590094      -0.098813      32.458552 0.40610133E+03  0.93655649E+04                                 8.804576                            6.701339       0.052796       1.992979                    0.999649      28.603560      80.863391       0.640452       0.414687      -1.067646       0.021136      -0.006528       0.003804       0.022445      -0.010558       0.021498      -0.005987       0.016383       0.020311      -0.018674      -0.011863       0.030537             10.344814      16.362334       2.420414      -2.096625       5.755653      -2.077875       8.916455           0.001343
           90              C       4.766571       1.539297       3.814745       0.002243      38.075636 0.41978629E+03  0.96838499E+04                                 9.806840                            6.771147       0.046107       2.028049                    0.999153      26.493121      72.973229       0.648274       0.409569      -1.079577       0.034973       0.009837      -0.011427       0.038085      -0.005827       0.003445       0.000050      -0.006598      -0.000873      -0.007785       0.000528       0.007257             12.959458      23.114295       2.943696      -2.381180       6.398541      -2.344584       9.365537           0.003585
           91              C       5.817329       1.203123       4.679600      -0.088722      32.944133 0.39561038E+03  0.90711492E+04                                 8.935149                            6.626346       0.155371       2.034962                    0.999712      28.161279      79.585091       0.641800       0.416209      -1.065841       0.010673       0.005182      -0.016593       0.020398       0.000235      -0.001928      -0.005273      -0.017555       0.054503      -0.017965      -0.001701       0.019666             10.837919      18.786509       1.772470      -0.390854       5.848759      -1.838153       7.878487           0.001690
           92              C       7.120059       1.504967       4.339915      -0.066474      33.484255 0.41358876E+03  0.96632116E+04                                 9.224757                            6.923768      -0.133114       1.946189                    0.998945      28.886845      84.497773       0.603123       0.434658      -1.046287      -0.024894       0.001349      -0.020612       0.032348      -0.009885       0.016602       0.010929      -0.046602       0.055542      -0.040437       0.012068       0.028369             11.019947      17.367357       1.950650      -0.889833       6.500397      -2.427762       9.192086           0.001891
           93              C       3.360333       1.180119       4.203595       0.564332      26.045639 0.26677752E+03  0.56001616E+04                                 8.123211                            5.764771      -0.060500       2.029725                    0.999479      22.726619      63.538002       0.624610       0.467139      -1.024997      -0.038550      -0.011493       0.013239       0.042349      -0.025348       0.017307       0.068966      -0.175077       0.044532      -0.105907      -0.018562       0.124469             10.446297      17.697569       1.966815      -1.760866       6.106435      -2.014154       7.534887          -0.003233
           94              C       9.515369       4.105817       3.278402      -0.149991      40.749609 0.60052799E+03  0.15258562E+05                                10.458116                            8.287408      -0.288189       1.886809                    0.996977      30.702955      90.837591       0.562070       0.428880      -1.059662       0.019391       0.068718       0.034022       0.079093      -0.003374       0.004214      -0.005365      -0.015190       0.047748      -0.016568      -0.001702       0.018270             12.630991      11.349754       1.440559       0.943171      17.755619       5.534117       8.787602           0.001419
           95              C       0.452714       4.448680       3.412488      -0.076945      32.357486 0.44551180E+03  0.10584001E+05                                 9.012161                            7.176011      -0.067658       1.962894                    0.998271      29.322687      85.949086       0.594809       0.433449      -1.049030      -0.012317       0.019473       0.028719       0.036819      -0.017203      -0.006284      -0.003595       0.050158       0.010920      -0.033006       0.003455       0.029550             10.492020       9.669689       0.777216       0.689699      15.190797       3.716056       6.615575           0.001045
           96              C       0.776829       5.742211       3.848267      -0.087516      30.132616 0.38808364E+03  0.88904897E+04                                 8.500268                            6.630723       0.039623       2.001281                    0.999563      28.285693      80.923304       0.629329       0.424842      -1.056264      -0.010021      -0.023365       0.006737       0.026300       0.006152       0.006815      -0.016040       0.031435       0.007879      -0.027815       0.010230       0.017585              9.951140       8.296145       0.302969      -0.185342      15.378302       3.950582       6.178975           0.001020
           97              C      10.284879       6.613104       4.187951       0.003050      35.483479 0.42409680E+03  0.98562183E+04                                 9.472893                            6.896262      -0.146277       1.969824                    0.998734      26.821460      75.342242       0.626711       0.420527      -1.067261      -0.017441      -0.037157      -0.003905       0.041232       0.006081       0.004774      -0.016310       0.011837      -0.005701      -0.021885       0.008864       0.013021             12.088691       9.464442       1.743287       0.688646      19.271834       5.808748       7.529797           0.002103
           98              C       8.896415       6.280944       4.038222      -0.090504      31.125181 0.41221013E+03  0.95718703E+04                                 8.663180                            6.829961       0.035712       1.994724                    0.999515      28.633479      82.059623       0.621554       0.424374      -1.058187       0.012354      -0.012412       0.000573       0.017521      -0.021106      -0.003733      -0.007205       0.027665      -0.022499      -0.025203      -0.003782       0.028985             10.034362       9.094827       1.939260       0.946936      14.611777       3.994946       6.396483           0.002059
           99              C       8.550344       5.043736       3.611382      -0.095089      31.238040 0.40348536E+03  0.93478167E+04                                 8.654690                            6.736077       0.105935       2.008657                    0.999789      29.109049      84.162784       0.626911       0.421714      -1.056619       0.028684       0.007802       0.014080       0.032892      -0.016029      -0.007923      -0.017661       0.080046       0.013260      -0.051676       0.010176       0.041500             10.092732       9.107433       1.452971       0.591430      14.705740       4.226328       6.465023           0.000426
          100              C       0.184013       7.935841       4.768990       0.545895      25.696258 0.28194100E+03  0.60156777E+04                                 8.084557                            5.949689      -0.112155       2.003056                    0.999493      23.446753      66.622831       0.609703       0.470827      -1.020460       0.014249       0.042884       0.002920       0.045283      -0.005947      -0.038292      -0.073873       0.048573       0.167268      -0.095595      -0.007216       0.102811             10.178881       8.085359       1.487615       1.063691      15.933028       4.138384       6.518255          -0.002767
          101              C       1.257773      -1.075704      12.107962      -0.138665      41.238770 0.54330801E+03  0.13422892E+05                                10.423315                            7.798105      -0.152788       1.934231                    0.998201      29.632748      85.603744       0.590667       0.419724      -1.068609      -0.011954      -0.012969      -0.073066       0.075165       0.013526      -0.008080      -0.011721       0.045699      -0.007871      -0.028742      -0.002755       0.031497             12.987061       5.844246      -0.383918       1.013577      11.666023       1.505639      21.450914           0.000881
          102              C       1.111398       0.105348      11.381663      -0.096926      33.241530 0.40759271E+03  0.94350161E+04                                 8.954862                            6.720795       0.199484       2.035097                    0.999729      28.951050      82.753282       0.636713       0.415572      -1.064087      -0.005616      -0.024960      -0.028049       0.037964      -0.003601      -0.000437       0.006108      -0.036517      -0.151339      -0.050843       0.006613       0.044229             10.634873       4.649758      -0.690593       0.337585       9.511625       0.472993      17.743235           0.000456
          103              C       1.105125       0.064139      10.007282      -0.086413      32.545946 0.38577967E+03  0.87905211E+04                                 8.835477                            6.538890       0.089155       2.012209                    0.999672      28.047437      79.023175       0.646742       0.415623      -1.066186       0.000061      -0.016281       0.018573       0.024699      -0.002977      -0.004079      -0.020198      -0.007787      -0.055742      -0.029109       0.006066       0.023042             10.564189       4.447368      -0.464366       0.278975       9.502300       0.947948      17.742899           0.001072
          104              C       1.209678      -1.122291       9.327913      -0.009892      36.008351 0.40782642E+03  0.93342203E+04                                 9.391027                            6.641386       0.144475       2.060580                    0.999380      26.264494      71.908447       0.659827       0.405577      -1.082919       0.002931       0.000631       0.047577       0.047671      -0.000366      -0.003260      -0.003713       0.010970      -0.051982      -0.018309       0.003827       0.014483             12.040528       4.669595      -0.354296       0.180048      10.359052       0.103237      21.092938           0.002427
          105              C       1.305867      -2.307066      10.038568      -0.091487      32.966759 0.40740389E+03  0.94468991E+04                                 9.035375                            6.801114       0.036579       1.998346                    0.999565      28.559079      82.195171       0.620406       0.425761      -1.055720       0.001003       0.018620       0.014077       0.023364      -0.004462      -0.009740       0.012550       0.010096      -0.069285      -0.029009       0.006342       0.022667             10.809642       4.743251      -0.033022       0.275984       9.966572       0.036700      17.719103           0.000258
          106              C       1.337233      -2.278939      11.399541      -0.077847      31.773392 0.39688931E+03  0.91444062E+04                                 8.772776                            6.675484       0.111788       2.022343                    0.999441      28.470055      81.714754       0.631382       0.421044      -1.058517      -0.011227       0.029428      -0.012028       0.033715      -0.008562      -0.008147      -0.016858      -0.015021      -0.098925      -0.039716       0.009238       0.030478             10.445959       4.785179       0.194189       0.434901       9.557289       1.713200      16.995408           0.000235
          107              C       1.227452      -1.150037       7.823915       0.660341      24.302508 0.23098063E+03  0.46983707E+04                                 7.805377                            5.439329      -0.090793       2.045702                    0.999211      21.477678      59.987537       0.626885       0.480337      -1.013290       0.022564      -0.003248      -0.075983       0.079329       0.008014      -0.011188       0.002072       0.166719      -0.260585      -0.087576      -0.040170       0.127746              9.866116       4.252623      -0.446259       0.230445      10.681340      -0.733440      14.664384          -0.000489
          108              C       3.037265      -1.404749      14.322615      -0.147291      39.632458 0.55956132E+03  0.13956477E+05                                10.182442                            7.953952      -0.205972       1.915553                    0.997819      30.142621      88.104146       0.579200       0.423984      -1.063640       0.067379      -0.023374       0.025969       0.075899       0.007828      -0.007881       0.011564      -0.007834      -0.066257      -0.028133       0.007382       0.020751             12.086182      18.065463      -2.305478       1.107338       7.131551      -2.551212      11.061533           0.000857
          109              C       4.092204      -1.071792      13.413065      -0.106593      34.308059 0.44144193E+03  0.10418381E+05                                 9.158960                            7.006433       0.151494       2.013352                    0.999785      29.598138      85.264716       0.622340       0.417015      -1.063781       0.016131      -0.018137       0.024904       0.034776       0.003505      -0.023300      -0.024028      -0.039809       0.115192      -0.045801      -0.009676       0.055477             10.762211      17.059256      -2.121052       1.324757       5.868911      -1.929401       9.358467           0.000740
          110              C       5.412709      -1.404566      13.763923      -0.098812      32.458467 0.40610056E+03  0.93655406E+04                                 8.804554                            6.701329       0.052805       1.992982                    0.999649      28.603521      80.863189       0.640453       0.414686      -1.067647      -0.021135      -0.006528       0.003804       0.022445       0.010557      -0.021498      -0.005987       0.016385       0.020311      -0.018674      -0.011863       0.030537             10.344783      16.362279      -2.420401       2.096610       5.755640      -2.077868       8.916429           0.001342
          111              C       5.688729      -1.984013      14.988575       0.002243      38.075577 0.41978551E+03  0.96838267E+04                                 9.806830                            6.771140       0.046110       2.028050                    0.999153      26.493092      72.973111       0.648275       0.409569      -1.079577      -0.034972       0.009837      -0.011426       0.038084       0.005827      -0.003445       0.000049      -0.006598      -0.000871      -0.007785       0.000528       0.007257             12.959446      23.114288      -2.943689       2.381161       6.398532      -2.344575       9.365518           0.003579
          112              C       4.637971      -2.320186      15.853429      -0.088723      32.944217 0.39561108E+03  0.90711707E+04                                 8.935166                            6.626352       0.155373       2.034962                    0.999712      28.161313      79.585249       0.641799       0.416209      -1.065841      -0.010672       0.005182      -0.016594       0.020398      -0.000236       0.001929      -0.005273      -0.017553       0.054502      -0.017963      -0.001702       0.019665             10.837945      18.786568      -1.772476       0.390858       5.848767      -1.838156       7.878500           0.001678
          113              C       3.335241      -2.018343      15.513745      -0.066477      33.484366 0.41359010E+03  0.96632534E+04                                 9.224784                            6.923784      -0.133123       1.946185                    0.998945      28.886917      84.498101       0.603121       0.434658      -1.046286       0.024894       0.001350      -0.020612       0.032348       0.009885      -0.016603       0.010929      -0.046601       0.055541      -0.040437       0.012067       0.028369             11.019984      17.367432      -1.950659       0.889841       6.500413      -2.427767       9.192108           0.001887
          114              C       7.094967      -2.343191      15.377424       0.564332      26.045453 0.26677534E+03  0.56001035E+04                                 8.123169                            5.764744      -0.060492       2.029730                    0.999479      22.726522      63.537630       0.624612       0.467139      -1.024998       0.038548      -0.011493       0.013239       0.042348       0.025348      -0.017308       0.068964      -0.175074       0.044535      -0.105906      -0.018560       0.124466             10.446238      17.697465      -1.966796       1.760840       6.106404      -2.014140       7.534844          -0.003241
          115              C       0.939931       0.582508      14.452231      -0.149991      40.749578 0.60052746E+03  0.15258545E+05                                10.458111                            8.287405      -0.288190       1.886808                    0.996977      30.702945      90.837550       0.562070       0.428880      -1.059662      -0.019391       0.068717       0.034023       0.079093       0.003374      -0.004215      -0.005365      -0.015190       0.047749      -0.016568      -0.001702       0.018271             12.630981      11.349754      -1.440556      -0.943170      17.755596       5.534109       8.787594           0.001420
          116              C      10.002586       0.925370      14.586317      -0.076945      32.357481 0.44551173E+03  0.10584000E+05                                 9.012163                            7.176013      -0.067657       1.962894                    0.998271      29.322695      85.949145       0.594808       0.433450      -1.049030       0.012317       0.019473       0.028720       0.036820       0.017204       0.006284      -0.003594       0.050158       0.010920      -0.033006       0.003456       0.029551             10.492023       9.669696      -0.777217      -0.689701      15.190795       3.716054       6.615576           0.001047
          117              C       9.678471       2.218901      15.022096      -0.087517      30.132623 0.38808380E+03  0.88904947E+04                                 8.500271                            6.630726       0.039624       2.001281                    0.999563      28.285689      80.923307       0.629329       0.424842      -1.056264       0.010021      -0.023364       0.006738       0.026300      -0.006153      -0.006816      -0.016040       0.031433       0.007877      -0.027815       0.010229       0.017586              9.951145       8.296144      -0.302977       0.185339      15.378313       3.950587       6.178979           0.001021
          118              C       0.170421       3.089794      15.361781       0.003049      35.483420 0.42409616E+03  0.98561991E+04                                 9.472884                            6.896257      -0.146274       1.969825                    0.998734      26.821430      75.342127       0.626711       0.420527      -1.067261       0.017441      -0.037157      -0.003905       0.041232      -0.006081      -0.004775      -0.016311       0.011838      -0.005702      -0.021886       0.008865       0.013021             12.088678       9.464427      -1.743285      -0.688646      19.271814       5.808745       7.529794           0.002103
          119              C       1.558885       2.757634      15.212051      -0.090505      31.125164 0.41221003E+03  0.95718650E+04                                 8.663173                            6.829959       0.035715       1.994725                    0.999515      28.633449      82.059456       0.621555       0.424374      -1.058188      -0.012354      -0.012412       0.000573       0.017521       0.021106       0.003733      -0.007205       0.027663      -0.022498      -0.025203      -0.003782       0.028985             10.034352       9.094814      -1.939263      -0.946938      14.611762       3.994944       6.396481           0.002055
          120              C       1.904956       1.520426      14.785211      -0.095090      31.238016 0.40348512E+03  0.93478084E+04                                 8.654680                            6.736072       0.105942       2.008659                    0.999789      29.109045      84.162721       0.626912       0.421713      -1.056619      -0.028684       0.007802       0.014080       0.032892       0.016029       0.007923      -0.017662       0.080046       0.013261      -0.051677       0.010177       0.041500             10.092717       9.107428      -1.452964      -0.591428      14.705707       4.226318       6.465015           0.000425
          121              C      10.271287       4.412531      15.942820       0.545896      25.696123 0.28193934E+03  0.60156328E+04                                 8.084526                            5.949669      -0.112154       2.003058                    0.999493      23.446681      66.622550       0.609704       0.470827      -1.020461      -0.014249       0.042883       0.002920       0.045283       0.005947       0.038292      -0.073872       0.048573       0.167261      -0.095594      -0.007214       0.102809             10.178837       8.085332      -1.487605      -1.063686      15.932950       4.138361       6.518228          -0.002772
          122              C       1.257773       4.930575      21.413527      -0.138665      41.238816 0.54330882E+03  0.13422918E+05                                10.423327                            7.798114      -0.152789       1.934231                    0.998201      29.632769      85.603853       0.590666       0.419724      -1.068609      -0.011954       0.012969       0.073067       0.075165      -0.013527       0.008080      -0.011721       0.045698      -0.007871      -0.028742      -0.002755       0.031497             12.987077       5.844253       0.383919      -1.013578      11.666035       1.505643      21.450944           0.000880
          123              C       1.111398       3.749523      22.139826      -0.096926      33.241571 0.40759335E+03  0.94350352E+04                                 8.954872                            6.720802       0.199480       2.035095                    0.999729      28.951068      82.753373       0.636712       0.415572      -1.064087      -0.005615       0.024960       0.028049       0.037964       0.003602       0.000437       0.006108      -0.036519      -0.151338      -0.050842       0.006612       0.044230             10.634884       4.649763       0.690593      -0.337585       9.511633       0.472995      17.743257           0.000457
          124              C       1.105125      10.837351       1.166548      -0.086413      32.545995 0.38578047E+03  0.87905445E+04                                 8.835489                            6.538899       0.089153       2.012208                    0.999672      28.047456      79.023269       0.646741       0.415624      -1.066185       0.000061       0.016281      -0.018573       0.024699       0.002977       0.004079      -0.020198      -0.007789      -0.055741      -0.029108       0.006065       0.023043             10.564203       4.447374       0.464366      -0.278976       9.502312       0.947946      17.742924           0.001072
          125              C       1.209678      12.023782       1.845917      -0.009892      36.008381 0.40782650E+03  0.93342232E+04                                 9.391035                            6.641388       0.144475       2.060580                    0.999380      26.264496      71.908476       0.659827       0.405577      -1.082919       0.002931      -0.000631      -0.047577       0.047671       0.000366       0.003260      -0.003713       0.010969      -0.051981      -0.018309       0.003827       0.014482             12.040543       4.669598       0.354296      -0.180049      10.359054       0.103227      21.092975           0.002427
          126              C       1.305867      13.208556       1.135261      -0.091486      32.966768 0.40740363E+03  0.94468929E+04                                 9.035379                            6.801113       0.036578       1.998346                    0.999565      28.559084      82.195215       0.620406       0.425761      -1.055720       0.001003      -0.018620      -0.014077       0.023364       0.004462       0.009740       0.012550       0.010096      -0.069285      -0.029010       0.006343       0.022667             10.809650       4.743252       0.033022      -0.275986       9.966571       0.036697      17.719126           0.000258
          127              C       1.337233       6.133810      22.121948      -0.077847      31.773419 0.39688942E+03  0.91444103E+04                                 8.772782                            6.675486       0.111787       2.022342                    0.999441      28.470067      81.714819       0.631382       0.421044      -1.058516      -0.011227      -0.029428       0.012028       0.033716       0.008562       0.008147      -0.016858      -0.015021      -0.098925      -0.039716       0.009238       0.030478             10.445968       4.785181      -0.194189      -0.434902       9.557291       1.713196      16.995432           0.000234
          128              C       1.227452      12.051528       3.349914       0.660341      24.302522 0.23098071E+03  0.46983731E+04                                 7.805380                            5.439330      -0.090798       2.045701                    0.999211      21.477682      59.987558       0.626885       0.480337      -1.013290       0.022564       0.003248       0.075983       0.079330      -0.008014       0.011188       0.002072       0.166719      -0.260585      -0.087576      -0.040170       0.127746              9.866122       4.252625       0.446259      -0.230444      10.681337      -0.733431      14.664405          -0.000491
          129              C       3.037265       5.259620      19.198874      -0.147291      39.632454 0.55956092E+03  0.13956464E+05                                10.182442                            7.953950      -0.205971       1.915554                    0.997819      30.142611      88.104112       0.579200       0.423984      -1.063640       0.067379       0.023374      -0.025969       0.075899      -0.007829       0.007881       0.011564      -0.007834      -0.066258      -0.028133       0.007382       0.020751             12.086186      18.065478       2.305481      -1.107334       7.131550      -2.551209      11.061530           0.000856
          130              C       4.092204       4.926664      20.108424      -0.106593      34.308053 0.44144144E+03  0.10418368E+05                                 9.158962                            7.006431       0.151494       2.013352                    0.999785      29.598137      85.264742       0.622340       0.417015      -1.063780       0.016131       0.018136      -0.024905       0.034776      -0.003505       0.023300      -0.024028      -0.039809       0.115190      -0.045800      -0.009676       0.055476             10.762218      17.059271       2.121055      -1.324767       5.868911      -1.929403       9.358471           0.000739
          131              C       5.412709       5.259437      19.757565      -0.098813      32.458557 0.40610144E+03  0.93655677E+04                                 8.804574                            6.701339       0.052800       1.992980                    0.999649      28.603564      80.863389       0.640452       0.414686      -1.067646      -0.021136       0.006528      -0.003804       0.022446      -0.010557       0.021498      -0.005987       0.016381       0.020313      -0.018674      -0.011862       0.030536             10.344811      16.362327       2.420411      -2.096624       5.755651      -2.077875       8.916455           0.001340
          132              C       5.688729       5.838884      18.532914       0.002242      38.075667 0.41978651E+03  0.96838563E+04                                 9.806844                            6.771147       0.046103       2.028047                    0.999153      26.493134      72.973269       0.648275       0.409569      -1.079577      -0.034973      -0.009837       0.011427       0.038085      -0.005827       0.003445       0.000051      -0.006600      -0.000873      -0.007786       0.000529       0.007257             12.959465      23.114314       2.943695      -2.381179       6.398542      -2.344585       9.365540           0.003579
          133              C       4.637971       6.175058      17.668059      -0.088724      32.944251 0.39561179E+03  0.90711921E+04                                 8.935175                            6.626360       0.155368       2.034960                    0.999712      28.161347      79.585401       0.641799       0.416210      -1.065841      -0.010673      -0.005182       0.016593       0.020399       0.000235      -0.001928      -0.005273      -0.017555       0.054503      -0.017964      -0.001701       0.019665             10.837955      18.786576       1.772478      -0.390862       5.848776      -1.838162       7.878513           0.001676
          134              C       3.335241       5.873214      18.007744      -0.066476      33.484353 0.41359000E+03  0.96632500E+04                                 9.224782                            6.923783      -0.133123       1.946186                    0.998945      28.886897      84.498023       0.603121       0.434658      -1.046286       0.024895      -0.001350       0.020612       0.032348      -0.009885       0.016602       0.010930      -0.046601       0.055542      -0.040437       0.012067       0.028370             11.019981      17.367420       1.950661      -0.889846       6.500414      -2.427771       9.192110           0.001887
          135              C       7.094967       6.198062      18.144064       0.564335      26.045708 0.26677824E+03  0.56001807E+04                                 8.123226                            5.764779      -0.060493       2.029726                    0.999479      22.726661      63.538157       0.624609       0.467139      -1.024997       0.038550       0.011493      -0.013239       0.042349      -0.025349       0.017307       0.068968      -0.175079       0.044534      -0.105909      -0.018562       0.124471             10.446319      17.697616       1.966818      -1.760868       6.106444      -2.014155       7.534897          -0.003239
          136              C       0.939931       3.272364      19.069257      -0.149992      40.749611 0.60052805E+03  0.15258563E+05                                10.458115                            8.287408      -0.288189       1.886809                    0.996977      30.702958      90.837593       0.562070       0.428880      -1.059662      -0.019391      -0.068717      -0.034023       0.079093      -0.003374       0.004215      -0.005365      -0.015190       0.047749      -0.016568      -0.001702       0.018270             12.630989      11.349758       1.440566       0.943174      17.755611       5.534113       8.787598           0.001419
          137              C      10.002586       2.929501      18.935171      -0.076945      32.357540 0.44551255E+03  0.10584026E+05                                 9.012176                            7.176021      -0.067661       1.962893                    0.998271      29.322725      85.949289       0.594808       0.433450      -1.049029       0.012317      -0.019473      -0.028720       0.036820      -0.017204      -0.006284      -0.003595       0.050158       0.010920      -0.033006       0.003455       0.029550             10.492041       9.669706       0.777216       0.689700      15.190832       3.716065       6.615586           0.001046
          138              C       9.678471       1.635970      18.499392      -0.087517      30.132620 0.38808361E+03  0.88904895E+04                                 8.500273                            6.630725       0.039625       2.001281                    0.999563      28.285687      80.923312       0.629329       0.424843      -1.056263       0.010021       0.023364      -0.006738       0.026300       0.006153       0.006816      -0.016040       0.031433       0.007878      -0.027815       0.010229       0.017586              9.951149       8.296145       0.302969      -0.185342      15.378322       3.950588       6.178979           0.001021
          139              C       0.170421       0.765077      18.159708       0.003049      35.483417 0.42409599E+03  0.98561946E+04                                 9.472885                            6.896257      -0.146272       1.969826                    0.998734      26.821426      75.342121       0.626711       0.420527      -1.067261       0.017441       0.037157       0.003905       0.041232       0.006080       0.004775      -0.016311       0.011838      -0.005702      -0.021886       0.008865       0.013021             12.088680       9.464428       1.743278       0.688642      19.271819       5.808743       7.529791           0.002103
          140              C       1.558885       1.097237      18.309437      -0.090504      31.125129 0.41220952E+03  0.95718509E+04                                 8.663168                            6.829956       0.035715       1.994725                    0.999515      28.633442      82.059446       0.621554       0.424374      -1.058187      -0.012354       0.012411      -0.000573       0.017521      -0.021106      -0.003732      -0.007205       0.027663      -0.022499      -0.025203      -0.003782       0.028985             10.034345       9.094812       1.939256       0.946934      14.611749       3.994936       6.396475           0.002055
          141              C       1.904956       2.334445      18.736277      -0.095090      31.238024 0.40348535E+03  0.93478140E+04                                 8.654680                            6.736073       0.105944       2.008660                    0.999789      29.109036      84.162664       0.626912       0.421713      -1.056620      -0.028684      -0.007802      -0.014081       0.032892      -0.016030      -0.007922      -0.017662       0.080047       0.013260      -0.051677       0.010177       0.041500             10.092717       9.107420       1.452965       0.591428      14.705717       4.226319       6.465015           0.000425
          142              C      10.271287      -0.557660      17.578669       0.545895      25.696128 0.28193943E+03  0.60156350E+04                                 8.084526                            5.949669      -0.112154       2.003058                    0.999493      23.446679      66.622536       0.609704       0.470827      -1.020461      -0.014249      -0.042883      -0.002920       0.045283      -0.005947      -0.038291      -0.073872       0.048574       0.167260      -0.095594      -0.007214       0.102808             10.178837       8.085330       1.487600       1.063684      15.932951       4.138362       6.518230          -0.002772
          143              C       1.600706      -5.284964      16.760744       0.592369      17.468340 0.17271945E+03  0.32650214E+04                                 6.008369                            4.547619       0.373930       2.200416                    0.999550      20.694724      55.608759       0.721611       0.449012      -1.031156      -0.058384      -0.000000       0.000000       0.058384      -0.000000      -0.000000       0.048421       0.007082       0.414837      -0.083264      -0.065598       0.148862              6.875085       6.399335      -0.000001       0.000000      10.352270      -1.771001       3.873648           0.003412
          144              C       8.854594      -1.761655       5.586915       0.592362      17.468303 0.17271911E+03  0.32650123E+04                                 6.008358                            4.547612       0.373921       2.200414                    0.999550      20.694676      55.608560       0.721612       0.449012      -1.031156       0.058383      -0.000000       0.000000       0.058383       0.000000       0.000000       0.048419       0.007084       0.414824      -0.083262      -0.065595       0.148857              6.875071       6.399316      -0.000001       0.000000      10.352254      -1.770998       3.873643           0.003423
          145              O       9.303126       7.425508      15.115957      -0.628555      45.062166 0.60568264E+03  0.15001151E+05                                10.158051                            7.657068       0.170758       2.086225                    0.997015      28.805301      76.862683       0.681264       0.363004      -1.135801      -0.036980       0.018313      -0.063991       0.076143      -0.001741      -0.010099      -0.027929       0.061143      -0.251624      -0.092093       0.018934       0.073159             12.735514       6.167810      -0.988369       0.874083      16.031123      -7.755845      16.007609           0.016566
          146              O       9.118067      -4.774449      15.091374      -0.668140      47.918402 0.69566196E+03  0.17854849E+05                                10.547596                            8.248239       0.093293       2.040724                    0.997566      30.063095      81.932063       0.650718       0.366738      -1.131751      -0.055052      -0.081278      -0.049432       0.109911       0.001988      -0.015591       0.017814       0.085103      -0.223046      -0.080204      -0.001084       0.081288             12.509996       6.811307      -0.566096       0.121094      18.266674       5.883144      12.452006           0.046022
          147              O       2.401582       9.358977       7.703238      -0.567607      35.492196 0.53649380E+03  0.12863156E+05                                 8.578691                            7.146787       0.573682       2.225448                    0.998349      27.745781      72.337800       0.715542       0.357016      -1.142969       0.051364      -0.020444       0.031237       0.063497       0.032775      -0.058890       0.021929      -0.040926      -0.041361      -0.085835       0.035261       0.050574              9.989342      15.712486       1.442221      -2.144431       6.861041      -0.679194       7.394499           0.099409
          148              O       3.162728      10.392922       5.910956      -0.562947      32.110452 0.49470556E+03  0.11634193E+05                                 7.983964                            6.843467       0.494377       2.202532                    0.998539      27.523072      71.287192       0.733635       0.355007      -1.143500       0.067629       0.005043      -0.009652       0.068500      -0.008120       0.012737      -0.004551      -0.144017       0.154519      -0.099249       0.043629       0.055620              8.957660       9.720895      -1.892863       2.530324       7.560164      -3.020342       9.591921           0.077018
          149              O       1.372781       2.748474       6.004816      -0.580834      32.958340 0.53209004E+03  0.12769718E+05                                 8.184991                            7.152810       0.326481       2.141072                    0.996997      28.233080      74.371509       0.707800       0.360578      -1.136707       0.017747       0.054420       0.037655       0.068515      -0.027338      -0.027993      -0.041375       0.112202       0.059194      -0.092095       0.028130       0.063965              9.141190      10.868220      -3.175071      -2.231538       9.828302       1.811303       6.727047           0.060654
          150              O       9.726566       2.085787       6.217119      -0.589809      35.616604 0.55845361E+03  0.13573782E+05                                 8.684497                            7.362315       0.244594       2.112703                    0.996220      28.548759      75.834498       0.692340       0.363976      -1.133347      -0.038221       0.036780       0.039068       0.065878       0.062132       0.040828      -0.023999       0.012892      -0.013341      -0.085753       0.017490       0.068263             10.011403       8.590238       2.460913       1.251107      14.336598       2.313208       7.107373           0.069755
          151              O      10.011995       9.471946       7.861906      -0.744327      50.562513 0.80590201E+03  0.21488462E+05                                11.117983                            9.005659      -0.301269       1.916912                    0.994907      31.145188      86.902971       0.608699       0.377381      -1.122149      -0.018844      -0.000295       0.052591       0.055866       0.003993       0.010125      -0.008366       0.006511      -0.050559      -0.023071       0.007950       0.015121             13.268582      13.746261       5.492181      -4.241965      13.754975      -3.638474      12.304512           0.001243
          152              O       1.101989       8.055845      16.959638      -0.595843      39.943231 0.56117133E+03  0.13620555E+05                                 9.272253                            7.369276       0.313267       2.140569                    0.997605      27.946327      73.547582       0.695379       0.362899      -1.137173       0.069803       0.067924      -0.023575       0.100210       0.016515      -0.010762       0.015704      -0.098541       0.180749      -0.083309       0.017573       0.065736             10.883057       8.220218       3.126773      -0.517287      17.620380      -3.076894       6.808574           0.042635
          153              O       9.303126      -3.570636      18.405532      -0.628555      45.062055 0.60568141E+03  0.15001110E+05                                10.158027                            7.657055       0.170764       2.086227                    0.997015      28.805285      76.862565       0.681266       0.363003      -1.135802      -0.036981      -0.018313       0.063991       0.076143       0.001740       0.010099      -0.027930       0.061148      -0.251626      -0.092094       0.018933       0.073161             12.735479       6.167797       0.988367      -0.874080      16.031079      -7.755816      16.007560           0.016568
          154              O       9.118067      -5.795479      18.430114      -0.668139      47.918388 0.69566174E+03  0.17854836E+05                                10.547575                            8.248222       0.093302       2.040727                    0.997566      30.063134      81.932068       0.650721       0.366736      -1.131753      -0.055053       0.081279       0.049432       0.109912      -0.001988       0.015592       0.017820       0.085107      -0.223064      -0.080212      -0.001081       0.081293             12.509968       6.811294       0.566095      -0.121092      18.266620       5.883140      12.451991           0.046028
          155              O       2.401582       1.542514       3.470591      -0.567604      35.492160 0.53649344E+03  0.12863146E+05                                 8.578687                            7.146787       0.573682       2.225448                    0.998349      27.745759      72.337741       0.715542       0.357017      -1.142969       0.051364       0.020444      -0.031237       0.063498      -0.032775       0.058890       0.021928      -0.040928      -0.041360      -0.085835       0.035261       0.050574              9.989335      15.712472      -1.442218       2.144426       6.861038      -0.679193       7.394496           0.099420
          156              O       3.162728       0.508569       5.262874      -0.562945      32.110422 0.49470492E+03  0.11634174E+05                                 7.983957                            6.843460       0.494373       2.202531                    0.998539      27.523072      71.287166       0.733635       0.355007      -1.143501       0.067628      -0.005042       0.009652       0.068499       0.008121      -0.012737      -0.004551      -0.144019       0.154521      -0.099251       0.043630       0.055621              8.957651       9.720881       1.892859      -2.530322       7.560157      -3.020339       9.591913           0.077026
          157              O       1.372781       8.153016       5.169014      -0.580832      32.958295 0.53208931E+03  0.12769695E+05                                 8.184980                            7.152803       0.326482       2.141073                    0.996997      28.233069      74.371449       0.707800       0.360578      -1.136707       0.017746      -0.054418      -0.037654       0.068513       0.027340       0.027993      -0.041375       0.112202       0.059198      -0.092097       0.028132       0.063965              9.141176      10.868205       3.175062       2.231536       9.828283       1.811298       6.727041           0.060654
          158              O       9.726566       8.815704       4.956711      -0.589808      35.616598 0.55845341E+03  0.13573774E+05                                 8.684490                            7.362308       0.244595       2.112703                    0.996220      28.548774      75.834502       0.692341       0.363976      -1.133348      -0.038219      -0.036779      -0.039067       0.065876      -0.062134      -0.040829      -0.024000       0.012889      -0.013340      -0.085755       0.017491       0.068264             10.011395       8.590232      -2.460913      -1.251109      14.336583       2.313208       7.107370           0.069757
          159              O      10.011995       1.429544       3.311923      -0.744327      50.562527 0.80590253E+03  0.21488480E+05                                11.117985                            9.005662      -0.301271       1.916911                    0.994907      31.145195      86.902996       0.608699       0.377381      -1.122150      -0.018845       0.000294      -0.052590       0.055866      -0.003994      -0.010125      -0.008366       0.006510      -0.050557      -0.023071       0.007950       0.015120             13.268583      13.746261      -5.492184       4.241961      13.754980      -3.638469      12.304508           0.001243
          160              O       1.101989      -4.200974      16.561850      -0.595843      39.943217 0.56117092E+03  0.13620545E+05                                 9.272259                            7.369280       0.313263       2.140567                    0.997605      27.946308      73.547575       0.695377       0.362899      -1.137172       0.069804      -0.067923       0.023575       0.100209      -0.016513       0.010762       0.015704      -0.098539       0.180745      -0.083307       0.017572       0.065735             10.883064       8.220224      -3.126777       0.517289      17.620391      -3.076897       6.808578           0.042634
          161              O       1.152174      -0.047327       7.231702      -0.628559      45.062208 0.60568329E+03  0.15001173E+05                                10.158064                            7.657078       0.170754       2.086223                    0.997015      28.805303      76.862734       0.681263       0.363004      -1.135801       0.036981      -0.018313       0.063990       0.076143      -0.001741      -0.010099      -0.027925       0.061138      -0.251620      -0.092089       0.018934       0.073155             12.735531       6.167817      -0.988372       0.874085      16.031151      -7.755854      16.007626           0.016577
          162              O       1.337233      -2.272170       7.256285      -0.668141      47.918331 0.69566048E+03  0.17854808E+05                                10.547610                            8.248248       0.093287       2.040722                    0.997566      30.063019      81.931953       0.650715       0.366739      -1.131750       0.055052       0.081279       0.049430       0.109910       0.001986      -0.015589       0.017808       0.085098      -0.223026      -0.080195      -0.001088       0.081282             12.510012       6.811315      -0.566097       0.121095      18.266705       5.883148      12.452017           0.046045
          163              O       8.053718      -1.980796      14.644421      -0.567610      35.492206 0.53649387E+03  0.12863165E+05                                 8.578723                            7.146813       0.573665       2.225443                    0.998349      27.745692      72.337716       0.715536       0.357019      -1.142967      -0.051366       0.020447      -0.031242       0.063503       0.032770      -0.058885       0.021919      -0.040931      -0.041349      -0.085825       0.035254       0.050571              9.989381      15.712551       1.442226      -2.144438       6.861067      -0.679198       7.394526           0.099402
          164              O       7.292572      -3.014741      16.436703      -0.562945      32.110402 0.49470454E+03  0.11634168E+05                                 7.983982                            6.843482       0.494364       2.202529                    0.998539      27.522946      71.286964       0.733630       0.355009      -1.143498      -0.067634      -0.005043       0.009655       0.068505      -0.008119       0.012728      -0.004555      -0.144000       0.154517      -0.099239       0.043620       0.055619              8.957681       9.720921      -1.892866       2.530328       7.560181      -3.020349       9.591942           0.077023
          165              O       9.082519       4.629707      16.342843      -0.580835      32.958411 0.53209150E+03  0.12769765E+05                                 8.185019                            7.152835       0.326473       2.141069                    0.996997      28.233048      74.371533       0.707796       0.360580      -1.136705      -0.017748      -0.054421      -0.037655       0.068517      -0.027333      -0.027992      -0.041374       0.112197       0.059181      -0.092089       0.028126       0.063963              9.141223      10.868258      -3.175083      -2.231546       9.828341       1.811311       6.727069           0.060633
          166              O       0.728734       5.292394      16.130540      -0.589810      35.616599 0.55845350E+03  0.13573781E+05                                 8.684508                            7.362324       0.244586       2.112701                    0.996220      28.548718      75.834438       0.692338       0.363977      -1.133346       0.038222      -0.036781      -0.039069       0.065880       0.062130       0.040824      -0.023998       0.012898      -0.013346      -0.085748       0.017487       0.068261             10.011415       8.590254       2.460920       1.251110      14.336609       2.313209       7.107381           0.069736
          167              O       0.443305      -2.093765      14.485753      -0.744327      50.562479 0.80590155E+03  0.21488447E+05                                11.117977                            9.005656      -0.301271       1.916912                    0.994906      31.145179      86.902930       0.608700       0.377381      -1.122150       0.018844       0.000295      -0.052591       0.055866       0.003993       0.010125      -0.008366       0.006510      -0.050559      -0.023072       0.007951       0.015121             13.268572      13.746255       5.492174      -4.241959      13.754962      -3.638466      12.304500           0.001246
          168              O       9.353311      -0.677664       5.388021      -0.595843      39.943116 0.56116945E+03  0.13620502E+05                                 9.272252                            7.369277       0.313259       2.140566                    0.997605      27.946247      73.547422       0.695376       0.362900      -1.137171      -0.069804      -0.067924       0.023575       0.100209       0.016509      -0.010761       0.015703      -0.098527       0.180726      -0.083297       0.017568       0.065729             10.883055       8.220213       3.126765      -0.517285      17.620379      -3.076894       6.808575           0.042655
          169              O       1.152174      10.948817       3.942127      -0.628558      45.062173 0.60568303E+03  0.15001165E+05                                10.158061                            7.657078       0.170756       2.086224                    0.997015      28.805281      76.862668       0.681263       0.363004      -1.135801       0.036981       0.018313      -0.063991       0.076143       0.001741       0.010100      -0.027925       0.061138      -0.251621      -0.092090       0.018935       0.073155             12.735527       6.167815       0.988372      -0.874084      16.031143      -7.755849      16.007623           0.016580
          170              O       1.337233      -1.251140       3.917545      -0.668140      47.918282 0.69565950E+03  0.17854778E+05                                10.547606                            8.248245       0.093289       2.040723                    0.997566      30.062996      81.931896       0.650715       0.366739      -1.131749       0.055052      -0.081279      -0.049431       0.109911      -0.001986       0.015589       0.017807       0.085098      -0.223023      -0.080193      -0.001089       0.081282             12.510009       6.811312       0.566095      -0.121094      18.266688       5.883156      12.452027           0.046054
          171              O       8.053718       5.835667      18.877068      -0.567606      35.492286 0.53649579E+03  0.12863210E+05                                 8.578680                            7.146780       0.573699       2.225452                    0.998349      27.745902      72.338026       0.715546       0.357014      -1.142971      -0.051361      -0.020441       0.031237       0.063494      -0.032783       0.058895       0.021939      -0.040920      -0.041358      -0.085847       0.035268       0.050579              9.989328      15.712462      -1.442221       2.144428       6.861033      -0.679192       7.394490           0.099422
          172              O       7.292572       6.869612      17.084785      -0.562945      32.110548 0.49470728E+03  0.11634242E+05                                 7.983970                            6.843470       0.494384       2.202534                    0.998539      27.523152      71.287386       0.733636       0.355006      -1.143501      -0.067624       0.005044      -0.009651       0.068495       0.008121      -0.012745      -0.004552      -0.144026       0.154516      -0.099255       0.043632       0.055623              8.957667       9.720906       1.892864      -2.530329       7.560168      -3.020344       9.591927           0.077025
          173              O       9.082519      -0.774835      17.178645      -0.580833      32.958296 0.53208938E+03  0.12769701E+05                                 8.185000                            7.152820       0.326472       2.141069                    0.996997      28.232999      74.371356       0.707797       0.360580      -1.136705      -0.017748       0.054423       0.037656       0.068519       0.027330       0.027991      -0.041374       0.112197       0.059178      -0.092087       0.028125       0.063962              9.141198      10.868229       3.175068       2.231540       9.828309       1.811304       6.727055           0.060638
          174              O       0.728734      -1.437523      17.390948      -0.589808      35.616630 0.55845391E+03  0.13573796E+05                                 8.684524                            7.362335       0.244584       2.112700                    0.996220      28.548685      75.834410       0.692336       0.363978      -1.133346       0.038223       0.036782       0.039070       0.065882      -0.062128      -0.040822      -0.023997       0.012902      -0.013350      -0.085745       0.017485       0.068260             10.011436       8.590267      -2.460926      -1.251115      14.336643       2.313218       7.107397           0.069738
          175              O       0.443305       5.948637      19.035736      -0.744328      50.562582 0.80590359E+03  0.21488516E+05                                11.117994                            9.005670      -0.301272       1.916911                    0.994906      31.145209      86.903063       0.608699       0.377381      -1.122149       0.018844      -0.000295       0.052591       0.055866      -0.003993      -0.010125      -0.008366       0.006511      -0.050558      -0.023071       0.007950       0.015121             13.268595      13.746278      -5.492186       4.241965      13.754988      -3.638471      12.304519           0.001245
          176              O       9.353311      11.579155       5.785809      -0.595844      39.943140 0.56116973E+03  0.13620511E+05                                 9.272253                            7.369277       0.313262       2.140566                    0.997605      27.946270      73.547485       0.695377       0.362900      -1.137172      -0.069803       0.067924      -0.023574       0.100209      -0.016509       0.010761       0.015703      -0.098528       0.180729      -0.083298       0.017568       0.065730             10.883056       8.220216      -3.126767       0.517286      17.620377      -3.076895       6.808575           0.042653

******************************************************
Auxiliary information for the entire system
The total spin magnetic moment of the unit cell is   1.767453
The total net atomic charge of the unit cell is   0.000001
Accuracy of reproducing the electrostatic potential in the unit cell:
  The inner radius (bohr) =    5.0000
  The outer radius (bohr) =   12.0000
  Valid grid points have density less than (e/(bohr^3)) =    0.0001
  The number of valid grid points were=       204626
  The rms potential error without charges in kcal/mol is=      3.89890
  The rms potential error with partial charges in kcal/mol is=      1.01525
  The RRMSE value at monopole order=      0.26039
  The rms potential error with partial charges and cloud penetration in kcal/mol is=      1.00864
  The RRMSE value at monopole order with cloud penetration is=      0.25870
  The rms potential error with partial charges and atomic dipoles in kcal/mol is=      0.39304
  The RRMSE value at dipole order=      0.10081
  The rms potential error with partial charges, atomic dipoles and cloud penetration in kcal/mol is=      0.38145
  The RRMSE value at dipole order with cloud penetration=      0.09783

******************************************************
The electron densities and ab initio electrostatic potential were computed in VASP using the PBE functional and
projector augmented wave method. See the main text of the journal article for a description of computational details.
The atomic charges, dipoles, and quadrupoles were computed with the DDEC6 method as described in
(a) T. A. Manz and N. Gabaldon Limas, RSC Adv. 6 (2016) 47771-47801 DOI: 10.1039/c6ra04656h
(b) N. Gabaldon Limas and T. A. Manz, RSC Adv. 8 (2018) 2678-2707 DOI: 10.1039/c7ra11829e.
For each atom in the material, the electron cloud parameters were fit to the spherically averaged atom-in-material
electron density using radial positions for which this density was between 10^-4 and 10^-2 electrons per cubic bohr.
The polarizabilities, dispersion coefficients, and quantum Drude oscillator (QDO) parameters were fit using the MCLF method.
The magnetic structure of the system was optimized in VASP from the default ferromagnetic initial guess using spin polarization.
The atomic spin moments (ASMs) were computed on this optimized magnetic structure using the DDEC6 partition as inputs
to the method of T. A. Manz and D. S. Sholl, J. Chem. Theory Comput. 7 (2011) 4146-4164 DOI: 10.1021/ct200539n.
The RMSE and RRMSE were computed using a uniform grid with Ewald summation.
