# Supplementary material for: A collection of forcefield precursors for metal–organic frameworks
Source: RSC Adv. 2019 Nov 13;9(63):36492–507. doi: 10.1039/c9ra07327b (PMC9075174; doi:10.1039/c9ra07327b)
Supplement: RA-009-C9RA07327B-s3718 [file RA-009-C9RA07327B-s3718.xyz]

  176
jmolscript: load "" {1 1 1} spacegroup "x,y,z" unitcell [{     10.457700     0.000000     0.000000 }, {      0.000000    14.401400     0.000000 }, {      0.000000    -6.972040    22.287334 }]
Tm     9.732040     6.825556    17.224543     2.039391
Tm     9.732040    -2.882216    16.206458     2.039391
Tm     0.725660     0.603804     5.062791     2.039389
Tm     0.725660    10.311576     6.080876     2.039389
P      9.060342     8.479241     8.413691     0.877544
P      9.060342     2.436139     2.729976     0.877544
P      1.397358    -1.049881    13.873643     0.877544
P      1.397358     4.993221    19.557358     0.877545
H      9.306307     6.485473    10.508478     0.107197
H      9.404610     6.559339    12.795158     0.126581
H      9.066826    -3.858714    12.717153     0.125706
H      9.092970    10.490937    10.410414     0.116404
H      6.487957     8.044582     9.681618     0.110882
H      4.303344     8.570929     9.117748     0.122618
H      5.572908    10.097535     5.614179     0.129266
H      7.735561     9.562685     6.191421     0.119778
H      1.021717     7.091902     7.994467     0.123815
H      1.612577     4.948742     7.129718     0.132604
H      8.180013     4.002752     6.866728     0.126768
H      7.592290     6.095701     7.680215     0.110450
H      9.306307     4.429907     0.635189     0.107197
H      9.404610    -2.615999    20.635843     0.126581
H      9.066826     7.802054    20.713848     0.125706
H      9.092970     0.424443     0.733253     0.116404
H      6.487957     2.870798     1.462049     0.110882
H      4.303344     2.344451     2.025919     0.122618
H      5.572908     0.817845     5.529488     0.129265
H      7.735561     1.352695     4.952246     0.119778
H      1.021717     3.823478     3.149200     0.123815
H      1.612577     5.966638     4.013949     0.132604
H      8.180013     6.912628     4.276939     0.126768
H      7.592290     4.819679     3.463452     0.110450
H      1.151393     0.943887    11.778856     0.107197
H      1.053090     0.870021     9.492176     0.126581
H      1.390874    11.288074     9.570181     0.125706
H      1.364730    -3.061577    11.876920     0.116404
H      3.969743    -0.615222    12.605716     0.110883
H      6.154356    -1.141569    13.169586     0.122618
H      4.884792    -2.668175    16.673155     0.129266
H      2.722139    -2.133325    16.095913     0.119778
H      9.435983     0.337458    14.292867     0.123815
H      8.845123     2.480618    15.157616     0.132605
H      2.277687     3.426608    15.420606     0.126768
H      2.865410     1.333659    14.607119     0.110451
H      1.151393     2.999453    21.652145     0.107197
H      1.053090    10.045359     1.651491     0.126581
H      1.390874    -0.372694     1.573486     0.125706
H      1.364730     7.004917    21.554081     0.116404
H      3.969743     4.558562    20.825285     0.110883
H      6.154356     5.084909    20.261415     0.122619
H      4.884792     6.611515    16.757846     0.129266
H      2.722139     6.076665    17.335088     0.119778
H      9.435983     3.605882    19.138134     0.123815
H      8.845123     1.462722    18.273385     0.132605
H      2.277687     0.516732    18.010395     0.126769
H      2.865410     2.609681    18.823882     0.110450
H      2.564228    -5.229030    16.715501     0.024396
H      7.893472    -1.743010     5.571834     0.024395
C      9.150488     8.472545    10.196455    -0.139327
C      9.265522     7.305771    10.943081    -0.092629
C      9.318856     7.350054    12.311523    -0.088687
C      9.246698     8.550790    12.980143    -0.009315
C      9.133755     9.729451    12.269177    -0.093804
C      9.121206     9.692975    10.889591    -0.076042
C      9.290621     8.572008    14.486767     0.661207
C      7.333985     8.801394     7.998924    -0.136195
C      6.301810     8.466907     8.874816    -0.102249
C      4.991460     8.772970     8.527134    -0.103938
C      4.693416     9.370498     7.321389     0.003271
C      5.751735     9.686824     6.429896    -0.090162
C      7.043261     9.377972     6.786493    -0.074130
C      3.276397     9.728555     6.917988     0.552250
C      9.457944     6.824893     7.867429    -0.148895
C      0.361836     6.483831     7.751535    -0.075879
C      0.720536     5.179702     7.252298    -0.090960
C     10.185800     4.293227     6.964792    -0.000009
C      8.837802     4.620025     7.094058    -0.092678
C      8.490607     5.882114     7.566550    -0.094544
C      0.096211     2.941071     6.416523     0.558082
C      9.150488     2.442835     0.947212    -0.139327
C      9.265522     3.609609     0.200586    -0.092629
C      9.318856    -3.406714    21.119478    -0.088687
C      9.246698    -4.607450    20.450858    -0.009315
C      9.133755    -5.786111    21.161824    -0.093804
C      9.121206     1.222405     0.254076    -0.076042
C      9.290621    -4.628668    18.944234     0.661208
C      7.333985     2.113986     3.144743    -0.136196
C      6.301810     2.448473     2.268851    -0.102249
C      4.991460     2.142410     2.616533    -0.103938
C      4.693416     1.544882     3.822278     0.003271
C      5.751735     1.228556     4.713771    -0.090162
C      7.043261     1.537408     4.357174    -0.074130
C      3.276397     1.186825     4.225679     0.552250
C      9.457944     4.090487     3.276238    -0.148895
C      0.361836     4.431549     3.392132    -0.075879
C      0.720536     5.735678     3.891369    -0.090960
C     10.185800     6.622153     4.178875    -0.000009
C      8.837802     6.295355     4.049609    -0.092678
C      8.490607     5.033266     3.577117    -0.094544
C      0.096211     7.974309     4.727144     0.558084
C      1.307213    -1.043185    12.090879    -0.139327
C      1.192178     0.123589    11.344253    -0.092629
C      1.138844     0.079306     9.975811    -0.088686
C      1.211002    -1.121430     9.307191    -0.009315
C      1.323945    -2.300091    10.018157    -0.093804
C      1.336494    -2.263615    11.397743    -0.076042
C      1.167079    -1.142648     7.800567     0.661206
C      3.123715    -1.372034    14.288410    -0.136195
C      4.155890    -1.037547    13.412518    -0.102250
C      5.466240    -1.343610    13.760200    -0.103937
C      5.764284    -1.941138    14.965945     0.003270
C      4.705965    -2.257464    15.857438    -0.090162
C      3.414439    -1.948612    15.500841    -0.074131
C      7.181303    -2.299195    15.369346     0.552252
C      0.999756     0.604467    14.419905    -0.148895
C     10.095864     0.945529    14.535799    -0.075879
C      9.737164     2.249658    15.035036    -0.090960
C      0.271900     3.136133    15.322542    -0.000009
C      1.619898     2.809335    15.193276    -0.092678
C      1.967093     1.547246    14.720784    -0.094544
C     10.361489     4.488289    15.870811     0.558085
C      1.307213     4.986525    21.340122    -0.139327
C      1.192178     3.819751    22.086748    -0.092629
C      1.138844    10.836074     1.167856    -0.088687
C      1.211002    12.036810     1.836476    -0.009315
C      1.323945    13.215471     1.125510    -0.093805
C      1.336494     6.206955    22.033258    -0.076042
C      1.167079    12.058028     3.343100     0.661206
C      3.123715     5.315374    19.142591    -0.136195
C      4.155890     4.980887    20.018483    -0.102249
C      5.466240     5.286950    19.670801    -0.103938
C      5.764284     5.884478    18.465056     0.003271
C      4.705965     6.200804    17.573563    -0.090163
C      3.414439     5.891952    17.930160    -0.074130
C      7.181303     6.242535    18.061655     0.552253
C      0.999756     3.338873    19.011096    -0.148895
C     10.095864     2.997811    18.895202    -0.075879
C      9.737164     1.693682    18.395965    -0.090961
C      0.271900     0.807207    18.108459    -0.000008
C      1.619898     1.134005    18.237725    -0.092679
C      1.967093     2.396094    18.710217    -0.094544
C     10.361489    -0.544949    17.560190     0.558084
C      1.633493    -5.229030    16.715501     0.585910
C      8.824207    -1.743010     5.571834     0.585909
O      9.383694     7.477732    15.070695    -0.624493
O      9.168266    -4.703110    15.057323    -0.667380
O      2.324747     9.338668     7.657928    -0.570250
O      3.103845    10.374237     5.843739    -0.561073
O      1.284206     2.741050     6.010894    -0.595842
O      9.665006     2.084450     6.231539    -0.584583
O      9.944227     9.533384     7.827312    -0.746921
O      1.144072     8.079179    16.913858    -0.588978
O      9.383694    -3.534392    18.360306    -0.624493
O      9.168266    -5.754950    18.373678    -0.667382
O      2.324747     1.576712     3.485739    -0.570251
O      3.103845     0.541143     5.299928    -0.561072
O      1.284206     8.174330     5.132773    -0.595843
O      9.665006     8.830930     4.912128    -0.584583
O      9.944227     1.381996     3.316355    -0.746921
O      1.144072    -4.135839    16.517143    -0.588978
O      1.074006    -0.048372     7.216639    -0.624493
O      1.289434    -2.268930     7.230011    -0.667381
O      8.132953    -1.909308    14.629406    -0.570254
O      7.353855    -2.944877    16.443595    -0.561077
O      9.173494     4.688310    16.276440    -0.595843
O      0.792694     5.344910    16.055795    -0.584584
O      0.513473    -2.104024    14.460022    -0.746921
O      9.313628    -0.649819     5.373476    -0.588977
O      1.074006    10.963752     3.927028    -0.624493
O      1.289434    -1.217090     3.913656    -0.667382
O      8.132953     5.852648    18.801595    -0.570255
O      7.353855     6.888217    16.987406    -0.561075
O      9.173494    -0.744970    17.154561    -0.595842
O      0.792694    -1.401570    17.375206    -0.584583
O      0.513473     6.047364    18.970979    -0.746921
O      9.313628    11.565199     5.770191    -0.588976

The following XYZ coordinates are in angstroms. Other properties are in atomic units.
The sperically averaged electron density of each atom fit to a function of the form exp(a - br)
eigen_1, eigen_2 and eigen_3 are the three eigenvalues of traceless quadrupole moment tensor
  atom number  atomic symbol              X              Y              Z     net charge C6 coefficient C8 coefficient C10 coefficient fluctuating dipole atomic polarizability isotropic forcefield polarizability              a              b squared Pearson coefficient          <r^3>          <r^4>         wp_QDO          m_QDO          q_QDO       dipole_x       dipole_y       dipole_z         dipole            Qxy            Qxz            Qyz     Q(x^2-y^2)  Q(3z^2 - R^2)        eigen_1        eigen_2        eigen_3 static polarizability      alpha(xx)      alpha(xy)      alpha(xz)      alpha(yy)      alpha(yz)      alpha(zz) atomic spin moment
            1             Tm       9.732040       6.825556      17.224543       2.039391     136.937524 0.28496749E+04  0.94203457E+05                                17.336876                           14.226789       2.337242       2.519379                    0.999785      66.777568     149.259822       0.695641       0.266348      -1.354139       0.013390       0.015662       0.018680       0.027812      -0.023457       0.027362       0.023453       0.014851       0.132420      -0.058768       0.001543       0.057225             21.307831      18.833580      -1.707081      -0.606388      25.163747       0.051990      19.926166           0.002358
            2             Tm       9.732040      -2.882216      16.206458       2.039391     136.937543 0.28496756E+04  0.94203488E+05                                17.336882                           14.226794       2.337239       2.519379                    0.999785      66.777542     149.259789       0.695640       0.266348      -1.354138       0.013388      -0.015662      -0.018681       0.027812       0.023457      -0.027361       0.023453       0.014851       0.132420      -0.058768       0.001543       0.057224             21.307837      18.833589       1.707083       0.606387      25.163753       0.051989      19.926169           0.002358
            3             Tm       0.725660       0.603804       5.062791       2.039389     136.937698 0.28496794E+04  0.94203654E+05                                17.336903                           14.226811       2.337235       2.519378                    0.999785      66.777516     149.259799       0.695639       0.266349      -1.354138      -0.013389      -0.015661      -0.018680       0.027811      -0.023457       0.027361       0.023454       0.014852       0.132418      -0.058768       0.001543       0.057224             21.307862      18.833604      -1.707090      -0.606385      25.163786       0.051988      19.926196           0.002362
            4             Tm       0.725660      10.311576       6.080876       2.039389     136.937792 0.28496819E+04  0.94203757E+05                                17.336908                           14.226815       2.337238       2.519379                    0.999785      66.777559     149.259903       0.695639       0.266348      -1.354138      -0.013389       0.015661       0.018680       0.027812       0.023457      -0.027362       0.023453       0.014852       0.132420      -0.058768       0.001543       0.057225             21.307869      18.833609       1.707092       0.606384      25.163796       0.051989      19.926202           0.002362
            5              P       9.060342       8.479241       8.413691       0.877544     106.493917 0.18211777E+04  0.59718278E+05                                17.728101                           13.250074       0.054247       1.806166                    0.998498      54.065387     168.955410       0.516697       0.361506      -1.130844       0.086619       0.090650      -0.046834       0.133842       0.005406       0.008178       0.002231      -0.007067      -0.055847      -0.021113       0.004300       0.016813             22.632709      21.170204      -0.914493      -0.946309      21.319408       2.223822      25.408513           0.000159
            6              P       9.060342       2.436139       2.729976       0.877544     106.493929 0.18211779E+04  0.59718287E+05                                17.728102                           13.250075       0.054247       1.806166                    0.998498      54.065391     168.955425       0.516697       0.361506      -1.130844       0.086619      -0.090649       0.046834       0.133842      -0.005407      -0.008178       0.002231      -0.007067      -0.055847      -0.021113       0.004300       0.016813             22.632711      21.170209       0.914495       0.946310      21.319407       2.223822      25.408515           0.000159
            7              P       1.397358      -1.049881      13.873643       0.877544     106.493937 0.18211780E+04  0.59718288E+05                                17.728102                           13.250075       0.054247       1.806166                    0.998498      54.065394     168.955431       0.516697       0.361506      -1.130844      -0.086619      -0.090650       0.046834       0.133842       0.005407       0.008177       0.002231      -0.007067      -0.055848      -0.021113       0.004300       0.016814             22.632712      21.170204      -0.914493      -0.946311      21.319417       2.223827      25.408514           0.000156
            8              P       1.397358       4.993221      19.557358       0.877545     106.493930 0.18211776E+04  0.59718274E+05                                17.728102                           13.250073       0.054247       1.806166                    0.998498      54.065392     168.955425       0.516697       0.361506      -1.130844      -0.086619       0.090650      -0.046834       0.133842      -0.005406      -0.008177       0.002231      -0.007068      -0.055847      -0.021113       0.004300       0.016813             22.632712      21.170203       0.914495       0.946311      21.319415       2.223826      25.408518           0.000157
            9              H       9.306307       6.485473      10.508478       0.107197       1.169727 0.84453341E+01  0.82909814E+02                                 1.742432                            1.629392      -0.997222       2.397782                    0.998467       3.371644       9.030575       0.529239       1.178869      -0.733495       0.003832      -0.039011      -0.010202       0.040505      -0.003358       0.001874      -0.000534      -0.034560      -0.011880      -0.015899      -0.003706       0.019605              1.799110       1.324793      -0.065097      -0.023299       2.101221       0.494157       1.971316           0.000056
           10              H       9.404610       6.559339      12.795158       0.126581       1.032294 0.71903084E+01  0.67728060E+02                                 1.599777                            1.501368      -0.836224       2.491308                    0.999585       3.136479       8.197788       0.553129       1.175596      -0.734851       0.003564      -0.035217       0.019732       0.040526      -0.002619       0.000570      -0.003446      -0.029963      -0.001276      -0.015001      -0.001152       0.016153              1.643713       1.226427      -0.087191       0.068253       1.909045      -0.412141       1.795668           0.000056
           11              H       9.066826      -3.858714      12.717153       0.125706       1.038769 0.73879277E+01  0.71453830E+02                                 1.718959                            1.606148      -1.240367       2.302001                    0.994918       3.546005      10.014369       0.483642       1.309422      -0.701385      -0.004834       0.036316       0.017271       0.040503      -0.002316      -0.000667      -0.001675      -0.026906      -0.007373      -0.012488      -0.002541       0.015029              1.781877       1.374805      -0.024218      -0.054382       2.096980       0.458881       1.873845           0.000070
           12              H       9.092970      10.490937      10.410414       0.116404       1.138988 0.85045309E+01  0.83931223E+02                                 1.744531                            1.664101      -0.868041       2.471706                    0.999016       3.323999       9.029429       0.508268       1.221070      -0.724524       0.000355       0.036567      -0.019429       0.041410      -0.006297       0.000471      -0.003665      -0.029853       0.016189      -0.018901       0.003974       0.014928              1.774291       1.424832       0.075081       0.005086       2.041105      -0.362777       1.856935          -0.000010
           13              H       6.487957       8.044582       9.681618       0.110882       1.176168 0.86241647E+01  0.85027982E+02                                 1.746271                            1.646433      -0.951046       2.423083                    0.998770       3.340497       8.938053       0.527059       1.178697      -0.734230      -0.000137      -0.018237       0.036540       0.040838      -0.000574      -0.007062      -0.012200       0.009886       0.029004      -0.016487      -0.001229       0.017716              1.784602       1.684422      -0.152660       0.292404       1.517958      -0.336264       2.151427           0.000026
           14              H       4.303344       8.570929       9.117748       0.122618       1.078263 0.76449701E+01  0.72505491E+02                                 1.591823                            1.506394      -0.888950       2.461502                    0.999097       3.116905       7.951228       0.580200       1.113097      -0.751301      -0.027977      -0.008327       0.025992       0.039085       0.000121      -0.005856      -0.011256       0.013453       0.025821      -0.016447       0.000547       0.015901              1.622765       1.989802       0.073340      -0.333091       1.289843      -0.099775       1.588650           0.000290
           15              H       5.572908      10.097535       5.614179       0.129266       1.083834 0.78299573E+01  0.74992696E+02                                 1.626465                            1.548974      -0.868487       2.476854                    0.999405       3.126686       8.116662       0.556527       1.149106      -0.742486      -0.005733       0.018412      -0.036738       0.041492      -0.000019      -0.003856      -0.011281       0.011498       0.033651      -0.016168      -0.000488       0.016657              1.644291       1.597318      -0.114683       0.174176       1.470327      -0.335433       1.865229           0.000184
           16              H       7.735561       9.562685       6.191421       0.119778       1.070179 0.74535489E+01  0.72373974E+02                                 1.756491                            1.613348      -1.331787       2.246561                    0.994941       3.690097      10.501486       0.481685       1.309556      -0.700146       0.025979       0.008712      -0.030171       0.040756      -0.002814      -0.001754      -0.009638       0.011264       0.038444      -0.016024      -0.000124       0.016148              1.850083       2.280287       0.117418      -0.514380       1.508474      -0.131137       1.761487           0.000308
           17              H       1.021717       7.091902       7.994467       0.123815       1.086184 0.78270595E+01  0.76523488E+02                                 1.754268                            1.642872      -1.069052       2.381099                    0.997217       3.474616       9.749684       0.484474       1.293123      -0.706142       0.034272       0.026772       0.010663       0.044777       0.000255       0.003035       0.011446       0.012210      -0.028990      -0.017850       0.005990       0.011860              1.823007       1.925067       0.488157       0.142661       2.047688       0.220398       1.496265           0.000130
           18              H       1.612577       4.948742       7.129718       0.132604       1.040061 0.75924483E+01  0.72345404E+02                                 1.600064                            1.540626      -0.834702       2.497811                    0.999638       3.099332       8.092536       0.548319       1.172314      -0.736892       0.041545      -0.008418      -0.008589       0.043251       0.002340      -0.000528       0.002921       0.018379      -0.042322      -0.014817      -0.001720       0.016537              1.608340       1.989537      -0.199543      -0.066849       1.514114       0.088389       1.321370           0.000223
           19              H       8.180013       4.002752       6.866728       0.126768       1.063787 0.76918330E+01  0.73836278E+02                                 1.645374                            1.565421      -0.867613       2.476634                    0.999302       3.209201       8.525007       0.534075       1.194713      -0.730382      -0.030265      -0.025941      -0.009599       0.041001       0.005443       0.000844       0.005698       0.014529      -0.043699      -0.016561      -0.000028       0.016589              1.675381       1.711832       0.358668       0.133475       1.899346       0.245880       1.414964           0.000204
           20              H       7.592290       6.095701       7.680215       0.110450       1.120513 0.82158007E+01  0.80225464E+02                                 1.704762                            1.617631      -0.969399       2.414312                    0.998788       3.338420       8.962381       0.525174       1.194374      -0.729984      -0.039827       0.001075       0.001661       0.039876       0.006379       0.001408       0.005183       0.018710      -0.032458      -0.013726      -0.003313       0.017039              1.740470       2.203989      -0.332835      -0.159104       1.625084       0.141126       1.392336           0.000010
           21              H       9.306307       4.429907       0.635189       0.107197       1.169727 0.84453411E+01  0.82909902E+02                                 1.742433                            1.629393      -0.997222       2.397782                    0.998467       3.371645       9.030580       0.529238       1.178869      -0.733495       0.003832       0.039011       0.010202       0.040505       0.003358      -0.001874      -0.000534      -0.034560      -0.011880      -0.015899      -0.003706       0.019605              1.799111       1.324794       0.065097       0.023299       2.101222       0.494158       1.971318           0.000056
           22              H       9.404610      -2.615999      20.635843       0.126581       1.032294 0.71903046E+01  0.67728015E+02                                 1.599777                            1.501368      -0.836224       2.491309                    0.999585       3.136478       8.197785       0.553129       1.175596      -0.734851       0.003564       0.035217      -0.019732       0.040526       0.002619      -0.000570      -0.003446      -0.029963      -0.001276      -0.015001      -0.001152       0.016153              1.643713       1.226426       0.087191      -0.068253       1.909045      -0.412141       1.795668           0.000056
           23              H       9.066826       7.802054      20.713848       0.125706       1.038770 0.73879367E+01  0.71453935E+02                                 1.718960                            1.606148      -1.240367       2.302001                    0.994918       3.546007      10.014374       0.483642       1.309421      -0.701385      -0.004834      -0.036316      -0.017271       0.040503       0.002316       0.000667      -0.001675      -0.026906      -0.007372      -0.012488      -0.002541       0.015029              1.781878       1.374805       0.024218       0.054382       2.096981       0.458882       1.873846           0.000070
           24              H       9.092970       0.424443       0.733253       0.116404       1.138988 0.85045340E+01  0.83931265E+02                                 1.744531                            1.664102      -0.868041       2.471706                    0.999016       3.323999       9.029431       0.508267       1.221070      -0.724524       0.000355      -0.036567       0.019429       0.041410       0.006297      -0.000471      -0.003665      -0.029853       0.016189      -0.018901       0.003974       0.014928              1.774292       1.424833      -0.075081      -0.005086       2.041106      -0.362778       1.856936          -0.000009
           25              H       6.487957       2.870798       1.462049       0.110882       1.176168 0.86241643E+01  0.85027975E+02                                 1.746270                            1.646433      -0.951046       2.423083                    0.998770       3.340497       8.938052       0.527059       1.178697      -0.734230      -0.000137       0.018237      -0.036540       0.040838       0.000574       0.007062      -0.012200       0.009886       0.029004      -0.016487      -0.001229       0.017716              1.784602       1.684421       0.152660      -0.292404       1.517958      -0.336264       2.151426           0.000026
           26              H       4.303344       2.344451       2.025919       0.122618       1.078264 0.76449809E+01  0.72505618E+02                                 1.591824                            1.506395      -0.888952       2.461500                    0.999097       3.116907       7.951234       0.580200       1.113096      -0.751301      -0.027977       0.008327      -0.025993       0.039085      -0.000121       0.005856      -0.011257       0.013453       0.025822      -0.016447       0.000547       0.015901              1.622766       1.989804      -0.073340       0.333091       1.289843      -0.099775       1.588651           0.000291
           27              H       5.572908       0.817845       5.529488       0.129265       1.083836 0.78299737E+01  0.74992906E+02                                 1.626468                            1.548977      -0.868486       2.476854                    0.999405       3.126688       8.116675       0.556526       1.149108      -0.742486      -0.005733      -0.018412       0.036738       0.041492       0.000019       0.003856      -0.011281       0.011498       0.033651      -0.016168      -0.000488       0.016656              1.644295       1.597321       0.114683      -0.174176       1.470330      -0.335434       1.865233           0.000187
           28              H       7.735561       1.352695       4.952246       0.119778       1.070179 0.74535452E+01  0.72373929E+02                                 1.756491                            1.613347      -1.331786       2.246562                    0.994941       3.690096      10.501482       0.481685       1.309556      -0.700146       0.025978      -0.008712       0.030171       0.040756       0.002814       0.001754      -0.009638       0.011264       0.038444      -0.016024      -0.000124       0.016148              1.850082       2.280286      -0.117418       0.514380       1.508474      -0.131137       1.761486           0.000308
           29              H       1.021717       3.823478       3.149200       0.123815       1.086185 0.78270674E+01  0.76523585E+02                                 1.754268                            1.642872      -1.069054       2.381098                    0.997217       3.474618       9.749691       0.484474       1.293123      -0.706142       0.034272      -0.026772      -0.010663       0.044777      -0.000255      -0.003035       0.011446       0.012210      -0.028990      -0.017850       0.005990       0.011860              1.823008       1.925068      -0.488158      -0.142662       2.047690       0.220398       1.496266           0.000130
           30              H       1.612577       5.966638       4.013949       0.132604       1.040060 0.75924435E+01  0.72345342E+02                                 1.600064                            1.540625      -0.834704       2.497810                    0.999638       3.099331       8.092531       0.548319       1.172313      -0.736892       0.041545       0.008418       0.008589       0.043251      -0.002340       0.000528       0.002921       0.018379      -0.042322      -0.014817      -0.001720       0.016538              1.608339       1.989536       0.199543       0.066848       1.514113       0.088389       1.321369           0.000223
           31              H       8.180013       6.912628       4.276939       0.126768       1.063788 0.76918367E+01  0.73836308E+02                                 1.645373                            1.565420      -0.867616       2.476632                    0.999302       3.209202       8.525004       0.534076       1.194711      -0.730382      -0.030265       0.025941       0.009599       0.041001      -0.005443      -0.000844       0.005698       0.014530      -0.043699      -0.016561      -0.000028       0.016589              1.675379       1.711831      -0.358668      -0.133475       1.899345       0.245880       1.414963           0.000203
           32              H       7.592290       4.819679       3.463452       0.110450       1.120511 0.82157866E+01  0.80225282E+02                                 1.704759                            1.617629      -0.969399       2.414312                    0.998788       3.338417       8.962367       0.525175       1.194373      -0.729984      -0.039827      -0.001075      -0.001661       0.039876      -0.006379      -0.001408       0.005183       0.018710      -0.032458      -0.013726      -0.003313       0.017039              1.740467       2.203986       0.332834       0.159104       1.625082       0.141126       1.392334           0.000010
           33              H       1.151393       0.943887      11.778856       0.107197       1.169725 0.84453189E+01  0.82909613E+02                                 1.742430                            1.629389      -0.997222       2.397782                    0.998467       3.371641       9.030559       0.529240       1.178867      -0.733495      -0.003832       0.039011       0.010202       0.040505      -0.003358       0.001874      -0.000534      -0.034560      -0.011880      -0.015899      -0.003706       0.019605              1.799107       1.324791      -0.065097      -0.023299       2.101217       0.494156       1.971313           0.000056
           34              H       1.053090       0.870021       9.492176       0.126581       1.032294 0.71903016E+01  0.67727953E+02                                 1.599774                            1.501365      -0.836224       2.491308                    0.999585       3.136477       8.197770       0.553131       1.175593      -0.734852      -0.003564       0.035217      -0.019732       0.040526      -0.002619       0.000570      -0.003446      -0.029963      -0.001276      -0.015001      -0.001152       0.016153              1.643710       1.226424      -0.087191       0.068252       1.909041      -0.412140       1.795664           0.000057
           35              H       1.390874      11.288074       9.570181       0.125706       1.038769 0.73879271E+01  0.71453821E+02                                 1.718959                            1.606147      -1.240366       2.302002                    0.994918       3.546005      10.014368       0.483642       1.309421      -0.701385       0.004834      -0.036316      -0.017271       0.040503      -0.002316      -0.000667      -0.001675      -0.026906      -0.007372      -0.012488      -0.002541       0.015029              1.781877       1.374805      -0.024218      -0.054382       2.096980       0.458881       1.873845           0.000071
           36              H       1.364730      -3.061577      11.876920       0.116404       1.138989 0.85045418E+01  0.83931373E+02                                 1.744533                            1.664104      -0.868042       2.471706                    0.999016       3.324001       9.029442       0.508267       1.221072      -0.724523      -0.000355      -0.036567       0.019429       0.041410      -0.006297       0.000471      -0.003665      -0.029853       0.016189      -0.018901       0.003974       0.014928              1.774293       1.424834       0.075082       0.005086       2.041108      -0.362778       1.856938          -0.000010
           37              H       3.969743      -0.615222      12.605716       0.110883       1.176165 0.86241314E+01  0.85027543E+02                                 1.746264                            1.646427      -0.951044       2.423084                    0.998770       3.340492       8.938024       0.527061       1.178694      -0.734231       0.000137       0.018237      -0.036540       0.040838      -0.000574      -0.007062      -0.012200       0.009886       0.029004      -0.016487      -0.001229       0.017716              1.784595       1.684415      -0.152659       0.292402       1.517953      -0.336262       2.151418           0.000026
           38              H       6.154356      -1.141569      13.169586       0.122618       1.078257 0.76449177E+01  0.72504832E+02                                 1.591814                            1.506386      -0.888949       2.461502                    0.999097       3.116898       7.951188       0.580204       1.113092      -0.751302       0.027977       0.008327      -0.025992       0.039085       0.000122      -0.005856      -0.011257       0.013453       0.025822      -0.016447       0.000546       0.015901              1.622755       1.989789       0.073339      -0.333088       1.289836      -0.099774       1.588641           0.000288
           39              H       4.884792      -2.668175      16.673155       0.129266       1.083834 0.78299532E+01  0.74992645E+02                                 1.626464                            1.548973      -0.868487       2.476853                    0.999405       3.126686       8.116661       0.556528       1.149106      -0.742487       0.005733      -0.018412       0.036738       0.041492      -0.000019      -0.003856      -0.011281       0.011498       0.033651      -0.016168      -0.000488       0.016657              1.644291       1.597317      -0.114683       0.174176       1.470327      -0.335433       1.865228           0.000180
           40              H       2.722139      -2.133325      16.095913       0.119778       1.070181 0.74535622E+01  0.72374140E+02                                 1.756493                            1.613349      -1.331790       2.246560                    0.994941       3.690101      10.501502       0.481684       1.309556      -0.700146      -0.025979      -0.008712       0.030171       0.040756      -0.002814      -0.001754      -0.009638       0.011264       0.038444      -0.016024      -0.000124       0.016148              1.850085       2.280290       0.117418      -0.514381       1.508476      -0.131137       1.761489           0.000306
           41              H       9.435983       0.337458      14.292867       0.123815       1.086185 0.78270605E+01  0.76523485E+02                                 1.754266                            1.642870      -1.069054       2.381098                    0.997217       3.474615       9.749674       0.484474       1.293121      -0.706142      -0.034272      -0.026772      -0.010663       0.044777       0.000255       0.003035       0.011446       0.012210      -0.028990      -0.017850       0.005990       0.011860              1.823005       1.925066       0.488157       0.142661       2.047687       0.220398       1.496264           0.000128
           42              H       8.845123       2.480618      15.157616       0.132605       1.040063 0.75924716E+01  0.72345694E+02                                 1.600068                            1.540629      -0.834706       2.497809                    0.999638       3.099336       8.092555       0.548318       1.172315      -0.736891      -0.041545       0.008418       0.008589       0.043251       0.002340      -0.000528       0.002921       0.018379      -0.042322      -0.014817      -0.001720       0.016537              1.608344       1.989542      -0.199544      -0.066849       1.514117       0.088390       1.321372           0.000218
           43              H       2.277687       3.426608      15.420606       0.126768       1.063790 0.76918600E+01  0.73836624E+02                                 1.645379                            1.565426      -0.867617       2.476632                    0.999302       3.209206       8.525034       0.534073       1.194716      -0.730381       0.030265       0.025941       0.009599       0.041001       0.005443       0.000844       0.005698       0.014530      -0.043699      -0.016561      -0.000028       0.016589              1.675386       1.711837       0.358670       0.133476       1.899353       0.245882       1.414968           0.000201
           44              H       2.865410       1.333659      14.607119       0.110451       1.120513 0.82158037E+01  0.80225523E+02                                 1.704764                            1.617633      -0.969398       2.414312                    0.998788       3.338420       8.962391       0.525173       1.194376      -0.729983       0.039827      -0.001075      -0.001661       0.039876       0.006379       0.001408       0.005183       0.018710      -0.032458      -0.013726      -0.003313       0.017039              1.740472       2.203993      -0.332836      -0.159104       1.625086       0.141127       1.392337           0.000007
           45              H       1.151393       2.999453      21.652145       0.107197       1.169726 0.84453224E+01  0.82909651E+02                                 1.742430                            1.629389      -0.997223       2.397782                    0.998467       3.371641       9.030558       0.529240       1.178867      -0.733495      -0.003832      -0.039011      -0.010202       0.040505       0.003358      -0.001874      -0.000534      -0.034560      -0.011880      -0.015899      -0.003706       0.019605              1.799107       1.324791       0.065097       0.023299       2.101218       0.494156       1.971313           0.000056
           46              H       1.053090      10.045359       1.651491       0.126581       1.032293 0.71902964E+01  0.67727880E+02                                 1.599772                            1.501364      -0.836226       2.491308                    0.999585       3.136476       8.197761       0.553132       1.175591      -0.734853      -0.003564      -0.035217       0.019732       0.040526       0.002619      -0.000570      -0.003446      -0.029963      -0.001276      -0.015001      -0.001152       0.016153              1.643708       1.226423       0.087190      -0.068252       1.909038      -0.412139       1.795661           0.000057
           47              H       1.390874      -0.372694       1.573486       0.125706       1.038769 0.73879307E+01  0.71453865E+02                                 1.718960                            1.606148      -1.240368       2.302001                    0.994918       3.546006      10.014372       0.483642       1.309421      -0.701385       0.004834       0.036316       0.017271       0.040503       0.002316       0.000667      -0.001675      -0.026906      -0.007373      -0.012488      -0.002541       0.015029              1.781877       1.374805       0.024218       0.054382       2.096981       0.458882       1.873846           0.000071
           48              H       1.364730       7.004917      21.554081       0.116404       1.138989 0.85045376E+01  0.83931320E+02                                 1.744533                            1.664103      -0.868041       2.471706                    0.999016       3.324000       9.029438       0.508267       1.221071      -0.724523      -0.000355       0.036567      -0.019429       0.041410       0.006297      -0.000471      -0.003665      -0.029853       0.016189      -0.018901       0.003974       0.014928              1.774293       1.424834      -0.075082      -0.005086       2.041108      -0.362778       1.856937          -0.000010
           49              H       3.969743       4.558562      20.825285       0.110883       1.176162 0.86241037E+01  0.85027164E+02                                 1.746258                            1.646422      -0.951045       2.423083                    0.998770       3.340488       8.937995       0.527063       1.178690      -0.734232       0.000137      -0.018237       0.036540       0.040838       0.000574       0.007062      -0.012200       0.009886       0.029004      -0.016487      -0.001229       0.017716              1.784589       1.684409       0.152658      -0.292401       1.517948      -0.336260       2.151409           0.000026
           50              H       6.154356       5.084909      20.261415       0.122619       1.078260 0.76449377E+01  0.72505060E+02                                 1.591815                            1.506387      -0.888954       2.461499                    0.999097       3.116902       7.951197       0.580205       1.113090      -0.751302       0.027976      -0.008327       0.025993       0.039085      -0.000122       0.005856      -0.011257       0.013453       0.025822      -0.016447       0.000546       0.015901              1.622756       1.989790      -0.073340       0.333088       1.289837      -0.099774       1.588642           0.000289
           51              H       4.884792       6.611515      16.757846       0.129266       1.083836 0.78299763E+01  0.74992926E+02                                 1.626467                            1.548976      -0.868491       2.476851                    0.999405       3.126690       8.116676       0.556527       1.149106      -0.742486       0.005733       0.018412      -0.036738       0.041492       0.000019       0.003856      -0.011281       0.011497       0.033651      -0.016168      -0.000489       0.016657              1.644293       1.597320       0.114683      -0.174176       1.470329      -0.335433       1.865231           0.000180
           52              H       2.722139       6.076665      17.335088       0.119778       1.070179 0.74535491E+01  0.72373984E+02                                 1.756492                            1.613348      -1.331789       2.246560                    0.994941       3.690098      10.501493       0.481684       1.309557      -0.700146      -0.025979       0.008712      -0.030171       0.040756       0.002814       0.001754      -0.009638       0.011264       0.038444      -0.016024      -0.000124       0.016148              1.850083       2.280288      -0.117418       0.514381       1.508475      -0.131137       1.761488           0.000306
           53              H       9.435983       3.605882      19.138134       0.123815       1.086188 0.78270874E+01  0.76523818E+02                                 1.754270                            1.642873      -1.069057       2.381096                    0.997217       3.474621       9.749697       0.484474       1.293121      -0.706142      -0.034272       0.026772       0.010662       0.044777      -0.000255      -0.003035       0.011446       0.012210      -0.028990      -0.017850       0.005990       0.011860              1.823009       1.925069      -0.488159      -0.142662       2.047691       0.220398       1.496267           0.000128
           54              H       8.845123       1.462722      18.273385       0.132605       1.040062 0.75924662E+01  0.72345624E+02                                 1.600067                            1.540628      -0.834706       2.497809                    0.999638       3.099335       8.092549       0.548318       1.172314      -0.736892      -0.041545      -0.008418      -0.008589       0.043251      -0.002340       0.000528       0.002921       0.018379      -0.042322      -0.014817      -0.001720       0.016538              1.608342       1.989540       0.199544       0.066849       1.514116       0.088389       1.321371           0.000219
           55              H       2.277687       0.516732      18.010395       0.126769       1.063789 0.76918520E+01  0.73836514E+02                                 1.645377                            1.565423      -0.867618       2.476632                    0.999302       3.209205       8.525024       0.534075       1.194714      -0.730382       0.030265      -0.025941      -0.009599       0.041001      -0.005443      -0.000844       0.005698       0.014530      -0.043699      -0.016561      -0.000028       0.016589              1.675383       1.711835      -0.358669      -0.133475       1.899349       0.245881       1.414966           0.000201
           56              H       2.865410       2.609681      18.823882       0.110450       1.120511 0.82157868E+01  0.80225287E+02                                 1.704760                            1.617629      -0.969398       2.414312                    0.998788       3.338417       8.962368       0.525175       1.194373      -0.729984       0.039827       0.001075       0.001661       0.039876      -0.006379      -0.001408       0.005183       0.018710      -0.032458      -0.013726      -0.003313       0.017039              1.740467       2.203986       0.332834       0.159104       1.625082       0.141126       1.392334           0.000008
           57              H       2.564228      -5.229030      16.715501       0.024396       1.218008 0.87008396E+01  0.84803868E+02                                 1.688870                            1.574753      -0.694544       2.513054                    0.999776       3.364078       8.557813       0.587972       1.068797      -0.762799       0.051711       0.000000      -0.000000       0.051711      -0.000000      -0.000000       0.000534      -0.003915      -0.022476      -0.007514       0.001789       0.005725              1.725385       2.395084       0.000000       0.000000       1.494124      -0.080454       1.286946           0.012799
           58              H       7.893472      -1.743010       5.571834       0.024395       1.218011 0.87008683E+01  0.84804207E+02                                 1.688872                            1.574755      -0.694542       2.513054                    0.999776       3.364084       8.557828       0.587972       1.068795      -0.762800      -0.051711       0.000000      -0.000000       0.051711      -0.000000       0.000000       0.000534      -0.003915      -0.022476      -0.007514       0.001788       0.005725              1.725387       2.395087      -0.000000      -0.000000       1.494126      -0.080454       1.286948           0.012805
           59              C       9.150488       8.472545      10.196455      -0.139327      41.308088 0.54505911E+03  0.13479505E+05                                10.439084                            7.813800      -0.159771       1.931571                    0.998284      29.689377      85.862136       0.589608       0.420061      -1.068196       0.012513       0.011420       0.071438       0.073419       0.012333      -0.007832      -0.010025       0.039496      -0.011431      -0.024407      -0.004167       0.028575             12.996797       5.842369      -0.177660       1.179208      11.707079       1.397310      21.440943           0.001233
           60              C       9.265522       7.305771      10.943081      -0.092629      33.103472 0.40259831E+03  0.92940836E+04                                 8.934364                            6.681504       0.189727       2.033080                    0.999756      28.858950      82.475220       0.638063       0.415822      -1.063542       0.006673       0.027447       0.027940       0.039730      -0.002885      -0.000749       0.006527      -0.039117      -0.148770      -0.050047       0.005026       0.045020             10.634523       4.613973      -0.475365       0.635868       9.449469       0.393865      17.840127           0.000517
           61              C       9.318856       7.350054      12.311523      -0.088687      32.594768 0.38538182E+03  0.87762758E+04                                 8.836315                            6.528329       0.095364       2.014750                    0.999685      28.017716      78.830596       0.648549       0.414710      -1.067127      -0.002537       0.016709      -0.014441       0.022230      -0.002230      -0.004612      -0.020316      -0.008210      -0.054172      -0.028850       0.005700       0.023150             10.585290       4.457652      -0.370112       0.612172       9.458838       0.936036      17.839381           0.001467
           62              C       9.246698       8.550790      12.980143      -0.009315      35.931320 0.40876005E+03  0.93603619E+04                                 9.378116                            6.648899       0.143240       2.059756                    0.999329      26.278848      71.951617       0.659507       0.405567      -1.082993      -0.005982      -0.000870      -0.046788       0.047177      -0.001935      -0.010801      -0.001993       0.010516      -0.046459      -0.019406       0.002670       0.016736             12.006771       4.678006      -0.295048       0.582142      10.381405       0.030679      20.960903           0.003144
           63              C       9.133755       9.729451      12.269177      -0.093804      33.081619 0.41319520E+03  0.96114485E+04                                 9.052948                            6.846342       0.038082       1.998370                    0.999496      28.640583      82.458617       0.618984       0.425396      -1.056344      -0.003362      -0.016476      -0.012466       0.020933      -0.000251      -0.007996       0.012662       0.006495      -0.065878      -0.027937       0.010625       0.017312             10.801871       4.777312      -0.099545       0.244947       9.996738       0.051077      17.631561           0.000369
           64              C       9.121206       9.692975      10.889591      -0.076042      32.025918 0.40438897E+03  0.93553207E+04                                 8.819324                            6.736572       0.113104       2.021176                    0.999425      28.543951      81.934386       0.629125       0.420833      -1.059281       0.012911      -0.029840       0.016490       0.036456      -0.009821      -0.006216      -0.016667      -0.012341      -0.085733      -0.035532       0.006967       0.028565             10.483967       4.816359       0.419169       0.397994       9.689912       1.692037      16.945629           0.000220
           65              C       9.290621       8.572008      14.486767       0.661207      24.177442 0.22977359E+03  0.46687740E+04                                 7.785127                            5.429452      -0.088948       2.047581                    0.999196      21.446710      59.913699       0.626556       0.481109      -1.012651      -0.018216       0.002219       0.076902       0.079061       0.010889      -0.016711       0.002418       0.165530      -0.264472      -0.089658      -0.039157       0.128815              9.834183       4.261482      -0.499066       0.485131      10.672009      -0.779452      14.569059          -0.000330
           66              C       7.333985       8.801394       7.998924      -0.136195      38.715408 0.54075752E+03  0.13377085E+05                                10.021580                            7.818651      -0.186823       1.924038                    0.998002      29.867480      87.034909       0.584056       0.423928      -1.063327      -0.066298       0.027236      -0.025049       0.075925       0.006131      -0.005273       0.010287      -0.013902      -0.070718      -0.027282       0.004807       0.022475             11.878767      17.826074      -2.031230       0.909812       6.863116      -2.443629      10.947110           0.001261
           67              C       6.301810       8.466907       8.874816      -0.102249      33.498051 0.41968632E+03  0.97928847E+04                                 9.022238                            6.837152       0.141511       2.014863                    0.999767      29.274384      84.199026       0.628439       0.417693      -1.062012      -0.023591       0.019211      -0.025649       0.039793       0.004448      -0.016906      -0.018771      -0.051346       0.099266      -0.045842      -0.000787       0.046630             10.637630      16.989861      -1.997086       1.234259       5.727802      -1.884346       9.195227           0.000831
           68              C       4.991460       8.772970       8.527134      -0.103938      32.471396 0.40091176E+03  0.92205882E+04                                 8.810001                            6.661402       0.044183       1.991020                    0.999624      28.567069      80.775138       0.641627       0.415063      -1.066896       0.025011       0.006861      -0.006447       0.026724       0.012649      -0.021954      -0.003975       0.010402       0.015866      -0.021842      -0.007734       0.029576             10.395226      16.646177      -2.357061       2.145758       5.751765      -2.083598       8.787737           0.001317
           69              C       4.693416       9.370498       7.321389       0.003271      38.310833 0.42716455E+03  0.98919930E+04                                 9.849221                            6.829547       0.051942       2.028477                    0.999183      26.579034      73.227770       0.645948       0.409468      -1.080198       0.030829      -0.009566       0.010082       0.033817       0.008744      -0.003837      -0.000400      -0.004525       0.000736      -0.009947       0.000252       0.009695             13.002728      23.152129      -3.130030       2.582210       6.463881      -2.367145       9.392174           0.006666
           70              C       5.751735       9.686824       6.429896      -0.090162      32.722211 0.39897189E+03  0.91632445E+04                                 8.885064                            6.649205       0.162419       2.035917                    0.999690      28.210323      79.665391       0.641757       0.415555      -1.066767       0.005965      -0.003332       0.018117       0.019363       0.001570       0.001019      -0.007178      -0.011590       0.063826      -0.016754      -0.006372       0.023127             10.705991      18.393013      -1.835882       0.505986       5.794418      -1.814453       7.930543           0.002026
           71              C       7.043261       9.377972       6.786493      -0.074130      33.479928 0.41567074E+03  0.97231454E+04                                 9.215520                            6.936643      -0.121479       1.948530                    0.999058      28.980467      84.794973       0.603210       0.434091      -1.046726      -0.026129      -0.000161       0.021768       0.034009       0.014082      -0.015730       0.009185      -0.046399       0.057116      -0.041794       0.015407       0.026387             10.972392      17.235998      -1.983983       0.885146       6.376382      -2.339081       9.304795           0.002199
           72              C       3.276397       9.728555       6.917988       0.552250      26.210798 0.27267955E+03  0.57524629E+04                                 8.137113                            5.817710      -0.047833       2.030896                    0.999427      22.927451      64.149249       0.623766       0.465461      -1.026454      -0.037410       0.008877      -0.011404       0.040104       0.023908      -0.019808       0.070900      -0.176325       0.039175      -0.106652      -0.019888       0.126540             10.398714      17.416879      -1.868755       1.693517       6.122120      -2.044264       7.657142          -0.001908
           73              C       9.457944       6.824893       7.867429      -0.148895      39.500489 0.57718054E+03  0.14542810E+05                                10.254546                            8.132922      -0.316301       1.880294                    0.996800      30.568508      90.510567       0.565662       0.429747      -1.057515       0.020053      -0.063533      -0.033999       0.074796       0.005826      -0.003559      -0.002066      -0.010910       0.052770      -0.016953      -0.001380       0.018333             12.324816      11.319285      -1.325805      -0.909156      17.185467       5.216041       8.469695           0.000373
           74              C       0.361836       6.483831       7.751535      -0.075879      32.233574 0.44910047E+03  0.10696346E+05                                 9.012875                            7.218796      -0.098548       1.952113                    0.998210      29.439481      86.550632       0.591013       0.435128      -1.047461      -0.013134      -0.019448      -0.025309       0.034515       0.021851       0.003419      -0.003456       0.043664       0.020161      -0.034738       0.007047       0.027691             10.455133       9.834740      -0.887764      -0.685106      14.746509       3.854668       6.784150           0.001550
           75              C       0.720536       5.179702       7.252298      -0.090960      30.861033 0.41428505E+03  0.96321115E+04                                 8.636188                            6.851792       0.035280       1.996167                    0.999461      28.634399      82.113027       0.619931       0.424952      -1.057830      -0.007589       0.024171      -0.011070       0.027647      -0.007858      -0.005827      -0.009199       0.029449      -0.017322      -0.020971       0.000879       0.020092             10.034186       8.551105      -0.330086      -0.099827      15.217489       3.948701       6.333965           0.001566
           76              C      10.185800       4.293227       6.964792      -0.000009      35.042866 0.42883731E+03  0.99964713E+04                                 9.396440                            6.933142      -0.165921       1.960950                    0.998685      26.997301      76.008803       0.625105       0.420338      -1.067130      -0.012578       0.037978       0.007102       0.040632       0.001941      -0.003208      -0.011581       0.005615       0.008487      -0.012812       0.000163       0.012648             11.896639       9.612683      -1.895026      -0.763923      18.907273       5.321696       7.169959           0.001345
           77              C       8.837802       4.620025       7.094058      -0.092678      31.245191 0.41552278E+03  0.96732792E+04                                 8.701292                            6.864386       0.013467       1.986204                    0.999474      28.766644      82.689771       0.618710       0.425246      -1.057081       0.011676       0.018655      -0.001523       0.022060       0.018947       0.000289      -0.004080       0.016071      -0.022726      -0.018019      -0.006477       0.024496             10.097926       9.194568      -1.944538      -0.908046      14.557727       4.127100       6.541484           0.002149
           78              C       8.490607       5.882114       7.566550      -0.094544      32.010385 0.41728012E+03  0.97391140E+04                                 8.802951                            6.849345       0.132420       2.015616                    0.999800      29.226967      84.535901       0.622462       0.421601      -1.057762       0.032544      -0.013178      -0.011753       0.037026       0.012433       0.006194      -0.013350       0.082629       0.010660      -0.048742       0.006888       0.041854             10.307713       9.304389      -1.381708      -0.742157      14.943428       4.405944       6.675322           0.001208
           79              C       0.096211       2.941071       6.416523       0.558082      24.558159 0.27023161E+03  0.57114656E+04                                 7.871510                            5.841278      -0.129197       2.002366                    0.999391      23.198073      65.847206       0.612046       0.473490      -1.017872       0.016769      -0.044520       0.000711       0.047579       0.003893       0.036978      -0.074270       0.048238       0.186074      -0.095751      -0.011197       0.106947              9.843159       7.966677      -1.423078      -1.002852      15.396194       3.752687       6.166606          -0.002056
           80              C       9.150488       2.442835       0.947212      -0.139327      41.308088 0.54505912E+03  0.13479505E+05                                10.439083                            7.813800      -0.159771       1.931571                    0.998284      29.689378      85.862137       0.589608       0.420061      -1.068196       0.012513      -0.011419      -0.071438       0.073419      -0.012333       0.007832      -0.010025       0.039496      -0.011431      -0.024407      -0.004168       0.028575             12.996796       5.842369       0.177660      -1.179208      11.707080       1.397310      21.440939           0.001234
           81              C       9.265522       3.609609       0.200586      -0.092629      33.103477 0.40259841E+03  0.92940865E+04                                 8.934365                            6.681505       0.189727       2.033080                    0.999756      28.858954      82.475241       0.638063       0.415822      -1.063542       0.006672      -0.027447      -0.027940       0.039730       0.002885       0.000749       0.006527      -0.039117      -0.148769      -0.050047       0.005026       0.045020             10.634525       4.613974       0.475365      -0.635868       9.449472       0.393865      17.840130           0.000517
           82              C       9.318856      -3.406714      21.119478      -0.088687      32.594755 0.38538166E+03  0.87762710E+04                                 8.836312                            6.528327       0.095366       2.014750                    0.999685      28.017710      78.830566       0.648549       0.414710      -1.067127      -0.002537      -0.016709       0.014441       0.022230       0.002231       0.004612      -0.020316      -0.008210      -0.054171      -0.028850       0.005701       0.023150             10.585286       4.457651       0.370112      -0.612172       9.458835       0.936036      17.839372           0.001467
           83              C       9.246698      -4.607450      20.450858      -0.009315      35.931305 0.40875988E+03  0.93603569E+04                                 9.378113                            6.648898       0.143241       2.059757                    0.999329      26.278842      71.951591       0.659507       0.405567      -1.082993      -0.005982       0.000870       0.046788       0.047177       0.001935       0.010801      -0.001993       0.010517      -0.046460      -0.019406       0.002670       0.016736             12.006767       4.678005       0.295048      -0.582142      10.381402       0.030681      20.960894           0.003144
           84              C       9.133755      -5.786111      21.161824      -0.093804      33.081626 0.41319530E+03  0.96114512E+04                                 9.052948                            6.846343       0.038082       1.998370                    0.999496      28.640589      82.458634       0.618984       0.425396      -1.056344      -0.003362       0.016476       0.012466       0.020933       0.000251       0.007997       0.012662       0.006495      -0.065878      -0.027937       0.010625       0.017312             10.801872       4.777313       0.099545      -0.244947       9.996739       0.051079      17.631563           0.000370
           85              C       9.121206       1.222405       0.254076      -0.076042      32.025931 0.40438914E+03  0.93553259E+04                                 8.819326                            6.736573       0.113103       2.021176                    0.999425      28.543959      81.934416       0.629125       0.420833      -1.059281       0.012911       0.029841      -0.016490       0.036456       0.009821       0.006216      -0.016668      -0.012341      -0.085733      -0.035532       0.006967       0.028565             10.483969       4.816360      -0.419169      -0.397994       9.689914       1.692039      16.945633           0.000221
           86              C       9.290621      -4.628668      18.944234       0.661208      24.177420 0.22977338E+03  0.46687684E+04                                 7.785121                            5.429449      -0.088947       2.047582                    0.999196      21.446698      59.913646       0.626557       0.481108      -1.012651      -0.018216      -0.002219      -0.076902       0.079061      -0.010889       0.016711       0.002418       0.165529      -0.264471      -0.089657      -0.039157       0.128814              9.834175       4.261479       0.499066      -0.485130      10.672000      -0.779452      14.569045          -0.000330
           87              C       7.333985       2.113986       3.144743      -0.136196      38.715417 0.54075762E+03  0.13377088E+05                                10.021581                            7.818652      -0.186824       1.924038                    0.998002      29.867484      87.034921       0.584056       0.423928      -1.063327      -0.066298      -0.027236       0.025049       0.075925      -0.006131       0.005273       0.010286      -0.013902      -0.070718      -0.027282       0.004807       0.022475             11.878769      17.826079       2.031231      -0.909812       6.863116      -2.443629      10.947111           0.001261
           88              C       6.301810       2.448473       2.268851      -0.102249      33.498063 0.41968646E+03  0.97928892E+04                                 9.022241                            6.837154       0.141510       2.014862                    0.999767      29.274390      84.199053       0.628439       0.417693      -1.062012      -0.023591      -0.019211       0.025649       0.039793      -0.004448       0.016906      -0.018771      -0.051346       0.099267      -0.045842      -0.000787       0.046630             10.637634      16.989869       1.997087      -1.234260       5.727804      -1.884346       9.195229           0.000831
           89              C       4.991460       2.142410       2.616533      -0.103938      32.471418 0.40091206E+03  0.92205969E+04                                 8.810005                            6.661405       0.044180       1.991019                    0.999624      28.567083      80.775192       0.641627       0.415063      -1.066896       0.025011      -0.006861       0.006447       0.026725      -0.012649       0.021954      -0.003975       0.010403       0.015866      -0.021841      -0.007734       0.029576             10.395232      16.646187       2.357063      -2.145759       5.751767      -2.083599       8.787741           0.001318
           90              C       4.693416       1.544882       3.822278       0.003271      38.310855 0.42716478E+03  0.98920000E+04                                 9.849225                            6.829550       0.051941       2.028477                    0.999183      26.579042      73.227805       0.645948       0.409468      -1.080198       0.030829       0.009566      -0.010082       0.033817      -0.008744       0.003837      -0.000400      -0.004525       0.000735      -0.009947       0.000252       0.009695             13.002734      23.152141       3.130031      -2.582212       6.463883      -2.367146       9.392179           0.006667
           91              C       5.751735       1.228556       4.713771      -0.090162      32.722205 0.39897177E+03  0.91632415E+04                                 8.885064                            6.649205       0.162418       2.035917                    0.999690      28.210320      79.665393       0.641757       0.415555      -1.066767       0.005965       0.003332      -0.018117       0.019363      -0.001570      -0.001019      -0.007178      -0.011591       0.063826      -0.016755      -0.006372       0.023127             10.705991      18.393010       1.835882      -0.505987       5.794418      -1.814454       7.930545           0.002029
           92              C       7.043261       1.537408       4.357174      -0.074130      33.479924 0.41567068E+03  0.97231433E+04                                 9.215519                            6.936642      -0.121478       1.948530                    0.999058      28.980464      84.794957       0.603210       0.434091      -1.046727      -0.026129       0.000161      -0.021768       0.034009      -0.014082       0.015730       0.009185      -0.046399       0.057117      -0.041794       0.015407       0.026387             10.972391      17.235997       1.983983      -0.885147       6.376381      -2.339081       9.304794           0.002199
           93              C       3.276397       1.186825       4.225679       0.552250      26.210813 0.27267972E+03  0.57524672E+04                                 8.137114                            5.817711      -0.047832       2.030896                    0.999427      22.927461      64.149278       0.623766       0.465460      -1.026454      -0.037410      -0.008876       0.011404       0.040105      -0.023908       0.019808       0.070900      -0.176325       0.039176      -0.106652      -0.019888       0.126540             10.398717      17.416885       1.868756      -1.693518       6.122121      -2.044264       7.657144          -0.001908
           94              C       9.457944       4.090487       3.276238      -0.148895      39.500482 0.57718042E+03  0.14542806E+05                                10.254544                            8.132921      -0.316301       1.880294                    0.996800      30.568503      90.510542       0.565662       0.429747      -1.057515       0.020053       0.063533       0.033999       0.074796      -0.005826       0.003559      -0.002066      -0.010910       0.052769      -0.016953      -0.001380       0.018333             12.324813      11.319283       1.325806       0.909156      17.185463       5.216039       8.469694           0.000372
           95              C       0.361836       4.431549       3.392132      -0.075879      32.233580 0.44910053E+03  0.10696348E+05                                 9.012876                            7.218797      -0.098550       1.952113                    0.998210      29.439484      86.550649       0.591013       0.435128      -1.047461      -0.013134       0.019448       0.025309       0.034514      -0.021851      -0.003419      -0.003456       0.043664       0.020162      -0.034738       0.007047       0.027691             10.455135       9.834741       0.887763       0.685106      14.746513       3.854669       6.784152           0.001550
           96              C       0.720536       5.735678       3.891369      -0.090960      30.861038 0.41428512E+03  0.96321134E+04                                 8.636189                            6.851792       0.035279       1.996167                    0.999461      28.634402      82.113036       0.619931       0.424952      -1.057830      -0.007589      -0.024171       0.011070       0.027647       0.007858       0.005827      -0.009199       0.029449      -0.017323      -0.020972       0.000879       0.020092             10.034187       8.551104       0.330085       0.099827      15.217492       3.948702       6.333966           0.001566
           97              C      10.185800       6.622153       4.178875      -0.000009      35.042898 0.42883774E+03  0.99964837E+04                                 9.396445                            6.933145      -0.165922       1.960950                    0.998685      26.997318      76.008862       0.625105       0.420338      -1.067131      -0.012578      -0.037978      -0.007102       0.040632      -0.001941       0.003208      -0.011581       0.005615       0.008486      -0.012812       0.000164       0.012648             11.896645       9.612686       1.895026       0.763923      18.907286       5.321699       7.169963           0.001347
           98              C       8.837802       6.295355       4.049609      -0.092678      31.245201 0.41552297E+03  0.96732845E+04                                 8.701293                            6.864388       0.013464       1.986203                    0.999474      28.766653      82.689796       0.618710       0.425246      -1.057081       0.011675      -0.018656       0.001523       0.022060      -0.018947      -0.000288      -0.004080       0.016072      -0.022726      -0.018019      -0.006477       0.024496             10.097927       9.194569       1.944539       0.908046      14.557728       4.127100       6.541485           0.002148
           99              C       8.490607       5.033266       3.577117      -0.094544      32.010371 0.41727991E+03  0.97391071E+04                                 8.802947                            6.849342       0.132420       2.015616                    0.999800      29.226957      84.535847       0.622462       0.421601      -1.057762       0.032543       0.013178       0.011753       0.037025      -0.012433      -0.006194      -0.013350       0.082629       0.010661      -0.048742       0.006888       0.041854             10.307707       9.304384       1.381707       0.742156      14.943419       4.405941       6.675319           0.001207
          100              C       0.096211       7.974309       4.727144       0.558084      24.558198 0.27023208E+03  0.57114779E+04                                 7.871518                            5.841283      -0.129196       2.002366                    0.999391      23.198095      65.847283       0.612045       0.473490      -1.017872       0.016769       0.044520      -0.000711       0.047579      -0.003893      -0.036978      -0.074271       0.048238       0.186076      -0.095751      -0.011197       0.106948              9.843170       7.966684       1.423080       1.002853      15.396214       3.752693       6.166613          -0.002054
          101              C       1.307213      -1.043185      12.090879      -0.139327      41.308095 0.54505924E+03  0.13479508E+05                                10.439082                            7.813799      -0.159770       1.931572                    0.998284      29.689381      85.862130       0.589608       0.420061      -1.068196      -0.012513      -0.011420      -0.071438       0.073419       0.012333      -0.007832      -0.010025       0.039495      -0.011430      -0.024407      -0.004167       0.028575             12.996794       5.842369      -0.177660       1.179211      11.707078       1.397314      21.440937           0.001232
          102              C       1.192178       0.123589      11.344253      -0.092629      33.103458 0.40259824E+03  0.92940803E+04                                 8.934357                            6.681500       0.189729       2.033080                    0.999756      28.858947      82.475167       0.638064       0.415822      -1.063543      -0.006672      -0.027447      -0.027940       0.039730      -0.002885      -0.000749       0.006527      -0.039117      -0.148769      -0.050047       0.005026       0.045020             10.634513       4.613970      -0.475366       0.635868       9.449463       0.393864      17.840106           0.000517
          103              C       1.138844       0.079306       9.975811      -0.088686      32.594717 0.38538121E+03  0.87762570E+04                                 8.836300                            6.528320       0.095367       2.014751                    0.999685      28.017697      78.830477       0.648550       0.414709      -1.067127       0.002537      -0.016709       0.014441       0.022230      -0.002231      -0.004612      -0.020316      -0.008210      -0.054172      -0.028850       0.005701       0.023150             10.585270       4.457646      -0.370111       0.612171       9.458823       0.936034      17.839342           0.001470
          104              C       1.211002      -1.121430       9.307191      -0.009315      35.931295 0.40875976E+03  0.93603537E+04                                 9.378113                            6.648898       0.143239       2.059756                    0.999329      26.278836      71.951576       0.659507       0.405567      -1.082993       0.005982       0.000870       0.046788       0.047177      -0.001935      -0.010801      -0.001993       0.010517      -0.046459      -0.019406       0.002670       0.016736             12.006766       4.678005      -0.295048       0.582142      10.381401       0.030677      20.960894           0.003146
          105              C       1.323945      -2.300091      10.018157      -0.093804      33.081620 0.41319519E+03  0.96114483E+04                                 9.052949                            6.846342       0.038082       1.998370                    0.999496      28.640582      82.458615       0.618984       0.425396      -1.056344       0.003362       0.016476       0.012466       0.020933      -0.000251      -0.007997       0.012662       0.006495      -0.065878      -0.027937       0.010625       0.017312             10.801872       4.777313      -0.099545       0.244948       9.996737       0.051076      17.631567           0.000371
          106              C       1.336494      -2.263615      11.397743      -0.076042      32.025931 0.40438912E+03  0.93553252E+04                                 8.819326                            6.736573       0.113103       2.021176                    0.999425      28.543959      81.934421       0.629125       0.420833      -1.059281      -0.012911       0.029841      -0.016490       0.036456      -0.009821      -0.006217      -0.016667      -0.012341      -0.085733      -0.035532       0.006967       0.028565             10.483970       4.816360       0.419171       0.397995       9.689915       1.692038      16.945636           0.000219
          107              C       1.167079      -1.142648       7.800567       0.661206      24.177422 0.22977338E+03  0.46687688E+04                                 7.785124                            5.429451      -0.088950       2.047581                    0.999196      21.446697      59.913659       0.626556       0.481109      -1.012651       0.018216      -0.002219      -0.076902       0.079061       0.010889      -0.016711       0.002418       0.165530      -0.264472      -0.089658      -0.039157       0.128814              9.834179       4.261480      -0.499066       0.485131      10.672006      -0.779454      14.569051          -0.000327
          108              C       3.123715      -1.372034      14.288410      -0.136195      38.715400 0.54075738E+03  0.13377081E+05                                10.021578                            7.818650      -0.186823       1.924038                    0.998002      29.867478      87.034900       0.584056       0.423928      -1.063327       0.066298      -0.027236       0.025049       0.075926       0.006131      -0.005273       0.010286      -0.013902      -0.070719      -0.027282       0.004807       0.022475             11.878765      17.826070      -2.031231       0.909815       6.863116      -2.443629      10.947108           0.001260
          109              C       4.155890      -1.037547      13.412518      -0.102250      33.498066 0.41968661E+03  0.97928926E+04                                 9.022240                            6.837155       0.141511       2.014862                    0.999767      29.274390      84.199034       0.628439       0.417693      -1.062012       0.023591      -0.019211       0.025649       0.039793       0.004448      -0.016906      -0.018771      -0.051347       0.099266      -0.045842      -0.000787       0.046629             10.637632      16.989864      -1.997087       1.234259       5.727804      -1.884345       9.195228           0.000829
          110              C       5.466240      -1.343610      13.760200      -0.103937      32.471389 0.40091177E+03  0.92205871E+04                                 8.809997                            6.661401       0.044182       1.991019                    0.999624      28.567065      80.775088       0.641627       0.415063      -1.066897      -0.025011      -0.006862       0.006447       0.026724       0.012649      -0.021954      -0.003975       0.010402       0.015865      -0.021842      -0.007734       0.029576             10.395220      16.646166      -2.357062       2.145761       5.751764      -2.083596       8.787731           0.001313
          111              C       5.764284      -1.941138      14.965945       0.003270      38.310870 0.42716491E+03  0.98920033E+04                                 9.849226                            6.829549       0.051941       2.028476                    0.999183      26.579048      73.227812       0.645948       0.409468      -1.080198      -0.030829       0.009566      -0.010083       0.033818       0.008744      -0.003837      -0.000400      -0.004525       0.000736      -0.009947       0.000252       0.009695             13.002739      23.152157      -3.130034       2.582214       6.463884      -2.367144       9.392175           0.006662
          112              C       4.705965      -2.257464      15.857438      -0.090162      32.722225 0.39897203E+03  0.91632485E+04                                 8.885066                            6.649206       0.162418       2.035917                    0.999690      28.210330      79.665412       0.641757       0.415555      -1.066767      -0.005965       0.003332      -0.018117       0.019363       0.001570       0.001019      -0.007177      -0.011591       0.063826      -0.016755      -0.006372       0.023127             10.705996      18.393026      -1.835884       0.505987       5.794419      -1.814452       7.930542           0.002019
          113              C       3.414439      -1.948612      15.500841      -0.074131      33.479972 0.41567134E+03  0.97231630E+04                                 9.215527                            6.936647      -0.121481       1.948529                    0.999058      28.980494      84.795074       0.603210       0.434091      -1.046726       0.026129       0.000161      -0.021768       0.034009       0.014082      -0.015730       0.009185      -0.046398       0.057117      -0.041794       0.015407       0.026386             10.972402      17.236019      -1.983985       0.885147       6.376387      -2.339083       9.304801           0.002194
          114              C       7.181303      -2.299195      15.369346       0.552252      26.210796 0.27267948E+03  0.57524613E+04                                 8.137113                            5.817710      -0.047835       2.030895                    0.999427      22.927457      64.149279       0.623766       0.465461      -1.026454       0.037411      -0.008877       0.011404       0.040105       0.023908      -0.019808       0.070900      -0.176324       0.039175      -0.106651      -0.019889       0.126540             10.398715      17.416883      -1.868755       1.693516       6.122121      -2.044263       7.657142          -0.001912
          115              C       0.999756       0.604467      14.419905      -0.148895      39.500511 0.57718084E+03  0.14542820E+05                                10.254551                            8.132925      -0.316303       1.880293                    0.996800      30.568517      90.510608       0.565661       0.429747      -1.057514      -0.020053       0.063533       0.033999       0.074796       0.005826      -0.003559      -0.002066      -0.010910       0.052770      -0.016953      -0.001380       0.018333             12.324824      11.319290      -1.325806      -0.909156      17.185483       5.216045       8.469698           0.000372
          116              C      10.095864       0.945529      14.535799      -0.075879      32.233557 0.44910013E+03  0.10696335E+05                                 9.012868                            7.218790      -0.098545       1.952114                    0.998210      29.439473      86.550568       0.591013       0.435128      -1.047461       0.013134       0.019448       0.025309       0.034514       0.021851       0.003420      -0.003456       0.043664       0.020160      -0.034738       0.007046       0.027691             10.455125       9.834732      -0.887763      -0.685105      14.746498       3.854663       6.784144           0.001547
          117              C       9.737164       2.249658      15.035036      -0.090960      30.861061 0.41428549E+03  0.96321242E+04                                 8.636192                            6.851794       0.035280       1.996167                    0.999461      28.634421      82.113104       0.619931       0.424952      -1.057830       0.007589      -0.024171       0.011070       0.027647      -0.007858      -0.005827      -0.009199       0.029449      -0.017323      -0.020972       0.000879       0.020092             10.034191       8.551111      -0.330087      -0.099828      15.217495       3.948702       6.333966           0.001561
          118              C       0.271900       3.136133      15.322542      -0.000009      35.042891 0.42883759E+03  0.99964795E+04                                 9.396444                            6.933144      -0.165922       1.960949                    0.998685      26.997314      76.008852       0.625105       0.420338      -1.067130       0.012578      -0.037978      -0.007102       0.040632       0.001941      -0.003208      -0.011582       0.005615       0.008487      -0.012812       0.000163       0.012648             11.896644       9.612689      -1.895027      -0.763923      18.907283       5.321697       7.169961           0.001345
          119              C       1.619898       2.809335      15.193276      -0.092678      31.245231 0.41552336E+03  0.96732966E+04                                 8.701299                            6.864390       0.013467       1.986204                    0.999474      28.766672      82.689882       0.618710       0.425246      -1.057081      -0.011676      -0.018656       0.001523       0.022061       0.018947       0.000289      -0.004080       0.016072      -0.022727      -0.018019      -0.006477       0.024496             10.097936       9.194577      -1.944540      -0.908046      14.557743       4.127104       6.541488           0.002145
          120              C       1.967093       1.547246      14.720784      -0.094544      32.010391 0.41728014E+03  0.97391148E+04                                 8.802952                            6.849344       0.132423       2.015617                    0.999800      29.226971      84.535919       0.622462       0.421601      -1.057762      -0.032544       0.013178       0.011753       0.037026       0.012433       0.006194      -0.013349       0.082629       0.010660      -0.048742       0.006888       0.041854             10.307715       9.304390      -1.381709      -0.742157      14.943433       4.405944       6.675322           0.001204
          121              C      10.361489       4.488289      15.870811       0.558085      24.558201 0.27023211E+03  0.57114793E+04                                 7.871521                            5.841285      -0.129196       2.002365                    0.999391      23.198102      65.847326       0.612045       0.473490      -1.017872      -0.016769       0.044521      -0.000712       0.047579       0.003893       0.036978      -0.074271       0.048237       0.186079      -0.095752      -0.011198       0.106949              9.843175       7.966688      -1.423082      -1.002854      15.396222       3.752694       6.166615          -0.002056
          122              C       1.307213       4.986525      21.340122      -0.139327      41.308132 0.54505976E+03  0.13479525E+05                                10.439090                            7.813804      -0.159772       1.931571                    0.998284      29.689397      85.862203       0.589608       0.420061      -1.068196      -0.012513       0.011420       0.071438       0.073419      -0.012333       0.007832      -0.010025       0.039495      -0.011430      -0.024407      -0.004167       0.028574             12.996806       5.842372       0.177660      -1.179211      11.707085       1.397316      21.440959           0.001233
          123              C       1.192178       3.819751      22.086748      -0.092629      33.103466 0.40259836E+03  0.92940836E+04                                 8.934357                            6.681500       0.189726       2.033080                    0.999756      28.858955      82.475188       0.638064       0.415822      -1.063543      -0.006672       0.027447       0.027940       0.039730       0.002884       0.000749       0.006527      -0.039118      -0.148769      -0.050047       0.005026       0.045021             10.634513       4.613970       0.475366      -0.635868       9.449463       0.393865      17.840106           0.000516
          124              C       1.138844      10.836074       1.167856      -0.088687      32.594725 0.38538133E+03  0.87762600E+04                                 8.836301                            6.528321       0.095365       2.014750                    0.999685      28.017703      78.830487       0.648550       0.414709      -1.067127       0.002537       0.016709      -0.014441       0.022230       0.002230       0.004612      -0.020316      -0.008210      -0.054172      -0.028850       0.005701       0.023150             10.585271       4.457646       0.370111      -0.612171       9.458823       0.936036      17.839344           0.001468
          125              C       1.211002      12.036810       1.836476      -0.009315      35.931301 0.40875983E+03  0.93603552E+04                                 9.378112                            6.648897       0.143238       2.059756                    0.999329      26.278840      71.951581       0.659507       0.405567      -1.082993       0.005982      -0.000870      -0.046789       0.047177       0.001935       0.010801      -0.001993       0.010517      -0.046460      -0.019406       0.002670       0.016736             12.006766       4.678005       0.295048      -0.582142      10.381399       0.030677      20.960894           0.003145
          126              C       1.323945      13.215471       1.125510      -0.093805      33.081627 0.41319529E+03  0.96114509E+04                                 9.052950                            6.846343       0.038082       1.998370                    0.999496      28.640587      82.458631       0.618984       0.425396      -1.056344       0.003362      -0.016476      -0.012466       0.020933       0.000251       0.007996       0.012662       0.006496      -0.065879      -0.027937       0.010625       0.017312             10.801874       4.777313       0.099545      -0.244947       9.996739       0.051077      17.631570           0.000371
          127              C       1.336494       6.206955      22.033258      -0.076042      32.025929 0.40438908E+03  0.93553241E+04                                 8.819326                            6.736573       0.113103       2.021176                    0.999425      28.543958      81.934417       0.629125       0.420833      -1.059281      -0.012911      -0.029841       0.016490       0.036456       0.009821       0.006217      -0.016667      -0.012342      -0.085733      -0.035532       0.006967       0.028565             10.483970       4.816360      -0.419170      -0.397995       9.689914       1.692039      16.945636           0.000220
          128              C       1.167079      12.058028       3.343100       0.661206      24.177445 0.22977361E+03  0.46687746E+04                                 7.785129                            5.429454      -0.088949       2.047581                    0.999196      21.446710      59.913705       0.626556       0.481109      -1.012651       0.018216       0.002219       0.076902       0.079061      -0.010889       0.016711       0.002418       0.165532      -0.264474      -0.089658      -0.039158       0.128816              9.834186       4.261483       0.499066      -0.485131      10.672013      -0.779455      14.569063          -0.000327
          129              C       3.123715       5.315374      19.142591      -0.136195      38.715408 0.54075751E+03  0.13377084E+05                                10.021577                            7.818650      -0.186823       1.924038                    0.998002      29.867479      87.034889       0.584057       0.423928      -1.063327       0.066298       0.027236      -0.025049       0.075926      -0.006131       0.005273       0.010286      -0.013902      -0.070719      -0.027282       0.004807       0.022475             11.878765      17.826074       2.031233      -0.909818       6.863115      -2.443628      10.947106           0.001260
          130              C       4.155890       4.980887      20.018483      -0.102249      33.498034 0.41968614E+03  0.97928779E+04                                 9.022232                            6.837150       0.141512       2.014863                    0.999767      29.274369      84.198927       0.628440       0.417693      -1.062012       0.023591       0.019211      -0.025649       0.039793      -0.004448       0.016906      -0.018771      -0.051347       0.099266      -0.045842      -0.000787       0.046630             10.637622      16.989851       1.997084      -1.234256       5.727799      -1.884341       9.195216           0.000829
          131              C       5.466240       5.286950      19.670801      -0.103938      32.471408 0.40091204E+03  0.92205949E+04                                 8.810000                            6.661403       0.044180       1.991018                    0.999624      28.567079      80.775136       0.641627       0.415063      -1.066897      -0.025011       0.006862      -0.006447       0.026725      -0.012649       0.021954      -0.003975       0.010401       0.015867      -0.021842      -0.007734       0.029576             10.395224      16.646171       2.357062      -2.145760       5.751765      -2.083597       8.787734           0.001314
          132              C       5.764284       5.884478      18.465056       0.003271      38.310883 0.42716502E+03  0.98920065E+04                                 9.849227                            6.829550       0.051939       2.028476                    0.999183      26.579054      73.227833       0.645948       0.409468      -1.080198      -0.030830      -0.009566       0.010083       0.033818      -0.008744       0.003837      -0.000399      -0.004525       0.000736      -0.009947       0.000252       0.009695             13.002740      23.152161       3.130033      -2.582212       6.463884      -2.367144       9.392175           0.006662
          133              C       4.705965       6.200804      17.573563      -0.090163      32.722241 0.39897222E+03  0.91632541E+04                                 8.885069                            6.649208       0.162418       2.035917                    0.999690      28.210340      79.665453       0.641757       0.415555      -1.066767      -0.005966      -0.003333       0.018117       0.019363      -0.001570      -0.001019      -0.007177      -0.011591       0.063827      -0.016755      -0.006372       0.023127             10.706000      18.393034       1.835884      -0.505986       5.794421      -1.814453       7.930545           0.002019
          134              C       3.414439       5.891952      17.930160      -0.074130      33.479934 0.41567076E+03  0.97231457E+04                                 9.215520                            6.936642      -0.121479       1.948530                    0.999058      28.980469      84.794974       0.603210       0.434091      -1.046727       0.026129      -0.000161       0.021768       0.034009      -0.014082       0.015730       0.009185      -0.046398       0.057117      -0.041794       0.015407       0.026387             10.972394      17.236006       1.983984      -0.885147       6.376382      -2.339080       9.304792           0.002194
          135              C       7.181303       6.242535      18.061655       0.552253      26.210878 0.27268041E+03  0.57524863E+04                                 8.137132                            5.817721      -0.047833       2.030894                    0.999427      22.927502      64.149450       0.623765       0.465461      -1.026454       0.037411       0.008877      -0.011404       0.040105      -0.023909       0.019808       0.070902      -0.176327       0.039175      -0.106653      -0.019890       0.126543             10.398741      17.416934       1.868762      -1.693522       6.122133      -2.044267       7.657157          -0.001909
          136              C       0.999756       3.338873      19.011096      -0.148895      39.500511 0.57718085E+03  0.14542820E+05                                10.254551                            8.132926      -0.316303       1.880293                    0.996800      30.568518      90.510617       0.565661       0.429747      -1.057514      -0.020053      -0.063533      -0.033999       0.074796      -0.005826       0.003559      -0.002066      -0.010910       0.052770      -0.016953      -0.001380       0.018333             12.324825      11.319290       1.325807       0.909156      17.185485       5.216046       8.469700           0.000372
          137              C      10.095864       2.997811      18.895202      -0.075879      32.233572 0.44910033E+03  0.10696342E+05                                 9.012872                            7.218793      -0.098548       1.952113                    0.998210      29.439485      86.550634       0.591013       0.435128      -1.047461       0.013134      -0.019448      -0.025309       0.034515      -0.021851      -0.003419      -0.003456       0.043664       0.020159      -0.034737       0.007046       0.027691             10.455131       9.834736       0.887761       0.685105      14.746509       3.854667       6.784148           0.001548
          138              C       9.737164       1.693682      18.395965      -0.090961      30.861078 0.41428574E+03  0.96321318E+04                                 8.636197                            6.851797       0.035279       1.996166                    0.999461      28.634429      82.113141       0.619931       0.424952      -1.057830       0.007589       0.024171      -0.011070       0.027647       0.007858       0.005827      -0.009199       0.029449      -0.017324      -0.020972       0.000879       0.020092             10.034197       8.551112       0.330086       0.099827      15.217508       3.948706       6.333970           0.001561
          139              C       0.271900       0.807207      18.108459      -0.000008      35.042888 0.42883752E+03  0.99964778E+04                                 9.396445                            6.933144      -0.165923       1.960949                    0.998685      26.997312      76.008855       0.625105       0.420338      -1.067130       0.012578       0.037978       0.007102       0.040632      -0.001941       0.003208      -0.011582       0.005615       0.008487      -0.012812       0.000163       0.012648             11.896645       9.612687       1.895025       0.763923      18.907287       5.321698       7.169962           0.001345
          140              C       1.619898       1.134005      18.237725      -0.092679      31.245245 0.41552364E+03  0.96733045E+04                                 8.701302                            6.864393       0.013465       1.986203                    0.999474      28.766681      82.689911       0.618710       0.425246      -1.057081      -0.011675       0.018656      -0.001523       0.022061      -0.018947      -0.000289      -0.004080       0.016073      -0.022727      -0.018019      -0.006477       0.024496             10.097938       9.194578       1.944540       0.908046      14.557746       4.127105       6.541490           0.002145
          141              C       1.967093       2.396094      18.710217      -0.094544      32.010382 0.41728004E+03  0.97391112E+04                                 8.802949                            6.849343       0.132422       2.015617                    0.999800      29.226965      84.535881       0.622462       0.421601      -1.057762      -0.032544      -0.013178      -0.011753       0.037026      -0.012433      -0.006194      -0.013349       0.082629       0.010660      -0.048742       0.006888       0.041854             10.307711       9.304385       1.381707       0.742156      14.943428       4.405943       6.675320           0.001204
          142              C      10.361489      -0.544949      17.560190       0.558084      24.558227 0.27023240E+03  0.57114871E+04                                 7.871528                            5.841289      -0.129196       2.002365                    0.999391      23.198113      65.847372       0.612045       0.473490      -1.017872      -0.016769      -0.044521       0.000712       0.047579      -0.003893      -0.036979      -0.074272       0.048238       0.186080      -0.095752      -0.011198       0.106950              9.843185       7.966693       1.423084       1.002854      15.396240       3.752699       6.166620          -0.002056
          143              C       1.633493      -5.229030      16.715501       0.585910      17.737143 0.17536519E+03  0.33261729E+04                                 6.066746                            4.580400       0.402517       2.208997                    0.999565      20.757428      55.789456       0.719797       0.448637      -1.031832      -0.061062       0.000000      -0.000000       0.061062       0.000000      -0.000000       0.047153       0.007580       0.418256      -0.083475      -0.065919       0.149394              6.957911       6.404373       0.000000       0.000001      10.568368      -1.796602       3.900993           0.004089
          144              C       8.824207      -1.743010       5.571834       0.585909      17.737151 0.17536527E+03  0.33261744E+04                                 6.066746                            4.580401       0.402525       2.208999                    0.999565      20.757431      55.789449       0.719797       0.448637      -1.031832       0.061062       0.000000      -0.000000       0.061062      -0.000000      -0.000000       0.047154       0.007579       0.418260      -0.083475      -0.065920       0.149395              6.957912       6.404375      -0.000000      -0.000001      10.568369      -1.796603       3.900993           0.004094
          145              O       9.383694       7.477732      15.070695      -0.624493      45.157669 0.60273867E+03  0.14911481E+05                                10.172808                            7.641639       0.156618       2.083535                    0.997105      28.693903      76.546215       0.681458       0.363308      -1.135455      -0.037580       0.016625      -0.065002       0.076902      -0.001388      -0.011275      -0.023633       0.070255      -0.260663      -0.093174       0.013837       0.079337             12.772009       6.202709      -1.182291       1.100525      16.043181      -7.767759      16.070137           0.015800
          146              O       9.168266      -4.703110      15.057323      -0.667380      47.978251 0.70030236E+03  0.18001656E+05                                10.560756                            8.277354       0.095536       2.041258                    0.997574      30.083946      82.019431       0.649457       0.366884      -1.131776      -0.056130      -0.081486      -0.052207       0.111876       0.001416      -0.018139       0.015669       0.077972      -0.219650      -0.078639       0.000863       0.077776             12.504903       6.829776      -0.511902       0.186047      18.263155       5.853862      12.421777           0.056656
          147              O       2.324747       9.338668       7.657928      -0.570250      35.641703 0.54260127E+03  0.13043349E+05                                 8.595289                            7.185373       0.581038       2.226940                    0.998341      27.826367      72.585420       0.714083       0.356820      -1.143399       0.054188      -0.024158       0.029674       0.066336       0.031039      -0.064658       0.022193      -0.042319      -0.041029      -0.090637       0.037365       0.053273              9.971455      15.553956       1.521984      -2.131358       6.936045      -0.717193       7.424364           0.090494
          148              O       3.103845      10.374237       5.843739      -0.561073      31.881057 0.49104419E+03  0.11528398E+05                                 7.942188                            6.819537       0.516340       2.209907                    0.998545      27.486273      71.166194       0.734577       0.355157      -1.143207       0.068600      -0.000596      -0.010293       0.069370      -0.004859       0.016819      -0.002556      -0.156733       0.165963      -0.107893       0.049598       0.058295              8.882761       9.574745      -1.792950       2.438543       7.430179      -2.983340       9.643360           0.049357
          149              O       1.284206       2.741050       6.010894      -0.595842      33.482480 0.54235757E+03  0.13077625E+05                                 8.267767                            7.218648       0.318604       2.135216                    0.997111      28.431337      75.054575       0.705027       0.360294      -1.137005       0.021041       0.057664       0.036833       0.071586      -0.023399      -0.029807      -0.040887       0.111987       0.053009      -0.089770       0.024072       0.065698              9.235403      11.005846      -3.149667      -2.224241       9.975025       1.800245       6.725340           0.057263
          150              O       9.665006       2.084450       6.231539      -0.584583      34.664110 0.53735399E+03  0.12950348E+05                                 8.539119                            7.234226       0.216181       2.107821                    0.996295      28.313673      75.166818       0.695873       0.365220      -1.131107      -0.033814       0.038038       0.038579       0.063864       0.055992       0.043351      -0.029409       0.007445       0.012885      -0.087119       0.028909       0.058210              9.815758       8.491249       2.391220       1.184177      14.076184       2.194807       6.879842           0.054316
          151              O       9.944227       9.533384       7.827312      -0.746921      51.037064 0.82106488E+03  0.21978996E+05                                11.168902                            9.071270      -0.295133       1.916657                    0.994700      31.296986      87.290276       0.608816       0.375829      -1.124125      -0.022982       0.007909       0.059325       0.064110       0.010222       0.008020      -0.012693      -0.006469      -0.065905      -0.029189       0.006638       0.022551             13.326687      13.563392       5.546876      -4.164285      13.988205      -3.800000      12.428465           0.001953
          152              O       1.144072       8.079179      16.913858      -0.588978      39.953741 0.55925284E+03  0.13558099E+05                                 9.268650                            7.351585       0.304989       2.139260                    0.997729      27.841422      73.153224       0.697157       0.362397      -1.137925       0.073371       0.067159      -0.020666       0.101591       0.016228      -0.011878       0.014559      -0.097543       0.183734      -0.083402       0.017385       0.066017             10.894070       8.198298       3.135245      -0.508419      17.683169      -3.075605       6.800742           0.048131
          153              O       9.383694      -3.534392      18.360306      -0.624493      45.157632 0.60273814E+03  0.14911464E+05                                10.172801                            7.641635       0.156619       2.083536                    0.997105      28.693894      76.546174       0.681458       0.363308      -1.135455      -0.037580      -0.016625       0.065002       0.076902       0.001388       0.011275      -0.023632       0.070255      -0.260663      -0.093174       0.013837       0.079337             12.772000       6.202706       1.182289      -1.100523      16.043171      -7.767752      16.070124           0.015799
          154              O       9.168266      -5.754950      18.373678      -0.667382      47.978315 0.70030349E+03  0.18001694E+05                                10.560768                            8.277363       0.095534       2.041256                    0.997574      30.083964      82.019515       0.649456       0.366884      -1.131776      -0.056130       0.081486       0.052207       0.111876      -0.001416       0.018138       0.015668       0.077973      -0.219651      -0.078639       0.000862       0.077777             12.504918       6.829784       0.511902      -0.186047      18.263177       5.853869      12.421793           0.056653
          155              O       2.324747       1.576712       3.485739      -0.570251      35.641757 0.54260230E+03  0.13043379E+05                                 8.595291                            7.185374       0.581038       2.226940                    0.998341      27.826410      72.585520       0.714084       0.356819      -1.143400       0.054187       0.024158      -0.029674       0.066336      -0.031042       0.064660       0.022196      -0.042318      -0.041025      -0.090641       0.037366       0.053275              9.971458      15.553962      -1.521985       2.131358       6.936046      -0.717193       7.424365           0.090487
          156              O       3.103845       0.541143       5.299928      -0.561072      31.881049 0.49104402E+03  0.11528394E+05                                 7.942189                            6.819538       0.516339       2.209907                    0.998545      27.486257      71.166161       0.734576       0.355157      -1.143207       0.068600       0.000596       0.010293       0.069370       0.004858      -0.016819      -0.002556      -0.156732       0.165959      -0.107892       0.049599       0.058293              8.882763       9.574748       1.792950      -2.438544       7.430180      -2.983340       9.643361           0.049358
          157              O       1.284206       8.174330       5.132773      -0.595843      33.482485 0.54235769E+03  0.13077626E+05                                 8.267756                            7.218639       0.318608       2.135217                    0.997111      28.431386      75.054649       0.705029       0.360293      -1.137006       0.021041      -0.057661      -0.036832       0.071583       0.023404       0.029807      -0.040888       0.111992       0.053023      -0.089776       0.024076       0.065699              9.235390      11.005831       3.149662       2.224238       9.975009       1.800242       6.725331           0.057266
          158              O       9.665006       8.830930       4.912128      -0.584583      34.664120 0.53735420E+03  0.12950352E+05                                 8.539111                            7.234219       0.216184       2.107822                    0.996295      28.313714      75.166886       0.695875       0.365219      -1.131108      -0.033813      -0.038036      -0.038578       0.063862      -0.055995      -0.043355      -0.029410       0.007439       0.012894      -0.087125       0.028913       0.058212              9.815749       8.491240      -2.391218      -1.184176      14.076171       2.194805       6.879836           0.054319
          159              O       9.944227       1.381996       3.316355      -0.746921      51.037064 0.82106486E+03  0.21978996E+05                                11.168902                            9.071270      -0.295133       1.916657                    0.994700      31.296986      87.290275       0.608816       0.375829      -1.124125      -0.022982      -0.007909      -0.059325       0.064111      -0.010221      -0.008020      -0.012693      -0.006470      -0.065905      -0.029189       0.006638       0.022551             13.326687      13.563393      -5.546875       4.164285      13.988203      -3.800000      12.428465           0.001953
          160              O       1.144072      -4.135839      16.517143      -0.588978      39.953749 0.55925300E+03  0.13558103E+05                                 9.268650                            7.351584       0.304991       2.139260                    0.997729      27.841429      73.153234       0.697157       0.362397      -1.137925       0.073371      -0.067159       0.020666       0.101591      -0.016228       0.011878       0.014558      -0.097543       0.183734      -0.083402       0.017385       0.066017             10.894069       8.198297      -3.135243       0.508421      17.683168      -3.075608       6.800744           0.048133
          161              O       1.074006      -0.048372       7.216639      -0.624493      45.157609 0.60273776E+03  0.14911453E+05                                10.172800                            7.641633       0.156617       2.083535                    0.997105      28.693883      76.546147       0.681458       0.363308      -1.135455       0.037580      -0.016625       0.065003       0.076902      -0.001388      -0.011275      -0.023632       0.070254      -0.260663      -0.093174       0.013837       0.079336             12.771999       6.202705      -1.182290       1.100523      16.043170      -7.767753      16.070120           0.015805
          162              O       1.289434      -2.268930       7.230011      -0.667381      47.978242 0.70030219E+03  0.18001653E+05                                10.560763                            8.277359       0.095533       2.041256                    0.997574      30.083929      82.019422       0.649456       0.366884      -1.131776       0.056130       0.081487       0.052208       0.111876       0.001416      -0.018139       0.015666       0.077971      -0.219644      -0.078636       0.000861       0.077775             12.504910       6.829780      -0.511901       0.186047      18.263166       5.853864      12.421784           0.056663
          163              O       8.132953      -1.909308      14.629406      -0.570254      35.641838 0.54260377E+03  0.13043424E+05                                 8.595306                            7.185385       0.581036       2.226939                    0.998341      27.826441      72.585643       0.714083       0.356820      -1.143400      -0.054187       0.024157      -0.029674       0.066335       0.031041      -0.064659       0.022195      -0.042317      -0.041028      -0.090639       0.037365       0.053275              9.971477      15.553994       1.521988      -2.131363       6.936058      -0.717195       7.424378           0.090493
          164              O       7.353855      -2.944877      16.443595      -0.561077      31.881180 0.49104652E+03  0.11528467E+05                                 7.942207                            6.819553       0.516338       2.209905                    0.998545      27.486335      71.166400       0.734576       0.355157      -1.143207      -0.068599       0.000596       0.010293       0.069369      -0.004859       0.016820      -0.002556      -0.156734       0.165963      -0.107894       0.049599       0.058295              8.882785       9.574774      -1.792956       2.438551       7.430197      -2.983348       9.643383           0.049353
          165              O       9.173494       4.688310      16.276440      -0.595843      33.482548 0.54235896E+03  0.13077663E+05                                 8.267761                            7.218643       0.318613       2.135219                    0.997111      28.431431      75.054766       0.705029       0.360293      -1.137006      -0.021040      -0.057660      -0.036832       0.071582      -0.023407      -0.029808      -0.040889       0.111994       0.053030      -0.089779       0.024078       0.065700              9.235396      11.005839      -3.149665      -2.224240       9.975016       1.800243       6.725335           0.057252
          166              O       0.792694       5.344910      16.055795      -0.584584      34.664198 0.53735568E+03  0.12950396E+05                                 8.539120                            7.234226       0.216187       2.107822                    0.996295      28.313757      75.167011       0.695875       0.365219      -1.131108       0.033812      -0.038035      -0.038578       0.063861       0.055996       0.043356      -0.029411       0.007435       0.012897      -0.087128       0.028915       0.058213              9.815761       8.491249       2.391220       1.184178      14.076191       2.194808       6.879843           0.054307
          167              O       0.513473      -2.104024      14.460022      -0.746921      51.037070 0.82106496E+03  0.21978999E+05                                11.168904                            9.071272      -0.295134       1.916656                    0.994700      31.296984      87.290277       0.608815       0.375829      -1.124125       0.022981      -0.007909      -0.059325       0.064110       0.010222       0.008020      -0.012693      -0.006469      -0.065905      -0.029189       0.006638       0.022552             13.326690      13.563397       5.546878      -4.164285      13.988209      -3.800000      12.428465           0.001951
          168              O       9.313628      -0.649819       5.373476      -0.588977      39.953644 0.55925132E+03  0.13558050E+05                                 9.268626                            7.351567       0.304994       2.139262                    0.997729      27.841410      73.153106       0.697159       0.362397      -1.137925      -0.073371      -0.067159       0.020666       0.101591       0.016229      -0.011878       0.014559      -0.097547       0.183739      -0.083406       0.017387       0.066019             10.894038       8.198277       3.135237      -0.508420      17.683112      -3.075598       6.800726           0.048136
          169              O       1.074006      10.963752       3.927028      -0.624493      45.157607 0.60273774E+03  0.14911451E+05                                10.172795                            7.641630       0.156619       2.083535                    0.997105      28.693893      76.546154       0.681459       0.363308      -1.135456       0.037580       0.016625      -0.065002       0.076902       0.001388       0.011275      -0.023633       0.070256      -0.260663      -0.093174       0.013837       0.079337             12.771992       6.202703       1.182289      -1.100523      16.043162      -7.767749      16.070112           0.015803
          170              O       1.289434      -1.217090       3.913656      -0.667382      47.978289 0.70030311E+03  0.18001679E+05                                10.560755                            8.277353       0.095538       2.041258                    0.997574      30.083976      82.019492       0.649458       0.366883      -1.131777       0.056129      -0.081487      -0.052207       0.111876      -0.001417       0.018140       0.015670       0.077973      -0.219655      -0.078641       0.000864       0.077777             12.504900       6.829775       0.511901      -0.186047      18.263151       5.853860      12.421775           0.056660
          171              O       8.132953       5.852648      18.801595      -0.570255      35.641912 0.54260520E+03  0.13043463E+05                                 8.595301                            7.185381       0.581045       2.226941                    0.998341      27.826526      72.585809       0.714086       0.356818      -1.143401      -0.054185      -0.024156       0.029672       0.066332      -0.031045       0.064663       0.022202      -0.042316      -0.041034      -0.090648       0.037371       0.053277              9.971471      15.553984      -1.521987       2.131362       6.936054      -0.717193       7.424373           0.090482
          172              O       7.353855       6.888217      16.987406      -0.561075      31.881166 0.49104630E+03  0.11528456E+05                                 7.942187                            6.819536       0.516350       2.209908                    0.998545      27.486396      71.166468       0.734580       0.355155      -1.143209      -0.068595      -0.000596      -0.010292       0.069366       0.004861      -0.016825      -0.002555      -0.156745       0.165968      -0.107901       0.049604       0.058297              8.882760       9.574744       1.792950      -2.438543       7.430178      -2.983339       9.643358           0.049344
          173              O       9.173494      -0.744970      17.154561      -0.595842      33.482488 0.54235775E+03  0.13077625E+05                                 8.267747                            7.218631       0.318615       2.135219                    0.997111      28.431419      75.054689       0.705031       0.360292      -1.137006      -0.021039       0.057659       0.036832       0.071581       0.023408       0.029807      -0.040889       0.111995       0.053033      -0.089780       0.024080       0.065701              9.235380      11.005819       3.149659       2.224236       9.974996       1.800239       6.725323           0.057253
          174              O       0.792694      -1.401570      17.375206      -0.584583      34.664171 0.53735514E+03  0.12950379E+05                                 8.539113                            7.234220       0.216189       2.107823                    0.996295      28.313755      75.166982       0.695876       0.365219      -1.131108       0.033811       0.038036       0.038578       0.063861      -0.055997      -0.043357      -0.029411       0.007434       0.012899      -0.087129       0.028915       0.058213              9.815753       8.491241      -2.391219      -1.184177      14.076179       2.194806       6.879838           0.054308
          175              O       0.513473       6.047364      18.970979      -0.746921      51.037091 0.82106535E+03  0.21979013E+05                                11.168908                            9.071274      -0.295134       1.916656                    0.994700      31.296990      87.290303       0.608815       0.375829      -1.124125       0.022982       0.007909       0.059325       0.064110      -0.010222      -0.008020      -0.012693      -0.006469      -0.065905      -0.029189       0.006637       0.022552             13.326695      13.563400      -5.546879       4.164287      13.988214      -3.800002      12.428470           0.001952
          176              O       9.313628      11.565199       5.770191      -0.588976      39.953620 0.55925087E+03  0.13558037E+05                                 9.268625                            7.351566       0.304993       2.139262                    0.997729      27.841394      73.153074       0.697159       0.362397      -1.137925      -0.073371       0.067159      -0.020666       0.101591      -0.016228       0.011878       0.014559      -0.097546       0.183738      -0.083405       0.017386       0.066018             10.894037       8.198277      -3.135238       0.508419      17.683111      -3.075594       6.800724           0.048139

******************************************************
Auxiliary information for the entire system
The total spin magnetic moment of the unit cell is   1.646375
The total net atomic charge of the unit cell is   0.000003
Accuracy of reproducing the electrostatic potential in the unit cell:
  The inner radius (bohr) =    5.0000
  The outer radius (bohr) =   12.0000
  Valid grid points have density less than (e/(bohr^3)) =    0.0001
  The number of valid grid points were=       204874
  The rms potential error without charges in kcal/mol is=      3.89404
  The rms potential error with partial charges in kcal/mol is=      1.03178
  The RRMSE value at monopole order=      0.26496
  The rms potential error with partial charges and cloud penetration in kcal/mol is=      1.02476
  The RRMSE value at monopole order with cloud penetration is=      0.26316
  The rms potential error with partial charges and atomic dipoles in kcal/mol is=      0.40216
  The RRMSE value at dipole order=      0.10328
  The rms potential error with partial charges, atomic dipoles and cloud penetration in kcal/mol is=      0.39067
  The RRMSE value at dipole order with cloud penetration=      0.10033

******************************************************
The electron densities and ab initio electrostatic potential were computed in VASP using the PBE functional and
projector augmented wave method. See the main text of the journal article for a description of computational details.
The atomic charges, dipoles, and quadrupoles were computed with the DDEC6 method as described in
(a) T. A. Manz and N. Gabaldon Limas, RSC Adv. 6 (2016) 47771-47801 DOI: 10.1039/c6ra04656h
(b) N. Gabaldon Limas and T. A. Manz, RSC Adv. 8 (2018) 2678-2707 DOI: 10.1039/c7ra11829e.
For each atom in the material, the electron cloud parameters were fit to the spherically averaged atom-in-material
electron density using radial positions for which this density was between 10^-4 and 10^-2 electrons per cubic bohr.
The polarizabilities, dispersion coefficients, and quantum Drude oscillator (QDO) parameters were fit using the MCLF method.
The magnetic structure of the system was optimized in VASP from the default ferromagnetic initial guess using spin polarization.
The atomic spin moments (ASMs) were computed on this optimized magnetic structure using the DDEC6 partition as inputs
to the method of T. A. Manz and D. S. Sholl, J. Chem. Theory Comput. 7 (2011) 4146-4164 DOI: 10.1021/ct200539n.
The RMSE and RRMSE were computed using a uniform grid with Ewald summation.
