# Supplementary material for: A collection of forcefield precursors for metal–organic frameworks
Source: RSC Adv. 2019 Nov 13;9(63):36492–507. doi: 10.1039/c9ra07327b (PMC9075174; doi:10.1039/c9ra07327b)
Supplement: RA-009-C9RA07327B-s3719 [file RA-009-C9RA07327B-s3719.xyz]

  170
jmolscript: load "" {1 1 1} spacegroup "x,y,z" unitcell [{     10.641400     0.000000     0.000000 }, {      0.000000    12.386800     0.000000 }, {      0.000000     0.000000    18.843300 }]
Pr     2.784854     6.193400     0.000000     2.200691
Pr     7.856546     0.000000     9.421650     2.200691
Zn     0.020644     8.210838    13.443187     0.721168
Zn     5.335492    10.845015    15.134373     0.711770
Zn     0.020644     4.175962     5.400113     0.721164
Zn     5.335492     1.541785     3.708927     0.711771
Zn    -0.020644    10.369362     4.021537     0.721167
Zn     5.305908     7.735185     5.712723     0.711770
Zn    -0.020644     2.017438    14.821763     0.721170
Zn     5.305908     4.651615    13.130577     0.711770
H      2.767828    10.194336    13.052754     0.107341
H      2.559257     2.649537    12.736186     0.102657
H      5.535656    11.757551    18.065072     0.083329
H      5.046152     1.739107    15.006804     0.099102
H      5.052537     3.151202    17.009847     0.122712
H      8.772770     6.349474    11.778947     0.090826
H      1.154592     4.165681    10.797211     0.109133
H      2.008032     5.913458    12.223649     0.111735
H      2.767828     2.192464     5.790546     0.107345
H      2.559257     9.737263     6.107114     0.102659
H      5.535656     0.629249     0.778228     0.083329
H      5.046152    10.647693     3.836496     0.099102
H      5.052537     9.235598     1.833453     0.122714
H      8.772770     6.037326     7.064353     0.090821
H      1.154592     8.221119     8.046089     0.109127
H      2.008032     6.473342     6.619651     0.111730
H      7.873572     8.385864     3.631104     0.107345
H      8.082143     3.543863     3.314536     0.102659
H      5.105744     6.822649     8.643422     0.083329
H      5.595248     4.454293     5.585154     0.099102
H      5.588863     3.042198     7.588197     0.122713
H      1.868630    12.230726     2.357297     0.090827
H      9.486808     2.027719     1.375561     0.109134
H      8.633368     0.279942     2.801999     0.111736
H      7.873572     4.000936    15.212196     0.107340
H      8.082143     8.842937    15.528764     0.102657
H      5.105744     5.564151    10.199878     0.083329
H      5.595248     7.932507    13.258146     0.099102
H      5.588863     9.344602    11.255103     0.122712
H      1.868630     0.156074    16.486003     0.090829
H      9.486808    10.359081    17.467739     0.109137
H      8.633368    12.106858    16.041301     0.111738
C      4.142697     8.934599    17.019269     0.608470
C      3.255204     8.976714    15.809529    -0.007317
C      2.736968     9.721161    13.851710     0.181105
C      2.098484     8.375954    15.415704    -0.021186
C      1.103513     7.490298    16.039417     0.595756
C      1.250365     3.810180    16.714007     0.596105
C      2.105933     3.774258    15.517458    -0.009338
C      2.607143     3.102893    13.546448     0.189843
C      3.293513     4.378734    15.133054    -0.035062
C      4.308703     5.255719    15.803876     0.602381
C      5.414344     0.135016    17.548765     0.173516
C      5.150438     1.422005    15.875480     0.045256
C      5.150438     2.225908    16.985351     0.021133
C      9.630467     6.007598    11.699805     0.223723
C      0.627843     4.830852    11.174077     0.059215
C      1.117347     5.803216    11.971148     0.041443
C      4.142697     3.452201     1.824031     0.608470
C      3.255204     3.410086     3.033771    -0.007318
C      2.736968     2.665639     4.991590     0.181099
C      2.098484     4.010846     3.427596    -0.021188
C      1.103513     4.896502     2.803883     0.595759
C      1.250365     8.576620     2.129293     0.596105
C      2.105933     8.612542     3.325842    -0.009338
C      2.607143     9.283907     5.296852     0.189844
C      3.293513     8.008066     3.710246    -0.035062
C      4.308703     7.131081     3.039424     0.602380
C      5.414344    12.251784     1.294535     0.173513
C      5.150438    10.964795     2.967820     0.045252
C      5.150438    10.160892     1.857949     0.021130
C      9.630467     6.379202     7.143495     0.223734
C      0.627843     7.555948     7.669223     0.059224
C      1.117347     6.583584     6.872152     0.041456
C      6.498703     9.645601     7.597619     0.608472
C      7.386196     9.603486     6.387879    -0.007318
C      7.904432     8.859039     4.430060     0.181100
C      8.542916    10.204246     5.994054    -0.021188
C      9.537887    11.089902     6.617767     0.595759
C      9.391036     2.383220     7.292357     0.596106
C      8.535467     2.419142     6.095808    -0.009338
C      8.034257     3.090507     4.124798     0.189843
C      7.347887     1.814666     5.711404    -0.035062
C      6.332697     0.937681     6.382226     0.602380
C      5.227056     6.058384     8.127115     0.173516
C      5.490962     4.771395     6.453830     0.045253
C      5.490962     3.967492     7.563701     0.021133
C      1.010933     0.185802     2.278155     0.223718
C     10.013557     1.362548     1.752427     0.059209
C      9.524053     0.390184     2.549498     0.041442
C      6.498703     2.741199    11.245681     0.608470
C      7.386196     2.783314    12.455421    -0.007318
C      7.904432     3.527761    14.413240     0.181105
C      8.542916     2.182554    12.849246    -0.021186
C      9.537887     1.296898    12.225533     0.595757
C      9.391036    10.003580    11.550943     0.596106
C      8.535467     9.967658    12.747492    -0.009338
C      8.034257     9.296293    14.718502     0.189842
C      7.347887    10.572134    13.131896    -0.035062
C      6.332697    11.449119    12.461074     0.602381
C      5.227056     6.328416    10.716185     0.173519
C      5.490962     7.615405    12.389470     0.045256
C      5.490962     8.419308    11.279599     0.021135
C      1.010933    12.200998    16.565145     0.223716
C     10.013557    11.024252    17.090873     0.059208
C      9.524053    11.996616    16.293802     0.041438
N      3.648936     9.842551    14.814602    -0.307176
N      1.764344     8.841698    14.156971    -0.305928
N      1.709009     2.971593    14.494266    -0.295461
N      3.595729     3.946434    13.851710    -0.315800
N      0.088324     6.576152    12.327287    -0.286109
N      5.301545     0.143687    16.182626    -0.288713
N      5.324957     1.391038    18.046228    -0.239672
N      9.917785     4.917560    10.968685    -0.311785
N      3.648936     2.544249     4.028698    -0.307170
N      1.764344     3.545102     4.686329    -0.305922
N      1.709009     9.415207     4.349034    -0.295460
N      3.595729     8.440366     4.991590    -0.315800
N      0.088324     5.810648     6.516013    -0.286115
N      5.301545    12.243113     2.660674    -0.288713
N      5.324957    10.995762     0.797072    -0.239673
N      9.917785     7.469240     7.874615    -0.311798
N      6.992464     8.737649     5.392952    -0.307170
N      8.877056     9.738502     4.735321    -0.305923
N      8.932391     3.221807     5.072616    -0.295460
N      7.045671     2.246966     4.430060    -0.315800
N     10.553076    12.004048     2.905637    -0.286109
N      5.339855     6.049713     6.760976    -0.288713
N      5.316443     4.802362     8.624578    -0.239676
N      0.723615     1.275840     1.547035    -0.311785
N      6.992464     3.649151    13.450348    -0.307175
N      8.877056     2.648298    14.107979    -0.305928
N      8.932391     9.164993    13.770684    -0.295461
N      7.045671    10.139834    14.413240    -0.315800
N     10.553076     0.382752    15.937663    -0.286106
N      5.339855     6.337087    12.082324    -0.288713
N      5.316443     7.584438    10.218722    -0.239675
N      0.723615    11.110960    17.296265    -0.311779
O      3.859636     8.244654    17.993467    -0.580335
O      5.208965     9.633214    16.945780    -0.471143
O      1.258878     7.038180    17.181321    -0.582722
O      0.062784     7.226459    15.351637    -0.479783
O      0.101093     3.276309    16.576451    -0.466367
O      1.614300     4.325471    17.780538    -0.566223
O      4.179942     5.587685    16.985351    -0.632746
O      5.286648     5.582731    15.084062    -0.495197
O      3.859636     4.142146     0.849833    -0.580334
O      5.208965     2.753586     1.897520    -0.471143
O      1.258878     5.348620     1.661979    -0.582723
O      0.062784     5.160341     3.491663    -0.479785
O      0.101093     9.110491     2.266849    -0.466367
O      1.614300     8.061329     1.062762    -0.566222
O      4.179942     6.799115     1.857949    -0.632746
O      5.286648     6.804069     3.759238    -0.495198
O      6.781764    10.335546     8.571817    -0.580336
O      5.432435     8.946986     7.524130    -0.471145
O      9.382522    11.542020     7.759671    -0.582723
O     10.578616    11.353741     5.929987    -0.479786
O     10.540307     2.917091     7.154801    -0.466367
O      9.027100     1.867929     8.358888    -0.566223
O      6.461458     0.605715     7.563701    -0.632746
O      5.354752     0.610669     5.662412    -0.495197
O      6.781764     2.051254    10.271483    -0.580335
O      5.432435     3.439814    11.319170    -0.471142
O      9.382522     0.844780    11.083629    -0.582722
O     10.578616     1.033059    12.913313    -0.479784
O     10.540307     9.469709    11.688499    -0.466367
O      9.027100    10.518871    10.484412    -0.566224
O      6.461458    11.781085    11.279599    -0.632746
O      5.354752    11.776131    13.180888    -0.495198

The following XYZ coordinates are in angstroms. Other properties are in atomic units.
The sperically averaged electron density of each atom fit to a function of the form exp(a - br)
eigen_1, eigen_2 and eigen_3 are the three eigenvalues of traceless quadrupole moment tensor
  atom number  atomic symbol              X              Y              Z     net charge C6 coefficient C8 coefficient C10 coefficient fluctuating dipole atomic polarizability isotropic forcefield polarizability              a              b squared Pearson coefficient          <r^3>          <r^4>         wp_QDO          m_QDO          q_QDO       dipole_x       dipole_y       dipole_z         dipole            Qxy            Qxz            Qyz     Q(x^2-y^2)  Q(3z^2 - R^2)        eigen_1        eigen_2        eigen_3 static polarizability      alpha(xx)      alpha(xy)      alpha(xz)      alpha(yy)      alpha(yz)      alpha(zz) atomic spin moment
            1             Pr       2.784854       6.193400       0.000000       2.200691     192.085613 0.36917134E+04  0.13071263E+06                                20.984667                           15.629075       3.470893       2.727834                    0.995992      82.760016     193.922065       0.697183       0.248125      -1.372929      -0.005853      -0.000001       0.000000       0.005853       0.000000      -0.000000       0.009382       0.224862      -0.484500      -0.162175      -0.031007       0.193181             26.772724      14.678140       0.000001       0.000006      27.135123       0.599755      38.504909           0.004205
            2             Pr       7.856546       0.000000       9.421650       2.200691     192.085613 0.36917127E+04  0.13071260E+06                                20.984668                           15.629074       3.470886       2.727832                    0.995992      82.760004     193.922043       0.697183       0.248125      -1.372929       0.005853       0.000000       0.000000       0.005853      -0.000000      -0.000000      -0.009382       0.224864      -0.484502      -0.162175      -0.031007       0.193182             26.772730      14.678140      -0.000004       0.000009      27.135092      -0.599767      38.504959           0.004210
            3             Zn       0.020644       8.210838      13.443187       0.721168     108.688678 0.21368525E+04  0.70136098E+05                                18.304220                           14.904119       0.539001       2.001360                    0.996813      49.463779     136.144742       0.478707       0.389825      -1.153872      -0.003378       0.005197       0.002944       0.006862       0.034195      -0.022475      -0.061321      -0.010997       0.099229      -0.061867      -0.027503       0.089370             21.521933      25.576111      -5.325555       7.747550      20.359148       1.719044      18.630539           0.084646
            4             Zn       5.335492      10.845015      15.134373       0.711770     116.598502 0.21609576E+04  0.71122759E+05                                19.125537                           14.958305       0.583631       2.009378                    0.997664      49.725247     137.029564       0.479285       0.388284      -1.155075      -0.000137       0.001108       0.003957       0.004112      -0.030591       0.036123      -0.073828      -0.015039       0.224084      -0.074234      -0.051197       0.125430             23.521440      28.164524       3.872191      -8.740166      21.362261       4.158815      21.037536           0.061340
            5             Zn       0.020644       4.175962       5.400113       0.721164     108.688649 0.21368557E+04  0.70136225E+05                                18.304219                           14.904133       0.539002       2.001359                    0.996813      49.463811     136.144830       0.478707       0.389825      -1.153872      -0.003381      -0.005199      -0.002946       0.006866      -0.034198       0.022472      -0.061321      -0.010997       0.099233      -0.061871      -0.027500       0.089370             21.521921      25.576164       5.325548      -7.747585      20.359058       1.718987      18.630541           0.084636
            6             Zn       5.335492       1.541785       3.708927       0.711771     116.598446 0.21609566E+04  0.71122725E+05                                19.125540                           14.958309       0.583624       2.009376                    0.997664      49.725224     137.029544       0.479285       0.388285      -1.155074      -0.000136      -0.001108      -0.003958       0.004113       0.030590      -0.036123      -0.073829      -0.015039       0.224082      -0.074233      -0.051197       0.125430             23.521438      28.164490      -3.872193       8.740172      21.362269       4.158809      21.037555           0.061344
            7             Zn      -0.020644      10.369362       4.021537       0.721167     108.688674 0.21368528E+04  0.70136105E+05                                18.304213                           14.904117       0.539002       2.001360                    0.996813      49.463788     136.144727       0.478707       0.389825      -1.153872       0.003379      -0.005196       0.002944       0.006862       0.034194       0.022474       0.061321      -0.010999       0.099232      -0.061866      -0.027503       0.089369             21.521918      25.576071      -5.325541      -7.747555      20.359125      -1.719042      18.630558           0.084638
            8             Zn       5.305908       7.735185       5.712723       0.711770     116.598346 0.21609551E+04  0.71122673E+05                                19.125544                           14.958316       0.583621       2.009375                    0.997664      49.725192     137.029521       0.479284       0.388285      -1.155074       0.000136      -0.001109       0.003959       0.004114      -0.030591      -0.036123       0.073828      -0.015037       0.224079      -0.074233      -0.051196       0.125429             23.521434      28.164433       3.872190       8.740172      21.362297      -4.158810      21.037572           0.061339
            9             Zn      -0.020644       2.017438      14.821763       0.721170     108.688555 0.21368482E+04  0.70135931E+05                                18.304219                           14.904115       0.538993       2.001359                    0.996813      49.463712     136.144600       0.478706       0.389825      -1.153871       0.003378       0.005195      -0.002943       0.006860      -0.034194      -0.022476       0.061320      -0.010996       0.099226      -0.061865      -0.027503       0.089369             21.521933      25.576064       5.325551       7.747533      20.359182      -1.719075      18.630553           0.084642
           10             Zn       5.305908       4.651615      13.130577       0.711770     116.598348 0.21609543E+04  0.71122637E+05                                19.125538                           14.958308       0.583622       2.009375                    0.997664      49.725190     137.029469       0.479284       0.388285      -1.155074       0.000137       0.001109      -0.003958       0.004113       0.030591       0.036123       0.073828      -0.015038       0.224082      -0.074234      -0.051196       0.125430             23.521436      28.164486      -3.872186      -8.740166      21.362278      -4.158816      21.037545           0.061340
           11              H       2.767828      10.194336      13.052754       0.107341       1.213061 0.88627992E+01  0.88532038E+02                                 1.838431                            1.716285      -0.844275       2.489397                    0.999243       3.341294       9.184971       0.491969       1.246347      -0.719535      -0.000495       0.030885      -0.049670       0.058492       0.010382       0.007039      -0.014282       0.000002       0.038423      -0.023260       0.002768       0.020493              1.852811       1.575669       0.031562      -0.051922       1.750035      -0.464638       2.232730          -0.000119
           12              H       2.559257       2.649537      12.736186       0.102657       1.215575 0.88513053E+01  0.88239187E+02                                 1.827491                            1.704920      -0.805544       2.503375                    0.999449       3.336308       9.111553       0.498907       1.231493      -0.722916      -0.000925      -0.031182      -0.050015       0.058946       0.010743      -0.006542       0.013947      -0.000571       0.039560      -0.023223       0.002737       0.020486              1.841693       1.556290       0.026182       0.070133       1.703994       0.408384       2.264794          -0.000228
           13              H       5.535656      11.757551      18.065072       0.083329       1.305209 0.88070325E+01  0.88843546E+02                                 1.946803                            1.706713      -1.449769       2.140609                    0.994880       4.124621      11.826501       0.489539       1.240288      -0.712244       0.006681      -0.029431       0.014933       0.033672      -0.007995       0.002594       0.014002       0.005894       0.002484      -0.018348       0.004336       0.014012              2.061762       1.407284      -0.047448       0.037319       2.243239      -0.630437       2.534764           0.001958
           14              H       5.046152       1.739107      15.006804       0.099102       1.032876 0.73901900E+01  0.72026292E+02                                 1.759425                            1.644369      -1.192075       2.312471                    0.994637       3.751984      10.904072       0.458033       1.372063      -0.687992      -0.005718       0.014536      -0.042420       0.045205      -0.002090       0.001889      -0.003650      -0.015044       0.033149      -0.013413       0.000834       0.012579              1.803029       1.448360      -0.084332       0.042997       1.651368      -0.409116       2.309358           0.001351
           15              H       5.052537       3.151202      17.009847       0.122712       1.129890 0.77743924E+01  0.76605262E+02                                 1.862822                            1.682859      -1.220481       2.310874                    0.995034       3.654025      10.617951       0.455044       1.366030      -0.689934      -0.001691       0.044746       0.008106       0.045506       0.004091       0.001272       0.001534      -0.027157       0.006140      -0.015267       0.001853       0.013414              1.948780       1.469349      -0.257557       0.003610       2.845614      -0.068945       1.531377          -0.000216
           16              H       8.772770       6.349474      11.778947       0.090826       0.988965 0.69245615E+01  0.65580705E+02                                 1.638702                            1.540050      -0.758012       2.519955                    0.999682       3.393713       9.336506       0.503516       1.284425      -0.708166      -0.053187       0.016087      -0.001473       0.055586      -0.005179       0.005406       0.007666       0.017731      -0.033742      -0.017566       0.001242       0.016324              1.662097       2.235162      -0.326705      -0.048680       1.469668       0.031591       1.281459           0.002419
           17              H       1.154592       4.165681      10.797211       0.109133       1.085071 0.77843639E+01  0.74883734E+02                                 1.669531                            1.579586      -0.728553       2.539708                    0.999833       3.169696       8.405360       0.529721       1.201974      -0.729904       0.022324      -0.035906      -0.021805       0.047572      -0.006555      -0.000747       0.016018       0.003442      -0.038536      -0.022580       0.004625       0.017955              1.675793       1.651376      -0.368394      -0.185891       1.821092       0.273506       1.554911           0.000505
           18              H       2.008032       5.913458      12.223649       0.111735       1.006512 0.70343037E+01  0.67318171E+02                                 1.697123                            1.581379      -0.953452       2.430556                    0.998064       3.504586       9.899693       0.480079       1.333160      -0.697063       0.043003       0.004888       0.011104       0.044681      -0.000285       0.002437       0.011144       0.016414      -0.023627      -0.017502       0.004965       0.012538              1.738154       2.412559       0.069390       0.302922       1.372314       0.013587       1.429589           0.000082
           19              H       2.767828       2.192464       5.790546       0.107345       1.213058 0.88627782E+01  0.88531773E+02                                 1.838427                            1.716281      -0.844279       2.489396                    0.999243       3.341290       9.184956       0.491970       1.246345      -0.719535      -0.000495      -0.030885       0.049670       0.058492      -0.010382      -0.007039      -0.014282       0.000002       0.038423      -0.023260       0.002767       0.020493              1.852808       1.575666      -0.031562       0.051921       1.750031      -0.464636       2.232725          -0.000118
           20              H       2.559257       9.737263       6.107114       0.102659       1.215568 0.88512379E+01  0.88238302E+02                                 1.827480                            1.704910      -0.805537       2.503377                    0.999449       3.336295       9.111491       0.498911       1.231488      -0.722917      -0.000926       0.031182       0.050015       0.058946      -0.010743       0.006542       0.013947      -0.000571       0.039559      -0.023222       0.002737       0.020486              1.841682       1.556281      -0.026182      -0.070132       1.703984       0.408382       2.264780          -0.000229
           21              H       5.535656       0.629249       0.778228       0.083329       1.305210 0.88070406E+01  0.88843643E+02                                 1.946804                            1.706713      -1.449773       2.140607                    0.994880       4.124622      11.826503       0.489539       1.240287      -0.712244       0.006681       0.029431      -0.014933       0.033672       0.007995      -0.002594       0.014002       0.005894       0.002484      -0.018348       0.004336       0.014012              2.061763       1.407285       0.047448      -0.037319       2.243240      -0.630438       2.534765           0.001958
           22              H       5.046152      10.647693       3.836496       0.099102       1.032877 0.73902023E+01  0.72026462E+02                                 1.759428                            1.644372      -1.192084       2.312467                    0.994637       3.751990      10.904103       0.458031       1.372066      -0.687991      -0.005718      -0.014536       0.042420       0.045205       0.002090      -0.001889      -0.003650      -0.015044       0.033149      -0.013413       0.000834       0.012579              1.803032       1.448363       0.084332      -0.042997       1.651372      -0.409116       2.309363           0.001355
           23              H       5.052537       9.235598       1.833453       0.122714       1.129887 0.77743678E+01  0.76604972E+02                                 1.862819                            1.682857      -1.220484       2.310874                    0.995034       3.654020      10.617939       0.455044       1.366032      -0.689934      -0.001691      -0.044746      -0.008107       0.045506      -0.004091      -0.001272       0.001534      -0.027157       0.006141      -0.015267       0.001853       0.013414              1.948777       1.469347       0.257556      -0.003610       2.845609      -0.068944       1.531375          -0.000212
           24              H       8.772770       6.037326       7.064353       0.090821       0.988946 0.69243725E+01  0.65578293E+02                                 1.638664                            1.540018      -0.757975       2.519973                    0.999682       3.393644       9.336191       0.503529       1.284406      -0.708171      -0.053186      -0.016087       0.001473       0.055585       0.005179      -0.005405       0.007662       0.017731      -0.033737      -0.017561       0.001238       0.016323              1.662057       2.235101       0.326693       0.048678       1.469636       0.031589       1.281434           0.002420
           25              H       1.154592       8.221119       8.046089       0.109127       1.085041 0.77840771E+01  0.74880090E+02                                 1.669482                            1.579543      -0.728530       2.539717                    0.999833       3.169648       8.405111       0.529737       1.201951      -0.729910       0.022325       0.035905       0.021804       0.047571       0.006555       0.000749       0.016015       0.003439      -0.038530      -0.022576       0.004621       0.017954              1.675742       1.651326       0.368376       0.185882       1.821034       0.273492       1.554866           0.000505
           26              H       2.008032       6.473342       6.619651       0.111730       1.006500 0.70341751E+01  0.67316433E+02                                 1.697091                            1.581351      -0.953378       2.430589                    0.998064       3.504524       9.899385       0.480091       1.333136      -0.697068       0.043002      -0.004886      -0.011103       0.044680       0.000283      -0.002438       0.011141       0.016415      -0.023622      -0.017499       0.004961       0.012538              1.738120       2.412508      -0.069389      -0.302914       1.372290       0.013587       1.429564           0.000083
           27              H       7.873572       8.385864       3.631104       0.107345       1.213058 0.88627689E+01  0.88531628E+02                                 1.838424                            1.716278      -0.844279       2.489395                    0.999243       3.341288       9.184938       0.491971       1.246342      -0.719536       0.000495      -0.030885      -0.049670       0.058491       0.010381      -0.007039       0.014282       0.000002       0.038423      -0.023260       0.002767       0.020493              1.852804       1.575663       0.031562       0.051921       1.750029       0.464636       2.232721          -0.000118
           28              H       8.082143       3.543863       3.314536       0.102659       1.215570 0.88512626E+01  0.88238638E+02                                 1.827485                            1.704914      -0.805541       2.503376                    0.999449       3.336301       9.111522       0.498909       1.231491      -0.722917       0.000925       0.031182      -0.050015       0.058946       0.010743       0.006542      -0.013947      -0.000571       0.039560      -0.023223       0.002737       0.020486              1.841686       1.556285       0.026182      -0.070132       1.703988      -0.408382       2.264785          -0.000228
           29              H       5.105744       6.822649       8.643422       0.083329       1.305212 0.88070456E+01  0.88843659E+02                                 1.946801                            1.706710      -1.449770       2.140608                    0.994881       4.124616      11.826463       0.489541       1.240282      -0.712245      -0.006681       0.029431       0.014933       0.033672      -0.007995      -0.002594      -0.014002       0.005894       0.002484      -0.018348       0.004336       0.014012              2.061760       1.407282      -0.047448      -0.037319       2.243237       0.630438       2.534761           0.001959
           30              H       5.595248       4.454293       5.585154       0.099102       1.032876 0.73901960E+01  0.72026386E+02                                 1.759428                            1.644371      -1.192084       2.312468                    0.994636       3.751989      10.904099       0.458032       1.372066      -0.687991       0.005718      -0.014536      -0.042421       0.045205      -0.002090      -0.001889       0.003650      -0.015044       0.033149      -0.013413       0.000834       0.012579              1.803032       1.448362      -0.084332      -0.042997       1.651371       0.409116       2.309362           0.001355
           31              H       5.588863       3.042198       7.588197       0.122713       1.129891 0.77744016E+01  0.76605385E+02                                 1.862824                            1.682861      -1.220487       2.310872                    0.995034       3.654027      10.617964       0.455044       1.366031      -0.689934       0.001691      -0.044747       0.008107       0.045506       0.004091      -0.001272      -0.001534      -0.027157       0.006141      -0.015267       0.001853       0.013414              1.948782       1.469350      -0.257557      -0.003610       2.845618       0.068945       1.531378          -0.000212
           32              H       1.868630      12.230726       2.357297       0.090827       0.988963 0.69245365E+01  0.65580406E+02                                 1.638699                            1.540048      -0.758012       2.519955                    0.999682       3.393707       9.336484       0.503517       1.284425      -0.708166       0.053187      -0.016087      -0.001473       0.055586      -0.005179      -0.005406      -0.007666       0.017731      -0.033742      -0.017566       0.001241       0.016324              1.662093       2.235157      -0.326704       0.048680       1.469665      -0.031590       1.281457           0.002423
           33              H       9.486808       2.027719       1.375561       0.109134       1.085068 0.77843419E+01  0.74883493E+02                                 1.669530                            1.579586      -0.728551       2.539709                    0.999833       3.169695       8.405364       0.529720       1.201976      -0.729904      -0.022324       0.035907      -0.021805       0.047572      -0.006555       0.000747      -0.016018       0.003443      -0.038536      -0.022580       0.004625       0.017955              1.675791       1.651374      -0.368392       0.185890       1.821090      -0.273505       1.554910           0.000508
           34              H       8.633368       0.279942       2.801999       0.111736       1.006509 0.70342835E+01  0.67317938E+02                                 1.697121                            1.581378      -0.953450       2.430557                    0.998064       3.504583       9.899686       0.480079       1.333161      -0.697062      -0.043003      -0.004887       0.011104       0.044681      -0.000285      -0.002437      -0.011144       0.016414      -0.023628      -0.017502       0.004965       0.012538              1.738152       2.412555       0.069390      -0.302922       1.372313      -0.013587       1.429588           0.000085
           35              H       7.873572       4.000936      15.212196       0.107340       1.213062 0.88628118E+01  0.88532190E+02                                 1.838432                            1.716286      -0.844277       2.489396                    0.999243       3.341295       9.184973       0.491969       1.246347      -0.719535       0.000495       0.030885       0.049670       0.058492      -0.010382       0.007039       0.014282       0.000002       0.038423      -0.023260       0.002767       0.020493              1.852813       1.575670      -0.031562      -0.051922       1.750036       0.464639       2.232732          -0.000119
           36              H       8.082143       8.842937      15.528764       0.102657       1.215573 0.88512944E+01  0.88239057E+02                                 1.827490                            1.704919      -0.805544       2.503375                    0.999449       3.336307       9.111551       0.498907       1.231494      -0.722916       0.000925      -0.031183       0.050015       0.058946      -0.010743      -0.006542      -0.013947      -0.000571       0.039561      -0.023223       0.002737       0.020486              1.841692       1.556290      -0.026182       0.070133       1.703993      -0.408383       2.264792          -0.000229
           37              H       5.105744       5.564151      10.199878       0.083329       1.305214 0.88070645E+01  0.88843905E+02                                 1.946803                            1.706712      -1.449771       2.140607                    0.994880       4.124622      11.826487       0.489541       1.240283      -0.712245      -0.006681      -0.029431      -0.014933       0.033672       0.007995       0.002594      -0.014002       0.005894       0.002484      -0.018348       0.004336       0.014012              2.061763       1.407284       0.047448       0.037319       2.243240       0.630439       2.534765           0.001958
           38              H       5.595248       7.932507      13.258146       0.099102       1.032876 0.73901958E+01  0.72026372E+02                                 1.759427                            1.644370      -1.192079       2.312470                    0.994637       3.751987      10.904087       0.458032       1.372065      -0.687991       0.005718       0.014536       0.042420       0.045205       0.002090       0.001889       0.003650      -0.015044       0.033149      -0.013413       0.000834       0.012579              1.803031       1.448361       0.084332       0.042997       1.651370       0.409116       2.309360           0.001351
           39              H       5.588863       9.344602      11.255103       0.122712       1.129893 0.77744214E+01  0.76605622E+02                                 1.862826                            1.682862      -1.220486       2.310872                    0.995034       3.654031      10.617975       0.455044       1.366030      -0.689934       0.001691       0.044747      -0.008107       0.045506      -0.004091       0.001272      -0.001534      -0.027157       0.006141      -0.015267       0.001853       0.013414              1.948784       1.469351       0.257558       0.003610       2.845622       0.068945       1.531379          -0.000216
           40              H       1.868630       0.156074      16.486003       0.090829       0.988973 0.69246395E+01  0.65581701E+02                                 1.638718                            1.540064      -0.758027       2.519947                    0.999682       3.393742       9.336638       0.503511       1.284433      -0.708165       0.053187       0.016087       0.001473       0.055586       0.005179       0.005406      -0.007668       0.017732      -0.033745      -0.017568       0.001243       0.016325              1.662113       2.235187       0.326711      -0.048680       1.469681      -0.031591       1.281470           0.002421
           41              H       9.486808      10.359081      17.467739       0.109137       1.085085 0.77844997E+01  0.74885472E+02                                 1.669555                            1.579607      -0.728560       2.539705                    0.999833       3.169722       8.405491       0.529713       1.201985      -0.729902      -0.022324      -0.035907       0.021805       0.047573       0.006555      -0.000746      -0.016019       0.003444      -0.038539      -0.022582       0.004627       0.017956              1.675816       1.651399       0.368401      -0.185895       1.821119      -0.273512       1.554932           0.000506
           42              H       8.633368      12.106858      16.041301       0.111738       1.006517 0.70343613E+01  0.67318961E+02                                 1.697138                            1.581393      -0.953484       2.430542                    0.998063       3.504616       9.899844       0.480073       1.333172      -0.697060      -0.043003       0.004888      -0.011105       0.044682       0.000285       0.002437      -0.011145       0.016413      -0.023631      -0.017504       0.004966       0.012538              1.738170       2.412583      -0.069391       0.302926       1.372325      -0.013587       1.429602           0.000084
           43              C       4.142697       8.934599      17.019269       0.608470      23.685617 0.24935302E+03  0.51885632E+04                                 7.699605                            5.709553      -0.159654       2.014790                    0.999128      22.479351      64.247185       0.600417       0.490254      -1.004533       0.044934       0.002927       0.071802       0.084754      -0.063723      -0.028245       0.051954      -0.045232      -0.075016      -0.059804      -0.046620       0.106424              8.794067       8.241339       2.701655       0.844103       7.515614      -2.183677      10.625250          -0.003507
           44              C       3.255204       8.976714      15.809529      -0.007317      36.482197 0.45882076E+03  0.10946755E+05                                 9.687664                            7.252907      -0.025972       1.985530                    0.999502      28.448863      82.725083       0.597106       0.429944      -1.054420      -0.005140       0.036550      -0.058539       0.069203      -0.014373      -0.030288      -0.019044      -0.031136       0.054076      -0.048870       0.010963       0.037907             11.190413      13.041338       3.186084       4.562730       7.814086      -0.772101      12.715815           0.008009
           45              C       2.736968       9.721161      13.851710       0.181105      22.998657 0.29324172E+03  0.62811342E+04                                 7.077764                            5.754215       0.309573       2.122352                    0.999859      25.153217      70.233856       0.675330       0.423426      -1.054139      -0.011007      -0.022609       0.049471       0.055495      -0.017335      -0.003987      -0.008474      -0.033210       0.028050      -0.029950       0.007441       0.022509              7.566521       8.245989       2.000083       0.816856       6.225079      -1.760648       8.228494           0.011608
           46              C       2.098484       8.375954      15.415704      -0.021186      35.846242 0.45712275E+03  0.10894436E+05                                 9.538157                            7.210917      -0.026309       1.981724                    0.999566      28.576412      83.008579       0.602497       0.426559      -1.056671       0.004716       0.046278      -0.056368       0.073083      -0.021555      -0.001212      -0.013319      -0.019970       0.113836      -0.043576       0.001814       0.041762             10.917239      13.195701       5.295206       0.417956      10.141921      -2.399292       9.414096           0.007209
           47              C       1.103513       7.490298      16.039417       0.595756      23.381917 0.25449646E+03  0.53210670E+04                                 7.621194                            5.755553      -0.150183       2.011139                    0.999339      22.720358      65.027288       0.600158       0.488117      -1.005937      -0.065683      -0.033530       0.045946       0.086888      -0.043685      -0.033742       0.049676      -0.071441      -0.064455      -0.057182      -0.039852       0.097034              8.625640       8.256649       1.654976       1.586566       7.301122      -2.748093      10.319150          -0.003628
           48              C       1.250365       3.810180      16.714007       0.596105      23.741974 0.25193190E+03  0.52530325E+04                                 7.698665                            5.728960      -0.151521       2.014504                    0.999190      22.564023      64.447591       0.601284       0.488540      -1.005929      -0.048165       0.004695       0.065982       0.081826      -0.059165       0.012405      -0.045280      -0.090848      -0.106151      -0.062710      -0.044523       0.107233              8.777255       8.540001       2.270926      -0.101440       6.469794       2.458180      11.321972          -0.004651
           49              C       2.105933       3.774258      15.517458      -0.009338      35.421951 0.44886225E+03  0.10641674E+05                                 9.454677                            7.138406       0.054923       2.010803                    0.999687      28.256001      81.681664       0.606860       0.425717      -1.057912      -0.005292      -0.022346      -0.066731       0.070571      -0.014802       0.031254       0.010698      -0.022649       0.045876      -0.044370       0.010460       0.033910             10.858640      12.567716       2.746226      -4.211010       7.324949       1.094597      12.683254           0.020565
           50              C       2.607143       3.102893      13.546448       0.189843      22.693031 0.28555812E+03  0.60881989E+04                                 7.054970                            5.713136       0.258052       2.110040                    0.999828      25.043739      70.221161       0.670233       0.428633      -1.048832       0.012373       0.017959       0.049130       0.053753      -0.019469       0.005680       0.011187      -0.041874       0.020891      -0.034268       0.005711       0.028557              7.562360       8.331252       1.941517      -0.802217       5.915412       1.419925       8.440416           0.022023
           51              C       3.293513       4.378734      15.133054      -0.035062      36.599778 0.48327917E+03  0.11661939E+05                                 9.648966                            7.399364       0.050717       2.002063                    0.999590      28.940215      84.183153       0.597464       0.424837      -1.059302      -0.012622      -0.033652      -0.067465       0.076441      -0.022376      -0.001674       0.009612      -0.013746       0.097824      -0.039981       0.004442       0.035539             11.045934      13.649634       5.037434      -0.145427       9.719573       2.136488       9.768594           0.020834
           52              C       4.308703       5.255719      15.803876       0.602381      23.256097 0.25184768E+03  0.52531563E+04                                 7.572649                            5.715580      -0.185480       1.997783                    0.999047      22.768472      65.137049       0.603684       0.486423      -1.006577       0.059186       0.045426       0.043794       0.086512      -0.052595       0.028083      -0.034234      -0.064982      -0.101220      -0.054475      -0.039175       0.093650              8.635230       8.103537       1.726855      -1.728525       7.081302       1.902002      10.720853          -0.002205
           53              C       5.414344       0.135016      17.548765       0.173516      27.382725 0.33478036E+03  0.74344362E+04                                 8.188299                            6.290972      -0.152816       1.960377                    0.999538      26.238651      75.327450       0.622173       0.443309      -1.039019      -0.026039       0.032884      -0.041400       0.058935       0.015583      -0.012362      -0.001305       0.139576      -0.108406      -0.053439      -0.037353       0.090792              9.152996       4.345198      -0.521601       0.275183      10.215232      -1.944575      12.898559           0.225670
           54              C       5.150438       1.422005      15.875480       0.045256      26.249982 0.35454873E+03  0.79686472E+04                                 7.830652                            6.386054       0.214592       2.076082                    0.999551      26.958785      77.273124       0.631796       0.431341      -1.048585       0.006053      -0.058896       0.011028       0.060224       0.005674      -0.001736      -0.014635       0.079824      -0.020720      -0.042725      -0.001200       0.043925              8.469957       4.511807      -0.891299       0.015700      10.305199      -1.119622      10.592865           0.195360
           55              C       5.150438       2.225908      16.985351       0.021133      27.971318 0.36085247E+03  0.81274351E+04                                 8.141660                            6.410015       0.123835       2.047988                    0.999283      26.969150      76.805472       0.636887       0.426992      -1.053664       0.003276      -0.012344       0.056140       0.057575       0.013384      -0.009106       0.017445       0.035652      -0.059579      -0.035984       0.003542       0.032442              8.966136       4.636800      -1.511014       0.122619      13.310745      -0.633706       8.950863           0.161562
           56              C       9.630467       6.007598      11.699805       0.223723      22.190141 0.31509530E+03  0.68821037E+04                                 7.088555                            6.125938       0.265992       2.117096                    0.999592      25.067230      71.032680       0.627903       0.446616      -1.038594       0.041668       0.002782       0.004227       0.041974       0.005448      -0.005815      -0.067717       0.027450       0.034980      -0.073445       0.006826       0.066619              7.315831       9.739773      -0.872173       0.570028       7.020128       1.798379       5.187593           0.255273
           57              C       0.627843       4.830852      11.174077       0.059215      23.234507 0.33661998E+03  0.74385038E+04                                 7.122452                            6.187083       0.353592       2.126997                    0.999836      26.124597      73.290673       0.649976       0.426445      -1.055776      -0.055553      -0.003226      -0.014642       0.057541      -0.002995      -0.022222      -0.017120      -0.055358       0.058334      -0.046216       0.007499       0.038717              7.275057       8.209998      -0.966670       0.345707       7.634536       2.390593       5.980637           0.235441
           58              C       1.117347       5.803216      11.971148       0.041443      24.203009 0.33974784E+03  0.75375359E+04                                 7.350839                            6.223327       0.397710       2.141412                    0.999734      26.379494      74.557278       0.645823       0.427484      -1.053379      -0.034144       0.036953       0.019812       0.054073       0.002009      -0.006060      -0.031077      -0.000293       0.041955      -0.029374      -0.007809       0.037184              7.704999      10.577160      -0.497475       1.499210       6.875651       1.794216       5.662185           0.172392
           59              C       4.142697       3.452201       1.824031       0.608470      23.685644 0.24935330E+03  0.51885714E+04                                 7.699613                            5.709558      -0.159665       2.014786                    0.999128      22.479381      64.247324       0.600416       0.490254      -1.004533       0.044934      -0.002926      -0.071802       0.084754       0.063722       0.028244       0.051953      -0.045230      -0.075012      -0.059804      -0.046618       0.106422              8.794078       8.241347      -2.701658      -0.844104       7.515622      -2.183680      10.625264          -0.003508
           60              C       3.255204       3.410086       3.033771      -0.007318      36.482353 0.45882295E+03  0.10946821E+05                                 9.687687                            7.252921      -0.025975       1.985527                    0.999502      28.448948      82.725386       0.597106       0.429944      -1.054420      -0.005139      -0.036550       0.058539       0.069204       0.014372       0.030287      -0.019045      -0.031135       0.054077      -0.048869       0.010961       0.037908             11.190440      13.041368      -3.186091      -4.562744       7.814102      -0.772105      12.715851           0.008015
           61              C       2.736968       2.665639       4.991590       0.181099      22.998777 0.29324363E+03  0.62811850E+04                                 7.077784                            5.754230       0.309577       2.122352                    0.999859      25.153309      70.234147       0.675330       0.423426      -1.054140      -0.011007       0.022609      -0.049471       0.055495       0.017335       0.003988      -0.008475      -0.033211       0.028052      -0.029951       0.007442       0.022509              7.566542       8.246013      -2.000087      -0.816858       6.225093      -1.760653       8.228519           0.011617
           62              C       2.098484       4.010846       3.427596      -0.021188      35.846418 0.45712527E+03  0.10894510E+05                                 9.538181                            7.210933      -0.026310       1.981722                    0.999566      28.576509      83.008909       0.602497       0.426559      -1.056671       0.004716      -0.046278       0.056369       0.073085       0.021554       0.001211      -0.013321      -0.019969       0.113837      -0.043574       0.001811       0.041763             10.917267      13.195735      -5.295219      -0.417955      10.141944      -2.399304       9.414122           0.007214
           63              C       1.103513       4.896502       2.803883       0.595759      23.381911 0.25449632E+03  0.53210634E+04                                 7.621192                            5.755550      -0.150186       2.011138                    0.999339      22.720356      65.027279       0.600158       0.488116      -1.005937      -0.065683       0.033530      -0.045946       0.086888       0.043684       0.033743       0.049675      -0.071440      -0.064456      -0.057182      -0.039850       0.097033              8.625637       8.256649      -1.654977      -1.586564       7.301120      -2.748093      10.319144          -0.003627
           64              C       1.250365       8.576620       2.129293       0.596105      23.741973 0.25193190E+03  0.52530318E+04                                 7.698662                            5.728959      -0.151520       2.014505                    0.999190      22.564015      64.447540       0.601284       0.488539      -1.005929      -0.048165      -0.004695      -0.065982       0.081826       0.059165      -0.012404      -0.045280      -0.090849      -0.106150      -0.062710      -0.044523       0.107234              8.777252       8.539999      -2.270925       0.101440       6.469790       2.458178      11.321966          -0.004655
           65              C       2.105933       8.612542       3.325842      -0.009338      35.421937 0.44886200E+03  0.10641665E+05                                 9.454670                            7.138402       0.054926       2.010804                    0.999687      28.255983      81.681561       0.606861       0.425716      -1.057912      -0.005292       0.022346       0.066731       0.070571       0.014801      -0.031254       0.010698      -0.022649       0.045877      -0.044370       0.010459       0.033910             10.858631      12.567709      -2.746223       4.211006       7.324944       1.094597      12.683240           0.020563
           66              C       2.607143       9.283907       5.296852       0.189844      22.692933 0.28555659E+03  0.60881558E+04                                 7.054945                            5.713118       0.258080       2.110051                    0.999828      25.043642      70.220746       0.670235       0.428633      -1.048833       0.012371      -0.017961      -0.049129       0.053752       0.019470      -0.005682       0.011186      -0.041872       0.020889      -0.034268       0.005713       0.028555              7.562331       8.331218      -1.941508       0.802215       5.915391       1.419922       8.440384           0.022024
           67              C       3.293513       8.008066       3.710246      -0.035062      36.599767 0.48327902E+03  0.11661934E+05                                 9.648962                            7.399362       0.050719       2.002063                    0.999590      28.940208      84.183111       0.597464       0.424837      -1.059302      -0.012623       0.033651       0.067465       0.076441       0.022376       0.001673       0.009612      -0.013746       0.097825      -0.039981       0.004442       0.035539             11.045927      13.649622      -5.037428       0.145432       9.719568       2.136487       9.768590           0.020835
           68              C       4.308703       7.131081       3.039424       0.602380      23.256124 0.25184803E+03  0.52531659E+04                                 7.572657                            5.715585      -0.185482       1.997781                    0.999047      22.768495      65.137145       0.603684       0.486423      -1.006577       0.059185      -0.045426      -0.043794       0.086512       0.052595      -0.028083      -0.034234      -0.064982      -0.101219      -0.054476      -0.039175       0.093651              8.635239       8.103542      -1.726854       1.728530       7.081309       1.902006      10.720866          -0.002204
           69              C       5.414344      12.251784       1.294535       0.173513      27.382755 0.33478077E+03  0.74344465E+04                                 8.188297                            6.290970      -0.152812       1.960378                    0.999538      26.238677      75.327490       0.622174       0.443308      -1.039020      -0.026039      -0.032884       0.041400       0.058935      -0.015582       0.012362      -0.001304       0.139574      -0.108404      -0.053438      -0.037352       0.090790              9.152994       4.345195       0.521600      -0.275184      10.215231      -1.944577      12.898557           0.225656
           70              C       5.150438      10.964795       2.967820       0.045252      26.250093 0.35455056E+03  0.79686991E+04                                 7.830672                            6.386068       0.214585       2.076079                    0.999551      26.958873      77.273442       0.631796       0.431340      -1.048585       0.006053       0.058897      -0.011027       0.060225      -0.005673       0.001737      -0.014635       0.079821      -0.020715      -0.042724      -0.001199       0.043923              8.469980       4.511815       0.891300      -0.015699      10.305227      -1.119626      10.592897           0.195352
           71              C       5.150438      10.160892       1.857949       0.021130      27.971377 0.36085345E+03  0.81274618E+04                                 8.141665                            6.410019       0.123835       2.047987                    0.999283      26.969198      76.805607       0.636888       0.426991      -1.053664       0.003276       0.012344      -0.056142       0.057576      -0.013383       0.009105       0.017445       0.035649      -0.059575      -0.035983       0.003543       0.032440              8.966142       4.636802       1.511015      -0.122619      13.310752      -0.633705       8.950873           0.161555
           72              C       9.630467       6.379202       7.143495       0.223734      22.189363 0.31508213E+03  0.68817593E+04                                 7.088514                            6.125919       0.265921       2.117083                    0.999592      25.066504      71.030844       0.627885       0.446632      -1.038583       0.041667      -0.002786      -0.004231       0.041973      -0.005455       0.005824      -0.067748       0.027423       0.035051      -0.073465       0.006799       0.066666              7.315781       9.739676       0.872152      -0.570026       7.020092       1.798371       5.187574           0.255264
           73              C       0.627843       7.555948       7.669223       0.059224      23.233721 0.33660687E+03  0.74381616E+04                                 7.122435                            6.187089       0.353492       2.126978                    0.999836      26.123806      73.288830       0.649954       0.426463      -1.055762      -0.055539       0.003221       0.014637       0.057525       0.002984       0.022232      -0.017157      -0.055375       0.058403      -0.046238       0.007469       0.038769              7.275031       8.209978       0.966645      -0.345722       7.634491       2.390565       5.980625           0.235433
           74              C       1.117347       6.583584       6.872152       0.041456      24.201970 0.33972983E+03  0.75370462E+04                                 7.350721                            6.223242       0.397668       2.141413                    0.999734      26.378566      74.554520       0.645814       0.427495      -1.053371      -0.034139      -0.036939      -0.019801       0.054055      -0.002013       0.006072      -0.031106      -0.000314       0.042022      -0.029395      -0.007832       0.037228              7.704867      10.576969       0.497464      -1.499177       6.875534       1.794179       5.662099           0.172388
           75              C       6.498703       9.645601       7.597619       0.608472      23.685685 0.24935374E+03  0.51885837E+04                                 7.699627                            5.709566      -0.159661       2.014787                    0.999128      22.479406      64.247444       0.600415       0.490254      -1.004532      -0.044935      -0.002926       0.071803       0.084755      -0.063723       0.028245      -0.051954      -0.045233      -0.075015      -0.059804      -0.046620       0.106424              8.794093       8.241356       2.701663      -0.844107       7.515634       2.183684      10.625290          -0.003507
           76              C       7.386196       9.603486       6.387879      -0.007318      36.482401 0.45882338E+03  0.10946834E+05                                 9.687695                            7.252924      -0.025979       1.985526                    0.999502      28.448963      82.725438       0.597106       0.429944      -1.054420       0.005140      -0.036550      -0.058540       0.069205      -0.014372       0.030286       0.019046      -0.031136       0.054077      -0.048868       0.010961       0.037908             11.190450      13.041373       3.186098      -4.562750       7.814109       0.772105      12.715869           0.008016
           77              C       7.904432       8.859039       4.430060       0.181100      22.998706 0.29324239E+03  0.62811499E+04                                 7.077764                            5.754215       0.309589       2.122356                    0.999859      25.153242      70.233847       0.675332       0.423425      -1.054140       0.011007       0.022608       0.049472       0.055496      -0.017336       0.003988       0.008474      -0.033211       0.028051      -0.029951       0.007442       0.022509              7.566520       8.245983       2.000082      -0.816858       6.225080       1.760649       8.228498           0.011617
           78              C       8.542916      10.204246       5.994054      -0.021188      35.846448 0.45712552E+03  0.10894517E+05                                 9.538186                            7.210935      -0.026317       1.981720                    0.999566      28.576515      83.008927       0.602497       0.426559      -1.056671      -0.004716      -0.046278      -0.056369       0.073085      -0.021554       0.001211       0.013321      -0.019969       0.113836      -0.043574       0.001811       0.041763             10.917273      13.195739       5.295224      -0.417962      10.141946       2.399301       9.414133           0.007214
           79              C       9.537887      11.089902       6.617767       0.595759      23.381931 0.25449649E+03  0.53210678E+04                                 7.621197                            5.755553      -0.150186       2.011137                    0.999339      22.720365      65.027320       0.600158       0.488117      -1.005937       0.065683       0.033530       0.045946       0.086889      -0.043686       0.033743      -0.049675      -0.071440      -0.064456      -0.057182      -0.039852       0.097034              8.625645       8.256654       1.654979      -1.586569       7.301118       2.748092      10.319162          -0.003628
           80              C       9.391036       2.383220       7.292357       0.596106      23.741962 0.25193175E+03  0.52530275E+04                                 7.698658                            5.728956      -0.151511       2.014508                    0.999190      22.564004      64.447484       0.601284       0.488539      -1.005929       0.048164      -0.004695       0.065982       0.081826      -0.059165      -0.012405       0.045280      -0.090851      -0.106153      -0.062711      -0.044524       0.107235              8.777247       8.539998       2.270923       0.101434       6.469780      -2.458175      11.321962          -0.004653
           81              C       8.535467       2.419142       6.095808      -0.009338      35.421959 0.44886260E+03  0.10641683E+05                                 9.454674                            7.138407       0.054924       2.010803                    0.999687      28.256006      81.681653       0.606860       0.425716      -1.057912       0.005292       0.022346      -0.066731       0.070571      -0.014801      -0.031254      -0.010698      -0.022649       0.045877      -0.044370       0.010460       0.033910             10.858635      12.567711       2.746219       4.211004       7.324940      -1.094600      12.683253           0.020564
           82              C       8.034257       3.090507       4.124798       0.189843      22.693030 0.28555825E+03  0.60882018E+04                                 7.054968                            5.713136       0.258056       2.110041                    0.999828      25.043738      70.221140       0.670233       0.428633      -1.048833      -0.012373      -0.017959       0.049129       0.053752      -0.019469      -0.005680      -0.011187      -0.041874       0.020891      -0.034268       0.005712       0.028556              7.562357       8.331251       1.941513       0.802214       5.915408      -1.419925       8.440411           0.022025
           83              C       7.347887       1.814666       5.711404      -0.035062      36.599788 0.48327947E+03  0.11661948E+05                                 9.648966                            7.399365       0.050716       2.002062                    0.999590      28.940227      84.183188       0.597464       0.424837      -1.059302       0.012622       0.033651      -0.067465       0.076441      -0.022376       0.001674      -0.009612      -0.013746       0.097825      -0.039981       0.004442       0.035539             11.045930      13.649627       5.037426       0.145422       9.719564      -2.136491       9.768599           0.020836
           84              C       6.332697       0.937681       6.382226       0.602380      23.256120 0.25184793E+03  0.52531632E+04                                 7.572656                            5.715584      -0.185484       1.997781                    0.999047      22.768491      65.137134       0.603684       0.486423      -1.006577      -0.059185      -0.045426       0.043794       0.086512      -0.052595      -0.028083       0.034234      -0.064982      -0.101219      -0.054476      -0.039175       0.093650              8.635239       8.103541       1.726853       1.728528       7.081305      -1.902006      10.720872          -0.002205
           85              C       5.227056       6.058384       8.127115       0.173516      27.382713 0.33477996E+03  0.74344218E+04                                 8.188279                            6.290955      -0.152807       1.960379                    0.999538      26.238648      75.327308       0.622176       0.443307      -1.039021       0.026037      -0.032885      -0.041400       0.058935       0.015582       0.012361       0.001304       0.139573      -0.108405      -0.053437      -0.037352       0.090789              9.152975       4.345182      -0.521598      -0.275184      10.215211       1.944577      12.898531           0.225661
           86              C       5.490962       4.771395       6.453830       0.045253      26.250111 0.35455075E+03  0.79687033E+04                                 7.830671                            6.386067       0.214591       2.076080                    0.999551      26.958878      77.273429       0.631796       0.431340      -1.048585      -0.006053       0.058897       0.011027       0.060225       0.005673       0.001736       0.014635       0.079819      -0.020714      -0.042724      -0.001198       0.043922              8.469980       4.511812      -0.891300      -0.015699      10.305230       1.119626      10.592899           0.195357
           87              C       5.490962       3.967492       7.563701       0.021133      27.971339 0.36085262E+03  0.81274367E+04                                 8.141649                            6.410004       0.123846       2.047991                    0.999283      26.969177      76.805461       0.636890       0.426990      -1.053665      -0.003275       0.012344       0.056142       0.057577       0.013383       0.009106      -0.017445       0.035646      -0.059572      -0.035982       0.003544       0.032438              8.966125       4.636790      -1.511011      -0.122619      13.310728       0.633705       8.950856           0.161561
           88              C       1.010933       0.185802       2.278155       0.223718      22.190146 0.31509557E+03  0.68821105E+04                                 7.088552                            6.125937       0.266005       2.117100                    0.999592      25.067247      71.032714       0.627903       0.446616      -1.038594      -0.041668      -0.002782       0.004227       0.041974       0.005448       0.005815       0.067717       0.027450       0.034981      -0.073445       0.006826       0.066619              7.315827       9.739770      -0.872174      -0.570027       7.020120      -1.798376       5.187592           0.255268
           89              C      10.013557       1.362548       1.752427       0.059209      23.234696 0.33662389E+03  0.74386157E+04                                 7.122502                            6.187129       0.353577       2.126991                    0.999836      26.124766      73.291402       0.649971       0.426447      -1.055774       0.055554       0.003228      -0.014641       0.057541      -0.002997       0.022220       0.017116      -0.055357       0.058329      -0.046214       0.007502       0.038712              7.275107       8.210057      -0.966671      -0.345716       7.634584      -2.390608       5.980681           0.235438
           90              C       9.524053       0.390184       2.549498       0.041442      24.203095 0.33974956E+03  0.75375860E+04                                 7.350862                            6.223347       0.397705       2.141410                    0.999734      26.379574      74.557635       0.645821       0.427485      -1.053379       0.034144      -0.036952       0.019814       0.054073       0.002008       0.006059       0.031076      -0.000292       0.041948      -0.029374      -0.007808       0.037181              7.705022      10.577191      -0.497474      -1.499218       6.875670      -1.794224       5.662206           0.172391
           91              C       6.498703       2.741199      11.245681       0.608470      23.685622 0.24935304E+03  0.51885642E+04                                 7.699609                            5.709555      -0.159657       2.014789                    0.999128      22.479356      64.247227       0.600416       0.490254      -1.004533      -0.044934       0.002926      -0.071803       0.084754       0.063722      -0.028245      -0.051953      -0.045232      -0.075016      -0.059804      -0.046620       0.106423              8.794073       8.241341      -2.701656       0.844104       7.515618       2.183679      10.625261          -0.003507
           92              C       7.386196       2.783314      12.455421      -0.007318      36.482208 0.45882075E+03  0.10946755E+05                                 9.687669                            7.252909      -0.025976       1.985528                    0.999502      28.448862      82.725098       0.597105       0.429945      -1.054420       0.005140       0.036550       0.058539       0.069203       0.014373      -0.030288       0.019044      -0.031136       0.054075      -0.048870       0.010963       0.037907             11.190420      13.041341      -3.186088       4.562735       7.814091       0.772101      12.715828           0.008008
           93              C       7.904432       3.527761      14.413240       0.181105      22.998627 0.29324115E+03  0.62811184E+04                                 7.077756                            5.754207       0.309578       2.122354                    0.999859      25.153187      70.233725       0.675331       0.423426      -1.054140       0.011007      -0.022609      -0.049472       0.055495       0.017335      -0.003988       0.008474      -0.033211       0.028049      -0.029950       0.007442       0.022509              7.566512       8.245974      -2.000080       0.816856       6.225074       1.760647       8.228488           0.011608
           94              C       8.542916       2.182554      12.849246      -0.021186      35.846257 0.45712289E+03  0.10894439E+05                                 9.538159                            7.210918      -0.026312       1.981723                    0.999566      28.576413      83.008577       0.602497       0.426559      -1.056671      -0.004716       0.046278       0.056368       0.073084       0.021555      -0.001212       0.013319      -0.019970       0.113836      -0.043576       0.001814       0.041762             10.917241      13.195702      -5.295208       0.417960      10.141920       2.399291       9.414102           0.007209
           95              C       9.537887       1.296898      12.225533       0.595757      23.381921 0.25449646E+03  0.53210669E+04                                 7.621195                            5.755553      -0.150182       2.011139                    0.999339      22.720359      65.027293       0.600158       0.488117      -1.005937       0.065683      -0.033530      -0.045946       0.086888       0.043685      -0.033742      -0.049676      -0.071441      -0.064455      -0.057182      -0.039852       0.097034              8.625642       8.256650      -1.654977       1.586569       7.301118       2.748091      10.319158          -0.003626
           96              C       9.391036      10.003580      11.550943       0.596106      23.741976 0.25193189E+03  0.52530326E+04                                 7.698668                            5.728961      -0.151517       2.014506                    0.999190      22.564030      64.447632       0.601283       0.488540      -1.005929       0.048164       0.004695      -0.065982       0.081826       0.059165       0.012405       0.045280      -0.090849      -0.106153      -0.062710      -0.044524       0.107234              8.777258       8.540008      -2.270928      -0.101433       6.469794      -2.458183      11.321973          -0.004650
           97              C       8.535467       9.967658      12.747492      -0.009338      35.421974 0.44886279E+03  0.10641690E+05                                 9.454681                            7.138411       0.054920       2.010802                    0.999687      28.256021      81.681747       0.606860       0.425717      -1.057912       0.005292      -0.022346       0.066731       0.070572       0.014802       0.031254      -0.010699      -0.022649       0.045876      -0.044370       0.010460       0.033910             10.858644      12.567722      -2.746224      -4.211010       7.324949      -1.094600      12.683262           0.020565
           98              C       8.034257       9.296293      14.718502       0.189842      22.693067 0.28555879E+03  0.60882175E+04                                 7.054979                            5.713144       0.258042       2.110036                    0.999828      25.043776      70.221315       0.670232       0.428633      -1.048832      -0.012373       0.017958      -0.049130       0.053753       0.019469       0.005679      -0.011187      -0.041875       0.020892      -0.034268       0.005711       0.028557              7.562370       8.331266      -1.941519      -0.802216       5.915419      -1.419925       8.440425           0.022023
           99              C       7.347887      10.572134      13.131896      -0.035062      36.599796 0.48327952E+03  0.11661949E+05                                 9.648968                            7.399366       0.050716       2.002062                    0.999590      28.940229      84.183201       0.597464       0.424837      -1.059302       0.012622      -0.033652       0.067465       0.076442       0.022376      -0.001674      -0.009613      -0.013746       0.097824      -0.039981       0.004442       0.035539             11.045935      13.649637      -5.037433      -0.145421       9.719570      -2.136490       9.768598           0.020834
          100              C       6.332697      11.449119      12.461074       0.602381      23.256094 0.25184762E+03  0.52531547E+04                                 7.572650                            5.715580      -0.185477       1.997783                    0.999047      22.768469      65.137041       0.603684       0.486423      -1.006577      -0.059186       0.045426      -0.043794       0.086512       0.052596       0.028083       0.034234      -0.064982      -0.101220      -0.054476      -0.039175       0.093651              8.635231       8.103537      -1.726854      -1.728525       7.081300      -1.902003      10.720857          -0.002205
          101              C       5.227056       6.328416      10.716185       0.173519      27.382727 0.33478020E+03  0.74344298E+04                                 8.188287                            6.290962      -0.152813       1.960377                    0.999538      26.238659      75.327393       0.622175       0.443308      -1.039020       0.026038       0.032885       0.041400       0.058935      -0.015582      -0.012361       0.001304       0.139573      -0.108405      -0.053438      -0.037352       0.090789              9.152983       4.345189       0.521600       0.275183      10.215222       1.944577      12.898539           0.225673
          102              C       5.490962       7.615405      12.389470       0.045256      26.250045 0.35454969E+03  0.79686727E+04                                 7.830656                            6.386056       0.214600       2.076084                    0.999551      26.958829      77.273227       0.631797       0.431340      -1.048585      -0.006053      -0.058897      -0.011027       0.060225      -0.005674      -0.001736       0.014635       0.079820      -0.020715      -0.042724      -0.001198       0.043922              8.469963       4.511807       0.891299       0.015700      10.305208       1.119623      10.592873           0.195361
          103              C       5.490962       8.419308      11.279599       0.021135      27.971322 0.36085235E+03  0.81274295E+04                                 8.141647                            6.410003       0.123849       2.047992                    0.999283      26.969165      76.805430       0.636890       0.426991      -1.053665      -0.003276      -0.012345      -0.056142       0.057576      -0.013383      -0.009106      -0.017445       0.035647      -0.059574      -0.035982       0.003543       0.032439              8.966123       4.636791       1.511012       0.122619      13.310729       0.633704       8.950848           0.161565
          104              C       1.010933      12.200998      16.565145       0.223716      22.190499 0.31510147E+03  0.68822642E+04                                 7.088568                            6.125943       0.266043       2.117108                    0.999592      25.067576      71.033529       0.627912       0.446608      -1.038600      -0.041669       0.002780      -0.004226       0.041975      -0.005444      -0.005811       0.067703       0.027462       0.034947      -0.073436       0.006838       0.066597              7.315848       9.739811       0.872184       0.570028       7.020134      -1.798379       5.187598           0.255282
          105              C      10.013557      11.024252      17.090873       0.059208      23.235039 0.33662948E+03  0.74387605E+04                                 7.122502                            6.187118       0.353629       2.127001                    0.999836      26.125117      73.292174       0.649983       0.426438      -1.055781       0.055560      -0.003230       0.014643       0.057548       0.003002      -0.022216       0.017099      -0.055348       0.058296      -0.046204       0.007516       0.038688              7.275112       8.210056       0.966683       0.345708       7.634598      -2.390619       5.980680           0.235449
          106              C       9.524053      11.996616      16.293802       0.041438      24.203575 0.33975783E+03  0.75378106E+04                                 7.350916                            6.223385       0.397728       2.141410                    0.999734      26.380002      74.558898       0.645825       0.427479      -1.053383       0.034147       0.036959      -0.019818       0.054081      -0.002006      -0.006054       0.031063      -0.000283       0.041917      -0.029364      -0.007797       0.037161              7.705082      10.577278       0.497479       1.499233       6.875724      -1.794241       5.662245           0.172398
          107              N       3.648936       9.842551      14.814602      -0.307176      39.400541 0.57120765E+03  0.14150346E+05                                 9.655637                            7.692547       0.015368       2.003706                    0.999302      29.483515      82.595938       0.636437       0.388488      -1.100219      -0.089811      -0.066392       0.012683       0.112405      -0.004096       0.016555      -0.033184      -0.011502       0.103838      -0.031849      -0.023609       0.055457             11.046268      14.461650       4.813076       1.416368       8.912482      -1.018472       9.764674           0.023592
          108              N       1.764344       8.841698      14.156971      -0.305928      38.867918 0.56738728E+03  0.14011545E+05                                 9.552468                            7.647872       0.141469       2.047064                    0.999452      29.217438      81.330648       0.641604       0.386574      -1.103198       0.080349       0.025811       0.072902       0.111521       0.015893      -0.009173      -0.041622      -0.019789       0.073637      -0.037273      -0.021075       0.058348             10.865359      14.403451       3.658936       3.280177       8.199456      -0.893170       9.993169           0.025401
          109              N       1.709009       2.971593      14.494266      -0.295461      38.036513 0.54373272E+03  0.13313928E+05                                 9.446669                            7.511043       0.057111       2.020958                    0.999485      29.124187      81.299249       0.642893       0.389087      -1.099037       0.085451       0.069455       0.012349       0.110808      -0.014882      -0.017734       0.034012      -0.019057       0.088978      -0.032529      -0.024352       0.056881             10.786121      14.028846       4.675728      -1.459535       8.526740       1.066682       9.802776           0.024936
          110              N       3.595729       3.946434      13.851710      -0.315800      40.337115 0.58447354E+03  0.14556206E+05                                 9.807366                            7.777658       0.018785       2.004230                    0.999140      29.601952      83.034587       0.633663       0.388118      -1.100944      -0.080622      -0.024826       0.072446       0.111197       0.015147       0.015071       0.046134      -0.021552       0.079027      -0.037529      -0.027767       0.065296             11.366346      15.471034       3.746603      -3.368336       8.107174       0.229792      10.520830           0.016075
          111              N       0.088324       6.576152      12.327287      -0.286109      34.632975 0.53556989E+03  0.13004893E+05                                 8.763553                            7.411703       0.185392       2.080812                    0.999117      28.136583      77.054127       0.655789       0.384637      -1.107258       0.012207      -0.091366      -0.071019       0.116364      -0.003584       0.014171      -0.009110       0.088909      -0.093955      -0.040003      -0.022522       0.062525              9.375061       9.254869      -0.959037       0.751933      11.387902       4.068766       7.482411           0.036336
          112              N       5.301545       0.143687      16.182626      -0.288713      37.309074 0.51939928E+03  0.12509391E+05                                 9.191229                            7.249114       0.299988       2.114628                    0.999583      28.011475      76.267745       0.670303       0.379402      -1.111639      -0.010176       0.095097       0.061689       0.113808      -0.003367       0.013457      -0.052515      -0.041380       0.101723      -0.043073      -0.031841       0.074914             10.420946       5.231965      -0.728465      -0.320346      13.935673       2.185900      12.095198           0.006650
          113              N       5.324957       1.391038      18.046228      -0.239672      34.266007 0.48477142E+03  0.11442388E+05                                 8.733985                            7.021298       0.419116       2.155225                    0.999704      27.250253      72.755994       0.680452       0.381355      -1.113450      -0.021157      -0.025589      -0.145870       0.149601      -0.023253      -0.003166      -0.061250      -0.097895      -0.170836      -0.082821      -0.021722       0.104544              9.673959       4.817251      -0.928800       0.323331      11.039603      -1.947040      13.165023           0.080999
          114              N       9.917785       4.917560      10.968685      -0.311785      29.280488 0.51565775E+03  0.12335938E+05                                 7.657935                            7.175594       0.816458       2.258827                    0.999184      28.416349      75.879280       0.683770       0.374443      -1.120809       0.148502       0.105474       0.111400       0.213513      -0.124084      -0.099805      -0.038800       0.017010      -0.118720      -0.176230       0.018707       0.157523              7.655344       8.702043       0.175277       0.742750       7.767136       1.904640       6.496853          -0.038992
          115              N       3.648936       2.544249       4.028698      -0.307170      39.400431 0.57120572E+03  0.14150285E+05                                 9.655616                            7.692532       0.015374       2.003708                    0.999302      29.483471      82.595764       0.636438       0.388488      -1.100220      -0.089811       0.066392      -0.012684       0.112405       0.004096      -0.016556      -0.033184      -0.011501       0.103837      -0.031850      -0.023608       0.055458             11.046241      14.461604      -4.813059      -1.416363       8.912460      -1.018473       9.764659           0.023592
          116              N       1.764344       3.545102       4.686329      -0.305922      38.867859 0.56738624E+03  0.14011513E+05                                 9.552458                            7.647865       0.141461       2.047061                    0.999452      29.217421      81.330594       0.641604       0.386574      -1.103198       0.080349      -0.025811      -0.072903       0.111521      -0.015895       0.009173      -0.041623      -0.019787       0.073635      -0.037275      -0.021074       0.058348             10.865345      14.403433      -3.658922      -3.280170       8.199440      -0.893177       9.993162           0.025397
          117              N       1.709009       9.415207       4.349034      -0.295460      38.036365 0.54373028E+03  0.13313850E+05                                 9.446636                            7.511021       0.057135       2.020966                    0.999485      29.124113      81.298908       0.642895       0.389086      -1.099038       0.085450      -0.069455      -0.012348       0.110807       0.014882       0.017733       0.034011      -0.019057       0.088981      -0.032530      -0.024351       0.056880             10.786078      14.028787      -4.675701       1.459523       8.526705       1.066685       9.802742           0.024934
          118              N       3.595729       8.440366       4.991590      -0.315800      40.337061 0.58447285E+03  0.14556182E+05                                 9.807355                            7.777652       0.018790       2.004232                    0.999140      29.601927      83.034470       0.633664       0.388118      -1.100944      -0.080623       0.024826      -0.072446       0.111197      -0.015147      -0.015072       0.046134      -0.021551       0.079026      -0.037529      -0.027767       0.065296             11.366327      15.470993      -3.746591       3.368334       8.107163       0.229796      10.520824           0.016078
          119              N       0.088324       5.810648       6.516013      -0.286115      34.631962 0.53555243E+03  0.13004347E+05                                 8.763361                            7.411566       0.185448       2.080840                    0.999117      28.136013      77.051907       0.655798       0.384635      -1.107261       0.012193       0.091363       0.071019       0.116360       0.003584      -0.014167      -0.009119       0.088905      -0.093939      -0.040008      -0.022512       0.062520              9.374839       9.254671       0.959009      -0.751914      11.387602       4.068640       7.482246           0.036330
          120              N       5.301545      12.243113       2.660674      -0.288713      37.309105 0.51939962E+03  0.12509404E+05                                 9.191240                            7.249121       0.299981       2.114626                    0.999583      28.011489      76.267837       0.670302       0.379403      -1.111639      -0.010176      -0.095096      -0.061688       0.113808       0.003367      -0.013457      -0.052515      -0.041380       0.101724      -0.043072      -0.031841       0.074914             10.420959       5.231967       0.728464       0.320346      13.935695       2.185904      12.095215           0.006655
          121              N       5.324957      10.995762       0.797072      -0.239673      34.266047 0.48477206E+03  0.11442408E+05                                 8.733995                            7.021305       0.419112       2.155223                    0.999704      27.250270      72.756073       0.680451       0.381355      -1.113449      -0.021157       0.025588       0.145870       0.149601       0.023253       0.003166      -0.061250      -0.097895      -0.170837      -0.082821      -0.021722       0.104544              9.673971       4.817255       0.928801      -0.323332      11.039613      -1.947042      13.165044           0.080997
          122              N       9.917785       7.469240       7.874615      -0.311798      29.279887 0.51564481E+03  0.12335534E+05                                 7.657782                            7.175462       0.816529       2.258855                    0.999184      28.416050      75.877863       0.683783       0.374438      -1.120814       0.148498      -0.105478      -0.111403       0.213514       0.124086       0.099809      -0.038805       0.017008      -0.118719      -0.176237       0.018713       0.157525              7.655187       8.701860      -0.175264      -0.742725       7.766973       1.904585       6.496728          -0.038991
          123              N       6.992464       8.737649       5.392952      -0.307170      39.400343 0.57120419E+03  0.14150235E+05                                 9.655595                            7.692518       0.015382       2.003712                    0.999302      29.483426      82.595549       0.636439       0.388487      -1.100220       0.089813       0.066392       0.012683       0.112406      -0.004097      -0.016555       0.033184      -0.011502       0.103836      -0.031848      -0.023609       0.055457             11.046214      14.461551       4.813046      -1.416360       8.912447       1.018475       9.764645           0.023591
          124              N       8.877056       9.738502       4.735321      -0.305923      38.867794 0.56738490E+03  0.14011468E+05                                 9.552436                            7.647848       0.141477       2.047067                    0.999452      29.217383      81.330368       0.641606       0.386573      -1.103199      -0.080349      -0.025812       0.072903       0.111522       0.015894       0.009173       0.041622      -0.019789       0.073635      -0.037273      -0.021074       0.058348             10.865319      14.403382       3.658917      -3.280166       8.199428       0.893171       9.993148           0.025397
          125              N       8.932391       3.221807       5.072616      -0.295460      38.036457 0.54373208E+03  0.13313909E+05                                 9.446659                            7.511039       0.057106       2.020957                    0.999485      29.124173      81.299190       0.642894       0.389087      -1.099037      -0.085451      -0.069454       0.012349       0.110807      -0.014881       0.017734      -0.034012      -0.019057       0.088978      -0.032529      -0.024352       0.056881             10.786104      14.028832       4.675709       1.459520       8.526716      -1.066689       9.802764           0.024934
          126              N       7.045671       2.246966       4.430060      -0.315800      40.337127 0.58447390E+03  0.14556217E+05                                 9.807369                            7.777662       0.018786       2.004230                    0.999140      29.601963      83.034635       0.633663       0.388118      -1.100944       0.080622       0.024826       0.072446       0.111196       0.015147      -0.015071      -0.046134      -0.021552       0.079027      -0.037528      -0.027767       0.065296             11.366346      15.471034       3.746596       3.368334       8.107169      -0.229795      10.520836           0.016077
          127              N      10.553076      12.004048       2.905637      -0.286109      34.632990 0.53557034E+03  0.13004908E+05                                 8.763559                            7.411709       0.185391       2.080812                    0.999117      28.136599      77.054219       0.655789       0.384637      -1.107258      -0.012207       0.091366      -0.071019       0.116364      -0.003584      -0.014171       0.009110       0.088908      -0.093954      -0.040003      -0.022522       0.062525              9.375066       9.254869      -0.959037      -0.751933      11.387908      -4.068773       7.482422           0.036331
          128              N       5.339855       6.049713       6.760976      -0.288713      37.309153 0.51940015E+03  0.12509421E+05                                 9.191250                            7.249127       0.299972       2.114623                    0.999583      28.011503      76.267903       0.670302       0.379403      -1.111638       0.010176      -0.095097       0.061688       0.113808      -0.003368      -0.013457       0.052515      -0.041381       0.101723      -0.043073      -0.031842       0.074914             10.420973       5.231966      -0.728464       0.320347      13.935720      -2.185908      12.095232           0.006654
          129              N       5.316443       4.802362       8.624578      -0.239676      34.266160 0.48477376E+03  0.11442457E+05                                 8.734008                            7.021313       0.419111       2.155222                    0.999704      27.250332      72.756240       0.680451       0.381354      -1.113450       0.021158       0.025589      -0.145874       0.149605      -0.023254       0.003166       0.061251      -0.097894      -0.170845      -0.082824      -0.021720       0.104544              9.673988       4.817258      -0.928801      -0.323332      11.039631       1.947049      13.165074           0.080995
          130              N       0.723615       1.275840       1.547035      -0.311785      29.280599 0.51566069E+03  0.12336029E+05                                 7.657962                            7.175621       0.816447       2.258823                    0.999184      28.416404      75.879563       0.683768       0.374443      -1.120808      -0.148502      -0.105474       0.111401       0.213513      -0.124085       0.099805       0.038800       0.017009      -0.118721      -0.176230       0.018707       0.157524              7.655371       8.702078       0.175284      -0.742757       7.767158      -1.904645       6.496878          -0.038987
          131              N       6.992464       3.649151      13.450348      -0.307175      39.400453 0.57120614E+03  0.14150298E+05                                 9.655621                            7.692537       0.015372       2.003708                    0.999302      29.483469      82.595759       0.636438       0.388488      -1.100220       0.089812      -0.066391      -0.012683       0.112404       0.004096       0.016555       0.033184      -0.011502       0.103837      -0.031848      -0.023609       0.055457             11.046248      14.461612      -4.813065       1.416367       8.912470       1.018472       9.764664           0.023592
          132              N       8.877056       2.648298      14.107979      -0.305928      38.867838 0.56738582E+03  0.14011498E+05                                 9.552450                            7.647859       0.141476       2.047066                    0.999452      29.217395      81.330451       0.641605       0.386574      -1.103199      -0.080349       0.025812      -0.072902       0.111521      -0.015894      -0.009173       0.041622      -0.019790       0.073637      -0.037272      -0.021075       0.058347             10.865337      14.403411      -3.658931       3.280170       8.199445       0.893167       9.993155           0.025401
          133              N       8.932391       9.164993      13.770684      -0.295461      38.036582 0.54373404E+03  0.13313971E+05                                 9.446683                            7.511054       0.057099       2.020954                    0.999485      29.124231      81.299436       0.642893       0.389087      -1.099037      -0.085451       0.069454      -0.012349       0.110808       0.014882      -0.017734      -0.034013      -0.019057       0.088976      -0.032529      -0.024353       0.056882             10.786137      14.028873      -4.675734      -1.459532       8.526748      -1.066685       9.802789           0.024936
          134              N       7.045671      10.139834      14.413240      -0.315800      40.337152 0.58447416E+03  0.14556226E+05                                 9.807373                            7.777663       0.018785       2.004229                    0.999140      29.601973      83.034670       0.633663       0.388118      -1.100944       0.080622      -0.024826      -0.072446       0.111197      -0.015147       0.015071      -0.046134      -0.021553       0.079027      -0.037529      -0.027767       0.065296             11.366354      15.471053      -3.746603      -3.368336       8.107174      -0.229791      10.520835           0.016075
          135              N      10.553076       0.382752      15.937663      -0.286106      34.633446 0.53557813E+03  0.13005151E+05                                 8.763644                            7.411769       0.185365       2.080799                    0.999117      28.136854      77.055197       0.655785       0.384638      -1.107257      -0.012213      -0.091368       0.071019       0.116366       0.003584       0.014173       0.009106       0.088910      -0.093962      -0.040001      -0.022527       0.062528              9.375165       9.254958       0.959051       0.751941      11.388043      -4.068829       7.482494           0.036336
          136              N       5.339855       6.337087      12.082324      -0.288713      37.309147 0.51940024E+03  0.12509422E+05                                 9.191246                            7.249125       0.299977       2.114625                    0.999583      28.011503      76.267878       0.670302       0.379403      -1.111639       0.010176       0.095097      -0.061688       0.113809       0.003367       0.013457       0.052515      -0.041380       0.101722      -0.043073      -0.031841       0.074914             10.420967       5.231970       0.728466      -0.320347      13.935709      -2.185907      12.095222           0.006650
          137              N       5.316443       7.584438      10.218722      -0.239675      34.266170 0.48477407E+03  0.11442465E+05                                 8.734005                            7.021311       0.419114       2.155223                    0.999704      27.250349      72.756272       0.680452       0.381354      -1.113450       0.021158      -0.025590       0.145876       0.149607       0.023253      -0.003166       0.061252      -0.097895      -0.170846      -0.082825      -0.021720       0.104545              9.673983       4.817257       0.928802       0.323331      11.039631       1.947045      13.165059           0.080996
          138              N       0.723615      11.110960      17.296265      -0.311779      29.280893 0.51566700E+03  0.12336225E+05                                 7.658034                            7.175683       0.816415       2.258810                    0.999184      28.416556      75.880248       0.683762       0.374445      -1.120806      -0.148504       0.105472      -0.111400       0.213513       0.124084      -0.099803       0.038798       0.017009      -0.118721      -0.176227       0.018704       0.157523              7.655445       8.702163      -0.175289       0.742768       7.767235      -1.904671       6.496937          -0.038993
          139              O       3.859636       8.244654      17.993467      -0.580335      43.468203 0.60633036E+03  0.15069915E+05                                 9.947238                            7.773375       0.153330       2.088401                    0.995782      28.596764      77.252690       0.659422       0.373716      -1.123929       0.042301       0.081091      -0.019408       0.093498      -0.034573      -0.042481       0.013551      -0.025554      -0.013737      -0.054615      -0.006239       0.060855             11.410235       6.954706       2.199197      -1.986923      11.461591      -5.044157      15.814408           0.065129
          140              O       5.208965       9.633214      16.945780      -0.471143      33.380062 0.48792999E+03  0.11454572E+05                                 8.281007                            6.873188       0.316472       2.173752                    0.997235      26.458818      68.846663       0.718612       0.363070      -1.135191      -0.022809      -0.011835       0.017130       0.030883       0.033864      -0.042188      -0.027035      -0.037996      -0.090432      -0.061251      -0.012804       0.074055              9.226689      10.755567       4.592459      -0.810823       9.461800      -0.475974       7.462701           0.122171
          141              O       1.258878       7.038180      17.181321      -0.582722      41.375628 0.58407928E+03  0.14399674E+05                                 9.663232                            7.632704       0.145714       2.084125                    0.996254      28.650207      77.396985       0.664215       0.374038      -1.122293      -0.084609       0.041095      -0.048623       0.105885      -0.030484      -0.003998       0.022657      -0.062712       0.048865      -0.052246       0.001759       0.050486             11.125269       6.620090      -0.924194       2.293880       9.583442      -4.671819      17.172275           0.077460
          142              O       0.062784       7.226459      15.351637      -0.479783      30.752742 0.46763202E+03  0.10851766E+05                                 7.758841                            6.669726       0.496134       2.225403                    0.998299      26.428830      68.160454       0.739890       0.356733      -1.141281       0.020842       0.006528       0.027038       0.034757      -0.024019       0.052731      -0.004134       0.016801       0.118411      -0.056817      -0.018415       0.075232              8.448312      10.222813       0.690122       4.152146       6.244712      -0.165984       8.877411           0.114431
          143              O       0.101093       3.276309      16.576451      -0.466367      29.923661 0.44885875E+03  0.10313621E+05                                 7.629111                            6.535011       0.539413       2.243296                    0.998494      26.195029      67.302141       0.747120       0.356791      -1.140829       0.023806       0.026469       0.010656       0.037160       0.021632       0.054465       0.037350      -0.001967      -0.068062      -0.067482      -0.008697       0.076179              8.290650      10.661972       3.680535       1.444868       7.528400       1.325127       6.681577           0.124167
          144              O       1.614300       4.325471      17.780538      -0.566223      44.621794 0.61737483E+03  0.15411552E+05                                10.154036                            7.853381       0.119597       2.075466                    0.996725      28.623711      77.457209       0.654957       0.374624      -1.123412      -0.060027      -0.072152      -0.021165       0.096213      -0.037601       0.036805      -0.005337      -0.028968      -0.002206      -0.055450       0.001247       0.054203             11.844852       7.336089       2.017341       3.004878      10.159268       5.096295      18.039197           0.090141
          145              O       4.179942       5.587685      16.985351      -0.632746      43.678346 0.61761260E+03  0.15449334E+05                                 9.998774                            7.842118       0.020671       2.029516                    0.995765      29.551987      80.567781       0.655738       0.373407      -1.122117       0.074684      -0.017634      -0.062968       0.099266      -0.042666       0.008077      -0.022835      -0.054535       0.040884      -0.057679       0.000648       0.057030             11.615647       6.923246      -0.942418      -2.450963       9.995417       4.311290      17.928276           0.036654
          146              O       5.286648       5.582731      15.084062      -0.495197      32.606371 0.47540066E+03  0.11084961E+05                                 8.109939                            6.751514       0.493031       2.231524                    0.996954      26.455784      68.542405       0.730563       0.359562      -1.138270      -0.016878      -0.006507       0.016346       0.024380      -0.034244      -0.053623      -0.016633      -0.003300       0.120517      -0.077239       0.006011       0.071229              9.106525      10.526827       1.282831      -4.639157       6.787719      -0.618896      10.005029           0.064250
          147              O       3.859636       4.142146       0.849833      -0.580334      43.468271 0.60633125E+03  0.15069945E+05                                 9.947257                            7.773387       0.153327       2.088400                    0.995782      28.596765      77.252755       0.659421       0.373716      -1.123928       0.042303      -0.081092       0.019408       0.093499       0.034570       0.042480       0.013551      -0.025549      -0.013740      -0.054612      -0.006240       0.060852             11.410259       6.954718      -2.199204       1.986931      11.461612      -5.044171      15.814446           0.065124
          148              O       5.208965       2.753586       1.897520      -0.471143      33.380170 0.48793177E+03  0.11454628E+05                                 8.281040                            6.873212       0.316466       2.173749                    0.997235      26.458816      68.846776       0.718609       0.363071      -1.135189      -0.022809       0.011836      -0.017131       0.030884      -0.033863       0.042186      -0.027038      -0.037997      -0.090418      -0.061248      -0.012807       0.074055              9.226727      10.755607      -4.592481       0.810828       9.461841      -0.475979       7.462733           0.122166
          149              O       1.258878       5.348620       1.661979      -0.582723      41.375721 0.58408083E+03  0.14399724E+05                                 9.663254                            7.632719       0.145709       2.084123                    0.996254      28.650223      77.397096       0.664214       0.374039      -1.122293      -0.084610      -0.041094       0.048623       0.105885       0.030483       0.003998       0.022658      -0.062709       0.048863      -0.052244       0.001759       0.050485             11.125294       6.620104       0.924194      -2.293883       9.583463      -4.671831      17.172316           0.077451
          150              O       0.062784       5.160341       3.491663      -0.479785      30.752732 0.46763169E+03  0.10851757E+05                                 7.758840                            6.669724       0.496131       2.225402                    0.998299      26.428826      68.160439       0.739890       0.356733      -1.141281       0.020842      -0.006529      -0.027039       0.034758       0.024019      -0.052732      -0.004136       0.016800       0.118415      -0.056817      -0.018417       0.075234              8.448311      10.222816      -0.690122      -4.152146       6.244711      -0.165987       8.877406           0.114415
          151              O       0.101093       9.110491       2.266849      -0.466367      29.923639 0.44885830E+03  0.10313608E+05                                 7.629105                            6.535006       0.539418       2.243297                    0.998494      26.195031      67.302125       0.747121       0.356791      -1.140830       0.023808      -0.026469      -0.010655       0.037161      -0.021631      -0.054464       0.037351      -0.001968      -0.068059      -0.067482      -0.008697       0.076179              8.290642      10.661962      -3.680530      -1.444867       7.528390       1.325125       6.681574           0.124157
          152              O       1.614300       8.061329       1.062762      -0.566222      44.621707 0.61737360E+03  0.15411511E+05                                10.154015                            7.853367       0.119604       2.075468                    0.996725      28.623702      77.457121       0.654959       0.374624      -1.123413      -0.060027       0.072152       0.021165       0.096214       0.037601      -0.036805      -0.005338      -0.028969      -0.002206      -0.055451       0.001248       0.054203             11.844825       7.336075      -2.017336      -3.004867      10.159249       5.096279      18.039151           0.090136
          153              O       4.179942       6.799115       1.857949      -0.632746      43.678354 0.61761266E+03  0.15449336E+05                                 9.998772                            7.842116       0.020671       2.029516                    0.995765      29.551998      80.567799       0.655739       0.373406      -1.122117       0.074684       0.017634       0.062968       0.099266       0.042667      -0.008077      -0.022835      -0.054535       0.040885      -0.057679       0.000649       0.057031             11.615645       6.923245       0.942420       2.450966       9.995417       4.311291      17.928274           0.036654
          154              O       5.286648       6.804069       3.759238      -0.495198      32.606424 0.47540161E+03  0.11084988E+05                                 8.109944                            6.751518       0.493030       2.231523                    0.996954      26.455822      68.542509       0.730564       0.359562      -1.138271      -0.016879       0.006507      -0.016345       0.024380       0.034244       0.053623      -0.016634      -0.003299       0.120516      -0.077240       0.006012       0.071229              9.106530      10.526827      -1.282829       4.639161       6.787723      -0.618895      10.005040           0.064251
          155              O       6.781764      10.335546       8.571817      -0.580336      43.468310 0.60633191E+03  0.15069962E+05                                 9.947250                            7.773381       0.153324       2.088400                    0.995782      28.596806      77.252810       0.659422       0.373715      -1.123929      -0.042302      -0.081091      -0.019408       0.093498      -0.034573       0.042484      -0.013550      -0.025558      -0.013731      -0.054619      -0.006236       0.060856             11.410251       6.954711       2.199201       1.986930      11.461596       5.044166      15.814445           0.065122
          156              O       5.432435       8.946986       7.524130      -0.471145      33.380166 0.48793181E+03  0.11454627E+05                                 8.281026                            6.873202       0.316462       2.173748                    0.997235      26.458859      68.846827       0.718611       0.363070      -1.135190       0.022808       0.011835       0.017131       0.030882       0.033864       0.042188       0.027033      -0.037997      -0.090440      -0.061253      -0.012802       0.074054              9.226709      10.755579       4.592469       0.810826       9.461825       0.475979       7.462723           0.122163
          157              O       9.382522      11.542020       7.759671      -0.582723      41.375749 0.58408123E+03  0.14399734E+05                                 9.663249                            7.632715       0.145705       2.084122                    0.996254      28.650256      77.397147       0.664215       0.374038      -1.122293       0.084609      -0.041094      -0.048622       0.105885      -0.030486       0.003999      -0.022656      -0.062711       0.048872      -0.052248       0.001762       0.050486             11.125290       6.620100      -0.924190      -2.293883       9.583442       4.671824      17.172327           0.077452
          158              O      10.578616      11.353741       5.929987      -0.479786      30.752730 0.46763150E+03  0.10851750E+05                                 7.758838                            6.669721       0.496135       2.225403                    0.998299      26.428825      68.160421       0.739890       0.356733      -1.141281      -0.020842      -0.006529       0.027038       0.034757      -0.024020      -0.052731       0.004133       0.016800       0.118411      -0.056817      -0.018414       0.075231              8.448310      10.222811       0.690124      -4.152149       6.244701       0.165982       8.877417           0.114414
          159              O      10.540307       2.917091       7.154801      -0.466367      29.923526 0.44885606E+03  0.10313542E+05                                 7.629079                            6.534984       0.539423       2.243299                    0.998494      26.195009      67.301990       0.747123       0.356790      -1.140830      -0.023808      -0.026468       0.010655       0.037161       0.021630      -0.054465      -0.037350      -0.001968      -0.068068      -0.067484      -0.008694       0.076178              8.290611      10.661928       3.680511      -1.444864       7.528350      -1.325117       6.681555           0.124158
          160              O       9.027100       1.867929       8.358888      -0.566223      44.621779 0.61737489E+03  0.15411550E+05                                10.154022                            7.853372       0.119601       2.075467                    0.996725      28.623738      77.457216       0.654959       0.374623      -1.123413       0.060026       0.072152      -0.021165       0.096213      -0.037602      -0.036807       0.005337      -0.028975      -0.002202      -0.055455       0.001250       0.054205             11.844833       7.336080       2.017334      -3.004873      10.159241      -5.096279      18.039178           0.090134
          161              O       6.461458       0.605715       7.563701      -0.632746      43.678352 0.61761242E+03  0.15449328E+05                                 9.998772                            7.842115       0.020671       2.029516                    0.995765      29.551992      80.567776       0.655739       0.373406      -1.122117      -0.074684       0.017634      -0.062968       0.099266      -0.042666      -0.008077       0.022835      -0.054535       0.040886      -0.057680       0.000649       0.057030             11.615648       6.923244      -0.942420       2.450966       9.995411      -4.311292      17.928290           0.036653
          162              O       5.354752       0.610669       5.662412      -0.495197      32.606429 0.47540166E+03  0.11084991E+05                                 8.109950                            6.751523       0.493030       2.231523                    0.996954      26.455805      68.542495       0.730563       0.359562      -1.138270       0.016879       0.006507       0.016346       0.024381      -0.034244       0.053621       0.016632      -0.003300       0.120520      -0.077238       0.006010       0.071228              9.106538      10.526839       1.282830       4.639167       6.787725       0.618895      10.005050           0.064252
          163              O       6.781764       2.051254      10.271483      -0.580335      43.468225 0.60633061E+03  0.15069923E+05                                 9.947242                            7.773377       0.153328       2.088401                    0.995782      28.596767      77.252705       0.659422       0.373716      -1.123929      -0.042301       0.081091       0.019409       0.093498       0.034572      -0.042481      -0.013550      -0.025554      -0.013736      -0.054615      -0.006238       0.060854             11.410241       6.954707      -2.199199      -1.986926      11.461591       5.044161      15.814425           0.065129
          164              O       5.432435       3.439814      11.319170      -0.471142      33.380073 0.48793016E+03  0.11454579E+05                                 8.281016                            6.873194       0.316469       2.173751                    0.997235      26.458802      68.846660       0.718611       0.363070      -1.135190       0.022809      -0.011835      -0.017130       0.030883      -0.033863      -0.042187       0.027035      -0.037997      -0.090426      -0.061249      -0.012805       0.074054              9.226698      10.755571      -4.592463      -0.810825       9.461811       0.475977       7.462712           0.122174
          165              O       9.382522       0.844780      11.083629      -0.582722      41.375661 0.58407977E+03  0.14399689E+05                                 9.663235                            7.632705       0.145713       2.084124                    0.996254      28.650224      77.397027       0.664216       0.374038      -1.122293       0.084609       0.041095       0.048623       0.105885       0.030485      -0.003999      -0.022657      -0.062712       0.048868      -0.052247       0.001761       0.050486             11.125273       6.620092       0.924192       2.293883       9.583435       4.671818      17.172293           0.077459
          166              O      10.578616       1.033059      12.913313      -0.479784      30.752769 0.46763242E+03  0.10851777E+05                                 7.758844                            6.669728       0.496135       2.225403                    0.998299      26.428842      68.160487       0.739890       0.356733      -1.141281      -0.020842       0.006528      -0.027038       0.034757       0.024020       0.052731       0.004132       0.016801       0.118409      -0.056818      -0.018413       0.075232              8.448317      10.222817      -0.690123       4.152151       6.244710       0.165982       8.877423           0.114426
          167              O      10.540307       9.469709      11.688499      -0.466367      29.923633 0.44885799E+03  0.10313599E+05                                 7.629105                            6.535005       0.539414       2.243297                    0.998494      26.195023      67.302113       0.747121       0.356791      -1.140829      -0.023806       0.026469      -0.010655       0.037160      -0.021631       0.054465      -0.037350      -0.001967      -0.068068      -0.067483      -0.008695       0.076178              8.290643      10.661968      -3.680532       1.444871       7.528388      -1.325128       6.681573           0.124169
          168              O       9.027100      10.518871      10.484412      -0.566224      44.621950 0.61737738E+03  0.15411632E+05                                10.154058                            7.853396       0.119590       2.075464                    0.996725      28.623767      77.457400       0.654957       0.374624      -1.123412       0.060026      -0.072151       0.021165       0.096213       0.037602       0.036807       0.005336      -0.028972      -0.002202      -0.055454       0.001250       0.054204             11.844880       7.336107      -2.017346       3.004892      10.159283      -5.096311      18.039249           0.090140
          169              O       6.461458      11.781085      11.279599      -0.632746      43.678337 0.61761233E+03  0.15449325E+05                                 9.998770                            7.842115       0.020670       2.029516                    0.995765      29.551987      80.567762       0.655739       0.373406      -1.122117      -0.074684      -0.017634       0.062968       0.099265       0.042667       0.008077       0.022835      -0.054536       0.040886      -0.057681       0.000649       0.057031             11.615644       6.923243       0.942417      -2.450961       9.995410      -4.311289      17.928277           0.036654
          170              O       5.354752      11.776131      13.180888      -0.495198      32.606386 0.47540095E+03  0.11084969E+05                                 8.109940                            6.751515       0.493030       2.231524                    0.996954      26.455795      68.542432       0.730563       0.359562      -1.138270       0.016878      -0.006508      -0.016345       0.024380       0.034244      -0.053623       0.016634      -0.003299       0.120514      -0.077240       0.006011       0.071228              9.106526      10.526830      -1.282830      -4.639158       6.787718       0.618895      10.005031           0.064250

******************************************************
Auxiliary information for the entire system
The total spin magnetic moment of the unit cell is   9.380679
The total net atomic charge of the unit cell is   -0.000003
Accuracy of reproducing the electrostatic potential in the unit cell:
  The inner radius (bohr) =    5.0000
  The outer radius (bohr) =   12.0000
  Valid grid points have density less than (e/(bohr^3)) =    0.0001
  The number of valid grid points were=        23452
  The rms potential error without charges in kcal/mol is=      4.28327
  The rms potential error with partial charges in kcal/mol is=      0.61024
  The RRMSE value at monopole order=      0.14247
  The rms potential error with partial charges and cloud penetration in kcal/mol is=      0.62166
  The RRMSE value at monopole order with cloud penetration is=      0.14514
  The rms potential error with partial charges and atomic dipoles in kcal/mol is=      0.20776
  The RRMSE value at dipole order=      0.04851
  The rms potential error with partial charges, atomic dipoles and cloud penetration in kcal/mol is=      0.19874
  The RRMSE value at dipole order with cloud penetration=      0.04640

******************************************************
The electron densities and ab initio electrostatic potential were computed in VASP using the PBE functional and
projector augmented wave method. See the main text of the journal article for a description of computational details.
The atomic charges, dipoles, and quadrupoles were computed with the DDEC6 method as described in
(a) T. A. Manz and N. Gabaldon Limas, RSC Adv. 6 (2016) 47771-47801 DOI: 10.1039/c6ra04656h
(b) N. Gabaldon Limas and T. A. Manz, RSC Adv. 8 (2018) 2678-2707 DOI: 10.1039/c7ra11829e.
For each atom in the material, the electron cloud parameters were fit to the spherically averaged atom-in-material
electron density using radial positions for which this density was between 10^-4 and 10^-2 electrons per cubic bohr.
The polarizabilities, dispersion coefficients, and quantum Drude oscillator (QDO) parameters were fit using the MCLF method.
The magnetic structure of the system was optimized in VASP from the default ferromagnetic initial guess using spin polarization.
The atomic spin moments (ASMs) were computed on this optimized magnetic structure using the DDEC6 partition as inputs
to the method of T. A. Manz and D. S. Sholl, J. Chem. Theory Comput. 7 (2011) 4146-4164 DOI: 10.1021/ct200539n.
The RMSE and RRMSE were computed using a uniform grid with Ewald summation.
