# Supplementary material for: A collection of forcefield precursors for metal–organic frameworks
Source: RSC Adv. 2019 Nov 13;9(63):36492–507. doi: 10.1039/c9ra07327b (PMC9075174; doi:10.1039/c9ra07327b)
Supplement: RA-009-C9RA07327B-s3720 [file RA-009-C9RA07327B-s3720.xyz]

  165
jmolscript: load "" {1 1 1} spacegroup "x,y,z" unitcell [{     10.234300     0.000000     0.000000 }, {      2.121115    18.999968     0.000000 }, {      1.185412     7.908483    19.340661 }]
Cd    10.600332     3.871598     1.820923     0.748536
Cd     7.598421     1.953635     0.160914     0.744377
Cd     3.970340     2.844260     1.019833     0.739706
H      5.298453     5.433299     2.386638     0.103977
H      6.035117     6.168516     4.454154     0.118946
H      5.780319     2.429640     5.951121     0.138299
H      4.922519     1.792750     3.877803     0.094829
H      8.210012     3.122250     6.181275     0.143644
H     12.517119    22.409750     9.556221     0.129896
H      9.035899     5.012699    10.418814     0.117573
H      5.008073     6.518303     6.633847     0.141476
H      7.755959     8.536963     8.712968     0.114286
H      8.319391    10.717956     8.819341     0.132421
H      8.312299    10.570413    12.886682     0.139615
H      6.933807     6.251936    13.876924     0.135605
H      6.624299     8.498227    17.576793     0.083662
H      6.100844     7.846977    15.389364     0.119877
H      9.723449     9.186165    14.250199     0.117538
H     10.136063     9.816833    16.433760     0.091053
H      4.038829    11.673325    17.470419     0.098481
H      3.390246    10.842144    15.437716     0.131547
H      3.363068     7.105611    17.010111     0.136339
H      4.092640     8.082321    18.994463     0.080613
H      1.349900     7.114335    16.222946     0.124205
H     11.753832    23.926962    13.526858     0.129354
H     10.853904     5.756407    11.875166     0.107676
H      4.533951     9.436842    13.789891     0.138519
H      1.715363     9.658651    10.828836     0.121553
H     11.346564    11.145414     9.293188     0.122367
H     11.124027     8.267488     6.446242     0.123643
H      2.447413     4.455849     8.527297     0.139013
H      2.541581     3.756911     4.160176     0.090262
H      3.140201     4.646336     6.247034     0.122431
H      9.723911     6.439392     6.403693     0.126053
H      9.243529     5.514648     4.341978     0.094035
H      7.863877     5.161938     0.835517     0.083253
H      6.572925     7.071986     0.655648     0.140043
H      9.817884     9.158336     2.166154     0.127122
H     10.895985     7.129091     2.282198     0.085428
H      7.640482    10.241096     3.104176     0.136593
H      8.658453    16.429186    18.195694     0.137755
H      6.183643    18.896881    16.145584     0.135239
H      5.882755    20.194874    18.069980     0.118507
H      0.222942     0.658797     0.063824     0.066142
H      3.599061    17.843937     0.471912     0.112080
H     10.620637    15.658246     0.618901     0.127789
H      9.360235    17.673817     0.264967     0.089778
H      5.798598    24.088895    19.247826     0.142689
H      3.552181    11.101088     2.154550     0.120273
H      1.383425    10.978170     3.024879     0.123145
H     10.946078    14.810626     1.891517     0.135995
C      5.362793     4.834332     3.119649     0.087133
C      5.807403     5.252921     4.347781    -0.192667
C      5.944009     4.395870     5.457935     0.120246
C      5.653916     3.071497     5.262594    -0.180880
C      5.163238     2.702954     4.003517     0.122964
C      6.333280     4.939665     6.769231     0.028171
C      7.488685     4.502979     7.527385     0.071609
C      8.352605     3.499987     7.040001    -0.222300
C     11.493694    22.088287     7.794286     0.194117
C      9.642457     3.696733     9.059166    -0.156892
C      8.862946     4.647471     9.558155    -0.082364
C      7.755580     5.114885     8.772924     0.022741
C      6.877875     6.093303     9.339605    -0.000347
C      5.843043     6.662083     8.477012     0.298252
C      5.635537     6.107341     7.217935    -0.259108
C      7.156855     6.766770    10.656704    -0.024551
C      7.638476     8.167521    10.708924     0.037294
C      7.858912     8.945736     9.563957    -0.071975
C      8.200166    10.208105     9.612309    -0.136805
C      8.386616    10.781838    10.894594     0.198536
C      8.195924    10.120940    12.056968    -0.221929
C      7.822898     8.754061    12.031825     0.073789
C      7.562609     8.004982    13.169056     0.037938
C      7.126371     6.731705    13.080089    -0.218431
C      6.938357     6.057446    11.761056     0.281813
C      7.253798     8.651312    16.882463     0.094255
C      6.936879     8.260307    15.573100    -0.200194
C      7.849771     8.478293    14.540309     0.119230
C      9.054061     9.047345    14.909716    -0.192432
C      9.302005     9.416658    16.217144     0.098500
C      3.939450    10.734139    17.362111     0.130025
C      3.529908    10.249195    16.166859    -0.183968
C      3.316910     8.905175    16.002463     0.121293
C      3.516682     8.041807    17.073936    -0.202779
C      3.956961     8.641397    18.238243     0.098449
C      3.042014     8.333864    14.609935     0.026514
C      2.068888     7.403620    14.323694     0.069931
C      1.216994     6.857108    15.319738    -0.230104
C     12.577589    24.980032    15.033496     0.192699
C     12.424794    24.573509    13.728001    -0.156364
C     11.032370     6.048316    12.760968    -0.067870
C      1.829083     6.958963    12.962111     0.046823
C      2.576953     7.414901    11.981539    -0.007878
C      3.647351     8.444283    12.217496     0.274148
C      3.838195     8.826240    13.579078    -0.240992
C      2.333625     7.086491    10.546462    -0.014605
C      1.816648     8.060348     9.540748     0.043374
C      1.597652     9.391134     9.923693    -0.076214
C     11.467490    10.238114     9.039825    -0.140835
C     11.248302     9.846039     7.639561     0.182298
C      1.127946     8.545942     7.322374    -0.227222
C      1.594637     7.573070     8.246858     0.074443
C      1.760015     6.238166     7.867781     0.041464
C      2.302805     5.362676     8.774858    -0.224671
C      2.654700     5.808934    10.093891     0.280376
C      1.935385     4.332578     4.610814     0.102640
C      2.300495     4.869748     5.864088    -0.195098
C      1.432254     5.725253     6.539077     0.121722
C     10.381806     5.923734     5.951121    -0.197056
C     10.100600     5.364546     4.722989     0.078697
C      8.246319     5.996093     1.077275     0.105794
C      7.469873     7.114922     0.965099    -0.196280
C      8.104568     8.418471     1.355780     0.110851
C      9.384232     8.369174     1.862506    -0.198980
C     10.018780     7.151411     1.918594     0.096604
C      7.377516     9.708021     1.154637     0.042365
C      7.198714    10.476721     2.295736    -0.246446
C      6.374373    11.595993     2.258989     0.266546
C      5.728503    11.943874     1.079209     0.000756
C      7.092598    19.082866    19.276837     0.038848
C      6.731527    10.055111    -0.027077     0.078255
C      8.095622    17.194103    18.170551    -0.204179
C      7.453845    17.541984    16.990771     0.191138
C      6.625292    18.660466    16.952089    -0.155605
C      6.446609    19.429956    18.095122    -0.080429
C     12.128767    18.854814     0.286242     0.121441
C      2.653228    17.736573     0.506725    -0.179453
C      2.238207    16.644767     0.740747     0.137390
C     11.052559    16.506290     0.587956    -0.219597
C     10.296297    17.736149     0.384879     0.086148
C      4.708061    13.101802     0.988308    -0.009493
C      5.153189    14.275618     0.392615     0.287658
C      4.309984    15.378283     0.315253    -0.230077
C      3.021319    15.304440     0.831648     0.037253
C      2.577214    14.130623     1.427341     0.081929
C      3.420538    13.028750     1.506637     0.043004
C      2.976315    11.854143     2.100396    -0.072188
C      1.687769    11.781091     2.618725    -0.177243
C     11.078745    12.882964     2.539429     0.183094
C     11.522968    14.057571     1.945670    -0.209329
N      5.011863     3.505020     2.995868    -0.208131
N      8.411415     9.225938    17.172573    -0.211248
N      4.203278     9.939036    18.377496    -0.208862
N      0.749533     4.617186     4.038330    -0.210310
N      9.498766     6.007471     1.504703    -0.214026
N     10.837952    18.897375     0.357802    -0.184029
Cl     7.108882    11.828970    18.961584    -0.516775
Cl    10.982065    11.100404    18.764309    -0.504760
Cl    11.502826    24.372931    16.280968    -0.060548
Cl     8.374673     2.746307     2.576176    -0.517470
Cl    12.589347    20.884098     7.200528    -0.062470
Cl     1.945873     1.810816     2.342154    -0.516923
Cl     8.751748    12.539305    10.964221    -0.118175
Cl     5.488813     0.672292     1.100484    -0.524399
Cl    10.746151    11.074400     6.484924    -0.094753
Cl     2.549433     5.064671     0.955429    -0.539136
Cl     8.000385    16.916433    15.437716    -0.092613
Cl     9.519144    12.659107     3.227956    -0.040591
O      5.080280     7.675589     8.813539    -0.360065
O      6.540260     4.780668    11.714638    -0.368748
O      4.449231     8.916212    11.238858    -0.360962
O      3.207286     4.959736    10.981627    -0.376641
O      6.161842    12.351856     3.429099    -0.399165
O      7.583471    22.249101    19.162727    -0.407166

The following XYZ coordinates are in angstroms. Other properties are in atomic units.
The sperically averaged electron density of each atom fit to a function of the form exp(a - br)
eigen_1, eigen_2 and eigen_3 are the three eigenvalues of traceless quadrupole moment tensor
  atom number  atomic symbol              X              Y              Z     net charge C6 coefficient C8 coefficient C10 coefficient fluctuating dipole atomic polarizability isotropic forcefield polarizability              a              b squared Pearson coefficient          <r^3>          <r^4>         wp_QDO          m_QDO          q_QDO       dipole_x       dipole_y       dipole_z         dipole            Qxy            Qxz            Qyz     Q(x^2-y^2)  Q(3z^2 - R^2)        eigen_1        eigen_2        eigen_3 static polarizability      alpha(xx)      alpha(xy)      alpha(xz)      alpha(yy)      alpha(yz)      alpha(zz) atomic spin moment
            1             Cd      10.600332       3.871598       1.820923       0.748536     170.398879 0.45062585E+04  0.17524553E+06                                25.791597                           22.830779       0.792903       1.905341                    0.998937      86.827139     246.152102       0.363094       0.433767      -1.142634       0.017102      -0.068543      -0.053430       0.088574       0.036533      -0.017817      -0.030885       0.071466      -0.052272      -0.056739      -0.012814       0.069553             31.783295      34.266711      -2.005943       2.910206      29.199175      10.235361      31.883997           0.000057
            2             Cd       7.598421       1.953635       0.160914       0.744377     175.801420 0.46194908E+04  0.18041893E+06                                26.119645                           22.957391       0.863394       1.925939                    0.998848      86.510996     244.237699       0.366552       0.427841      -1.148784      -0.020735       0.066199       0.058929       0.091021       0.055029      -0.018581      -0.037949       0.076052      -0.077611      -0.070742      -0.019476       0.090218             32.760565      34.220694      -4.089022       2.364368      31.194854      11.078213      32.866147           0.000155
            3             Cd       3.970340       2.844260       1.019833       0.739706     178.272440 0.40730604E+04  0.15490457E+06                                26.831307                           21.918705       0.774569       1.902111                    0.998828      86.764671     245.611707       0.364102       0.442324      -1.133705      -0.001874       0.007036      -0.006298       0.009627      -0.019630      -0.070930      -0.097203      -0.117969      -0.286964      -0.168749       0.022333       0.146416             36.847868      43.810183       0.441826       3.850313      25.458515      14.632790      41.274906           0.000220
            4              H       5.298453       5.433299       2.386638       0.103977       1.275006 0.95321496E+01  0.98565509E+02                                 1.998727                            1.847465      -1.292091       2.265110                    0.993350       3.861635      11.392714       0.441143       1.342743      -0.694806      -0.001317       0.033421      -0.036423       0.049450       0.002550       0.003507      -0.006407      -0.035807       0.012848      -0.020872       0.002227       0.018646              2.072302       1.720863       0.058730       0.038560       1.950843      -0.518895       2.545201          -0.000006
            5              H       6.035117       6.168516       4.454154       0.118946       1.077596 0.81915266E+01  0.79977536E+02                                 1.664639                            1.620087      -0.925893       2.436938                    0.998736       3.321258       8.933293       0.522107       1.201554      -0.728451       0.008741       0.036308       0.000516       0.037349       0.003907       0.005534      -0.003123      -0.026053      -0.001856      -0.015655       0.001363       0.014292              1.677753       1.479171       0.211054       0.030734       1.944541       0.105020       1.609549          -0.000104
            6              H       5.780319       2.429640       5.951121       0.138299       1.038138 0.75754315E+01  0.71767001E+02                                 1.568346                            1.516796      -0.785060       2.517534                    0.999734       3.018890       7.726796       0.567689       1.138880      -0.746128       0.008300      -0.028630       0.026033       0.039577       0.001370       0.005989      -0.005282      -0.027076       0.014206      -0.017777       0.003529       0.014248              1.560749       1.391447      -0.037512       0.145785       1.589153      -0.244941       1.701647          -0.000082
            7              H       4.922519       1.792750       3.877803       0.094829       1.602051 0.12245331E+02  0.13285199E+03                                 2.233885                            2.028012      -1.181633       2.313543                    0.995067       3.735837      10.764500       0.448236       1.259510      -0.716379      -0.008447      -0.049981      -0.003745       0.050828       0.005327       0.006097      -0.010934      -0.030996       0.001208      -0.020024      -0.001155       0.021179              2.377674       1.916414       0.386825       0.153413       3.183500       0.548601       2.033107           0.000018
            8              H       8.210012       3.122250       6.181275       0.143644       1.168590 0.88163818E+01  0.89954532E+02                                 1.934942                            1.814204      -1.426036       2.223304                    0.992272       3.781852      11.308192       0.428805       1.399952      -0.683376      -0.001348      -0.015561      -0.032290       0.035869      -0.001658      -0.000685       0.006000      -0.005350       0.012933      -0.005524      -0.003356       0.008880              2.015241       1.807992       0.041902       0.256043       1.715497       0.457888       2.522233          -0.000801
            9              H      12.517119      22.409750       9.556221       0.129896       1.344841 0.10276230E+02  0.10689958E+03                                 2.009973                            1.877510      -0.996125       2.419818                    0.997597       3.452850       9.799412       0.457722       1.286358      -0.711335       0.029292      -0.008245       0.027162       0.040789      -0.006227       0.010700       0.001928       0.010608       0.028028      -0.014812      -0.001869       0.016681              2.058534       2.497483      -0.279447       0.506953       1.734247      -0.121289       1.943872          -0.000844
           10              H       9.035899       5.012699      10.418814       0.117573       1.017956 0.72553261E+01  0.70265986E+02                                 1.738208                            1.623931      -1.065574       2.375512                    0.996617       3.636612      10.476329       0.463990       1.363043      -0.690314       0.009723       0.005625       0.038264       0.039878      -0.005913       0.011259       0.001647       0.003954       0.032522      -0.014621      -0.002496       0.017117              1.821751       1.578483       0.006807       0.193463       1.521677       0.466588       2.365092           0.002252
           11              H       5.008073       6.518303       6.633847       0.141476       1.234382 0.96329175E+01  0.98945852E+02                                 1.898776                            1.812771      -1.352389       2.256375                    0.993217       3.591048      10.243447       0.466130       1.279261      -0.709836      -0.023356       0.022379      -0.021142       0.038644      -0.007820       0.009879      -0.006264      -0.002901       0.002222      -0.010921      -0.005077       0.015999              1.965281       2.181328      -0.235204       0.408386       1.587314      -0.040380       2.127202          -0.000733
           12              H       7.755959       8.536963       8.712968       0.114286       1.137118 0.85491820E+01  0.85140174E+02                                 1.789622                            1.703654      -0.995323       2.406255                    0.997928       3.485923       9.756360       0.483089       1.273120      -0.711463      -0.006132      -0.007515      -0.038473       0.039677       0.000241      -0.000052      -0.001109      -0.013913       0.056748      -0.016419      -0.002555       0.018973              1.836235       1.536586       0.150814       0.090454       1.697099       0.405220       2.275020           0.001945
           13              H       8.319391      10.717956       8.819341       0.132421       1.450070 0.10976376E+02  0.11657949E+03                                 2.144116                            1.962701      -1.106747       2.367974                    0.995938       3.598076      10.463913       0.438190       1.316075      -0.704255      -0.001948       0.016265      -0.035312       0.038927       0.001679       0.006093      -0.001100      -0.009578       0.034831      -0.012472      -0.000731       0.013202              2.222857       1.777251       0.153125      -0.255097       2.163707      -0.692759       2.727613          -0.000811
           14              H       8.312299      10.570413      12.886682       0.139615       1.284385 0.99341602E+01  0.10310547E+03                                 1.973620                            1.862326      -1.326877       2.262798                    0.994800       3.620806      10.473675       0.450759       1.309217      -0.703846       0.001585       0.020621       0.031263       0.037485       0.002181      -0.000915       0.010640      -0.004247       0.013264      -0.009677      -0.003391       0.013069              2.020126       1.561033       0.071986       0.128873       1.831965       0.337772       2.667380          -0.000803
           15              H       6.933807       6.251936      13.876924       0.135605       1.403031 0.11484705E+02  0.12402046E+03                                 2.129440                            2.031231      -1.360174       2.249322                    0.993127       3.783606      11.288383       0.421020       1.347194      -0.696462      -0.012750      -0.019432       0.029926       0.037891       0.008411      -0.006830      -0.006267      -0.001931       0.016141      -0.011230      -0.003589       0.014819              2.178279       1.850270       0.105511      -0.171261       1.906453      -0.277030       2.778115          -0.000462
           16              H       6.624299       8.498227      17.576793       0.083662       1.360545 0.99207795E+01  0.10420103E+03                                 2.114102                            1.898466      -1.504858       2.144250                    0.991701       4.242083      12.848281       0.428044       1.362357      -0.688392      -0.029179      -0.007692       0.030595       0.042972       0.008994      -0.002597       0.001552       0.006113      -0.002905      -0.009886      -0.000234       0.010120              2.295476       2.648442       0.058676      -0.772700       1.550725      -0.001749       2.687261           0.000003
           17              H       6.100844       7.846977      15.389364       0.119877       1.167049 0.87976692E+01  0.88926274E+02                                 1.860866                            1.756349      -1.309715       2.257281                    0.993252       3.747344      10.835164       0.460849       1.314877      -0.700336      -0.030980      -0.018492      -0.006809       0.036716       0.013046       0.000446       0.000876       0.005573       0.003706      -0.013968       0.001176       0.012792              1.945820       2.592317       0.286363       0.123389       1.485768       0.152171       1.759374          -0.000055
           18              H       9.723449       9.186165      14.250199       0.117538       1.142780 0.87493267E+01  0.88039503E+02                                 1.823393                            1.745347      -1.061060       2.376218                    0.996390       3.598690      10.276141       0.466211       1.305631      -0.703775       0.027418       0.005966      -0.025195       0.037712       0.011872      -0.006208       0.003597       0.013135       0.010754      -0.017273       0.004007       0.013265              1.870130       2.090158       0.017135      -0.389065       1.393834      -0.029176       2.126397           0.000145
           19              H      10.136063       9.816833      16.433760       0.091053       1.323930 0.97341159E+01  0.10079378E+03                                 2.020500                            1.842998      -1.178177       2.305100                    0.995278       3.857246      11.245248       0.452048       1.308533      -0.702003       0.039011       0.021513       0.006625       0.045040       0.007749      -0.006838      -0.001795       0.017788       0.009983      -0.013494      -0.001053       0.014548              2.150798       2.771708       0.470745       0.432413       1.759707       0.301158       1.920979          -0.000007
           20              H       4.038829      11.673325      17.470419       0.098481       1.630627 0.12366546E+02  0.13472678E+03                                 2.281074                            2.054258      -1.165312       2.326207                    0.994837       3.731046      10.833104       0.439347       1.279655      -0.712331       0.000989       0.051536       0.001623       0.051571       0.000156       0.006383      -0.010871      -0.035214       0.006188      -0.020744      -0.001852       0.022596              2.432345       1.836695       0.240070       0.104192       3.410229       0.592493       2.050111          -0.000007
           21              H       3.390246      10.842144      15.437716       0.131547       1.066880 0.78441392E+01  0.74914730E+02                                 1.589654                            1.536711      -0.843578       2.483651                    0.999411       3.082428       7.904653       0.568086       1.128938      -0.748247      -0.005653       0.027310      -0.025381       0.037709       0.001392       0.005880      -0.006728      -0.026797       0.007789      -0.016907       0.001246       0.015662              1.585722       1.336712      -0.055892       0.101884       1.559094      -0.193685       1.861361           0.000013
           22              H       3.363068       7.105611      17.010111       0.136339       1.070467 0.79705155E+01  0.77855545E+02                                 1.710693                            1.640162      -0.913957       2.456981                    0.998754       3.317211       9.139772       0.495432       1.265664      -0.713817      -0.004983      -0.037447      -0.002850       0.037885       0.002324       0.004460      -0.000186      -0.028135      -0.000581      -0.015464       0.001107       0.014357              1.745147       1.561951       0.214556       0.079325       2.078540       0.019686       1.594951          -0.000153
           23              H       4.092640       8.082321      18.994463       0.080613       1.247637 0.91995148E+01  0.94637535E+02                                 1.986261                            1.822585      -1.374799       2.208525                    0.992294       4.077209      12.144947       0.439709       1.354072      -0.690765       0.004309      -0.027984       0.037713       0.047159      -0.000514       0.002423      -0.005683      -0.029020       0.019516      -0.018003       0.002865       0.015138              2.094372       1.817191       0.096064       0.067729       1.989313      -0.479814       2.476612           0.000020
           24              H       1.349900       7.114335      16.222946       0.124205       1.067046 0.78462118E+01  0.78037042E+02                                 1.833199                            1.717361      -1.390355       2.221081                    0.992691       3.920647      11.711560       0.436889       1.409595      -0.679750       0.002868       0.006998       0.033987       0.034819       0.001013      -0.004066       0.000529      -0.000012       0.032008      -0.007035      -0.004612       0.011648              1.930260       1.724311       0.132483       0.214691       1.479111       0.220480       2.587360          -0.000931
           25              H      11.753832      23.926962      13.526858       0.129354       1.360620 0.10415230E+02  0.10863377E+03                                 2.020167                            1.885239      -0.980523       2.424830                    0.997654       3.465134       9.824787       0.458896       1.279662      -0.712764      -0.022817      -0.028394      -0.012965       0.038664       0.011340       0.002847       0.009463      -0.004941       0.007027      -0.013861      -0.002679       0.016541              2.059661       2.352586       0.598733       0.186210       2.039543       0.110145       1.786855          -0.001006
           26              H      10.853904       5.756407      11.875166       0.107676       1.035523 0.74027806E+01  0.71924798E+02                                 1.744923                            1.628968      -1.030325       2.383143                    0.996886       3.666986      10.518219       0.468987       1.344193      -0.693981      -0.008325      -0.018710      -0.031384       0.037475       0.012264       0.005418       0.008880      -0.006788       0.014777      -0.015259      -0.003034       0.018293              1.837065       1.570000       0.137632       0.139188       1.391924       0.289781       2.549271           0.003256
           27              H       4.533951       9.436842      13.789891       0.138519       1.243500 0.96399550E+01  0.99155418E+02                                 1.916874                            1.820642      -1.322581       2.269882                    0.993377       3.609820      10.344696       0.461806       1.289452      -0.707578       0.030146       0.023851       0.005123       0.038780       0.012782       0.000680       0.001117       0.002366      -0.014840      -0.010388      -0.004999       0.015387              1.976551       2.300448       0.425585       0.157211       1.748270       0.230493       1.880933          -0.000234
           28              H       1.715363       9.658651      10.828836       0.121553       1.189290 0.89166237E+01  0.89770832E+02                                 1.852324                            1.747148      -1.025639       2.398251                    0.997666       3.479252       9.802288       0.473894       1.283779      -0.709726       0.004978       0.020274       0.033560       0.039523      -0.000210       0.000047       0.010832      -0.026632       0.025056      -0.017495      -0.002091       0.019586              1.914500       1.581315      -0.039274       0.237136       1.532477       0.149068       2.629709           0.001650
           29              H      11.346564      11.145414       9.293188       0.122367       1.550136 0.12213651E+02  0.13279133E+03                                 2.218401                            2.054565      -1.102873       2.361325                    0.996043       3.659831      10.653100       0.434667       1.296061      -0.709299       0.002639       0.033429       0.016674       0.037450       0.005174       0.006587       0.005801      -0.016572       0.017060      -0.013931      -0.000189       0.014119              2.225947       1.803848      -0.228285      -0.067213       3.018435       0.183628       1.855557          -0.000704
           30              H      11.124027       8.267488       6.446242       0.123643       1.232561 0.93975326E+01  0.95990703E+02                                 1.882951                            1.778640      -1.379368       2.220009                    0.994387       3.733462      10.640913       0.475004       1.262389      -0.711767      -0.008184      -0.006524      -0.032085       0.033749      -0.001487       0.003561      -0.002661       0.004393       0.030369      -0.007866      -0.003633       0.011499              1.938405       1.546051       0.087833       0.292875       1.772549       0.278805       2.496615          -0.000785
           31              H       2.447413       4.455849       8.527297       0.139013       1.350584 0.11156767E+02  0.11966170E+03                                 2.080704                            2.006357      -1.337536       2.263906                    0.992966       3.742206      11.142729       0.422066       1.353036      -0.695406       0.008575      -0.035338      -0.007828       0.037197      -0.005864       0.001321       0.004492      -0.016606      -0.009913      -0.009714      -0.003060       0.012773              2.080304       1.833718      -0.094059      -0.016375       2.364112       0.348533       2.043082          -0.000606
           32              H       2.541581       3.756911       4.160176       0.090262       1.259591 0.90196236E+01  0.92911869E+02                                 2.037870                            1.831684      -1.544035       2.129828                    0.991216       4.253211      12.940587       0.426265       1.394903      -0.681360       0.029649      -0.028589      -0.018596       0.045191      -0.009394       0.002927       0.002588       0.010241       0.003765      -0.012349       0.002106       0.010243              2.218922       2.465042      -0.582653      -0.498431       2.026452       0.610438       2.165271           0.000016
           33              H       3.140201       4.646336       6.247034       0.122431       1.137392 0.85217506E+01  0.86151858E+02                                 1.884276                            1.769577      -1.363842       2.232589                    0.992741       3.883516      11.532258       0.439672       1.377976      -0.686569       0.029325      -0.009893       0.015972       0.034827      -0.006553       0.007320       0.003638       0.004617       0.003205      -0.011789       0.002471       0.009317              1.974592       2.657681      -0.192134       0.299433       1.444223       0.087386       1.821872          -0.000048
           34              H       9.723911       6.439392       6.403693       0.126053       1.105300 0.84971892E+01  0.85064812E+02                                 1.800217                            1.733887      -1.060301       2.384299                    0.996423       3.566861      10.231741       0.461141       1.326776      -0.699428      -0.027919       0.019639       0.017849       0.038519      -0.012481       0.003134       0.008187       0.011784      -0.000294      -0.017918       0.003807       0.014111              1.837947       2.020803      -0.214684      -0.283570       1.664745       0.304769       1.828292           0.000110
           35              H       9.243529       5.514648       4.341978       0.094035       1.180580 0.86251183E+01  0.87019204E+02                                 1.901848                            1.756963      -1.192153       2.308383                    0.994092       3.812892      11.125806       0.452339       1.342121      -0.694611      -0.043967       0.006090      -0.015300       0.046950      -0.013641       0.003434       0.006885       0.019338      -0.004869      -0.019264       0.001732       0.017532              2.023951       2.603916      -0.109870       0.547056       1.473790      -0.065294       1.994147           0.000027
           36              H       7.863877       5.161938       0.835517       0.083253       1.275420 0.91377467E+01  0.94679317E+02                                 2.065298                            1.848843      -1.660902       2.063759                    0.991266       4.454996      13.709171       0.421403       1.402789      -0.678647      -0.019115      -0.036551      -0.014310       0.043660       0.000635       0.003657       0.002171      -0.003385      -0.030866      -0.011411       0.003949       0.007463              2.245877       1.943993       0.490993       0.180129       3.058369       0.435804       1.735268           0.000036
           37              H       6.572925       7.071986       0.655648       0.140043       1.129065 0.85501418E+01  0.85712775E+02                                 1.826832                            1.740587      -1.119345       2.364606                    0.996295       3.516844      10.089368       0.459816       1.328770      -0.699289      -0.038983      -0.005419      -0.013959       0.041760      -0.002461       0.004791       0.002010       0.012395      -0.032663      -0.012392      -0.000527       0.012919              1.867798       2.287955       0.023836       0.262995       1.733355      -0.098662       1.582084          -0.000106
           38              H       9.817884       9.158336       2.166154       0.127122       1.080396 0.77618303E+01  0.75794370E+02                                 1.749735                            1.635199      -1.087711       2.367727                    0.996451       3.531458       9.931954       0.485540       1.291838      -0.705691       0.016391       0.027554       0.009934       0.033564       0.000647       0.010393       0.001853       0.003965      -0.036500      -0.016656       0.003999       0.012657              1.809444       1.767980       0.375959       0.178041       2.244012       0.187623       1.416340          -0.000236
           39              H      10.895985       7.129091       2.282198       0.085428       1.459008 0.10858682E+02  0.11437244E+03                                 2.083184                            1.893781      -1.167119       2.310830                    0.995194       3.758381      10.686058       0.469514       1.238550      -0.719068       0.044864       0.001676       0.016941       0.047986       0.006245       0.017038       0.006386       0.000941      -0.032526      -0.021639       0.000462       0.021177              2.223918       2.979962      -0.198807       0.571712       1.805366      -0.106542       1.886426           0.000013
           40              H       7.640482      10.241096       3.104176       0.136593       1.467983 0.11445895E+02  0.12350026E+03                                 2.191162                            2.022905      -1.420277       2.221972                    0.991986       3.819482      11.391800       0.423404       1.340703      -0.697284       0.012230      -0.009370       0.034873       0.038124      -0.006807       0.004462      -0.007090      -0.005767       0.032177      -0.012757      -0.003057       0.015814              2.305485       2.221977      -0.329787       0.570087       2.059543      -0.352562       2.634934          -0.000757
           41              H       8.658453      16.429186      18.195694       0.137755       1.309278 0.98694586E+01  0.10238543E+03                                 2.009566                            1.862793      -1.264309       2.288935                    0.995707       3.631351      10.541555       0.447810       1.318460      -0.701795       0.020949      -0.030595      -0.003749       0.037269      -0.008328      -0.001385       0.008054      -0.004180      -0.022356      -0.011766      -0.002967       0.014733              2.095044       1.916515      -0.637962       0.107188       2.558645      -0.151297       1.809974          -0.000559
           42              H       6.183643      18.896881      16.145584       0.135239       1.266403 0.91460579E+01  0.91206925E+02                                 1.836898                            1.699296      -0.898931       2.466603                    0.998959       3.183934       8.476152       0.518773       1.183955      -0.735833      -0.021082       0.013573      -0.033353       0.041727      -0.012280       0.012090      -0.003103      -0.004814       0.005802      -0.017005      -0.001413       0.018418              1.877653       1.667811      -0.173025       0.442170       1.603155      -0.249860       2.361993          -0.001050
           43              H       5.882755      20.194874      18.069980       0.118507       1.208820 0.88451594E+01  0.88138504E+02                                 1.808865                            1.689233      -1.013415       2.398152                    0.997819       3.410753       9.304468       0.508091       1.209775      -0.726338      -0.024163       0.034311      -0.009973       0.043134      -0.014581       0.010627      -0.007314      -0.000364       0.003583      -0.015691      -0.006136       0.021827              1.886221       1.778845      -0.585274       0.011769       2.306670       0.034141       1.573147           0.003551
           44              H       0.222942       0.658797       0.063824       0.066142       1.250573 0.90710298E+01  0.93693651E+02                                 2.025197                            1.832806      -1.605427       2.078306                    0.991633       4.497638      13.759914       0.427017       1.388698      -0.681251       0.020269       0.037839      -0.007930       0.043652       0.005500      -0.003639      -0.005979       0.003247      -0.033668      -0.013436       0.000321       0.013116              2.179930       2.018265       0.481206      -0.156466       2.833202      -0.206141       1.688322           0.000013
           45              H       3.599061      17.843937       0.471912       0.112080       1.165237 0.84271223E+01  0.84463408E+02                                 1.880327                            1.731848      -1.178468       2.313893                    0.994525       3.755062      10.893198       0.457873       1.334663      -0.696123       0.029996      -0.001008       0.006199       0.030647       0.000731      -0.000295      -0.003935       0.019335      -0.029883      -0.012061      -0.002623       0.014684              1.987386       2.549314       0.176730      -0.149534       1.930806      -0.119060       1.482037          -0.000049
           46              H      10.620637      15.658246       0.618901       0.127789       1.140193 0.80077463E+01  0.78627127E+02                                 1.810833                            1.657854      -1.016615       2.401861                    0.998008       3.441509       9.633115       0.484653       1.287103      -0.707963      -0.022369      -0.036868       0.003020       0.043229       0.008351       0.002311       0.000250       0.008836      -0.049235      -0.016604      -0.001180       0.017784              1.927136       1.647433       0.181415       0.052793       2.574665      -0.423176       1.559309          -0.000169
           47              H       9.360235      17.673817       0.264967       0.089778       1.390055 0.10240968E+02  0.10733385E+03                                 2.088610                            1.892107      -1.169785       2.311822                    0.995151       3.859643      11.299073       0.445789       1.310936      -0.702089      -0.047186      -0.004640      -0.007450       0.047995       0.009416       0.006919      -0.000703      -0.003190      -0.047307      -0.018195       0.000278       0.017916              2.224542       3.226249      -0.116972       0.185149       1.781813      -0.048262       1.665564           0.000059
           48              H       5.798598      24.088895      19.247826       0.142689       1.079900 0.75012123E+01  0.72953358E+02                                 1.792023                            1.637907      -1.081362       2.384525                    0.997074       3.466616       9.873563       0.469585       1.341152      -0.695982       0.015146       0.028004      -0.014082       0.034812       0.004535      -0.001892      -0.008887      -0.009876      -0.006145      -0.008048      -0.005035       0.013083              1.936875       1.646859       0.073556      -0.158498       2.583028      -0.491743       1.580737          -0.000624
           49              H       3.552181      11.101088       2.154550       0.120273       1.143027 0.83103783E+01  0.81571629E+02                                 1.749273                            1.643509      -0.901479       2.454412                    0.998755       3.325222       9.018637       0.511956       1.218863      -0.724597       0.022900      -0.036235       0.008253       0.043652      -0.006114      -0.003151      -0.009137      -0.021532      -0.034993      -0.016448      -0.003852       0.020300              1.818101       1.994528      -0.456933      -0.046100       2.075974      -0.152176       1.383802           0.002483
           50              H       1.383425      10.978170       3.024879       0.123145       1.298041 0.91722064E+01  0.92891409E+02                                 1.947381                            1.753743      -1.235198       2.297012                    0.995093       3.583354      10.087345       0.480967       1.257445      -0.714238      -0.005051      -0.034513       0.014749       0.037871      -0.006531      -0.001849      -0.007869      -0.020172      -0.049821      -0.018918      -0.002713       0.021631              2.124019       1.906452       0.521843      -0.283480       2.627646      -0.616393       1.837958          -0.001137
           51              H      10.946078      14.810626       1.891517       0.135995       1.193015 0.82502534E+01  0.81720586E+02                                 1.869260                            1.680494      -1.262960       2.288615                    0.995006       3.547612      10.015981       0.481730       1.283624      -0.707524      -0.023992       0.026876       0.000215       0.036027      -0.006113      -0.000713       0.001912       0.014619      -0.013117      -0.008021      -0.003803       0.011824              2.022193       1.814185      -0.477401       0.043646       2.631494      -0.501814       1.620899          -0.000635
           52              C       5.362793       4.834332       3.119649       0.087133      28.313724 0.37458900E+03  0.85703143E+04                                 8.371172                            6.657123      -0.219461       1.938029                    0.998344      27.500980      80.593986       0.603413       0.443659      -1.037010      -0.000228      -0.049461      -0.004205       0.049639      -0.014295      -0.019618      -0.007724       0.002954      -0.071611      -0.035927       0.007458       0.028469              9.882176       6.693268       1.828752       2.413571       9.105902       1.213059      13.847356          -0.000043
           53              C       5.807403       5.252921       4.347781      -0.192667      33.734242 0.46894715E+03  0.11251426E+05                                 9.145718                            7.260173       0.137359       2.011253                    0.999429      30.296398      88.392657       0.605649       0.421504      -1.059486       0.004408      -0.017108       0.005136       0.018398      -0.000748      -0.012185       0.000697      -0.041766      -0.096962      -0.036932      -0.000137       0.037069             11.084877       7.155762       1.469096       3.499969       8.374570       1.693299      17.724301          -0.000205
           54              C       5.944009       4.395870       5.457935       0.120246      35.894737 0.41531298E+03  0.96447126E+04                                 9.705439                            6.932524      -0.280926       1.928311                    0.999035      26.439162      75.331695       0.607790       0.433949      -1.054190       0.004542       0.010223      -0.001230       0.011254      -0.015662       0.003829       0.008897       0.033224      -0.007584      -0.025625       0.001527       0.024098             13.171039       8.314013       2.261577       5.459168      10.399078       5.029963      20.800025           0.000252
           55              C       5.653916       3.071497       5.262594      -0.180880      32.007841 0.43261256E+03  0.10136299E+05                                 8.756999                            6.935358       0.329035       2.087981                    0.999507      29.013341      82.683233       0.626983       0.416936      -1.066167       0.008931      -0.019454      -0.016549       0.027057      -0.010502      -0.008453      -0.013997       0.004275      -0.024583      -0.023687       0.008409       0.015278             10.457099       7.329350       1.971986       3.891840      10.037363       3.588462      14.004586          -0.000059
           56              C       5.163238       2.702954       4.003517       0.122964      25.584453 0.31996649E+03  0.70319830E+04                                 7.752675                            6.087146      -0.034898       2.012649                    0.999250      26.079655      74.706762       0.641769       0.434264      -1.043428       0.025803       0.033404      -0.012946       0.044150      -0.015026      -0.031295      -0.002795       0.033073      -0.119754      -0.052196       0.000835       0.051361              9.175131       6.167472       1.537405       2.689573       9.268945       2.564906      12.088976          -0.000047
           57              C       6.333280       4.939665       6.769231       0.028171      43.674794 0.45914448E+03  0.10866254E+05                                10.767504                            7.137940      -0.004574       1.995560                    0.999077      27.403805      77.251278       0.621939       0.416129      -1.071885      -0.011715      -0.015399      -0.002900       0.019564       0.007755      -0.014563      -0.010308      -0.043041       0.030054      -0.031962       0.003704       0.028257             14.965564      14.195241      -1.457802       6.283861       9.877843       5.766972      20.823607          -0.004644
           58              C       7.488685       4.502979       7.527385       0.071609      36.866883 0.42208442E+03  0.98288147E+04                                 9.732989                            6.930146      -0.088811       1.981174                    0.999397      26.871686      76.342072       0.616435       0.426694      -1.060027       0.011001      -0.022677       0.001513       0.025250      -0.010034      -0.004352      -0.011261       0.003718      -0.003169      -0.017764       0.005131       0.012633             12.326049      14.064532      -3.449726       3.441495       8.699005       3.424494      14.214611           0.093558
           59              C       8.352605       3.499987       7.040001      -0.222300      35.171034 0.47391727E+03  0.11471749E+05                                 9.437900                            7.355682      -0.153086       1.917460                    0.998456      31.272645      93.524853       0.591023       0.428129      -1.048825      -0.025542       0.015636       0.000632       0.029954       0.039972      -0.031087      -0.001268      -0.032073       0.028607      -0.057685       0.008956       0.048729             10.723040      12.822106      -3.632391       2.195864       8.353396       2.024039      10.993617          -0.006983
           60              C      11.493694      22.088287       7.794286       0.194117      32.181524 0.42831990E+03  0.10053149E+05                                 9.097783                            7.165438      -0.202269       1.944714                    0.999585      26.722914      77.282016       0.580529       0.449519      -1.041884       0.026247      -0.032932      -0.007064       0.042701      -0.012954      -0.027185       0.013837      -0.010850      -0.011499      -0.030871      -0.005156       0.036027             10.255342      10.915218      -2.981257       2.069227       8.730222       2.442245      11.120585           0.105723
           61              C       9.642457       3.696733       9.059166      -0.156892      31.292909 0.42309736E+03  0.99272305E+04                                 8.648354                            6.873570       0.088307       2.004281                    0.999383      29.740169      86.763853       0.623394       0.418751      -1.057625      -0.020186      -0.001328       0.001212       0.020266       0.020564       0.009829      -0.034503       0.029335       0.039858      -0.051278       0.016400       0.034878              9.542027       9.961810      -2.612936       1.072965       8.183152       2.961853      10.481118          -0.027264
           62              C       8.862946       4.647471       9.558155      -0.082364      32.585688 0.43411886E+03  0.10253034E+05                                 9.019968                            7.072562      -0.024476       1.974612                    0.999505      29.203320      85.519302       0.600186       0.432092      -1.049211      -0.020397      -0.021416      -0.004069       0.029854       0.029378       0.007039      -0.021110       0.002661       0.031811      -0.042531       0.011902       0.030629             10.202812      11.455427      -3.569762       0.967871       8.281081       2.921456      10.871928           0.072115
           63              C       7.755580       5.114885       8.772924       0.022741      38.415095 0.45289813E+03  0.10739287E+05                                 9.982184                            7.167555      -0.161062       1.947323                    0.999281      27.824569      79.902738       0.607237       0.425376      -1.060304       0.009490      -0.030160       0.010544       0.033329      -0.014396      -0.001303      -0.007521      -0.001288      -0.049869      -0.019848      -0.003407       0.023255             12.479397      12.677121      -3.907255       1.367969       9.751943       4.850343      15.009128          -0.019536
           64              C       6.877875       6.093303       9.339605      -0.000347      45.019294 0.51608041E+03  0.12628439E+05                                11.182799                            7.708311      -0.313843       1.894213                    0.998218      28.563014      82.996822       0.579751       0.431750      -1.057638      -0.008573      -0.008040       0.065528       0.066574       0.041136      -0.020761      -0.003381      -0.023445       0.024825      -0.050660       0.005365       0.045295             14.957588      12.807441      -2.957794       2.480232      11.085367       6.715557      20.979955           0.291251
           65              C       5.843043       6.662083       8.477012       0.298252      30.974002 0.35712942E+03  0.80206348E+04                                 8.855065                            6.528312      -0.120529       1.988184                    0.999582      25.179641      71.545021       0.609418       0.447515      -1.041645      -0.046426       0.022900       0.006314       0.052151       0.046850      -0.026960      -0.020022      -0.010459      -0.019368      -0.045549      -0.019949       0.065497             10.944059      10.858565      -2.266898       2.367020       7.890924       3.856686      14.082688           0.029213
           66              C       5.635537       6.107341       7.217935      -0.259108      41.094615 0.52607191E+03  0.13000131E+05                                10.370027                            7.659207      -0.091543       1.918520                    0.999606      32.202456      95.593823       0.592720       0.418171      -1.060763      -0.014879       0.009461       0.001870       0.017731       0.014731      -0.011050      -0.040220      -0.008284      -0.061021      -0.046833      -0.001865       0.048698             13.019545      10.459847      -2.305214       1.559217      10.114077       6.275986      18.484711           0.062002
           67              C       7.156855       6.766770      10.656704      -0.024551      39.541509 0.49147754E+03  0.11922469E+05                                10.309905                            7.539712      -0.371118       1.878803                    0.998356      28.688646      83.963827       0.582112       0.433748      -1.052695      -0.036995       0.011094      -0.056555       0.068485      -0.033988       0.006286       0.032412       0.064575      -0.064601      -0.062061       0.003701       0.058360             13.075943       7.022623       2.227256       1.306711      11.707515       4.193740      20.497690           0.235815
           68              C       7.638476       8.167521      10.708924       0.037294      35.855310 0.48001517E+03  0.11557026E+05                                 9.618791                            7.450016      -0.219761       1.931478                    0.998822      27.989257      81.174790       0.586711       0.433601      -1.054504      -0.030690       0.021923      -0.016672       0.041236       0.007329      -0.000672      -0.005253      -0.028802      -0.047612      -0.016591      -0.008185       0.024776             11.096752       6.478832       2.858962       0.030479      11.466181       0.762181      15.345244          -0.005591
           69              C       7.858912       8.945736       9.563957      -0.071975      29.584736 0.40298197E+03  0.93616607E+04                                 8.454667                            6.826903      -0.047977       1.973420                    0.999449      28.782813      84.164873       0.607919       0.433704      -1.046054      -0.025448       0.020970       0.017927       0.037533      -0.025873       0.001394       0.003140       0.072868       0.040446      -0.051606       0.013656       0.037951              9.022268       5.893176       2.694094      -0.633200      10.801397      -0.438069      10.372232           0.059661
           70              C       8.200166      10.208105       9.612309      -0.136805      29.607695 0.40079650E+03  0.92904485E+04                                 8.357355                            6.702191       0.094373       2.017998                    0.999112      29.139210      84.880673       0.628713       0.420282      -1.055191      -0.031221      -0.005888      -0.004070       0.032031      -0.018614       0.007427      -0.010217       0.067319       0.016643      -0.042613       0.003982       0.038632              8.895532       5.537148       2.051054      -0.692803      10.316004      -0.462478      10.833444          -0.022064
           71              C       8.386616      10.781838      10.894594       0.198536      33.298641 0.44553691E+03  0.10549151E+05                                 9.293003                            7.303481      -0.130517       1.963897                    0.999566      26.876816      77.787201       0.576189       0.448960      -1.043358      -0.007809       0.045106      -0.001573       0.045804       0.018465       0.004867       0.011524      -0.047146      -0.103735      -0.036469      -0.012626       0.049095             10.152272       5.579348       1.721756      -0.871899      11.283339      -0.697402      13.594130           0.099118
           72              C       8.195924      10.120940      12.056968      -0.221929      34.245172 0.47147544E+03  0.11381410E+05                                 9.212639                            7.300720      -0.051537       1.947896                    0.999083      31.171397      92.654851       0.598502       0.423939      -1.052932      -0.030321      -0.017640       0.014001       0.037770      -0.019206       0.005050       0.032249       0.066073      -0.033331      -0.056121       0.012053       0.044068              9.889998       5.593091       2.046881      -0.703648      10.710813      -1.621680      13.366091          -0.010848
           73              C       7.822898       8.754061      12.031825       0.073789      34.437334 0.43277750E+03  0.10171662E+05                                 9.382349                            7.079959      -0.212144       1.941693                    0.999212      27.206919      78.421857       0.599999       0.434338      -1.052156      -0.015164       0.024931       0.001432       0.029216       0.004772       0.007253      -0.006345      -0.002907      -0.024849      -0.014882       0.005679       0.009203             11.058009       5.860326       2.100076      -0.213544      10.296760      -0.787237      17.016940           0.086882
           74              C       7.562609       8.004982      13.169056       0.037938      36.764333 0.42507238E+03  0.99506510E+04                                 9.809817                            6.997615      -0.194674       1.948577                    0.999179      27.314318      78.699264       0.605688       0.431985      -1.053072      -0.006592       0.015035       0.010412       0.019440      -0.005075       0.001407       0.010097       0.035871      -0.028416      -0.022121      -0.001255       0.023376             12.758694       6.765086       2.021973       1.651584       9.227767       1.601284      22.283229          -0.006026
           75              C       7.126371       6.731705      13.080089      -0.218431      36.027206 0.50719967E+03  0.12462723E+05                                 9.641354                            7.584889      -0.110218       1.926107                    0.998332      31.597137      94.590428       0.586032       0.425354      -1.052619      -0.028851      -0.018233      -0.011723       0.036087      -0.013100      -0.002002      -0.016069       0.076857      -0.062532      -0.042353      -0.008676       0.051028             11.483313       7.006228       2.153067       1.650748       9.939796       3.776488      17.503916           0.053956
           76              C       6.938357       6.057446      11.761056       0.281813      29.216057 0.36395047E+03  0.82373693E+04                                 8.653993                            6.670699      -0.144868       1.983653                    0.999423      25.482561      73.405781       0.590239       0.458492      -1.032238      -0.037548      -0.043508       0.024516       0.062481      -0.026721       0.009134       0.016105       0.088848      -0.084447      -0.051616      -0.014521       0.066137             10.250386       5.890761       1.699153       0.713112       8.924296       2.364551      15.936102           0.020462
           77              C       7.253798       8.651312      16.882463       0.094255      29.476332 0.35979000E+03  0.81610640E+04                                 8.642836                            6.534850      -0.241179       1.937135                    0.997845      27.251985      79.899935       0.606673       0.445096      -1.034664       0.033305       0.026469      -0.009550       0.043601      -0.015720      -0.008552      -0.021090      -0.044985      -0.072995      -0.037686      -0.006649       0.044335             10.611872      11.639149       1.733848      -0.229685       5.394704       2.269806      14.801765           0.000927
           78              C       6.936879       8.260307      15.573100      -0.200194      37.835838 0.49196145E+03  0.11972415E+05                                 9.940900                            7.467443      -0.023578       1.957952                    0.998686      30.906170      91.475934       0.592122       0.425054      -1.054920       0.007489       0.003660       0.003214       0.008933       0.013581       0.006792       0.001521      -0.020348      -0.078028      -0.027577      -0.002745       0.030323             12.530049      12.291560       1.533369      -0.906897       5.844806       2.914080      19.453780          -0.001016
           79              C       7.849771       8.478293      14.540309       0.119230      36.674722 0.41038606E+03  0.95164778E+04                                 9.866821                            6.908763      -0.256476       1.935890                    0.999082      26.496649      75.819350       0.605596       0.436153      -1.051243      -0.002835      -0.003957      -0.010223       0.011323      -0.007172       0.007212      -0.005515      -0.045375      -0.001686      -0.025177      -0.000579       0.025756             13.429604      11.378562       2.126336       1.479966       6.370206       3.831249      22.540045           0.000322
           80              C       9.054061       9.047345      14.909716      -0.192432      34.533561 0.46400009E+03  0.11113238E+05                                 9.271861                            7.212649       0.090951       1.999752                    0.999225      30.191022      88.266826       0.608248       0.420439      -1.059204      -0.003633       0.001093       0.010126       0.010813      -0.001431      -0.027216      -0.009683      -0.011620      -0.030171      -0.034569       0.010222       0.024347             11.310333      11.354924       1.856561       2.057260       5.815335       2.919889      16.760741           0.000095
           81              C       9.302005       9.416658      16.217144       0.098500      27.422943 0.33183821E+03  0.73495422E+04                                 8.108853                            6.197308       0.127795       2.061564                    0.999467      26.300173      75.292858       0.637178       0.434021      -1.045005      -0.040310      -0.002106       0.015189       0.043128      -0.018173       0.004626      -0.011029      -0.032170      -0.131181      -0.045293      -0.002404       0.047696              9.801711      10.173159       1.719361       0.530849       5.361881       2.520917      13.870095           0.000753
           82              C       3.939450      10.734139      17.362111       0.130025      25.391178 0.31098713E+03  0.67897260E+04                                 7.714694                            5.991491      -0.086989       1.998829                    0.999266      25.874826      74.002328       0.648093       0.432871      -1.043721      -0.008068      -0.029213       0.025378       0.039530      -0.009914      -0.027614      -0.015450       0.029907      -0.088749      -0.047340       0.006388       0.040952              9.206543       5.565921       1.102490       2.375131      10.068771       3.086540      11.984938           0.000177
           83              C       3.529908      10.249195      16.166859      -0.183968      32.302189 0.42585362E+03  0.99599548E+04                                 8.846087                            6.898749       0.182002       2.035936                    0.999609      29.249748      83.864149       0.624881       0.419094      -1.062523      -0.001459       0.005843       0.010372       0.011994      -0.013466      -0.012139      -0.024145      -0.007348      -0.030265      -0.035166       0.008978       0.026187             10.764378       6.350103       1.702480       3.013735      10.765558       4.633375      15.177473          -0.000903
           84              C       3.316910       8.905175      16.002463       0.121293      35.242958 0.42002561E+03  0.97666267E+04                                 9.586079                            6.962865      -0.174137       1.961689                    0.999237      26.341126      74.722823       0.608563       0.432844      -1.056490      -0.002556       0.000292      -0.001141       0.002815       0.009519      -0.000454       0.006512       0.041620       0.017424      -0.027058       0.007012       0.020047             12.948902       7.271239       2.020624       3.941739      10.606102       4.744064      20.969364           0.000180
           85              C       3.516682       8.041807      17.073936      -0.202779      32.907686 0.45637331E+03  0.10860978E+05                                 8.939990                            7.124923       0.280566       2.067363                    0.998734      29.761924      86.101557       0.617001       0.417130      -1.063682       0.004707      -0.002817       0.003659       0.006594      -0.009324      -0.010367       0.006765      -0.000383      -0.071736      -0.027167       0.002836       0.024331             10.768360       7.261290       1.847070       3.065638       9.280457       1.495243      15.763332          -0.000654
           86              C       3.956961       8.641397      18.238243       0.098449      27.840183 0.35610019E+03  0.80568949E+04                                 8.321695                            6.515872      -0.176930       1.960361                    0.998153      27.065260      79.261998       0.605489       0.447099      -1.033463      -0.002737       0.047676      -0.014685       0.049961      -0.023279      -0.030587      -0.016379       0.049334      -0.046638      -0.050211      -0.000285       0.050496             10.008969       6.846334       2.032386       2.205663      10.195593       1.760507      12.984981           0.000259
           87              C       3.042014       8.333864      14.609935       0.026514      41.471548 0.43505942E+03  0.10163565E+05                                10.377018                            6.934857      -0.004296       1.999799                    0.999141      27.085035      75.983141       0.632486       0.414532      -1.072379       0.011755       0.002679       0.010829       0.016205      -0.019434       0.000599      -0.008407      -0.027299       0.014066      -0.026467       0.002002       0.024465             14.304358      12.733798       4.891978       1.695160       8.988156       4.358204      21.191120          -0.007368
           88              C       2.068888       7.403620      14.323694       0.069931      36.510338 0.40833119E+03  0.94231546E+04                                 9.637343                            6.799029      -0.063629       1.993150                    0.999348      26.515394      74.809766       0.625187       0.424534      -1.062159      -0.006446      -0.019577       0.006350       0.021567      -0.005290      -0.011309      -0.003472      -0.000911      -0.019120      -0.015787       0.004475       0.011312             12.391033      12.822039       5.073158      -0.231370       8.114255       1.693160      16.236806           0.098812
           89              C       1.216994       6.857108      15.319738      -0.230104      36.937705 0.50306776E+03  0.12333839E+05                                 9.718171                            7.562181      -0.119193       1.919426                    0.998902      31.662282      94.627771       0.586051       0.426284      -1.052224       0.023647       0.010358      -0.019319       0.032244      -0.049866       0.008496       0.008258      -0.022954       0.057856      -0.062512       0.020920       0.041593             11.301830      12.713082       4.556251      -1.033087       7.903533       0.183951      13.288876          -0.015415
           90              C      12.577589      24.980032      15.033496       0.192699      31.957100 0.42531406E+03  0.99574589E+04                                 9.014665                            7.113143      -0.213207       1.938734                    0.999517      26.711119      76.959068       0.586439       0.446113      -1.044662      -0.032574      -0.022493       0.030507       0.049977      -0.002055      -0.026553      -0.012544       0.015098       0.036492      -0.027449      -0.007943       0.035392             10.380882      10.051445       3.289358      -0.876982       7.178901       0.234152      13.912301           0.118803
           91              C      12.424794      24.573509      13.728001      -0.156364      30.867826 0.39138457E+03  0.90173039E+04                                 8.558456                            6.603003       0.125880       2.022991                    0.999502      29.199057      84.758834       0.636389       0.417744      -1.056936       0.024913      -0.001335      -0.002697       0.025095      -0.018155       0.021017       0.014700      -0.018818      -0.130382      -0.055106       0.012889       0.042217              9.759426       9.116551       2.886138      -1.483861       6.471258      -0.038968      13.690470          -0.025248
           92              C      11.032370       6.048316      12.760968      -0.067870      32.002805 0.39841067E+03  0.92232416E+04                                 8.927442                            6.789397      -0.011822       1.987713                    0.999598      28.470785      82.935071       0.609805       0.433873      -1.046617       0.019411      -0.004208       0.023247       0.030576      -0.024949       0.022533       0.011833      -0.025139      -0.051485      -0.043692       0.007103       0.036589             10.373819      10.937403       3.766904      -2.483229       6.693851      -0.466222      13.490202           0.089469
           93              C       1.829083       6.958963      12.962111       0.046823      36.116195 0.39333118E+03  0.90314510E+04                                 9.630200                            6.719297      -0.188288       1.953908                    0.999320      26.794664      76.481032       0.619707       0.430448      -1.053922      -0.007804      -0.032632       0.020087       0.039105      -0.007466       0.002660      -0.006773      -0.000990      -0.032343      -0.013187      -0.001512       0.014699             12.451044      11.535378       3.992873      -2.581929       7.183224       0.423676      18.634531          -0.012115
           94              C       2.576953       7.414901      11.981539      -0.007878      43.860720 0.47478210E+03  0.11396085E+05                                10.944858                            7.375250      -0.304086       1.899270                    0.998386      28.257151      81.740489       0.593956       0.429626      -1.057275       0.015764      -0.040996      -0.046099       0.063673      -0.049773       0.019035       0.008469      -0.002566       0.008458      -0.057575       0.007983       0.049592             15.146234      12.015854       3.543838      -1.425443       7.777260       1.385114      25.645589           0.217194
           95              C       3.647351       8.444283      12.217496       0.274148      33.439133 0.39766223E+03  0.91337011E+04                                 9.245596                            6.845532      -0.051670       2.002650                    0.999626      25.650376      72.646954       0.603451       0.441907      -1.049570       0.044675       0.010911      -0.025290       0.052484      -0.043152       0.010834      -0.001492      -0.034334      -0.056447      -0.040205      -0.016361       0.056566             11.571787      11.117435       2.994604      -0.527393       6.394932       1.712092      17.202996           0.019073
           96              C       3.838195       8.826240      13.579078      -0.240992      40.756313 0.51241674E+03  0.12583137E+05                                10.317257                            7.566114      -0.122664       1.913857                    0.999404      31.862327      94.370613       0.595370       0.418942      -1.059986       0.009397       0.000174      -0.010562       0.014138      -0.016262       0.004940      -0.009089      -0.033236      -0.155514      -0.052897       0.002691       0.050207             13.135690      11.058683       2.658666      -1.041777       6.856292       2.424699      21.492093           0.079854
           97              C       2.333625       7.086491      10.546462      -0.014605      42.189795 0.51977384E+03  0.12761042E+05                                10.772990                            7.748314      -0.370794       1.874883                    0.998179      28.822346      84.310030       0.575974       0.433143      -1.055170       0.037368       0.040280       0.046081       0.071710       0.038215      -0.016623      -0.008158       0.086350      -0.009785      -0.056088      -0.008232       0.064320             14.407606       7.624741      -1.279294       2.733445       9.986184       1.882626      25.611892           0.277961
           98              C       1.816648       8.060348       9.540748       0.043374      35.583720 0.45669507E+03  0.10873844E+05                                 9.595026                            7.277181      -0.210461       1.939074                    0.998967      27.678128      80.171583       0.591586       0.434842      -1.052362       0.025595       0.038557      -0.013809       0.048296      -0.007727      -0.000237      -0.024638      -0.008760      -0.028237      -0.027265      -0.000326       0.027592             11.368019       6.624134      -1.981378       2.868638      11.188395       0.531623      16.291528          -0.019249
           99              C       1.597652       9.391134       9.923693      -0.076214      29.291080 0.38731011E+03  0.89173650E+04                                 8.398270                            6.686909      -0.063444       1.971452                    0.999422      28.609231      83.545205       0.614476       0.432936      -1.045513       0.025258      -0.001704      -0.016047       0.029973       0.018907      -0.022877       0.029793       0.039343      -0.037606      -0.053726       0.016450       0.037276              9.062519       5.805825      -2.174186       1.862181      10.044907      -1.379835      11.336824           0.045769
          100              C      11.467490      10.238114       9.039825      -0.140835      30.409192 0.40776600E+03  0.94985234E+04                                 8.516753                            6.768155       0.073515       2.005440                    0.999016      29.512795      86.349267       0.624166       0.421270      -1.053940       0.025442      -0.012681      -0.008105       0.029560       0.021676      -0.010842       0.033812       0.032638      -0.086251      -0.056929       0.014822       0.042108              9.201502       5.611289      -1.779851       1.487034      10.205586      -1.483657      11.787630          -0.021751
          101              C      11.248302       9.846039       7.639561       0.182298      33.649344 0.44536778E+03  0.10513907E+05                                 9.273582                            7.233822      -0.113542       1.969165                    0.999559      26.776408      76.659211       0.588861       0.440604      -1.051285      -0.001237       0.042964      -0.029685       0.052237      -0.008590       0.021355      -0.027844       0.008353       0.028222      -0.030476      -0.011075       0.041551             10.448078       5.570674      -1.531150       1.306079      12.505831      -1.818417      13.267729           0.095581
          102              C       1.127946       8.545942       7.322374      -0.227222      34.470359 0.47558792E+03  0.11498866E+05                                 9.248815                            7.337592      -0.020973       1.953275                    0.999254      31.315391      92.977552       0.596725       0.424529      -1.053186       0.024097      -0.027787       0.012315       0.038787       0.016907      -0.010120       0.006265       0.111453       0.055853      -0.068229       0.016749       0.051479              9.998293       5.816352      -1.708235       1.962595      12.862542      -0.510568      11.315984          -0.008681
          103              C       1.594637       7.573070       8.246858       0.074443      34.179699 0.41579502E+03  0.96850805E+04                                 9.335386                            6.943972      -0.226979       1.940863                    0.999194      26.997472      77.727813       0.604664       0.434879      -1.050757       0.014155       0.019205      -0.022984       0.033128      -0.001833       0.008232      -0.012750       0.002253      -0.045986      -0.022659       0.006219       0.016440             11.039408       5.995117      -1.536111       2.256535      12.431939       1.931339      14.691168           0.086869
          104              C       1.760015       6.238166       7.867781       0.041464      37.679008 0.43174833E+03  0.10140219E+05                                 9.957407                            7.051113      -0.190945       1.948277                    0.999201      27.337185      78.738323       0.603912       0.431833      -1.053805       0.000589       0.004161      -0.017001       0.017513       0.000453       0.000578      -0.001004       0.044535      -0.017696      -0.019398      -0.005833       0.025232             12.906282       7.351114      -0.224393       4.000687      11.674852       4.891622      19.692881          -0.004951
          105              C       2.302805       5.362676       8.774858      -0.224671      36.853804 0.50763800E+03  0.12488784E+05                                 9.785633                            7.600598      -0.153760       1.911125                    0.998265      31.772374      95.487536       0.583401       0.426749      -1.050697       0.023132      -0.007024       0.012466       0.027199       0.009910      -0.021965      -0.001635       0.037138      -0.087424      -0.036175      -0.006069       0.042245             11.951475       8.045171      -0.295719       4.344872       8.689258       2.281895      19.119997           0.056278
          106              C       2.654700       5.808934      10.093891       0.280376      30.058767 0.37672809E+03  0.85989105E+04                                 8.820773                            6.782048      -0.198622       1.961533                    0.999461      25.738310      74.413108       0.586092       0.457852      -1.032782       0.045295      -0.041380       0.004038       0.061484       0.033974      -0.019778      -0.011157       0.071002      -0.037720      -0.043202      -0.019007       0.062209             10.694062       7.060953      -0.968556       2.885212       8.173259       2.529907      16.847974           0.019208
          107              C       1.935385       4.332578       4.610814       0.102640      31.209960 0.38030651E+03  0.87576990E+04                                 9.059679                            6.783952      -0.338826       1.904158                    0.997365      27.650653      82.014069       0.586120       0.453799      -1.028394      -0.044829       0.013362      -0.001056       0.046790       0.012042      -0.016740      -0.025785      -0.031665      -0.067872      -0.037535      -0.007077       0.044613             11.194914      12.182906      -2.032919       1.263391       7.521155       4.405480      13.880679           0.000166
          108              C       2.300495       4.869748       5.864088      -0.195098      37.886780 0.49404926E+03  0.12046065E+05                                 9.966400                            7.492964      -0.046970       1.953320                    0.998253      30.922638      91.863028       0.589472       0.426156      -1.053353      -0.008034      -0.006884      -0.006765       0.012558       0.001462       0.006640      -0.017546      -0.000257      -0.020493      -0.021501       0.004241       0.017261             12.409783      12.228890      -1.761531       0.771687       8.204508       5.727793      16.795950          -0.000730
          109              C       1.432254       5.725253       6.539077       0.121722      37.137207 0.41742118E+03  0.97156122E+04                                 9.936054                            6.966382      -0.233227       1.942836                    0.999080      26.541752      75.956028       0.603586       0.435985      -1.051909       0.001454       0.002024       0.005711       0.006231       0.011456       0.005774      -0.010760      -0.036759      -0.008676      -0.023942      -0.001977       0.025918             13.419387      11.631233      -0.571318       3.252114       8.728771       6.549691      19.898156           0.000203
          110              C      10.381806       5.923734       5.951121      -0.197056      35.221840 0.48681153E+03  0.11787095E+05                                 9.377916                            7.380271       0.102503       2.000763                    0.999117      30.477693      89.263044       0.602900       0.419580      -1.060935      -0.000205      -0.016180       0.004594       0.016821      -0.012540      -0.013940       0.001053      -0.010105      -0.054710      -0.025498       0.000914       0.024583             11.400062      11.706827      -0.060813       3.255001       7.023126       4.105955      15.470232           0.000221
          111              C      10.100600       5.364546       4.722989       0.078697      28.611603 0.35963330E+03  0.81181508E+04                                 8.316215                            6.439479       0.051333       2.025731                    0.999393      26.958167      77.639331       0.627532       0.432387      -1.047123       0.039018      -0.036892      -0.002963       0.053779       0.009577      -0.007385      -0.027302       0.005373      -0.085222      -0.042355       0.008582       0.033773             10.057435      10.457045      -1.193105       1.812756       6.295378       3.174987      13.419881           0.000205
          112              C       8.246319       5.996093       1.077275       0.105794      29.152807 0.35152947E+03  0.79359192E+04                                 8.588640                            6.475168      -0.297855       1.917591                    0.998699      27.161141      79.719877       0.606595       0.447272      -1.032310       0.045541       0.022348      -0.000457       0.050731       0.021352      -0.024797      -0.005868       0.027345       0.156633      -0.051954      -0.010249       0.062202             10.303133      11.310248      -1.192008       2.265412      14.032504       0.600576       5.566646           0.000023
          113              C       7.469873       7.114922       0.965099      -0.196280      35.984258 0.48992826E+03  0.11839910E+05                                 9.449411                            7.344694       0.206351       2.039180                    0.999432      30.122134      87.133604       0.613824       0.412901      -1.068942       0.000484       0.002005      -0.008941       0.009176       0.013082      -0.002231       0.004025       0.037157       0.030569      -0.028345       0.010601       0.017744             11.310179      10.621317      -2.454820       1.841675      17.503055      -0.914326       5.806164          -0.000533
          114              C       8.104568       8.418471       1.355780       0.110851      39.760232 0.43692245E+03  0.10201334E+05                                10.195190                            6.989543      -0.120260       1.969823                    0.998911      26.396603      73.637341       0.625646       0.419300      -1.071065      -0.000480       0.003712      -0.000876       0.003844      -0.014579      -0.013872       0.012353      -0.022215       0.060818      -0.029613      -0.003400       0.033013             14.048646      14.171676      -6.738368       3.700223      20.996401      -2.490553       6.977862           0.000238
          115              C       9.384232       8.369174       1.862506      -0.198980      35.024437 0.43740884E+03  0.10285857E+05                                 9.246717                            6.918212       0.303251       2.066395                    0.999847      29.646641      84.880542       0.634778       0.410328      -1.069509       0.009688      -0.006526      -0.007166       0.013704       0.011644      -0.004630       0.012141      -0.006614       0.002281      -0.019105       0.003067       0.016037             11.303088      12.866037      -3.708216       3.109586      15.046012      -1.034574       5.997215          -0.000653
          116              C      10.018780       7.151411       1.918594       0.096604      27.476271 0.32753068E+03  0.72088669E+04                                 8.010954                            6.080125       0.083134       2.038699                    0.999693      26.217668      74.093907       0.657486       0.423257      -1.054739      -0.025635      -0.015525      -0.038770       0.049003       0.020076      -0.009702      -0.005072       0.055963       0.099211      -0.051015       0.012311       0.038704              9.557788      10.399103      -2.037976       2.549834      12.711779      -0.193465       5.562481           0.000145
          117              C       7.377516       9.708021       1.154637       0.042365      40.189203 0.42188865E+03  0.97908707E+04                                10.215767                            6.851961      -0.076255       1.981926                    0.999277      26.834679      75.294239       0.632440       0.417314      -1.069445       0.010437      -0.006033      -0.002255       0.012264       0.011192      -0.014142       0.002488       0.026550      -0.071628      -0.028753      -0.003377       0.032130             13.751391      11.102354      -7.980252       3.556046      18.282663      -2.111873      11.869156          -0.000532
          118              C       7.198714      10.476721       2.295736      -0.246446      40.508765 0.50887301E+03  0.12534193E+05                                10.377624                            7.583162      -0.186398       1.887960                    0.999224      32.432265      97.717998       0.586809       0.423763      -1.051921      -0.005542       0.002804       0.020606       0.021521       0.032730      -0.018330      -0.027369       0.016723       0.038911      -0.042836      -0.009826       0.052662             12.769367      11.493246      -6.992956       2.008777      16.274492       0.272889      10.540363           0.031467
          119              C       6.374373      11.595993       2.258989       0.266546      34.139453 0.38894380E+03  0.89459521E+04                                 9.537047                            6.860402      -0.250230       1.935762                    0.999457      26.220220      76.016734       0.586844       0.453778      -1.035427       0.013539       0.017641       0.055363       0.059663       0.035168      -0.024053      -0.007891      -0.004103      -0.037027      -0.037009      -0.012622       0.049630             11.797480      11.559253      -6.621301       2.575676      13.354829      -0.665165      10.478357           0.011538
          120              C       5.728503      11.943874       1.079209       0.000756      44.933216 0.48755638E+03  0.11791774E+05                                11.235245                            7.510684      -0.397408       1.870818                    0.998402      28.411889      82.755294       0.583696       0.433876      -1.053680      -0.016913       0.055573      -0.019319       0.061217       0.018167      -0.027692      -0.009191       0.000020      -0.168680      -0.064652       0.011891       0.052761             15.390688      15.190103     -10.143268       2.295455      18.609717      -0.563178      12.372244           0.240051
          121              C       7.092598      19.082866      19.276837       0.038848      35.597223 0.40455481E+03  0.93443600E+04                                 9.518263                            6.792267      -0.224054       1.939484                    0.999298      26.992149      76.993825       0.620084       0.427645      -1.056816       0.013584       0.000964      -0.025318       0.028748       0.014473      -0.004579       0.002259       0.011239       0.021010      -0.019772       0.006617       0.013155             11.621875       9.329984      -6.100641       1.378012      13.773447       0.811772      11.762193          -0.014445
          122              C       6.731527      10.055111      -0.027077       0.078255      34.985382 0.38026897E+03  0.86315420E+04                                 9.374282                            6.562024      -0.089093       1.989831                    0.999271      26.078944      73.271414       0.635466       0.424635      -1.060766       0.005562       0.002443      -0.017138       0.018183       0.020669      -0.004544      -0.001420       0.001927       0.012523      -0.022945       0.003166       0.019779             11.635280       9.162249      -5.789218       2.549036      13.271595      -0.343893      12.471995           0.057944
          123              C       8.095622      17.194103      18.170551      -0.204179      36.297080 0.46306856E+03  0.11108027E+05                                 9.557779                            7.215559       0.004829       1.968613                    0.999386      30.653106      90.287352       0.605604       0.421625      -1.056298       0.002891       0.009691       0.014658       0.017808       0.021416      -0.029326      -0.008491       0.006819      -0.165670      -0.064290       0.007861       0.056429             10.564329       7.318350      -3.406735       2.220638      10.580469       0.057665      13.794169          -0.006148
          124              C       7.453845      17.541984      16.990771       0.191138      34.158182 0.43593977E+03  0.10250220E+05                                 9.392009                            7.179849      -0.133346       1.962440                    0.999555      26.736649      76.728831       0.587441       0.443441      -1.048188       0.014461      -0.019455      -0.042431       0.048867       0.003879      -0.002736       0.032634      -0.027306       0.028559      -0.026234      -0.015618       0.041852             10.356339       7.669076      -3.591456       1.342749      10.097868       0.267808      13.302072           0.103584
          125              C       6.625292      18.660466      16.952089      -0.155605      32.629263 0.42273141E+03  0.98685646E+04                                 8.798620                            6.820757       0.181456       2.031604                    0.999709      29.340860      84.041772       0.635748       0.412698      -1.066638       0.003717       0.022294       0.011275       0.025258       0.012382       0.018348      -0.024925       0.020145      -0.004734      -0.039755       0.014474       0.025282              9.457516       7.003255      -3.281881       0.988089      10.050884       1.323398      11.318408          -0.028638
          126              C       6.446609      19.429956      18.095122      -0.080429      32.805349 0.42039723E+03  0.98151706E+04                                 8.937634                            6.886036       0.002101       1.980601                    0.999655      28.806280      82.919379       0.620238       0.422970      -1.058517       0.027154      -0.003553      -0.016884       0.032172      -0.000229      -0.000217      -0.026029       0.014528      -0.059616      -0.036967       0.017200       0.019767              9.759723       6.977481      -3.368830       0.982687      10.303811       1.567026      11.997878           0.095383
          127              C      12.128767      18.854814       0.286242       0.121441      28.561873 0.33314172E+03  0.74224573E+04                                 8.518180                            6.325898      -0.194895       1.963147                    0.998841      26.378906      76.983403       0.610296       0.450450      -1.030209      -0.038316      -0.032892       0.034899       0.061383       0.014888       0.004587       0.014558      -0.028838       0.188771      -0.052207      -0.013745       0.065952             10.526780      12.065245      -1.811118      -0.062678      14.350984      -1.430316       5.164112           0.000171
          128              C       2.653228      17.736573       0.506725      -0.179453      34.269105 0.36659030E+03  0.83500405E+04                                 9.388452                            6.510046      -0.091695       1.962522                    0.999121      28.989470      85.028583       0.620269       0.433529      -1.042033      -0.013712       0.023665       0.022288       0.035282      -0.020238       0.003676       0.028999       0.072777       0.149862      -0.073436       0.016344       0.057092             12.384355      10.927302      -2.188557       0.103980      20.539089      -3.100696       5.686676          -0.000794
          129              C       2.238207      16.644767       0.740747       0.137390      34.245463 0.33853320E+03  0.74790903E+04                                 9.400049                            6.251342      -0.065795       2.010716                    0.999416      25.175793      70.242898       0.640445       0.432889      -1.053554       0.006067      -0.008659       0.022810       0.025141      -0.017897      -0.000683       0.008766       0.036185       0.092381      -0.041699       0.009359       0.032340             13.372367      11.137335      -3.769603       0.739677      23.167680      -3.962189       5.812087          -0.000187
          130              C      11.052559      16.506290       0.587956      -0.219597      39.404063 0.52466568E+03  0.12886171E+05                                10.096169                            7.623582       0.133162       2.003150                    0.999736      30.812623      89.576636       0.600341       0.415400      -1.068344       0.001566       0.005349       0.007774       0.009566       0.036491      -0.002981      -0.005298      -0.014926      -0.065255      -0.026617      -0.022015       0.048632             12.544102      12.744342      -3.314008       1.155622      18.633491      -3.423488       6.254472           0.000790
          131              C      10.296297      17.736149       0.384879       0.086148      27.555557 0.34064067E+03  0.75813464E+04                                 8.089443                            6.228551       0.074437       2.034447                    0.999605      26.607953      75.943619       0.644388       0.427080      -1.050982       0.035055       0.031151       0.017512       0.050059       0.010901       0.000673       0.012118       0.048426       0.076472      -0.041355       0.013124       0.028231              9.584867      11.441627      -1.886066       0.944995      12.444415      -1.200685       4.868559           0.000440
          132              C       4.708061      13.101802       0.988308      -0.009493      47.821533 0.48682902E+03  0.11750643E+05                                11.642396                            7.475908      -0.397326       1.871396                    0.998292      28.275157      81.838315       0.589438       0.430509      -1.057454       0.027860      -0.045572       0.021898       0.057728      -0.020786       0.027898       0.040930      -0.015562       0.094861      -0.062026       0.002541       0.059485             16.813642      20.329535      -6.819340      -3.065827      21.603060      -3.272196       8.508333           0.257871
          133              C       5.153189      14.275618       0.392615       0.287658      34.091194 0.35785229E+03  0.80418087E+04                                 9.473096                            6.542136      -0.152509       1.977006                    0.999594      25.255142      71.807130       0.607700       0.448504      -1.040957       0.053077       0.033107      -0.009604       0.063289       0.008901       0.028910       0.033835       0.010858       0.119470      -0.040331      -0.025208       0.065539             12.562385      13.389995      -3.660562      -1.880719      17.697851      -3.205840       6.599307           0.016529
          134              C       4.309984      15.378283       0.315253      -0.230077      41.363237 0.47789357E+03  0.11513757E+05                                10.427394                            7.287935       0.092808       1.989546                    0.999700      30.750560      89.735434       0.609974       0.416782      -1.063085       0.027781       0.014413       0.006354       0.031936       0.023668       0.023499       0.019817      -0.017769       0.120796      -0.046341      -0.011316       0.057657             13.803424      15.255014      -5.747060      -1.523813      19.246717      -3.180189       6.908542           0.036659
          135              C       3.021319      15.304440       0.831648       0.037253      43.522563 0.42954735E+03  0.99777797E+04                                10.736301                            6.881082       0.036608       2.017026                    0.999140      26.665559      73.984365       0.637896       0.413365      -1.075833      -0.011227       0.006521       0.005749       0.014199      -0.004311       0.013882       0.004640       0.030173      -0.025056      -0.018711      -0.006461       0.025172             15.926161      13.831745      -4.383072      -1.425298      25.782612      -6.078432       8.164126          -0.002419
          136              C       2.577214      14.130623       1.427341       0.081929      37.658523 0.37816545E+03  0.85668640E+04                                 9.828371                            6.529381      -0.138096       1.973780                    0.999141      26.043768      72.960197       0.639547       0.422760      -1.062565      -0.009591      -0.005120       0.019102       0.021979       0.007824       0.005265       0.002588       0.017220       0.029433      -0.016550       0.002231       0.014319             13.465019      14.080616      -0.992989      -2.975147      18.672345      -4.978877       7.642095           0.065536
          137              C       3.420538      13.028750       1.506637       0.043004      38.531363 0.39896061E+03  0.91750847E+04                                10.020193                            6.735296      -0.190615       1.953310                    0.999308      26.762722      75.955715       0.624614       0.426397      -1.058515      -0.009476       0.001671       0.024957       0.026748       0.011815      -0.005145       0.004883       0.013621       0.036293      -0.021087       0.006997       0.014090             13.372648      16.697225      -1.768210      -3.789710      15.858480      -3.666327       7.562238          -0.017619
          138              C       2.976315      11.854143       2.100396      -0.072188      34.693272 0.41208852E+03  0.95683081E+04                                 9.288832                            6.807486       0.058516       2.002888                    0.999682      28.484257      81.627919       0.625529       0.421710      -1.059858      -0.010095       0.015229       0.020294       0.027307      -0.011280       0.019627       0.004114      -0.041990       0.027018      -0.037055       0.017439       0.019616             11.334060      14.784649       1.234235      -4.016979      11.931117      -3.453130       7.286415           0.096874
          139              C       1.687769      11.781091       2.618725      -0.177243      37.106285 0.45989062E+03  0.10992293E+05                                 9.701194                            7.170289       0.039858       1.977148                    0.999541      30.396701      88.828752       0.611255       0.419228      -1.059780       0.028970       0.001655       0.001316       0.029047       0.011059       0.019595      -0.003281      -0.045845       0.012451      -0.037074       0.013580       0.023493             11.754763      14.730500       1.199631      -3.628775      12.942268      -3.688419       7.591522          -0.029526
          140              C      11.078745      12.882964       2.539429       0.183094      36.873136 0.42669135E+03  0.99660900E+04                                 9.826022                            7.037312      -0.138861       1.958325                    0.999511      26.628090      75.838526       0.602510       0.435242      -1.054467      -0.035679       0.003104       0.017455       0.039841       0.000876      -0.004420       0.008076       0.052330      -0.008645      -0.027475      -0.000760       0.028235             12.514236      13.902977       2.378678      -3.606681      15.594845      -4.938416       8.044885           0.100693
          141              C      11.522968      14.057571       1.945670      -0.209329      41.991712 0.46963879E+03  0.11297251E+05                                10.619841                            7.313121      -0.014353       1.965754                    0.999080      30.557816      89.921324       0.596245       0.427044      -1.053689       0.020226       0.009029      -0.001768       0.022220      -0.022017       0.041298       0.027796       0.000376       0.079675      -0.062471       0.007466       0.055004             13.844382      14.024543       2.250801      -3.832389      18.609316      -6.207390       8.899287          -0.005671
          142              N       5.011863       3.505020       2.995868      -0.208131      36.137162 0.56125191E+03  0.13926586E+05                                 9.424187                            7.892489      -0.458436       1.881631                    0.996155      28.702291      82.076787       0.593086       0.416199      -1.074918       0.066881       0.052033       0.114584       0.142513      -0.008183      -0.032683      -0.041037      -0.033129      -0.171243      -0.083336       0.023542       0.059794             11.058655       8.213230       1.837826       2.653733      11.199994       2.050681      13.762742           0.000479
          143              N       8.411415       9.225938      17.172573      -0.211248      36.946243 0.52795139E+03  0.12871502E+05                                 9.473590                            7.591410      -0.180555       1.970565                    0.997035      28.211581      79.360514       0.613746       0.409338      -1.081909      -0.037707      -0.028457      -0.154491       0.161552       0.005603      -0.034129      -0.039520       0.027228      -0.236669      -0.098384       0.030443       0.067941             11.370870      13.188428       1.963637      -0.447268       6.344525       2.310549      14.579657          -0.000426
          144              N       4.203278       9.939036      18.377496      -0.208862      36.395700 0.54573246E+03  0.13457185E+05                                 9.497842                            7.796293      -0.452497       1.885184                    0.996295      28.575421      81.662942       0.594708       0.417665      -1.073153      -0.052515      -0.050032      -0.118874       0.139256      -0.013486      -0.029847      -0.043942      -0.032967      -0.168807      -0.083905       0.022720       0.061186             11.348143       8.052739       1.720457       2.903960      12.264304       2.488471      13.727385          -0.000227
          145              N       0.749533       4.617186       4.038330      -0.210310      38.602267 0.54771447E+03  0.13480670E+05                                 9.781420                            7.747505      -0.251533       1.950143                    0.996361      28.391797      80.327021       0.605547       0.410961      -1.080511       0.029295       0.050357       0.132705       0.144930      -0.022729      -0.030179      -0.034138       0.030505      -0.200083      -0.088286       0.026372       0.061914             11.829793      13.798770      -2.815524       1.327128       7.876985       3.392759      13.813625          -0.000014
          146              N       9.498766       6.007471       1.504703      -0.214026      36.481694 0.51620465E+03  0.12509380E+05                                 9.373686                            7.503458      -0.184008       1.973365                    0.996930      28.005573      78.438263       0.617959       0.409008      -1.082572      -0.076338       0.129299      -0.028132       0.152765       0.071625       0.004840       0.003946       0.058081       0.117015      -0.096793       0.037134       0.059658             10.919138      12.888451      -0.107541       3.084134      12.994082       1.326789       6.874880          -0.000351
          147              N      10.837952      18.897375       0.357802      -0.184029      33.285360 0.46532895E+03  0.11015100E+05                                 8.869890                            7.141591      -0.173876       1.988173                    0.997187      27.263126      76.084131       0.629530       0.411018      -1.078561       0.062574      -0.115113       0.043287       0.137986       0.060207      -0.007098       0.009941       0.074039       0.132773      -0.093874       0.044841       0.049033             10.432808      12.944474      -1.263929      -0.028864      12.949829      -0.014012       5.404120           0.000263
          148             Cl       7.108882      11.828970      18.961584      -0.516775     147.377193 0.44309400E+04  0.17419505E+06                                19.153386                           18.202611       1.118655       2.009989                    0.997801      76.109126     227.876350       0.555601       0.280416      -1.255254       0.013306       0.079559      -0.046005       0.092861      -0.002183      -0.021858       0.004504       0.070776      -0.198610      -0.069911      -0.002147       0.072058             21.478696      25.852683       1.079561      -0.650982      19.966520       4.594813      18.616886           0.000224
          149             Cl      10.982065      11.100404      18.764309      -0.504760     147.746660 0.43052710E+04  0.16794740E+06                                19.202798                           17.913718       1.150449       2.026735                    0.996917      75.166948     223.774787       0.561734       0.279513      -1.256970       0.040630       0.041288      -0.048669       0.075658       0.050988       0.016278       0.038431       0.063422      -0.053872      -0.067088      -0.013505       0.080592             22.325329      22.769722       2.428598       1.939093      21.201142       8.227736      23.005123           0.000177
          150             Cl      11.502826      24.372931      16.280968      -0.060548      91.733806 0.22145731E+04  0.73230709E+05                                13.836675                           12.715516       1.733504       2.254050                    0.999873      61.845456     170.035683       0.676540       0.273785      -1.262308      -0.048777       0.007008       0.056503       0.074972       0.126945      -0.305989      -0.155759       0.201513       0.378553      -0.233829      -0.222337       0.456167             15.315850      14.225929       2.340884      -5.249327      11.682522      -5.138439      20.039100           0.038464
          151             Cl       8.374673       2.746307       2.576176      -0.517470     148.755111 0.45363979E+04  0.17926296E+06                                19.283907                           18.406643       1.174083       2.023526                    0.998138      76.229234     228.284814       0.553423       0.280072      -1.256549      -0.051566      -0.040273       0.067867       0.094271       0.056224      -0.001768       0.027843       0.108404      -0.014669      -0.084417       0.002830       0.081587             21.996175      23.914509       2.703674       0.507865      18.536377       7.113253      23.537640           0.000231
          152             Cl      12.589347      20.884098       7.200528      -0.062470      93.966804 0.22349955E+04  0.74247318E+05                                14.146499                           12.833385       1.548640       2.198438                    0.999977      62.454220     173.410296       0.667214       0.276336      -1.256476       0.028795      -0.033442      -0.064951       0.078525      -0.295476      -0.182748       0.160967      -0.042958      -0.409212      -0.253969      -0.208655       0.462624             15.110115      15.206953      -6.040383      -3.230325      18.564040       3.617159      11.559351           0.040480
          153             Cl       1.945873       1.810816       2.342154      -0.516923     147.304801 0.43946797E+04  0.17253130E+06                                19.175685                           18.142982       1.099048       2.004035                    0.997736      76.279004     228.730800       0.555449       0.280880      -1.253889      -0.034605      -0.091147       0.043763       0.106866      -0.016878      -0.029817       0.011140       0.052088      -0.167077      -0.063980      -0.003116       0.067096             21.917570      24.992848      -0.146142      -1.656460      20.950959       6.137141      19.808903           0.000302
          154             Cl       8.751748      12.539305      10.964221      -0.118175     104.867173 0.24867856E+04  0.84870110E+05                                15.308966                           13.585066       1.370425       2.131010                    0.999984      64.690245     182.224230       0.644872       0.278302      -1.253898      -0.012953       0.071380       0.000949       0.072552       0.142705      -0.003925       0.019488      -0.653204      -0.765369      -0.257698      -0.226733       0.484431             16.036502      10.895585       2.622110      -0.632393      26.622071       0.303642      10.591851           0.033360
          155             Cl       5.488813       0.672292       1.100484      -0.524399     150.382106 0.43210700E+04  0.16877910E+06                                19.426979                           17.931684       1.150720       2.018953                    0.998038      75.958703     226.543399       0.561949       0.279050      -1.257037      -0.004302      -0.060318       0.067367       0.090527      -0.031679      -0.038506       0.002064       0.093629      -0.149915      -0.062497      -0.028965       0.091462             22.509239      29.080424      -4.245491      -2.711846      19.870894       3.960896      18.576398           0.000148
          156             Cl      10.746151      11.074400       6.484924      -0.094753     113.918103 0.24638752E+04  0.83767421E+05                                16.236122                           13.480546       1.344003       2.124465                    0.999908      64.004189     179.063055       0.651362       0.276584      -1.257736       0.004667       0.055313      -0.024506       0.060679      -0.132219       0.102041      -0.314738      -0.257521       0.128963      -0.244525      -0.194084       0.438610             19.565032      11.526938      -2.256030       1.969221      21.665166     -13.112075      25.502990           0.030112
          157             Cl       2.549433       5.064671       0.955429      -0.539136     149.405291 0.44818487E+04  0.17680699E+06                                19.317880                           18.271355       1.038480       1.977539                    0.998388      77.340057     232.420178       0.555838       0.279329      -1.255716       0.008208       0.061704      -0.059805       0.086321      -0.036228      -0.034110      -0.002644       0.101560      -0.183977      -0.071605      -0.027733       0.099338             21.659757      28.963250      -3.615789      -2.132559      19.424275       2.994213      16.591746           0.000126
          158             Cl       8.000385      16.916433      15.437716      -0.092613     106.068003 0.24827211E+04  0.84787302E+05                                15.500225                           13.636226       1.281281       2.110193                    0.999943      64.384444     182.056986       0.638574       0.280861      -1.249696       0.035076      -0.009456      -0.052202       0.063599      -0.070511      -0.221549       0.211887      -0.012213       1.018509      -0.260409      -0.236642       0.497051             16.074735      10.580912      -1.319570      -3.106157      14.614717       5.558895      23.028574           0.035191
          159             Cl       9.519144      12.659107       3.227956      -0.040591     107.115220 0.23170247E+04  0.77538181E+05                                15.575412                           13.094067       1.574386       2.211348                    0.999983      61.864856     171.456604       0.659586       0.277492      -1.257285      -0.072960      -0.003221       0.015546       0.074667       0.110662      -0.205282      -0.038249       0.563251      -0.290631      -0.254153      -0.179119       0.433272             18.322569      28.854610       5.956989      -5.008383      13.348331      -2.770331      12.764765           0.039877
          160              O       5.080280       7.675589       8.813539      -0.360065      27.432749 0.41998607E+03  0.94730216E+04                                 7.209472                            6.341870       0.686262       2.295565                    0.998776      25.393591      64.239461       0.756173       0.359113      -1.141157       0.035178      -0.053566       0.004757       0.064260       0.025475      -0.093322       0.014109      -0.041062      -0.353926      -0.163816       0.064869       0.098948              7.883454       9.969389      -2.817434      -1.686314       6.933465       2.121925       6.747508           0.376821
          161              O       6.540260       4.780668      11.714638      -0.368748      24.305653 0.39452197E+03  0.87725367E+04                                 6.564280                            6.104537       0.755814       2.302204                    0.999490      25.749400      64.964552       0.777654       0.354214      -1.143525      -0.002002       0.081995      -0.010063       0.082634      -0.015045       0.002272       0.034375       0.052900      -0.623872      -0.212085       0.077543       0.134543              6.473802       5.857789       1.579702      -0.030659       8.117981       0.247351       5.445635           0.437818
          162              O       4.449231       8.916212      11.238858      -0.360962      27.771358 0.42456726E+03  0.95929247E+04                                 7.249778                            6.355143       0.801036       2.326688                    0.999033      25.585588      64.573418       0.759917       0.356726      -1.144186      -0.029767      -0.044954       0.024229       0.059110      -0.087059      -0.096187      -0.089693      -0.004252      -0.057578      -0.183029       0.085835       0.097194              8.104285      10.063963       1.031497      -3.344393       4.707940      -0.644296       9.540953           0.369116
          163              O       3.207286       4.959736      10.981627      -0.376641      24.672072 0.40175456E+03  0.89682060E+04                                 6.642477                            6.155616       0.843034       2.331099                    0.999502      25.793875      65.065583       0.775796       0.353682      -1.144696      -0.015749       0.064117      -0.044325       0.079521       0.028358      -0.005668      -0.146579       0.223861      -0.093594      -0.214930       0.076905       0.138025              6.857921       6.981073      -1.488423       1.741086       5.754172      -1.533697       7.838516           0.436678
          164              O       6.161842      12.351856       3.429099      -0.399165      28.095863 0.45541168E+03  0.10502905E+05                                 7.334821                            6.611152       0.649958       2.250611                    0.999067      26.845062      69.115418       0.737937       0.359900      -1.138279       0.013300      -0.030210      -0.061395       0.069706       0.129823      -0.118538       0.098000      -0.025071       0.011881      -0.232352       0.102486       0.129866              7.395885       6.339710      -0.808632      -0.363156       6.864430       1.997851       8.983515           0.470394
          165              O       7.583471      22.249101      19.162727      -0.407166      28.012790 0.42331132E+03  0.95538814E+04                                 7.231402                            6.276770       0.682251       2.259922                    0.999637      26.374308      66.445410       0.777575       0.349015      -1.150886      -0.069980      -0.007334       0.044607       0.083311       0.041122      -0.000992       0.110862       0.263742       0.263488      -0.221132       0.088578       0.132554              7.995288      11.652373       0.837888      -2.622680       6.670111      -0.914131       5.663379           0.439029

******************************************************
Auxiliary information for the entire system
The total spin magnetic moment of the unit cell is   5.955577
The total net atomic charge of the unit cell is   -0.000000
Accuracy of reproducing the electrostatic potential in the unit cell:
  The inner radius (bohr) =    5.0000
  The outer radius (bohr) =   12.0000
  Valid grid points have density less than (e/(bohr^3)) =    0.0001
  The number of valid grid points were=       364365
  The rms potential error without charges in kcal/mol is=      4.97396
  The rms potential error with partial charges in kcal/mol is=      1.63068
  The RRMSE value at monopole order=      0.32784
  The rms potential error with partial charges and cloud penetration in kcal/mol is=      1.63100
  The RRMSE value at monopole order with cloud penetration is=      0.32791
  The rms potential error with partial charges and atomic dipoles in kcal/mol is=      0.76684
  The RRMSE value at dipole order=      0.15417
  The rms potential error with partial charges, atomic dipoles and cloud penetration in kcal/mol is=      0.76155
  The RRMSE value at dipole order with cloud penetration=      0.15311

******************************************************
The electron densities and ab initio electrostatic potential were computed in VASP using the PBE functional and
projector augmented wave method. See the main text of the journal article for a description of computational details.
The atomic charges, dipoles, and quadrupoles were computed with the DDEC6 method as described in
(a) T. A. Manz and N. Gabaldon Limas, RSC Adv. 6 (2016) 47771-47801 DOI: 10.1039/c6ra04656h
(b) N. Gabaldon Limas and T. A. Manz, RSC Adv. 8 (2018) 2678-2707 DOI: 10.1039/c7ra11829e.
For each atom in the material, the electron cloud parameters were fit to the spherically averaged atom-in-material
electron density using radial positions for which this density was between 10^-4 and 10^-2 electrons per cubic bohr.
The polarizabilities, dispersion coefficients, and quantum Drude oscillator (QDO) parameters were fit using the MCLF method.
The magnetic structure of the system was optimized in VASP from the default ferromagnetic initial guess using spin polarization.
The atomic spin moments (ASMs) were computed on this optimized magnetic structure using the DDEC6 partition as inputs
to the method of T. A. Manz and D. S. Sholl, J. Chem. Theory Comput. 7 (2011) 4146-4164 DOI: 10.1021/ct200539n.
The RMSE and RRMSE were computed using a uniform grid with Ewald summation.
