# Supplementary material for: A collection of forcefield precursors for metal–organic frameworks
Source: RSC Adv. 2019 Nov 13;9(63):36492–507. doi: 10.1039/c9ra07327b (PMC9075174; doi:10.1039/c9ra07327b)
Supplement: RA-009-C9RA07327B-s3721 [file RA-009-C9RA07327B-s3721.xyz]

  154
jmolscript: load "" {1 1 1} spacegroup "x,y,z" unitcell [{     12.769300     0.000000     0.000000 }, {      0.086349    12.783908     0.000000 }, {      6.040471     1.242143    13.427362 }]
Zn     9.232789     7.800467     1.782482     0.934452
Zn     6.206207    12.855306     7.505895     0.927199
Zn     9.663331     6.225584    11.644880     0.934452
Zn    12.689913     1.170745     5.921467     0.927199
Zn     6.427824     6.391954     0.000000     1.050305
Zn     3.020236     0.621071     6.713681     1.029736
H     14.477992     8.296417     9.738866     0.154677
H     15.439117     9.904904     8.028220     0.149855
H      2.899046     9.131011     4.886217     0.153663
H      1.783631     7.382946     3.415921     0.146554
H      3.397518    12.039948     2.723069     0.157646
H      4.050985    10.203203     1.095673     0.144759
H      6.356286     3.276314     3.673726     0.154241
H      7.672272     1.661875     5.126567     0.152409
H      4.418128     5.729634     3.688496     0.154677
H      3.457003     4.121147     5.399142     0.149855
H     15.997074     4.895040     8.541145     0.153663
H     17.112489     6.643105    10.011441     0.146554
H     15.498602     1.986103    10.704293     0.157646
H     14.845135     3.822848    12.331689     0.144758
H     12.539834    10.749737     9.753636     0.154241
H     11.223848    12.364176     8.300795     0.152409
H     13.326110     4.885485     1.472982     0.155893
H     12.875103     3.841069     2.551199     0.163226
H     13.154508     3.377662     1.079560     0.159257
H     17.407632     5.234010    12.730482     0.147795
H     16.300934     6.243327    13.193726     0.162845
H     17.792659     6.711384    13.084964     0.161842
H     11.085717     4.990152     1.816722     0.303152
H     10.927000     3.593229     1.447470     0.297863
H      9.979053     9.347452     5.498505     0.151991
H      9.154874    10.137278     6.574036     0.143276
H      8.512376     9.804050     5.182962     0.165605
H      8.423933    11.474934     3.704609     0.155035
H      9.591027    12.514592     3.583763     0.146774
H      9.813752    11.029553     3.132604     0.164916
H      9.571730    11.919103     5.673060     0.292479
H     10.717405    11.220936     5.118510     0.291011
H      5.570010     9.140566    11.954380     0.155893
H      6.021017    10.184982    10.876163     0.163226
H      5.741612    10.648389    12.347802     0.159258
H      1.488488     8.792041     0.696880     0.147795
H      2.595186     7.782724     0.233636     0.162845
H      1.103461     7.314667     0.342398     0.161842
H      7.810403     9.035899    11.610640     0.303152
H      7.969120    10.432822    11.979892     0.297863
H      8.917067     4.678599     7.928857     0.151991
H      9.741246     3.888773     6.853326     0.143276
H     10.383744     4.222001     8.244400     0.165605
H     10.472187     2.551117     9.722753     0.155035
H      9.305093     1.511459     9.843599     0.146773
H      9.082368     2.996498    10.294758     0.164916
H      9.324390     2.106948     7.754302     0.292479
H      8.178715     2.805115     8.308852     0.291011
C     15.061806     9.082904    12.501545     0.556257
C     15.289221     9.571143    11.129538     0.081795
C     14.959902     9.072687     9.911944    -0.191172
C     15.498661     9.975094     8.954171    -0.181514
C     16.114447    10.955839     9.654408     0.096256
C     16.934076    12.125650     9.258703     0.563016
C     13.893754    11.341232     5.582829     0.574429
C     13.829639    10.039295     4.886083     0.077079
C     14.783189     9.122575     4.601557    -0.177601
C     14.153956     8.140436     3.778460    -0.197638
C     12.867211     8.525584     3.628879     0.076193
C     11.752763     7.963637     2.830488     0.547675
C      5.274305    12.331376     4.941941     0.573569
C      5.110037    11.515302     3.725019     0.074417
C      4.147200    11.492077     2.771945    -0.164158
C      4.511305    10.462147     1.860630    -0.198386
C      5.672425     9.932068     2.336764     0.086215
C      6.567694     8.868603     1.824376     0.575262
C      8.093333     5.254420     2.337972     0.567768
C      8.193522     4.075598     3.220821     0.074376
C      7.279499     3.251457     3.789202    -0.164196
C      8.017717     2.341369     4.594843    -0.187419
C      9.317615     2.658186     4.436266     0.061342
C     10.561488     2.080195     4.996993     0.520743
C      3.834314     4.943147     0.925817     0.556257
C      3.606899     4.454908     2.297824     0.081795
C      3.936218     4.953364     3.515418    -0.191172
C      3.397459     4.050957     4.473191    -0.181514
C      2.781673     3.070212     3.772954     0.096256
C      1.962044     1.900401     4.168659     0.563016
C      5.002366     2.684819     7.844533     0.574429
C      5.066481     3.986756     8.541279     0.077079
C      4.112931     4.903476     8.825805    -0.177601
C      4.742164     5.885615     9.648902    -0.197638
C      6.028909     5.500467     9.798483     0.076193
C      7.143357     6.062414    10.596874     0.547675
C     13.621815     1.694675     8.485421     0.573569
C     13.786083     2.510749     9.702343     0.074417
C     14.748920     2.533974    10.655417    -0.164158
C     14.384815     3.563904    11.566732    -0.198386
C     13.223695     4.093983    11.090598     0.086215
C     12.328426     5.157448    11.602986     0.575262
C     10.802787     8.771631    11.089390     0.567768
C     10.702598     9.950453    10.206541     0.074376
C     11.616621    10.774594     9.638160    -0.164196
C     10.878403    11.684682     8.832519    -0.187419
C      9.578505    11.367865     8.991096     0.061342
C      8.334632    11.945856     8.430369     0.520743
C     12.812324     4.089146     1.626054    -0.296757
C     17.216163     5.976475    13.307858    -0.296084
C      9.327013    10.038823     5.634121    -0.290866
C      9.373112    11.598509     3.769061    -0.287881
C      6.083796     9.936905    11.801308    -0.296757
C      1.679957     8.049576     0.119504    -0.296084
C      9.569107     3.987228     7.793241    -0.290866
C      9.523008     2.427542     9.658301    -0.287881
O      9.544070     8.522424     0.007251    -0.547324
O     14.419863     8.023903    12.660660    -0.584814
O     15.993985    10.736656    10.995532    -0.106325
O      4.654165    12.868314    10.093885    -0.521964
O      4.358320    12.220217     7.969005    -0.620726
O     12.818667    12.016353     5.633987    -0.578536
O     15.009893    11.649324     6.037479    -0.531652
O     12.637972     9.694758     4.302798    -0.120914
O     11.970795     6.970267     2.147169    -0.562662
O     10.641056     8.590878     2.897490    -0.566947
O      6.263860    12.073428     5.692664    -0.553222
O      4.337589     0.437801     5.141605    -0.563779
O      6.060788    10.561015     3.476613    -0.114659
O      7.633953     8.679363     2.487285    -0.561216
O      6.204528     8.283721     0.789126    -0.550087
O      9.173061     5.907925     2.203833    -0.581806
O      6.991678     5.507727     1.828672    -0.528479
O      9.456477     3.726071     3.614512    -0.122159
O     11.662743     2.499794     4.649090    -0.527595
O     10.455016     1.146121     5.808677    -0.568087
O      3.311579     4.261484    -0.007251    -0.547324
O      4.476257     6.002148     0.766702    -0.584814
O      2.902135     3.289395     2.431830    -0.106325
O      1.472655     1.157737     3.333477    -0.521964
O     14.537800     1.805834     5.458357    -0.620726
O      6.077453     2.009698     7.793375    -0.578536
O      3.886227     2.376727     7.389883    -0.531652
O      6.258148     4.331293     9.124564    -0.120914
O      6.925325     7.055784    11.280193    -0.562662
O      8.255064     5.435173    10.529872    -0.566947
O     12.632260     1.952623     7.734698    -0.553222
O     14.472182     0.804342     8.285757    -0.563779
O     12.835332     3.465036     9.950749    -0.114659
O     11.262167     5.346688    10.940077    -0.561216
O     12.691592     5.742330    12.638236    -0.550087
O      9.723059     8.118126    11.223529    -0.581806
O     11.904442     8.518324    11.598690    -0.528479
O      9.439643    10.299980     9.812850    -0.122160
O      7.233377    11.526257     8.778272    -0.527595
O      8.441104    12.879930     7.618685    -0.568087
N     11.401757     4.340031     1.279896    -0.133156
N      9.818075    11.255329     5.117168    -0.105047
N      7.494363     9.686020    12.147466    -0.133156
N      9.078045     2.770722     8.310194    -0.105047

The following XYZ coordinates are in angstroms. Other properties are in atomic units.
The sperically averaged electron density of each atom fit to a function of the form exp(a - br)
eigen_1, eigen_2 and eigen_3 are the three eigenvalues of traceless quadrupole moment tensor
  atom number  atomic symbol              X              Y              Z     net charge C6 coefficient C8 coefficient C10 coefficient fluctuating dipole atomic polarizability isotropic forcefield polarizability              a              b squared Pearson coefficient          <r^3>          <r^4>         wp_QDO          m_QDO          q_QDO       dipole_x       dipole_y       dipole_z         dipole            Qxy            Qxz            Qyz     Q(x^2-y^2)  Q(3z^2 - R^2)        eigen_1        eigen_2        eigen_3 static polarizability      alpha(xx)      alpha(xy)      alpha(xz)      alpha(yy)      alpha(yz)      alpha(zz) atomic spin moment
            1             Zn       9.232789       7.800467       1.782482       0.934452      85.730149 0.18051034E+04  0.57092362E+05                                16.198794                           14.141737       0.006051       1.878219                    0.998361      45.556046     125.166580       0.466118       0.415465      -1.129833       0.014282       0.022899       0.033249       0.042824      -0.011882      -0.019341      -0.007316      -0.067589       0.038730      -0.048958       0.018296       0.030662             18.250524      20.943521       0.345783       2.535646      16.110981      -0.570330      17.697070          -0.000001
            2             Zn       6.206207      12.855306       7.505895       0.927199      88.225171 0.18931117E+04  0.60614000E+05                                16.584429                           14.465222       0.074992       1.892783                    0.998622      46.021007     127.366776       0.461535       0.414482      -1.130106       0.015732      -0.014389       0.014367       0.025709       0.020599       0.004830       0.016781      -0.038717       0.004229      -0.029169      -0.007035       0.036204             19.110124      25.273022      -2.035751       0.596907      16.075086       0.260001      15.982264          -0.000000
            3             Zn       9.663331       6.225584      11.644880       0.934452      85.730152 0.18051035E+04  0.57092365E+05                                16.198794                           14.141737       0.006051       1.878219                    0.998361      45.556047     125.166584       0.466118       0.415465      -1.129833      -0.014282      -0.022899      -0.033249       0.042824      -0.011882      -0.019341      -0.007316      -0.067589       0.038730      -0.048958       0.018296       0.030662             18.250525      20.943522       0.345784       2.535646      16.110982      -0.570330      17.697070          -0.000001
            4             Zn      12.689913       1.170745       5.921467       0.927199      88.225171 0.18931117E+04  0.60614001E+05                                16.584429                           14.465222       0.074992       1.892783                    0.998622      46.021007     127.366778       0.461534       0.414482      -1.130106      -0.015732       0.014389      -0.014367       0.025709       0.020599       0.004830       0.016781      -0.038717       0.004228      -0.029169      -0.007035       0.036204             19.110124      25.273020      -2.035751       0.596907      16.075087       0.260000      15.982265          -0.000000
            5             Zn       6.427824       6.391954       0.000000       1.050305      88.901002 0.15769888E+04  0.48484952E+05                                17.862288                           14.290908       0.066795       1.900740                    0.998864      44.265051     122.067123       0.410209       0.485649      -1.080678       0.000000       0.000000      -0.000000       0.000000      -0.058857      -0.073695      -0.039974      -0.039443      -0.024270      -0.120108       0.049489       0.070619             21.736801      20.549011       1.925312       1.265389      22.298294       0.392651      22.363099           0.000005
            6             Zn       3.020236       0.621071       6.713681       1.029736      74.208584 0.13364247E+04  0.39637386E+05                                16.289679                           13.409018       0.105809       1.916141                    0.998870      44.376353     122.339610       0.409322       0.504523      -1.064642      -0.000000       0.000000       0.000000       0.000000      -0.036036      -0.020766      -0.010051      -0.134162       0.078796      -0.093545       0.029887       0.063658             19.671136      21.421277       0.525835       1.260690      17.221566       2.094133      20.370565           0.000004
            7              H      14.477992       8.296417       9.738866       0.154677       0.965566 0.67394180E+01  0.62725046E+02                                 1.564681                            1.486266      -0.800434       2.530567                    0.999787       2.986576       7.866838       0.535409       1.229142      -0.723660      -0.023322      -0.032258      -0.008820       0.040771       0.013287       0.001471       0.002606      -0.015316       0.012016      -0.017339       0.003128       0.014211              1.581935       1.545896       0.312953       0.042709       1.877806       0.078922       1.322104          -0.000002
            8              H      15.439117       9.904904       8.028220       0.149855       0.975004 0.67202283E+01  0.63291221E+02                                 1.637737                            1.528452      -0.970233       2.442364                    0.998808       3.273349       9.036351       0.498879       1.303620      -0.704202      -0.002210      -0.001896      -0.038099       0.038210       0.008954      -0.002325       0.003019      -0.007274       0.022799      -0.014069       0.005368       0.008702              1.684897       1.327956       0.005143       0.104095       1.354222      -0.029086       2.372514          -0.000002
            9              H       2.899046       9.131011       4.886217       0.153663       1.020901 0.72441251E+01  0.68865328E+02                                 1.644704                            1.557226      -0.820215       2.522414                    0.999745       3.079783       8.282692       0.513267       1.255302      -0.717617       0.040319      -0.001053       0.011811       0.042027      -0.005662       0.009213       0.008160       0.017113      -0.029409      -0.019039       0.001972       0.017067              1.667074       2.165951       0.026577       0.240366       1.385479       0.050983       1.449791          -0.000002
           10              H       1.783631       7.382946       3.415921       0.146554       0.928727 0.63385180E+01  0.59105377E+02                                 1.612400                            1.504429      -0.931449       2.458948                    0.999048       3.317481       9.252870       0.490546       1.339019      -0.696240       0.017425      -0.027809      -0.012803       0.035226      -0.002981       0.001726       0.010747       0.004527      -0.015091      -0.014002       0.004901       0.009102              1.661044       1.509184      -0.355901      -0.134828       1.995788       0.342282       1.478161          -0.000002
           11              H       3.397518      12.039948       2.723069       0.157646       0.960589 0.66870753E+01  0.62902547E+02                                 1.624286                            1.527954      -0.974750       2.449640                    0.998820       3.223428       8.893775       0.497345       1.309230      -0.703431      -0.033409       0.022443      -0.004175       0.040463      -0.006437       0.008266       0.006085       0.008238       0.006582      -0.014294       0.003391       0.010903              1.656046       1.893917      -0.467757      -0.011400       1.735758       0.044407       1.338463          -0.000002
           12              H       4.050985      10.203203       1.095673       0.144759       0.957869 0.65090229E+01  0.60040501E+02                                 1.544051                            1.448217      -0.817073       2.512504                    0.999726       3.056503       8.008218       0.549534       1.208322      -0.726947      -0.018578      -0.008046      -0.030171       0.036334      -0.009100       0.011367       0.008254       0.005117       0.013965      -0.019470       0.005420       0.014051              1.579657       1.498625       0.153207       0.372560       1.370772       0.274454       1.869573          -0.000002
           13              H       6.356286       3.276314       3.673726       0.154241       0.928764 0.63621452E+01  0.59369673E+02                                 1.614226                            1.509293      -0.939696       2.461130                    0.999061       3.268938       9.115222       0.488844       1.342687      -0.695896      -0.037768      -0.004744      -0.004966       0.038388       0.005901       0.003632      -0.007613       0.009770      -0.015468      -0.013555       0.003316       0.010239              1.654184       2.338439      -0.052401       0.110485       1.313968      -0.077393       1.310145          -0.000002
           14              H       7.672272       1.661875       5.126567       0.152409       0.857956 0.57401297E+01  0.52903099E+02                                 1.605136                            1.488180      -1.160738       2.358209                    0.996204       3.474222      10.054510       0.459331       1.446840      -0.674007      -0.017683      -0.024678       0.021260       0.037063       0.000386       0.002009      -0.010521       0.007508      -0.012565      -0.013680       0.005507       0.008172              1.673717       1.511082       0.272930      -0.212035       1.859994      -0.424670       1.650074          -0.000002
           15              H       4.418128       5.729634       3.688496       0.154677       0.965566 0.67394194E+01  0.62725064E+02                                 1.564682                            1.486266      -0.800434       2.530567                    0.999787       2.986576       7.866839       0.535409       1.229142      -0.723660       0.023322       0.032258       0.008820       0.040771       0.013287       0.001471       0.002606      -0.015316       0.012016      -0.017339       0.003128       0.014211              1.581936       1.545896       0.312953       0.042709       1.877806       0.078922       1.322105          -0.000002
           16              H       3.457003       4.121147       5.399142       0.149855       0.975004 0.67202287E+01  0.63291224E+02                                 1.637737                            1.528452      -0.970233       2.442364                    0.998808       3.273349       9.036350       0.498880       1.303620      -0.704202       0.002210       0.001896       0.038099       0.038210       0.008954      -0.002325       0.003019      -0.007274       0.022799      -0.014069       0.005368       0.008702              1.684897       1.327956       0.005143       0.104095       1.354222      -0.029086       2.372514          -0.000002
           17              H      15.997074       4.895040       8.541145       0.153663       1.020901 0.72441301E+01  0.68865386E+02                                 1.644704                            1.557226      -0.820215       2.522413                    0.999745       3.079784       8.282695       0.513267       1.255302      -0.717617      -0.040319       0.001053      -0.011811       0.042027      -0.005662       0.009213       0.008160       0.017113      -0.029409      -0.019039       0.001972       0.017067              1.667074       2.165952       0.026577       0.240366       1.385479       0.050983       1.449792          -0.000002
           18              H      17.112489       6.643105      10.011441       0.146554       0.928727 0.63385162E+01  0.59105362E+02                                 1.612401                            1.504429      -0.931449       2.458948                    0.999048       3.317481       9.252873       0.490546       1.339020      -0.696240      -0.017425       0.027809       0.012803       0.035226      -0.002981       0.001726       0.010747       0.004527      -0.015091      -0.014002       0.004901       0.009102              1.661045       1.509184      -0.355901      -0.134828       1.995788       0.342282       1.478162          -0.000002
           19              H      15.498602       1.986103      10.704293       0.157646       0.960589 0.66870757E+01  0.62902549E+02                                 1.624286                            1.527954      -0.974751       2.449640                    0.998820       3.223428       8.893774       0.497346       1.309230      -0.703431       0.033409      -0.022443       0.004175       0.040463      -0.006437       0.008266       0.006085       0.008238       0.006582      -0.014294       0.003391       0.010903              1.656046       1.893917      -0.467757      -0.011400       1.735758       0.044407       1.338463          -0.000002
           20              H      14.845135       3.822848      12.331689       0.144758       0.957869 0.65090238E+01  0.60040513E+02                                 1.544051                            1.448218      -0.817073       2.512504                    0.999726       3.056503       8.008219       0.549534       1.208323      -0.726947       0.018578       0.008046       0.030171       0.036334      -0.009100       0.011367       0.008254       0.005117       0.013965      -0.019470       0.005420       0.014051              1.579657       1.498625       0.153207       0.372560       1.370772       0.274454       1.869574          -0.000002
           21              H      12.539834      10.749737       9.753636       0.154241       0.928764 0.63621453E+01  0.59369673E+02                                 1.614226                            1.509293      -0.939695       2.461130                    0.999061       3.268938       9.115222       0.488844       1.342687      -0.695896       0.037768       0.004744       0.004966       0.038388       0.005901       0.003632      -0.007613       0.009770      -0.015468      -0.013555       0.003316       0.010239              1.654184       2.338439      -0.052401       0.110485       1.313968      -0.077393       1.310145          -0.000002
           22              H      11.223848      12.364176       8.300795       0.152409       0.857956 0.57401299E+01  0.52903103E+02                                 1.605136                            1.488180      -1.160738       2.358209                    0.996204       3.474222      10.054511       0.459331       1.446840      -0.674007       0.017683       0.024678      -0.021260       0.037063       0.000386       0.002009      -0.010521       0.007508      -0.012565      -0.013680       0.005507       0.008172              1.673717       1.511082       0.272930      -0.212035       1.859994      -0.424670       1.650074          -0.000002
           23              H      13.326110       4.885485       1.472982       0.155893       0.885335 0.64876538E+01  0.61295392E+02                                 1.612761                            1.556924      -1.068553       2.394187                    0.996647       3.462816       9.956848       0.462687       1.401130      -0.683377       0.014745       0.017054      -0.001774       0.022614       0.007058       0.003437      -0.006848       0.008657      -0.024852      -0.014144       0.001715       0.012429              1.631971       1.659572       0.353310      -0.065437       1.906038      -0.148962       1.330305          -0.000001
           24              H      12.875103       3.841069       2.551199       0.163226       0.968464 0.70413408E+01  0.67623190E+02                                 1.692698                            1.607369      -1.045396       2.411687                    0.996924       3.389500       9.694498       0.463510       1.375964      -0.689319       0.005496      -0.005835       0.024690       0.025958      -0.002522       0.006258      -0.001240       0.010762       0.023395      -0.009843      -0.002075       0.011918              1.728941       1.476181      -0.058158       0.121838       1.459286      -0.399403       2.251354          -0.000002
           25              H      13.154508       3.377662       1.079560       0.159257       1.022892 0.78169442E+01  0.75487241E+02                                 1.637159                            1.604575      -0.746644       2.550134                    0.999894       3.089126       8.283069       0.513517       1.235135      -0.722924       0.013034      -0.019121      -0.012755       0.026423      -0.003226      -0.000099       0.012095       0.000527      -0.010604      -0.013619       0.001611       0.012009              1.629711       1.554923      -0.273948      -0.133882       1.741886       0.281284       1.592324          -0.000003
           26              H      17.407632       5.234010      12.730482       0.147795       0.941816 0.68596779E+01  0.63834476E+02                                 1.509437                            1.468775      -0.698786       2.557780                    0.999982       3.042972       7.895860       0.558106       1.179337      -0.734536       0.005553      -0.016138      -0.014170       0.022182      -0.006179       0.000837       0.000914      -0.021703       0.008897      -0.014034       0.002974       0.011060              1.518185       1.267437      -0.074317      -0.077564       1.611608       0.390051       1.675510          -0.000002
           27              H      16.300934       6.243327      13.193726       0.162845       0.836632 0.59132995E+01  0.54427595E+02                                 1.538179                            1.475137      -0.884556       2.484922                    0.999070       3.289971       9.247130       0.482226       1.379959      -0.688018      -0.023652       0.009998      -0.004934       0.026148      -0.001072       0.000605      -0.007245       0.015998       0.012052      -0.013107       0.005443       0.007665              1.563639       2.047565      -0.240894       0.127897       1.315560      -0.034701       1.327792          -0.000001
           28              H      17.792659       6.711384      13.084964       0.161842       0.827448 0.59682969E+01  0.55268053E+02                                 1.545513                            1.496427      -1.025482       2.417743                    0.997629       3.393543       9.685180       0.470100       1.406992      -0.682125       0.011637       0.018030      -0.004449       0.021915       0.006395       0.007556      -0.006300      -0.006136       0.003483      -0.013985       0.005803       0.008182              1.563790       1.578924       0.375926      -0.147050       1.695108      -0.172270       1.417338          -0.000001
           29              H      11.085717       4.990152       1.816722       0.303152       0.574181 0.37328476E+01  0.31143039E+02                                 1.272873                            1.232797      -1.243815       2.392208                    0.998330       2.835251       8.013982       0.480852       1.526772      -0.659696      -0.001436       0.020970       0.017211       0.027166      -0.002221       0.004111       0.002133       0.000128       0.030778      -0.008408      -0.003028       0.011436              1.289809       1.226311      -0.149019      -0.143012       1.388778       0.227852       1.254337          -0.000001
           30              H      10.927000       3.593229       1.447470       0.297863       0.589043 0.38339101E+01  0.31402489E+02                                 1.201359                            1.180302      -0.960395       2.560907                    0.999574       2.328374       6.007711       0.548792       1.362624      -0.695973      -0.015987      -0.038680       0.000969       0.041864       0.008249       0.006292      -0.000383      -0.017440      -0.039750      -0.016566      -0.002190       0.018756              1.206531       1.189872       0.232358      -0.071540       1.341662      -0.118010       1.088058          -0.000002
           31              H       9.979053       9.347452       5.498505       0.151991       0.965611 0.69192695E+01  0.64313741E+02                                 1.515418                            1.459393      -0.786863       2.516562                    0.999889       3.007612       7.715110       0.570883       1.154291      -0.740953       0.014040      -0.018275      -0.004134       0.023413      -0.001565      -0.003881      -0.007617      -0.011662      -0.039717      -0.016337       0.001780       0.014557              1.526888       1.596727      -0.414212      -0.120344       1.711558       0.111456       1.272378          -0.000003
           32              H       9.154874      10.137278       6.574036       0.143276       0.945545 0.66344830E+01  0.61516085E+02                                 1.537127                            1.460072      -0.763918       2.521325                    0.999778       3.128021       8.228035       0.548216       1.204960      -0.727152      -0.009897      -0.002765       0.019780       0.022290       0.005406      -0.008574      -0.006010      -0.016684       0.007074      -0.014228      -0.000682       0.014910              1.566403       1.221718      -0.017782      -0.168013       1.255076       0.105490       2.222414          -0.000002
           33              H       8.512376       9.804050       5.182962       0.165605       1.004351 0.73886653E+01  0.70629129E+02                                 1.631407                            1.568597      -0.902105       2.480842                    0.999095       3.142630       8.491600       0.513098       1.248786      -0.718125      -0.018900      -0.007240      -0.011310       0.023185       0.010899       0.002110      -0.007751      -0.007066      -0.014521      -0.013871      -0.001375       0.015246              1.645144       1.966512       0.217632       0.380099       1.408724       0.105727       1.560196          -0.000002
           34              H       8.423933      11.474934       3.704609       0.155035       0.954778 0.69316386E+01  0.65743568E+02                                 1.613648                            1.545243      -0.974034       2.427836                    0.998909       3.327286       9.196518       0.499919       1.291782      -0.706306      -0.020779      -0.002001      -0.005599       0.021613      -0.002970       0.004967      -0.007026       0.012812       0.037806      -0.014720      -0.001612       0.016332              1.634398       2.267565       0.125868       0.125688       1.327704       0.021779       1.307925          -0.000001
           35              H       9.591027      12.514592       3.583763       0.146774       0.945355 0.66633731E+01  0.61397105E+02                                 1.493737                            1.430208      -0.789487       2.510781                    0.999776       3.029837       7.755868       0.577453       1.151160      -0.740942       0.004894       0.017866      -0.008039       0.020194       0.007344       0.005265      -0.006094      -0.006256       0.019645      -0.014190       0.003978       0.010212              1.514968       1.224723       0.181772      -0.013868       2.082972      -0.124420       1.237211          -0.000002
           36              H       9.813752      11.029553       3.132604       0.164916       0.951365 0.67489147E+01  0.62904601E+02                                 1.559171                            1.487294      -0.750140       2.547497                    0.999978       3.028201       8.010956       0.534646       1.229111      -0.722870       0.007282      -0.014010      -0.018390       0.024238      -0.004500       0.001238       0.000467       0.000660       0.043100      -0.011749      -0.002691       0.014441              1.584592       1.434780      -0.270905      -0.254854       1.640638       0.399093       1.678357          -0.000002
           37              H       9.571730      11.919103       5.673060       0.292479       0.514957 0.32466491E+01  0.26252946E+02                                 1.206256                            1.169053      -1.054626       2.483492                    0.999951       2.758217       7.766673       0.479843       1.578572      -0.651851      -0.014699       0.018517       0.017661       0.029510      -0.003305       0.003888       0.001011       0.006097       0.002438      -0.005970      -0.000197       0.006166              1.227176       1.048754      -0.094219      -0.107649       1.378231       0.240847       1.254542          -0.000001
           38              H      10.717405      11.220936       5.118510       0.291011       0.541745 0.34715812E+01  0.28522866E+02                                 1.243907                            1.205596      -1.099952       2.461807                    0.999878       2.793005       7.906733       0.474824       1.570029      -0.653262       0.025928      -0.005672      -0.003204       0.026734       0.001313       0.000114      -0.007019      -0.001240       0.017954      -0.006813      -0.003184       0.009997              1.262057       1.690782      -0.023773      -0.004223       1.067044       0.014089       1.028345          -0.000001
           39              H       5.570010       9.140566      11.954380       0.155893       0.885335 0.64876538E+01  0.61295392E+02                                 1.612761                            1.556924      -1.068553       2.394186                    0.996647       3.462816       9.956848       0.462687       1.401130      -0.683377      -0.014745      -0.017054       0.001774       0.022614       0.007058       0.003437      -0.006848       0.008657      -0.024852      -0.014144       0.001715       0.012429              1.631971       1.659572       0.353310      -0.065437       1.906037      -0.148962       1.330305          -0.000001
           40              H       6.021017      10.184982      10.876163       0.163226       0.968464 0.70413408E+01  0.67623190E+02                                 1.692698                            1.607369      -1.045396       2.411687                    0.996924       3.389500       9.694498       0.463510       1.375964      -0.689319      -0.005496       0.005835      -0.024690       0.025958      -0.002522       0.006258      -0.001240       0.010762       0.023395      -0.009843      -0.002075       0.011918              1.728941       1.476181      -0.058158       0.121838       1.459286      -0.399403       2.251354          -0.000002
           41              H       5.741612      10.648389      12.347802       0.159258       1.022892 0.78169405E+01  0.75487193E+02                                 1.637158                            1.604574      -0.746644       2.550134                    0.999894       3.089126       8.283067       0.513518       1.235134      -0.722924      -0.013034       0.019121       0.012755       0.026423      -0.003226      -0.000099       0.012095       0.000527      -0.010604      -0.013619       0.001611       0.012009              1.629710       1.554922      -0.273948      -0.133882       1.741885       0.281283       1.592323          -0.000003
           42              H       1.488488       8.792041       0.696880       0.147795       0.941816 0.68596779E+01  0.63834476E+02                                 1.509437                            1.468775      -0.698786       2.557780                    0.999982       3.042972       7.895860       0.558106       1.179337      -0.734536      -0.005553       0.016138       0.014170       0.022182      -0.006179       0.000837       0.000914      -0.021703       0.008897      -0.014034       0.002974       0.011060              1.518185       1.267437      -0.074317      -0.077564       1.611608       0.390051       1.675510          -0.000002
           43              H       2.595186       7.782724       0.233636       0.162845       0.836632 0.59133003E+01  0.54427602E+02                                 1.538178                            1.475137      -0.884556       2.484922                    0.999070       3.289971       9.247129       0.482226       1.379959      -0.688018       0.023652      -0.009998       0.004934       0.026148      -0.001072       0.000605      -0.007245       0.015998       0.012052      -0.013107       0.005443       0.007665              1.563639       2.047565      -0.240894       0.127897       1.315560      -0.034701       1.327792          -0.000001
           44              H       1.103461       7.314667       0.342398       0.161842       0.827448 0.59682969E+01  0.55268054E+02                                 1.545513                            1.496427      -1.025482       2.417743                    0.997629       3.393543       9.685180       0.470100       1.406992      -0.682125      -0.011637      -0.018030       0.004449       0.021915       0.006395       0.007556      -0.006300      -0.006136       0.003483      -0.013985       0.005803       0.008182              1.563790       1.578924       0.375926      -0.147050       1.695108      -0.172270       1.417338          -0.000001
           45              H       7.810403       9.035899      11.610640       0.303152       0.574181 0.37328482E+01  0.31143045E+02                                 1.272873                            1.232797      -1.243815       2.392208                    0.998330       2.835251       8.013981       0.480852       1.526772      -0.659696       0.001436      -0.020970      -0.017211       0.027166      -0.002221       0.004111       0.002133       0.000128       0.030778      -0.008408      -0.003028       0.011436              1.289809       1.226311      -0.149019      -0.143012       1.388778       0.227852       1.254337          -0.000001
           46              H       7.969120      10.432822      11.979892       0.297863       0.589043 0.38339101E+01  0.31402489E+02                                 1.201359                            1.180302      -0.960395       2.560907                    0.999574       2.328374       6.007711       0.548792       1.362624      -0.695973       0.015987       0.038680      -0.000969       0.041864       0.008249       0.006292      -0.000383      -0.017440      -0.039750      -0.016566      -0.002190       0.018756              1.206531       1.189872       0.232358      -0.071540       1.341662      -0.118010       1.088058          -0.000002
           47              H       8.917067       4.678599       7.928857       0.151991       0.965611 0.69192695E+01  0.64313741E+02                                 1.515418                            1.459393      -0.786863       2.516562                    0.999889       3.007612       7.715110       0.570883       1.154291      -0.740953      -0.014040       0.018275       0.004134       0.023413      -0.001565      -0.003881      -0.007617      -0.011662      -0.039717      -0.016337       0.001780       0.014557              1.526888       1.596727      -0.414212      -0.120344       1.711558       0.111456       1.272378          -0.000003
           48              H       9.741246       3.888773       6.853326       0.143276       0.945545 0.66344828E+01  0.61516085E+02                                 1.537128                            1.460072      -0.763918       2.521325                    0.999778       3.128021       8.228036       0.548216       1.204960      -0.727152       0.009897       0.002765      -0.019780       0.022290       0.005406      -0.008574      -0.006010      -0.016684       0.007074      -0.014228      -0.000682       0.014910              1.566403       1.221718      -0.017782      -0.168013       1.255077       0.105490       2.222415          -0.000002
           49              H      10.383744       4.222001       8.244400       0.165605       1.004351 0.73886666E+01  0.70629149E+02                                 1.631408                            1.568598      -0.902105       2.480842                    0.999095       3.142630       8.491602       0.513098       1.248787      -0.718125       0.018900       0.007240       0.011310       0.023185       0.010899       0.002110      -0.007751      -0.007066      -0.014521      -0.013871      -0.001375       0.015246              1.645145       1.966513       0.217632       0.380099       1.408725       0.105727       1.560196          -0.000002
           50              H      10.472187       2.551117       9.722753       0.155035       0.954778 0.69316386E+01  0.65743569E+02                                 1.613648                            1.545243      -0.974034       2.427836                    0.998909       3.327286       9.196518       0.499919       1.291782      -0.706306       0.020779       0.002001       0.005599       0.021613      -0.002970       0.004967      -0.007026       0.012812       0.037806      -0.014720      -0.001612       0.016332              1.634398       2.267565       0.125868       0.125688       1.327704       0.021779       1.307925          -0.000001
           51              H       9.305093       1.511459       9.843599       0.146773       0.945355 0.66633767E+01  0.61397145E+02                                 1.493738                            1.430208      -0.789487       2.510781                    0.999776       3.029838       7.755870       0.577453       1.151160      -0.740942      -0.004894      -0.017866       0.008039       0.020194       0.007344       0.005265      -0.006094      -0.006256       0.019645      -0.014190       0.003978       0.010212              1.514969       1.224723       0.181773      -0.013868       2.082973      -0.124420       1.237211          -0.000002
           52              H       9.082368       2.996498      10.294758       0.164916       0.951365 0.67489174E+01  0.62904627E+02                                 1.559170                            1.487294      -0.750140       2.547497                    0.999978       3.028202       8.010957       0.534646       1.229111      -0.722871      -0.007282       0.014010       0.018390       0.024238      -0.004500       0.001238       0.000467       0.000660       0.043100      -0.011749      -0.002691       0.014441              1.584592       1.434780      -0.270905      -0.254854       1.640638       0.399093       1.678356          -0.000002
           53              H       9.324390       2.106948       7.754302       0.292479       0.514956 0.32466447E+01  0.26252906E+02                                 1.206256                            1.169053      -1.054626       2.483492                    0.999951       2.758216       7.766673       0.479842       1.578574      -0.651851       0.014699      -0.018517      -0.017661       0.029510      -0.003305       0.003888       0.001011       0.006097       0.002438      -0.005970      -0.000197       0.006166              1.227176       1.048754      -0.094219      -0.107649       1.378231       0.240847       1.254542          -0.000001
           54              H       8.178715       2.805115       8.308852       0.291011       0.541745 0.34715805E+01  0.28522860E+02                                 1.243907                            1.205596      -1.099952       2.461807                    0.999878       2.793005       7.906734       0.474824       1.570029      -0.653262      -0.025928       0.005672       0.003204       0.026734       0.001313       0.000114      -0.007019      -0.001240       0.017954      -0.006813      -0.003184       0.009997              1.262057       1.690782      -0.023773      -0.004223       1.067044       0.014089       1.028345          -0.000001
           55              C      15.061806       9.082904      12.501545       0.556257      25.044671 0.26314402E+03  0.55282969E+04                                 7.916221                            5.757812      -0.047216       2.031457                    0.999611      23.114248      65.546162       0.617100       0.472447      -1.017796      -0.019075      -0.011670       0.066346       0.070013      -0.069532       0.008383       0.027589       0.042553      -0.234482      -0.091397      -0.020903       0.112299              9.584747       6.926146       2.771950      -1.208568       8.104577      -2.639925      13.723517           0.000000
           56              C      15.289221       9.571143      11.129538       0.081795      38.044570 0.41204479E+03  0.95073327E+04                                 9.956584                            6.812749       0.214483       2.075812                    0.999754      26.490514      74.144340       0.628435       0.422408      -1.066074       0.021750       0.074839      -0.031400       0.084023       0.041774      -0.006369      -0.002380      -0.034467      -0.095115      -0.034870      -0.026500       0.061370             12.872179       7.576477       3.064607      -3.130348      10.164782      -6.151625      20.875278          -0.000002
           57              C      14.959902       9.072687       9.911944      -0.191172      31.844389 0.44789935E+03  0.10580970E+05                                 8.608377                            6.982974       0.280656       2.049599                    0.999766      29.884993      85.385434       0.635081       0.408255      -1.072298      -0.012892       0.010041      -0.051176       0.053721       0.013166      -0.006022      -0.004734      -0.022757       0.011090      -0.019804       0.001094       0.018710              9.486209       7.184727       3.064074      -0.715216      10.268550      -1.738963      11.005350          -0.000005
           58              C      15.498661       9.975094       8.954171      -0.181514      32.440105 0.44519040E+03  0.10529468E+05                                 8.803946                            7.014028       0.219891       2.034372                    0.999786      29.954033      86.393173       0.624921       0.414401      -1.065415      -0.034432      -0.036536       0.000001       0.050204       0.010676      -0.010523      -0.012224      -0.012974       0.009964      -0.015274      -0.008160       0.023433              9.844059       6.664920       2.596746      -0.392798       9.410767      -2.217314      13.456489          -0.000006
           59              C      16.114447      10.955839       9.654408       0.096256      37.381086 0.41295873E+03  0.95510736E+04                                 9.891917                            6.867208       0.098902       2.043635                    0.999684      26.462408      74.595990       0.618409       0.428238      -1.060494      -0.031959      -0.026902       0.068905       0.080579      -0.013592      -0.014611      -0.014946       0.016013       0.171685      -0.048294      -0.013172       0.061467             12.635047       9.828138       6.752379      -2.944686      16.060468      -5.773435      12.016533          -0.000004
           60              C      16.934076      12.125650       9.258703       0.563016      24.582589 0.27278064E+03  0.57962797E+04                                 7.917468                            5.934337      -0.226356       1.974401                    0.999095      23.404369      67.267830       0.595399       0.484130      -1.009196       0.031250       0.051359      -0.062204       0.086508      -0.086040       0.008984       0.001901       0.053840      -0.074531      -0.078608      -0.024260       0.102868              9.403101       7.667400       3.697328      -1.625205      10.301309      -2.615140      10.240595          -0.000001
           61              C      13.893754      11.341232       5.582829       0.574429      25.420787 0.25581910E+03  0.53360608E+04                                 7.961072                            5.673639      -0.073966       2.025819                    0.999379      22.838002      64.509526       0.622295       0.471869      -1.018212      -0.003930       0.073520       0.029581       0.079345       0.008431      -0.032599      -0.065610       0.027341       0.218768      -0.079094      -0.030608       0.109702              9.688997      10.149229       0.150665       1.461795      12.074449       3.994251       6.843312           0.000000
           62              C      13.829639      10.039295       4.886083       0.077079      38.332145 0.40580443E+03  0.93128128E+04                                 9.918833                            6.709393       0.145254       2.048067                    0.999506      26.505268      73.600410       0.641595       0.415988      -1.071873      -0.056704      -0.037665      -0.058605       0.089825       0.025824       0.030435       0.001524       0.062832      -0.033014      -0.039392      -0.019156       0.058548             12.814540       9.391389       1.089248       1.730489      18.671093       8.423682      10.381137          -0.000002
           63              C      14.783189       9.122575       4.601557      -0.177601      32.469969 0.44305247E+03  0.10457847E+05                                 8.771109                            6.971513       0.136294       2.003586                    0.999673      30.001034      86.213920       0.630796       0.411368      -1.068236       0.015994      -0.047000      -0.032335       0.059248      -0.002618       0.017621       0.008828       0.000324      -0.041755      -0.026355       0.008743       0.017611              9.807655      11.355636       0.104179       1.924616      10.382113       3.756539       7.685217          -0.000004
           64              C      14.153956       8.140436       3.778460      -0.197638      34.335223 0.46488089E+03  0.11122469E+05                                 9.171751                            7.189274       0.131642       1.999272                    0.999687      30.602952      88.974674       0.614026       0.416927      -1.063064       0.053761       0.011575       0.028365       0.061877      -0.001535       0.006616       0.016479       0.002635      -0.025583      -0.021697       0.006274       0.015422             10.348237      10.870442      -0.854703       1.279227      11.983291       4.478310       8.190977          -0.000004
           65              C      12.867211       8.525584       3.628879       0.076193      37.890649 0.40665307E+03  0.93335799E+04                                 9.786980                            6.700188       0.080884       2.022790                    0.999490      26.654137      73.926152       0.644615       0.413982      -1.073581       0.010981       0.072345       0.053653       0.090736      -0.010387      -0.008764       0.032340      -0.064710      -0.016134      -0.032498      -0.022571       0.055070             12.412994      15.604577       3.848781       5.841073      11.093535       5.631268      10.540868          -0.000002
           66              C      11.752763       7.963637       2.830488       0.547675      25.582507 0.25814339E+03  0.53678158E+04                                 7.837445                            5.595321      -0.006215       2.036709                    0.999519      22.869401      63.375809       0.647663       0.454800      -1.033170      -0.065880      -0.018199      -0.032692       0.075764       0.012915      -0.040965      -0.077112      -0.055289       0.086471      -0.071840      -0.036934       0.108775              9.393998      11.566259       0.856595       2.690611       8.879282       3.814409       7.736452          -0.000000
           67              C       5.274305      12.331376       4.941941       0.573569      24.823820 0.25445050E+03  0.52921349E+04                                 7.805664                            5.640095      -0.008228       2.050492                    0.999527      22.615568      63.464249       0.628171       0.468814      -1.021460       0.006168       0.037785       0.063414       0.074075       0.050174      -0.036804      -0.076049      -0.010166      -0.088642      -0.084807      -0.027895       0.112701              9.380609       8.666958      -1.786730       1.033814       8.421943       4.073312      11.052924           0.000001
           68              C       5.110037      11.515302       3.725019       0.074417      37.289733 0.40728939E+03  0.93599493E+04                                 9.748581                            6.741301       0.179830       2.062893                    0.999620      26.458922      73.639085       0.636972       0.418423      -1.069793       0.036820      -0.068943      -0.033845       0.085173      -0.046266      -0.016004       0.004594      -0.003160      -0.083440      -0.039551      -0.022971       0.062522             12.366094       8.322144      -1.355081       0.799901      12.340721       8.440273      16.435418          -0.000002
           69              C       4.147200      11.492077       2.771945      -0.164158      32.386526 0.44657251E+03  0.10586424E+05                                 8.869876                            7.086081       0.050229       1.984902                    0.999381      29.947833      86.904862       0.612770       0.421649      -1.059195      -0.020858      -0.021382      -0.041128       0.050831      -0.013112       0.002497       0.006719      -0.007047       0.027624      -0.019488       0.005941       0.013547              9.885351       9.803275      -3.173348       0.450706      10.225518       3.636482       9.627261          -0.000005
           70              C       4.511305      10.462147       1.860630      -0.198386      33.009113 0.44863785E+03  0.10601229E+05                                 8.811733                            6.981462       0.214858       2.021981                    0.999754      30.195962      86.244089       0.636235       0.407407      -1.073013      -0.039558       0.038927       0.004668       0.055695      -0.021587       0.010708       0.017878      -0.001306       0.012606      -0.034360       0.011838       0.022522              9.837561       9.210198      -1.852947       1.483615       9.462288       4.098268      10.840196          -0.000005
           71              C       5.672425       9.932068       2.336764       0.086215      38.273806 0.40045753E+03  0.91501501E+04                                 9.893044                            6.651909       0.140479       2.047750                    0.999516      26.305286      72.638620       0.646944       0.414350      -1.074048       0.000124       0.056263       0.068187       0.088402       0.021075       0.015291       0.026541      -0.018408       0.098855      -0.039531      -0.013543       0.053074             12.813443      12.296769      -6.991077      -2.442018      15.474616       6.719889      10.668944          -0.000002
           72              C       6.567694       8.868603       1.824376       0.575262      25.775972 0.25517615E+03  0.53008958E+04                                 7.972167                            5.621693      -0.005748       2.048569                    0.999448      22.557744      62.871639       0.634851       0.464436      -1.025812       0.047522      -0.054320      -0.020290       0.074971       0.067492      -0.027506      -0.075001      -0.030625       0.040460      -0.086395      -0.032365       0.118760              9.727422       9.933307      -3.245464       0.134633      10.324789       4.376405       8.924171           0.000000
           73              C       8.093333       5.254420       2.337972       0.567768      25.688533 0.25060710E+03  0.51928031E+04                                 7.969229                            5.585273       0.056335       2.071733                    0.999648      22.613160      63.355213       0.633244       0.466796      -1.022484       0.001698       0.062228      -0.038630       0.073263      -0.015849      -0.040158       0.089220       0.003910       0.132521      -0.087084      -0.031315       0.118399              9.814421      10.015523       0.091272       1.837611      10.723816      -4.932529       8.703923          -0.000001
           74              C       8.193522       4.075598       3.220821       0.074376      38.843110 0.40021094E+03  0.91366683E+04                                 9.954345                            6.622045       0.191424       2.062609                    0.999423      26.320978      72.483756       0.652951       0.410891      -1.077060       0.062416      -0.031664       0.044856       0.083129      -0.016503       0.038938       0.000631       0.070768      -0.062235      -0.042357      -0.023745       0.066102             13.088622       9.323258      -0.883897       1.134491      16.665527      -9.933796      13.277080          -0.000005
           75              C       7.279499       3.251457       3.789202      -0.164196      33.379256 0.43837631E+03  0.10328481E+05                                 8.991138                            6.968991       0.130980       2.010718                    0.999618      29.668487      85.407300       0.625738       0.415455      -1.064730      -0.010075      -0.046956       0.033664       0.058648       0.005219       0.009533      -0.017354      -0.004547      -0.009735      -0.022615       0.004323       0.018291             10.227862      12.848156      -0.202473       0.891343       9.462850      -4.332208       8.372579          -0.000006
           76              C       8.017717       2.341369       4.594843      -0.187419      34.941505 0.46633424E+03  0.11173591E+05                                 9.333231                            7.227712       0.160592       2.017923                    0.999259      30.264876      88.253163       0.608520       0.420084      -1.060335      -0.063203       0.018307      -0.015090       0.067508      -0.001709       0.008942      -0.011271       0.013221      -0.005891      -0.016170       0.000313       0.015857             10.759387      11.684775       0.408739       0.181897      11.103013      -5.214892       9.490374          -0.000005
           77              C       9.317615       2.658186       4.436266       0.061342      38.582830 0.41303018E+03  0.95160833E+04                                 9.873284                            6.742306       0.183249       2.054169                    0.999495      26.772487      74.374982       0.644115       0.412730      -1.074486      -0.015266       0.069327      -0.055048       0.089831       0.003509      -0.005324      -0.048441      -0.040805       0.005999      -0.038714      -0.021660       0.060374             12.591143      16.861045      -4.497617       4.552361      10.921931      -5.356476       9.990455          -0.000002
           78              C      10.561488       2.080195       4.996993       0.520743      24.776231 0.25431796E+03  0.52798158E+04                                 7.710723                            5.564946       0.122439       2.082179                    0.999695      23.008133      64.154619       0.646083       0.456642      -1.029928       0.055694      -0.026112       0.024261       0.066123       0.012563      -0.014594       0.069233      -0.087047       0.118873      -0.073611      -0.027785       0.101396              9.315332      12.807133      -2.016821       1.781221       7.930021      -3.246845       7.208843          -0.000001
           79              C       3.834314       4.943147       0.925817       0.556257      25.044672 0.26314402E+03  0.55282968E+04                                 7.916221                            5.757812      -0.047216       2.031457                    0.999611      23.114248      65.546161       0.617100       0.472447      -1.017796       0.019075       0.011670      -0.066346       0.070013      -0.069532       0.008383       0.027589       0.042553      -0.234482      -0.091397      -0.020903       0.112299              9.584747       6.926147       2.771951      -1.208568       8.104577      -2.639925      13.723517           0.000000
           80              C       3.606899       4.454908       2.297824       0.081795      38.044571 0.41204479E+03  0.95073328E+04                                 9.956585                            6.812749       0.214483       2.075812                    0.999754      26.490514      74.144340       0.628435       0.422408      -1.066074      -0.021750      -0.074839       0.031400       0.084023       0.041774      -0.006369      -0.002380      -0.034467      -0.095115      -0.034870      -0.026500       0.061370             12.872179       7.576477       3.064607      -3.130348      10.164782      -6.151625      20.875279          -0.000002
           81              C       3.936218       4.953364       3.515418      -0.191172      31.844386 0.44789928E+03  0.10580968E+05                                 8.608376                            6.982973       0.280657       2.049600                    0.999766      29.884991      85.385423       0.635081       0.408255      -1.072298       0.012892      -0.010041       0.051176       0.053721       0.013166      -0.006022      -0.004734      -0.022758       0.011090      -0.019804       0.001094       0.018710              9.486207       7.184726       3.064073      -0.715216      10.268548      -1.738962      11.005348          -0.000005
           82              C       3.397459       4.050957       4.473191      -0.181514      32.440101 0.44519031E+03  0.10529466E+05                                 8.803945                            7.014027       0.219891       2.034372                    0.999786      29.954030      86.393159       0.624921       0.414401      -1.065415       0.034432       0.036536      -0.000001       0.050204       0.010676      -0.010523      -0.012224      -0.012974       0.009964      -0.015274      -0.008160       0.023433              9.844058       6.664920       2.596745      -0.392798       9.410765      -2.217314      13.456487          -0.000006
           83              C       2.781673       3.070212       3.772954       0.096256      37.381086 0.41295873E+03  0.95510736E+04                                 9.891917                            6.867207       0.098903       2.043635                    0.999684      26.462408      74.595987       0.618409       0.428238      -1.060494       0.031959       0.026902      -0.068905       0.080579      -0.013592      -0.014611      -0.014946       0.016013       0.171685      -0.048294      -0.013172       0.061467             12.635046       9.828138       6.752379      -2.944685      16.060467      -5.773435      12.016533          -0.000004
           84              C       1.962044       1.900401       4.168659       0.563016      24.582587 0.27278063E+03  0.57962795E+04                                 7.917468                            5.934337      -0.226356       1.974401                    0.999095      23.404369      67.267833       0.595399       0.484130      -1.009196      -0.031250      -0.051359       0.062204       0.086508      -0.086040       0.008984       0.001901       0.053840      -0.074531      -0.078608      -0.024260       0.102868              9.403101       7.667401       3.697328      -1.625205      10.301309      -2.615140      10.240594          -0.000001
           85              C       5.002366       2.684819       7.844533       0.574429      25.420786 0.25581910E+03  0.53360608E+04                                 7.961072                            5.673639      -0.073967       2.025819                    0.999379      22.838002      64.509527       0.622295       0.471869      -1.018212       0.003930      -0.073520      -0.029581       0.079345       0.008431      -0.032599      -0.065610       0.027341       0.218768      -0.079094      -0.030608       0.109702              9.688997      10.149228       0.150664       1.461794      12.074450       3.994251       6.843312           0.000000
           86              C       5.066481       3.986756       8.541279       0.077079      38.332145 0.40580443E+03  0.93128130E+04                                 9.918833                            6.709393       0.145254       2.048067                    0.999506      26.505268      73.600411       0.641595       0.415988      -1.071873       0.056704       0.037665       0.058605       0.089825       0.025824       0.030435       0.001524       0.062832      -0.033014      -0.039392      -0.019156       0.058548             12.814540       9.391389       1.089248       1.730489      18.671094       8.423682      10.381137          -0.000002
           87              C       4.112931       4.903476       8.825805      -0.177601      32.469970 0.44305247E+03  0.10457847E+05                                 8.771109                            6.971513       0.136293       2.003586                    0.999673      30.001035      86.213923       0.630796       0.411368      -1.068236      -0.015994       0.047000       0.032335       0.059248      -0.002618       0.017621       0.008828       0.000324      -0.041755      -0.026355       0.008743       0.017611              9.807655      11.355636       0.104179       1.924616      10.382113       3.756539       7.685216          -0.000004
           88              C       4.742164       5.885615       9.648902      -0.197638      34.335227 0.46488097E+03  0.11122471E+05                                 9.171752                            7.189274       0.131642       1.999272                    0.999687      30.602955      88.974684       0.614026       0.416927      -1.063064      -0.053761      -0.011575      -0.028365       0.061877      -0.001535       0.006616       0.016480       0.002635      -0.025583      -0.021697       0.006275       0.015422             10.348237      10.870443      -0.854703       1.279227      11.983292       4.478310       8.190977          -0.000004
           89              C       6.028909       5.500467       9.798483       0.076193      37.890651 0.40665310E+03  0.93335806E+04                                 9.786980                            6.700188       0.080884       2.022790                    0.999490      26.654138      73.926155       0.644615       0.413982      -1.073581      -0.010981      -0.072345      -0.053653       0.090736      -0.010387      -0.008764       0.032340      -0.064710      -0.016134      -0.032498      -0.022571       0.055070             12.412994      15.604578       3.848781       5.841073      11.093535       5.631268      10.540868          -0.000002
           90              C       7.143357       6.062414      10.596874       0.547675      25.582507 0.25814339E+03  0.53678157E+04                                 7.837445                            5.595321      -0.006215       2.036709                    0.999519      22.869401      63.375807       0.647663       0.454800      -1.033170       0.065880       0.018199       0.032692       0.075763       0.012915      -0.040965      -0.077112      -0.055289       0.086471      -0.071840      -0.036934       0.108775              9.393997      11.566259       0.856595       2.690611       8.879281       3.814409       7.736451          -0.000000
           91              C      13.621815       1.694675       8.485421       0.573569      24.823821 0.25445050E+03  0.52921349E+04                                 7.805664                            5.640095      -0.008228       2.050492                    0.999527      22.615568      63.464249       0.628171       0.468814      -1.021460      -0.006168      -0.037785      -0.063414       0.074075       0.050174      -0.036804      -0.076049      -0.010166      -0.088642      -0.084807      -0.027895       0.112701              9.380609       8.666958      -1.786730       1.033815       8.421944       4.073312      11.052924           0.000001
           92              C      13.786083       2.510749       9.702343       0.074417      37.289732 0.40728939E+03  0.93599492E+04                                 9.748580                            6.741301       0.179830       2.062893                    0.999620      26.458922      73.639083       0.636972       0.418423      -1.069793      -0.036820       0.068943       0.033845       0.085173      -0.046266      -0.016004       0.004594      -0.003160      -0.083440      -0.039551      -0.022971       0.062522             12.366094       8.322144      -1.355081       0.799901      12.340720       8.440273      16.435417          -0.000002
           93              C      14.748920       2.533974      10.655417      -0.164158      32.386525 0.44657249E+03  0.10586424E+05                                 8.869876                            7.086081       0.050230       1.984902                    0.999381      29.947833      86.904859       0.612770       0.421649      -1.059195       0.020858       0.021382       0.041128       0.050831      -0.013112       0.002497       0.006719      -0.007047       0.027624      -0.019488       0.005941       0.013547              9.885351       9.803275      -3.173347       0.450706      10.225517       3.636482       9.627261          -0.000005
           94              C      14.384815       3.563904      11.566732      -0.198386      33.009116 0.44863790E+03  0.10601231E+05                                 8.811734                            6.981463       0.214857       2.021981                    0.999754      30.195964      86.244098       0.636235       0.407407      -1.073013       0.039558      -0.038927      -0.004668       0.055695      -0.021587       0.010708       0.017878      -0.001306       0.012605      -0.034360       0.011838       0.022522              9.837561       9.210198      -1.852947       1.483615       9.462288       4.098268      10.840197          -0.000005
           95              C      13.223695       4.093983      11.090598       0.086215      38.273808 0.40045754E+03  0.91501504E+04                                 9.893045                            6.651909       0.140479       2.047750                    0.999516      26.305286      72.638623       0.646944       0.414350      -1.074048      -0.000124      -0.056263      -0.068187       0.088402       0.021075       0.015291       0.026541      -0.018408       0.098855      -0.039531      -0.013543       0.053074             12.813444      12.296770      -6.991077      -2.442018      15.474617       6.719889      10.668945          -0.000003
           96              C      12.328426       5.157448      11.602986       0.575262      25.775973 0.25517616E+03  0.53008961E+04                                 7.972167                            5.621693      -0.005748       2.048569                    0.999448      22.557745      62.871640       0.634851       0.464435      -1.025812      -0.047522       0.054320       0.020290       0.074971       0.067492      -0.027506      -0.075001      -0.030625       0.040460      -0.086395      -0.032365       0.118760              9.727422       9.933307      -3.245464       0.134633      10.324788       4.376404       8.924170           0.000000
           97              C      10.802787       8.771631      11.089390       0.567768      25.688533 0.25060709E+03  0.51928030E+04                                 7.969229                            5.585274       0.056335       2.071733                    0.999648      22.613160      63.355215       0.633244       0.466796      -1.022484      -0.001697      -0.062228       0.038630       0.073263      -0.015849      -0.040158       0.089220       0.003910       0.132521      -0.087084      -0.031315       0.118399              9.814421      10.015523       0.091272       1.837611      10.723817      -4.932530       8.703924          -0.000001
           98              C      10.702598       9.950453      10.206541       0.074376      38.843113 0.40021097E+03  0.91366692E+04                                 9.954345                            6.622045       0.191423       2.062608                    0.999423      26.320979      72.483760       0.652951       0.410891      -1.077060      -0.062416       0.031664      -0.044856       0.083129      -0.016503       0.038938       0.000631       0.070768      -0.062235      -0.042357      -0.023745       0.066102             13.088623       9.323258      -0.883897       1.134491      16.665529      -9.933797      13.277081          -0.000005
           99              C      11.616621      10.774594       9.638160      -0.164196      33.379250 0.43837621E+03  0.10328478E+05                                 8.991138                            6.968991       0.130980       2.010718                    0.999618      29.668483      85.407287       0.625738       0.415455      -1.064730       0.010075       0.046956      -0.033664       0.058648       0.005219       0.009533      -0.017354      -0.004547      -0.009735      -0.022615       0.004323       0.018291             10.227861      12.848155      -0.202473       0.891343       9.462850      -4.332207       8.372578          -0.000006
          100              C      10.878403      11.684682       8.832519      -0.187419      34.941507 0.46633426E+03  0.11173592E+05                                 9.333230                            7.227712       0.160592       2.017923                    0.999259      30.264877      88.253164       0.608520       0.420084      -1.060335       0.063203      -0.018307       0.015090       0.067508      -0.001709       0.008942      -0.011271       0.013221      -0.005891      -0.016170       0.000313       0.015857             10.759387      11.684774       0.408740       0.181897      11.103013      -5.214892       9.490374          -0.000005
          101              C       9.578505      11.367865       8.991096       0.061342      38.582830 0.41303018E+03  0.95160833E+04                                 9.873284                            6.742307       0.183249       2.054169                    0.999495      26.772487      74.374983       0.644115       0.412730      -1.074486       0.015266      -0.069327       0.055049       0.089831       0.003509      -0.005324      -0.048441      -0.040805       0.005999      -0.038714      -0.021660       0.060374             12.591144      16.861045      -4.497617       4.552361      10.921931      -5.356476       9.990455          -0.000002
          102              C       8.334632      11.945856       8.430369       0.520743      24.776233 0.25431798E+03  0.52798164E+04                                 7.710722                            5.564946       0.122439       2.082179                    0.999695      23.008134      64.154618       0.646083       0.456642      -1.029928      -0.055694       0.026112      -0.024261       0.066123       0.012563      -0.014594       0.069233      -0.087047       0.118873      -0.073611      -0.027785       0.101396              9.315332      12.807133      -2.016821       1.781221       7.930021      -3.246845       7.208843          -0.000001
          103              C      12.812324       4.089146       1.626054      -0.296757      22.865656 0.36038750E+03  0.81178418E+04                                 6.957551                            6.231674       0.095122       2.042323                    0.995246      28.597798      81.562763       0.672921       0.404083      -1.067830      -0.112486       0.021392      -0.027714       0.117809      -0.026136       0.046517      -0.000987       0.152437      -0.147178      -0.065952      -0.051877       0.117829              7.254509       8.874667      -0.800002       0.994715       6.247536      -0.826277       6.641325          -0.000003
          104              C      17.216163       5.976475      13.307858      -0.296084      22.690461 0.36676689E+03  0.82743945E+04                                 6.908069                            6.297874       0.180943       2.072221                    0.995041      28.293747      80.014764       0.669470       0.405536      -1.069898       0.023634      -0.026682       0.110141       0.115765      -0.018625       0.036998      -0.052500      -0.023588       0.298501      -0.072419      -0.053807       0.126225              7.184885       6.737068      -0.169163       0.425286       5.892135      -0.261913       8.925452          -0.000001
          105              C       9.327013      10.038823       5.634121      -0.290866      20.163267 0.31457190E+03  0.68329648E+04                                 6.310624                            5.783935       0.413420       2.157026                    0.995896      27.441811      76.269740       0.707064       0.398803      -1.073864       0.034244       0.092460      -0.046030       0.108813       0.057715      -0.031757      -0.071473      -0.139405      -0.102562      -0.076747      -0.065383       0.142130              6.413671       5.889258       0.266798      -0.253540       6.744419      -0.178435       6.607336          -0.000007
          106              C       9.373112      11.598509       3.769061      -0.287881      20.681901 0.32721729E+03  0.71724883E+04                                 6.435117                            5.914569       0.388107       2.149279                    0.995348      27.549235      76.723396       0.696997       0.400905      -1.073281       0.030941      -0.032301       0.098613       0.108283      -0.009124       0.057151      -0.054250       0.005318       0.353206      -0.081194      -0.067806       0.149001              6.550221       6.227488      -0.069636       0.525621       6.598575       0.063713       6.824602          -0.000004
          107              C       6.083796       9.936905      11.801308      -0.296757      22.865658 0.36038754E+03  0.81178429E+04                                 6.957552                            6.231674       0.095122       2.042323                    0.995246      28.597799      81.562766       0.672921       0.404083      -1.067830       0.112486      -0.021392       0.027714       0.117809      -0.026136       0.046517      -0.000987       0.152437      -0.147178      -0.065952      -0.051877       0.117829              7.254510       8.874668      -0.800002       0.994715       6.247536      -0.826278       6.641325          -0.000003
          108              C       1.679957       8.049576       0.119504      -0.296084      22.690460 0.36676686E+03  0.82743937E+04                                 6.908069                            6.297874       0.180943       2.072221                    0.995041      28.293746      80.014760       0.669470       0.405536      -1.069898      -0.023634       0.026682      -0.110141       0.115765      -0.018625       0.036998      -0.052500      -0.023588       0.298501      -0.072419      -0.053807       0.126226              7.184885       6.737068      -0.169163       0.425286       5.892134      -0.261913       8.925452          -0.000001
          109              C       9.569107       3.987228       7.793241      -0.290866      20.163265 0.31457187E+03  0.68329640E+04                                 6.310624                            5.783934       0.413420       2.157026                    0.995896      27.441810      76.269736       0.707064       0.398803      -1.073864      -0.034244      -0.092460       0.046030       0.108813       0.057715      -0.031757      -0.071473      -0.139405      -0.102562      -0.076747      -0.065383       0.142130              6.413671       5.889258       0.266799      -0.253539       6.744418      -0.178435       6.607336          -0.000007
          110              C       9.523008       2.427542       9.658301      -0.287881      20.681899 0.32721725E+03  0.71724872E+04                                 6.435117                            5.914569       0.388107       2.149279                    0.995348      27.549234      76.723392       0.696997       0.400905      -1.073281      -0.030941       0.032301      -0.098613       0.108283      -0.009124       0.057151      -0.054250       0.005318       0.353206      -0.081194      -0.067806       0.149001              6.550221       6.227487      -0.069636       0.525621       6.598575       0.063713       6.824601          -0.000004
          111              O       9.544070       8.522424       0.007251      -0.547324      31.978293 0.49488019E+03  0.11668484E+05                                 7.943511                            6.840051       0.314932       2.151361                    0.997207      27.413701      71.679336       0.732726       0.354527      -1.141028      -0.023294      -0.002074      -0.023625       0.033242      -0.025447       0.035503       0.051358       0.031270       0.064975      -0.079153       0.018525       0.060627              8.675895       6.474466       1.042137       1.266379       5.999849       0.748808      13.553370          -0.000005
          112              O      14.419863       8.023903      12.660660      -0.584814      41.928742 0.63927709E+03  0.16082775E+05                                 9.688922                            7.919277       0.024800       2.042030                    0.995581      28.871745      78.190626       0.661791       0.367886      -1.129589       0.014986       0.018600      -0.027695       0.036572       0.002784       0.001039      -0.017265      -0.023666      -0.278598      -0.094827       0.034343       0.060485             11.154507      12.463070       4.837480      -2.190118      12.295792      -2.665302       8.704660          -0.000000
          113              O      15.993985      10.736656      10.995532      -0.106325      23.564122 0.31350100E+03  0.66088353E+04                                 6.619660                            5.495576       0.051024       2.137163                    0.998848      22.298721      55.520388       0.804269       0.361259      -1.133228      -0.065739      -0.090789      -0.120661       0.164691       0.037220      -0.042778      -0.079776      -0.033488       0.065954      -0.066379      -0.049983       0.116362              7.614012       5.793003       2.173481      -1.565782       7.804477      -3.412676       9.244555          -0.000005
          114              O       4.654165      12.868314      10.093885      -0.521964      26.578375 0.43104982E+03  0.98188315E+04                                 6.941821                            6.374603       0.667198       2.262287                    0.997908      27.038369      69.494766       0.760613       0.353517      -1.141814      -0.013044       0.000454      -0.022284       0.025825      -0.068591       0.047745       0.053379       0.015594      -0.151009      -0.118789       0.024589       0.094200              7.098482       6.390094       1.281176       0.904460       7.954828       1.305424       6.950524          -0.000010
          115              O       4.358320      12.220217       7.969005      -0.620726      44.802201 0.68867466E+03  0.17711350E+05                                10.220810                            8.229171      -0.299253       1.937269                    0.994128      29.721775      82.297807       0.645861       0.368748      -1.125076      -0.014682      -0.024062       0.044571       0.052736      -0.022169      -0.020582       0.002998       0.052476       0.147053      -0.059036       0.001223       0.057813             12.095169      11.506472       1.306053      -2.454745       8.379248      -3.988178      16.399787          -0.000002
          116              O      12.818667      12.016353       5.633987      -0.578536      39.279733 0.59189094E+03  0.14568882E+05                                 9.123961                            7.513615       0.231562       2.119966                    0.996199      28.072040      74.565110       0.695720       0.357674      -1.140518       0.038010      -0.012294       0.002251       0.040012      -0.048550      -0.021822      -0.029186       0.030916      -0.007031      -0.069541       0.017414       0.052127             10.274965      12.346976      -3.847697      -0.730454      12.612795       1.692473       5.865122          -0.000002
          117              O      15.009893      11.649324       6.037479      -0.531652      41.438286 0.59590104E+03  0.14724324E+05                                 9.636572                            7.657837       0.042086       2.071545                    0.994707      27.708579      74.267100       0.671700       0.369037      -1.129180      -0.019399      -0.009542      -0.005488       0.022305       0.037583       0.013328      -0.042126       0.080928       0.125293      -0.090777       0.033990       0.056787             11.358596      14.319263       4.571337       4.164549      10.574561       3.050298       9.181963          -0.000001
          118              O      12.637972       9.694758       4.302798      -0.120914      24.529684 0.31754776E+03  0.66935879E+04                                 6.726772                            5.482760       0.285820       2.213695                    0.999468      22.207027      54.698876       0.818532       0.354994      -1.141946       0.152399      -0.083596      -0.016781       0.174629       0.048765       0.041160       0.068619      -0.046175      -0.021990      -0.061418      -0.050069       0.111486              7.738180       7.818047       1.366469       1.744811       8.734154       3.818995       6.662339          -0.000002
          119              O      11.970795       6.970267       2.147169      -0.562662      35.848678 0.52513374E+03  0.12510645E+05                                 8.574534                            7.083444       0.688492       2.282226                    0.995788      27.135798      70.284032       0.717540       0.358303      -1.143124      -0.021474       0.018033       0.024671       0.037350       0.015997      -0.044521      -0.001478      -0.147579       0.061625      -0.101719       0.035320       0.066400              9.613016       7.176086       0.049408      -0.049043      12.957386       4.963011       8.705575          -0.000000
          120              O      10.641056       8.590878       2.897490      -0.566947      36.970100 0.52859836E+03  0.12616084E+05                                 8.713518                            7.028186       0.468293       2.208618                    0.996102      27.282039      70.766920       0.732344       0.350423      -1.149299       0.024205      -0.023026      -0.013622       0.036079      -0.032646      -0.007193      -0.037978       0.081397      -0.086312      -0.071866       0.004895       0.066972              9.838917      14.962995      -1.490053       2.042014       7.533698       1.758560       7.020058          -0.000003
          121              O       6.263860      12.073428       5.692664      -0.553222      34.746576 0.51812912E+03  0.12333236E+05                                 8.377246                            7.002852       0.512811       2.223610                    0.996740      27.248659      71.125492       0.724976       0.354930      -1.142965      -0.033854       0.002615      -0.009906       0.035371       0.029402       0.033502      -0.045180       0.064518       0.040099      -0.081842       0.027533       0.054309              9.295200      10.650784      -0.408658       3.462048       5.799946       1.261105      11.434869          -0.000003
          122              O       4.337589       0.437801       5.141605      -0.563779      40.551357 0.60631568E+03  0.15056594E+05                                 9.482210                            7.722183       0.073206       2.072169                    0.995486      28.207437      75.955992       0.668753       0.368818      -1.128605       0.018543      -0.010355      -0.025863       0.033466      -0.010570      -0.042174      -0.030308      -0.019380      -0.171643      -0.084311       0.036986       0.047325             10.999659      12.267564      -4.859403      -2.946990      11.410546       2.684786       9.320867          -0.000002
          123              O       6.060788      10.561015       3.476613      -0.114659      24.067499 0.31039803E+03  0.65092990E+04                                 6.639333                            5.414262       0.176534       2.173008                    0.999401      22.243767      54.746450       0.824708       0.354153      -1.141997      -0.140943       0.029746      -0.091328       0.170559      -0.030752      -0.034327       0.077723      -0.076261       0.036711      -0.062129      -0.051617       0.113745              7.654104       6.637779      -1.872316      -0.485825       8.321714       4.070737       8.002818          -0.000002
          124              O       7.633953       8.679363       2.487285      -0.561216      34.526324 0.50655849E+03  0.11991934E+05                                 8.344105                            6.905521       0.389323       2.178143                    0.997003      27.371859      71.290569       0.732912       0.353016      -1.144320      -0.027538      -0.006681      -0.014926       0.032027       0.008020       0.020618      -0.060852       0.086173      -0.085555      -0.092275       0.029619       0.062656              9.284745      13.878330      -3.045661       1.586289       7.271266       0.846068       6.704640          -0.000005
          125              O       6.204528       8.283721       0.789126      -0.550087      40.286451 0.56180872E+03  0.13694537E+05                                 9.454096                            7.420230       0.122657       2.088670                    0.996327      27.935204      74.644321       0.683706       0.367517      -1.129060       0.008002       0.018779       0.018064       0.027258       0.073815      -0.016723      -0.006823      -0.039432       0.138572      -0.100071       0.034128       0.065944             11.139099       7.210947       0.602403       1.300356      12.671884       6.729504      13.534467          -0.000001
          126              O       9.173061       5.907925       2.203833      -0.581806      39.648517 0.59319739E+03  0.14633952E+05                                 9.239554                            7.555522      -0.014634       2.036840                    0.995851      28.331337      75.758258       0.687991       0.360878      -1.136045      -0.032793      -0.014974       0.003039       0.036178       0.037709      -0.037796       0.047842       0.007883      -0.041421      -0.083909       0.037789       0.046120             10.495464      11.829576       4.020489      -1.332241      12.968585      -2.658694       6.688231          -0.000003
          127              O       6.991678       5.507727       1.828672      -0.528479      41.342404 0.57994817E+03  0.14240282E+05                                 9.626190                            7.563687       0.036485       2.068081                    0.994661      27.725428      74.198487       0.674322       0.369921      -1.127947       0.009249      -0.003597       0.016041       0.018862      -0.043970       0.017671       0.065849       0.062011       0.069875      -0.101432       0.035436       0.065996             11.311105      14.500326      -2.616149       5.353398       8.201784      -3.217532      11.231207          -0.000001
          128              O       9.456477       3.726071       3.614512      -0.122159      24.276964 0.31265003E+03  0.65645608E+04                                 6.664667                            5.424101       0.254140       2.198589                    0.999453      22.242853      54.673619       0.826667       0.352881      -1.143691      -0.144803      -0.065930       0.055474       0.168499      -0.056084       0.044437      -0.058745      -0.025010      -0.033798      -0.057155      -0.051251       0.108406              7.712256       7.309288      -1.531895       1.348817       8.263583      -4.177110       7.563898          -0.000003
          129              O      11.662743       2.499794       4.649090      -0.527595      31.886368 0.46317738E+03  0.10727868E+05                                 7.926512                            6.615538       0.579792       2.246155                    0.997906      26.799009      69.157818       0.746321       0.354335      -1.142656      -0.013880      -0.012154       0.012692       0.022393       0.025987      -0.017983       0.051606       0.079911      -0.038988      -0.083476       0.029132       0.054343              8.821748      13.616212       0.627098      -0.875176       6.327247      -1.894330       6.521785          -0.000006
          130              O      10.455016       1.146121       5.808677      -0.568087      39.280276 0.60604854E+03  0.14969615E+05                                 9.159846                            7.643519       0.272377       2.150806                    0.991450      27.541288      72.708128       0.685950       0.361502      -1.140235       0.007828       0.020313      -0.013615       0.025676      -0.001246      -0.002634      -0.003028      -0.115337       0.090200      -0.072784       0.029454       0.043330             10.432956       9.553986      -0.173964       0.200753      12.000613      -4.009890       9.744269          -0.000000
          131              O       3.311579       4.261484      -0.007251      -0.547324      31.978295 0.49488023E+03  0.11668485E+05                                 7.943512                            6.840051       0.314932       2.151361                    0.997207      27.413700      71.679337       0.732726       0.354527      -1.141028       0.023294       0.002073       0.023625       0.033242      -0.025447       0.035503       0.051358       0.031270       0.064975      -0.079153       0.018525       0.060627              8.675896       6.474466       1.042137       1.266379       5.999849       0.748808      13.553371          -0.000005
          132              O       4.476257       6.002148       0.766702      -0.584814      41.928744 0.63927708E+03  0.16082775E+05                                 9.688922                            7.919277       0.024801       2.042030                    0.995581      28.871746      78.190630       0.661791       0.367886      -1.129589      -0.014986      -0.018600       0.027695       0.036572       0.002784       0.001039      -0.017265      -0.023666      -0.278598      -0.094827       0.034343       0.060485             11.154508      12.463072       4.837481      -2.190119      12.295792      -2.665302       8.704660          -0.000000
          133              O       2.902135       3.289395       2.431830      -0.106325      23.564121 0.31350098E+03  0.66088348E+04                                 6.619660                            5.495576       0.051024       2.137163                    0.998848      22.298720      55.520385       0.804269       0.361259      -1.133228       0.065739       0.090789       0.120661       0.164691       0.037220      -0.042778      -0.079776      -0.033488       0.065954      -0.066379      -0.049983       0.116362              7.614011       5.793003       2.173481      -1.565782       7.804477      -3.412676       9.244555          -0.000005
          134              O       1.472655       1.157737       3.333477      -0.521964      26.578374 0.43104980E+03  0.98188310E+04                                 6.941821                            6.374603       0.667198       2.262287                    0.997908      27.038368      69.494763       0.760613       0.353517      -1.141814       0.013044      -0.000454       0.022284       0.025825      -0.068591       0.047745       0.053379       0.015593      -0.151009      -0.118789       0.024589       0.094200              7.098482       6.390094       1.281176       0.904460       7.954828       1.305424       6.950523          -0.000010
          135              O      14.537800       1.805834       5.458357      -0.620726      44.802202 0.68867475E+03  0.17711353E+05                                10.220811                            8.229171      -0.299253       1.937269                    0.994128      29.721775      82.297807       0.645861       0.368748      -1.125076       0.014682       0.024062      -0.044571       0.052736      -0.022169      -0.020582       0.002998       0.052476       0.147053      -0.059036       0.001223       0.057813             12.095169      11.506474       1.306054      -2.454747       8.379248      -3.988177      16.399785          -0.000002
          136              O       6.077453       2.009698       7.793375      -0.578536      39.279732 0.59189093E+03  0.14568881E+05                                 9.123961                            7.513614       0.231562       2.119966                    0.996199      28.072040      74.565109       0.695720       0.357674      -1.140519      -0.038010       0.012294      -0.002251       0.040012      -0.048550      -0.021822      -0.029186       0.030916      -0.007031      -0.069541       0.017414       0.052127             10.274964      12.346975      -3.847696      -0.730454      12.612795       1.692473       5.865122          -0.000002
          137              O       3.886227       2.376727       7.389883      -0.531652      41.438282 0.59590108E+03  0.14724325E+05                                 9.636571                            7.657838       0.042086       2.071545                    0.994707      27.708579      74.267101       0.671700       0.369037      -1.129180       0.019399       0.009542       0.005488       0.022305       0.037583       0.013328      -0.042126       0.080928       0.125293      -0.090777       0.033990       0.056787             11.358594      14.319259       4.571335       4.164547      10.574561       3.050297       9.181963          -0.000001
          138              O       6.258148       4.331293       9.124564      -0.120914      24.529684 0.31754775E+03  0.66935877E+04                                 6.726772                            5.482760       0.285820       2.213695                    0.999468      22.207027      54.698875       0.818532       0.354994      -1.141946      -0.152399       0.083596       0.016781       0.174629       0.048765       0.041160       0.068619      -0.046175      -0.021990      -0.061418      -0.050069       0.111486              7.738180       7.818047       1.366468       1.744811       8.734154       3.818994       6.662339          -0.000002
          139              O       6.925325       7.055784      11.280193      -0.562662      35.848678 0.52513373E+03  0.12510645E+05                                 8.574533                            7.083444       0.688492       2.282226                    0.995788      27.135798      70.284031       0.717540       0.358303      -1.143124       0.021474      -0.018033      -0.024671       0.037350       0.015997      -0.044521      -0.001478      -0.147579       0.061625      -0.101719       0.035320       0.066400              9.613015       7.176086       0.049408      -0.049042      12.957385       4.963010       8.705574          -0.000000
          140              O       8.255064       5.435173      10.529872      -0.566947      36.970100 0.52859835E+03  0.12616083E+05                                 8.713518                            7.028186       0.468293       2.208618                    0.996102      27.282038      70.766918       0.732344       0.350423      -1.149299      -0.024205       0.023026       0.013622       0.036079      -0.032646      -0.007193      -0.037978       0.081397      -0.086313      -0.071866       0.004895       0.066972              9.838917      14.962995      -1.490053       2.042014       7.533698       1.758560       7.020058          -0.000004
          141              O      12.632260       1.952623       7.734698      -0.553222      34.746578 0.51812913E+03  0.12333237E+05                                 8.377246                            7.002852       0.512812       2.223610                    0.996740      27.248659      71.125493       0.724976       0.354930      -1.142965       0.033854      -0.002615       0.009906       0.035371       0.029402       0.033502      -0.045180       0.064518       0.040099      -0.081842       0.027533       0.054309              9.295200      10.650784      -0.408659       3.462049       5.799946       1.261105      11.434870          -0.000003
          142              O      14.472182       0.804342       8.285757      -0.563779      40.551361 0.60631572E+03  0.15056596E+05                                 9.482210                            7.722183       0.073206       2.072169                    0.995486      28.207437      75.955991       0.668753       0.368818      -1.128605      -0.018543       0.010355       0.025863       0.033466      -0.010570      -0.042174      -0.030308      -0.019380      -0.171643      -0.084311       0.036986       0.047325             10.999660      12.267565      -4.859405      -2.946989      11.410548       2.684787       9.320866          -0.000002
          143              O      12.835332       3.465036       9.950749      -0.114659      24.067498 0.31039802E+03  0.65092987E+04                                 6.639334                            5.414262       0.176534       2.173008                    0.999401      22.243765      54.746447       0.824707       0.354153      -1.141997       0.140943      -0.029746       0.091328       0.170559      -0.030752      -0.034327       0.077723      -0.076261       0.036711      -0.062129      -0.051617       0.113745              7.654104       6.637780      -1.872317      -0.485825       8.321715       4.070737       8.002818          -0.000002
          144              O      11.262167       5.346688      10.940077      -0.561216      34.526323 0.50655849E+03  0.11991934E+05                                 8.344104                            6.905521       0.389324       2.178144                    0.997003      27.371859      71.290568       0.732912       0.353016      -1.144320       0.027538       0.006681       0.014926       0.032027       0.008020       0.020618      -0.060852       0.086173      -0.085555      -0.092275       0.029619       0.062656              9.284745      13.878329      -3.045661       1.586289       7.271266       0.846068       6.704640          -0.000005
          145              O      12.691592       5.742330      12.638236      -0.550087      40.286458 0.56180887E+03  0.13694542E+05                                 9.454097                            7.420232       0.122657       2.088670                    0.996327      27.935206      74.644332       0.683706       0.367517      -1.129060      -0.008002      -0.018779      -0.018064       0.027258       0.073815      -0.016723      -0.006823      -0.039432       0.138572      -0.100071       0.034128       0.065944             11.139101       7.210949       0.602401       1.300355      12.671885       6.729505      13.534469          -0.000001
          146              O       9.723059       8.118126      11.223529      -0.581806      39.648519 0.59319743E+03  0.14633953E+05                                 9.239555                            7.555522      -0.014634       2.036840                    0.995851      28.331338      75.758262       0.687991       0.360878      -1.136045       0.032793       0.014974      -0.003039       0.036178       0.037709      -0.037796       0.047842       0.007883      -0.041421      -0.083909       0.037789       0.046120             10.495464      11.829576       4.020489      -1.332241      12.968585      -2.658695       6.688232          -0.000003
          147              O      11.904442       8.518324      11.598690      -0.528479      41.342405 0.57994821E+03  0.14240283E+05                                 9.626190                            7.563687       0.036485       2.068081                    0.994661      27.725429      74.198491       0.674322       0.369921      -1.127947      -0.009249       0.003597      -0.016041       0.018862      -0.043970       0.017671       0.065849       0.062011       0.069875      -0.101432       0.035436       0.065996             11.311105      14.500324      -2.616148       5.353397       8.201784      -3.217532      11.231208          -0.000001
          148              O       9.439643      10.299980       9.812850      -0.122160      24.276964 0.31265003E+03  0.65645607E+04                                 6.664667                            5.424101       0.254140       2.198589                    0.999453      22.242853      54.673619       0.826667       0.352881      -1.143691       0.144803       0.065930      -0.055474       0.168499      -0.056084       0.044437      -0.058745      -0.025010      -0.033798      -0.057155      -0.051251       0.108406              7.712257       7.309288      -1.531895       1.348817       8.263583      -4.177110       7.563899          -0.000003
          149              O       7.233377      11.526257       8.778272      -0.527595      31.886365 0.46317732E+03  0.10727866E+05                                 7.926512                            6.615537       0.579792       2.246155                    0.997906      26.799008      69.157813       0.746321       0.354335      -1.142656       0.013880       0.012154      -0.012692       0.022393       0.025987      -0.017983       0.051606       0.079911      -0.038988      -0.083476       0.029132       0.054343              8.821747      13.616211       0.627098      -0.875175       6.327247      -1.894329       6.521784          -0.000006
          150              O       8.441104      12.879930       7.618685      -0.568087      39.280277 0.60604857E+03  0.14969616E+05                                 9.159846                            7.643519       0.272377       2.150806                    0.991450      27.541289      72.708129       0.685950       0.361502      -1.140235      -0.007828      -0.020313       0.013615       0.025676      -0.001246      -0.002634      -0.003028      -0.115337       0.090200      -0.072784       0.029454       0.043330             10.432956       9.553986      -0.173964       0.200753      12.000613      -4.009889       9.744269          -0.000000
          151              N      11.401757       4.340031       1.279896      -0.133156      20.663932 0.31114370E+03  0.66795213E+04                                 6.418511                            5.738810      -0.418784       1.958554                    0.996311      23.978559      64.331139       0.718800       0.396930      -1.084865       0.117773       0.007730      -0.104521       0.157654       0.000743       0.051045      -0.026518       0.035496       0.040873      -0.052993      -0.014214       0.067207              6.775066       7.554493      -0.576061       0.803394       5.417222      -0.701364       7.353484          -0.000001
          152              N       9.818075      11.255329       5.117168      -0.105047      19.944634 0.31908671E+03  0.69754506E+04                                 6.575696                            6.087624      -0.797194       1.842826                    0.991945      24.683632      69.461470       0.643316       0.435530      -1.047508      -0.100701      -0.098955      -0.083054       0.163801       0.017212       0.014899      -0.050625      -0.034632       0.111309      -0.058687      -0.013439       0.072126              6.750809       6.158793       0.430901       0.180834       7.121314      -0.684279       6.972322           0.000000
          153              N       7.494363       9.686020      12.147466      -0.133156      20.663934 0.31114372E+03  0.66795219E+04                                 6.418511                            5.738810      -0.418784       1.958554                    0.996311      23.978560      64.331140       0.718800       0.396930      -1.084865      -0.117773      -0.007730       0.104521       0.157654       0.000743       0.051045      -0.026518       0.035496       0.040873      -0.052993      -0.014214       0.067207              6.775066       7.554493      -0.576061       0.803394       5.417222      -0.701364       7.353484          -0.000001
          154              N       9.078045       2.770722       8.310194      -0.105047      19.944635 0.31908676E+03  0.69754517E+04                                 6.575696                            6.087624      -0.797194       1.842826                    0.991945      24.683632      69.461468       0.643316       0.435530      -1.047508       0.100701       0.098955       0.083054       0.163801       0.017212       0.014899      -0.050625      -0.034632       0.111309      -0.058687      -0.013439       0.072126              6.750809       6.158793       0.430901       0.180834       7.121314      -0.684279       6.972322           0.000000

******************************************************
Auxiliary information for the entire system
The total spin magnetic moment of the unit cell is   -0.000348
The total net atomic charge of the unit cell is   -0.000003
Accuracy of reproducing the electrostatic potential in the unit cell:
  The inner radius (bohr) =    5.0000
  The outer radius (bohr) =   12.0000
  Valid grid points have density less than (e/(bohr^3)) =    0.0001
  The number of valid grid points were=        46236
  The rms potential error without charges in kcal/mol is=      5.13042
  The rms potential error with partial charges in kcal/mol is=      1.25897
  The RRMSE value at monopole order=      0.24539
  The rms potential error with partial charges and cloud penetration in kcal/mol is=      1.25313
  The RRMSE value at monopole order with cloud penetration is=      0.24426
  The rms potential error with partial charges and atomic dipoles in kcal/mol is=      0.60548
  The RRMSE value at dipole order=      0.11802
  The rms potential error with partial charges, atomic dipoles and cloud penetration in kcal/mol is=      0.60468
  The RRMSE value at dipole order with cloud penetration=      0.11786

******************************************************
The electron densities and ab initio electrostatic potential were computed in VASP using the PBE functional and
projector augmented wave method. See the main text of the journal article for a description of computational details.
The atomic charges, dipoles, and quadrupoles were computed with the DDEC6 method as described in
(a) T. A. Manz and N. Gabaldon Limas, RSC Adv. 6 (2016) 47771-47801 DOI: 10.1039/c6ra04656h
(b) N. Gabaldon Limas and T. A. Manz, RSC Adv. 8 (2018) 2678-2707 DOI: 10.1039/c7ra11829e.
For each atom in the material, the electron cloud parameters were fit to the spherically averaged atom-in-material
electron density using radial positions for which this density was between 10^-4 and 10^-2 electrons per cubic bohr.
The polarizabilities, dispersion coefficients, and quantum Drude oscillator (QDO) parameters were fit using the MCLF method.
The magnetic structure of the system was optimized in VASP from the default ferromagnetic initial guess using spin polarization.
The atomic spin moments (ASMs) were computed on this optimized magnetic structure using the DDEC6 partition as inputs
to the method of T. A. Manz and D. S. Sholl, J. Chem. Theory Comput. 7 (2011) 4146-4164 DOI: 10.1021/ct200539n.
The RMSE and RRMSE were computed using a uniform grid with Ewald summation.
