# Supplementary material for: A collection of forcefield precursors for metal–organic frameworks
Source: RSC Adv. 2019 Nov 13;9(63):36492–507. doi: 10.1039/c9ra07327b (PMC9075174; doi:10.1039/c9ra07327b)
Supplement: RA-009-C9RA07327B-s3722 [file RA-009-C9RA07327B-s3722.xyz]

  252
jmolscript: load "" {1 1 1} spacegroup "x,y,z" unitcell [{     12.609600     0.000000     0.000000 }, {      0.000000    13.007900     0.000000 }, {      0.000000     0.000000    22.501400 }]
Nd     0.144002    10.914018    11.415410     2.013984
Nd     6.448802     8.597832    11.085990     2.013984
Nd    12.465598     2.093882     0.164710     2.013984
Nd     6.160798     4.410068    22.336690     2.013984
Nd    12.465598     2.093882    11.085990     2.013984
Nd     6.160798     4.410068    11.415410     2.013984
Nd     0.144002    10.914018    22.336690     2.013984
Nd     6.448802     8.597832     0.164710     2.013984
Nd    10.548561     9.211674     5.625350     2.033669
Nd     4.243761    10.300176    16.876050     2.033669
Nd     2.061039     3.796226    16.876050     2.033669
Nd     8.365839     2.707724     5.625350     2.033669
H      1.938096     6.209971    13.725854     0.315143
H     12.496114     7.271416    14.857674     0.133497
H     11.934986     8.577409    14.189383     0.132682
H     11.735755     6.040869    12.922554     0.089793
H     11.040966     7.353366    12.416273     0.096086
H      9.560599     7.322147    14.169132     0.155322
H      9.545467     5.882172    13.552593     0.151111
H     10.343655     6.160541    14.871175     0.136280
H      8.242896     0.293979     8.775546     0.315143
H      6.191314    12.240434     7.643726     0.133497
H      5.630186    10.934441     8.312017     0.132682
H      5.430955     0.463081     9.578846     0.089793
H      4.736166    12.158484    10.085127     0.096086
H      3.255799    12.189703     8.332268     0.155322
H      3.240667     0.621778     8.948807     0.151111
H      4.038855     0.343409     7.630225     0.136279
H     10.671504     6.797929     2.475154     0.315143
H      0.113486     5.736484     3.606974     0.133497
H      0.674614     4.430491     2.938683     0.132682
H      0.873845     6.967031     1.671854     0.089793
H      1.568634     5.654534     1.165573     0.096086
H      3.049001     5.685753     2.918432     0.155322
H      3.064133     7.125728     2.301893     0.151111
H      2.265945     6.847359     3.620475     0.136279
H      4.366704    12.713921    20.026246     0.315143
H      6.418286     0.767466    18.894426     0.133497
H      6.979414     2.073459    19.562717     0.132682
H      7.178645    12.544819    20.829546     0.089793
H      7.873434     0.849416    21.335827     0.096086
H      9.353801     0.818197    19.582968     0.155322
H      9.368933    12.386122    20.199507     0.151111
H      8.570745    12.664491    18.880925     0.136280
H     10.671504     6.797929     8.775546     0.315143
H      0.113486     5.736484     7.643726     0.133497
H      0.674614     4.430491     8.312017     0.132682
H      0.873845     6.967031     9.578846     0.089793
H      1.568634     5.654534    10.085127     0.096086
H      3.049001     5.685753     8.332268     0.155322
H      3.064133     7.125728     8.948807     0.151111
H      2.265945     6.847359     7.630225     0.136279
H      4.366704    12.713921    13.725854     0.315143
H      6.418286     0.767466    14.857674     0.133497
H      6.979414     2.073459    14.189383     0.132682
H      7.178645    12.544819    12.922554     0.089793
H      7.873434     0.849416    12.416273     0.096086
H      9.353801     0.818197    14.169132     0.155322
H      9.368933    12.386122    13.552593     0.151111
H      8.570745    12.664491    14.871175     0.136279
H      1.938096     6.209971    20.026246     0.315143
H     12.496114     7.271416    18.894426     0.133497
H     11.934986     8.577409    19.562717     0.132682
H     11.735755     6.040869    20.829546     0.089793
H     11.040966     7.353366    21.335827     0.096086
H      9.560599     7.322147    19.582968     0.155322
H      9.545467     5.882172    20.199507     0.151111
H     10.343655     6.160541    18.880925     0.136279
H      8.242896     0.293979     2.475154     0.315143
H      6.191314    12.240434     3.606974     0.133497
H      5.630186    10.934441     2.938683     0.132682
H      5.430955     0.463081     1.671854     0.089793
H      4.736166    12.158484     1.165573     0.096086
H      3.255799    12.189703     2.918432     0.155322
H      3.240667     0.621778     2.301893     0.151111
H      4.038855     0.343409     3.620475     0.136279
H      8.858244     6.174850     5.625350     0.007595
H      2.553444     0.329100    16.876050     0.007595
H      3.751356     6.833050    16.876050     0.007595
H     10.056156    12.678800     5.625350     0.007595
C      2.509310     8.501963    11.835511     0.010069
C      2.922905     7.289627    12.352144     0.011444
C      0.978505     7.859373    13.244999     0.421197
C      3.042696     9.374794    10.742618     0.641707
C      4.013636     6.338750    12.086402     0.604663
C     12.314535     7.703278    14.008472    -0.307577
C     11.308289     6.862968    13.210572    -0.095273
C     10.076331     6.526063    14.025123    -0.447671
C     11.918594    10.787451     8.227637     0.490938
C     11.679012     9.350079     8.759795     0.517558
C      8.814110    11.009887    10.665889     0.010069
C      9.227705    12.222223    10.149256     0.011444
C      7.283305    11.652477     9.256401     0.421197
C      9.347496    10.137056    11.758782     0.641707
C     10.318436     0.165200    10.414998     0.604662
C      6.009735    11.808572     8.492928    -0.307577
C      5.003489    12.648882     9.290828    -0.095273
C      3.771531    -0.022113     8.476277    -0.447671
C      5.613794     8.724399    14.273763     0.490938
C      5.374212    10.161771    13.741605     0.517558
C     10.100290     4.505937     0.584811     0.010069
C      9.686695     5.718273     1.101444     0.011444
C     11.631095     5.148527     1.994299     0.421197
C      9.566904     3.633106    21.993318     0.641707
C      8.595964     6.669150     0.835702     0.604663
C      0.295065     5.304622     2.757772    -0.307577
C      1.301311     6.144932     1.959872    -0.095272
C      2.533269     6.481837     2.774423    -0.447671
C      0.691006     2.220449    19.478337     0.490938
C      0.930588     3.657821    20.010495     0.517558
C      3.795490     1.998013    21.916589     0.010069
C      3.381895     0.785677    21.399956     0.011444
C      5.326295     1.355423    20.507101     0.421197
C      3.262104     2.870844     0.508082     0.641707
C      2.291164    12.842700    21.665698     0.604662
C      6.599865     1.199328    19.743628    -0.307577
C      7.606111     0.359018    20.541528    -0.095273
C      8.838069     0.022113    19.726977    -0.447671
C      6.995806     4.283501     3.023063     0.490938
C      7.235388     2.846129     2.490905     0.517558
C     10.100290     4.505937    10.665889     0.010069
C      9.686695     5.718273    10.149256     0.011444
C     11.631095     5.148527     9.256401     0.421197
C      9.566904     3.633106    11.758782     0.641707
C      8.595964     6.669150    10.414998     0.604663
C      0.295065     5.304622     8.492928    -0.307577
C      1.301311     6.144932     9.290828    -0.095272
C      2.533269     6.481837     8.476277    -0.447671
C      0.691006     2.220449    14.273763     0.490938
C      0.930588     3.657821    13.741605     0.517558
C      3.795490     1.998013    11.835511     0.010069
C      3.381895     0.785677    12.352144     0.011444
C      5.326295     1.355423    13.244999     0.421197
C      3.262104     2.870844    10.742618     0.641707
C      2.291164    12.842700    12.086402     0.604663
C      6.599865     1.199328    14.008472    -0.307577
C      7.606111     0.359018    13.210572    -0.095273
C      8.838069     0.022113    14.025123    -0.447671
C      6.995806     4.283501     8.227637     0.490938
C      7.235388     2.846129     8.759795     0.517558
C      2.509310     8.501963    21.916589     0.010069
C      2.922905     7.289627    21.399956     0.011444
C      0.978505     7.859373    20.507101     0.421197
C      3.042696     9.374794     0.508082     0.641707
C      4.013636     6.338750    21.665698     0.604662
C     12.314535     7.703278    19.743628    -0.307577
C     11.308289     6.862968    20.541528    -0.095272
C     10.076331     6.526063    19.726977    -0.447671
C     11.918594    10.787451     3.023063     0.490938
C     11.679012     9.350079     2.490905     0.517558
C      8.814110    11.009887     0.584811     0.010069
C      9.227705    12.222223     1.101444     0.011444
C      7.283305    11.652477     1.994299     0.421197
C      9.347496    10.137056    21.993318     0.641707
C     10.318436     0.165200     0.835702     0.604663
C      6.009735    11.808572     2.757772    -0.307577
C      5.003489    12.648882     1.959872    -0.095273
C      3.771531    -0.022113     2.774423    -0.447671
C      5.613794     8.724399    19.478337     0.490938
C      5.374212    10.161771    20.010495     0.517559
C      9.742177     5.883473     5.625350     0.581497
C      3.437377     0.620477    16.876050     0.581497
C      2.867423     7.124427    16.876050     0.581497
C      9.172223    12.387423     5.625350     0.581497
N      1.292484     8.841470    12.399396    -0.509441
N      1.936835     6.922804    13.246349    -0.289985
N      7.597284    10.670380    10.102004    -0.509441
N      8.241635    12.589046     9.255051    -0.289985
N     11.317116     4.166430     1.148696    -0.509441
N     10.672765     6.085096     1.995649    -0.289985
N      5.012316     2.337520    21.352704    -0.509441
N      4.367965     0.418854    20.505751    -0.289985
N     11.317116     4.166430    10.102004    -0.509441
N     10.672765     6.085096     9.255051    -0.289985
N      5.012316     2.337520    12.399396    -0.509441
N      4.367965     0.418854    13.246349    -0.289985
N      1.292484     8.841470    21.352704    -0.509441
N      1.936835     6.922804    20.505751    -0.289985
N      7.597284    10.670380     1.148696    -0.509441
N      8.241635    12.589046     1.995649    -0.289985
O      2.206050    10.179072    10.243537    -0.608693
O      4.225099     9.254340    10.358970    -0.654357
O      4.917492     6.617379    11.224598    -0.722683
O      4.023597     5.248688    12.702265    -0.607822
O     11.612181    11.011838     7.045638    -0.586969
O     12.407216    11.609291     9.052088    -0.575107
O     11.955162     9.124652     9.949219    -0.560994
O     11.238936     8.515362     7.927468    -0.634589
O      8.510850     9.332778    12.257863    -0.608693
O     10.529899    10.257510    12.142430    -0.654357
O     11.222292    12.894471    11.276802    -0.722683
O     10.328397     1.255262     9.799135    -0.607822
O      5.307381     8.500012    15.455762    -0.586969
O      6.102416     7.902559    13.449312    -0.575107
O      5.650362    10.387198    12.552181    -0.560994
O      4.934136    10.996488    14.573932    -0.634589
O     10.403550     2.828828    21.494237    -0.608693
O      8.384501     3.753560    21.609670    -0.654357
O      7.692108     6.390521    -0.026102    -0.722683
O      8.586003     7.759212     1.451565    -0.607822
O      0.997419     1.996062    18.296338    -0.586969
O      0.202384     1.398609    20.302788    -0.575107
O      0.654438     3.883248    21.199919    -0.560994
O      1.370664     4.492538    19.178168    -0.634589
O      4.098750     3.675122     1.007163    -0.608693
O      2.079701     2.750390     0.891730    -0.654357
O      1.387308     0.113429     0.026102    -0.722683
O      2.281203    11.752638    21.049835    -0.607822
O      7.302219     4.507888     4.205062    -0.586969
O      6.507184     5.105341     2.198612    -0.575106
O      6.959238     2.620702     1.301481    -0.560994
O      7.675464     2.011412     3.323232    -0.634589
O     10.403550     2.828828    12.257863    -0.608693
O      8.384501     3.753560    12.142430    -0.654357
O      7.692108     6.390521    11.276802    -0.722683
O      8.586003     7.759212     9.799135    -0.607822
O      0.997419     1.996062    15.455762    -0.586969
O      0.202384     1.398609    13.449312    -0.575107
O      0.654438     3.883248    12.552181    -0.560994
O      1.370664     4.492538    14.573932    -0.634589
O      4.098750     3.675122    10.243537    -0.608693
O      2.079701     2.750390    10.358970    -0.654357
O      1.387308     0.113429    11.224598    -0.722683
O      2.281203    11.752638    12.702265    -0.607822
O      7.302219     4.507888     7.045638    -0.586969
O      6.507184     5.105341     9.052088    -0.575107
O      6.959238     2.620702     9.949219    -0.560994
O      7.675464     2.011412     7.927468    -0.634589
O      2.206050    10.179072     1.007163    -0.608693
O      4.225099     9.254340     0.891730    -0.654357
O      4.917492     6.617379     0.026102    -0.722683
O      4.023597     5.248688    21.049835    -0.607822
O     11.612181    11.011838     4.205062    -0.586969
O     12.407216    11.609291     2.198612    -0.575106
O     11.955162     9.124652     1.301481    -0.560994
O     11.238936     8.515362     3.323232    -0.634589
O      8.510850     9.332778    21.494237    -0.608693
O     10.529899    10.257510    21.609670    -0.654357
O     11.222292    12.894471    -0.026102    -0.722683
O     10.328397     1.255262     1.451565    -0.607822
O      5.307381     8.500012    18.296338    -0.586969
O      6.102416     7.902559    20.302788    -0.575107
O      5.650362    10.387198    21.199919    -0.560994
O      4.934136    10.996488    19.178168    -0.634589
O     10.609717     6.755002     5.625350    -0.620439
O      9.926277     4.647723     5.625350    -0.642947
O      4.304917    12.756848    16.876050    -0.620439
O      3.621477     1.856227    16.876050    -0.642947
O      1.999883     6.252898    16.876050    -0.620439
O      2.683323     8.360177    16.876050    -0.642947
O      8.304683     0.251052     5.625350    -0.620439
O      8.988123    11.151673     5.625350    -0.642947

The following XYZ coordinates are in angstroms. Other properties are in atomic units.
The sperically averaged electron density of each atom fit to a function of the form exp(a - br)
eigen_1, eigen_2 and eigen_3 are the three eigenvalues of traceless quadrupole moment tensor
  atom number  atomic symbol              X              Y              Z     net charge C6 coefficient C8 coefficient C10 coefficient fluctuating dipole atomic polarizability isotropic forcefield polarizability              a              b squared Pearson coefficient          <r^3>          <r^4>         wp_QDO          m_QDO          q_QDO       dipole_x       dipole_y       dipole_z         dipole            Qxy            Qxz            Qyz     Q(x^2-y^2)  Q(3z^2 - R^2)        eigen_1        eigen_2        eigen_3 static polarizability      alpha(xx)      alpha(xy)      alpha(xz)      alpha(yy)      alpha(yz)      alpha(zz) atomic spin moment
            1             Nd       0.144002      10.914018      11.415410       2.013984     167.232754 0.40790099E+04  0.14958132E+06                                19.793213                           17.041656       2.778879       2.503606                    0.999711      87.570577     215.853040       0.625581       0.266993      -1.334410      -0.027222       0.041116      -0.007315       0.049850       0.043808      -0.124674       0.034942      -0.049418       0.279824      -0.160428      -0.000511       0.160939             23.023607      29.882511      -0.829094       4.925776      24.379468       1.868332      14.808841           0.000026
            2             Nd       6.448802       8.597832      11.085990       2.013984     167.232728 0.40790091E+04  0.14958128E+06                                19.793211                           17.041654       2.778879       2.503606                    0.999711      87.570575     215.853026       0.625581       0.266993      -1.334410      -0.027222      -0.041116       0.007315       0.049850      -0.043808       0.124674       0.034942      -0.049417       0.279824      -0.160428      -0.000511       0.160939             23.023603      29.882507       0.829094      -4.925775      24.379464       1.868332      14.808839           0.000026
            3             Nd      12.465598       2.093882       0.164710       2.013984     167.232748 0.40790097E+04  0.14958131E+06                                19.793213                           17.041656       2.778879       2.503606                    0.999711      87.570575     215.853034       0.625581       0.266993      -1.334410       0.027221      -0.041116      -0.007315       0.049850       0.043808       0.124674      -0.034942      -0.049417       0.279823      -0.160428      -0.000511       0.160939             23.023606      29.882512      -0.829094      -4.925776      24.379467      -1.868332      14.808840           0.000026
            4             Nd       6.160798       4.410068      22.336690       2.013984     167.232786 0.40790107E+04  0.14958136E+06                                19.793216                           17.041658       2.778879       2.503606                    0.999711      87.570582     215.853060       0.625581       0.266993      -1.334410       0.027222       0.041116       0.007315       0.049850      -0.043808      -0.124674      -0.034941      -0.049418       0.279824      -0.160428      -0.000511       0.160939             23.023610      29.882517       0.829094       4.925777      24.379471      -1.868333      14.808842           0.000023
            5             Nd      12.465598       2.093882      11.085990       2.013984     167.232754 0.40790099E+04  0.14958132E+06                                19.793213                           17.041656       2.778879       2.503605                    0.999711      87.570577     215.853040       0.625581       0.266993      -1.334410       0.027222      -0.041116       0.007315       0.049850       0.043808      -0.124674       0.034942      -0.049417       0.279824      -0.160428      -0.000511       0.160939             23.023606      29.882511      -0.829094       4.925776      24.379468       1.868332      14.808840           0.000026
            6             Nd       6.160798       4.410068      11.415410       2.013984     167.232670 0.40790073E+04  0.14958120E+06                                19.793206                           17.041650       2.778879       2.503606                    0.999711      87.570566     215.852987       0.625581       0.266993      -1.334410       0.027222       0.041116      -0.007315       0.049850      -0.043808       0.124674       0.034942      -0.049417       0.279824      -0.160428      -0.000511       0.160939             23.023597      29.882499       0.829094      -4.925773      24.379458       1.868332      14.808835           0.000029
            7             Nd       0.144002      10.914018      22.336690       2.013984     167.232752 0.40790098E+04  0.14958131E+06                                19.793213                           17.041656       2.778879       2.503606                    0.999711      87.570578     215.853040       0.625581       0.266993      -1.334410      -0.027222       0.041116       0.007315       0.049850       0.043808       0.124674      -0.034942      -0.049418       0.279824      -0.160428      -0.000511       0.160939             23.023606      29.882511      -0.829094      -4.925776      24.379467      -1.868332      14.808840           0.000024
            8             Nd       6.448802       8.597832       0.164710       2.013984     167.232706 0.40790084E+04  0.14958125E+06                                19.793209                           17.041653       2.778879       2.503606                    0.999711      87.570572     215.853013       0.625581       0.266993      -1.334410      -0.027221      -0.041116      -0.007315       0.049850      -0.043808      -0.124674      -0.034942      -0.049417       0.279824      -0.160428      -0.000511       0.160939             23.023601      29.882504       0.829094       4.925774      24.379462      -1.868332      14.808837           0.000028
            9             Nd      10.548561       9.211674       5.625350       2.033669     138.403378 0.33565188E+04  0.11743630E+06                                17.371764                           15.427718       2.620207       2.463090                    0.999817      86.276077     208.909769       0.658335       0.265917      -1.333432       0.002954      -0.012360      -0.000000       0.012708      -0.030402       0.000000       0.000000       0.527085      -0.562206      -0.187402      -0.171589       0.358991             19.325542      10.827608      -0.057816       0.000000      19.402973       0.000000      27.746047           0.000015
           10             Nd       4.243761      10.300176      16.876050       2.033669     138.403392 0.33565192E+04  0.11743632E+06                                17.371766                           15.427719       2.620207       2.463090                    0.999817      86.276077     208.909773       0.658335       0.265917      -1.333432       0.002954       0.012360      -0.000000       0.012708       0.030402       0.000000      -0.000000       0.527085      -0.562206      -0.187402      -0.171589       0.358991             19.325544      10.827608       0.057816      -0.000000      19.402975       0.000000      27.746050           0.000016
           11             Nd       2.061039       3.796226      16.876050       2.033669     138.403366 0.33565184E+04  0.11743629E+06                                17.371763                           15.427717       2.620207       2.463090                    0.999817      86.276077     208.909764       0.658336       0.265917      -1.333432      -0.002954       0.012360       0.000000       0.012708      -0.030402       0.000000      -0.000000       0.527085      -0.562206      -0.187402      -0.171589       0.358991             19.325541      10.827607      -0.057816      -0.000000      19.402971      -0.000000      27.746044           0.000014
           12             Nd       8.365839       2.707724       5.625350       2.033669     138.403377 0.33565188E+04  0.11743630E+06                                17.371764                           15.427718       2.620207       2.463090                    0.999817      86.276077     208.909769       0.658335       0.265917      -1.333432      -0.002954      -0.012360      -0.000000       0.012708       0.030402      -0.000000      -0.000000       0.527085      -0.562206      -0.187402      -0.171589       0.358991             19.325542      10.827608       0.057816       0.000000      19.402972      -0.000000      27.746047           0.000014
           13              H       1.938096       6.209971      13.725854       0.315143       0.499323 0.30033210E+01  0.23880372E+02                                 1.187508                            1.130921      -1.117775       2.457775                    0.999974       2.712365       7.639694       0.482362       1.596959      -0.648240       0.001456      -0.020973       0.012471       0.024444      -0.004289      -0.004588      -0.000907       0.011072       0.000423      -0.007869      -0.001014       0.008883              1.210481       1.034022       0.016954      -0.033696       1.437235      -0.265827       1.160186           0.000001
           14              H      12.496114       7.271416      14.857674       0.133497       1.049940 0.80037673E+01  0.78792634E+02                                 1.732762                            1.671404      -0.912224       2.447439                    0.997763       3.498256       9.892323       0.475352       1.308879      -0.703082      -0.001574      -0.015909       0.019187       0.024974      -0.002765       0.000677      -0.001181       0.003055       0.004191      -0.003946       0.000701       0.003245              1.757483       1.558765      -0.056075       0.158716       1.525187      -0.308539       2.188498          -0.000001
           15              H      11.934986       8.577409      14.189383       0.132682       1.230838 0.97884383E+01  0.10017695E+03                                 1.854088                            1.793963      -0.954959       2.422788                    0.997928       3.459066       9.605779       0.485408       1.232949      -0.721915      -0.019550       0.016909       0.004230       0.026192      -0.001413      -0.005492       0.006671      -0.000913      -0.014136      -0.010080       0.000880       0.009200              1.868754       1.784823      -0.355386      -0.060853       2.231696       0.137827       1.589742          -0.000000
           16              H      11.735755       6.040869      12.922554       0.089793       0.912109 0.70207450E+01  0.67162647E+02                                 1.587998                            1.574156      -0.826907       2.469361                    0.997157       3.655201      10.326498       0.483747       1.323560      -0.698254       0.010890      -0.031779      -0.003848       0.033813      -0.002155      -0.002808       0.002194      -0.006371      -0.011015      -0.005592      -0.000965       0.006557              1.584158       1.556361      -0.266009      -0.063367       1.861438       0.179400       1.334674          -0.000000
           17              H      11.040966       7.353366      12.416273       0.096086       0.913768 0.70328389E+01  0.67388886E+02                                 1.597894                            1.581737      -0.882563       2.448734                    0.996480       3.660567      10.391190       0.479159       1.334041      -0.696035      -0.016543       0.020325      -0.021787       0.034081      -0.001072       0.004615      -0.008502       0.008013       0.014022      -0.011101      -0.000344       0.011445              1.597232       1.467684      -0.120050       0.215433       1.536392      -0.296999       1.787621          -0.000000
           18              H       9.560599       7.322147      14.169132       0.155322       1.009195 0.74944312E+01  0.71558919E+02                                 1.603050                            1.552354      -0.832688       2.493167                    0.999678       3.159397       8.402408       0.531994       1.205796      -0.727846      -0.005248       0.016275      -0.005232       0.017883      -0.000062      -0.003006       0.001054       0.000433      -0.017942      -0.006978       0.002778       0.004200              1.613199       1.657786      -0.417013      -0.088370       1.847350       0.089000       1.334460          -0.000000
           19              H       9.545467       5.882172      13.552593       0.151111       0.993500 0.72908855E+01  0.70191026E+02                                 1.672753                            1.596243      -1.019947       2.405857                    0.997378       3.423076       9.603981       0.485463       1.310536      -0.702150      -0.006409      -0.009562      -0.013387       0.017656       0.001731      -0.000202       0.002385      -0.000595      -0.002026      -0.003022      -0.000009       0.003030              1.698437       1.702329       0.410879       0.288106       1.799072       0.361685       1.593911           0.000000
           20              H      10.343655       6.160541      14.871175       0.136280       1.009579 0.73996352E+01  0.69571551E+02                                 1.522082                            1.477452      -0.783046       2.495468                    0.999903       3.095884       7.849635       0.588893       1.106237      -0.752866       0.009529      -0.002729       0.004131       0.010739      -0.000869       0.000148      -0.000981       0.007304      -0.008005      -0.003513      -0.001584       0.005097              1.526789       1.345428      -0.042438       0.174962       1.318974      -0.257939       1.915965          -0.000002
           21              H       8.242896       0.293979       8.775546       0.315143       0.499323 0.30033210E+01  0.23880372E+02                                 1.187508                            1.130921      -1.117775       2.457775                    0.999974       2.712365       7.639694       0.482362       1.596959      -0.648240       0.001456       0.020973      -0.012471       0.024444       0.004289       0.004588      -0.000907       0.011072       0.000423      -0.007869      -0.001014       0.008883              1.210481       1.034022      -0.016954       0.033696       1.437235      -0.265827       1.160186           0.000001
           22              H       6.191314      12.240434       7.643726       0.133497       1.049939 0.80037629E+01  0.78792581E+02                                 1.732762                            1.671403      -0.912223       2.447439                    0.997763       3.498255       9.892320       0.475352       1.308879      -0.703082      -0.001574       0.015909      -0.019187       0.024974       0.002765      -0.000677      -0.001181       0.003055       0.004191      -0.003946       0.000701       0.003245              1.757483       1.558764       0.056075      -0.158716       1.525186      -0.308539       2.188498          -0.000001
           23              H       5.630186      10.934441       8.312017       0.132682       1.230838 0.97884377E+01  0.10017694E+03                                 1.854087                            1.793963      -0.954959       2.422788                    0.997928       3.459066       9.605777       0.485408       1.232948      -0.721915      -0.019550      -0.016909      -0.004230       0.026192       0.001413       0.005492       0.006671      -0.000913      -0.014136      -0.010080       0.000880       0.009200              1.868753       1.784822       0.355386       0.060853       2.231695       0.137827       1.589741          -0.000000
           24              H       5.430955       0.463081       9.578846       0.089793       0.912108 0.70207408E+01  0.67162599E+02                                 1.587997                            1.574156      -0.826907       2.469361                    0.997157       3.655200      10.326496       0.483747       1.323560      -0.698254       0.010890       0.031779       0.003848       0.033813       0.002155       0.002808       0.002194      -0.006371      -0.011015      -0.005592      -0.000965       0.006558              1.584158       1.556361       0.266009       0.063367       1.861438       0.179400       1.334674          -0.000000
           25              H       4.736166      12.158484      10.085127       0.096086       0.913768 0.70328389E+01  0.67388886E+02                                 1.597894                            1.581737      -0.882563       2.448734                    0.996480       3.660567      10.391190       0.479159       1.334041      -0.696035      -0.016543      -0.020325       0.021787       0.034080       0.001072      -0.004615      -0.008502       0.008013       0.014022      -0.011101      -0.000344       0.011445              1.597232       1.467684       0.120049      -0.215433       1.536392      -0.296999       1.787621          -0.000000
           26              H       3.255799      12.189703       8.332268       0.155322       1.009196 0.74944351E+01  0.71558962E+02                                 1.603050                            1.552354      -0.832688       2.493167                    0.999678       3.159398       8.402410       0.531995       1.205796      -0.727846      -0.005248      -0.016275       0.005232       0.017883       0.000062       0.003006       0.001053       0.000433      -0.017942      -0.006978       0.002778       0.004200              1.613199       1.657786       0.417014       0.088370       1.847351       0.089000       1.334460          -0.000000
           27              H       3.240667       0.621778       8.948807       0.151111       0.993500 0.72908855E+01  0.70191027E+02                                 1.672753                            1.596243      -1.019947       2.405857                    0.997378       3.423076       9.603981       0.485463       1.310536      -0.702150      -0.006409       0.009562       0.013387       0.017656      -0.001731       0.000202       0.002385      -0.000595      -0.002026      -0.003022      -0.000009       0.003030              1.698437       1.702329      -0.410879      -0.288106       1.799072       0.361685       1.593911           0.000000
           28              H       4.038855       0.343409       7.630225       0.136279       1.009580 0.73996389E+01  0.69571592E+02                                 1.522082                            1.477453      -0.783046       2.495468                    0.999903       3.095885       7.849637       0.588893       1.106236      -0.752866       0.009529       0.002729      -0.004131       0.010739       0.000869      -0.000148      -0.000981       0.007304      -0.008005      -0.003513      -0.001584       0.005097              1.526789       1.345428       0.042438      -0.174962       1.318974      -0.257939       1.915966          -0.000002
           29              H      10.671504       6.797929       2.475154       0.315143       0.499323 0.30033211E+01  0.23880374E+02                                 1.187508                            1.130921      -1.117775       2.457775                    0.999974       2.712365       7.639695       0.482362       1.596960      -0.648240      -0.001456       0.020973       0.012471       0.024444      -0.004289       0.004588       0.000907       0.011072       0.000423      -0.007869      -0.001014       0.008883              1.210481       1.034022       0.016954       0.033696       1.437235       0.265827       1.160186           0.000001
           30              H       0.113486       5.736484       3.606974       0.133497       1.049939 0.80037629E+01  0.78792582E+02                                 1.732762                            1.671403      -0.912223       2.447439                    0.997763       3.498255       9.892320       0.475352       1.308879      -0.703082       0.001574       0.015909       0.019187       0.024974      -0.002765      -0.000677       0.001181       0.003055       0.004191      -0.003946       0.000701       0.003245              1.757483       1.558764      -0.056075      -0.158716       1.525186       0.308539       2.188498          -0.000001
           31              H       0.674614       4.430491       2.938683       0.132682       1.230839 0.97884441E+01  0.10017703E+03                                 1.854088                            1.793964      -0.954959       2.422787                    0.997928       3.459067       9.605782       0.485408       1.232948      -0.721915       0.019550      -0.016909       0.004230       0.026192      -0.001413       0.005492      -0.006671      -0.000913      -0.014136      -0.010080       0.000880       0.009200              1.868754       1.784823      -0.355386       0.060853       2.231697      -0.137827       1.589742          -0.000000
           32              H       0.873845       6.967031       1.671854       0.089793       0.912108 0.70207433E+01  0.67162630E+02                                 1.587998                            1.574156      -0.826908       2.469361                    0.997157       3.655201      10.326500       0.483746       1.323560      -0.698254      -0.010890       0.031779      -0.003848       0.033813      -0.002155       0.002808      -0.002194      -0.006371      -0.011015      -0.005592      -0.000965       0.006558              1.584158       1.556361      -0.266010       0.063367       1.861438      -0.179400       1.334674          -0.000000
           33              H       1.568634       5.654534       1.165573       0.096086       0.913768 0.70328389E+01  0.67388886E+02                                 1.597894                            1.581737      -0.882563       2.448734                    0.996480       3.660567      10.391190       0.479159       1.334041      -0.696035       0.016543      -0.020325      -0.021787       0.034080      -0.001072      -0.004615       0.008502       0.008013       0.014022      -0.011101      -0.000344       0.011445              1.597232       1.467684      -0.120050      -0.215433       1.536392       0.296999       1.787621           0.000000
           34              H       3.049001       5.685753       2.918432       0.155322       1.009196 0.74944349E+01  0.71558958E+02                                 1.603050                            1.552354      -0.832688       2.493167                    0.999678       3.159398       8.402409       0.531995       1.205796      -0.727846       0.005248      -0.016275      -0.005232       0.017883      -0.000062       0.003006      -0.001053       0.000433      -0.017942      -0.006978       0.002778       0.004200              1.613199       1.657786      -0.417013       0.088370       1.847350      -0.089000       1.334460          -0.000000
           35              H       3.064133       7.125728       2.301893       0.151111       0.993500 0.72908865E+01  0.70191035E+02                                 1.672753                            1.596242      -1.019947       2.405857                    0.997378       3.423076       9.603979       0.485463       1.310535      -0.702150       0.006409       0.009562      -0.013387       0.017656       0.001731       0.000202      -0.002385      -0.000595      -0.002026      -0.003022      -0.000009       0.003030              1.698437       1.702329       0.410878      -0.288106       1.799072      -0.361685       1.593911           0.000000
           36              H       2.265945       6.847359       3.620475       0.136279       1.009579 0.73996349E+01  0.69571545E+02                                 1.522082                            1.477452      -0.783046       2.495468                    0.999903       3.095884       7.849634       0.588893       1.106237      -0.752866      -0.009529       0.002729       0.004131       0.010739      -0.000869      -0.000148       0.000981       0.007304      -0.008005      -0.003513      -0.001584       0.005097              1.526789       1.345428      -0.042438      -0.174962       1.318974       0.257939       1.915965          -0.000002
           37              H       4.366704      12.713921      20.026246       0.315143       0.499323 0.30033210E+01  0.23880372E+02                                 1.187508                            1.130921      -1.117775       2.457775                    0.999974       2.712365       7.639694       0.482362       1.596959      -0.648240      -0.001456      -0.020973      -0.012471       0.024444       0.004289      -0.004588       0.000907       0.011072       0.000423      -0.007869      -0.001014       0.008883              1.210481       1.034022      -0.016954      -0.033696       1.437235       0.265827       1.160186           0.000001
           38              H       6.418286       0.767466      18.894426       0.133497       1.049940 0.80037673E+01  0.78792635E+02                                 1.732762                            1.671404      -0.912223       2.447439                    0.997763       3.498256       9.892323       0.475352       1.308879      -0.703082       0.001574      -0.015909      -0.019187       0.024974       0.002765       0.000677       0.001181       0.003055       0.004191      -0.003946       0.000701       0.003245              1.757483       1.558765       0.056075       0.158716       1.525187       0.308539       2.188498          -0.000001
           39              H       6.979414       2.073459      19.562717       0.132682       1.230839 0.97884438E+01  0.10017702E+03                                 1.854088                            1.793963      -0.954959       2.422787                    0.997928       3.459067       9.605781       0.485408       1.232948      -0.721915       0.019550       0.016909      -0.004230       0.026192       0.001413      -0.005492      -0.006671      -0.000913      -0.014136      -0.010080       0.000880       0.009200              1.868754       1.784823       0.355386      -0.060853       2.231696      -0.137827       1.589742          -0.000000
           40              H       7.178645      12.544819      20.829546       0.089793       0.912108 0.70207442E+01  0.67162638E+02                                 1.587998                            1.574156      -0.826907       2.469361                    0.997157       3.655201      10.326499       0.483747       1.323560      -0.698254      -0.010890      -0.031779       0.003848       0.033813       0.002155      -0.002808      -0.002194      -0.006371      -0.011015      -0.005592      -0.000965       0.006557              1.584158       1.556361       0.266010      -0.063367       1.861438      -0.179400       1.334674          -0.000000
           41              H       7.873434       0.849416      21.335827       0.096086       0.913768 0.70328430E+01  0.67388933E+02                                 1.597894                            1.581737      -0.882563       2.448734                    0.996480       3.660568      10.391192       0.479159       1.334041      -0.696035       0.016543       0.020325       0.021787       0.034080       0.001072       0.004615       0.008502       0.008013       0.014022      -0.011101      -0.000344       0.011445              1.597232       1.467684       0.120050       0.215433       1.536392       0.296999       1.787621          -0.000000
           42              H       9.353801       0.818197      19.582968       0.155322       1.009196 0.74944350E+01  0.71558958E+02                                 1.603050                            1.552354      -0.832688       2.493167                    0.999678       3.159398       8.402409       0.531995       1.205796      -0.727846       0.005248       0.016275       0.005232       0.017883       0.000062      -0.003006      -0.001053       0.000433      -0.017942      -0.006978       0.002778       0.004200              1.613199       1.657786       0.417013      -0.088370       1.847350      -0.089000       1.334460          -0.000000
           43              H       9.368933      12.386122      20.199507       0.151111       0.993501 0.72908897E+01  0.70191077E+02                                 1.672753                            1.596243      -1.019947       2.405857                    0.997378       3.423077       9.603984       0.485463       1.310535      -0.702150       0.006409      -0.009562       0.013387       0.017656      -0.001731      -0.000202      -0.002385      -0.000595      -0.002026      -0.003022      -0.000009       0.003030              1.698438       1.702330      -0.410879       0.288106       1.799072      -0.361685       1.593911           0.000000
           44              H       8.570745      12.664491      18.880925       0.136280       1.009579 0.73996359E+01  0.69571561E+02                                 1.522082                            1.477453      -0.783046       2.495468                    0.999903       3.095884       7.849636       0.588893       1.106237      -0.752866      -0.009529      -0.002729      -0.004131       0.010739       0.000869       0.000148       0.000981       0.007304      -0.008005      -0.003513      -0.001584       0.005097              1.526789       1.345428       0.042438       0.174962       1.318974       0.257939       1.915966          -0.000002
           45              H      10.671504       6.797929       8.775546       0.315143       0.499323 0.30033210E+01  0.23880372E+02                                 1.187508                            1.130921      -1.117775       2.457775                    0.999974       2.712365       7.639694       0.482362       1.596959      -0.648240      -0.001456       0.020973      -0.012471       0.024444      -0.004289      -0.004588      -0.000907       0.011072       0.000423      -0.007869      -0.001014       0.008883              1.210481       1.034022       0.016954      -0.033696       1.437235      -0.265827       1.160186           0.000001
           46              H       0.113486       5.736484       7.643726       0.133497       1.049939 0.80037628E+01  0.78792581E+02                                 1.732761                            1.671403      -0.912223       2.447439                    0.997763       3.498255       9.892320       0.475352       1.308879      -0.703082       0.001574       0.015909      -0.019187       0.024974      -0.002765       0.000677      -0.001181       0.003055       0.004191      -0.003946       0.000701       0.003245              1.757483       1.558764      -0.056075       0.158716       1.525186      -0.308539       2.188498          -0.000001
           47              H       0.674614       4.430491       8.312017       0.132682       1.230837 0.97884243E+01  0.10017677E+03                                 1.854086                            1.793962      -0.954958       2.422788                    0.997928       3.459064       9.605770       0.485408       1.232948      -0.721915       0.019550      -0.016909      -0.004230       0.026192      -0.001413      -0.005492       0.006671      -0.000913      -0.014136      -0.010080       0.000880       0.009200              1.868752       1.784821      -0.355385      -0.060853       2.231694       0.137827       1.589740          -0.000000
           48              H       0.873845       6.967031       9.578846       0.089793       0.912109 0.70207450E+01  0.67162647E+02                                 1.587998                            1.574156      -0.826907       2.469361                    0.997157       3.655201      10.326498       0.483747       1.323560      -0.698254      -0.010890       0.031779       0.003848       0.033813      -0.002155      -0.002808       0.002194      -0.006371      -0.011015      -0.005592      -0.000965       0.006558              1.584158       1.556361      -0.266009      -0.063367       1.861438       0.179400       1.334674          -0.000000
           49              H       1.568634       5.654534      10.085127       0.096086       0.913768 0.70328380E+01  0.67388878E+02                                 1.597894                            1.581737      -0.882563       2.448734                    0.996480       3.660567      10.391191       0.479158       1.334042      -0.696035       0.016543      -0.020325       0.021787       0.034080      -0.001072       0.004615      -0.008502       0.008013       0.014022      -0.011101      -0.000344       0.011445              1.597232       1.467684      -0.120050       0.215433       1.536392      -0.296999       1.787621          -0.000000
           50              H       3.049001       5.685753       8.332268       0.155322       1.009196 0.74944311E+01  0.71558915E+02                                 1.603050                            1.552354      -0.832688       2.493167                    0.999678       3.159397       8.402407       0.531995       1.205796      -0.727846       0.005248      -0.016275       0.005232       0.017883      -0.000062      -0.003006       0.001054       0.000433      -0.017942      -0.006978       0.002777       0.004200              1.613199       1.657786      -0.417013      -0.088370       1.847350       0.089000       1.334460          -0.000000
           51              H       3.064133       7.125728       8.948807       0.151111       0.993500 0.72908862E+01  0.70191037E+02                                 1.672753                            1.596243      -1.019947       2.405857                    0.997378       3.423076       9.603982       0.485463       1.310536      -0.702150       0.006409       0.009562       0.013387       0.017656       0.001731      -0.000202       0.002386      -0.000595      -0.002026      -0.003022      -0.000009       0.003031              1.698438       1.702330       0.410879       0.288106       1.799072       0.361685       1.593911           0.000000
           52              H       2.265945       6.847359       7.630225       0.136279       1.009579 0.73996361E+01  0.69571564E+02                                 1.522082                            1.477453      -0.783046       2.495468                    0.999903       3.095884       7.849636       0.588893       1.106237      -0.752866      -0.009529       0.002729      -0.004131       0.010739      -0.000869       0.000148      -0.000981       0.007304      -0.008005      -0.003513      -0.001584       0.005097              1.526790       1.345428      -0.042438       0.174962       1.318974      -0.257940       1.915966          -0.000002
           53              H       4.366704      12.713921      13.725854       0.315143       0.499323 0.30033216E+01  0.23880378E+02                                 1.187508                            1.130921      -1.117775       2.457775                    0.999974       2.712365       7.639693       0.482362       1.596959      -0.648240      -0.001456      -0.020973       0.012471       0.024444       0.004289       0.004588      -0.000907       0.011072       0.000423      -0.007869      -0.001014       0.008883              1.210481       1.034022      -0.016954       0.033696       1.437235      -0.265827       1.160186           0.000001
           54              H       6.418286       0.767466      14.857674       0.133497       1.049940 0.80037720E+01  0.78792690E+02                                 1.732762                            1.671404      -0.912224       2.447438                    0.997763       3.498257       9.892325       0.475352       1.308879      -0.703082       0.001574      -0.015909       0.019187       0.024974       0.002765      -0.000677      -0.001181       0.003055       0.004191      -0.003946       0.000701       0.003245              1.757483       1.558765       0.056075      -0.158716       1.525187      -0.308539       2.188499          -0.000001
           55              H       6.979414       2.073459      14.189383       0.132682       1.230838 0.97884299E+01  0.10017684E+03                                 1.854086                            1.793962      -0.954958       2.422788                    0.997928       3.459065       9.605772       0.485408       1.232948      -0.721915       0.019550       0.016909       0.004230       0.026192       0.001413       0.005492       0.006671      -0.000913      -0.014136      -0.010080       0.000880       0.009200              1.868752       1.784821       0.355385       0.060853       2.231694       0.137827       1.589741          -0.000000
           56              H       7.178645      12.544819      12.922554       0.089793       0.912108 0.70207400E+01  0.67162591E+02                                 1.587998                            1.574156      -0.826907       2.469361                    0.997157       3.655200      10.326497       0.483746       1.323561      -0.698254      -0.010890      -0.031779      -0.003848       0.033813       0.002155       0.002808       0.002194      -0.006371      -0.011015      -0.005592      -0.000965       0.006558              1.584158       1.556361       0.266009       0.063367       1.861438       0.179400       1.334674          -0.000000
           57              H       7.873434       0.849416      12.416273       0.096086       0.913768 0.70328430E+01  0.67388933E+02                                 1.597894                            1.581737      -0.882563       2.448734                    0.996480       3.660568      10.391192       0.479159       1.334041      -0.696035       0.016543       0.020325      -0.021787       0.034080       0.001072      -0.004615      -0.008502       0.008013       0.014022      -0.011101      -0.000344       0.011445              1.597232       1.467684       0.120050      -0.215433       1.536392      -0.296999       1.787621          -0.000000
           58              H       9.353801       0.818197      14.169132       0.155322       1.009197 0.74944403E+01  0.71559021E+02                                 1.603050                            1.552354      -0.832689       2.493166                    0.999678       3.159399       8.402412       0.531995       1.205795      -0.727846       0.005248       0.016275      -0.005232       0.017883       0.000062       0.003006       0.001053       0.000433      -0.017942      -0.006978       0.002777       0.004200              1.613199       1.657787       0.417014       0.088370       1.847351       0.089000       1.334461          -0.000000
           59              H       9.368933      12.386122      13.552593       0.151111       0.993501 0.72908906E+01  0.70191088E+02                                 1.672754                            1.596243      -1.019947       2.405857                    0.997378       3.423077       9.603985       0.485463       1.310536      -0.702150       0.006409      -0.009562      -0.013387       0.017656      -0.001731       0.000202       0.002386      -0.000595      -0.002026      -0.003022      -0.000009       0.003031              1.698438       1.702330      -0.410879      -0.288106       1.799073       0.361686       1.593912           0.000000
           60              H       8.570745      12.664491      14.871175       0.136279       1.009580 0.73996462E+01  0.69571682E+02                                 1.522083                            1.477454      -0.783047       2.495467                    0.999903       3.095886       7.849642       0.588893       1.106237      -0.752866      -0.009529      -0.002729       0.004131       0.010739       0.000869      -0.000148      -0.000981       0.007304      -0.008005      -0.003513      -0.001584       0.005097              1.526790       1.345429       0.042438      -0.174962       1.318975      -0.257940       1.915967          -0.000002
           61              H       1.938096       6.209971      20.026246       0.315143       0.499323 0.30033210E+01  0.23880372E+02                                 1.187508                            1.130921      -1.117775       2.457775                    0.999974       2.712365       7.639694       0.482362       1.596959      -0.648240       0.001456      -0.020973      -0.012471       0.024444      -0.004289       0.004588       0.000907       0.011072       0.000423      -0.007869      -0.001014       0.008883              1.210481       1.034022       0.016954       0.033696       1.437235       0.265827       1.160186           0.000001
           62              H      12.496114       7.271416      18.894426       0.133497       1.049940 0.80037716E+01  0.78792686E+02                                 1.732762                            1.671404      -0.912224       2.447438                    0.997763       3.498257       9.892326       0.475352       1.308879      -0.703082      -0.001574      -0.015909      -0.019187       0.024974      -0.002765      -0.000677       0.001181       0.003055       0.004191      -0.003946       0.000701       0.003245              1.757484       1.558765      -0.056075      -0.158716       1.525187       0.308539       2.188499          -0.000001
           63              H      11.934986       8.577409      19.562717       0.132682       1.230837 0.97884286E+01  0.10017682E+03                                 1.854086                            1.793962      -0.954958       2.422788                    0.997928       3.459065       9.605773       0.485408       1.232948      -0.721915      -0.019550       0.016909      -0.004230       0.026192      -0.001413       0.005492      -0.006671      -0.000913      -0.014136      -0.010080       0.000880       0.009200              1.868752       1.784822      -0.355385       0.060853       2.231694      -0.137827       1.589741          -0.000000
           64              H      11.735755       6.040869      20.829546       0.089793       0.912109 0.70207450E+01  0.67162647E+02                                 1.587998                            1.574156      -0.826907       2.469361                    0.997157       3.655201      10.326498       0.483747       1.323560      -0.698254       0.010890      -0.031779       0.003848       0.033813      -0.002155       0.002808      -0.002194      -0.006371      -0.011015      -0.005592      -0.000965       0.006557              1.584158       1.556361      -0.266009       0.063367       1.861438      -0.179400       1.334674          -0.000000
           65              H      11.040966       7.353366      21.335827       0.096086       0.913768 0.70328439E+01  0.67388941E+02                                 1.597894                            1.581737      -0.882563       2.448734                    0.996480       3.660568      10.391191       0.479159       1.334040      -0.696035      -0.016543       0.020325       0.021787       0.034080      -0.001072      -0.004615       0.008502       0.008013       0.014022      -0.011101      -0.000344       0.011445              1.597232       1.467684      -0.120050      -0.215433       1.536392       0.296999       1.787621          -0.000000
           66              H       9.560599       7.322147      19.582968       0.155322       1.009196 0.74944365E+01  0.71558981E+02                                 1.603050                            1.552354      -0.832688       2.493167                    0.999678       3.159398       8.402411       0.531994       1.205796      -0.727846      -0.005248       0.016275       0.005232       0.017883      -0.000062       0.003006      -0.001053       0.000433      -0.017942      -0.006978       0.002778       0.004200              1.613199       1.657787      -0.417014       0.088371       1.847351      -0.089000       1.334461          -0.000000
           67              H       9.545467       5.882172      20.199507       0.151111       0.993501 0.72908941E+01  0.70191128E+02                                 1.672754                            1.596243      -1.019947       2.405857                    0.997378       3.423078       9.603987       0.485463       1.310535      -0.702150      -0.006409      -0.009562       0.013387       0.017655       0.001731       0.000202      -0.002386      -0.000595      -0.002026      -0.003022      -0.000009       0.003030              1.698438       1.702330       0.410879      -0.288106       1.799073      -0.361686       1.593912           0.000000
           68              H      10.343655       6.160541      18.880925       0.136279       1.009580 0.73996412E+01  0.69571623E+02                                 1.522083                            1.477453      -0.783047       2.495468                    0.999903       3.095885       7.849639       0.588893       1.106237      -0.752866       0.009529      -0.002729      -0.004131       0.010739      -0.000869      -0.000148       0.000981       0.007304      -0.008005      -0.003513      -0.001584       0.005097              1.526790       1.345429      -0.042438      -0.174962       1.318975       0.257940       1.915967          -0.000002
           69              H       8.242896       0.293979       2.475154       0.315143       0.499323 0.30033218E+01  0.23880380E+02                                 1.187508                            1.130921      -1.117775       2.457775                    0.999974       2.712365       7.639694       0.482362       1.596959      -0.648240       0.001456       0.020973       0.012471       0.024444       0.004289      -0.004588       0.000907       0.011072       0.000423      -0.007869      -0.001014       0.008883              1.210481       1.034022      -0.016954      -0.033696       1.437235       0.265827       1.160186           0.000001
           70              H       6.191314      12.240434       3.606974       0.133497       1.049940 0.80037686E+01  0.78792650E+02                                 1.732762                            1.671404      -0.912224       2.447438                    0.997763       3.498256       9.892323       0.475352       1.308879      -0.703082      -0.001574       0.015909       0.019187       0.024974       0.002765       0.000677       0.001181       0.003055       0.004191      -0.003946       0.000701       0.003245              1.757483       1.558765       0.056075       0.158716       1.525187       0.308539       2.188499          -0.000001
           71              H       5.630186      10.934441       2.938683       0.132682       1.230837 0.97884223E+01  0.10017674E+03                                 1.854086                            1.793961      -0.954958       2.422788                    0.997928       3.459064       9.605768       0.485408       1.232948      -0.721915      -0.019550      -0.016909       0.004230       0.026192       0.001413      -0.005492      -0.006671      -0.000913      -0.014136      -0.010080       0.000880       0.009200              1.868751       1.784821       0.355385      -0.060853       2.231693      -0.137827       1.589740          -0.000000
           72              H       5.430955       0.463081       1.671854       0.089793       0.912108 0.70207400E+01  0.67162591E+02                                 1.587998                            1.574156      -0.826907       2.469361                    0.997157       3.655200      10.326497       0.483746       1.323561      -0.698254       0.010890       0.031779      -0.003848       0.033813       0.002155      -0.002808      -0.002194      -0.006371      -0.011015      -0.005592      -0.000965       0.006557              1.584158       1.556361       0.266009      -0.063367       1.861438      -0.179400       1.334674          -0.000000
           73              H       4.736166      12.158484       1.165573       0.096086       0.913767 0.70328377E+01  0.67388872E+02                                 1.597894                            1.581737      -0.882563       2.448734                    0.996480       3.660567      10.391190       0.479159       1.334041      -0.696035      -0.016543      -0.020325      -0.021787       0.034080       0.001072       0.004615       0.008502       0.008013       0.014022      -0.011101      -0.000344       0.011445              1.597232       1.467684       0.120049       0.215433       1.536392       0.296999       1.787620          -0.000000
           74              H       3.255799      12.189703       2.918432       0.155322       1.009197 0.74944419E+01  0.71559047E+02                                 1.603051                            1.552355      -0.832689       2.493166                    0.999678       3.159399       8.402415       0.531994       1.205796      -0.727846      -0.005248      -0.016275      -0.005232       0.017883       0.000062      -0.003006      -0.001053       0.000433      -0.017942      -0.006978       0.002778       0.004200              1.613200       1.657787       0.417014      -0.088371       1.847352      -0.089000       1.334461          -0.000000
           75              H       3.240667       0.621778       2.301893       0.151111       0.993501 0.72908893E+01  0.70191074E+02                                 1.672753                            1.596243      -1.019947       2.405857                    0.997378       3.423077       9.603985       0.485463       1.310536      -0.702150      -0.006409       0.009562      -0.013387       0.017656      -0.001731      -0.000202      -0.002385      -0.000595      -0.002026      -0.003022      -0.000009       0.003030              1.698438       1.702330      -0.410879       0.288106       1.799073      -0.361686       1.593912           0.000000
           76              H       4.038855       0.343409       3.620475       0.136279       1.009580 0.73996418E+01  0.69571632E+02                                 1.522083                            1.477454      -0.783047       2.495468                    0.999903       3.095885       7.849640       0.588893       1.106237      -0.752865       0.009529       0.002729       0.004131       0.010739       0.000869       0.000148       0.000981       0.007304      -0.008005      -0.003513      -0.001584       0.005097              1.526790       1.345429       0.042438       0.174962       1.318975       0.257940       1.915967          -0.000002
           77              H       8.858244       6.174850       5.625350       0.007595       1.596892 0.13293057E+02  0.14638229E+03                                 2.151893                            2.052960      -1.172313       2.280659                    0.995901       4.047521      11.535425       0.467816       1.188960      -0.730885      -0.064269       0.012075      -0.000000       0.065393      -0.008295      -0.000000       0.000000       0.017208      -0.016548      -0.009193      -0.005516       0.014709              2.141571       2.776030      -0.123674       0.000000       1.837687       0.000000       1.810994          -0.000001
           78              H       2.553444       0.329100      16.876050       0.007595       1.596891 0.13293049E+02  0.14638218E+03                                 2.151893                            2.052960      -1.172313       2.280660                    0.995901       4.047520      11.535422       0.467816       1.188961      -0.730885      -0.064269      -0.012075      -0.000000       0.065393       0.008295       0.000000       0.000000       0.017208      -0.016548      -0.009193      -0.005516       0.014709              2.141570       2.776029       0.123674      -0.000000       1.837687       0.000000       1.810994          -0.000001
           79              H       3.751356       6.833050      16.876050       0.007595       1.596891 0.13293049E+02  0.14638218E+03                                 2.151893                            2.052960      -1.172313       2.280660                    0.995901       4.047520      11.535422       0.467816       1.188961      -0.730885       0.064269      -0.012075       0.000000       0.065393      -0.008295       0.000000       0.000000       0.017208      -0.016548      -0.009193      -0.005516       0.014709              2.141570       2.776029      -0.123674      -0.000000       1.837687      -0.000000       1.810994          -0.000001
           80              H      10.056156      12.678800       5.625350       0.007595       1.596892 0.13293054E+02  0.14638223E+03                                 2.151893                            2.052960      -1.172313       2.280660                    0.995901       4.047521      11.535424       0.467816       1.188960      -0.730885       0.064269       0.012075      -0.000000       0.065393       0.008295      -0.000000      -0.000000       0.017208      -0.016548      -0.009193      -0.005516       0.014709              2.141570       2.776029       0.123674       0.000000       1.837687      -0.000000       1.810994          -0.000001
           81              C       2.509310       8.501963      11.835511       0.010069      36.275629 0.46284548E+03  0.11059180E+05                                 9.648521                            7.269013      -0.039124       1.980229                    0.999527      28.391555      82.431216       0.598788       0.428101      -1.056292      -0.083213       0.009938       0.042571       0.093997       0.006524      -0.002349       0.042728       0.034815       0.003278      -0.052825       0.017202       0.035622             11.199073      10.504416       0.254310      -2.755948      13.637299      -4.950945       9.455504          -0.000002
           82              C       2.922905       7.289627      12.352144       0.011444      36.584790 0.43013403E+03  0.10039514E+05                                 9.604413                            6.921890       0.266935       2.097795                    0.999659      26.928327      75.992637       0.628232       0.417712      -1.068246      -0.076891      -0.024826       0.046028       0.092990       0.019031      -0.047234      -0.025720       0.032575       0.077744      -0.039395      -0.033779       0.073174             11.693242      14.855424      -5.713502      -2.595633      13.151340      -0.822895       7.072961          -0.000000
           83              C       0.978505       7.859373      13.244999       0.421197      26.038500 0.29912667E+03  0.64549845E+04                                 8.131775                            6.081090      -0.023677       2.047774                    0.999438      23.215924      65.591751       0.612248       0.463595      -1.027986       0.008246      -0.014892      -0.029174       0.033777       0.008622       0.007522       0.018185       0.032794      -0.002011      -0.028331       0.002816       0.025515              9.467760      13.502516      -0.032674      -4.199974       7.463651      -1.907407       7.437114          -0.000001
           84              C       3.042696       9.374794      10.742618       0.641707      22.193477 0.24532790E+03  0.50876428E+04                                 7.400913                            5.675367      -0.256993       1.983056                    0.998798      22.338483      63.883101       0.599880       0.492348      -1.002761       0.031000       0.049989      -0.070872       0.092102       0.037300       0.020671       0.071022      -0.083366       0.066622      -0.067909      -0.040283       0.108192              8.343617      10.813043      -0.515059      -0.992600       7.920254      -2.418106       6.297555          -0.000001
           85              C       4.013636       6.338750      12.086402       0.604663      22.866956 0.25495915E+03  0.53467202E+04                                 7.567456                            5.756706      -0.154588       2.001217                    0.999393      23.142063      66.885855       0.599212       0.487426      -1.003742       0.034068      -0.041043      -0.034623       0.063592       0.061779       0.046434       0.029406       0.031334       0.177532      -0.093541      -0.009327       0.102868              8.843961      10.649726      -2.818482      -2.305999      10.151212      -0.364017       5.730945          -0.000000
           86              C      12.314535       7.703278      14.008472      -0.307577      28.559914 0.43759967E+03  0.10342376E+05                                 8.145126                            6.910174      -0.138926       1.944501                    0.996898      30.316642      88.431938       0.633331       0.409197      -1.064979      -0.059140      -0.050518      -0.049223       0.092046       0.001661      -0.013623       0.002361       0.037761      -0.044405      -0.019811      -0.010597       0.030408              8.874682      11.858812       1.205322      -0.931360       6.910672       0.020292       7.854561          -0.000001
           87              C      11.308289       6.862968      13.210572      -0.095273      23.785261 0.40281009E+03  0.93336579E+04                                 7.349061                            6.770600       0.039987       2.022759                    0.998540      28.019662      81.172589       0.619397       0.426761      -1.052872      -0.033634       0.028241       0.112619       0.120880       0.025103       0.006606       0.012563       0.033444      -0.060719      -0.029168      -0.013352       0.042520              7.684589      10.090382       1.404969       0.048674       6.666817       0.130666       6.296567          -0.000002
           88              C      10.076331       6.526063      14.025123      -0.447671      23.775240 0.39769073E+03  0.91434085E+04                                 6.971275                            6.425416       0.419594       2.102599                    0.998227      30.889222      87.806275       0.684314       0.389303      -1.082306       0.081855       0.026634      -0.063251       0.106819       0.016851      -0.019237      -0.009424       0.048673      -0.049335      -0.025856      -0.019267       0.045123              7.127045       8.513298       0.629972      -0.480867       6.257817      -0.003222       6.610021          -0.000002
           89              C      11.918594      10.787451       8.227637       0.490938      24.614904 0.27789561E+03  0.58942711E+04                                 7.619124                            5.838562       0.064983       2.060508                    0.999296      23.511185      66.104466       0.627764       0.460004      -1.028798       0.045959       0.137125      -0.059062       0.156217      -0.058270      -0.064576       0.002190       0.177090      -0.226671      -0.100053      -0.060356       0.160409              8.667926       5.388966       1.120984       2.539129       8.751839       0.392607      11.862973          -0.000001
           90              C      11.679012       9.350079       8.759795       0.517558      21.961817 0.26882284E+03  0.56718071E+04                                 7.156307                            5.805166       0.028458       2.057092                    0.999543      23.285829      65.945163       0.617528       0.470105      -1.020143      -0.016488      -0.147058       0.039818       0.153243      -0.045265      -0.066047       0.011362       0.190634      -0.232876      -0.096612      -0.066343       0.162955              7.780776       4.809515       1.139159       1.711449       9.176369       0.146380       9.356445          -0.000002
           91              C       8.814110      11.009887      10.665889       0.010069      36.275628 0.46284547E+03  0.11059180E+05                                 9.648522                            7.269013      -0.039124       1.980229                    0.999527      28.391555      82.431218       0.598788       0.428101      -1.056292      -0.083213      -0.009938      -0.042571       0.093997      -0.006524       0.002349       0.042728       0.034815       0.003278      -0.052825       0.017202       0.035622             11.199073      10.504416      -0.254310       2.755948      13.637300      -4.950945       9.455504          -0.000002
           92              C       9.227705      12.222223      10.149256       0.011444      36.584790 0.43013403E+03  0.10039514E+05                                 9.604412                            6.921890       0.266935       2.097795                    0.999659      26.928327      75.992635       0.628232       0.417712      -1.068246      -0.076891       0.024826      -0.046028       0.092990      -0.019031       0.047234      -0.025720       0.032575       0.077744      -0.039395      -0.033779       0.073174             11.693241      14.855423       5.713502       2.595633      13.151340      -0.822895       7.072961          -0.000000
           93              C       7.283305      11.652477       9.256401       0.421197      26.038502 0.29912669E+03  0.64549850E+04                                 8.131775                            6.081090      -0.023677       2.047774                    0.999438      23.215925      65.591755       0.612248       0.463595      -1.027986       0.008246       0.014892       0.029174       0.033777      -0.008622      -0.007522       0.018185       0.032794      -0.002011      -0.028331       0.002816       0.025515              9.467761      13.502516       0.032674       4.199974       7.463652      -1.907407       7.437114          -0.000001
           94              C       9.347496      10.137056      11.758782       0.641707      22.193477 0.24532789E+03  0.50876427E+04                                 7.400913                            5.675367      -0.256993       1.983056                    0.998798      22.338483      63.883103       0.599880       0.492348      -1.002761       0.031000      -0.049989       0.070872       0.092102      -0.037300      -0.020671       0.071022      -0.083366       0.066622      -0.067909      -0.040283       0.108192              8.343618      10.813043       0.515059       0.992600       7.920255      -2.418106       6.297555          -0.000001
           95              C      10.318436       0.165200      10.414998       0.604662      22.866955 0.25495914E+03  0.53467197E+04                                 7.567456                            5.756706      -0.154587       2.001217                    0.999393      23.142062      66.885850       0.599212       0.487426      -1.003742       0.034068       0.041043       0.034623       0.063592      -0.061779      -0.046434       0.029406       0.031334       0.177532      -0.093541      -0.009327       0.102868              8.843961      10.649725       2.818482       2.305999      10.151211      -0.364017       5.730945          -0.000000
           96              C       6.009735      11.808572       8.492928      -0.307577      28.559912 0.43759964E+03  0.10342375E+05                                 8.145126                            6.910174      -0.138926       1.944501                    0.996898      30.316640      88.431926       0.633331       0.409197      -1.064979      -0.059140       0.050518       0.049223       0.092046      -0.001661       0.013623       0.002361       0.037761      -0.044404      -0.019811      -0.010597       0.030408              8.874681      11.858811      -1.205322       0.931360       6.910671       0.020292       7.854560          -0.000002
           97              C       5.003489      12.648882       9.290828      -0.095273      23.785264 0.40281014E+03  0.93336594E+04                                 7.349061                            6.770600       0.039987       2.022759                    0.998540      28.019663      81.172591       0.619397       0.426761      -1.052872      -0.033634      -0.028241      -0.112619       0.120880      -0.025103      -0.006606       0.012563       0.033444      -0.060719      -0.029168      -0.013352       0.042520              7.684589      10.090383      -1.404969      -0.048674       6.666818       0.130666       6.296568          -0.000002
           98              C       3.771531      -0.022113       8.476277      -0.447671      23.775238 0.39769067E+03  0.91434069E+04                                 6.971274                            6.425415       0.419594       2.102599                    0.998227      30.889221      87.806270       0.684314       0.389303      -1.082306       0.081855      -0.026634       0.063251       0.106819      -0.016851       0.019237      -0.009424       0.048673      -0.049335      -0.025856      -0.019267       0.045123              7.127045       8.513297      -0.629971       0.480867       6.257816      -0.003223       6.610021          -0.000002
           99              C       5.613794       8.724399      14.273763       0.490938      24.614904 0.27789561E+03  0.58942710E+04                                 7.619124                            5.838562       0.064983       2.060508                    0.999296      23.511185      66.104467       0.627764       0.460004      -1.028798       0.045959      -0.137125       0.059062       0.156217       0.058270       0.064576       0.002190       0.177090      -0.226671      -0.100053      -0.060356       0.160409              8.667926       5.388966      -1.120984      -2.539129       8.751839       0.392607      11.862973          -0.000001
          100              C       5.374212      10.161771      13.741605       0.517558      21.961817 0.26882284E+03  0.56718072E+04                                 7.156307                            5.805167       0.028458       2.057092                    0.999543      23.285829      65.945165       0.617528       0.470105      -1.020143      -0.016488       0.147058      -0.039818       0.153243       0.045265       0.066047       0.011362       0.190634      -0.232876      -0.096612      -0.066343       0.162955              7.780777       4.809515      -1.139159      -1.711449       9.176369       0.146380       9.356445          -0.000002
          101              C      10.100290       4.505937       0.584811       0.010069      36.275629 0.46284548E+03  0.11059180E+05                                 9.648521                            7.269013      -0.039124       1.980229                    0.999527      28.391555      82.431216       0.598788       0.428101      -1.056292       0.083213      -0.009938       0.042571       0.093997       0.006524       0.002349      -0.042728       0.034815       0.003278      -0.052825       0.017202       0.035622             11.199073      10.504416       0.254310       2.755948      13.637299       4.950945       9.455504          -0.000002
          102              C       9.686695       5.718273       1.101444       0.011444      36.584790 0.43013402E+03  0.10039514E+05                                 9.604413                            6.921890       0.266935       2.097795                    0.999659      26.928327      75.992638       0.628232       0.417712      -1.068246       0.076891       0.024826       0.046028       0.092990       0.019031       0.047234       0.025720       0.032575       0.077744      -0.039395      -0.033779       0.073174             11.693242      14.855424      -5.713502       2.595633      13.151341       0.822895       7.072961          -0.000000
          103              C      11.631095       5.148527       1.994299       0.421197      26.038502 0.29912669E+03  0.64549851E+04                                 8.131775                            6.081090      -0.023677       2.047774                    0.999438      23.215925      65.591756       0.612247       0.463595      -1.027986      -0.008246       0.014892      -0.029174       0.033777       0.008622      -0.007522      -0.018185       0.032794      -0.002011      -0.028331       0.002816       0.025515              9.467761      13.502517      -0.032674       4.199975       7.463652       1.907407       7.437114          -0.000001
          104              C       9.566904       3.633106      21.993318       0.641707      22.193479 0.24532792E+03  0.50876433E+04                                 7.400913                            5.675368      -0.256994       1.983056                    0.998798      22.338485      63.883111       0.599880       0.492348      -1.002761      -0.031000      -0.049989      -0.070872       0.092102       0.037300      -0.020671      -0.071022      -0.083366       0.066621      -0.067909      -0.040283       0.108192              8.343618      10.813044      -0.515059       0.992600       7.920255       2.418107       6.297556          -0.000001
          105              C       8.595964       6.669150       0.835702       0.604663      22.866956 0.25495915E+03  0.53467202E+04                                 7.567456                            5.756706      -0.154588       2.001217                    0.999393      23.142063      66.885854       0.599212       0.487426      -1.003742      -0.034068       0.041043      -0.034623       0.063592       0.061779      -0.046434      -0.029406       0.031334       0.177532      -0.093541      -0.009327       0.102868              8.843961      10.649725      -2.818482       2.305999      10.151212       0.364017       5.730945          -0.000000
          106              C       0.295065       5.304622       2.757772      -0.307577      28.559911 0.43759962E+03  0.10342374E+05                                 8.145125                            6.910173      -0.138926       1.944501                    0.996898      30.316640      88.431928       0.633331       0.409197      -1.064979       0.059140       0.050518      -0.049223       0.092046       0.001661       0.013623      -0.002361       0.037761      -0.044404      -0.019811      -0.010597       0.030408              8.874681      11.858811       1.205322       0.931360       6.910671      -0.020293       7.854560          -0.000002
          107              C       1.301311       6.144932       1.959872      -0.095272      23.785260 0.40281006E+03  0.93336569E+04                                 7.349060                            6.770599       0.039987       2.022759                    0.998540      28.019660      81.172582       0.619397       0.426761      -1.052872       0.033634      -0.028241       0.112619       0.120880       0.025103      -0.006606      -0.012563       0.033444      -0.060719      -0.029168      -0.013352       0.042520              7.684588      10.090381       1.404969      -0.048674       6.666817      -0.130666       6.296567          -0.000002
          108              C       2.533269       6.481837       2.774423      -0.447671      23.775240 0.39769073E+03  0.91434084E+04                                 6.971274                            6.425416       0.419594       2.102599                    0.998227      30.889223      87.806275       0.684314       0.389303      -1.082306      -0.081855      -0.026634      -0.063251       0.106819       0.016851       0.019237       0.009424       0.048673      -0.049335      -0.025856      -0.019267       0.045123              7.127045       8.513298       0.629971       0.480867       6.257816       0.003223       6.610021          -0.000002
          109              C       0.691006       2.220449      19.478337       0.490938      24.614906 0.27789564E+03  0.58942719E+04                                 7.619124                            5.838562       0.064982       2.060508                    0.999296      23.511186      66.104470       0.627764       0.460004      -1.028798      -0.045959      -0.137125      -0.059062       0.156217      -0.058270       0.064576      -0.002190       0.177090      -0.226671      -0.100053      -0.060356       0.160409              8.667926       5.388966       1.120985      -2.539129       8.751840      -0.392607      11.862974          -0.000001
          110              C       0.930588       3.657821      20.010495       0.517558      21.961815 0.26882282E+03  0.56718066E+04                                 7.156307                            5.805166       0.028458       2.057092                    0.999543      23.285828      65.945162       0.617528       0.470105      -1.020143       0.016488       0.147058       0.039818       0.153243      -0.045265       0.066047      -0.011362       0.190634      -0.232876      -0.096612      -0.066343       0.162955              7.780776       4.809515       1.139159      -1.711449       9.176369      -0.146380       9.356444          -0.000002
          111              C       3.795490       1.998013      21.916589       0.010069      36.275629 0.46284547E+03  0.11059180E+05                                 9.648522                            7.269013      -0.039124       1.980229                    0.999527      28.391555      82.431219       0.598788       0.428101      -1.056292       0.083213       0.009938      -0.042571       0.093997      -0.006524      -0.002349      -0.042728       0.034815       0.003278      -0.052825       0.017202       0.035622             11.199074      10.504417      -0.254310      -2.755948      13.637300       4.950945       9.455504          -0.000002
          112              C       3.381895       0.785677      21.399956       0.011444      36.584790 0.43013403E+03  0.10039514E+05                                 9.604413                            6.921890       0.266935       2.097795                    0.999659      26.928327      75.992636       0.628232       0.417712      -1.068246       0.076891      -0.024826      -0.046028       0.092990      -0.019031      -0.047234       0.025720       0.032575       0.077744      -0.039395      -0.033779       0.073174             11.693242      14.855424       5.713502      -2.595633      13.151340       0.822895       7.072961          -0.000000
          113              C       5.326295       1.355423      20.507101       0.421197      26.038504 0.29912672E+03  0.64549857E+04                                 8.131775                            6.081090      -0.023677       2.047774                    0.999438      23.215926      65.591759       0.612248       0.463595      -1.027986      -0.008246      -0.014892       0.029174       0.033777      -0.008622       0.007522      -0.018185       0.032794      -0.002011      -0.028331       0.002816       0.025515              9.467761      13.502518       0.032674      -4.199975       7.463652       1.907407       7.437114          -0.000001
          114              C       3.262104       2.870844       0.508082       0.641707      22.193479 0.24532792E+03  0.50876433E+04                                 7.400913                            5.675367      -0.256993       1.983056                    0.998798      22.338484      63.883103       0.599880       0.492348      -1.002761      -0.031000       0.049989       0.070872       0.092102      -0.037300       0.020671      -0.071022      -0.083366       0.066622      -0.067909      -0.040283       0.108192              8.343618      10.813043       0.515059      -0.992600       7.920254       2.418106       6.297555          -0.000001
          115              C       2.291164      12.842700      21.665698       0.604662      22.866955 0.25495915E+03  0.53467200E+04                                 7.567457                            5.756706      -0.154587       2.001217                    0.999393      23.142063      66.885855       0.599212       0.487426      -1.003742      -0.034068      -0.041043       0.034623       0.063592      -0.061779       0.046434      -0.029406       0.031334       0.177532      -0.093541      -0.009327       0.102868              8.843961      10.649726       2.818482      -2.305999      10.151212       0.364016       5.730945          -0.000000
          116              C       6.599865       1.199328      19.743628      -0.307577      28.559910 0.43759959E+03  0.10342373E+05                                 8.145126                            6.910173      -0.138926       1.944501                    0.996898      30.316640      88.431929       0.633331       0.409197      -1.064979       0.059140      -0.050518       0.049223       0.092046      -0.001661      -0.013623      -0.002361       0.037761      -0.044405      -0.019811      -0.010597       0.030408              8.874681      11.858811      -1.205322      -0.931360       6.910671      -0.020292       7.854560          -0.000001
          117              C       7.606111       0.359018      20.541528      -0.095273      23.785263 0.40281013E+03  0.93336591E+04                                 7.349061                            6.770600       0.039987       2.022759                    0.998540      28.019664      81.172596       0.619397       0.426761      -1.052872       0.033634       0.028241      -0.112619       0.120880      -0.025103       0.006606      -0.012563       0.033444      -0.060719      -0.029168      -0.013352       0.042520              7.684589      10.090383      -1.404969       0.048674       6.666818      -0.130666       6.296568          -0.000002
          118              C       8.838069       0.022113      19.726977      -0.447671      23.775240 0.39769072E+03  0.91434082E+04                                 6.971275                            6.425416       0.419593       2.102599                    0.998227      30.889223      87.806279       0.684314       0.389303      -1.082306      -0.081855       0.026634       0.063251       0.106819      -0.016851      -0.019237       0.009424       0.048673      -0.049335      -0.025856      -0.019267       0.045123              7.127045       8.513298      -0.629972      -0.480867       6.257817       0.003223       6.610021          -0.000002
          119              C       6.995806       4.283501       3.023063       0.490938      24.614905 0.27789563E+03  0.58942716E+04                                 7.619124                            5.838562       0.064982       2.060508                    0.999296      23.511186      66.104470       0.627764       0.460004      -1.028798      -0.045959       0.137125       0.059062       0.156217       0.058270      -0.064576      -0.002190       0.177090      -0.226671      -0.100053      -0.060356       0.160409              8.667926       5.388966      -1.120984       2.539129       8.751840      -0.392607      11.862974          -0.000001
          120              C       7.235388       2.846129       2.490905       0.517558      21.961815 0.26882282E+03  0.56718067E+04                                 7.156307                            5.805167       0.028458       2.057092                    0.999543      23.285828      65.945162       0.617528       0.470105      -1.020143       0.016488      -0.147058      -0.039818       0.153243       0.045265      -0.066047      -0.011362       0.190634      -0.232876      -0.096612      -0.066343       0.162955              7.780776       4.809515      -1.139159       1.711449       9.176369      -0.146380       9.356445          -0.000002
          121              C      10.100290       4.505937      10.665889       0.010069      36.275627 0.46284545E+03  0.11059179E+05                                 9.648522                            7.269013      -0.039124       1.980229                    0.999527      28.391554      82.431215       0.598788       0.428101      -1.056292       0.083213      -0.009938      -0.042571       0.093997       0.006524      -0.002349       0.042728       0.034815       0.003278      -0.052825       0.017202       0.035622             11.199073      10.504416       0.254310      -2.755948      13.637300      -4.950945       9.455504          -0.000002
          122              C       9.686695       5.718273      10.149256       0.011444      36.584790 0.43013403E+03  0.10039514E+05                                 9.604412                            6.921890       0.266936       2.097795                    0.999659      26.928327      75.992635       0.628232       0.417712      -1.068246       0.076891       0.024826      -0.046028       0.092990       0.019031      -0.047234      -0.025720       0.032575       0.077744      -0.039395      -0.033779       0.073174             11.693241      14.855423      -5.713502      -2.595633      13.151340      -0.822895       7.072961          -0.000000
          123              C      11.631095       5.148527       9.256401       0.421197      26.038500 0.29912667E+03  0.64549844E+04                                 8.131775                            6.081090      -0.023677       2.047774                    0.999438      23.215924      65.591752       0.612248       0.463595      -1.027986      -0.008246       0.014892       0.029174       0.033777       0.008622       0.007522       0.018185       0.032794      -0.002011      -0.028331       0.002816       0.025515              9.467760      13.502516      -0.032674      -4.199974       7.463652      -1.907407       7.437113          -0.000001
          124              C       9.566904       3.633106      11.758782       0.641707      22.193477 0.24532790E+03  0.50876428E+04                                 7.400913                            5.675367      -0.256993       1.983056                    0.998798      22.338483      63.883101       0.599880       0.492348      -1.002761      -0.031000      -0.049989       0.070872       0.092102       0.037300       0.020671       0.071022      -0.083366       0.066622      -0.067909      -0.040283       0.108192              8.343617      10.813043      -0.515059      -0.992600       7.920254      -2.418106       6.297555          -0.000001
          125              C       8.595964       6.669150      10.414998       0.604663      22.866956 0.25495916E+03  0.53467203E+04                                 7.567456                            5.756706      -0.154587       2.001217                    0.999393      23.142063      66.885854       0.599212       0.487426      -1.003742      -0.034068       0.041043       0.034623       0.063592       0.061779       0.046434       0.029406       0.031334       0.177532      -0.093541      -0.009327       0.102868              8.843961      10.649725      -2.818482      -2.305999      10.151212      -0.364016       5.730945          -0.000000
          126              C       0.295065       5.304622       8.492928      -0.307577      28.559918 0.43759977E+03  0.10342378E+05                                 8.145127                            6.910175      -0.138926       1.944501                    0.996898      30.316643      88.431939       0.633331       0.409197      -1.064979       0.059139       0.050518       0.049223       0.092046       0.001661      -0.013623       0.002361       0.037761      -0.044404      -0.019811      -0.010597       0.030408              8.874683      11.858814       1.205323      -0.931360       6.910672       0.020292       7.854562          -0.000002
          127              C       1.301311       6.144932       9.290828      -0.095272      23.785260 0.40281006E+03  0.93336569E+04                                 7.349060                            6.770599       0.039987       2.022759                    0.998540      28.019660      81.172580       0.619397       0.426761      -1.052872       0.033634      -0.028241      -0.112619       0.120880       0.025103       0.006606       0.012563       0.033444      -0.060719      -0.029168      -0.013352       0.042520              7.684588      10.090381       1.404969       0.048674       6.666817       0.130665       6.296567          -0.000002
          128              C       2.533269       6.481837       8.476277      -0.447671      23.775237 0.39769067E+03  0.91434066E+04                                 6.971274                            6.425415       0.419594       2.102599                    0.998227      30.889220      87.806265       0.684314       0.389303      -1.082306      -0.081855      -0.026634       0.063251       0.106819       0.016851      -0.019237      -0.009424       0.048673      -0.049335      -0.025855      -0.019267       0.045123              7.127044       8.513296       0.629972      -0.480866       6.257816      -0.003223       6.610021          -0.000002
          129              C       0.691006       2.220449      14.273763       0.490938      24.614906 0.27789565E+03  0.58942721E+04                                 7.619125                            5.838562       0.064982       2.060508                    0.999296      23.511186      66.104472       0.627764       0.460004      -1.028798      -0.045959      -0.137125       0.059062       0.156217      -0.058270      -0.064576       0.002190       0.177090      -0.226671      -0.100053      -0.060356       0.160409              8.667927       5.388966       1.120985       2.539129       8.751840       0.392607      11.862974          -0.000001
          130              C       0.930588       3.657821      13.741605       0.517558      21.961817 0.26882284E+03  0.56718072E+04                                 7.156307                            5.805167       0.028458       2.057092                    0.999543      23.285829      65.945165       0.617528       0.470105      -1.020143       0.016488       0.147058      -0.039818       0.153243      -0.045265      -0.066047       0.011362       0.190634      -0.232876      -0.096612      -0.066343       0.162955              7.780777       4.809515       1.139159       1.711449       9.176370       0.146380       9.356445          -0.000002
          131              C       3.795490       1.998013      11.835511       0.010069      36.275629 0.46284548E+03  0.11059180E+05                                 9.648521                            7.269013      -0.039124       1.980229                    0.999527      28.391555      82.431216       0.598788       0.428101      -1.056292       0.083213       0.009938       0.042571       0.093997      -0.006524       0.002349       0.042728       0.034815       0.003278      -0.052825       0.017202       0.035622             11.199073      10.504416      -0.254310       2.755948      13.637299      -4.950945       9.455504          -0.000002
          132              C       3.381895       0.785677      12.352144       0.011444      36.584788 0.43013400E+03  0.10039513E+05                                 9.604412                            6.921890       0.266935       2.097795                    0.999659      26.928326      75.992633       0.628232       0.417712      -1.068246       0.076891      -0.024826       0.046028       0.092990      -0.019031       0.047234      -0.025720       0.032575       0.077744      -0.039395      -0.033779       0.073174             11.693241      14.855423       5.713502       2.595633      13.151340      -0.822895       7.072961          -0.000000
          133              C       5.326295       1.355423      13.244999       0.421197      26.038502 0.29912669E+03  0.64549850E+04                                 8.131775                            6.081090      -0.023677       2.047774                    0.999438      23.215925      65.591755       0.612248       0.463595      -1.027986      -0.008246      -0.014892      -0.029174       0.033777      -0.008622      -0.007522       0.018185       0.032794      -0.002011      -0.028331       0.002816       0.025515              9.467761      13.502516       0.032674       4.199974       7.463652      -1.907407       7.437114          -0.000001
          134              C       3.262104       2.870844      10.742618       0.641707      22.193477 0.24532790E+03  0.50876428E+04                                 7.400913                            5.675367      -0.256993       1.983056                    0.998798      22.338483      63.883100       0.599880       0.492348      -1.002761      -0.031000       0.049989      -0.070872       0.092102      -0.037300      -0.020671       0.071022      -0.083366       0.066622      -0.067909      -0.040283       0.108192              8.343617      10.813043       0.515059       0.992600       7.920254      -2.418106       6.297555          -0.000001
          135              C       2.291164      12.842700      12.086402       0.604663      22.866956 0.25495916E+03  0.53467203E+04                                 7.567456                            5.756706      -0.154588       2.001217                    0.999393      23.142063      66.885853       0.599212       0.487426      -1.003742      -0.034068      -0.041043      -0.034623       0.063592      -0.061779      -0.046434       0.029406       0.031334       0.177532      -0.093541      -0.009327       0.102868              8.843961      10.649725       2.818482       2.305999      10.151211      -0.364017       5.730945          -0.000000
          136              C       6.599865       1.199328      14.008472      -0.307577      28.559914 0.43759968E+03  0.10342376E+05                                 8.145127                            6.910174      -0.138926       1.944501                    0.996898      30.316642      88.431936       0.633331       0.409197      -1.064979       0.059140      -0.050518      -0.049223       0.092046      -0.001661       0.013623       0.002361       0.037761      -0.044404      -0.019811      -0.010597       0.030408              8.874682      11.858813      -1.205323       0.931360       6.910671       0.020292       7.854562          -0.000002
          137              C       7.606111       0.359018      13.210572      -0.095273      23.785263 0.40281012E+03  0.93336588E+04                                 7.349061                            6.770600       0.039987       2.022759                    0.998540      28.019663      81.172593       0.619397       0.426761      -1.052872       0.033634       0.028241       0.112619       0.120880      -0.025103      -0.006606       0.012563       0.033444      -0.060719      -0.029168      -0.013352       0.042520              7.684589      10.090383      -1.404969      -0.048673       6.666817       0.130665       6.296568          -0.000002
          138              C       8.838069       0.022113      14.025123      -0.447671      23.775236 0.39769063E+03  0.91434056E+04                                 6.971274                            6.425414       0.419593       2.102599                    0.998227      30.889222      87.806275       0.684314       0.389303      -1.082306      -0.081855       0.026634      -0.063251       0.106819      -0.016851       0.019237      -0.009424       0.048673      -0.049334      -0.025855      -0.019267       0.045123              7.127044       8.513296      -0.629971       0.480866       6.257816      -0.003223       6.610021          -0.000002
          139              C       6.995806       4.283501       8.227637       0.490938      24.614906 0.27789564E+03  0.58942720E+04                                 7.619124                            5.838562       0.064983       2.060508                    0.999296      23.511186      66.104469       0.627764       0.460004      -1.028798      -0.045959       0.137125      -0.059062       0.156217       0.058270       0.064576       0.002190       0.177090      -0.226671      -0.100053      -0.060356       0.160409              8.667926       5.388966      -1.120984      -2.539129       8.751840       0.392607      11.862974          -0.000001
          140              C       7.235388       2.846129       8.759795       0.517558      21.961814 0.26882280E+03  0.56718061E+04                                 7.156307                            5.805166       0.028458       2.057092                    0.999543      23.285827      65.945159       0.617528       0.470105      -1.020143       0.016488      -0.147058       0.039818       0.153243       0.045265       0.066047       0.011362       0.190634      -0.232876      -0.096612      -0.066343       0.162955              7.780776       4.809515      -1.139159      -1.711449       9.176369       0.146380       9.356444          -0.000002
          141              C       2.509310       8.501963      21.916589       0.010069      36.275629 0.46284547E+03  0.11059180E+05                                 9.648522                            7.269013      -0.039124       1.980229                    0.999527      28.391555      82.431219       0.598788       0.428101      -1.056292      -0.083213       0.009938      -0.042571       0.093997       0.006524       0.002349      -0.042728       0.034815       0.003278      -0.052825       0.017202       0.035622             11.199074      10.504417       0.254310       2.755948      13.637300       4.950945       9.455504          -0.000002
          142              C       2.922905       7.289627      21.399956       0.011444      36.584790 0.43013402E+03  0.10039514E+05                                 9.604413                            6.921890       0.266936       2.097795                    0.999659      26.928327      75.992638       0.628232       0.417712      -1.068246      -0.076891      -0.024826      -0.046028       0.092990       0.019031       0.047234       0.025720       0.032575       0.077744      -0.039395      -0.033779       0.073174             11.693242      14.855424      -5.713502       2.595633      13.151341       0.822895       7.072961          -0.000000
          143              C       0.978505       7.859373      20.507101       0.421197      26.038502 0.29912669E+03  0.64549850E+04                                 8.131775                            6.081090      -0.023677       2.047774                    0.999438      23.215925      65.591754       0.612248       0.463595      -1.027986       0.008246      -0.014892       0.029174       0.033777       0.008622      -0.007522      -0.018185       0.032794      -0.002011      -0.028331       0.002816       0.025515              9.467761      13.502516      -0.032674       4.199974       7.463652       1.907407       7.437114          -0.000001
          144              C       3.042696       9.374794       0.508082       0.641707      22.193477 0.24532790E+03  0.50876428E+04                                 7.400913                            5.675367      -0.256993       1.983056                    0.998798      22.338483      63.883101       0.599880       0.492348      -1.002761       0.031000       0.049989       0.070872       0.092102       0.037300      -0.020671      -0.071022      -0.083366       0.066622      -0.067909      -0.040283       0.108192              8.343618      10.813043      -0.515059       0.992600       7.920254       2.418106       6.297555          -0.000001
          145              C       4.013636       6.338750      21.665698       0.604662      22.866956 0.25495915E+03  0.53467201E+04                                 7.567456                            5.756706      -0.154587       2.001217                    0.999393      23.142063      66.885853       0.599212       0.487426      -1.003742       0.034068      -0.041043       0.034623       0.063592       0.061779      -0.046434      -0.029406       0.031334       0.177532      -0.093541      -0.009327       0.102868              8.843961      10.649726      -2.818482       2.305999      10.151212       0.364016       5.730945          -0.000000
          146              C      12.314535       7.703278      19.743628      -0.307577      28.559921 0.43759982E+03  0.10342380E+05                                 8.145128                            6.910175      -0.138926       1.944501                    0.996898      30.316647      88.431956       0.633331       0.409197      -1.064979      -0.059140      -0.050518       0.049223       0.092046       0.001661       0.013623      -0.002361       0.037761      -0.044405      -0.019811      -0.010597       0.030408              8.874684      11.858815       1.205323       0.931360       6.910672      -0.020292       7.854563          -0.000002
          147              C      11.308289       6.862968      20.541528      -0.095272      23.785260 0.40281005E+03  0.93336568E+04                                 7.349060                            6.770599       0.039987       2.022759                    0.998540      28.019661      81.172584       0.619397       0.426761      -1.052872      -0.033634       0.028241      -0.112619       0.120880       0.025103      -0.006606      -0.012563       0.033444      -0.060719      -0.029168      -0.013352       0.042520              7.684589      10.090382       1.404969      -0.048674       6.666817      -0.130665       6.296567          -0.000002
          148              C      10.076331       6.526063      19.726977      -0.447671      23.775237 0.39769066E+03  0.91434067E+04                                 6.971275                            6.425415       0.419593       2.102599                    0.998227      30.889222      87.806281       0.684314       0.389303      -1.082306       0.081855       0.026634       0.063251       0.106819       0.016851       0.019237       0.009424       0.048673      -0.049335      -0.025856      -0.019267       0.045123              7.127045       8.513298       0.629972       0.480866       6.257817       0.003222       6.610022          -0.000002
          149              C      11.918594      10.787451       3.023063       0.490938      24.614907 0.27789566E+03  0.58942723E+04                                 7.619124                            5.838562       0.064982       2.060508                    0.999296      23.511187      66.104474       0.627764       0.460004      -1.028798       0.045959       0.137125       0.059062       0.156217      -0.058270       0.064576      -0.002190       0.177090      -0.226671      -0.100053      -0.060356       0.160409              8.667927       5.388966       1.120985      -2.539129       8.751840      -0.392607      11.862974          -0.000001
          150              C      11.679012       9.350079       2.490905       0.517558      21.961815 0.26882282E+03  0.56718065E+04                                 7.156307                            5.805167       0.028458       2.057092                    0.999543      23.285828      65.945163       0.617527       0.470105      -1.020143      -0.016488      -0.147058      -0.039818       0.153243      -0.045265       0.066047      -0.011362       0.190634      -0.232876      -0.096612      -0.066343       0.162955              7.780777       4.809515       1.139159      -1.711449       9.176370      -0.146380       9.356445          -0.000002
          151              C       8.814110      11.009887       0.584811       0.010069      36.275631 0.46284550E+03  0.11059180E+05                                 9.648522                            7.269013      -0.039124       1.980229                    0.999527      28.391556      82.431222       0.598788       0.428101      -1.056292      -0.083213      -0.009938       0.042571       0.093997      -0.006524      -0.002349      -0.042728       0.034815       0.003278      -0.052825       0.017202       0.035622             11.199074      10.504417      -0.254310      -2.755948      13.637300       4.950945       9.455504          -0.000002
          152              C       9.227705      12.222223       1.101444       0.011444      36.584792 0.43013405E+03  0.10039515E+05                                 9.604413                            6.921890       0.266935       2.097795                    0.999659      26.928328      75.992640       0.628232       0.417712      -1.068246      -0.076891       0.024826       0.046028       0.092990      -0.019031      -0.047234       0.025720       0.032575       0.077744      -0.039395      -0.033779       0.073174             11.693242      14.855424       5.713502      -2.595633      13.151341       0.822895       7.072961          -0.000000
          153              C       7.283305      11.652477       1.994299       0.421197      26.038502 0.29912669E+03  0.64549850E+04                                 8.131775                            6.081090      -0.023677       2.047774                    0.999438      23.215925      65.591754       0.612248       0.463595      -1.027986       0.008246       0.014892      -0.029174       0.033777      -0.008622       0.007522      -0.018185       0.032794      -0.002011      -0.028331       0.002816       0.025515              9.467761      13.502516       0.032673      -4.199974       7.463652       1.907407       7.437114          -0.000001
          154              C       9.347496      10.137056      21.993318       0.641707      22.193476 0.24532789E+03  0.50876426E+04                                 7.400913                            5.675367      -0.256993       1.983056                    0.998798      22.338483      63.883103       0.599880       0.492348      -1.002761       0.031000      -0.049989      -0.070872       0.092102      -0.037300       0.020671      -0.071022      -0.083366       0.066622      -0.067909      -0.040283       0.108192              8.343618      10.813043       0.515059      -0.992600       7.920255       2.418106       6.297555          -0.000001
          155              C      10.318436       0.165200       0.835702       0.604663      22.866956 0.25495916E+03  0.53467203E+04                                 7.567456                            5.756706      -0.154588       2.001217                    0.999393      23.142063      66.885854       0.599212       0.487426      -1.003742       0.034068       0.041043      -0.034623       0.063592      -0.061779       0.046434      -0.029406       0.031334       0.177532      -0.093541      -0.009327       0.102868              8.843961      10.649725       2.818482      -2.305999      10.151212       0.364017       5.730945          -0.000000
          156              C       6.009735      11.808572       2.757772      -0.307577      28.559915 0.43759970E+03  0.10342376E+05                                 8.145127                            6.910175      -0.138926       1.944501                    0.996898      30.316641      88.431932       0.633331       0.409197      -1.064979      -0.059140       0.050518      -0.049223       0.092046      -0.001661      -0.013623      -0.002361       0.037761      -0.044404      -0.019811      -0.010597       0.030408              8.874682      11.858814      -1.205323      -0.931360       6.910671      -0.020292       7.854562          -0.000001
          157              C       5.003489      12.648882       1.959872      -0.095273      23.785264 0.40281016E+03  0.93336600E+04                                 7.349061                            6.770600       0.039987       2.022759                    0.998540      28.019664      81.172598       0.619397       0.426761      -1.052872      -0.033634      -0.028241       0.112619       0.120880      -0.025103       0.006606      -0.012563       0.033444      -0.060719      -0.029168      -0.013352       0.042520              7.684590      10.090384      -1.404969       0.048673       6.666818      -0.130665       6.296568          -0.000002
          158              C       3.771531      -0.022113       2.774423      -0.447671      23.775236 0.39769062E+03  0.91434053E+04                                 6.971274                            6.425414       0.419593       2.102599                    0.998227      30.889221      87.806273       0.684314       0.389303      -1.082306       0.081855      -0.026634      -0.063251       0.106819      -0.016851      -0.019237       0.009424       0.048673      -0.049335      -0.025856      -0.019267       0.045123              7.127044       8.513296      -0.629971      -0.480866       6.257816       0.003222       6.610021          -0.000002
          159              C       5.613794       8.724399      19.478337       0.490938      24.614909 0.27789568E+03  0.58942730E+04                                 7.619125                            5.838563       0.064982       2.060508                    0.999296      23.511188      66.104477       0.627764       0.460004      -1.028798       0.045959      -0.137125      -0.059062       0.156217       0.058270      -0.064576      -0.002190       0.177090      -0.226671      -0.100053      -0.060356       0.160409              8.667927       5.388966      -1.120985       2.539130       8.751841      -0.392608      11.862975          -0.000001
          160              C       5.374212      10.161771      20.010495       0.517559      21.961815 0.26882282E+03  0.56718066E+04                                 7.156307                            5.805166       0.028458       2.057092                    0.999543      23.285828      65.945164       0.617528       0.470105      -1.020143      -0.016488       0.147058       0.039818       0.153243       0.045265      -0.066047      -0.011362       0.190634      -0.232876      -0.096612      -0.066343       0.162955              7.780776       4.809515      -1.139159       1.711449       9.176369      -0.146380       9.356444          -0.000002
          161              C       9.742177       5.883473       5.625350       0.581497      17.109157 0.20093218E+03  0.39844796E+04                                 6.132333                            5.046569       0.032306       2.072248                    0.999549      22.384955      63.655878       0.649845       0.475307      -1.006456       0.082466      -0.042370      -0.000000       0.092714      -0.015838       0.000000      -0.000000       0.104046       0.442445      -0.128121      -0.019360       0.147482              6.461680       6.610276       1.741089       0.000000       8.541264       0.000000       4.233501          -0.000001
          162              C       3.437377       0.620477      16.876050       0.581497      17.109156 0.20093217E+03  0.39844794E+04                                 6.132333                            5.046569       0.032306       2.072249                    0.999549      22.384954      63.655876       0.649845       0.475307      -1.006456       0.082466       0.042370       0.000000       0.092714       0.015838       0.000000       0.000000       0.104046       0.442445      -0.128121      -0.019360       0.147482              6.461680       6.610275      -1.741089      -0.000000       8.541264       0.000000       4.233501          -0.000001
          163              C       2.867423       7.124427      16.876050       0.581497      17.109157 0.20093218E+03  0.39844796E+04                                 6.132333                            5.046569       0.032306       2.072248                    0.999549      22.384955      63.655880       0.649845       0.475307      -1.006456      -0.082466       0.042370       0.000000       0.092714      -0.015838      -0.000000       0.000000       0.104046       0.442445      -0.128121      -0.019360       0.147482              6.461681       6.610276       1.741089      -0.000000       8.541264      -0.000000       4.233502          -0.000001
          164              C       9.172223      12.387423       5.625350       0.581497      17.109156 0.20093217E+03  0.39844794E+04                                 6.132333                            5.046569       0.032306       2.072249                    0.999549      22.384954      63.655876       0.649845       0.475307      -1.006456      -0.082466      -0.042370      -0.000000       0.092714       0.015838      -0.000000      -0.000000       0.104046       0.442445      -0.128121      -0.019360       0.147482              6.461681       6.610276      -1.741089       0.000000       8.541264      -0.000000       4.233502          -0.000001
          165              N       1.292484       8.841470      12.399396      -0.509441      45.819506 0.71130088E+03  0.18592880E+05                                10.605782                            8.579321       0.032927       1.974498                    0.998786      32.746955      93.884745       0.603850       0.388046      -1.101786       0.130522      -0.136595      -0.006851       0.189053       0.086650      -0.025934       0.028956       0.115123       0.103389      -0.129957       0.041384       0.088573             11.946344      12.892000      -0.738178      -2.617254      13.417201      -4.017207       9.529830          -0.000002
          166              N       1.936835       6.922804      13.246349      -0.289985      29.771060 0.41751387E+03  0.96773805E+04                                 8.302415                            6.766256      -0.403052       1.922466                    0.997205      27.370611      77.094903       0.642631       0.411204      -1.071926       0.036646       0.021053      -0.062699       0.075613      -0.005982      -0.030792      -0.016932       0.038726      -0.022373      -0.039531      -0.002934       0.042465              9.203714      10.470058      -1.466881      -2.386562       9.737250      -2.383950       7.403833           0.000000
          167              N       7.597284      10.670380      10.102004      -0.509441      45.819512 0.71130099E+03  0.18592883E+05                                10.605782                            8.579321       0.032927       1.974498                    0.998786      32.746958      93.884755       0.603850       0.388046      -1.101786       0.130522       0.136595       0.006851       0.189053      -0.086650       0.025934       0.028956       0.115123       0.103389      -0.129957       0.041384       0.088573             11.946344      12.892001       0.738178       2.617254      13.417202      -4.017207       9.529831          -0.000002
          168              N       8.241635      12.589046       9.255051      -0.289985      29.771060 0.41751387E+03  0.96773805E+04                                 8.302415                            6.766256      -0.403052       1.922466                    0.997205      27.370611      77.094902       0.642631       0.411204      -1.071926       0.036646      -0.021053       0.062699       0.075613       0.005982       0.030792      -0.016932       0.038726      -0.022373      -0.039531      -0.002934       0.042465              9.203713      10.470058       1.466881       2.386561       9.737250      -2.383950       7.403833           0.000000
          169              N      11.317116       4.166430       1.148696      -0.509441      45.819508 0.71130090E+03  0.18592881E+05                                10.605782                            8.579321       0.032927       1.974498                    0.998786      32.746956      93.884747       0.603850       0.388046      -1.101786      -0.130522       0.136595      -0.006851       0.189053       0.086650       0.025934      -0.028956       0.115123       0.103389      -0.129957       0.041384       0.088573             11.946344      12.892000      -0.738178       2.617254      13.417201       4.017207       9.529830          -0.000002
          170              N      10.672765       6.085096       1.995649      -0.289985      29.771060 0.41751387E+03  0.96773804E+04                                 8.302415                            6.766256      -0.403052       1.922466                    0.997205      27.370611      77.094903       0.642631       0.411204      -1.071926      -0.036646      -0.021053      -0.062699       0.075613      -0.005982       0.030792       0.016932       0.038726      -0.022373      -0.039531      -0.002934       0.042465              9.203714      10.470058      -1.466881       2.386561       9.737250       2.383951       7.403833           0.000000
          171              N       5.012316       2.337520      21.352704      -0.509441      45.819510 0.71130095E+03  0.18592882E+05                                10.605782                            8.579321       0.032927       1.974498                    0.998786      32.746957      93.884752       0.603850       0.388046      -1.101786      -0.130522      -0.136595       0.006851       0.189053      -0.086650      -0.025934      -0.028956       0.115123       0.103389      -0.129957       0.041384       0.088573             11.946344      12.892001       0.738178      -2.617254      13.417202       4.017207       9.529830          -0.000002
          172              N       4.367965       0.418854      20.505751      -0.289985      29.771058 0.41751384E+03  0.96773796E+04                                 8.302414                            6.766256      -0.403052       1.922466                    0.997205      27.370610      77.094899       0.642631       0.411204      -1.071926      -0.036646       0.021053       0.062699       0.075613       0.005982      -0.030792       0.016932       0.038726      -0.022373      -0.039531      -0.002934       0.042465              9.203713      10.470058       1.466881      -2.386561       9.737250       2.383950       7.403833           0.000000
          173              N      11.317116       4.166430      10.102004      -0.509441      45.819508 0.71130092E+03  0.18592881E+05                                10.605782                            8.579321       0.032927       1.974498                    0.998786      32.746956      93.884749       0.603850       0.388046      -1.101786      -0.130522       0.136595       0.006851       0.189053       0.086650      -0.025934       0.028956       0.115123       0.103389      -0.129957       0.041384       0.088573             11.946344      12.892000      -0.738178      -2.617254      13.417202      -4.017207       9.529830          -0.000001
          174              N      10.672765       6.085096       9.255051      -0.289985      29.771058 0.41751384E+03  0.96773797E+04                                 8.302415                            6.766256      -0.403052       1.922466                    0.997205      27.370610      77.094900       0.642631       0.411204      -1.071926      -0.036646      -0.021053       0.062699       0.075613      -0.005982      -0.030792      -0.016932       0.038726      -0.022373      -0.039531      -0.002934       0.042465              9.203713      10.470058      -1.466881      -2.386561       9.737250      -2.383950       7.403833           0.000000
          175              N       5.012316       2.337520      12.399396      -0.509441      45.819512 0.71130099E+03  0.18592883E+05                                10.605783                            8.579321       0.032927       1.974498                    0.998786      32.746958      93.884755       0.603850       0.388046      -1.101786      -0.130522      -0.136595      -0.006851       0.189053      -0.086650       0.025934       0.028956       0.115123       0.103389      -0.129957       0.041384       0.088573             11.946345      12.892001       0.738178       2.617254      13.417202      -4.017208       9.529831          -0.000002
          176              N       4.367965       0.418854      13.246349      -0.289985      29.771058 0.41751384E+03  0.96773795E+04                                 8.302414                            6.766256      -0.403052       1.922466                    0.997205      27.370610      77.094898       0.642631       0.411204      -1.071926      -0.036646       0.021053      -0.062699       0.075613       0.005982       0.030792      -0.016932       0.038726      -0.022373      -0.039531      -0.002934       0.042465              9.203713      10.470058       1.466881       2.386561       9.737249      -2.383950       7.403833           0.000000
          177              N       1.292484       8.841470      21.352704      -0.509441      45.819511 0.71130095E+03  0.18592882E+05                                10.605782                            8.579321       0.032927       1.974498                    0.998786      32.746957      93.884752       0.603850       0.388046      -1.101786       0.130522      -0.136595       0.006851       0.189053       0.086650       0.025934      -0.028956       0.115123       0.103389      -0.129957       0.041384       0.088573             11.946345      12.892001      -0.738178       2.617254      13.417202       4.017208       9.529830          -0.000002
          178              N       1.936835       6.922804      20.505751      -0.289985      29.771057 0.41751382E+03  0.96773789E+04                                 8.302414                            6.766256      -0.403052       1.922466                    0.997205      27.370609      77.094895       0.642631       0.411204      -1.071926       0.036646       0.021053       0.062698       0.075613      -0.005982       0.030792       0.016932       0.038726      -0.022373      -0.039531      -0.002934       0.042465              9.203713      10.470057      -1.466881       2.386561       9.737249       2.383950       7.403832           0.000000
          179              N       7.597284      10.670380       1.148696      -0.509441      45.819510 0.71130094E+03  0.18592882E+05                                10.605782                            8.579321       0.032927       1.974498                    0.998786      32.746957      93.884751       0.603850       0.388046      -1.101786       0.130522       0.136595      -0.006851       0.189053      -0.086650      -0.025934      -0.028956       0.115123       0.103389      -0.129957       0.041384       0.088573             11.946344      12.892000       0.738178      -2.617254      13.417202       4.017207       9.529830          -0.000002
          180              N       8.241635      12.589046       1.995649      -0.289985      29.771059 0.41751386E+03  0.96773802E+04                                 8.302414                            6.766256      -0.403052       1.922466                    0.997205      27.370611      77.094901       0.642632       0.411204      -1.071926       0.036646      -0.021053      -0.062699       0.075613       0.005982      -0.030792       0.016932       0.038726      -0.022373      -0.039531      -0.002934       0.042465              9.203713      10.470057       1.466881      -2.386561       9.737249       2.383951       7.403833           0.000000
          181              O       2.206050      10.179072      10.243537      -0.608693      36.744808 0.57692262E+03  0.14108981E+05                                 8.753753                            7.461210       0.382022       2.167128                    0.996078      28.252402      74.787808       0.692143       0.361853      -1.137278       0.068430      -0.012094      -0.036428       0.078460      -0.023913       0.056396       0.041738      -0.038400      -0.060275      -0.089928       0.034939       0.054989              9.590805      11.468212      -3.474101       2.068909      10.431588      -2.126299       6.872615          -0.000001
          182              O       4.225099       9.254340      10.358970      -0.654357      39.603320 0.60328486E+03  0.14931977E+05                                 9.199786                            7.624191       0.395464       2.155484                    0.996345      29.055933      77.591281       0.684880       0.361324      -1.136737      -0.088435       0.035850      -0.021150       0.097741       0.000128       0.012440       0.057093       0.023060      -0.115256      -0.077909       0.028854       0.049055             10.281469      17.147505       0.206515      -1.611469       7.367812      -0.356398       6.329089          -0.000001
          183              O       4.917492       6.617379      11.224598      -0.722683      49.684483 0.81714509E+03  0.21890429E+05                                10.926182                            9.035206      -0.186688       1.942517                    0.994978      31.547878      88.583686       0.610299       0.374635      -1.122835      -0.074705      -0.015136      -0.017714       0.078255       0.038276      -0.011945       0.018714       0.106546       0.150889      -0.093948       0.038398       0.055550             12.562642      17.122208       0.403618      -4.747273      11.272737       0.458901       9.292982          -0.000004
          184              O       4.023597       5.248688      12.702265      -0.607822      36.003943 0.58274571E+03  0.14337623E+05                                 8.738064                            7.562636       0.293027       2.127633                    0.995436      28.867809      77.534625       0.676409       0.368043      -1.128484      -0.065515       0.015527      -0.005311       0.067539       0.047885       0.048247      -0.004325      -0.082391       0.027546      -0.089309       0.024216       0.065093              9.619675       7.471430      -1.365925      -0.827119      14.778946      -1.845968       6.608649          -0.000001
          185              O      11.612181      11.011838       7.045638      -0.586969      39.899888 0.55439183E+03  0.13447164E+05                                 9.294721                            7.325557       0.332353       2.134989                    0.997999      28.532265      75.651111       0.695659       0.362991      -1.134396       0.058439       0.093725       0.054159       0.123015      -0.037050       0.001334      -0.000812       0.144935       0.121621      -0.101661       0.040435       0.061226             10.819150       6.767698      -0.377105       3.603743       6.691755      -0.983004      18.997996          -0.000003
          186              O      12.407216      11.609291       9.052088      -0.575107      38.064851 0.59180325E+03  0.14611030E+05                                 9.079532                            7.657886       0.154938       2.087114                    0.996104      28.616751      76.895767       0.667622       0.371597      -1.126215       0.008312       0.012524      -0.094980       0.096162      -0.019442       0.005554       0.075733       0.126041       0.045208      -0.116967       0.053456       0.063511             10.140212       8.397859       2.001582       3.236400      10.137601       4.382631      11.885176          -0.000004
          187              O      11.955162       9.124652       9.949219      -0.560994      36.424259 0.62397094E+03  0.15564072E+05                                 8.713593                            7.828745       0.219872       2.115970                    0.996634      28.127911      75.236583       0.666647       0.368342      -1.132055      -0.028472      -0.064423      -0.054220       0.088886      -0.027014      -0.013648       0.017481       0.147918       0.103318      -0.097646       0.028086       0.069560              9.164950       7.233651      -0.068777       2.436060       7.722389      -0.296763      12.538809          -0.000005
          188              O      11.238936       8.515362       7.927468      -0.634589      39.711562 0.62142488E+03  0.15476711E+05                                 9.202297                            7.743025       0.322458       2.130163                    0.997440      28.988383      77.347539       0.679754       0.361796      -1.137731       0.040361      -0.033071       0.123387       0.133966      -0.002898      -0.000266       0.045840       0.046806      -0.025798      -0.060036       0.026907       0.033129             10.082498       6.471602       2.241425       2.360816      11.783623       2.604962      11.992270          -0.000002
          189              O       8.510850       9.332778      12.257863      -0.608693      36.744812 0.57692271E+03  0.14108983E+05                                 8.753754                            7.461210       0.382022       2.167128                    0.996078      28.252405      74.787816       0.692143       0.361853      -1.137278       0.068430       0.012094       0.036428       0.078460       0.023913      -0.056396       0.041738      -0.038400      -0.060275      -0.089928       0.034939       0.054989              9.590806      11.468213       3.474101      -2.068909      10.431589      -2.126299       6.872616          -0.000001
          190              O      10.529899      10.257510      12.142430      -0.654357      39.603316 0.60328479E+03  0.14931975E+05                                 9.199785                            7.624190       0.395464       2.155484                    0.996345      29.055932      77.591275       0.684881       0.361324      -1.136737      -0.088435      -0.035850       0.021150       0.097741      -0.000128      -0.012440       0.057093       0.023060      -0.115255      -0.077909       0.028854       0.049055             10.281468      17.147503      -0.206515       1.611468       7.367811      -0.356398       6.329088          -0.000002
          191              O      11.222292      12.894471      11.276802      -0.722683      49.684481 0.81714505E+03  0.21890428E+05                                10.926181                            9.035206      -0.186688       1.942517                    0.994978      31.547877      88.583682       0.610299       0.374635      -1.122835      -0.074705       0.015136       0.017714       0.078255      -0.038276       0.011945       0.018714       0.106546       0.150888      -0.093948       0.038398       0.055550             12.562642      17.122207      -0.403618       4.747273      11.272737       0.458901       9.292981          -0.000004
          192              O      10.328397       1.255262       9.799135      -0.607822      36.003939 0.58274564E+03  0.14337620E+05                                 8.738064                            7.562635       0.293027       2.127633                    0.995436      28.867807      77.534618       0.676409       0.368043      -1.128484      -0.065515      -0.015527       0.005311       0.067539      -0.047885      -0.048247      -0.004325      -0.082391       0.027546      -0.089309       0.024216       0.065093              9.619674       7.471430       1.365925       0.827119      14.778945      -1.845968       6.608649          -0.000001
          193              O       5.307381       8.500012      15.455762      -0.586969      39.899885 0.55439177E+03  0.13447162E+05                                 9.294720                            7.325556       0.332353       2.134989                    0.997999      28.532265      75.651108       0.695659       0.362991      -1.134396       0.058439      -0.093725      -0.054159       0.123015       0.037050      -0.001334      -0.000812       0.144935       0.121621      -0.101661       0.040435       0.061226             10.819148       6.767697       0.377105      -3.603743       6.691754      -0.983004      18.997993          -0.000003
          194              O       6.102416       7.902559      13.449312      -0.575107      38.064861 0.59180345E+03  0.14611036E+05                                 9.079534                            7.657887       0.154938       2.087114                    0.996104      28.616754      76.895782       0.667622       0.371597      -1.126215       0.008312      -0.012524       0.094980       0.096162       0.019442      -0.005554       0.075734       0.126041       0.045208      -0.116967       0.053456       0.063511             10.140214       8.397861      -2.001583      -3.236401      10.137603       4.382632      11.885179          -0.000004
          195              O       5.650362      10.387198      12.552181      -0.560994      36.424255 0.62397087E+03  0.15564070E+05                                 8.713592                            7.828744       0.219872       2.115970                    0.996634      28.127910      75.236577       0.666647       0.368342      -1.132055      -0.028472       0.064423       0.054220       0.088886       0.027014       0.013648       0.017481       0.147918       0.103318      -0.097646       0.028086       0.069560              9.164949       7.233651       0.068777      -2.436059       7.722388      -0.296763      12.538808          -0.000005
          196              O       4.934136      10.996488      14.573932      -0.634589      39.711562 0.62142487E+03  0.15476711E+05                                 9.202297                            7.743025       0.322458       2.130163                    0.997440      28.988382      77.347538       0.679754       0.361796      -1.137730       0.040361       0.033071      -0.123387       0.133966       0.002898       0.000266       0.045840       0.046806      -0.025798      -0.060036       0.026907       0.033129             10.082498       6.471602      -2.241425      -2.360816      11.783624       2.604962      11.992270          -0.000002
          197              O      10.403550       2.828828      21.494237      -0.608693      36.744814 0.57692275E+03  0.14108985E+05                                 8.753754                            7.461210       0.382021       2.167128                    0.996078      28.252405      74.787818       0.692143       0.361853      -1.137278      -0.068430       0.012094      -0.036428       0.078460      -0.023913      -0.056397      -0.041738      -0.038400      -0.060275      -0.089928       0.034939       0.054989              9.590807      11.468214      -3.474102      -2.068909      10.431589       2.126299       6.872616          -0.000001
          198              O       8.384501       3.753560      21.609670      -0.654357      39.603330 0.60328504E+03  0.14931983E+05                                 9.199787                            7.624193       0.395463       2.155483                    0.996345      29.055936      77.591294       0.684880       0.361324      -1.136737       0.088435      -0.035850      -0.021150       0.097741       0.000128      -0.012440      -0.057093       0.023060      -0.115256      -0.077909       0.028854       0.049054             10.281471      17.147509       0.206515       1.611469       7.367814       0.356398       6.329090          -0.000001
          199              O       7.692108       6.390521      -0.026102      -0.722683      49.684483 0.81714507E+03  0.21890429E+05                                10.926182                            9.035206      -0.186688       1.942517                    0.994978      31.547877      88.583685       0.610299       0.374635      -1.122835       0.074705       0.015136      -0.017714       0.078255       0.038276       0.011945      -0.018714       0.106546       0.150888      -0.093948       0.038398       0.055550             12.562643      17.122208       0.403618       4.747273      11.272738      -0.458901       9.292982          -0.000004
          200              O       8.586003       7.759212       1.451565      -0.607822      36.003946 0.58274576E+03  0.14337624E+05                                 8.738065                            7.562636       0.293027       2.127633                    0.995436      28.867810      77.534629       0.676409       0.368043      -1.128484       0.065515      -0.015527      -0.005311       0.067539       0.047885      -0.048247       0.004325      -0.082391       0.027546      -0.089309       0.024216       0.065093              9.619676       7.471431      -1.365925       0.827119      14.778947       1.845968       6.608650          -0.000001
          201              O       0.997419       1.996062      18.296338      -0.586969      39.899873 0.55439159E+03  0.13447156E+05                                 9.294718                            7.325555       0.332353       2.134989                    0.997999      28.532262      75.651095       0.695659       0.362991      -1.134396      -0.058439      -0.093726       0.054159       0.123015      -0.037050      -0.001334       0.000812       0.144935       0.121621      -0.101661       0.040435       0.061226             10.819146       6.767696      -0.377105      -3.603741       6.691753       0.983003      18.997988          -0.000003
          202              O       0.202384       1.398609      20.302788      -0.575107      38.064856 0.59180336E+03  0.14611034E+05                                 9.079533                            7.657887       0.154938       2.087114                    0.996104      28.616753      76.895776       0.667622       0.371597      -1.126215      -0.008312      -0.012524      -0.094980       0.096162      -0.019442      -0.005554      -0.075734       0.126041       0.045208      -0.116967       0.053456       0.063511             10.140213       8.397860       2.001582      -3.236401      10.137602      -4.382631      11.885177          -0.000004
          203              O       0.654438       3.883248      21.199919      -0.560994      36.424255 0.62397087E+03  0.15564070E+05                                 8.713592                            7.828744       0.219872       2.115970                    0.996634      28.127910      75.236577       0.666647       0.368342      -1.132055       0.028472       0.064423      -0.054220       0.088886      -0.027014       0.013648      -0.017481       0.147918       0.103318      -0.097646       0.028086       0.069560              9.164949       7.233651      -0.068777      -2.436059       7.722388       0.296763      12.538808          -0.000005
          204              O       1.370664       4.492538      19.178168      -0.634589      39.711564 0.62142491E+03  0.15476712E+05                                 9.202298                            7.743026       0.322458       2.130163                    0.997440      28.988383      77.347541       0.679754       0.361796      -1.137730      -0.040361       0.033071       0.123387       0.133966      -0.002898       0.000266      -0.045840       0.046806      -0.025798      -0.060036       0.026907       0.033129             10.082499       6.471602       2.241426      -2.360816      11.783624      -2.604962      11.992270          -0.000002
          205              O       4.098750       3.675122       1.007163      -0.608693      36.744812 0.57692270E+03  0.14108983E+05                                 8.753754                            7.461210       0.382022       2.167128                    0.996078      28.252404      74.787814       0.692143       0.361853      -1.137278      -0.068430      -0.012094       0.036428       0.078460       0.023913       0.056396      -0.041738      -0.038400      -0.060275      -0.089928       0.034939       0.054989              9.590806      11.468213       3.474101       2.068909      10.431589       2.126299       6.872616          -0.000001
          206              O       2.079701       2.750390       0.891730      -0.654357      39.603320 0.60328484E+03  0.14931977E+05                                 9.199785                            7.624191       0.395464       2.155484                    0.996345      29.055933      77.591279       0.684881       0.361324      -1.136737       0.088435       0.035850       0.021150       0.097741      -0.000128       0.012440      -0.057093       0.023060      -0.115256      -0.077909       0.028854       0.049055             10.281468      17.147505      -0.206515      -1.611469       7.367812       0.356398       6.329089          -0.000001
          207              O       1.387308       0.113429       0.026102      -0.722683      49.684479 0.81714499E+03  0.21890426E+05                                10.926181                            9.035205      -0.186688       1.942517                    0.994978      31.547876      88.583680       0.610299       0.374635      -1.122835       0.074705      -0.015136       0.017714       0.078255      -0.038276      -0.011945      -0.018714       0.106546       0.150889      -0.093948       0.038398       0.055550             12.562642      17.122207      -0.403618      -4.747273      11.272737      -0.458901       9.292981          -0.000004
          208              O       2.281203      11.752638      21.049835      -0.607822      36.003946 0.58274577E+03  0.14337625E+05                                 8.738065                            7.562636       0.293027       2.127633                    0.995436      28.867810      77.534629       0.676409       0.368043      -1.128484       0.065515       0.015527       0.005311       0.067539      -0.047885       0.048247       0.004325      -0.082391       0.027546      -0.089309       0.024216       0.065093              9.619676       7.471431       1.365925      -0.827119      14.778947       1.845968       6.608650          -0.000001
          209              O       7.302219       4.507888       4.205062      -0.586969      39.899887 0.55439181E+03  0.13447163E+05                                 9.294721                            7.325557       0.332352       2.134989                    0.997999      28.532265      75.651110       0.695659       0.362991      -1.134396      -0.058439       0.093725      -0.054159       0.123015       0.037050       0.001334       0.000812       0.144935       0.121621      -0.101661       0.040435       0.061226             10.819149       6.767698       0.377105       3.603743       6.691755       0.983004      18.997995          -0.000003
          210              O       6.507184       5.105341       2.198612      -0.575106      38.064854 0.59180332E+03  0.14611032E+05                                 9.079533                            7.657886       0.154938       2.087114                    0.996104      28.616752      76.895773       0.667622       0.371597      -1.126215      -0.008312       0.012524       0.094980       0.096162       0.019442       0.005554      -0.075734       0.126041       0.045208      -0.116967       0.053456       0.063511             10.140213       8.397860      -2.001582       3.236401      10.137601      -4.382631      11.885177          -0.000004
          211              O       6.959238       2.620702       1.301481      -0.560994      36.424258 0.62397094E+03  0.15564072E+05                                 8.713593                            7.828744       0.219872       2.115970                    0.996634      28.127911      75.236582       0.666647       0.368342      -1.132055       0.028472      -0.064423       0.054220       0.088886       0.027014      -0.013648      -0.017481       0.147918       0.103318      -0.097646       0.028086       0.069560              9.164950       7.233651       0.068777       2.436059       7.722389       0.296763      12.538809          -0.000005
          212              O       7.675464       2.011412       3.323232      -0.634589      39.711557 0.62142478E+03  0.15476708E+05                                 9.202296                            7.743025       0.322459       2.130163                    0.997440      28.988381      77.347532       0.679754       0.361796      -1.137731      -0.040361      -0.033071      -0.123387       0.133966       0.002898      -0.000266      -0.045840       0.046806      -0.025798      -0.060036       0.026907       0.033129             10.082497       6.471601      -2.241425       2.360816      11.783622      -2.604962      11.992268          -0.000002
          213              O      10.403550       2.828828      12.257863      -0.608693      36.744812 0.57692271E+03  0.14108983E+05                                 8.753754                            7.461210       0.382021       2.167128                    0.996078      28.252404      74.787815       0.692143       0.361853      -1.137278      -0.068430       0.012094       0.036428       0.078460      -0.023913       0.056396       0.041738      -0.038400      -0.060275      -0.089928       0.034939       0.054989              9.590806      11.468213      -3.474101       2.068909      10.431589      -2.126299       6.872616          -0.000001
          214              O       8.384501       3.753560      12.142430      -0.654357      39.603319 0.60328484E+03  0.14931976E+05                                 9.199785                            7.624191       0.395464       2.155484                    0.996345      29.055933      77.591280       0.684881       0.361324      -1.136737       0.088435      -0.035850       0.021150       0.097741       0.000128       0.012440       0.057093       0.023060      -0.115255      -0.077909       0.028854       0.049055             10.281468      17.147504       0.206515      -1.611469       7.367812      -0.356398       6.329089          -0.000001
          215              O       7.692108       6.390521      11.276802      -0.722683      49.684485 0.81714512E+03  0.21890430E+05                                10.926182                            9.035206      -0.186688       1.942517                    0.994978      31.547878      88.583689       0.610299       0.374635      -1.122835       0.074705       0.015136       0.017714       0.078255       0.038276      -0.011945       0.018714       0.106546       0.150888      -0.093948       0.038398       0.055550             12.562643      17.122209       0.403617      -4.747273      11.272738       0.458901       9.292982          -0.000004
          216              O       8.586003       7.759212       9.799135      -0.607822      36.003940 0.58274565E+03  0.14337621E+05                                 8.738064                            7.562635       0.293028       2.127633                    0.995436      28.867807      77.534619       0.676409       0.368043      -1.128484       0.065515      -0.015527       0.005311       0.067539       0.047885       0.048247      -0.004325      -0.082391       0.027546      -0.089309       0.024216       0.065093              9.619675       7.471430      -1.365925      -0.827119      14.778945      -1.845968       6.608649          -0.000001
          217              O       0.997419       1.996062      15.455762      -0.586969      39.899860 0.55439138E+03  0.13447150E+05                                 9.294715                            7.325553       0.332354       2.134989                    0.997999      28.532259      75.651079       0.695659       0.362991      -1.134396      -0.058439      -0.093726      -0.054159       0.123015      -0.037050       0.001334      -0.000812       0.144935       0.121621      -0.101661       0.040435       0.061226             10.819143       6.767694      -0.377105       3.603740       6.691751      -0.983003      18.997983          -0.000003
          218              O       0.202384       1.398609      13.449312      -0.575107      38.064858 0.59180341E+03  0.14611035E+05                                 9.079533                            7.657887       0.154938       2.087114                    0.996104      28.616754      76.895781       0.667622       0.371597      -1.126215      -0.008312      -0.012524       0.094980       0.096162      -0.019442       0.005554       0.075734       0.126041       0.045208      -0.116967       0.053456       0.063511             10.140214       8.397860       2.001583       3.236401      10.137603       4.382632      11.885178          -0.000004
          219              O       0.654438       3.883248      12.552181      -0.560994      36.424258 0.62397093E+03  0.15564072E+05                                 8.713593                            7.828744       0.219872       2.115970                    0.996634      28.127911      75.236581       0.666647       0.368342      -1.132055       0.028472       0.064423       0.054220       0.088886      -0.027014      -0.013648       0.017481       0.147918       0.103318      -0.097646       0.028086       0.069560              9.164949       7.233651      -0.068777       2.436059       7.722389      -0.296763      12.538808          -0.000005
          220              O       1.370664       4.492538      14.573932      -0.634589      39.711558 0.62142479E+03  0.15476708E+05                                 9.202297                            7.743025       0.322458       2.130163                    0.997440      28.988381      77.347533       0.679754       0.361796      -1.137730      -0.040361       0.033071      -0.123387       0.133966      -0.002898      -0.000266       0.045840       0.046806      -0.025798      -0.060036       0.026907       0.033129             10.082498       6.471602       2.241425       2.360816      11.783623       2.604962      11.992269          -0.000002
          221              O       4.098750       3.675122      10.243537      -0.608693      36.744811 0.57692269E+03  0.14108983E+05                                 8.753754                            7.461210       0.382022       2.167128                    0.996078      28.252404      74.787814       0.692143       0.361853      -1.137278      -0.068430      -0.012094      -0.036428       0.078460       0.023913      -0.056397       0.041738      -0.038400      -0.060275      -0.089928       0.034939       0.054989              9.590806      11.468213       3.474101      -2.068909      10.431589      -2.126299       6.872616          -0.000001
          222              O       2.079701       2.750390      10.358970      -0.654357      39.603322 0.60328489E+03  0.14931978E+05                                 9.199785                            7.624191       0.395464       2.155484                    0.996345      29.055935      77.591285       0.684881       0.361324      -1.136737       0.088435       0.035850      -0.021150       0.097741      -0.000128      -0.012440       0.057093       0.023060      -0.115256      -0.077909       0.028854       0.049055             10.281469      17.147505      -0.206515       1.611469       7.367812      -0.356398       6.329089          -0.000002
          223              O       1.387308       0.113429      11.224598      -0.722683      49.684478 0.81714499E+03  0.21890426E+05                                10.926181                            9.035205      -0.186688       1.942517                    0.994978      31.547876      88.583680       0.610299       0.374635      -1.122835       0.074705      -0.015136      -0.017714       0.078255      -0.038276       0.011945       0.018714       0.106546       0.150888      -0.093948       0.038398       0.055550             12.562642      17.122207      -0.403618       4.747273      11.272737       0.458901       9.292981          -0.000004
          224              O       2.281203      11.752638      12.702265      -0.607822      36.003945 0.58274575E+03  0.14337624E+05                                 8.738065                            7.562636       0.293027       2.127633                    0.995436      28.867809      77.534627       0.676409       0.368043      -1.128484       0.065515       0.015527      -0.005311       0.067539      -0.047885      -0.048247      -0.004325      -0.082391       0.027546      -0.089309       0.024216       0.065093              9.619676       7.471431       1.365925       0.827119      14.778947      -1.845968       6.608650          -0.000001
          225              O       7.302219       4.507888       7.045638      -0.586969      39.899872 0.55439156E+03  0.13447155E+05                                 9.294718                            7.325555       0.332353       2.134989                    0.997999      28.532261      75.651091       0.695659       0.362991      -1.134396      -0.058439       0.093725       0.054159       0.123015       0.037050      -0.001334      -0.000812       0.144935       0.121621      -0.101661       0.040435       0.061226             10.819146       6.767696       0.377105      -3.603741       6.691753      -0.983003      18.997988          -0.000003
          226              O       6.507184       5.105341       9.052088      -0.575107      38.064853 0.59180330E+03  0.14611032E+05                                 9.079532                            7.657886       0.154938       2.087114                    0.996104      28.616752      76.895772       0.667622       0.371597      -1.126215      -0.008312       0.012524      -0.094980       0.096162       0.019442      -0.005554       0.075734       0.126041       0.045208      -0.116967       0.053456       0.063511             10.140213       8.397860      -2.001582      -3.236400      10.137601       4.382631      11.885177          -0.000004
          227              O       6.959238       2.620702       9.949219      -0.560994      36.424258 0.62397092E+03  0.15564072E+05                                 8.713593                            7.828744       0.219872       2.115970                    0.996634      28.127911      75.236580       0.666647       0.368342      -1.132055       0.028472      -0.064423      -0.054220       0.088886       0.027014       0.013648       0.017481       0.147918       0.103318      -0.097646       0.028086       0.069560              9.164949       7.233651       0.068777      -2.436059       7.722388      -0.296763      12.538808          -0.000005
          228              O       7.675464       2.011412       7.927468      -0.634589      39.711560 0.62142485E+03  0.15476710E+05                                 9.202297                            7.743025       0.322459       2.130163                    0.997440      28.988383      77.347537       0.679755       0.361796      -1.137731      -0.040361      -0.033071       0.123387       0.133966       0.002898       0.000266       0.045840       0.046806      -0.025798      -0.060036       0.026907       0.033129             10.082498       6.471602      -2.241425      -2.360816      11.783623       2.604962      11.992269          -0.000002
          229              O       2.206050      10.179072       1.007163      -0.608693      36.744809 0.57692265E+03  0.14108981E+05                                 8.753753                            7.461209       0.382022       2.167128                    0.996078      28.252404      74.787811       0.692143       0.361853      -1.137278       0.068430      -0.012094       0.036428       0.078460      -0.023913      -0.056397      -0.041738      -0.038400      -0.060275      -0.089928       0.034939       0.054989              9.590805      11.468212      -3.474101      -2.068909      10.431588       2.126299       6.872615          -0.000001
          230              O       4.225099       9.254340       0.891730      -0.654357      39.603318 0.60328483E+03  0.14931976E+05                                 9.199785                            7.624191       0.395464       2.155484                    0.996345      29.055934      77.591281       0.684881       0.361324      -1.136737      -0.088435       0.035850       0.021150       0.097741       0.000128      -0.012440      -0.057093       0.023060      -0.115255      -0.077909       0.028854       0.049055             10.281468      17.147504       0.206515       1.611468       7.367812       0.356398       6.329088          -0.000001
          231              O       4.917492       6.617379       0.026102      -0.722683      49.684478 0.81714499E+03  0.21890426E+05                                10.926181                            9.035205      -0.186688       1.942517                    0.994978      31.547876      88.583680       0.610299       0.374635      -1.122835      -0.074705      -0.015136       0.017714       0.078255       0.038276       0.011945      -0.018714       0.106546       0.150889      -0.093948       0.038398       0.055550             12.562642      17.122207       0.403617       4.747273      11.272737      -0.458901       9.292981          -0.000004
          232              O       4.023597       5.248688      21.049835      -0.607822      36.003943 0.58274572E+03  0.14337623E+05                                 8.738065                            7.562636       0.293027       2.127633                    0.995436      28.867808      77.534624       0.676409       0.368043      -1.128484      -0.065515       0.015527       0.005311       0.067539       0.047885      -0.048247       0.004325      -0.082391       0.027546      -0.089309       0.024216       0.065093              9.619675       7.471431      -1.365925       0.827119      14.778946       1.845968       6.608649          -0.000001
          233              O      11.612181      11.011838       4.205062      -0.586969      39.899876 0.55439162E+03  0.13447157E+05                                 9.294719                            7.325556       0.332353       2.134989                    0.997999      28.532260      75.651093       0.695659       0.362991      -1.134396       0.058439       0.093725      -0.054159       0.123015      -0.037050      -0.001334       0.000812       0.144935       0.121621      -0.101661       0.040435       0.061226             10.819147       6.767697      -0.377105      -3.603742       6.691754       0.983003      18.997992          -0.000003
          234              O      12.407216      11.609291       2.198612      -0.575106      38.064857 0.59180337E+03  0.14611034E+05                                 9.079533                            7.657887       0.154938       2.087114                    0.996104      28.616752      76.895776       0.667622       0.371597      -1.126215       0.008312       0.012524       0.094980       0.096162      -0.019442      -0.005554      -0.075734       0.126041       0.045208      -0.116967       0.053456       0.063511             10.140214       8.397860       2.001583      -3.236401      10.137602      -4.382632      11.885178          -0.000004
          235              O      11.955162       9.124652       1.301481      -0.560994      36.424259 0.62397094E+03  0.15564072E+05                                 8.713593                            7.828745       0.219872       2.115970                    0.996634      28.127911      75.236583       0.666647       0.368342      -1.132055      -0.028472      -0.064423       0.054220       0.088886      -0.027014       0.013648      -0.017481       0.147918       0.103318      -0.097646       0.028086       0.069560              9.164950       7.233651      -0.068777      -2.436060       7.722389       0.296763      12.538809          -0.000005
          236              O      11.238936       8.515362       3.323232      -0.634589      39.711562 0.62142487E+03  0.15476711E+05                                 9.202297                            7.743025       0.322458       2.130163                    0.997440      28.988383      77.347539       0.679754       0.361796      -1.137731       0.040361      -0.033071      -0.123387       0.133966      -0.002898       0.000266      -0.045840       0.046806      -0.025798      -0.060036       0.026907       0.033129             10.082498       6.471602       2.241425      -2.360816      11.783623      -2.604962      11.992269          -0.000002
          237              O       8.510850       9.332778      21.494237      -0.608693      36.744815 0.57692276E+03  0.14108985E+05                                 8.753754                            7.461210       0.382022       2.167128                    0.996078      28.252406      74.787819       0.692143       0.361853      -1.137278       0.068430       0.012094      -0.036428       0.078460       0.023913       0.056396      -0.041738      -0.038400      -0.060275      -0.089928       0.034939       0.054989              9.590806      11.468213       3.474101       2.068909      10.431589       2.126299       6.872616          -0.000001
          238              O      10.529899      10.257510      21.609670      -0.654357      39.603321 0.60328488E+03  0.14931978E+05                                 9.199786                            7.624191       0.395464       2.155484                    0.996345      29.055934      77.591283       0.684881       0.361324      -1.136737      -0.088435      -0.035850      -0.021150       0.097741      -0.000128       0.012440      -0.057093       0.023060      -0.115255      -0.077909       0.028854       0.049055             10.281469      17.147505      -0.206515      -1.611469       7.367812       0.356398       6.329089          -0.000001
          239              O      11.222292      12.894471      -0.026102      -0.722683      49.684481 0.81714504E+03  0.21890428E+05                                10.926181                            9.035206      -0.186688       1.942517                    0.994978      31.547877      88.583682       0.610299       0.374635      -1.122835      -0.074705       0.015136      -0.017714       0.078255      -0.038276      -0.011945      -0.018714       0.106546       0.150888      -0.093948       0.038398       0.055550             12.562642      17.122207      -0.403618      -4.747273      11.272737      -0.458901       9.292981          -0.000004
          240              O      10.328397       1.255262       1.451565      -0.607822      36.003942 0.58274569E+03  0.14337622E+05                                 8.738064                            7.562636       0.293028       2.127633                    0.995436      28.867808      77.534622       0.676409       0.368043      -1.128484      -0.065515      -0.015527      -0.005311       0.067539      -0.047885       0.048247       0.004325      -0.082391       0.027546      -0.089309       0.024216       0.065093              9.619675       7.471430       1.365925      -0.827119      14.778945       1.845968       6.608649          -0.000001
          241              O       5.307381       8.500012      18.296338      -0.586969      39.899868 0.55439149E+03  0.13447153E+05                                 9.294717                            7.325554       0.332353       2.134989                    0.997999      28.532259      75.651085       0.695659       0.362991      -1.134396       0.058439      -0.093725       0.054159       0.123015       0.037050       0.001334       0.000812       0.144935       0.121621      -0.101661       0.040435       0.061226             10.819145       6.767696       0.377105       3.603741       6.691753       0.983003      18.997987          -0.000004
          242              O       6.102416       7.902559      20.302788      -0.575107      38.064856 0.59180336E+03  0.14611034E+05                                 9.079533                            7.657887       0.154938       2.087114                    0.996104      28.616752      76.895775       0.667622       0.371597      -1.126215       0.008312      -0.012524      -0.094980       0.096162       0.019442       0.005554      -0.075734       0.126041       0.045208      -0.116967       0.053456       0.063511             10.140214       8.397860      -2.001583       3.236401      10.137602      -4.382632      11.885178          -0.000004
          243              O       5.650362      10.387198      21.199919      -0.560994      36.424260 0.62397098E+03  0.15564073E+05                                 8.713593                            7.828745       0.219872       2.115970                    0.996634      28.127912      75.236585       0.666647       0.368342      -1.132055      -0.028472       0.064423      -0.054220       0.088886       0.027014      -0.013648      -0.017481       0.147918       0.103318      -0.097646       0.028086       0.069560              9.164950       7.233652       0.068777       2.436060       7.722389       0.296763      12.538809          -0.000005
          244              O       4.934136      10.996488      19.178168      -0.634589      39.711566 0.62142494E+03  0.15476713E+05                                 9.202298                            7.743026       0.322458       2.130163                    0.997440      28.988384      77.347544       0.679754       0.361796      -1.137730       0.040361       0.033071       0.123387       0.133966       0.002898      -0.000266      -0.045840       0.046806      -0.025798      -0.060036       0.026907       0.033129             10.082499       6.471602      -2.241426       2.360816      11.783624      -2.604962      11.992270          -0.000002
          245              O      10.609717       6.755002       5.625350      -0.620439      38.330931 0.57497237E+03  0.14033304E+05                                 8.960786                            7.417966       0.645592       2.242707                    0.997784      28.343714      74.674902       0.699261       0.358884      -1.140929       0.004468      -0.127037      -0.000000       0.127116       0.071638       0.000000      -0.000000      -0.081625       0.236815      -0.121917       0.042979       0.078938              9.760090       8.516637       4.632649       0.000000      12.685871       0.000000       8.077761          -0.000004
          246              O       9.926277       4.647723       5.625350      -0.642947      33.114286 0.54680002E+03  0.13205056E+05                                 8.089768                            7.211437       0.567401       2.200587                    0.998750      28.945752      76.346601       0.711128       0.356653      -1.140465       0.030900       0.133400      -0.000000       0.136932       0.030320       0.000000       0.000000      -0.130631       0.132065      -0.094021       0.044022       0.049999              8.419456       5.905149       1.297799       0.000000      12.661871       0.000000       6.691347          -0.000003
          247              O       4.304917      12.756848      16.876050      -0.620439      38.330930 0.57497235E+03  0.14033303E+05                                 8.960786                            7.417966       0.645592       2.242707                    0.997784      28.343713      74.674899       0.699261       0.358884      -1.140929       0.004468       0.127037      -0.000000       0.127116      -0.071638      -0.000000       0.000000      -0.081625       0.236815      -0.121917       0.042979       0.078938              9.760090       8.516636      -4.632649      -0.000000      12.685872       0.000000       8.077761          -0.000004
          248              O       3.621477       1.856227      16.876050      -0.642947      33.114292 0.54680016E+03  0.13205060E+05                                 8.089770                            7.211438       0.567400       2.200587                    0.998750      28.945754      76.346611       0.711128       0.356653      -1.140465       0.030900      -0.133400       0.000000       0.136932      -0.030320      -0.000000      -0.000000      -0.130631       0.132066      -0.094021       0.044022       0.049999              8.419457       5.905150      -1.297800      -0.000000      12.661873       0.000000       6.691348          -0.000003
          249              O       1.999883       6.252898      16.876050      -0.620439      38.330932 0.57497238E+03  0.14033304E+05                                 8.960786                            7.417966       0.645592       2.242707                    0.997784      28.343714      74.674902       0.699261       0.358884      -1.140929      -0.004468       0.127037      -0.000000       0.127116       0.071638      -0.000000       0.000000      -0.081625       0.236815      -0.121917       0.042979       0.078938              9.760090       8.516637       4.632649      -0.000000      12.685872      -0.000000       8.077761          -0.000004
          250              O       2.683323       8.360177      16.876050      -0.642947      33.114300 0.54680033E+03  0.13205066E+05                                 8.089771                            7.211440       0.567400       2.200587                    0.998750      28.945756      76.346622       0.711128       0.356653      -1.140465      -0.030900      -0.133400       0.000000       0.136932       0.030320      -0.000000       0.000000      -0.130631       0.132066      -0.094021       0.044022       0.049999              8.419459       5.905151       1.297800      -0.000000      12.661876      -0.000000       6.691350          -0.000003
          251              O       8.304683       0.251052       5.625350      -0.620439      38.330926 0.57497227E+03  0.14033301E+05                                 8.960785                            7.417965       0.645592       2.242707                    0.997784      28.343712      74.674894       0.699261       0.358884      -1.140929      -0.004468      -0.127037       0.000000       0.127116      -0.071638      -0.000000      -0.000000      -0.081625       0.236815      -0.121917       0.042979       0.078938              9.760089       8.516636      -4.632648       0.000000      12.685870      -0.000000       8.077760          -0.000004
          252              O       8.988123      11.151673       5.625350      -0.642947      33.114288 0.54680008E+03  0.13205058E+05                                 8.089769                            7.211438       0.567400       2.200587                    0.998750      28.945753      76.346606       0.711128       0.356653      -1.140465      -0.030900       0.133400      -0.000000       0.136932      -0.030320       0.000000       0.000000      -0.130631       0.132066      -0.094021       0.044022       0.049999              8.419456       5.905149      -1.297799       0.000000      12.661871      -0.000000       6.691347          -0.000003

******************************************************
Auxiliary information for the entire system
The total spin magnetic moment of the unit cell is   -0.000082
The total net atomic charge of the unit cell is   0.000001
Accuracy of reproducing the electrostatic potential in the unit cell:
  The inner radius (bohr) =    5.0000
  The outer radius (bohr) =   12.0000
  Valid grid points have density less than (e/(bohr^3)) =    0.0001
  The number of valid grid points were=        62936
  The rms potential error without charges in kcal/mol is=      8.77052
  The rms potential error with partial charges in kcal/mol is=      2.84494
  The RRMSE value at monopole order=      0.32438
  The rms potential error with partial charges and cloud penetration in kcal/mol is=      2.84744
  The RRMSE value at monopole order with cloud penetration is=      0.32466
  The rms potential error with partial charges and atomic dipoles in kcal/mol is=      1.01764
  The RRMSE value at dipole order=      0.11603
  The rms potential error with partial charges, atomic dipoles and cloud penetration in kcal/mol is=      1.01181
  The RRMSE value at dipole order with cloud penetration=      0.11537

******************************************************
The electron densities and ab initio electrostatic potential were computed in VASP using the PBE functional and
projector augmented wave method. See the main text of the journal article for a description of computational details.
The atomic charges, dipoles, and quadrupoles were computed with the DDEC6 method as described in
(a) T. A. Manz and N. Gabaldon Limas, RSC Adv. 6 (2016) 47771-47801 DOI: 10.1039/c6ra04656h
(b) N. Gabaldon Limas and T. A. Manz, RSC Adv. 8 (2018) 2678-2707 DOI: 10.1039/c7ra11829e.
For each atom in the material, the electron cloud parameters were fit to the spherically averaged atom-in-material
electron density using radial positions for which this density was between 10^-4 and 10^-2 electrons per cubic bohr.
The polarizabilities, dispersion coefficients, and quantum Drude oscillator (QDO) parameters were fit using the MCLF method.
The magnetic structure of the system was optimized in VASP from the default ferromagnetic initial guess using spin polarization.
The atomic spin moments (ASMs) were computed on this optimized magnetic structure using the DDEC6 partition as inputs
to the method of T. A. Manz and D. S. Sholl, J. Chem. Theory Comput. 7 (2011) 4146-4164 DOI: 10.1021/ct200539n.
The RMSE and RRMSE were computed using a uniform grid with Ewald summation.
