# Supplementary material for: A collection of forcefield precursors for metal–organic frameworks
Source: RSC Adv. 2019 Nov 13;9(63):36492–507. doi: 10.1039/c9ra07327b (PMC9075174; doi:10.1039/c9ra07327b)
Supplement: RA-009-C9RA07327B-s3723 [file RA-009-C9RA07327B-s3723.xyz]

  208
jmolscript: load "" {1 1 1} spacegroup "x,y,z" unitcell [{     16.176000     0.000000     0.000000 }, {      8.088010    14.350743     0.000000 }, {      8.088010    -0.000010    14.350743 }]
Eu    14.740393    12.613294     6.726624     1.319521
Eu     9.397943     8.807620     6.843582     1.268110
Eu     6.652387     8.912816     0.448748     1.319502
Eu    17.485942    12.718489     0.331789     1.268135
Eu    18.784389     7.624115     5.437927     1.319484
Eu    13.441939     7.507160     1.632254     1.268130
Eu    10.696391    13.901994     1.737444     1.319512
Eu    21.529946    14.018950     5.543118     1.268152
Eu    17.611627     1.737439     7.624119     1.319514
Eu    22.954077     5.543113     7.507161     1.268120
Eu    25.699633     5.437917    13.901995     1.319493
Eu    14.866078     1.632244    14.018954     1.268137
Eu    13.567631     6.726618     8.912816     1.319484
Eu    18.910081     6.843573    12.718489     1.268125
Eu    21.655629     0.448739    12.613299     1.319502
Eu    10.822074     0.331783     8.807625     1.268145
H      9.024600    10.806107     3.567595     0.072273
H     14.940165    12.957284     3.141378     0.074114
H     17.112600    10.720003     3.607777     0.072274
H     23.028162     8.568826     4.033994     0.074113
H     13.068600    10.783146     3.630738     0.072273
H     18.984165    11.209361     5.781914     0.074112
H     21.156600    10.742964     3.544634     0.072272
H     10.896162    10.316748     1.393457     0.074112
H     23.327420     3.544626    10.783148     0.072274
H     17.411855     1.393449    11.209365     0.074114
H     15.239420     3.630730    10.742966     0.072274
H      9.323858     5.781907    10.316749     0.074114
H     19.283420     3.567587    10.720005     0.072274
H     13.367855     3.141372     8.568829     0.074113
H     11.195420     3.607769    10.806109     0.072271
H     21.455858     4.033985    12.957286     0.074113
C      9.707228    11.176356     4.078481     0.230642
C     11.256890    12.475098     4.734310     0.034960
C     11.103218    11.446149     5.671414     0.038140
C     11.730848    11.151958     6.978766     0.582003
C     12.154659    13.628897     4.605153     0.576614
C     15.794258    13.133798     3.464269     0.229058
C     17.400536    13.554273     4.826155     0.033913
C     17.861551    13.638944     3.567595     0.025441
C     19.178277    13.920219     2.976344     0.568405
C     17.973167    13.657598     6.200956     0.565885
C     17.795227    10.349754     3.096890     0.230638
C     19.344886     9.051012     2.441061     0.034953
C     19.191214    10.079961     1.503958     0.038135
C     19.818843    10.374152     0.196605     0.582011
C     20.242654     7.897212     2.570218     0.576609
C      7.706255     8.392312     3.711102     0.229071
C      9.312530     7.971836     2.349217     0.033924
C      9.773547     7.887166     3.607777     0.025475
C     11.090274     7.605891     4.199027     0.568401
C      9.885160     7.868512     0.974415     0.565874
C     13.751228    10.272259     4.000987     0.230652
C     15.300889     9.616429     5.299729     0.034945
C     15.147215     8.679326     4.270781     0.038132
C     15.774843     7.371974     3.976591     0.582002
C     16.198658     9.745585     6.453529     0.576598
C     19.838258    10.886469     5.958428     0.229074
C     21.444534     9.524584     6.378905     0.033925
C     21.905551    10.783144     6.463575     0.025437
C     23.222278    11.374394     6.744849     0.568399
C     22.017164     8.149782     6.482231     0.565909
C     21.839228    11.253850     3.174384     0.230644
C     23.388888    11.909680     1.875642     0.034944
C     23.235217    12.846783     2.904590     0.038131
C     23.862847    14.154136     3.198781     0.582021
C      8.110655    11.780524     0.721842     0.576600
C     11.750255    10.639640     1.216943     0.229060
C     13.356532    12.001526     0.796466     0.033909
C     13.817547    10.742966     0.711797     0.025426
C     15.134273    10.151715     0.430522     0.568413
C     13.929163    13.376327     0.693141     0.565920
C     22.644792     3.174377    10.272262     0.230641
C     21.095130     1.875635     9.616433     0.034960
C     21.248802     2.904584     8.679329     0.038141
C     20.621172     3.198775     7.371977     0.581999
C     20.197361     0.721836     9.745590     0.576612
C     16.557762     1.216935    10.886474     0.229060
C     14.951484     0.796460     9.524588     0.033916
C     14.490469     0.711789    10.783148     0.025447
C     13.173743     0.430514    11.374399     0.568405
C     14.378853     0.693135     8.149787     0.565887
C     14.556793     4.000979    11.253853     0.230638
C     13.007134     5.299721    11.909682     0.034953
C     13.160806     4.270772    12.846785     0.038134
C     12.533177     3.976581    14.154138     0.582001
C     12.109366     6.453521    11.780525     0.576605
C     24.645765     5.958421    10.639641     0.229070
C     23.039490     6.378897    12.001526     0.033923
C     22.578473     6.463567    10.742966     0.025473
C     21.261746     6.744842    10.151716     0.568402
C     22.466860     6.482221    13.376328     0.565875
C     18.600792     4.078474    10.349756     0.230650
C     17.051131     4.734304     9.051014     0.034946
C     17.204805     5.671407    10.079962     0.038132
C     16.577177     6.978759    10.374152     0.582000
C     16.153362     4.605148     7.897214     0.576596
C     12.513762     3.464264     8.392315     0.229070
C     10.907486     4.826149     7.971838     0.033924
C     10.446469     3.567589     7.887168     0.025432
C      9.129742     2.976339     7.605894     0.568413
C     10.334856     6.200951     7.868512     0.565913
C     10.512792     3.096883    11.176359     0.230646
C      8.963132     2.441053    12.475101     0.034946
C      9.116803     1.503950    11.446153     0.038132
C      8.489173     0.196597    11.151962     0.582006
C     24.241365     2.570209    13.628901     0.576596
C     20.601765     3.711093    13.133800     0.229066
C     18.995488     2.349207    13.554277     0.033915
C     18.534473     3.607767    13.638946     0.025437
C     17.217747     4.199018    13.920221     0.568420
C     18.422857     0.974406    13.657602     0.565916
N     10.121334    10.619546     5.232281    -0.350141
N     10.338093    12.295714     3.713972    -0.392991
N     16.067633    13.171109     4.767317    -0.397032
N     16.831139    13.364845     2.656323    -0.377497
N     18.209332    10.906563     1.943091    -0.350159
N     18.426090     9.230395     3.461399    -0.392988
N      7.979628     8.355001     2.408055    -0.397049
N      8.743137     8.161264     4.519049    -0.377508
N     14.165332     9.118460     3.444178    -0.350148
N     14.382093    10.636767     5.120345    -0.392983
N     20.111632     9.583422     5.995740    -0.397035
N     20.875140    11.694416     6.189475    -0.377504
N     22.253334    12.407650     3.731193    -0.350147
N     22.470091    10.889342     2.055026    -0.392976
N     12.023630    11.942688     1.179631    -0.397026
N     12.787136     9.831693     0.985896    -0.377493
N     22.230686     3.731187     9.118462    -0.350140
N     22.013927     2.055019    10.636771    -0.392991
N     16.284387     1.179624     9.583426    -0.397032
N     15.520881     0.985888    11.694420    -0.377499
N     14.142688     3.444170    12.407652    -0.350155
N     13.925930     5.120338    10.889344    -0.392988
N     24.372392     5.995732    11.942688    -0.397049
N     23.608883     6.189469     9.831694    -0.377508
N     18.186688     5.232273    10.906565    -0.350142
N     17.969927     3.713966     9.230398    -0.392982
N     12.240388     4.767311     8.355003    -0.397037
N     11.476880     2.656317     8.161268    -0.377503
N     10.098686     1.943083    10.619550    -0.350143
N      9.881929     3.461391    12.295717    -0.392978
N     20.328390     2.408045    13.171112    -0.397034
N     19.564884     4.519040    13.364847    -0.377497
O     11.206745    10.174671     7.614504    -0.467632
O     12.690085    11.786260     7.458081    -0.511581
O     13.176983    13.694910     5.331301    -0.531664
O      3.762540     0.137765     3.734063    -0.504187
O     19.270480    13.746576     1.691953    -0.486576
O     20.129427    14.294773     3.683836    -0.482926
O     19.132987    14.123997     6.371730    -0.560733
O     17.219366    13.347621     7.176807    -0.556088
O     27.382750    11.351428    13.911610    -0.467644
O     28.866089     9.739839    14.068033    -0.511596
O     21.264976     7.831199     1.844070    -0.531645
O     19.938545     7.037602     3.441308    -0.504181
O     11.182478     7.779534     5.483419    -0.486637
O     12.041422     7.231337     3.491536    -0.482940
O     11.044979     7.402113     0.803642    -0.560718
O      9.131358     8.178488    -0.001435    -0.556081
O     15.250740     6.736237     2.999305    -0.467637
O     16.734080     6.892659     4.610894    -0.511570
O     17.220980     9.019437     6.519543    -0.531619
O     15.894550    10.616675     7.313139    -0.504200
O     23.314482    12.658786     6.571205    -0.486632
O     24.173427    10.666902     7.119404    -0.482911
O     23.176983     7.979008     6.948630    -0.560714
O     21.263361     7.173932     6.172255    -0.556110
O     15.250736     0.439130     4.176066    -0.467661
O     16.734074     0.282708     2.564478    -0.511583
O      9.132979    12.506672     0.655829    -0.531643
O     15.894555    10.909425    14.212976    -0.504179
O     15.226475     8.867324     0.604166    -0.486588
O     16.085422    10.859207     0.055968    -0.482933
O     15.088982    13.547101     0.226742    -0.560738
O      5.087353     0.001434     1.003117    -0.556134
O     21.145275     4.176062     6.736239    -0.467627
O     19.661935     2.564473     6.892662    -0.511577
O     19.175037     0.655823     9.019442    -0.531663
O     28.589480    14.212968    10.616680    -0.504187
O     13.081540     0.604157    12.658790    -0.486583
O     12.222593     0.055960    10.666907    -0.482933
O     13.219033     0.226736     7.979013    -0.560741
O     15.132654     1.003112     7.173936    -0.556092
O      4.969270     2.999305     0.439133    -0.467631
O      3.485931     4.610894     0.282710    -0.511588
O     11.087044     6.519534    12.506673    -0.531639
O     12.413475     7.313131    10.909435    -0.504178
O     21.169542     6.571199     8.867324    -0.486637
O     20.310598     7.119396    10.859207    -0.482941
O     21.307041     6.948620    13.547101    -0.560721
O     15.132652     6.172255     0.001435    -0.556087
O     17.101280     7.614496    11.351438    -0.467626
O     15.617940     7.458074     9.739849    -0.511567
O     15.131040     5.331296     7.831200    -0.531620
O     16.457470     3.734058     7.037604    -0.504198
O      9.037538     1.691947     7.779538    -0.486655
O      8.178593     3.683831     7.231339    -0.482930
O      9.175037     6.371725     7.402113    -0.560723
O     11.088659     7.176801     8.178488    -0.556113
O     17.101284    13.911603    10.174677    -0.467638
O     15.617946    14.068025    11.786265    -0.511567
O     23.219041     1.844061    13.694914    -0.531636
O     16.457465     3.441308     0.137767    -0.504177
O     17.125545     5.483409    13.746577    -0.486644
O     16.266598     3.491526    14.294775    -0.482932
O     17.263038     0.803632    14.124001    -0.560733
O     19.176657    -0.001444    13.347626    -0.556131

The following XYZ coordinates are in angstroms. Other properties are in atomic units.
The sperically averaged electron density of each atom fit to a function of the form exp(a - br)
eigen_1, eigen_2 and eigen_3 are the three eigenvalues of traceless quadrupole moment tensor
  atom number  atomic symbol              X              Y              Z     net charge C6 coefficient C8 coefficient C10 coefficient fluctuating dipole atomic polarizability isotropic forcefield polarizability              a              b squared Pearson coefficient          <r^3>          <r^4>         wp_QDO          m_QDO          q_QDO       dipole_x       dipole_y       dipole_z         dipole            Qxy            Qxz            Qyz     Q(x^2-y^2)  Q(3z^2 - R^2)        eigen_1        eigen_2        eigen_3 static polarizability      alpha(xx)      alpha(xy)      alpha(xz)      alpha(yy)      alpha(yz)      alpha(zz) atomic spin moment
            1             Eu      14.740393      12.613294       6.726624       1.319521     206.409849 0.57122751E+04  0.23065951E+06                                24.174748                           21.579556       0.711857       1.905292                    0.998784      94.016327     253.021369       0.496177       0.305708      -1.274417      -0.015456       0.054156       0.114991       0.128042      -0.065813       0.025104       0.064533      -0.248219       0.353119      -0.204462       0.042508       0.161954             26.035575      33.906286       2.796300      -2.414001      23.919678       3.303737      20.280762           0.015196
            2             Eu       9.397943       8.807620       6.843582       1.268110     231.009737 0.63267449E+04  0.26244474E+06                                26.160999                           22.724493       0.631730       1.859544                    0.999660      97.230579     266.423428       0.482402       0.306083      -1.272260      -0.003313      -0.001701       0.097065       0.097137      -0.043324      -0.049161       0.050819       0.063479       0.324325      -0.110750      -0.030940       0.141689             29.558446      27.226110       0.495948      -3.178814      36.524149      -8.882568      24.925078           0.032976
            3             Eu       6.652387       8.912816       0.448748       1.319502     206.417373 0.57125043E+04  0.23067136E+06                                24.175442                           21.580073       0.711830       1.905276                    0.998785      94.017527     253.027022       0.496168       0.305711      -1.274413      -0.015459      -0.054167      -0.115003       0.128058       0.065633      -0.025249       0.064532      -0.248216       0.353169      -0.204413       0.042475       0.161938             26.036409      33.907732      -2.796566       2.414269      23.920272       3.303725      20.281224           0.015194
            4             Eu      17.485942      12.718489       0.331789       1.268135     230.985715 0.63259531E+04  0.26240285E+06                                26.158776                           22.722701       0.631723       1.859550                    0.999660      97.228429     266.410185       0.482434       0.306073      -1.272275      -0.003327       0.001703      -0.097065       0.097136       0.043222       0.049062       0.050841       0.063543       0.324263      -0.110706      -0.030901       0.141607             29.555794      27.223815      -0.496826       3.178475      36.520589      -8.881695      24.922978           0.033005
            5             Eu      18.784389       7.624115       5.437927       1.319484     206.426510 0.57128483E+04  0.23068894E+06                                24.176313                           21.580870       0.711787       1.905260                    0.998785      94.018590     253.032684       0.496153       0.305715      -1.274407      -0.015464      -0.114998       0.054181       0.128060      -0.025240      -0.065787      -0.064462      -0.300739       0.195785      -0.204511       0.042614       0.161897             26.037350      33.908898       2.414184       2.796740      20.281949      -3.304088      23.921201           0.015188
            6             Eu      13.441939       7.507160       1.632254       1.268130     230.985624 0.63259557E+04  0.26240323E+06                                26.158853                           22.722773       0.631738       1.859551                    0.999660      97.228912     266.412455       0.482431       0.306075      -1.272272      -0.003314      -0.097062      -0.001698       0.097134       0.049041      -0.043379      -0.050756      -0.130349      -0.257401      -0.110785      -0.030787       0.141572             29.555883      27.223512       3.178493       0.496085      24.923196       8.881838      36.520940           0.032979
            7             Eu      10.696391      13.901994       1.737444       1.319512     206.414557 0.57124084E+04  0.23066638E+06                                24.175172                           21.579849       0.711825       1.905279                    0.998785      94.016965     253.024370       0.496172       0.305709      -1.274415      -0.015447       0.114998      -0.054169       0.128052       0.025110       0.065631      -0.064452      -0.300670       0.195753      -0.204365       0.042498       0.161866             26.036105      33.907392      -2.413970      -2.796622      20.280910      -3.303789      23.920014           0.015203
            8             Eu      21.529946      14.018950       5.543118       1.268152     230.978604 0.63257267E+04  0.26239123E+06                                26.158282                           22.722326       0.631765       1.859567                    0.999660      97.227689     266.407440       0.482437       0.306074      -1.272273      -0.003309       0.097051       0.001700       0.097122      -0.049215       0.043195      -0.050775      -0.130334      -0.257403      -0.110645      -0.031005       0.141650             29.555194      27.223055      -3.178698      -0.496645      24.922758       8.881350      36.519769           0.033006
            9             Eu      17.611627       1.737439       7.624119       1.319514     206.410340 0.57122944E+04  0.23066050E+06                                24.174796                           21.579600       0.711852       1.905290                    0.998784      94.016412     253.021775       0.496176       0.305708      -1.274417       0.015459      -0.054156      -0.114993       0.128044      -0.065813       0.025105       0.064535      -0.248218       0.353115      -0.204461       0.042507       0.161955             26.035626      33.906367       2.796298      -2.414000      23.919711       3.303747      20.280801           0.015190
           10             Eu      22.954077       5.543113       7.507161       1.268120     231.008435 0.63266969E+04  0.26244221E+06                                26.160891                           22.724399       0.631719       1.859543                    0.999660      97.230302     266.422291       0.482403       0.306083      -1.272261       0.003306       0.001707      -0.097058       0.097129      -0.043319      -0.049161       0.050818       0.063472       0.324309      -0.110741      -0.030942       0.141684             29.558318      27.226047       0.495927      -3.178810      36.523948      -8.882492      24.924959           0.032979
           11             Eu      25.699633       5.437917      13.901995       1.319493     206.417618 0.57125177E+04  0.23067205E+06                                24.175472                           21.580105       0.711828       1.905275                    0.998785      94.017586     253.027319       0.496167       0.305711      -1.274413       0.015459       0.054166       0.115002       0.128056       0.065631      -0.025251       0.064533      -0.248211       0.353164      -0.204410       0.042473       0.161937             26.036436      33.907779      -2.796564       2.414285      23.920276       3.303723      20.281255           0.015184
           12             Eu      14.866078       1.632244      14.018954       1.268137     230.986015 0.63259607E+04  0.26240325E+06                                26.158802                           22.722718       0.631714       1.859548                    0.999660      97.228474     266.410397       0.482434       0.306073      -1.272275       0.003321      -0.001705       0.097066       0.097138       0.043208       0.049056       0.050838       0.063535       0.324254      -0.110693      -0.030905       0.141597             29.555829      27.223842      -0.496787       3.178465      36.520645      -8.881700      24.923001           0.032984
           13             Eu      13.567631       6.726618       8.912816       1.319484     206.426534 0.57128500E+04  0.23068903E+06                                24.176315                           21.580873       0.711788       1.905260                    0.998785      94.018616     253.032772       0.496153       0.305715      -1.274407       0.015470       0.115000      -0.054179       0.128061      -0.025239      -0.065788      -0.064463      -0.300737       0.195788      -0.204511       0.042614       0.161897             26.037350      33.908901       2.414207       2.796750      20.281960      -3.304079      23.921191           0.015191
           14             Eu      18.910081       6.843573      12.718489       1.268125     230.986772 0.63259935E+04  0.26240522E+06                                26.158948                           22.722849       0.631747       1.859553                    0.999660      97.229099     266.413298       0.482430       0.306075      -1.272271       0.003326       0.097071       0.001685       0.097142       0.049035      -0.043368      -0.050751      -0.130341      -0.257394      -0.110774      -0.030786       0.141560             29.555993      27.223650       3.178529       0.496024      24.923277       8.881825      36.521053           0.032990
           15             Eu      21.655629       0.448739      12.613299       1.319502     206.415220 0.57124366E+04  0.23066782E+06                                24.175233                           21.579908       0.711824       1.905278                    0.998785      94.017136     253.025067       0.496171       0.305710      -1.274415       0.015456      -0.115003       0.054167       0.128057       0.025113       0.065632      -0.064457      -0.300661       0.195751      -0.204362       0.042494       0.161868             26.036168      33.907444      -2.413999      -2.796619      20.280971      -3.303809      23.920088           0.015188
           16             Eu      10.822074       0.331783       8.807625       1.268145     230.979125 0.63257423E+04  0.26239207E+06                                26.158335                           22.722364       0.631764       1.859567                    0.999660      97.227705     266.407669       0.482436       0.306074      -1.272273       0.003307      -0.097057      -0.001688       0.097128      -0.049208       0.043181      -0.050772      -0.130325      -0.257393      -0.110632      -0.031005       0.141637             29.555253      27.223150      -3.178695      -0.496566      24.922796       8.881308      36.519814           0.033007
           17              H       9.024600      10.806107       3.567595       0.072273       1.012367 0.72096363E+01  0.70176393E+02                                 1.760691                            1.640565      -1.263161       2.262498                    0.993651       3.994247      11.787837       0.449494       1.399926      -0.681197      -0.037529      -0.020655      -0.025850       0.050033       0.011413       0.006611       0.000578       0.004334       0.014116      -0.014750       0.001681       0.013069              1.815679       2.144680       0.321827       0.483052       1.615320       0.220064       1.687037           0.002399
           18              H      14.940165      12.957284       3.141378       0.074114       1.084342 0.75012197E+01  0.73323207E+02                                 1.809085                            1.647652      -1.166404       2.310352                    0.994823       3.860786      11.207628       0.461707       1.357157      -0.690421      -0.047973      -0.001456      -0.015475       0.050428       0.003404       0.001231      -0.000897       0.027591       0.001075      -0.014461       0.000341       0.014120              1.899845       2.607302       0.240174       0.446999       1.453098       0.058585       1.639136           0.000240
           19              H      17.112600      10.720003       3.607777       0.072274       1.012376 0.72096950E+01  0.70177019E+02                                 1.760691                            1.640564      -1.263134       2.262510                    0.993652       3.994247      11.787793       0.449498       1.399912      -0.681199      -0.037529       0.020654       0.025849       0.050032      -0.011425      -0.006624       0.000577       0.004333       0.014117      -0.014765       0.001680       0.013086              1.815679       2.144679      -0.321826      -0.483053       1.615319       0.220065       1.687039           0.002400
           20              H      23.028162       8.568826       4.033994       0.074113       1.084303 0.75008973E+01  0.73319242E+02                                 1.809044                            1.647619      -1.166339       2.310384                    0.994824       3.860695      11.207289       0.461711       1.357161      -0.690421      -0.047973       0.001457       0.015474       0.050428      -0.003415      -0.001242      -0.000896       0.027590       0.001073      -0.014463       0.000339       0.014125              1.899798       2.607223      -0.240165      -0.446982       1.453070       0.058583       1.639101           0.000237
           21              H      13.068600      10.783146       3.630738       0.072273       1.012372 0.72096758E+01  0.70177016E+02                                 1.760712                            1.640582      -1.263132       2.262508                    0.993652       3.994274      11.788015       0.449485       1.399946      -0.681193      -0.037528       0.025849      -0.020655       0.050032      -0.006623       0.011414      -0.000572      -0.004892      -0.013557      -0.014757       0.001681       0.013076              1.815702       2.144710      -0.483065       0.321834       1.687059      -0.220070       1.615337           0.002399
           22              H      18.984165      11.209361       5.781914       0.074112       1.084338 0.75011803E+01  0.73323000E+02                                 1.809112                            1.647671      -1.166425       2.310343                    0.994823       3.860814      11.207860       0.461693       1.357195      -0.690414      -0.047974       0.015474      -0.001457       0.050429      -0.001241       0.003404       0.000903       0.013258      -0.041918      -0.014461       0.000340       0.014121              1.899877       2.607358      -0.447016       0.240183       1.639158      -0.058588       1.453116           0.000239
           23              H      21.156600      10.742964       3.544634       0.072272       1.012384 0.72097798E+01  0.70178125E+02                                 1.760707                            1.640579      -1.263140       2.262503                    0.993652       3.994281      11.787958       0.449493       1.399922      -0.681198      -0.037529      -0.025850       0.020655       0.050032       0.006613      -0.011425      -0.000571      -0.004891      -0.013557      -0.014764       0.001690       0.013075              1.815696       2.144700       0.483059      -0.321832       1.687053      -0.220069       1.615335           0.002398
           24              H      10.896162      10.316748       1.393457       0.074112       1.084332 0.75011188E+01  0.73321929E+02                                 1.809071                            1.647638      -1.166365       2.310369                    0.994824       3.860756      11.207496       0.461710       1.357154      -0.690422      -0.047972      -0.015474       0.001457       0.050427       0.001231      -0.003415       0.000902       0.013258      -0.041922      -0.014464       0.000342       0.014123              1.899830       2.607281       0.446998      -0.240173       1.639122      -0.058585       1.453087           0.000235
           25              H      23.327420       3.544626      10.783148       0.072274       1.012364 0.72096103E+01  0.70176087E+02                                 1.760689                            1.640563      -1.263164       2.262498                    0.993651       3.994241      11.787821       0.449493       1.399927      -0.681197       0.037530       0.020655       0.025850       0.050033       0.011413       0.006612       0.000578       0.004334       0.014116      -0.014750       0.001681       0.013069              1.815676       2.144677       0.321827       0.483051       1.615318       0.220064       1.687034           0.002399
           26              H      17.411855       1.393449      11.209365       0.074114       1.084339 0.75011966E+01  0.73322928E+02                                 1.809083                            1.647650      -1.166401       2.310354                    0.994823       3.860780      11.207608       0.461707       1.357158      -0.690421       0.047973       0.001456       0.015475       0.050428       0.003404       0.001231      -0.000897       0.027591       0.001075      -0.014461       0.000341       0.014120              1.899843       2.607298       0.240173       0.446998       1.453096       0.058585       1.639134           0.000237
           27              H      15.239420       3.630730      10.742966       0.072274       1.012372 0.72096690E+01  0.70176700E+02                                 1.760688                            1.640561      -1.263131       2.262512                    0.993652       3.994239      11.787763       0.449498       1.399912      -0.681199       0.037529      -0.020654      -0.025849       0.050032      -0.011424      -0.006623       0.000578       0.004333       0.014117      -0.014765       0.001679       0.013085              1.815676       2.144675      -0.321825      -0.483052       1.615316       0.220064       1.687036           0.002398
           28              H       9.323858       5.781907      10.316749       0.074114       1.084301 0.75008824E+01  0.73319063E+02                                 1.809042                            1.647617      -1.166337       2.310385                    0.994824       3.860691      11.207276       0.461711       1.357162      -0.690421       0.047973      -0.001457      -0.015474       0.050428      -0.003415      -0.001242      -0.000896       0.027590       0.001073      -0.014463       0.000339       0.014125              1.899796       2.607220      -0.240164      -0.446981       1.453069       0.058583       1.639099           0.000237
           29              H      19.283420       3.567587      10.720005       0.072274       1.012369 0.72096567E+01  0.70176794E+02                                 1.760711                            1.640581      -1.263135       2.262507                    0.993652       3.994270      11.788006       0.449485       1.399948      -0.681193       0.037528      -0.025849       0.020655       0.050032      -0.006623       0.011414      -0.000572      -0.004893      -0.013557      -0.014757       0.001681       0.013076              1.815700       2.144708      -0.483064       0.321834       1.687057      -0.220070       1.615336           0.002400
           30              H      13.367855       3.141372       8.568829       0.074113       1.084343 0.75012195E+01  0.73323512E+02                                 1.809120                            1.647677      -1.166442       2.310335                    0.994822       3.860830      11.207933       0.461691       1.357199      -0.690413       0.047973      -0.015474       0.001457       0.050429      -0.001241       0.003405       0.000902       0.013257      -0.041920      -0.014461       0.000340       0.014121              1.899886       2.607371      -0.447019       0.240185       1.639165      -0.058588       1.453121           0.000240
           31              H      11.195420       3.607769      10.806109       0.072271       1.012382 0.72097641E+01  0.70177931E+02                                 1.760705                            1.640578      -1.263137       2.262505                    0.993652       3.994276      11.787938       0.449493       1.399922      -0.681198       0.037529       0.025850      -0.020655       0.050032       0.006613      -0.011425      -0.000572      -0.004891      -0.013558      -0.014764       0.001689       0.013074              1.815694       2.144697       0.483058      -0.321831       1.687051      -0.220068       1.615334           0.002399
           32              H      21.455858       4.033985      12.957286       0.074113       1.084330 0.75011038E+01  0.73321755E+02                                 1.809070                            1.647638      -1.166370       2.310368                    0.994824       3.860753      11.207490       0.461710       1.357155      -0.690422       0.047972       0.015474      -0.001457       0.050427       0.001231      -0.003415       0.000902       0.013258      -0.041923      -0.014465       0.000342       0.014123              1.899829       2.607280       0.446997      -0.240173       1.639121      -0.058585       1.453086           0.000238
           33              C       9.707228      11.176356       4.078481       0.230642      22.543954 0.30867479E+03  0.67673377E+04                                 7.315115                            6.125676      -0.134999       1.984890                    0.998554      25.868573      75.612350       0.612846       0.455867      -1.024112       0.023495       0.025744       0.039146       0.052413      -0.029479      -0.029632       0.043674       0.042336      -0.025571      -0.056647      -0.013514       0.070161              7.831785       8.823104       2.453540       2.523122       7.133013      -0.320077       7.539236           0.151867
           34              C      11.256890      12.475098       4.734310       0.034960      33.050254 0.43167520E+03  0.10119224E+05                                 9.018615                            6.986531       0.073497       2.026237                    0.999648      27.418168      78.418362       0.616196       0.424031      -1.060591      -0.061141      -0.033223      -0.025424       0.074083      -0.041655      -0.012539       0.039776       0.039845      -0.036702      -0.059232      -0.007158       0.066390             10.168043      10.715037       5.123472       0.709675      11.980690      -1.851259       7.808402           0.165001
           35              C      11.103218      11.446149       5.671414       0.038140      32.315424 0.43160982E+03  0.10144735E+05                                 8.951706                            7.057497      -0.085182       1.979739                    0.999243      27.596152      79.734800       0.602165       0.432754      -1.052353      -0.054924      -0.015296      -0.036765       0.067840      -0.024435      -0.030074       0.033387       0.022419      -0.057456      -0.046580      -0.013988       0.060568              9.797428       8.954243       1.577587       3.083917       8.229586      -2.415860      12.208454           0.112880
           36              C      11.730848      11.151958       6.978766       0.582003      23.560621 0.26384998E+03  0.55394230E+04                                 7.575826                            5.812939      -0.167861       2.004453                    0.999237      22.554608      63.658865       0.607481       0.480248      -1.014994       0.020735      -0.009464       0.073229       0.076694      -0.067141      -0.036761       0.048485      -0.018232      -0.068019      -0.058402      -0.049033       0.107435              8.376210       8.867101       2.872232       1.891547       7.593828      -0.956571       8.667702          -0.008520
           37              C      12.154659      13.628897       4.605153       0.576614      22.634799 0.25629476E+03  0.53451769E+04                                 7.373950                            5.719296       0.036539       2.073546                    0.999599      22.456328      63.299335       0.613631       0.478604      -1.015235       0.046065       0.071090      -0.000253       0.084710      -0.034451      -0.060333       0.057084       0.007674       0.060958      -0.060812      -0.044670       0.105482              8.122446       9.291152       1.979295       2.069492       8.369558      -1.232648       6.706628          -0.006965
           38              C      15.794258      13.133798       3.464269       0.229058      23.284021 0.29562889E+03  0.63894340E+04                                 7.379394                            5.924363       0.022266       2.037117                    0.999241      25.347638      72.730461       0.636536       0.445213      -1.033779       0.034043       0.034116       0.020144       0.052236      -0.025217       0.016334       0.008258      -0.087919      -0.162337      -0.062470      -0.015375       0.077845              8.151355      11.600053       1.616484       1.510360       4.477087       0.274209       8.376925           0.085080
           39              C      17.400536      13.554273       4.826155       0.033913      35.668234 0.41303343E+03  0.95731446E+04                                 9.488438                            6.827779       0.100328       2.037455                    0.999600      27.170871      77.197863       0.624355       0.423258      -1.061387      -0.065991       0.018395      -0.022431       0.072085      -0.002188       0.010382       0.000987      -0.028671      -0.170421      -0.058313       0.015408       0.042905             11.344560      10.572694       1.721089       2.886019       5.567346       2.125274      17.893641           0.075478
           40              C      17.861551      13.638944       3.567595       0.025441      33.213891 0.41758034E+03  0.96993662E+04                                 8.965801                            6.835888      -0.017645       1.992793                    0.999448      27.404514      77.796210       0.628379       0.419644      -1.064289      -0.073998       0.008677      -0.024581       0.078456      -0.005066       0.028240       0.011172      -0.045943      -0.110420      -0.054754       0.011782       0.042972             10.129857      13.595837       1.978391      -2.427653       5.150970      -0.209685      11.642764           0.101116
           41              C      19.178277      13.920219       2.976344       0.568405      23.006422 0.26084894E+03  0.54474753E+04                                 7.363503                            5.715426      -0.043002       2.042202                    0.999405      22.442992      62.674896       0.624540       0.469612      -1.023186       0.063934       0.028509      -0.032679       0.077254      -0.048544       0.010725      -0.023085      -0.130977      -0.137923      -0.059438      -0.049203       0.108641              8.099971      10.393005       1.487511       0.499433       4.467924       0.257482       9.438982          -0.008091
           42              C      17.973167      13.657598       6.200956       0.565885      23.989637 0.26613181E+03  0.56126638E+04                                 7.706381                            5.815693      -0.107474       2.014913                    0.999286      23.116336      65.900536       0.609391       0.476582      -1.014532       0.021992       0.015800       0.061470       0.067171      -0.054102      -0.006136      -0.006215      -0.097844      -0.183807      -0.064331      -0.039307       0.103637              8.896416       9.464707       1.733370       1.884927       5.513638       1.974014      11.710904          -0.004623
           43              C      17.795227      10.349754       3.096890       0.230638      22.544308 0.30867978E+03  0.67674786E+04                                 7.315184                            6.125716      -0.135080       1.984864                    0.998553      25.868940      75.613755       0.612845       0.455866      -1.024112       0.023500      -0.025747      -0.039149       0.052419       0.029411       0.029562       0.043672       0.042333      -0.025559      -0.056643      -0.013419       0.070062              7.831868       8.823200      -2.453555      -2.523185       7.133067      -0.320065       7.539338           0.151843
           44              C      19.344886       9.051012       2.441061       0.034953      33.050887 0.43168406E+03  0.10119510E+05                                 9.018819                            6.986669       0.072968       2.026066                    0.999690      27.418508      78.420291       0.616179       0.424039      -1.060584      -0.061141       0.033225       0.025425       0.074084       0.041597       0.012481       0.039775       0.039841      -0.036692      -0.059223      -0.007085       0.066308             10.168281      10.715232      -5.123579      -0.709695      11.980996      -1.851337       7.808614           0.164967
           45              C      19.191214      10.079961       1.503958       0.038135      32.315691 0.43161053E+03  0.10144777E+05                                 8.951798                            7.057519      -0.085167       1.979741                    0.999243      27.596349      79.736012       0.602160       0.432756      -1.052349      -0.054931       0.015291       0.036762       0.067843       0.024381       0.030020       0.033392       0.022419      -0.057456      -0.046579      -0.013916       0.060494              9.797559       8.954290      -1.577553      -3.084023       8.229653      -2.415935      12.208734           0.112861
           46              C      19.818843      10.374152       0.196605       0.582011      23.560675 0.26384820E+03  0.55394171E+04                                 7.576013                            5.813033      -0.167892       2.004447                    0.999237      22.554971      63.661595       0.607454       0.480267      -1.014977       0.020735       0.009463      -0.073229       0.076694       0.067110       0.036733       0.048493      -0.018234      -0.068016      -0.058395      -0.049005       0.107401              8.376445       8.867331      -2.872328      -1.891602       7.594049      -0.956619       8.667956          -0.008518
           47              C      20.242654       7.897212       2.570218       0.576609      22.634664 0.25629321E+03  0.53451252E+04                                 7.373859                            5.719235       0.036667       2.073587                    0.999599      22.456174      63.298347       0.613642       0.478597      -1.015241       0.046062      -0.071090       0.000255       0.084709       0.034414       0.060293       0.057090       0.007677       0.060978      -0.060807      -0.044632       0.105439              8.122336       9.290977      -1.979255      -2.069446       8.369480      -1.232643       6.706552          -0.006966
           48              C       7.706255       8.392312       3.711102       0.229071      23.283834 0.29562705E+03  0.63893937E+04                                 7.379408                            5.924391       0.022231       2.037108                    0.999241      25.347531      72.730495       0.636526       0.445220      -1.033773       0.034042      -0.034113      -0.020145       0.052234       0.025164      -0.016389       0.008261      -0.087937      -0.162344      -0.062508      -0.015320       0.077828              8.151354      11.599989      -1.616484      -1.510314       4.477100       0.274193       8.376974           0.085101
           49              C       9.312530       7.971836       2.349217       0.033924      35.667285 0.41302223E+03  0.95728020E+04                                 9.488208                            6.827643       0.100325       2.037458                    0.999600      27.170451      77.195859       0.624369       0.423252      -1.061393      -0.065997      -0.018398       0.022426       0.072091       0.002141      -0.010420       0.000994      -0.028691      -0.170426      -0.058325       0.015416       0.042909             11.344257      10.572406      -1.721031      -2.885846       5.567207       2.125163      17.893158           0.075499
           50              C       9.773547       7.887166       3.607777       0.025475      33.213161 0.41756742E+03  0.96990072E+04                                 8.965765                            6.835845      -0.017653       1.992794                    0.999448      27.403995      77.794927       0.628371       0.419652      -1.064283      -0.073986      -0.008674       0.024587       0.078446       0.005040      -0.028274       0.011173      -0.045939      -0.110458      -0.054787       0.011813       0.042975             10.129828      13.595855      -1.978413       2.427679       5.150944      -0.209710      11.642686           0.101144
           51              C      11.090274       7.605891       4.199027       0.568401      23.006679 0.26085098E+03  0.54475455E+04                                 7.363615                            5.715485      -0.043109       2.042165                    0.999405      22.443352      62.676694       0.624529       0.469618      -1.023179       0.063939      -0.028521       0.032688       0.077267       0.048521      -0.010765      -0.023083      -0.130993      -0.137959      -0.059452      -0.049192       0.108643              8.100113      10.393219      -1.487549      -0.499495       4.467986       0.257485       9.439135          -0.008081
           52              C       9.885160       7.868512       0.974415       0.565874      23.989712 0.26613330E+03  0.56126936E+04                                 7.706344                            5.815675      -0.107475       2.014911                    0.999285      23.116331      65.900138       0.609399       0.476576      -1.014537       0.021997      -0.015797      -0.061470       0.067171       0.054060       0.006095      -0.006210      -0.097847      -0.183797      -0.064299      -0.039307       0.103606              8.896361       9.464670      -1.733375      -1.884903       5.513598       1.973981      11.710815          -0.004625
           53              C      13.751228      10.272259       4.000987       0.230652      22.543514 0.30866687E+03  0.67671295E+04                                 7.315050                            6.125611      -0.134998       1.984901                    0.998553      25.868314      75.611723       0.612846       0.455869      -1.024109       0.023498      -0.039146       0.025748       0.052417       0.029564      -0.029468      -0.043631       0.033940      -0.050713      -0.056603      -0.013477       0.070081              7.831720       8.823051      -2.523132       2.453519       7.539184       0.320033       7.132926           0.151856
           54              C      15.300889       9.616429       5.299729       0.034945      33.051141 0.43168903E+03  0.10119641E+05                                 9.018786                            6.986652       0.072947       2.026054                    0.999690      27.418720      78.420600       0.616188       0.424032      -1.060589      -0.061139       0.025423      -0.033221       0.074081       0.012481      -0.041656      -0.039741       0.038270      -0.041415      -0.059220      -0.007120       0.066340             10.168235      10.715225      -0.709680       5.123562       7.808552       1.851308      11.980928           0.164985
           55              C      15.147215       8.679326       4.270781       0.038132      32.316130 0.43161995E+03  0.10145061E+05                                 8.951896                            7.057620      -0.085207       1.979727                    0.999243      27.596661      79.737328       0.602153       0.432759      -1.052347      -0.054931       0.036764      -0.015291       0.067844       0.030018      -0.024438      -0.033357       0.039948      -0.004893      -0.046541      -0.013977       0.060518              9.797647       8.954463      -3.084034       1.577608      12.208753       2.415892       8.229726           0.112872
           56              C      15.774843       7.371974       3.976591       0.582002      23.560660 0.26385027E+03  0.55394277E+04                                 7.575823                            5.812934      -0.167782       2.004480                    0.999237      22.554569      63.658626       0.607483       0.480247      -1.014996       0.020734      -0.073229      -0.009466       0.076694       0.036726      -0.067145      -0.048469       0.024898       0.061350      -0.058412      -0.049000       0.107412              8.376206       8.867099      -1.891582       2.872194       8.667743       0.956569       7.593777          -0.008521
           57              C      16.198658       9.745585       6.453529       0.576598      22.635205 0.25630030E+03  0.53453025E+04                                 7.373927                            5.719281       0.036549       2.073540                    0.999599      22.456471      63.299070       0.613646       0.478592      -1.015246       0.046049       0.000272       0.071096       0.084707       0.060322      -0.034452      -0.057073      -0.026639      -0.041953      -0.060797      -0.044668       0.105464              8.122419       9.291126      -2.069486       1.979288       6.706599       1.232637       8.369533          -0.006961
           58              C      19.838258      10.886469       5.958428       0.229074      23.283414 0.29561840E+03  0.63891466E+04                                 7.379262                            5.924240       0.022320       2.037135                    0.999241      25.347115      72.728462       0.636546       0.445210      -1.033781       0.034041      -0.020144       0.034113       0.052233      -0.016389      -0.025217      -0.008227       0.037208       0.213094      -0.062510      -0.015347       0.077857              8.151229      11.599939      -1.510390       1.616493       8.376727      -0.274221       4.477021           0.085112
           59              C      21.444534       9.524584       6.378905       0.033925      35.668545 0.41303571E+03  0.95732444E+04                                 9.488624                            6.827881       0.100227       2.037428                    0.999600      27.170958      77.199188       0.624337       0.423268      -1.061377      -0.065995       0.022425       0.018403       0.072090      -0.010418      -0.002198      -0.000963       0.070863       0.128259      -0.058324       0.015403       0.042921             11.344813      10.572883      -2.885989       1.721132      17.894118      -2.125321       5.567439           0.075501
           60              C      21.905551      10.783144       6.463575       0.025437      33.216321 0.41761097E+03  0.97003518E+04                                 8.966552                            6.836355      -0.017946       1.992691                    0.999448      27.405797      77.803474       0.628322       0.419671      -1.064262      -0.074000       0.024581       0.008686       0.078458      -0.028285      -0.005081      -0.011140       0.032235       0.124220      -0.054802       0.011806       0.042996             10.130774      13.597243       2.427890       1.978646      11.643722       0.209703       5.151358           0.101152
           61              C      23.222278      11.374394       6.744849       0.568399      23.007693 0.26086355E+03  0.54479073E+04                                 7.363992                            5.715733      -0.043143       2.042150                    0.999405      22.444094      62.680605       0.624494       0.469636      -1.023163       0.063930       0.032687       0.028511       0.077255      -0.010760      -0.048555       0.023107       0.003484       0.265475      -0.059462      -0.049210       0.108672              8.100552      10.393829      -0.499488       1.487647       9.439637      -0.257496       4.468190          -0.008085
           62              C      22.017164       8.149782       6.482231       0.565909      23.988365 0.26611535E+03  0.56122407E+04                                 7.706166                            5.815542      -0.107447       2.014935                    0.999286      23.115730      65.898778       0.609394       0.476587      -1.014528       0.021979      -0.061498       0.015806       0.067193       0.006115      -0.054107       0.006223       0.042943       0.238637      -0.064301      -0.039329       0.103631              8.896164       9.464405      -1.884845       1.733309      11.710602      -1.973938       5.513487          -0.004626
           63              C      21.839228      11.253850       3.174384       0.230644      22.543936 0.30867426E+03  0.67673322E+04                                 7.315142                            6.125693      -0.135066       1.984873                    0.998553      25.868646      75.612927       0.612841       0.455870      -1.024108       0.023500       0.039147      -0.025744       0.052417      -0.029623       0.029409      -0.043630       0.033945      -0.050707      -0.056598      -0.013485       0.070083              7.831812       8.823130       2.523165      -2.453540       7.539261       0.320046       7.133047           0.151845
           64              C      23.388888      11.909680       1.875642       0.034944      33.051247 0.43169087E+03  0.10119693E+05                                 9.018801                            6.986667       0.073559       2.026249                    0.999648      27.418751      78.420657       0.616188       0.424032      -1.060590      -0.061141      -0.025424       0.033222       0.074083      -0.012533       0.041595      -0.039743       0.038272      -0.041414      -0.059177      -0.007145       0.066322             10.168243      10.715193       0.709719      -5.123545       7.808572       1.851309      11.980964           0.164978
           65              C      23.235217      12.846783       2.904590       0.038131      32.315715 0.43161262E+03  0.10144816E+05                                 8.951722                            7.057485      -0.085140       1.979749                    0.999243      27.596349      79.735387       0.602170       0.432750      -1.052356      -0.054931      -0.036765       0.015295       0.067845      -0.030078       0.024377      -0.033357       0.039944      -0.004881      -0.046570      -0.013943       0.060513              9.797456       8.954232       3.084005      -1.577541      12.208554       2.415864       8.229582           0.112867
           66              C      23.862847      14.154136       3.198781       0.582021      23.560623 0.26384854E+03  0.55394075E+04                                 7.575920                            5.812984      -0.167896       2.004442                    0.999237      22.554805      63.660338       0.607467       0.480258      -1.014985       0.020733       0.073233       0.009468       0.076698      -0.036772       0.067113      -0.048474       0.024894       0.061352      -0.058368      -0.049043       0.107411              8.376328       8.867217       1.891597      -2.872270       8.667836       0.956590       7.593932          -0.008511
           67              C       8.110655      11.780524       0.721842       0.576600      22.634798 0.25629484E+03  0.53451729E+04                                 7.373919                            5.719277       0.036616       2.073569                    0.999599      22.456287      63.298951       0.613636       0.478601      -1.015238       0.046063      -0.000249      -0.071084       0.084704      -0.060340       0.034418      -0.057071      -0.026646      -0.042000      -0.060821      -0.044641       0.105462              8.122403       9.291084       2.069495      -1.979263       6.706595       1.232639       8.369530          -0.006964
           68              C      11.750255      10.639640       1.216943       0.229060      23.283572 0.29562206E+03  0.63892332E+04                                 7.379224                            5.924237       0.022332       2.037140                    0.999241      25.347242      72.728413       0.636554       0.445204      -1.033786       0.034043       0.020147      -0.034110       0.052234       0.016332       0.025163      -0.008227       0.037205       0.213061      -0.062457      -0.015364       0.077821              8.151158      11.599745       1.510344      -1.616446       8.376733      -0.274210       4.476995           0.085070
           69              C      13.356532      12.001526       0.796466       0.033909      35.668426 0.41303618E+03  0.95732130E+04                                 9.488415                            6.827758       0.100251       2.037424                    0.999600      27.171002      77.197960       0.624363       0.423252      -1.061392      -0.065988      -0.022431      -0.018397       0.072083       0.010378       0.002141      -0.000955       0.070877       0.128232      -0.058314       0.015411       0.042903             11.344534      10.572611       2.885979      -1.721074      17.893670      -2.125260       5.567322           0.075475
           70              C      13.817547      10.742966       0.711797       0.025426      33.214316 0.41758641E+03  0.96995515E+04                                 8.965901                            6.835959      -0.017707       1.992768                    0.999448      27.404762      77.797323       0.628372       0.419647      -1.064287      -0.074003      -0.024577      -0.008678       0.078458       0.028243       0.005029      -0.011145       0.032234       0.124167      -0.054752       0.011775       0.042977             10.129970      13.595959      -2.427653      -1.978416      11.642926       0.209683       5.151025           0.101113
           71              C      15.134273      10.151715       0.430522       0.568413      23.006321 0.26084762E+03  0.54474316E+04                                 7.363437                            5.715383      -0.042984       2.042209                    0.999405      22.442879      62.674135       0.624549       0.469607      -1.023190       0.063934      -0.032678      -0.028511       0.077255       0.010721       0.048512       0.023106       0.003477       0.265435      -0.059418      -0.049213       0.108631              8.099894      10.392923       0.499431      -1.487507       9.438867      -0.257482       4.467892          -0.008087
           72              C      13.929163      13.376327       0.693141       0.565920      23.988668 0.26611873E+03  0.56123419E+04                                 7.706301                            5.815635      -0.107594       2.014885                    0.999285      23.115989      65.900151       0.609379       0.476596      -1.014521       0.021984       0.061501      -0.015804       0.067197      -0.006148       0.054065       0.006229       0.042943       0.238640      -0.064319      -0.039281       0.103600              8.896320       9.464621       1.884889      -1.733354      11.710765      -1.973970       5.513574          -0.004626
           73              C      22.644792       3.174377      10.272262       0.230641      22.543996 0.30867559E+03  0.67673583E+04                                 7.315116                            6.125677      -0.134994       1.984892                    0.998554      25.868604      75.612411       0.612847       0.455866      -1.024113      -0.023494      -0.025745      -0.039146       0.052413      -0.029477      -0.029631       0.043672       0.042336      -0.025568      -0.056645      -0.013513       0.070158              7.831785       8.823106       2.453542       2.523119       7.133013      -0.320077       7.539236           0.151872
           74              C      21.095130       1.875635       9.616433       0.034960      33.050321 0.43167624E+03  0.10119254E+05                                 9.018618                            6.986533       0.073505       2.026240                    0.999648      27.418212      78.418475       0.616197       0.424030      -1.060592       0.061141       0.033222       0.025425       0.074083      -0.041654      -0.012537       0.039774       0.039845      -0.036700      -0.059230      -0.007157       0.066387             10.168047      10.715043       5.123477       0.709674      11.980695      -1.851260       7.808404           0.165005
           75              C      21.248802       2.904584       8.679329       0.038141      32.315464 0.43161055E+03  0.10144757E+05                                 8.951713                            7.057503      -0.085181       1.979739                    0.999243      27.596178      79.734894       0.602165       0.432754      -1.052353       0.054925       0.015297       0.036763       0.067840      -0.024434      -0.030073       0.033386       0.022419      -0.057454      -0.046579      -0.013986       0.060566              9.797435       8.954251       1.577590       3.083917       8.229592      -2.415862      12.208463           0.112883
           76              C      20.621172       3.198775       7.371977       0.581999      23.560515 0.26384861E+03  0.55393870E+04                                 7.575806                            5.812926      -0.167871       2.004452                    0.999237      22.554534      63.658610       0.607482       0.480248      -1.014994      -0.020735       0.009463      -0.073227       0.076692      -0.067139      -0.036759       0.048483      -0.018233      -0.068016      -0.058401      -0.049031       0.107432              8.376188       8.867079       2.872222       1.891542       7.593807      -0.956569       8.667680          -0.008523
           77              C      20.197361       0.721836       9.745590       0.576612      22.634840 0.25629528E+03  0.53451910E+04                                 7.373961                            5.719303       0.036535       2.073544                    0.999599      22.456358      63.299459       0.613630       0.478605      -1.015235      -0.046064      -0.071090       0.000254       0.084710      -0.034451      -0.060334       0.057085       0.007675       0.060958      -0.060813      -0.044670       0.105483              8.122458       9.291167       1.979300       2.069495       8.369571      -1.232649       6.706638          -0.006968
           78              C      16.557762       1.216935      10.886474       0.229060      23.284006 0.29562870E+03  0.63894291E+04                                 7.379393                            5.924363       0.022263       2.037116                    0.999241      25.347624      72.730423       0.636535       0.445213      -1.033778      -0.034043      -0.034116      -0.020143       0.052235      -0.025217       0.016334       0.008258      -0.087920      -0.162336      -0.062470      -0.015376       0.077846              8.151354      11.600053       1.616483       1.510359       4.477087       0.274209       8.376924           0.085084
           79              C      14.951484       0.796460       9.524588       0.033916      35.668131 0.41303221E+03  0.95731095E+04                                 9.488425                            6.827774       0.100334       2.037457                    0.999600      27.170811      77.197673       0.624355       0.423258      -1.061387       0.065991      -0.018395       0.022430       0.072085      -0.002189       0.010382       0.000987      -0.028674      -0.170424      -0.058314       0.015406       0.042908             11.344542      10.572685       1.721085       2.886010       5.567338       2.125265      17.893604           0.075489
           80              C      14.490469       0.711789      10.783148       0.025447      33.213779 0.41757848E+03  0.96993143E+04                                 8.965792                            6.835880      -0.017646       1.992795                    0.999448      27.404437      77.796006       0.628378       0.419645      -1.064289       0.073998      -0.008678       0.024583       0.078456      -0.005066       0.028239       0.011171      -0.045948      -0.110419      -0.054754       0.011779       0.042974             10.129848      13.595842       1.978393      -2.427643       5.150965      -0.209685      11.642736           0.101132
           81              C      13.173743       0.430514      11.374399       0.568405      23.006465 0.26084929E+03  0.54474883E+04                                 7.363531                            5.715443      -0.043018       2.042196                    0.999405      22.443036      62.675189       0.624537       0.469614      -1.023184      -0.063931      -0.028508       0.032685       0.077254      -0.048545       0.010726      -0.023085      -0.130981      -0.137932      -0.059440      -0.049205       0.108646              8.100004      10.393051       1.487518       0.499442       4.467939       0.257483       9.439023          -0.008086
           82              C      14.378853       0.693135       8.149787       0.565887      23.989475 0.26612985E+03  0.56126116E+04                                 7.706343                            5.815670      -0.107474       2.014915                    0.999286      23.116242      65.900180       0.609393       0.476581      -1.014533      -0.021991      -0.015799      -0.061470       0.067170      -0.054101      -0.006136      -0.006214      -0.097842      -0.183802      -0.064329      -0.039306       0.103635              8.896367       9.464657       1.733355       1.884906       5.513609       1.973995      11.710834          -0.004622
           83              C      14.556793       4.000979      11.253853       0.230638      22.544237 0.30867878E+03  0.67674526E+04                                 7.315179                            6.125714      -0.135086       1.984863                    0.998553      25.868887      75.613627       0.612844       0.455867      -1.024111      -0.023499       0.025747       0.039149       0.052419       0.029412       0.029565       0.043672       0.042335      -0.025558      -0.056644      -0.013421       0.070065              7.831862       8.823191      -2.453552      -2.523179       7.133061      -0.320066       7.539333           0.151838
           84              C      13.007134       5.299721      11.909682       0.034953      33.050762 0.43168241E+03  0.10119464E+05                                 9.018812                            6.986666       0.072965       2.026066                    0.999690      27.418440      78.420137       0.616178       0.424040      -1.060583       0.061140      -0.033225      -0.025425       0.074084       0.041599       0.012483       0.039775       0.039839      -0.036693      -0.059223      -0.007087       0.066310             10.168270      10.715222      -5.123572      -0.709694      11.980980      -1.851333       7.808609           0.164965
           85              C      13.160806       4.270772      12.846785       0.038134      32.315570 0.43160895E+03  0.10144733E+05                                 8.951795                            7.057520      -0.085169       1.979742                    0.999243      27.596271      79.735830       0.602159       0.432758      -1.052348       0.054931      -0.015290      -0.036760       0.067841       0.024381       0.030021       0.033392       0.022419      -0.057453      -0.046579      -0.013916       0.060495              9.797554       8.954285      -1.577552      -3.084017       8.229650      -2.415935      12.208728           0.112852
           86              C      12.533177       3.976581      14.154138       0.582001      23.560393 0.26384457E+03  0.55393206E+04                                 7.575955                            5.812992      -0.167909       2.004448                    0.999237      22.554781      63.660903       0.607457       0.480267      -1.014977      -0.020736      -0.009460       0.073227       0.076692       0.067105       0.036726       0.048487      -0.018235      -0.068006      -0.058391      -0.048998       0.107389              8.376380       8.867260      -2.872303      -1.891584       7.593994      -0.956612       8.667887          -0.008528
           87              C      12.109366       6.453521      11.780525       0.576605      22.634619 0.25629274E+03  0.53451127E+04                                 7.373853                            5.719233       0.036665       2.073588                    0.999599      22.456134      63.298217       0.613642       0.478598      -1.015241      -0.046061       0.071090      -0.000256       0.084708       0.034413       0.060294       0.057090       0.007679       0.060976      -0.060808      -0.044630       0.105439              8.122329       9.290968      -1.979252      -2.069444       8.369471      -1.232641       6.706548          -0.006970
           88              C      24.645765       5.958421      10.639641       0.229070      23.283833 0.29562704E+03  0.63893939E+04                                 7.379411                            5.924393       0.022232       2.037109                    0.999241      25.347526      72.730500       0.636525       0.445220      -1.033773      -0.034042       0.034113       0.020144       0.052234       0.025165      -0.016389       0.008261      -0.087937      -0.162344      -0.062508      -0.015320       0.077828              8.151359      11.599997      -1.616485      -1.510317       4.477101       0.274194       8.376977           0.085097
           89              C      23.039490       6.378897      12.001526       0.033923      35.667278 0.41302217E+03  0.95728010E+04                                 9.488210                            6.827644       0.100327       2.037458                    0.999600      27.170447      77.195864       0.624368       0.423253      -1.061393       0.065997       0.018397      -0.022426       0.072091       0.002141      -0.010420       0.000993      -0.028691      -0.170425      -0.058325       0.015416       0.042909             11.344258      10.572413      -1.721031      -2.885847       5.567206       2.125160      17.893154           0.075498
           90              C      22.578473       6.463567      10.742966       0.025473      33.213219 0.41756812E+03  0.96990306E+04                                 8.965787                            6.835860      -0.017658       1.992792                    0.999448      27.404016      77.795093       0.628369       0.419653      -1.064282       0.073986       0.008675      -0.024587       0.078446       0.005040      -0.028274       0.011173      -0.045940      -0.110459      -0.054787       0.011812       0.042975             10.129856      13.595903      -1.978422       2.427681       5.150956      -0.209710      11.642709           0.101142
           91              C      21.261746       6.744842      10.151716       0.568402      23.006644 0.26085039E+03  0.54475309E+04                                 7.363611                            5.715480      -0.043109       2.042166                    0.999405      22.443336      62.676669       0.624529       0.469618      -1.023179      -0.063939       0.028521      -0.032689       0.077267       0.048520      -0.010765      -0.023082      -0.130988      -0.137955      -0.059450      -0.049190       0.108640              8.100111      10.393218      -1.487549      -0.499498       4.467984       0.257486       9.439129          -0.008078
           92              C      22.466860       6.482221      13.376328       0.565875      23.989669 0.26613275E+03  0.56126777E+04                                 7.706327                            5.815664      -0.107464       2.014915                    0.999285      23.116298      65.899966       0.609400       0.476575      -1.014538      -0.021997       0.015796       0.061470       0.067171       0.054059       0.006095      -0.006211      -0.097846      -0.183798      -0.064299      -0.039306       0.103605              8.896339       9.464650      -1.733370      -1.884895       5.513582       1.973969      11.710784          -0.004623
           93              C      18.600792       4.078474      10.349756       0.230650      22.543525 0.30866718E+03  0.67671369E+04                                 7.315048                            6.125611      -0.134993       1.984903                    0.998553      25.868311      75.611676       0.612847       0.455869      -1.024110      -0.023498       0.039146      -0.025747       0.052416       0.029564      -0.029469      -0.043631       0.033939      -0.050711      -0.056603      -0.013478       0.070080              7.831718       8.823047      -2.523129       2.453518       7.539179       0.320035       7.132927           0.151858
           94              C      17.051131       4.734304       9.051014       0.034946      33.051073 0.43168803E+03  0.10119612E+05                                 9.018774                            6.986644       0.072947       2.026055                    0.999690      27.418678      78.420442       0.616189       0.424032      -1.060589       0.061139      -0.025424       0.033221       0.074081       0.012481      -0.041657      -0.039741       0.038270      -0.041413      -0.059220      -0.007121       0.066341             10.168221      10.715214      -0.709680       5.123556       7.808539       1.851301      11.980911           0.164987
           95              C      17.204805       5.671407      10.079962       0.038132      32.316033 0.43161880E+03  0.10145025E+05                                 8.951880                            7.057611      -0.085200       1.979730                    0.999243      27.596598      79.737081       0.602153       0.432759      -1.052347       0.054929      -0.036763       0.015292       0.067842       0.030017      -0.024438      -0.033358       0.039947      -0.004891      -0.046541      -0.013977       0.060518              9.797627       8.954446      -3.084021       1.577608      12.208720       2.415886       8.229715           0.112875
           96              C      16.577177       6.978759      10.374152       0.582000      23.560450 0.26384762E+03  0.55393563E+04                                 7.575776                            5.812902      -0.167783       2.004484                    0.999237      22.554420      63.658057       0.607485       0.480246      -1.014996      -0.020736       0.073227       0.009464       0.076692       0.036724      -0.067142      -0.048466       0.024895       0.061352      -0.058408      -0.048997       0.107406              8.376153       8.867041      -1.891566       2.872176       8.667684       0.956562       7.593734          -0.008520
           97              C      16.153362       4.605148       7.897214       0.576596      22.635218 0.25630048E+03  0.53453074E+04                                 7.373933                            5.719285       0.036546       2.073539                    0.999599      22.456475      63.299098       0.613645       0.478592      -1.015245      -0.046048      -0.000272      -0.071096       0.084706       0.060323      -0.034453      -0.057074      -0.026638      -0.041955      -0.060798      -0.044668       0.105466              8.122426       9.291136      -2.069488       1.979291       6.706603       1.232636       8.369538          -0.006966
           98              C      12.513762       3.464264       8.392315       0.229070      23.283621 0.29562147E+03  0.63892261E+04                                 7.379275                            5.924245       0.022330       2.037136                    0.999241      25.347300      72.728940       0.636550       0.445206      -1.033784      -0.034041       0.020144      -0.034114       0.052234      -0.016390      -0.025214      -0.008227       0.037208       0.213068      -0.062506      -0.015341       0.077848              8.151246      11.599970      -1.510400       1.616499       8.376739      -0.274223       4.477028           0.085103
           99              C      10.907486       4.826149       7.971838       0.033924      35.668989 0.41304130E+03  0.95734023E+04                                 9.488666                            6.827902       0.100237       2.037427                    0.999600      27.171211      77.199912       0.624340       0.423265      -1.061380       0.065999      -0.022423      -0.018400       0.072091      -0.010419      -0.002194      -0.000964       0.070865       0.128231      -0.058320       0.015409       0.042911             11.344870      10.572932      -2.886007       1.721142      17.894219      -2.125334       5.567460           0.075496
          100              C      10.446469       3.567589       7.887168       0.025432      33.216797 0.41761742E+03  0.97005320E+04                                 8.966585                            6.836370      -0.017928       1.992692                    0.999448      27.406098      77.804265       0.628326       0.419666      -1.064266       0.074002      -0.024585      -0.008683       0.078461      -0.028286      -0.005077      -0.011141       0.032236       0.124185      -0.054796       0.011812       0.042984             10.130818      13.597313       2.427911       1.978658      11.643768       0.209707       5.151373           0.101144
          101              C       9.129742       2.976339       7.605894       0.568413      23.007954 0.26086666E+03  0.54479917E+04                                 7.364052                            5.715772      -0.043155       2.042139                    0.999405      22.444301      62.681414       0.624490       0.469637      -1.023162      -0.063930      -0.032690      -0.028510       0.077256      -0.010764      -0.048558       0.023109       0.003482       0.265507      -0.059470      -0.049214       0.108683              8.100621      10.393928      -0.499489       1.487662       9.439714      -0.257495       4.468222          -0.008071
          102              C      10.334856       6.200951       7.868512       0.565913      23.988423 0.26611590E+03  0.56122572E+04                                 7.706183                            5.815551      -0.107457       2.014930                    0.999286      23.115793      65.899055       0.609393       0.476587      -1.014527      -0.021979       0.061497      -0.015806       0.067193       0.006115      -0.054107       0.006223       0.042945       0.238639      -0.064302      -0.039329       0.103631              8.896186       9.464422      -1.884853       1.733312      11.710640      -1.973946       5.513497          -0.004621
          103              C      10.512792       3.096883      11.176359       0.230646      22.543810 0.30867236E+03  0.67672837E+04                                 7.315139                            6.125694      -0.135084       1.984869                    0.998553      25.868555      75.612754       0.612837       0.455873      -1.024106      -0.023500      -0.039147       0.025743       0.052416      -0.029627       0.029412      -0.043632       0.033946      -0.050708      -0.056600      -0.013489       0.070089              7.831808       8.823121       2.523159      -2.453540       7.539255       0.320048       7.133048           0.151851
          104              C       8.963132       2.441053      12.475101       0.034946      33.050960 0.43168675E+03  0.10119576E+05                                 9.018776                            6.986653       0.073552       2.026249                    0.999648      27.418581      78.420183       0.616186       0.424034      -1.060588       0.061140       0.025422      -0.033223       0.074082      -0.012537       0.041600      -0.039745       0.038273      -0.041412      -0.059180      -0.007150       0.066329             10.168211      10.715161       0.709719      -5.123525       7.808548       1.851298      11.980924           0.164981
          105              C       9.116803       1.503950      11.446153       0.038132      32.315389 0.43160799E+03  0.10144682E+05                                 8.951687                            7.057465      -0.085139       1.979752                    0.999243      27.596143      79.734744       0.602168       0.432752      -1.052354       0.054929       0.036763      -0.015292       0.067842      -0.030081       0.024379      -0.033358       0.039944      -0.004882      -0.046572      -0.013945       0.060517              9.797414       8.954196       3.083985      -1.577537      12.208493       2.415850       8.229552           0.112865
          106              C       8.489173       0.196597      11.151962       0.582006      23.560310 0.26384466E+03  0.55393034E+04                                 7.575852                            5.812938      -0.167909       2.004445                    0.999237      22.554579      63.659484       0.607470       0.480258      -1.014986      -0.020734      -0.073230      -0.009464       0.076695      -0.036765       0.067107      -0.048467       0.024888       0.061348      -0.058363      -0.049035       0.107398              8.376252       8.867136       1.891575      -2.872243       8.667752       0.956579       7.593868          -0.008527
          107              C      24.241365       2.570209      13.628901       0.576596      22.634730 0.25629408E+03  0.53451518E+04                                 7.373903                            5.719267       0.036623       2.073573                    0.999599      22.456224      63.298697       0.613636       0.478601      -1.015238      -0.046063       0.000249       0.071084       0.084704      -0.060340       0.034417      -0.057071      -0.026644      -0.042000      -0.060822      -0.044639       0.105462              8.122384       9.291063       2.069492      -1.979256       6.706581       1.232634       8.369508          -0.006968
          108              C      20.601765       3.711093      13.133800       0.229066      23.283570 0.29562203E+03  0.63892306E+04                                 7.379214                            5.924229       0.022331       2.037140                    0.999241      25.347247      72.728357       0.636555       0.445203      -1.033787      -0.034042      -0.020147       0.034110       0.052233       0.016332       0.025162      -0.008227       0.037204       0.213057      -0.062456      -0.015364       0.077820              8.151146      11.599730       1.510338      -1.616444       8.376717      -0.274209       4.476990           0.085093
          109              C      18.995488       2.349207      13.554277       0.033915      35.668401 0.41303576E+03  0.95731995E+04                                 9.488403                            6.827749       0.100247       2.037423                    0.999600      27.170993      77.197879       0.624364       0.423252      -1.061393       0.065989       0.022429       0.018396       0.072083       0.010378       0.002142      -0.000955       0.070877       0.128234      -0.058315       0.015411       0.042904             11.344518      10.572594       2.885960      -1.721070      17.893647      -2.125252       5.567314           0.075488
          110              C      18.534473       3.607767      13.638946       0.025437      33.214260 0.41758492E+03  0.96995085E+04                                 8.965891                            6.835946      -0.017722       1.992764                    0.999448      27.404719      77.797183       0.628373       0.419647      -1.064287       0.074003       0.024581       0.008677       0.078460       0.028242       0.005031      -0.011143       0.032229       0.124181      -0.054751       0.011770       0.042981             10.129962      13.595950      -2.427670      -1.978417      11.642918       0.209688       5.151018           0.101136
          111              C      17.217747       4.199018      13.920221       0.568420      23.006662 0.26085188E+03  0.54475478E+04                                 7.363522                            5.715440      -0.043025       2.042188                    0.999405      22.443161      62.675266       0.624543       0.469609      -1.023188      -0.063932       0.032685       0.028509       0.077256       0.010724       0.048518       0.023109       0.003483       0.265474      -0.059425      -0.049222       0.108646              8.099990      10.393053       0.499440      -1.487527       9.438981      -0.257482       4.467937          -0.008077
          112              C      18.422857       0.974406      13.657602       0.565916      23.988757 0.26611988E+03  0.56123730E+04                                 7.706325                            5.815652      -0.107609       2.014879                    0.999285      23.116046      65.900387       0.609377       0.476596      -1.014520      -0.021983      -0.061501       0.015803       0.067196      -0.006148       0.054066       0.006228       0.042943       0.238645      -0.064319      -0.039283       0.103602              8.896349       9.464650       1.884894      -1.733360      11.710806      -1.973979       5.513589          -0.004626
          113              N      10.121334      10.619546       5.232281      -0.350141      38.108468 0.64729088E+03  0.16575430E+05                                 9.542390                            8.312360      -0.136608       1.944751                    0.998755      30.740869      88.096130       0.597531       0.400295      -1.089965       0.052791       0.145195      -0.061800       0.166396      -0.042688       0.033880       0.052955       0.102009       0.067249      -0.107047       0.040938       0.066109             10.213782      10.049753       3.021101       1.810253      10.393221      -1.612959      10.198373           0.040793
          114              N      10.338093      12.295714       3.713972      -0.392991      38.653475 0.67208368E+03  0.17344774E+05                                 9.565732                            8.434100      -0.059158       1.961397                    0.998179      31.290346      89.547058       0.597964       0.396904      -1.094051       0.019977      -0.083838       0.152093       0.174814       0.029922      -0.003694       0.077477       0.046992      -0.126831      -0.105391       0.030930       0.074461             10.103440      10.827973       2.582529       1.805597       9.645189      -1.751648       9.837158           0.002778
          115              N      16.067633      13.171109       4.767317      -0.397032      39.867049 0.63358528E+03  0.16089037E+05                                 9.709244                            8.126740       0.023978       1.988611                    0.999143      30.840352      87.144244       0.617053       0.390894      -1.099790       0.108896       0.056116      -0.122356       0.173142      -0.002108       0.072881       0.014924      -0.009111      -0.068334      -0.084011       0.016406       0.067604             10.633736      13.425015       2.461746       0.557601       6.295149       0.632170      12.181044           0.043689
          116              N      16.831139      13.364845       2.656323      -0.377497      38.152072 0.63038943E+03  0.15974726E+05                                 9.417966                            8.115290       0.021080       1.993122                    0.998819      30.523872      85.933183       0.616952       0.391769      -1.100065       0.003757       0.022767       0.164497       0.166108       0.016631       0.016308       0.013148       0.039397      -0.278512      -0.095573       0.021013       0.074560             10.143195      12.388707       1.286501       0.441278       5.918291      -0.090523      12.122587           0.019718
          117              N      18.209332      10.906563       1.943091      -0.350159      38.110244 0.64732796E+03  0.16576715E+05                                 9.542907                            8.312769      -0.136661       1.944725                    0.998755      30.741957      88.101845       0.597494       0.400312      -1.089948       0.052795      -0.145200       0.061800       0.166402       0.042622      -0.033950       0.052955       0.102013       0.067247      -0.107031       0.040856       0.066175             10.214357      10.050273      -3.021295      -1.810416      10.393806      -1.613071      10.198992           0.040792
          118              N      18.426090       9.230395       3.461399      -0.392988      38.653345 0.67207891E+03  0.17344612E+05                                 9.565669                            8.434030      -0.059199       1.961383                    0.998180      31.290352      89.546825       0.597972       0.396900      -1.094054       0.019980       0.083838      -0.152092       0.174814      -0.029998       0.003623       0.077476       0.046996      -0.126839      -0.105390       0.030829       0.074561             10.103377      10.827849      -2.582470      -1.805593       9.645123      -1.751671       9.837161           0.002779
          119              N       7.979628       8.355001       2.408055      -0.397049      39.868027 0.63360457E+03  0.16089652E+05                                 9.709394                            8.126859       0.023945       1.988596                    0.999143      30.840800      87.145909       0.617048       0.390893      -1.099790       0.108898      -0.056118       0.122364       0.173150       0.002050      -0.072953       0.014924      -0.009130      -0.068355      -0.084077       0.016395       0.067682             10.633898      13.425181      -2.461788      -0.557512       6.295233       0.632145      12.181280           0.043669
          120              N       8.743137       8.161264       4.519049      -0.377508      38.152689 0.63040301E+03  0.15975170E+05                                 9.418080                            8.115385       0.021040       1.993106                    0.998819      30.524191      85.934574       0.616947       0.391770      -1.100064       0.003754      -0.022766      -0.164496       0.166106      -0.016694      -0.016366       0.013147       0.039387      -0.278520      -0.095585       0.020973       0.074612             10.143319      12.388839      -1.286543      -0.441287       5.918350      -0.090553      12.122768           0.019689
          121              N      14.165332       9.118460       3.444178      -0.350148      38.109483 0.64731341E+03  0.16576269E+05                                 9.542854                            8.312735      -0.136638       1.944738                    0.998755      30.741536      88.100792       0.597488       0.400317      -1.089943       0.052794       0.061800       0.145200       0.166401      -0.033948      -0.042687      -0.052914       0.017378      -0.186639      -0.107037       0.040862       0.066175             10.214297      10.050261      -1.810330       3.021310      10.198859       1.613045      10.393770           0.040791
          122              N      14.382093      10.636767       5.120345      -0.392983      38.653201 0.67207791E+03  0.17344609E+05                                 9.565742                            8.434104      -0.059229       1.961381                    0.998180      31.290221      89.547013       0.597959       0.396908      -1.094047       0.019987      -0.152097      -0.083838       0.174820       0.003626       0.029926      -0.077440       0.086910      -0.007066      -0.105341       0.030861       0.074480             10.103450      10.827960      -1.805607       2.582494       9.837213       1.751659       9.645177           0.002778
          123              N      20.111632       9.583422       5.995740      -0.397035      39.866674 0.63357648E+03  0.16088740E+05                                 9.709136                            8.126638       0.024027       1.988630                    0.999144      30.840155      87.143180       0.617062       0.390890      -1.099794       0.108899       0.122363       0.056119       0.173150      -0.072952      -0.002113      -0.014888       0.029618       0.047871      -0.084079       0.016420       0.067660             10.633630      13.424895      -0.557546       2.461746      12.180907      -0.632154       6.295088           0.043673
          124              N      20.875140      11.694416       6.189475      -0.377504      38.153067 0.63040840E+03  0.15975358E+05                                 9.418193                            8.115450       0.020985       1.993091                    0.998819      30.524301      85.935341       0.616940       0.391773      -1.100060       0.003757      -0.164504       0.022768       0.166115      -0.016372       0.016634      -0.013116       0.158976       0.080198      -0.095595       0.021017       0.074579             10.143476      12.389098      -0.441443       1.286580      12.122904       0.090496       5.918425           0.019700
          125              N      22.253334      12.407650       3.731193      -0.350147      38.109158 0.64730648E+03  0.16575993E+05                                 9.542665                            8.312588      -0.136601       1.944752                    0.998755      30.741302      88.098904       0.597507       0.400308      -1.089953       0.052802      -0.061803      -0.145196       0.166401       0.033883       0.042620      -0.052912       0.017377      -0.186635      -0.106978       0.040868       0.066110             10.214077      10.049997       1.810369      -3.021190      10.198686       1.612974      10.393547           0.040792
          126              N      22.470091      10.889342       2.055026      -0.392976      38.652604 0.67206475E+03  0.17344158E+05                                 9.565575                            8.433970      -0.059174       1.961398                    0.998179      31.289927      89.545445       0.597970       0.396903      -1.094052       0.019983       0.152092       0.083836       0.174813      -0.003692      -0.029994      -0.077434       0.086906      -0.007066      -0.105361       0.030863       0.074498             10.103263      10.827750       1.805604      -2.582430       9.836999       1.751598       9.645039           0.002777
          127              N      12.023630      11.942688       1.179631      -0.397026      39.866529 0.63357486E+03  0.16088692E+05                                 9.709144                            8.126664       0.024009       1.988625                    0.999143      30.840002      87.142782       0.617057       0.390893      -1.099792       0.108896      -0.122356      -0.056117       0.173143       0.072880       0.002044      -0.014889       0.029608       0.047839      -0.083994       0.016383       0.067611             10.633619      13.424820       0.557609      -2.461717      12.180950      -0.632167       6.295087           0.043692
          128              N      12.787136       9.831693       0.985896      -0.377493      38.152429 0.63039783E+03  0.15975023E+05                                 9.418111                            8.115416       0.021007       1.993102                    0.998819      30.524015      85.934350       0.616938       0.391776      -1.100058       0.003758       0.164504      -0.022766       0.166115       0.016309      -0.016698      -0.013120       0.158963       0.080169      -0.095573       0.020968       0.074605             10.143349      12.388828       0.441351      -1.286523      12.122836       0.090515       5.918384           0.019714
          129              N      22.230686       3.731187       9.118462      -0.350140      38.108480 0.64729128E+03  0.16575443E+05                                 9.542390                            8.312362      -0.136609       1.944751                    0.998755      30.740881      88.096163       0.597531       0.400295      -1.089965      -0.052792      -0.145196       0.061799       0.166396      -0.042688       0.033882       0.052954       0.102010       0.067250      -0.107047       0.040936       0.066111             10.213782      10.049756       3.021102       1.810247      10.393219      -1.612958      10.198370           0.040791
          130              N      22.013927       2.055019      10.636771      -0.392991      38.653559 0.67208552E+03  0.17344836E+05                                 9.565750                            8.434115      -0.059163       1.961394                    0.998179      31.290400      89.547287       0.597964       0.396904      -1.094050      -0.019977       0.083837      -0.152092       0.174813       0.029923      -0.003694       0.077476       0.046992      -0.126829      -0.105390       0.030928       0.074462             10.103459      10.827992       2.582536       1.805597       9.645206      -1.751653       9.837178           0.002775
          131              N      16.284387       1.179624       9.583426      -0.397032      39.866998 0.63358437E+03  0.16089003E+05                                 9.709222                            8.126723       0.023990       1.988615                    0.999143      30.840339      87.144092       0.617055       0.390893      -1.099791      -0.108898      -0.056116       0.122358       0.173145      -0.002109       0.072884       0.014925      -0.009113      -0.068337      -0.084014       0.016408       0.067607             10.633710      13.424984       2.461737       0.557599       6.295134       0.632167      12.181014           0.043689
          132              N      15.520881       0.985888      11.694420      -0.377499      38.152170 0.63039139E+03  0.15974788E+05                                 9.417979                            8.115299       0.021086       1.993123                    0.998819      30.523923      85.933343       0.616952       0.391769      -1.100065      -0.003756      -0.022767      -0.164499       0.166110       0.016631       0.016309       0.013148       0.039395      -0.278522      -0.095577       0.021015       0.074562             10.143210      12.388732       1.286506       0.441285       5.918298      -0.090521      12.122599           0.019711
          133              N      14.142688       3.444170      12.407652      -0.350155      38.110001 0.64732331E+03  0.16576570E+05                                 9.542882                            8.312752      -0.136670       1.944725                    0.998755      30.741826      88.101464       0.597493       0.400313      -1.089947      -0.052791       0.145199      -0.061797       0.166399       0.042621      -0.033949       0.052954       0.102015       0.067254      -0.107031       0.040856       0.066175             10.214327      10.050243      -3.021280      -1.810407      10.393773      -1.613066      10.198965           0.040792
          134              N      13.925930       5.120338      10.889344      -0.392988      38.653280 0.67207792E+03  0.17344582E+05                                 9.565665                            8.434029      -0.059205       1.961382                    0.998180      31.290317      89.546749       0.597971       0.396901      -1.094053      -0.019979      -0.083835       0.152090       0.174811      -0.029998       0.003622       0.077475       0.046994      -0.126840      -0.105388       0.030828       0.074561             10.103372      10.827843      -2.582468      -1.805587       9.645114      -1.751669       9.837160           0.002781
          135              N      24.372392       5.995732      11.942688      -0.397049      39.867973 0.63360349E+03  0.16089617E+05                                 9.709384                            8.126851       0.023949       1.988598                    0.999143      30.840774      87.145803       0.617049       0.390893      -1.099790      -0.108898       0.056118      -0.122363       0.173150       0.002050      -0.072953       0.014924      -0.009128      -0.068352      -0.084076       0.016394       0.067682             10.633886      13.425169      -2.461782      -0.557509       6.295224       0.632142      12.181265           0.043668
          136              N      23.608883       6.189469       9.831694      -0.377508      38.152667 0.63040252E+03  0.15975155E+05                                 9.418079                            8.115384       0.021042       1.993107                    0.998819      30.524174      85.934538       0.616946       0.391770      -1.100063      -0.003754       0.022766       0.164495       0.166106      -0.016694      -0.016366       0.013147       0.039388      -0.278520      -0.095585       0.020973       0.074612             10.143320      12.388845      -1.286544      -0.441296       5.918350      -0.090549      12.122764           0.019688
          137              N      18.186688       5.232273      10.906565      -0.350142      38.109245 0.64730870E+03  0.16576118E+05                                 9.542819                            8.312708      -0.136642       1.944740                    0.998755      30.741405      88.100328       0.597489       0.400318      -1.089942      -0.052795      -0.061800      -0.145196       0.166399      -0.033949      -0.042687      -0.052914       0.017377      -0.186635      -0.107036       0.040862       0.066174             10.214256      10.050220      -1.810321       3.021292      10.198816       1.613039      10.393733           0.040792
          138              N      17.969927       3.713966       9.230398      -0.392982      38.653155 0.67207696E+03  0.17344578E+05                                 9.565733                            8.434098      -0.059229       1.961381                    0.998180      31.290195      89.546905       0.597960       0.396908      -1.094047      -0.019986       0.152096       0.083836       0.174818       0.003625       0.029926      -0.077439       0.086911      -0.007063      -0.105340       0.030859       0.074481             10.103440      10.827953      -1.805605       2.582495       9.837199       1.751655       9.645170           0.002775
          139              N      12.240388       4.767311       8.355003      -0.397037      39.867056 0.63358338E+03  0.16088958E+05                                 9.709183                            8.126671       0.024026       1.988627                    0.999144      30.840379      87.143907       0.617062       0.390888      -1.099795      -0.108905      -0.122366      -0.056119       0.173156      -0.072955      -0.002112      -0.014888       0.029619       0.047869      -0.084082       0.016419       0.067663             10.633686      13.424971      -0.557544       2.461763      12.180971      -0.632156       6.295115           0.043667
          140              N      11.476880       2.656317       8.161268      -0.377503      38.153402 0.63041466E+03  0.15975559E+05                                 9.418243                            8.115487       0.020979       1.993085                    0.998819      30.524497      85.936036       0.616939       0.391773      -1.100061      -0.003758       0.164509      -0.022768       0.166120      -0.016374       0.016634      -0.013117       0.158980       0.080201      -0.095598       0.021018       0.074581             10.143534      12.389174      -0.441452       1.286591      12.122979       0.090494       5.918451           0.019700
          141              N      10.098686       1.943083      10.619550      -0.350143      38.108748 0.64729847E+03  0.16575737E+05                                 9.542607                            8.312545      -0.136608       1.944754                    0.998755      30.741070      88.098107       0.597507       0.400308      -1.089952      -0.052798       0.061800       0.145193       0.166397       0.033882       0.042619      -0.052911       0.017373      -0.186638      -0.106977       0.040868       0.066109             10.214010      10.049932       1.810355      -3.021163      10.198623       1.612958      10.393475           0.040793
          142              N       9.881929       3.461391      12.295717      -0.392978      38.652486 0.67206261E+03  0.17344090E+05                                 9.565559                            8.433959      -0.059176       1.961399                    0.998179      31.289856      89.545207       0.597971       0.396903      -1.094052      -0.019981      -0.152089      -0.083833       0.174810      -0.003691      -0.029994      -0.077433       0.086905      -0.007063      -0.105359       0.030862       0.074497             10.103243      10.827730       1.805598      -2.582428       9.836974       1.751591       9.645026           0.002776
          143              N      20.328390       2.408045      13.171112      -0.397034      39.866792 0.63358007E+03  0.16088848E+05                                 9.709155                            8.126673       0.024024       1.988628                    0.999143      30.840175      87.143188       0.617060       0.390891      -1.099794      -0.108903       0.122362       0.056118       0.173152       0.072888       0.002044      -0.014890       0.029611       0.047852      -0.084003       0.016387       0.067616             10.633631      13.424838       0.557602      -2.461722      12.180962      -0.632165       6.295094           0.043671
          144              N      19.564884       4.519040      13.364847      -0.377497      38.152616 0.63040163E+03  0.15975139E+05                                 9.418122                            8.115425       0.021015       1.993102                    0.998819      30.524137      85.934655       0.616939       0.391775      -1.100060      -0.003760      -0.164510       0.022765       0.166121       0.016310      -0.016698      -0.013121       0.158974       0.080181      -0.095580       0.020972       0.074608             10.143362      12.388858       0.441346      -1.286530      12.122838       0.090516       5.918389           0.019693
          145              O      11.206745      10.174671       7.614504      -0.467632      29.777891 0.43687416E+03  0.99565630E+04                                 7.564913                            6.425941       0.495186       2.231480                    0.998134      25.973089      66.155609       0.758236       0.354445      -1.144319       0.031779       0.031162      -0.000201       0.044509       0.026632      -0.031847      -0.001930      -0.028680      -0.144142      -0.063030       0.005348       0.057682              8.229176       7.130940       3.034117      -1.110202      10.230539      -2.809766       7.326050           0.193823
          146              O      12.690085      11.786260       7.458081      -0.511581      32.348144 0.46920252E+03  0.10891937E+05                                 7.975331                            6.660277       0.500209       2.218047                    0.998487      26.692138      68.739852       0.744228       0.354532      -1.143615      -0.057254      -0.028020       0.025727       0.068739       0.019685      -0.006339       0.034706       0.024567      -0.151117      -0.067541       0.017500       0.050041              8.686684      11.421598       3.576089       1.436244       7.843490       1.570463       6.794965           0.154874
          147              O      13.176983      13.694910       5.331301      -0.531664      34.043066 0.52062866E+03  0.12410618E+05                                 8.278416                            7.072588       0.440119       2.195050                    0.997648      27.250869      71.238154       0.713150       0.360296      -1.138413      -0.040698       0.031970      -0.047209       0.070050      -0.037109       0.015728       0.017370       0.062779       0.070125      -0.065928       0.025129       0.040799              8.836995      12.657024       0.369838       3.257772       6.315570       0.610860       7.538390           0.142340
          148              O       3.762540       0.137765       3.734063      -0.504187      28.862118 0.44967582E+03  0.10328984E+05                                 7.366684                            6.522799       0.512779       2.231334                    0.997994      26.405322      67.657558       0.751533       0.354813      -1.143313       0.029409       0.006076       0.041414       0.051156      -0.059701       0.001532      -0.030442       0.016041       0.117723      -0.083874       0.021045       0.062829              7.640829       5.910345      -0.657184       1.213686       8.283291      -2.517341       8.728851           0.125021
          149              O      19.270480      13.746576       1.691953      -0.486576      34.042214 0.55314025E+03  0.13362761E+05                                 8.320324                            7.316727       0.340590       2.164177                    0.998193      27.092875      70.881584       0.698579       0.362936      -1.138384       0.006940       0.021498       0.029390       0.037069      -0.022519       0.032138       0.015619      -0.044040       0.153615      -0.067801       0.005836       0.061964              8.898641       6.451532       0.203630       0.387363       6.100452      -0.965708      14.143939           0.195902
          150              O      20.129427      14.294773       3.683836      -0.482926      30.317501 0.44073303E+03  0.10072535E+05                                 7.616301                            6.451220       0.473364       2.217648                    0.998221      26.197006      66.947390       0.756839       0.354111      -1.143916      -0.035305       0.003353      -0.046470       0.058456      -0.009477       0.034097       0.017952      -0.047697      -0.006208      -0.052470       0.017188       0.035283              8.198193      11.012804       0.843634       3.828059       5.173101       0.735318       8.408674           0.178899
          151              O      19.132987      14.123997       6.371730      -0.560733      41.074914 0.62047984E+03  0.15489589E+05                                 9.547842                            7.809943      -0.111344       2.007311                    0.994935      28.427544      76.621663       0.665571       0.368637      -1.129323      -0.034266      -0.000810      -0.005258       0.034676       0.011149       0.012206      -0.006214      -0.010748      -0.162993      -0.056941       0.017381       0.039560             10.768662      14.582270       1.841981       2.089608       8.104255       3.015251       9.619462           0.107075
          152              O      17.219366      13.347621       7.176807      -0.556088      36.257753 0.57828099E+03  0.14141246E+05                                 8.690382                            7.472300       0.231052       2.125358                    0.995727      27.794655      73.416276       0.691761       0.362077      -1.137847       0.013837       0.014313      -0.001481       0.019963      -0.016739      -0.062039      -0.022685      -0.027507      -0.031877      -0.079496       0.026417       0.053080              9.418463       9.235502       1.551812      -1.921525       7.514050       1.439298      11.505838           0.060352
          153              O      27.382750      11.351428      13.911610      -0.467644      29.782247 0.43694879E+03  0.99587483E+04                                 7.565876                            6.426671       0.495175       2.231476                    0.998134      25.974132      66.161160       0.758157       0.354465      -1.144296       0.031776      -0.031165       0.000198       0.044508      -0.026663       0.031810      -0.001924      -0.028681      -0.144134      -0.063003       0.005303       0.057700              8.230284       7.131882      -3.034674       1.110365      10.231989      -2.810219       7.326981           0.193812
          154              O      28.866089       9.739839      14.068033      -0.511596      32.352001 0.46926809E+03  0.10893890E+05                                 7.976106                            6.660850       0.499846       2.217914                    0.998486      26.693401      68.745481       0.744174       0.354543      -1.143600      -0.057252       0.028014      -0.025733       0.068737      -0.019721       0.006297       0.034713       0.024574      -0.151124      -0.067543       0.017455       0.050088              8.687577      11.422853      -3.576583      -1.436367       7.844309       1.570624       6.795570           0.154876
          155              O      21.264976       7.831199       1.844070      -0.531645      34.042297 0.52061545E+03  0.12410233E+05                                 8.278317                            7.072525       0.440109       2.195058                    0.997647      27.250581      71.237359       0.713149       0.360299      -1.138410      -0.040702      -0.031963       0.047206       0.070048       0.037068      -0.015777       0.017374       0.062790       0.070133      -0.065914       0.025091       0.040822              8.836871      12.656798      -0.369836      -3.257681       6.315525       0.610855       7.538289           0.142349
          156              O      19.938545       7.037602       3.441308      -0.504181      28.860970 0.44965306E+03  0.10328321E+05                                 7.366442                            6.522591       0.512883       2.231370                    0.997994      26.405090      67.656292       0.751553       0.354809      -1.143318       0.029401      -0.006073      -0.041414       0.051151       0.059671      -0.001574      -0.030438       0.016034       0.117753      -0.083838       0.020997       0.062840              7.640578       5.910130       0.657168      -1.213615       8.283047      -2.517255       8.728558           0.125020
          157              O      11.182478       7.779534       5.483419      -0.486637      34.046049 0.55321678E+03  0.13365068E+05                                 8.320860                            7.317154       0.340617       2.164169                    0.998192      27.094805      70.887762       0.698570       0.362928      -1.138390       0.006930      -0.021497      -0.029384       0.037062       0.022509      -0.032178       0.015625      -0.044157       0.153748      -0.067869       0.005847       0.062022              8.899246       6.451973      -0.203659      -0.387489       6.100805      -0.965812      14.144959           0.195754
          158              O      12.041422       7.231337       3.491536      -0.482940      30.320207 0.44077830E+03  0.10073854E+05                                 7.616821                            6.451602       0.473150       2.217561                    0.998220      26.198004      66.951440       0.756806       0.354117      -1.143909      -0.035301      -0.003358       0.046475       0.058459       0.009449      -0.034128       0.017954      -0.047707      -0.006249      -0.052492       0.017189       0.035303              8.198795      11.013639      -0.843699      -3.828446       5.173398       0.735385       8.409349           0.178899
          159              O      11.044979       7.402113       0.803642      -0.560718      41.073404 0.62045305E+03  0.15488732E+05                                 9.547547                            7.809728      -0.111339       2.007314                    0.994935      28.427183      76.619893       0.665587       0.368633      -1.129328      -0.034267       0.000813       0.005261       0.034678      -0.011203      -0.012255      -0.006212      -0.010747      -0.162957      -0.056946       0.017343       0.039603             10.768296      14.581767      -1.841978      -2.089528       8.103982       3.015107       9.619140           0.107099
          160              O       9.131358       8.178488      -0.001435      -0.556081      36.258325 0.57829245E+03  0.14141605E+05                                 8.690496                            7.472397       0.230923       2.125317                    0.995726      27.794767      73.416902       0.691753       0.362079      -1.137845       0.013831      -0.014315       0.001487       0.019961       0.016684       0.061992      -0.022685      -0.027501      -0.031891      -0.079432       0.026388       0.053045              9.418586       9.235657      -1.551871       1.921501       7.514139       1.439325      11.505961           0.060366
          161              O      15.250740       6.736237       2.999305      -0.467637      29.776186 0.43684427E+03  0.99556960E+04                                 7.564546                            6.425654       0.495170       2.231473                    0.998135      25.972882      66.154128       0.758266       0.354437      -1.144327       0.031779       0.000202       0.031171       0.044515       0.031799       0.026629       0.001946       0.057733       0.115062      -0.062986       0.005317       0.057669              8.228755       7.130569       1.110147       3.033897       7.325727       2.809630      10.229968           0.193816
          162              O      16.734080       6.892659       4.610894      -0.511570      32.348159 0.46920261E+03  0.10891949E+05                                 7.975377                            6.660313       0.500101       2.218019                    0.998486      26.691961      68.739627       0.744219       0.354536      -1.143610      -0.057252      -0.025725      -0.028020       0.068736       0.006305       0.019688      -0.034687       0.087839       0.038681      -0.067515       0.017466       0.050049              8.686734      11.421688      -1.436283       3.576068       6.795029      -1.570481       7.843485           0.154881
          163              O      17.220980       9.019437       6.519543      -0.531619      34.040097 0.52057094E+03  0.12408877E+05                                 8.277877                            7.072146       0.440229       2.195107                    0.997647      27.249843      71.234023       0.713181       0.360291      -1.138419      -0.040708       0.047207       0.031956       0.070048      -0.015778      -0.037111      -0.017342      -0.003662      -0.129245      -0.065930       0.025079       0.040851              8.836414      12.656158      -3.257536       0.369824       7.537916      -0.610830       6.315167           0.142345
          164              O      15.894550      10.616675       7.313139      -0.504200      28.862081 0.44967526E+03  0.10328959E+05                                 7.366621                            6.522749       0.512832       2.231339                    0.997995      26.405687      67.658271       0.751545       0.354808      -1.143318       0.029403      -0.041415       0.006081       0.051154      -0.001571      -0.059714       0.030459      -0.050857      -0.082902      -0.083882       0.021007       0.062874              7.640760       5.910285      -1.213649      -0.657171       8.728752       2.517313       8.283245           0.125017
          165              O      23.314482      12.658786       6.571205      -0.486632      34.043903 0.55317042E+03  0.13363628E+05                                 8.320391                            7.316730       0.340660       2.164180                    0.998193      27.094277      70.884847       0.698609       0.362916      -1.138403       0.006933      -0.029384       0.021495       0.037061      -0.032179      -0.022555      -0.015598      -0.098931      -0.010650      -0.067886       0.005881       0.062004              8.898749       6.451566      -0.387389       0.203638      14.144213       0.965696       6.100467           0.195781
          166              O      24.173427      10.666902       7.119404      -0.482911      30.321486 0.44079932E+03  0.10074504E+05                                 7.617264                            6.451940       0.473402       2.217666                    0.998221      26.197525      66.951869       0.756750       0.354137      -1.143887      -0.035303       0.046474       0.003355       0.058459      -0.034116      -0.009489      -0.017934      -0.020746       0.074639      -0.052485       0.017221       0.035264              8.199296      11.014407      -3.828710       0.843774       8.409821      -0.735425       5.173661           0.178913
          167              O      23.176983       7.979008       6.948630      -0.560714      41.075634 0.62049235E+03  0.15490031E+05                                 9.548109                            7.810140      -0.111326       2.007317                    0.994935      28.427460      76.622610       0.665546       0.368648      -1.129311      -0.034264       0.005257      -0.000813       0.034675      -0.012249       0.011157       0.006245       0.076093       0.097602      -0.056944       0.017385       0.039559             10.768989      14.582681      -2.089693       1.842076       9.619835      -3.015377       8.104450           0.107101
          168              O      21.263361       7.173932       6.172255      -0.556110      36.261065 0.57834509E+03  0.14143271E+05                                 8.691107                            7.472869       0.230904       2.125305                    0.995726      27.795462      73.420696       0.691710       0.362092      -1.137830       0.013814       0.001466       0.014290       0.019929       0.061983      -0.016748       0.022697       0.002186       0.057153      -0.079446       0.026413       0.053033              9.419300       9.236340       1.921601       1.552037      11.506855      -1.439532       7.514706           0.060360
          169              O      15.250736       0.439130       4.176066      -0.467661      29.780209 0.43691474E+03  0.99577366E+04                                 7.565319                            6.426247       0.494885       2.231360                    0.998133      25.974338      66.159999       0.758216       0.354445      -1.144317       0.031780      -0.000190      -0.031162       0.044509      -0.031869      -0.026650       0.001947       0.057720       0.115106      -0.063044       0.005336       0.057708              8.229638       7.131332      -1.110263      -3.034361       7.326436       2.809948      10.231146           0.193827
          170              O      16.734074       0.282708       2.564478      -0.511583      32.350733 0.46924625E+03  0.10893246E+05                                 7.975899                            6.660702       0.500196       2.218049                    0.998487      26.692671      68.742958       0.744182       0.354544      -1.143601      -0.057248       0.025733       0.028022       0.068737      -0.006336      -0.019715      -0.034699       0.087853       0.038701      -0.067542       0.017470       0.050072              8.687334      11.422520       1.436359      -3.576433       6.795415      -1.570588       7.844067           0.154870
          171              O       9.132979      12.506672       0.655829      -0.531643      34.041351 0.52059578E+03  0.12409613E+05                                 8.278073                            7.072311       0.440197       2.195086                    0.997649      27.250193      71.235259       0.713173       0.360291      -1.138420      -0.040706      -0.047209      -0.031964       0.070053       0.015735       0.037066      -0.017343      -0.003669      -0.129236      -0.065887       0.025093       0.040794              8.836618      12.656445       3.257629      -0.369819       7.538089      -0.610832       6.315320           0.142340
          172              O      15.894555      10.909425      14.212976      -0.504179      28.862110 0.44967560E+03  0.10328978E+05                                 7.366684                            6.522801       0.512827       2.231347                    0.997994      26.405301      67.657522       0.751533       0.354814      -1.143313       0.029401       0.041421      -0.006069       0.051156       0.001542       0.059670       0.030462      -0.050852      -0.082897      -0.083846       0.021009       0.062837              7.640826       5.910344       1.213688       0.657189       8.728819       2.517332       8.283315           0.125016
          173              O      15.226475       8.867324       0.604166      -0.486588      34.041175 0.55311941E+03  0.13362091E+05                                 8.320001                            7.316461       0.340599       2.164175                    0.998193      27.093014      70.880794       0.698612       0.362923      -1.138397       0.006939       0.029391      -0.021495       0.037068       0.032136       0.022490      -0.015595      -0.098837      -0.010726      -0.067780       0.005821       0.061959              8.898277       6.451305       0.387328      -0.203628      14.143290       0.965649       6.100235           0.195875
          174              O      16.085422      10.859207       0.055968      -0.482933      30.317293 0.44072961E+03  0.10072431E+05                                 7.616226                            6.451165       0.473311       2.217630                    0.998221      26.197147      66.947531       0.756848       0.354108      -1.143919      -0.035308      -0.046466      -0.003351       0.058454       0.034105       0.009445      -0.017935      -0.020732       0.074668      -0.052462       0.017182       0.035280              8.198107      11.012722       3.827988      -0.843642       8.408537      -0.735310       5.173062           0.178859
          175              O      15.088982      13.547101       0.226742      -0.560738      41.075321 0.62048627E+03  0.15489795E+05                                 9.547909                            7.809979      -0.111377       2.007295                    0.994935      28.427719      76.622337       0.665570       0.368637      -1.129323      -0.034263      -0.005260       0.000812       0.034674       0.012206      -0.011202       0.006248       0.076111       0.097631      -0.056945       0.017337       0.039608             10.768743      14.582477       2.089582      -1.842061       9.619489      -3.015234       8.104262           0.107075
          176              O       5.087353       0.001434       1.003117      -0.556134      36.262042 0.57836452E+03  0.14143849E+05                                 8.691184                            7.472932       0.230735       2.125233                    0.995726      27.796093      73.422361       0.691717       0.362086      -1.137836       0.013814      -0.001467      -0.014287       0.019927      -0.062028       0.016715       0.022712       0.002177       0.057168      -0.079483       0.026399       0.053084              9.419385       9.236416      -1.921633      -1.552038      11.506989      -1.439559       7.514749           0.060354
          177              O      21.145275       4.176062       6.736239      -0.467627      29.777709 0.43687084E+03  0.99564753E+04                                 7.564922                            6.425948       0.495165       2.231475                    0.998134      25.972858      66.155130       0.758230       0.354448      -1.144316      -0.031781      -0.031165       0.000201       0.044512       0.026636      -0.031828      -0.001927      -0.028662      -0.144126      -0.063011       0.005335       0.057675              8.229185       7.130951       3.034119      -1.110202      10.230546      -2.809769       7.326059           0.193823
          178              O      19.661935       2.564473       6.892662      -0.511577      32.347983 0.46919966E+03  0.10891858E+05                                 7.975326                            6.660275       0.500212       2.218049                    0.998487      26.691988      68.739505       0.744225       0.354534      -1.143613       0.057255       0.028020      -0.025725       0.068739       0.019689      -0.006340       0.034695       0.024558      -0.151105      -0.067530       0.017490       0.050040              8.686680      11.421593       3.576086       1.436245       7.843484       1.570462       6.794962           0.154873
          179              O      19.175037       0.655823       9.019442      -0.531663      34.043027 0.52062786E+03  0.12410595E+05                                 8.278410                            7.072583       0.440127       2.195053                    0.997648      27.250849      71.238088       0.713150       0.360296      -1.138413       0.040697      -0.031970       0.047210       0.070051      -0.037107       0.015728       0.017367       0.062780       0.070126      -0.065926       0.025127       0.040799              8.836988      12.657014       0.369838       3.257770       6.315565       0.610860       7.538386           0.142338
          180              O      28.589480      14.212968      10.616680      -0.504187      28.862146 0.44967637E+03  0.10328999E+05                                 7.366684                            6.522799       0.512781       2.231334                    0.997994      26.405354      67.657635       0.751534       0.354813      -1.143313      -0.029409      -0.006075      -0.041413       0.051155      -0.059702       0.001533      -0.030443       0.016038       0.117726      -0.083875       0.021044       0.062831              7.640829       5.910344      -0.657183       1.213685       8.283292      -2.517342       8.728851           0.125012
          181              O      13.081540       0.604157      12.658790      -0.486583      34.042596 0.55314752E+03  0.13362958E+05                                 8.320297                            7.316698       0.340666       2.164197                    0.998193      27.093275      70.882301       0.698592       0.362928      -1.138392      -0.006934      -0.021498      -0.029391       0.037068      -0.022528       0.032138       0.015622      -0.044075       0.153693      -0.067828       0.005842       0.061986              8.898613       6.451507       0.203630       0.387370       6.100429      -0.965699      14.143904           0.195932
          182              O      12.222593       0.055960      10.666907      -0.482933      30.317889 0.44073941E+03  0.10072731E+05                                 7.616425                            6.451316       0.473333       2.217638                    0.998221      26.196949      66.947703       0.756824       0.354116      -1.143910       0.035302      -0.003356       0.046472       0.058457      -0.009481       0.034083       0.017951      -0.047696      -0.006201      -0.052458       0.017181       0.035277              8.198334      11.013002       0.843646       3.828141       5.173174       0.735329       8.408825           0.178882
          183              O      13.219033       0.226736       7.979013      -0.560741      41.075111 0.62048356E+03  0.15489716E+05                                 9.547911                            7.809998      -0.111351       2.007307                    0.994935      28.427545      76.621944       0.665564       0.368640      -1.129320       0.034265       0.000810       0.005261       0.034676       0.011149       0.012201      -0.006216      -0.010750      -0.162967      -0.056932       0.017376       0.039555             10.768742      14.582372       1.841985       2.089613       8.104312       3.015280       9.619542           0.107054
          184              O      15.132654       1.003112       7.173936      -0.556092      36.257824 0.57828246E+03  0.14141293E+05                                 8.690401                            7.472316       0.231058       2.125358                    0.995727      27.794668      73.416371       0.691760       0.362078      -1.137847      -0.013837      -0.014312       0.001481       0.019962      -0.016736      -0.062037      -0.022684      -0.027500      -0.031877      -0.079492       0.026412       0.053080              9.418483       9.235530       1.551816      -1.921532       7.514061       1.439301      11.505859           0.060341
          185              O       4.969270       2.999305       0.439133      -0.467631      29.781907 0.43694247E+03  0.99585858E+04                                 7.565917                            6.426704       0.495123       2.231464                    0.998134      25.973600      66.160125       0.758139       0.354473      -1.144287      -0.031780       0.031169      -0.000199       0.044514      -0.026674       0.031767      -0.001916      -0.028638      -0.144106      -0.062962       0.005275       0.057687              8.230330       7.131923      -3.034694       1.110369      10.232047      -2.810235       7.327020           0.193817
          186              O       3.485931       4.610894       0.282710      -0.511588      32.351727 0.46926320E+03  0.10893759E+05                                 7.976121                            6.660863       0.499836       2.217913                    0.998486      26.693072      68.744808       0.744165       0.354549      -1.143595       0.057256      -0.028014       0.025728       0.068738      -0.019729       0.006300       0.034684       0.024551      -0.151094      -0.067514       0.017432       0.050081              8.687595      11.422877      -3.576593      -1.436367       7.844325       1.570626       6.795581           0.154887
          187              O      11.087044       6.519534      12.506673      -0.531639      34.042028 0.52061051E+03  0.12410089E+05                                 8.278291                            7.072506       0.440117       2.195063                    0.997647      27.250409      71.236896       0.713147       0.360301      -1.138409       0.040702       0.031965      -0.047209       0.070050       0.037063      -0.015774       0.017365       0.062781       0.070132      -0.065903       0.025086       0.040817              8.836842      12.656752      -0.369835      -3.257667       6.315506       0.610853       7.538268           0.142365
          188              O      12.413475       7.313131      10.909435      -0.504178      28.860837 0.44965066E+03  0.10328250E+05                                 7.366416                            6.522570       0.512893       2.231373                    0.997994      26.405044      67.656098       0.751555       0.354808      -1.143318      -0.029402       0.006072       0.041414       0.051151       0.059671      -0.001576      -0.030439       0.016038       0.117749      -0.083837       0.020995       0.062843              7.640550       5.910107       0.657165      -1.213607       8.283016      -2.517243       8.728526           0.125031
          189              O      21.169542       6.571199       8.867324      -0.486637      34.046074 0.55321712E+03  0.13365081E+05                                 8.320875                            7.317165       0.340619       2.164170                    0.998192      27.094783      70.887767       0.698568       0.362929      -1.138389      -0.006931       0.021498       0.029385       0.037063       0.022508      -0.032179       0.015625      -0.044151       0.153740      -0.067866       0.005845       0.062020              8.899264       6.451987      -0.203662      -0.387494       6.100814      -0.965810      14.144990           0.195752
          190              O      20.310598       7.119396      10.859207      -0.482941      30.320405 0.44078152E+03  0.10073951E+05                                 7.616878                            6.451645       0.473149       2.217561                    0.998220      26.197994      66.951603       0.756799       0.354119      -1.143906       0.035301       0.003359      -0.046475       0.058458       0.009450      -0.034125       0.017954      -0.047703      -0.006236      -0.052489       0.017187       0.035302              8.198861      11.013734      -0.843706      -3.828485       5.173430       0.735390       8.409417           0.178896
          191              O      21.307041       6.948620      13.547101      -0.560721      41.073492 0.62045464E+03  0.15488784E+05                                 9.547569                            7.809744      -0.111337       2.007315                    0.994935      28.427201      76.620011       0.665586       0.368634      -1.129327       0.034265      -0.000814      -0.005262       0.034676      -0.011203      -0.012253      -0.006211      -0.010746      -0.162958      -0.056946       0.017343       0.039604             10.768321      14.581801      -1.841984      -2.089534       8.103997       3.015115       9.619166           0.107087
          192              O      15.132652       6.172255       0.001435      -0.556087      36.258348 0.57829304E+03  0.14141620E+05                                 8.690492                            7.472394       0.230940       2.125321                    0.995726      27.794809      73.416974       0.691755       0.362079      -1.137846      -0.013832       0.014312      -0.001486       0.019959       0.016684       0.061992      -0.022686      -0.027498      -0.031887      -0.079433       0.026386       0.053046              9.418578       9.235657      -1.551869       1.921504       7.514122       1.439318      11.505955           0.060351
          193              O      17.101280       7.614496      11.351438      -0.467626      29.775896 0.43683897E+03  0.99555557E+04                                 7.564560                            6.425667       0.495142       2.231469                    0.998135      25.972494      66.153310       0.758256       0.354443      -1.144321      -0.031781      -0.000204      -0.031171       0.044516       0.031774       0.026634       0.001941       0.057736       0.115015      -0.062961       0.005301       0.057660              8.228770       7.130583       1.110147       3.033903       7.325739       2.809632      10.229988           0.193809
          194              O      15.617940       7.458074       9.739849      -0.511567      32.347928 0.46919857E+03  0.10891836E+05                                 7.975361                            6.660302       0.500105       2.218021                    0.998486      26.691788      68.739185       0.744217       0.354538      -1.143609       0.057253       0.025722       0.028019       0.068735       0.006305       0.019693      -0.034673       0.087826       0.038691      -0.067502       0.017455       0.050047              8.686716      11.421661      -1.436277       3.576061       6.795014      -1.570476       7.843472           0.154872
          195              O      15.131040       5.331296       7.831200      -0.531620      34.040065 0.52057033E+03  0.12408859E+05                                 8.277870                            7.072140       0.440237       2.195110                    0.997647      27.249834      71.233978       0.713182       0.360291      -1.138419       0.040707      -0.047208      -0.031957       0.070049      -0.015778      -0.037109      -0.017340      -0.003662      -0.129246      -0.065928       0.025077       0.040852              8.836406      12.656150      -3.257531       0.369824       7.537909      -0.610830       6.315161           0.142345
          196              O      16.457470       3.734058       7.037604      -0.504198      28.862009 0.44967392E+03  0.10328920E+05                                 7.366605                            6.522736       0.512841       2.231342                    0.997995      26.405665      67.658166       0.751546       0.354808      -1.143318      -0.029403       0.041415      -0.006081       0.051153      -0.001571      -0.059715       0.030460      -0.050858      -0.082903      -0.083883       0.021007       0.062876              7.640743       5.910274      -1.213646      -0.657170       8.728730       2.517305       8.283225           0.125018
          197              O       9.037538       1.691947       7.779538      -0.486655      34.044899 0.55319000E+03  0.13364198E+05                                 8.320454                            7.316778       0.340696       2.164184                    0.998193      27.094969      70.886543       0.698620       0.362908      -1.138411      -0.006931       0.029380      -0.021494       0.037057      -0.032169      -0.022572      -0.015596      -0.099004      -0.010583      -0.067923       0.005905       0.062018              8.898820       6.451615      -0.387392       0.203643      14.144337       0.965707       6.100507           0.195743
          198              O       8.178593       3.683831       7.231339      -0.482930      30.322034 0.44080874E+03  0.10074766E+05                                 7.617306                            6.451970       0.473397       2.217659                    0.998221      26.197958      66.952969       0.756756       0.354132      -1.143891       0.035299      -0.046475      -0.003355       0.058457      -0.034134      -0.009487      -0.017927      -0.020722       0.074697      -0.052505       0.017236       0.035269              8.199344      11.014481      -3.828740       0.843780       8.409869      -0.735429       5.173683           0.178883
          199              O       9.175037       6.371725       7.402113      -0.560723      41.076071 0.62050039E+03  0.15490280E+05                                 9.548159                            7.810176      -0.111338       2.007311                    0.994935      28.427670      76.623245       0.665546       0.368647      -1.129312       0.034263      -0.005257       0.000813       0.034674      -0.012252       0.011157       0.006241       0.076104       0.097615      -0.056952       0.017388       0.039563             10.769048      14.582758      -2.089706       1.842084       9.619896      -3.015401       8.104491           0.107083
          200              O      11.088659       7.176801       8.178488      -0.556113      36.261235 0.57834818E+03  0.14143366E+05                                 8.691134                            7.472889       0.230898       2.125303                    0.995726      27.795528      73.420938       0.691710       0.362092      -1.137830      -0.013815      -0.001466      -0.014290       0.019930       0.061982      -0.016749       0.022697       0.002179       0.057157      -0.079447       0.026415       0.053032              9.419331       9.236367       1.921609       1.552042      11.506902      -1.439539       7.514725           0.060352
          201              O      17.101284      13.911603      10.174677      -0.467638      29.779652 0.43690458E+03  0.99574677E+04                                 7.565342                            6.426268       0.494833       2.231350                    0.998133      25.973622      66.158493       0.758196       0.354456      -1.144306      -0.031784       0.000192       0.031167       0.044516      -0.031818      -0.026663       0.001936       0.057729       0.115015      -0.062996       0.005302       0.057694              8.229663       7.131358      -1.110263      -3.034371       7.326456       2.809952      10.231175           0.193860
          202              O      15.617946      14.068025      11.786265      -0.511567      32.350163 0.46923622E+03  0.10892965E+05                                 7.975868                            6.660681       0.500189       2.218050                    0.998487      26.692208      68.741836       0.744174       0.354550      -1.143595       0.057252      -0.025728      -0.028022       0.068739      -0.006341      -0.019725      -0.034666       0.087822       0.038722      -0.067509       0.017445       0.050065              8.687300      11.422472       1.436350      -3.576417       6.795388      -1.570580       7.844041           0.154897
          203              O      23.219041       1.844061      13.694914      -0.531636      34.040998 0.52058919E+03  0.12409419E+05                                 8.278033                            7.072280       0.440205       2.195092                    0.997649      27.249987      71.234664       0.713173       0.360292      -1.138419       0.040706       0.047211       0.031966       0.070055       0.015731       0.037062      -0.017336      -0.003673      -0.129220      -0.065877       0.025089       0.040788              8.836573      12.656376       3.257610      -0.369815       7.538054      -0.610829       6.315290           0.142356
          204              O      16.457465       3.441308       0.137767      -0.504177      28.862017 0.44967406E+03  0.10328933E+05                                 7.366666                            6.522788       0.512838       2.231351                    0.997994      26.405271      67.657393       0.751534       0.354813      -1.143313      -0.029401      -0.041421       0.006068       0.051156       0.001543       0.059672       0.030464      -0.050851      -0.082902      -0.083848       0.021008       0.062840              7.640806       5.910330       1.213683       0.657188       8.728794       2.517321       8.283293           0.125019
          205              O      17.125545       5.483409      13.746577      -0.486644      34.043265 0.55316149E+03  0.13363329E+05                                 8.320183                            7.316608       0.340677       2.164182                    0.998193      27.094377      70.884385       0.698626       0.362910      -1.138410      -0.006929      -0.029384       0.021493       0.037059       0.032131       0.022521      -0.015594      -0.098978      -0.010612      -0.067858       0.005861       0.061997              8.898478       6.451445       0.387349      -0.203636      14.143631       0.965684       6.100357           0.195753
          206              O      16.266598       3.491526      14.294775      -0.482932      30.317552 0.44073345E+03  0.10072537E+05                                 7.616242                            6.451171       0.473333       2.217632                    0.998221      26.197349      66.948033       0.756852       0.354105      -1.143922       0.035301       0.046475       0.003350       0.058458       0.034098       0.009447      -0.017930      -0.020715       0.074675      -0.052454       0.017182       0.035272              8.198129      11.012750       3.828012      -0.843645       8.408568      -0.735315       5.173069           0.178901
          207              O      17.263038       0.803632      14.124001      -0.560733      41.075262 0.62048539E+03  0.15489762E+05                                 9.547881                            7.809957      -0.111355       2.007300                    0.994935      28.427743      76.622288       0.665573       0.368635      -1.129324       0.034263       0.005261      -0.000813       0.034674       0.012206      -0.011204       0.006247       0.076110       0.097619      -0.056942       0.017335       0.039607             10.768708      14.582428       2.089575      -1.842056       9.619458      -3.015221       8.104238           0.107100
          208              O      19.176657      -0.001444      13.347626      -0.556131      36.261929 0.57836233E+03  0.14143781E+05                                 8.691161                            7.472915       0.230750       2.125238                    0.995726      27.796055      73.422202       0.691718       0.362086      -1.137837      -0.013814       0.001467       0.014287       0.019927      -0.062027       0.016714       0.022711       0.002176       0.057167      -0.079481       0.026398       0.053083              9.419358       9.236389      -1.921633      -1.552031      11.506957      -1.439550       7.514729           0.060359

******************************************************
Auxiliary information for the entire system
The total spin magnetic moment of the unit cell is   15.833671
The total net atomic charge of the unit cell is   -0.000004
Accuracy of reproducing the electrostatic potential in the unit cell:
  The inner radius (bohr) =    5.0000
  The outer radius (bohr) =   12.0000
  Valid grid points have density less than (e/(bohr^3)) =    0.0001
  The number of valid grid points were=        93832
  The rms potential error without charges in kcal/mol is=      7.83085
  The rms potential error with partial charges in kcal/mol is=      1.60041
  The RRMSE value at monopole order=      0.20437
  The rms potential error with partial charges and cloud penetration in kcal/mol is=      1.58583
  The RRMSE value at monopole order with cloud penetration is=      0.20251
  The rms potential error with partial charges and atomic dipoles in kcal/mol is=      1.46709
  The RRMSE value at dipole order=      0.18735
  The rms potential error with partial charges, atomic dipoles and cloud penetration in kcal/mol is=      1.44928
  The RRMSE value at dipole order with cloud penetration=      0.18507

******************************************************
The electron densities and ab initio electrostatic potential were computed in VASP using the PBE functional and
projector augmented wave method. See the main text of the journal article for a description of computational details.
The atomic charges, dipoles, and quadrupoles were computed with the DDEC6 method as described in
(a) T. A. Manz and N. Gabaldon Limas, RSC Adv. 6 (2016) 47771-47801 DOI: 10.1039/c6ra04656h
(b) N. Gabaldon Limas and T. A. Manz, RSC Adv. 8 (2018) 2678-2707 DOI: 10.1039/c7ra11829e.
For each atom in the material, the electron cloud parameters were fit to the spherically averaged atom-in-material
electron density using radial positions for which this density was between 10^-4 and 10^-2 electrons per cubic bohr.
The polarizabilities, dispersion coefficients, and quantum Drude oscillator (QDO) parameters were fit using the MCLF method.
The magnetic structure of the system was optimized in VASP from the default ferromagnetic initial guess using spin polarization.
The atomic spin moments (ASMs) were computed on this optimized magnetic structure using the DDEC6 partition as inputs
to the method of T. A. Manz and D. S. Sholl, J. Chem. Theory Comput. 7 (2011) 4146-4164 DOI: 10.1021/ct200539n.
The RMSE and RRMSE were computed using a uniform grid with Ewald summation.
