# Supplementary material for: A collection of forcefield precursors for metal–organic frameworks
Source: RSC Adv. 2019 Nov 13;9(63):36492–507. doi: 10.1039/c9ra07327b (PMC9075174; doi:10.1039/c9ra07327b)
Supplement: RA-009-C9RA07327B-s3724 [file RA-009-C9RA07327B-s3724.xyz]

  100
jmolscript: load "" {1 1 1} spacegroup "x,y,z" unitcell [{      6.700200     0.000000     0.000000 }, {      0.000000    27.133100     0.000000 }, {      0.000000     0.000000     7.681700 }]
Co    -0.027672    19.465829     1.917813     1.035786
Co     0.027672     7.667271     1.917813     1.035769
Co     3.322428    21.233821     5.763887     1.035759
Co     3.377772     5.899279     5.763887     1.035746
H      4.129333    16.621737     2.385168     0.134919
H      6.630518    23.027862     0.694426     0.073942
H      0.990960    14.586755     0.895686     0.121652
H      1.905537    23.187947     1.964211     0.156597
H      0.622449    23.348033     2.842997     0.147606
H      2.767183    18.485781     2.471203     0.105929
H      6.487134    16.570184     0.896454     0.094719
H      4.482434    14.320850     1.660784     0.110318
H      2.570867    10.511363     2.385168     0.134917
H      0.069682     4.105238     0.694426     0.073933
H      5.709240    12.546345     0.895686     0.121647
H      4.794663     3.945153     1.964211     0.156592
H      6.077751     3.785067     2.842997     0.147600
H      3.933017     8.647319     2.471203     0.105932
H      0.213066    10.562916     0.896454     0.094717
H      2.217766    12.812250     1.660784     0.110316
H      0.779233    24.077913     5.296532     0.134918
H      3.280418    17.671788     6.987274     0.073938
H      4.341060    26.112895     6.786014     0.121651
H      5.255637    17.511703     5.717489     0.156597
H      3.972549    17.351617     4.838703     0.147603
H      6.117283    22.213869     5.210497     0.105930
H      3.137034    24.129466     6.785246     0.094719
H      1.132334    26.378800     6.020916     0.110318
H      5.920967     3.055187     5.296532     0.134918
H      3.419782     9.461312     6.987274     0.073937
H      2.359140     1.020205     6.786014     0.121649
H      1.444563     9.621397     5.717489     0.156598
H      2.727651     9.781483     4.838703     0.147607
H      0.582917     4.919231     5.210497     0.105930
H      3.563166     3.003634     6.785246     0.094717
H      5.567866     0.754300     6.020916     0.110316
C      3.242897    16.567471     2.110163    -0.191846
C      0.282748    22.235575     1.154560     0.067923
C      1.653609    21.630507     3.265491     0.707370
C      2.720951    15.384468     1.648493     0.155566
C      1.379571    15.373614     1.207563    -0.214320
C      1.141044    22.713118     2.322946    -0.402383
C      2.407382    17.688068     2.156253     0.122132
C      1.116253    21.437862     0.156707     0.599077
C      0.647239    16.562044     1.249813     0.090733
C      3.561826    14.187898     1.655406    -0.134040
C      3.457303    10.565629     2.110163    -0.191847
C      6.417452     4.897525     1.154560     0.067921
C      5.046591     5.502593     3.265491     0.707372
C      3.979249    11.748632     1.648493     0.155558
C      5.320629    11.759486     1.207563    -0.214323
C      5.559156     4.419982     2.322946    -0.402383
C      4.292818     9.445032     2.156253     0.122132
C      5.583947     5.695238     0.156707     0.599074
C      6.052961    10.571056     1.249813     0.090731
C      3.138374    12.945202     1.655406    -0.133997
C      6.592997    24.132179     5.571537    -0.191847
C      3.632848    18.464075     6.527140     0.067922
C      5.003709    19.069143     4.416209     0.707372
C      6.071051    25.315182     6.033207     0.155564
C      4.729671    25.326036     6.474137    -0.214319
C      4.491144    17.986532     5.358754    -0.402379
C      5.757482    23.011582     5.525447     0.122131
C      4.466353    19.261788     7.524993     0.599077
C      3.997339    24.137606     6.431887     0.090732
C      0.211726    26.511752     6.026294    -0.134038
C      0.107203     3.000921     5.571537    -0.191845
C      3.067352     8.669025     6.527140     0.067925
C      1.696491     8.063957     4.416209     0.707371
C      0.629149     1.817918     6.033207     0.155560
C      1.970529     1.807064     6.474137    -0.214321
C      2.209056     9.146568     5.358754    -0.402388
C      0.942718     4.121518     5.525447     0.122132
C      2.233847     7.871312     7.524993     0.599077
C      2.702861     2.995494     6.431887     0.090734
C      6.488474     0.621348     6.026294    -0.133997
N      1.135684    17.688068     1.779850    -0.209812
N      5.564516     9.445032     1.779850    -0.209814
N      4.485784    23.011582     5.901850    -0.209814
N      2.214416     4.121518     5.901850    -0.209810
O      1.860646    22.059210     7.081759    -0.535678
O      5.868035    21.489415     1.677683    -0.403215
O      0.961479    20.176173     0.188202    -0.511473
O      1.409052    20.406805     3.071144    -0.562279
O      2.288788    22.083630     4.233385    -0.559213
O      4.839554     5.073890     7.081759    -0.535676
O      0.832165     5.643685     1.677683    -0.403234
O      5.738721     6.956927     0.188202    -0.511475
O      5.291148     6.726295     3.071144    -0.562272
O      4.411412     5.049470     4.233385    -0.559201
O      5.210746    18.640440     0.599941    -0.535689
O      2.517935    19.210235     6.004017    -0.403207
O      4.311579    20.523477     7.493498    -0.511480
O      4.759152    20.292845     4.610556    -0.562267
O      5.638888    18.616020     3.448315    -0.559219
O      1.489454     8.492660     0.599941    -0.535684
O      4.182265     7.922865     6.004017    -0.403226
O      2.388621     6.609623     7.493498    -0.511460
O      1.941048     6.840255     4.610556    -0.562257
O      1.061312     8.517080     3.448315    -0.559201

The following XYZ coordinates are in angstroms. Other properties are in atomic units.
The sperically averaged electron density of each atom fit to a function of the form exp(a - br)
eigen_1, eigen_2 and eigen_3 are the three eigenvalues of traceless quadrupole moment tensor
  atom number  atomic symbol              X              Y              Z     net charge C6 coefficient C8 coefficient C10 coefficient fluctuating dipole atomic polarizability isotropic forcefield polarizability              a              b squared Pearson coefficient          <r^3>          <r^4>         wp_QDO          m_QDO          q_QDO       dipole_x       dipole_y       dipole_z         dipole            Qxy            Qxz            Qyz     Q(x^2-y^2)  Q(3z^2 - R^2)        eigen_1        eigen_2        eigen_3 static polarizability      alpha(xx)      alpha(xy)      alpha(xz)      alpha(yy)      alpha(yz)      alpha(zz) atomic spin moment
            1             Co      -0.027672      19.465829       1.917813       1.035786      94.797721 0.19768831E+04  0.62601873E+05                                15.899890                           13.726866       1.026812       2.214738                    0.993299      43.919053     112.552191       0.541136       0.357432      -1.198640      -0.031439      -0.007720       0.022848       0.039623       0.085366       0.016296      -0.010493       0.009321       0.216188      -0.123339       0.048626       0.074713             18.213038      19.141152       1.851263      -0.801462      15.289873      -1.394965      20.208089           3.359368
            2             Co       0.027672       7.667271       1.917813       1.035769      94.795980 0.19768389E+04  0.62600312E+05                                15.899970                           13.726936       1.026783       2.214727                    0.993299      43.918452     112.551607       0.541120       0.357443      -1.198627       0.031443       0.007719       0.022854       0.039630       0.085401      -0.016234       0.010515       0.009573       0.216284      -0.123391       0.048669       0.074722             18.213132      19.141238       1.851247       0.801481      15.289970       1.394980      20.208188           3.359039
            3             Co       3.322428      21.233821       5.763887       1.035759      94.796045 0.19768391E+04  0.62600365E+05                                15.900064                           13.727009       1.026762       2.214719                    0.993299      43.918523     112.552102       0.541114       0.357447      -1.198623      -0.031440       0.007718      -0.022853       0.039626      -0.085409      -0.016281      -0.010523       0.009518       0.216311      -0.123408       0.048661       0.074747             18.213248      19.141374      -1.851279       0.801511      15.290028      -1.394994      20.208343           3.359195
            4             Co       3.377772       5.899279       5.763887       1.035746      94.792662 0.19767561E+04  0.62597430E+05                                15.900243                           13.727180       1.026642       2.214680                    0.993300      43.917528     112.551329       0.541080       0.357471      -1.198596       0.031438      -0.007723      -0.022853       0.039627      -0.085433       0.016293       0.010474       0.009513       0.216506      -0.123459       0.048641       0.074818             18.213443      19.141583      -1.851289      -0.801482      15.290209       1.394998      20.208536           3.358907
            5              H       4.129333      16.621737       2.385168       0.134919       1.062058 0.77394370E+01  0.75949173E+02                                 1.764444                            1.660807      -1.294797       2.279383                    0.994359       3.606140      10.356463       0.467016       1.336474      -0.695780       0.033922       0.002220       0.009097       0.035190      -0.005193       0.005628       0.001901       0.004515      -0.033883      -0.013462       0.001525       0.011937              1.808999       2.253642       0.135856       0.261020       1.629587       0.108354       1.543769           0.000302
            6              H       6.630518      23.027862       0.694426       0.073942       1.251067 0.10020007E+02  0.10426439E+03                                 1.932482                            1.855663      -1.150117       2.317517                    0.993677       3.913346      11.350091       0.456748       1.288728      -0.706329      -0.024836       0.031903      -0.011618       0.042066      -0.000017       0.003814       0.000312       0.003920      -0.019023      -0.007504       0.001220       0.006284              1.972464       1.763476      -0.334919       0.287510       2.097733      -0.471358       2.056184           0.003040
            7              H       0.990960      14.586755       0.895686       0.121652       1.118334 0.79461356E+01  0.76989702E+02                                 1.701975                            1.590297      -0.963749       2.423870                    0.998394       3.318160       8.889221       0.529661       1.193526      -0.729714      -0.013569      -0.029069      -0.012502       0.034430      -0.000432       0.010612       0.007316      -0.001156      -0.035756      -0.018800       0.006550       0.012250              1.745091       1.628762       0.264344       0.131952       2.242865       0.207202       1.363647           0.000306
            8              H       1.905537      23.187947       1.964211       0.156597       1.021835 0.79350864E+01  0.77178507E+02                                 1.646624                            1.624375      -0.854289       2.487761                    0.999159       3.218536       8.757918       0.505021       1.246959      -0.718751       0.020178       0.008262      -0.012409       0.025088       0.002174      -0.001441      -0.002473       0.010489      -0.012041      -0.006137      -0.001856       0.007993              1.644505       1.822902       0.235947      -0.242237       1.477713      -0.136876       1.632900           0.001564
            9              H       0.622449      23.348033       2.842997       0.147606       1.058860 0.81283324E+01  0.79938676E+02                                 1.710352                            1.659340      -1.044698       2.392739                    0.997030       3.410098       9.486272       0.490287       1.270283      -0.711816      -0.017649       0.012545       0.008421       0.023233      -0.005569       0.002867       0.001041       0.000847      -0.004103      -0.006408      -0.000130       0.006537              1.730562       1.619496      -0.287512      -0.278767       1.672321       0.337425       1.899868          -0.000019
           10              H       2.767183      18.485781       2.471203       0.105929       0.939023 0.66198654E+01  0.62833422E+02                                 1.662346                            1.562816      -1.057916       2.382806                    0.996737       3.623452      10.427937       0.466409       1.383560      -0.685835       0.022789       0.042190       0.014332       0.050047       0.010372       0.005746       0.002761      -0.004128      -0.026494      -0.011460      -0.004875       0.016335              1.719397       1.560152       0.240915       0.147752       2.082877       0.313542       1.515163           0.000239
           11              H       6.487134      16.570184       0.896454       0.094719       1.160935 0.80746137E+01  0.79318756E+02                                 1.809105                            1.646673      -1.010153       2.390946                    0.998025       3.561266       9.917367       0.495140       1.259286      -0.713007      -0.040418      -0.000566      -0.021277       0.045679       0.007614       0.008759       0.009654       0.004449      -0.020430      -0.013939      -0.004071       0.018010              1.893088       2.582238      -0.137270       0.390420       1.569681      -0.055326       1.527344           0.000434
           12              H       4.482434      14.320850       1.660784       0.110318       1.049562 0.77982506E+01  0.75723737E+02                                 1.676463                            1.607272      -0.857680       2.469266                    0.999029       3.429873       9.408405       0.507760       1.242261      -0.717479       0.033788       0.002143       0.000166       0.033857       0.001033      -0.001893       0.000516       0.002120      -0.032936      -0.011206       0.004098       0.007108              1.697316       2.074888       0.066561      -0.022028       1.753207       0.028148       1.263854           0.000041
           13              H       2.570867      10.511363       2.385168       0.134917       1.062068 0.77395314E+01  0.75950388E+02                                 1.764460                            1.660821      -1.294807       2.279376                    0.994359       3.606169      10.356591       0.467012       1.336480      -0.695778      -0.033921      -0.002220       0.009097       0.035190      -0.005193      -0.005628      -0.001901       0.004515      -0.033883      -0.013462       0.001525       0.011937              1.809016       2.253665       0.135858      -0.261024       1.629601      -0.108356       1.543783           0.000253
           14              H       0.069682       4.105238       0.694426       0.073933       1.251081 0.10020131E+02  0.10426594E+03                                 1.932492                            1.855671      -1.150107       2.317518                    0.993677       3.913361      11.350122       0.456749       1.288723      -0.706330       0.024836      -0.031902      -0.011618       0.042066      -0.000018      -0.003815      -0.000312       0.003920      -0.019021      -0.007504       0.001220       0.006284              1.972475       1.763483      -0.334923      -0.287512       2.097747       0.471364       2.056194           0.002954
           15              H       5.709240      12.546345       0.895686       0.121647       1.118354 0.79463187E+01  0.76991984E+02                                 1.702002                            1.590320      -0.963755       2.423865                    0.998394       3.318199       8.889379       0.529654       1.193533      -0.729712       0.013569       0.029069      -0.012502       0.034430      -0.000432      -0.010612      -0.007316      -0.001156      -0.035758      -0.018801       0.006550       0.012251              1.745119       1.628788       0.264350      -0.131955       2.242905      -0.207207       1.363665           0.000285
           16              H       4.794663       3.945153       1.964211       0.156592       1.021842 0.79351318E+01  0.77178917E+02                                 1.646618                            1.624369      -0.854304       2.487751                    0.999159       3.218539       8.757872       0.505028       1.246942      -0.718755      -0.020178      -0.008262      -0.012408       0.025088       0.002175       0.001441       0.002473       0.010488      -0.012043      -0.006137      -0.001856       0.007994              1.644499       1.822895       0.235946       0.242235       1.477708       0.136876       1.632893           0.001441
           17              H       6.077751       3.785067       2.842997       0.147600       1.058857 0.81282825E+01  0.79937867E+02                                 1.710331                            1.659321      -1.044684       2.392744                    0.997030       3.410078       9.486121       0.490297       1.270261      -0.711821       0.017650      -0.012545       0.008421       0.023233      -0.005569      -0.002867      -0.001041       0.000847      -0.004105      -0.006407      -0.000130       0.006537              1.730540       1.619477      -0.287506       0.278762       1.672301      -0.337419       1.899843          -0.000135
           18              H       3.933017       8.647319       2.471203       0.105932       0.939027 0.66199022E+01  0.62833861E+02                                 1.662350                            1.562819      -1.057920       2.382803                    0.996737       3.623462      10.427974       0.466409       1.383558      -0.685835      -0.022788      -0.042189       0.014332       0.050046       0.010372      -0.005746      -0.002760      -0.004127      -0.026494      -0.011460      -0.004875       0.016335              1.719401       1.560155       0.240916      -0.147752       2.082881      -0.313543       1.515166           0.000152
           19              H       0.213066      10.562916       0.896454       0.094717       1.160944 0.80747040E+01  0.79319948E+02                                 1.809123                            1.646688      -1.010165       2.390940                    0.998025       3.561296       9.917504       0.495134       1.259294      -0.713005       0.040417       0.000565      -0.021276       0.045679       0.007614      -0.008759      -0.009653       0.004449      -0.020429      -0.013939      -0.004071       0.018010              1.893107       2.582268      -0.137273      -0.390425       1.569696       0.055327       1.527358           0.000364
           20              H       2.217766      12.812250       1.660784       0.110316       1.049579 0.77984047E+01  0.75725637E+02                                 1.676484                            1.607290      -0.857683       2.469263                    0.999029       3.429899       9.408513       0.507756       1.242264      -0.717479      -0.033789      -0.002143       0.000166       0.033857       0.001033       0.001894      -0.000516       0.002121      -0.032938      -0.011206       0.004098       0.007108              1.697338       2.074923       0.066565       0.022029       1.753225      -0.028148       1.263865           0.000005
           21              H       0.779233      24.077913       5.296532       0.134918       1.062061 0.77394731E+01  0.75949660E+02                                 1.764452                            1.660815      -1.294808       2.279377                    0.994359       3.606154      10.356532       0.467014       1.336479      -0.695779       0.033922      -0.002219      -0.009097       0.035190       0.005193      -0.005628       0.001901       0.004515      -0.033883      -0.013462       0.001525       0.011937              1.809008       2.253654      -0.135857      -0.261022       1.629594       0.108355       1.543776           0.000295
           22              H       3.280418      17.671788       6.987274       0.073938       1.251074 0.10020073E+02  0.10426521E+03                                 1.932488                            1.855667      -1.150115       2.317516                    0.993677       3.913351      11.350098       0.456748       1.288726      -0.706329      -0.024835      -0.031903       0.011618       0.042066       0.000018      -0.003814       0.000312       0.003920      -0.019022      -0.007504       0.001220       0.006284              1.972470       1.763480       0.334921      -0.287511       2.097740      -0.471361       2.056189           0.003047
           23              H       4.341060      26.112895       6.786014       0.121651       1.118339 0.79461807E+01  0.76990289E+02                                 1.701984                            1.590305      -0.963747       2.423871                    0.998394       3.318167       8.889264       0.529657       1.193531      -0.729713      -0.013569       0.029069       0.012502       0.034430       0.000432      -0.010612       0.007316      -0.001156      -0.035757      -0.018800       0.006550       0.012251              1.745101       1.628771      -0.264346      -0.131953       2.242879       0.207204       1.363653           0.000284
           24              H       5.255637      17.511703       5.717489       0.156597       1.021826 0.79349779E+01  0.77177064E+02                                 1.646603                            1.624354      -0.854286       2.487762                    0.999159       3.218512       8.757785       0.505029       1.246944      -0.718754       0.020178      -0.008262       0.012409       0.025088      -0.002174       0.001441      -0.002473       0.010489      -0.012040      -0.006137      -0.001856       0.007993              1.644483       1.822877      -0.235943       0.242232       1.477695      -0.136874       1.632878           0.001580
           25              H       3.972549      17.351617       4.838703       0.147603       1.058856 0.81282747E+01  0.79937827E+02                                 1.710334                            1.659324      -1.044696       2.392739                    0.997030       3.410078       9.486145       0.490294       1.270267      -0.711820      -0.017649      -0.012545      -0.008421       0.023233       0.005569      -0.002867       0.001041       0.000847      -0.004104      -0.006408      -0.000130       0.006537              1.730544       1.619480       0.287507       0.278762       1.672305       0.337420       1.899847          -0.000003
           26              H       6.117283      22.213869       5.210497       0.105930       0.939025 0.66198884E+01  0.62833704E+02                                 1.662349                            1.562819      -1.057923       2.382802                    0.996737       3.623460      10.427970       0.466408       1.383560      -0.685835       0.022789      -0.042189      -0.014332       0.050047      -0.010372      -0.005747       0.002760      -0.004127      -0.026494      -0.011460      -0.004875       0.016336              1.719400       1.560155      -0.240916      -0.147752       2.082881       0.313543       1.515166           0.000237
           27              H       3.137034      24.129466       6.785246       0.094719       1.160939 0.80746589E+01  0.79319374E+02                                 1.809116                            1.646682      -1.010160       2.390942                    0.998025       3.561283       9.917451       0.495136       1.259292      -0.713005      -0.040418       0.000566       0.021276       0.045679      -0.007615      -0.008759       0.009653       0.004449      -0.020429      -0.013939      -0.004072       0.018010              1.893099       2.582255       0.137272      -0.390423       1.569690      -0.055327       1.527352           0.000425
           28              H       1.132334      26.378800       6.020916       0.110318       1.049564 0.77982681E+01  0.75723960E+02                                 1.676466                            1.607275      -0.857678       2.469267                    0.999029       3.429875       9.408418       0.507759       1.242263      -0.717479       0.033789      -0.002143      -0.000166       0.033857      -0.001033       0.001893       0.000516       0.002120      -0.032937      -0.011206       0.004098       0.007108              1.697320       2.074893      -0.066562       0.022028       1.753210       0.028148       1.263856           0.000024
           29              H       5.920967       3.055187       5.296532       0.134918       1.062071 0.77395573E+01  0.75950637E+02                                 1.764457                            1.660819      -1.294816       2.279372                    0.994359       3.606164      10.356546       0.467015       1.336471      -0.695780      -0.033921       0.002219      -0.009097       0.035190       0.005193       0.005628      -0.001901       0.004515      -0.033882      -0.013462       0.001525       0.011937              1.809012       2.253660      -0.135857       0.261023       1.629598      -0.108355       1.543779           0.000243
           30              H       3.419782       9.461312       6.987274       0.073937       1.251077 0.10020107E+02  0.10426570E+03                                 1.932494                            1.855673      -1.150121       2.317513                    0.993677       3.913368      11.350173       0.456747       1.288729      -0.706329       0.024836       0.031902       0.011617       0.042066       0.000018       0.003815      -0.000312       0.003921      -0.019021      -0.007504       0.001219       0.006284              1.972476       1.763486       0.334923       0.287513       2.097745       0.471363       2.056197           0.002969
           31              H       2.359140       1.020205       6.786014       0.121649       1.118338 0.79461600E+01  0.76989922E+02                                 1.701972                            1.590293      -0.963750       2.423868                    0.998394       3.318164       8.889202       0.529665       1.193517      -0.729716       0.013569      -0.029069       0.012503       0.034430       0.000432       0.010612      -0.007316      -0.001156      -0.035756      -0.018800       0.006550       0.012250              1.745088       1.628759      -0.264344       0.131951       2.242861      -0.207202       1.363644           0.000255
           32              H       1.444563       9.621397       5.717489       0.156598       1.021840 0.79351309E+01  0.77179046E+02                                 1.646628                            1.624378      -0.854289       2.487760                    0.999159       3.218548       8.757956       0.505021       1.246957      -0.718751      -0.020178       0.008261       0.012409       0.025087      -0.002174      -0.001441       0.002473       0.010489      -0.012040      -0.006137      -0.001856       0.007993              1.644509       1.822906      -0.235947      -0.242238       1.477716       0.136877       1.632904           0.001469
           33              H       2.727651       9.781483       4.838703       0.147607       1.058865 0.81283896E+01  0.79939406E+02                                 1.710359                            1.659347      -1.044704       2.392736                    0.997030       3.410112       9.486331       0.490285       1.270285      -0.711816       0.017649       0.012545      -0.008420       0.023233       0.005569       0.002867      -0.001041       0.000847      -0.004103      -0.006408      -0.000130       0.006537              1.730569       1.619503       0.287513      -0.278769       1.672328      -0.337427       1.899877          -0.000105
           34              H       0.582917       4.919231       5.210497       0.105930       0.939027 0.66199065E+01  0.62833912E+02                                 1.662351                            1.562820      -1.057922       2.382802                    0.996737       3.623463      10.427978       0.466408       1.383559      -0.685835      -0.022789       0.042189      -0.014332       0.050046      -0.010372       0.005746      -0.002760      -0.004128      -0.026491      -0.011460      -0.004876       0.016335              1.719402       1.560156      -0.240916       0.147752       2.082884      -0.313544       1.515167           0.000149
           35              H       3.563166       3.003634       6.785246       0.094717       1.160943 0.80746850E+01  0.79319610E+02                                 1.809112                            1.646678      -1.010163       2.390940                    0.998025       3.561279       9.917404       0.495140       1.259283      -0.713007       0.040417      -0.000566       0.021277       0.045679      -0.007615       0.008758      -0.009654       0.004449      -0.020428      -0.013939      -0.004072       0.018010              1.893095       2.582249       0.137271       0.390422       1.569687       0.055326       1.527349           0.000347
           36              H       5.567866       0.754300       6.020916       0.110316       1.049574 0.77983495E+01  0.75724874E+02                                 1.676470                            1.607278      -0.857680       2.469265                    0.999029       3.429880       9.408409       0.507762       1.242254      -0.717481      -0.033789       0.002143      -0.000166       0.033857      -0.001033      -0.001893      -0.000516       0.002121      -0.032936      -0.011206       0.004098       0.007108              1.697323       2.074904      -0.066564      -0.022028       1.753210      -0.028148       1.263856          -0.000023
           37              C       3.242897      16.567471       2.110163      -0.191846      35.096908 0.45803339E+03  0.10936017E+05                                 9.411490                            7.199540      -0.007166       1.974839                    0.998808      29.940315      87.426258       0.604506       0.424369      -1.056634       0.001109       0.018908      -0.002212       0.019070      -0.009928      -0.004827      -0.013334       0.017736       0.012466      -0.022815       0.010470       0.012345             11.084417      10.423894      -0.704505       1.335633      16.837074       1.991059       5.992282           0.002460
           38              C       0.282748      22.235575       1.154560       0.067923      25.103929 0.38434862E+03  0.87580095E+04                                 7.462007                            6.493811      -0.155940       1.966929                    0.999142      26.565496      75.078453       0.653312       0.411439      -1.067882      -0.058514      -0.008301       0.103731       0.119386       0.034042       0.030083       0.006344       0.043121      -0.027583      -0.039655      -0.018290       0.057945              8.167178       7.882527      -0.015013       0.018991       6.467436       0.158274      10.151572           0.013766
           39              C       1.653609      21.630507       3.265491       0.707370      19.547698 0.22243825E+03  0.44950562E+04                                 6.864211                            5.429410       0.001479       2.089567                    0.999622      20.945478      58.858500       0.609893       0.496966      -1.001828       0.024338      -0.027785       0.025395       0.044825      -0.019983      -0.076514      -0.001969       0.105351      -0.016931      -0.067554      -0.041280       0.108834              7.744916       5.968375       0.411364       3.378410       7.351138       0.507997       9.915233          -0.001831
           40              C       2.720951      15.384468       1.648493       0.155566      35.773994 0.37986998E+03  0.85890118E+04                                 9.546125                            6.531612      -0.104274       1.986000                    0.999097      25.449194      70.522597       0.643222       0.421150      -1.066816       0.003345      -0.016611      -0.002236       0.017092      -0.010006      -0.005332      -0.001690       0.004184      -0.051426      -0.018677      -0.000385       0.019062             12.410449      10.812707      -3.674209       1.340869      20.980616       1.199120       5.438024          -0.001879
           41              C       1.379571      15.373614       1.207563      -0.214320      34.665087 0.45714170E+03  0.10851499E+05                                 9.137135                            7.075529       0.188611       2.023537                    0.999877      30.104908      86.141124       0.628303       0.410675      -1.071020       0.007134      -0.001158       0.001070       0.007306       0.006827       0.019008       0.012883      -0.041206      -0.029792      -0.032204      -0.001059       0.033263             10.321035      11.603489      -2.804255       1.554567      14.155825       0.629855       5.203790           0.002495
           42              C       1.141044      22.713118       2.322946      -0.402383      30.244335 0.49941713E+03  0.12178895E+05                                 8.450359                            7.385968      -0.210329       1.902835                    0.998591      32.019672      94.343143       0.613167       0.409621      -1.066532      -0.047312      -0.031702      -0.048902       0.075065       0.007316       0.013085       0.014756       0.053098      -0.024283      -0.031728      -0.005147       0.036875              9.227591       7.838051      -0.360037       2.130403       7.122986      -0.177996      12.721736           0.022626
           43              C       2.407382      17.688068       2.156253       0.122132      26.511145 0.34076058E+03  0.76038205E+04                                 8.051646                            6.401048      -0.094307       2.004395                    0.997833      25.976541      74.851835       0.608751       0.450904      -1.034206      -0.037022      -0.018444      -0.023291       0.047469       0.031028      -0.019394      -0.018543      -0.004088       0.144598      -0.055218      -0.006190       0.061409              9.079846      10.828893      -1.424119       1.449570      10.971620       1.264738       5.439025          -0.001809
           44              C       1.116253      21.437862       0.156707       0.599077      20.219275 0.24801403E+03  0.51501864E+04                                 6.970960                            5.697563      -0.180297       2.008516                    0.999168      22.339357      63.637676       0.600933       0.490833      -1.004933       0.045044      -0.040667      -0.057501       0.083601      -0.004033       0.099725       0.012583       0.105720       0.056174      -0.078468      -0.053281       0.131748              7.776112       7.204233       0.690018      -3.666873       7.348032      -0.696480       8.776072           0.005707
           45              C       0.647239      16.562044       1.249813       0.090733      27.999104 0.33941409E+03  0.75235978E+04                                 8.109709                            6.218600       0.181442       2.070661                    0.999786      26.229008      73.949304       0.646731       0.427254      -1.054177       0.037508       0.043012       0.010771       0.058077       0.016034      -0.002611      -0.014127       0.037122       0.089087      -0.041542       0.007539       0.034003              9.189701      10.580067      -1.874328       1.724973      11.840351       0.940913       5.148685          -0.000014
           46              C       3.561826      14.187898       1.655406      -0.134040      42.775502 0.41583006E+03  0.96644908E+04                                10.686895                            6.792107       0.150476       2.023780                    0.999708      29.014577      82.836299       0.633459       0.416030      -1.064837      -0.010329       0.026875       0.004245       0.029103       0.001789       0.004245       0.007706       0.040841       0.017871      -0.025311       0.006043       0.019268             14.939782       9.702086      -4.209346       0.010852      29.692256       0.085443       5.425004          -0.000698
           47              C       3.457303      10.565629       2.110163      -0.191847      35.097032 0.45803567E+03  0.10936092E+05                                 9.411528                            7.199570      -0.007180       1.974834                    0.998808      29.940422      87.426852       0.604502       0.424370      -1.056632      -0.001108      -0.018909      -0.002213       0.019070      -0.009927       0.004826       0.013334       0.017738       0.012468      -0.022815       0.010470       0.012345             11.084453      10.423961      -0.704492      -1.335650      16.837088      -1.991066       5.992310           0.002324
           48              C       6.417452       4.897525       1.154560       0.067921      25.103499 0.38434038E+03  0.87577769E+04                                 7.461935                            6.493751      -0.155973       1.966925                    0.999142      26.565202      75.077486       0.653314       0.411440      -1.067881       0.058509       0.008299       0.103731       0.119383       0.034041      -0.030086      -0.006349       0.043126      -0.027555      -0.039656      -0.018291       0.057947              8.167096       7.882451      -0.015018      -0.018989       6.467392      -0.158259      10.151444           0.013649
           49              C       5.046591       5.502593       3.265491       0.707372      19.547634 0.22243755E+03  0.44950369E+04                                 6.864193                            5.429398       0.001486       2.089570                    0.999622      20.945403      58.858182       0.609894       0.496966      -1.001829      -0.024338       0.027788       0.025394       0.044826      -0.019983       0.076514       0.001966       0.105357      -0.016933      -0.067552      -0.041284       0.108836              7.744892       5.968357       0.411366      -3.378396       7.351119      -0.508001       9.915199          -0.002007
           50              C       3.979249      11.748632       1.648493       0.155558      35.774282 0.37987341E+03  0.85891120E+04                                 9.546187                            6.531649      -0.104276       1.985999                    0.999097      25.449312      70.523098       0.643219       0.421151      -1.066815      -0.003344       0.016610      -0.002236       0.017090      -0.010008       0.005331       0.001690       0.004181      -0.051432      -0.018679      -0.000386       0.019065             12.410538      10.812797      -3.674240      -1.340883      20.980761      -1.199128       5.438057          -0.001964
           51              C       5.320629      11.759486       1.207563      -0.214323      34.665403 0.45714600E+03  0.10851636E+05                                 9.137216                            7.075579       0.188601       2.023533                    0.999877      30.105068      86.141971       0.628298       0.410677      -1.071018      -0.007134       0.001156       0.001070       0.007306       0.006828      -0.019009      -0.012883      -0.041207      -0.029801      -0.032206      -0.001060       0.033266             10.321135      11.603598      -2.804279      -1.554585      14.155976      -0.629864       5.203832           0.002353
           52              C       5.559156       4.419982       2.322946      -0.402383      30.244139 0.49941341E+03  0.12178778E+05                                 8.450329                            7.385949      -0.210319       1.902839                    0.998591      32.019509      94.342473       0.613167       0.409622      -1.066532       0.047320       0.031705      -0.048907       0.075075       0.007321      -0.013085      -0.014757       0.053105      -0.024299      -0.031731      -0.005150       0.036882              9.227551       7.838028      -0.360027      -2.130392       7.122965       0.177997      12.721661           0.022409
           53              C       4.292818       9.445032       2.156253       0.122132      26.511197 0.34076137E+03  0.76038477E+04                                 8.051677                            6.401072      -0.094329       2.004388                    0.997833      25.976592      74.852192       0.608747       0.450906      -1.034204       0.037022       0.018443      -0.023292       0.047469       0.031027       0.019395       0.018544      -0.004090       0.144604      -0.055219      -0.006193       0.061412              9.079882      10.828948      -1.424122      -1.449582      10.971649      -1.264743       5.439048          -0.002016
           54              C       5.583947       5.695238       0.156707       0.599074      20.219224 0.24801339E+03  0.51501695E+04                                 6.970950                            5.697556      -0.180281       2.008521                    0.999168      22.339313      63.637517       0.600933       0.490833      -1.004933      -0.045042       0.040667      -0.057498       0.083598      -0.004033      -0.099724      -0.012582       0.105721       0.056168      -0.078467      -0.053280       0.131747              7.776100       7.204228       0.690017       3.666869       7.348022       0.696482       8.776051           0.005547
           55              C       6.052961      10.571056       1.249813       0.090731      27.999278 0.33941625E+03  0.75236650E+04                                 8.109770                            6.218638       0.181415       2.070652                    0.999786      26.229111      73.949923       0.646726       0.427257      -1.054174      -0.037508      -0.043012       0.010771       0.058077       0.016035       0.002612       0.014128       0.037125       0.089095      -0.041545       0.007539       0.034006              9.189777      10.580163      -1.874352      -1.724990      11.840446      -0.940918       5.148720          -0.000226
           56              C       3.138374      12.945202       1.655406      -0.133997      42.773936 0.41581365E+03  0.96640094E+04                                10.686615                            6.791952       0.150512       2.023799                    0.999708      29.014018      82.834148       0.633470       0.416027      -1.064839       0.010330      -0.026875       0.004245       0.029103       0.001791      -0.004244      -0.007705       0.040841       0.017879      -0.025312       0.006045       0.019267             14.939348       9.701887      -4.209190      -0.010852      29.691289      -0.085436       5.424869          -0.000822
           57              C       6.592997      24.132179       5.571537      -0.191847      35.096976 0.45803461E+03  0.10936056E+05                                 9.411506                            7.199552      -0.007168       1.974839                    0.998808      29.940370      87.426532       0.604505       0.424369      -1.056634       0.001109      -0.018907       0.002211       0.019068       0.009929       0.004826      -0.013334       0.017737       0.012464      -0.022815       0.010469       0.012346             11.084433      10.423926       0.704500      -1.335641      16.837079       1.991062       5.992295           0.002442
           58              C       3.632848      18.464075       6.527140       0.067922      25.103801 0.38434607E+03  0.87579346E+04                                 7.461979                            6.493788      -0.155946       1.966930                    0.999142      26.565370      75.077962       0.653314       0.411439      -1.067882      -0.058512       0.008300      -0.103730       0.119383      -0.034044      -0.030084       0.006346       0.043124      -0.027571      -0.039658      -0.018290       0.057948              8.167145       7.882491       0.015020      -0.018986       6.467420       0.158265      10.151524           0.013770
           59              C       5.003709      19.069143       4.416209       0.707372      19.547683 0.22243806E+03  0.44950506E+04                                 6.864205                            5.429406       0.001477       2.089567                    0.999622      20.945452      58.858381       0.609893       0.496966      -1.001828       0.024338       0.027786      -0.025395       0.044826       0.019983       0.076515      -0.001967       0.105351      -0.016932      -0.067553      -0.041282       0.108835              7.744907       5.968367      -0.411367      -3.378402       7.351134       0.508002       9.915218          -0.001826
           60              C       6.071051      25.315182       6.033207       0.155564      35.774046 0.37987069E+03  0.85890342E+04                                 9.546141                            6.531624      -0.104272       1.986001                    0.999097      25.449222      70.522761       0.643220       0.421151      -1.066815       0.003345       0.016611       0.002235       0.017091       0.010006       0.005331      -0.001690       0.004184      -0.051427      -0.018677      -0.000385       0.019062             12.410466      10.812736       3.674212      -1.340876      20.980629       1.199121       5.438034          -0.001908
           61              C       4.729671      25.326036       6.474137      -0.214319      34.665180 0.45714301E+03  0.10851543E+05                                 9.137169                            7.075552       0.188610       2.023537                    0.999877      30.104942      86.141422       0.628300       0.410676      -1.071018       0.007133       0.001158      -0.001071       0.007306      -0.006827      -0.019008       0.012883      -0.041206      -0.029796      -0.032204      -0.001060       0.033264             10.321075      11.603538       2.804266      -1.554575      14.155880       0.629858       5.203808           0.002444
           62              C       4.491144      17.986532       5.358754      -0.402379      30.244181 0.49941379E+03  0.12178786E+05                                 8.450323                            7.385941      -0.210322       1.902839                    0.998591      32.019505      94.342366       0.613169       0.409621      -1.066533      -0.047314       0.031702       0.048904       0.075068      -0.007318      -0.013086       0.014757       0.053101      -0.024284      -0.031730      -0.005148       0.036878              9.227548       7.838010       0.360040      -2.130396       7.122957      -0.177999      12.721678           0.022655
           63              C       5.757482      23.011582       5.525447       0.122131      26.511219 0.34076178E+03  0.76038558E+04                                 8.051666                            6.401064      -0.094316       2.004391                    0.997833      25.976603      74.852113       0.608749       0.450905      -1.034205      -0.037023       0.018443       0.023291       0.047469      -0.031027       0.019393      -0.018544      -0.004089       0.144595      -0.055217      -0.006191       0.061408              9.079870      10.828930       1.424122      -1.449578      10.971639       1.264741       5.439040          -0.001817
           64              C       4.466353      19.261788       7.524993       0.599077      20.219200 0.24801296E+03  0.51501596E+04                                 6.970948                            5.697554      -0.180297       2.008517                    0.999168      22.339325      63.637594       0.600933       0.490833      -1.004933       0.045043       0.040667       0.057499       0.083599       0.004033      -0.099726       0.012582       0.105721       0.056165      -0.078468      -0.053281       0.131749              7.776096       7.204217      -0.690017       3.666861       7.348024      -0.696481       8.776048           0.005712
           65              C       3.997339      24.137606       6.431887       0.090732      27.999238 0.33941597E+03  0.75236539E+04                                 8.109749                            6.218627       0.181429       2.070656                    0.999786      26.229093      73.949745       0.646728       0.427256      -1.054175       0.037508      -0.043011      -0.010772       0.058076      -0.016036       0.002611      -0.014128       0.037124       0.089090      -0.041544       0.007540       0.034004              9.189749      10.580128       1.874341      -1.724984      11.840409       0.940917       5.148709          -0.000040
           66              C       0.211726      26.511752       6.026294      -0.134038      42.775357 0.41582886E+03  0.96644546E+04                                10.686865                            6.792093       0.150480       2.023782                    0.999708      29.014537      82.836111       0.633460       0.416029      -1.064837      -0.010329      -0.026875      -0.004246       0.029103      -0.001789      -0.004245       0.007706       0.040841       0.017869      -0.025311       0.006043       0.019268             14.939733       9.702066       4.209326      -0.010853      29.692142       0.085440       5.424990          -0.000760
           67              C       0.107203       3.000921       5.571537      -0.191845      35.096929 0.45803422E+03  0.10936045E+05                                 9.411498                            7.199552      -0.007187       1.974832                    0.998808      29.940372      87.426539       0.604504       0.424370      -1.056633      -0.001107       0.018909       0.002212       0.019070       0.009928      -0.004826       0.013334       0.017737       0.012474      -0.022815       0.010469       0.012346             11.084418      10.423915       0.704491       1.335640      16.837049      -1.991058       5.992290           0.002292
           68              C       3.067352       8.669025       6.527140       0.067925      25.103893 0.38434764E+03  0.87579831E+04                                 7.462002                            6.493805      -0.155948       1.966927                    0.999142      26.565478      75.078428       0.653312       0.411439      -1.067882       0.058515      -0.008301      -0.103731       0.119386      -0.034040       0.030084      -0.006346       0.043125      -0.027579      -0.039654      -0.018292       0.057946              8.167174       7.882521       0.015012       0.018993       6.467434      -0.158270      10.151566           0.013662
           69              C       1.696491       8.063957       4.416209       0.707371      19.547711 0.22243849E+03  0.44950610E+04                                 6.864209                            5.429408       0.001479       2.089566                    0.999622      20.945456      58.858376       0.609894       0.496966      -1.001829      -0.024337      -0.027785      -0.025394       0.044824       0.019982      -0.076514       0.001967       0.105351      -0.016929      -0.067552      -0.041282       0.108834              7.744912       5.968371      -0.411363       3.378407       7.351138      -0.507995       9.915227          -0.002000
           70              C       0.629149       1.817918       6.033207       0.155560      35.774125 0.37987211E+03  0.85890696E+04                                 9.546141                            6.531626      -0.104270       1.986001                    0.999097      25.449254      70.522736       0.643222       0.421150      -1.066817      -0.003345      -0.016610       0.002237       0.017091       0.010008      -0.005331       0.001690       0.004181      -0.051429      -0.018678      -0.000386       0.019064             12.410474      10.812723       3.674204       1.340873      20.980664      -1.199125       5.438035          -0.002008
           71              C       1.970529       1.807064       6.474137      -0.214321      34.665069 0.45714144E+03  0.10851488E+05                                 9.137122                            7.075521       0.188615       2.023538                    0.999877      30.104926      86.141094       0.628304       0.410674      -1.071021      -0.007135      -0.001157      -0.001068       0.007306      -0.006828       0.019009      -0.012883      -0.041206      -0.029790      -0.032205      -0.001059       0.033264             10.321022      11.603469       2.804239       1.554565      14.155811      -0.629855       5.203785           0.002266
           72              C       2.209056       9.146568       5.358754      -0.402388      30.244488 0.49942015E+03  0.12178990E+05                                 8.450393                            7.385995      -0.210332       1.902832                    0.998591      32.019796      94.343674       0.613165       0.409622      -1.066532       0.047313      -0.031702       0.048902       0.075067      -0.007315       0.013083      -0.014755       0.053103      -0.024287      -0.031728      -0.005147       0.036876              9.227630       7.838083       0.360038       2.130416       7.123008       0.177993      12.721800           0.022459
           73              C       0.942718       4.121518       5.525447       0.122132      26.511124 0.34076032E+03  0.76038139E+04                                 8.051646                            6.401049      -0.094320       2.004391                    0.997833      25.976526      74.851804       0.608750       0.450905      -1.034206       0.037022      -0.018444       0.023291       0.047468      -0.031027      -0.019394       0.018543      -0.004089       0.144609      -0.055220      -0.006192       0.061412              9.079845      10.828896       1.424116       1.449574      10.971612      -1.264738       5.439026          -0.002034
           74              C       2.233847       7.871312       7.524993       0.599077      20.219254 0.24801373E+03  0.51501778E+04                                 6.970953                            5.697558      -0.180285       2.008520                    0.999168      22.339322      63.637524       0.600934       0.490832      -1.004934      -0.045045      -0.040666       0.057500       0.083601       0.004033       0.099724      -0.012582       0.105720       0.056170      -0.078466      -0.053281       0.131747              7.776104       7.204225      -0.690016      -3.666868       7.348028       0.696476       8.776058           0.005553
           75              C       2.702861       2.995494       6.431887       0.090734      27.999098 0.33941394E+03  0.75235939E+04                                 8.109711                            6.218601       0.181425       2.070656                    0.999786      26.228999      73.949280       0.646731       0.427255      -1.054176      -0.037509       0.043013      -0.010769       0.058077      -0.016034      -0.002612       0.014128       0.037122       0.089092      -0.041543       0.007538       0.034005              9.189704      10.580074       1.874324       1.724976      11.840350      -0.940913       5.148686          -0.000276
           76              C       6.488474       0.621348       6.026294      -0.133997      42.773692 0.41581158E+03  0.96639436E+04                                10.686559                            6.791924       0.150520       2.023801                    0.999708      29.013945      82.833706       0.633473       0.416026      -1.064840       0.010330       0.026875      -0.004245       0.029103      -0.001790       0.004245      -0.007705       0.040841       0.017885      -0.025313       0.006047       0.019266             14.939269       9.701825       4.209145       0.010851      29.691136      -0.085439       5.424845          -0.000902
           77              N       1.135684      17.688068       1.779850      -0.209812      35.824271 0.49722182E+03  0.11883264E+05                                 9.111352                            7.261107       0.024462       2.047283                    0.998141      27.277070      74.759012       0.644516       0.397637      -1.095162       0.084606      -0.128694      -0.015744       0.154817       0.068969       0.015808      -0.001838       0.061464       0.136952      -0.099048       0.036894       0.062154             10.266220      12.830735      -0.878990       1.748767      11.784971       1.647942       6.182955           0.039810
           78              N       5.564516       9.445032       1.779850      -0.209814      35.824336 0.49722268E+03  0.11883293E+05                                 9.111370                            7.261117       0.024498       2.047294                    0.998141      27.277098      74.759189       0.644515       0.397637      -1.095162      -0.084607       0.128694      -0.015743       0.154817       0.068973      -0.015804       0.001840       0.061461       0.136960      -0.099052       0.036900       0.062152             10.266245      12.830770      -0.878989      -1.748776      11.784998      -1.647948       6.182967           0.039675
           79              N       4.485784      23.011582       5.901850      -0.209814      35.824328 0.49722282E+03  0.11883293E+05                                 9.111354                            7.261107       0.024505       2.047296                    0.998141      27.277111      74.759131       0.644517       0.397636      -1.095163       0.084610       0.128697       0.015742       0.154821      -0.068974      -0.015806      -0.001838       0.061460       0.136961      -0.099054       0.036899       0.062155             10.266224      12.830744       0.878985      -1.748771      11.784969       1.647944       6.182957           0.039795
           80              N       2.214416       4.121518       5.901850      -0.209810      35.823889 0.49721565E+03  0.11883074E+05                                 9.111272                            7.261049       0.024505       2.047300                    0.998140      27.276888      74.758266       0.644521       0.397636      -1.095164      -0.084609      -0.128697       0.015745       0.154821      -0.068973       0.015809       0.001839       0.061465       0.136967      -0.099055       0.036898       0.062157             10.266126      12.830623       0.878958       1.748760      11.784848      -1.647928       6.182906           0.039661
           81              O       1.860646      22.059210       7.081759      -0.535678      40.848590 0.58357069E+03  0.14314917E+05                                 9.462954                            7.531132       0.169821       2.112465                    0.995935      27.461288      72.844118       0.685098       0.364467      -1.135041      -0.009399      -0.043778       0.011082       0.046127       0.033140       0.015500      -0.031427       0.067294       0.077423      -0.072561       0.033275       0.039286             11.097704      12.377456       1.716819      -6.287485       7.674832      -2.693979      13.240824           0.058837
           82              O       5.868035      21.489415       1.677683      -0.403215      28.975270 0.53400492E+03  0.12754282E+05                                 7.463153                            7.167633       0.576683       2.236747                    0.999443      26.590620      68.587995       0.710817       0.360776      -1.143048       0.062331       0.078677      -0.066506       0.120409       0.118525      -0.009055      -0.010720       0.059087       0.006492      -0.123299       0.000664       0.122636              7.758514       9.758738       1.996476      -0.978362       6.599424      -0.712319       6.917379           0.286251
           83              O       0.961479      20.176173       0.188202      -0.511473      32.673777 0.58595874E+03  0.14375201E+05                                 8.085126                            7.530012       0.377149       2.173022                    0.998150      27.465072      72.644048       0.688024       0.362874      -1.137311       0.017931       0.006278      -0.056140       0.059267       0.018968       0.043987      -0.007773      -0.032488      -0.042019      -0.059914       0.021364       0.038550              8.434444       7.417117       1.054167      -1.852171      10.133363      -1.246382       7.752853           0.084982
           84              O       1.409052      20.406805       3.071144      -0.562279      35.976970 0.61060102E+03  0.15134007E+05                                 8.621784                            7.680056       0.293343       2.142507                    0.997055      27.913275      74.195810       0.682193       0.362245      -1.137865       0.017133       0.007408       0.013598       0.023094       0.022856      -0.051673       0.030627      -0.012143      -0.079749      -0.078907       0.034198       0.044709              9.133461       7.571356       1.914996       2.058715      11.365135       2.625031       8.463893           0.061092
           85              O       2.288788      22.083630       4.233385      -0.559213      41.345866 0.54623817E+03  0.13180832E+05                                 9.542664                            7.236596       0.292176       2.149236                    0.996570      27.444436      72.227392       0.706037       0.359516      -1.138816      -0.015861      -0.024702      -0.014656       0.032812      -0.007199      -0.011789       0.022672       0.086599       0.105813      -0.066230       0.018183       0.048047             11.521563      10.796630       0.559305       6.856540       6.655844       1.675496      17.112216           0.059419
           86              O       4.839554       5.073890       7.081759      -0.535676      40.848286 0.58356611E+03  0.14314782E+05                                 9.462932                            7.531119       0.169772       2.112453                    0.995934      27.461140      72.843757       0.685096       0.364469      -1.135040       0.009396       0.043776       0.011084       0.046124       0.033137      -0.015499       0.031428       0.067305       0.077413      -0.072561       0.033277       0.039285             11.097674      12.377425       1.716817       6.287463       7.674822       2.693972      13.240775           0.058669
           87              O       0.832165       5.643685       1.677683      -0.403234      28.975188 0.53400459E+03  0.12754314E+05                                 7.463307                            7.167779       0.576631       2.236732                    0.999443      26.590039      68.587349       0.710785       0.360791      -1.143032      -0.062331      -0.078685      -0.066508       0.120415       0.118525       0.009017       0.010695       0.059088       0.006690      -0.123333       0.000739       0.122594              7.758677       9.758948       1.996517       0.978386       6.599559       0.712335       6.917525           0.286013
           88              O       5.738721       6.956927       0.188202      -0.511475      32.673875 0.58596119E+03  0.14375283E+05                                 8.085165                            7.530047       0.377079       2.173001                    0.998150      27.465061      72.644198       0.688019       0.362876      -1.137309      -0.017928      -0.006281      -0.056137       0.059264       0.018968      -0.043988       0.007774      -0.032483      -0.042011      -0.059913       0.021365       0.038549              8.434487       7.417159       1.054169       1.852192      10.133404       1.246391       7.752899           0.084769
           89              O       5.291148       6.726295       3.071144      -0.562272      35.976779 0.61059714E+03  0.15133886E+05                                 8.621755                            7.680034       0.293327       2.142504                    0.997055      27.913171      74.195470       0.682194       0.362245      -1.137865      -0.017132      -0.007414       0.013592       0.023091       0.022857       0.051678      -0.030630      -0.012142      -0.079734      -0.078911       0.034198       0.044714              9.133429       7.571330       1.914980      -2.058704      11.365094      -2.625016       8.463864           0.060869
           90              O       4.411412       5.049470       4.233385      -0.559201      41.345184 0.54622880E+03  0.13180547E+05                                 9.542561                            7.236531       0.292149       2.149232                    0.996569      27.444215      72.226605       0.706041       0.359515      -1.138816       0.015860       0.024703      -0.014658       0.032812      -0.007201       0.011790      -0.022672       0.086606       0.105815      -0.066233       0.018185       0.048048             11.521425      10.796497       0.559300      -6.856434       6.655783      -1.675480      17.111994           0.059222
           91              O       5.210746      18.640440       0.599941      -0.535689      40.848972 0.58357746E+03  0.14315128E+05                                 9.463018                            7.531181       0.169848       2.112469                    0.995936      27.461444      72.844695       0.685094       0.364468      -1.135041      -0.009395       0.043772      -0.011084       0.046121      -0.033139      -0.015501      -0.031431       0.067299       0.077412      -0.072563       0.033277       0.039286             11.097781      12.377540      -1.716830       6.287534       7.674887      -2.693999      13.240915           0.058846
           92              O       2.517935      19.210235       6.004017      -0.403207      28.974664 0.53399070E+03  0.12753867E+05                                 7.463093                            7.167577       0.576717       2.236762                    0.999443      26.590168      68.586788       0.710813       0.360780      -1.143044       0.062328      -0.078681       0.066507       0.120410      -0.118530       0.009040      -0.010710       0.059094       0.006589      -0.123322       0.000700       0.122622              7.758449       9.758645      -1.996455       0.978359       6.599377      -0.712315       6.917325           0.286277
           93              O       4.311579      20.523477       7.493498      -0.511480      32.674009 0.58596406E+03  0.14375368E+05                                 8.085176                            7.530055       0.377094       2.173005                    0.998150      27.465146      72.644407       0.688021       0.362875      -1.137310       0.017932      -0.006282       0.056134       0.059263      -0.018968      -0.043989      -0.007776      -0.032484      -0.042026      -0.059916       0.021367       0.038550              8.434501       7.417168      -1.054179       1.852195      10.133423      -1.246399       7.752912           0.084974
           94              O       4.759152      20.292845       4.610556      -0.562267      35.976609 0.61059330E+03  0.15133765E+05                                 8.621724                            7.680005       0.293306       2.142501                    0.997055      27.913090      74.195155       0.682196       0.362245      -1.137865       0.017134      -0.007411      -0.013595       0.023093      -0.022861       0.051675       0.030631      -0.012150      -0.079739      -0.078912       0.034204       0.044708              9.133397       7.571300      -1.914980      -2.058692      11.365060       2.625011       8.463830           0.061091
           95              O       5.638888      18.616020       3.448315      -0.559219      41.346104 0.54624247E+03  0.13180958E+05                                 9.542680                            7.236611       0.292237       2.149252                    0.996570      27.444600      72.227817       0.706038       0.359514      -1.138817      -0.015859       0.024698       0.014656       0.032807       0.007198       0.011791       0.022676       0.086598       0.105801      -0.066229       0.018182       0.048047             11.521576      10.796640      -0.559304      -6.856541       6.655857       1.675498      17.112233           0.059433
           96              O       1.489454       8.492660       0.599941      -0.535684      40.848763 0.58357417E+03  0.14315025E+05                                 9.462986                            7.531158       0.169845       2.112470                    0.995935      27.461361      72.844396       0.685096       0.364467      -1.135041       0.009399      -0.043778      -0.011083       0.046127      -0.033137       0.015504       0.031428       0.067296       0.077422      -0.072561       0.033271       0.039289             11.097743      12.377505      -1.716821      -6.287511       7.674854       2.693984      13.240870           0.058679
           97              O       4.182265       7.922865       6.004017      -0.403226      28.975337 0.53400624E+03  0.12754322E+05                                 7.463163                            7.167642       0.576754       2.236767                    0.999443      26.590640      68.588086       0.710816       0.360776      -1.143048      -0.062325       0.078685       0.066507       0.120412      -0.118527      -0.009054       0.010717       0.059092       0.006510      -0.123305       0.000670       0.122635              7.758524       9.758749      -1.996481      -0.978364       6.599437       0.712321       6.917387           0.286030
           98              O       2.388621       6.609623       7.493498      -0.511460      32.673209 0.58594591E+03  0.14374812E+05                                 8.085055                            7.529948       0.377091       2.173012                    0.998149      27.464713      72.642979       0.688024       0.362876      -1.137309      -0.017933       0.006281       0.056140       0.059268      -0.018969       0.043984       0.007773      -0.032479      -0.042025      -0.059909       0.021361       0.038548              8.434370       7.417050      -1.054154      -1.852152      10.133280       1.246363       7.752779           0.084761
           99              O       1.941048       6.840255       4.610556      -0.562257      35.976133 0.61058361E+03  0.15133470E+05                                 8.621671                            7.679961       0.293262       2.142492                    0.997054      27.912826      74.194395       0.682195       0.362247      -1.137863      -0.017131       0.007413      -0.013598       0.023093      -0.022861      -0.051675      -0.030627      -0.012142      -0.079742      -0.078910       0.034198       0.044711              9.133337       7.571251      -1.914960       2.058673      11.364993      -2.624983       8.463768           0.060865
          100              O       1.061312       8.517080       3.448315      -0.559201      41.345566 0.54623382E+03  0.13180702E+05                                 9.542631                            7.236576       0.292145       2.149229                    0.996570      27.444300      72.226990       0.706037       0.359517      -1.138815       0.015860      -0.024699       0.014656       0.032808       0.007197      -0.011789      -0.022669       0.086599       0.105813      -0.066228       0.018183       0.048045             11.521520      10.796590      -0.559297       6.856508       6.655819      -1.675482      17.112150           0.059246

******************************************************
Auxiliary information for the entire system
The total spin magnetic moment of the unit cell is   15.977947
The total net atomic charge of the unit cell is   -0.000001
Accuracy of reproducing the electrostatic potential in the unit cell:
  The inner radius (bohr) =    5.0000
  The outer radius (bohr) =   12.0000
  Valid grid points have density less than (e/(bohr^3)) =    0.0001
  The number of valid grid points were=        36208
  The rms potential error without charges in kcal/mol is=      3.61632
  The rms potential error with partial charges in kcal/mol is=      0.45862
  The RRMSE value at monopole order=      0.12682
  The rms potential error with partial charges and cloud penetration in kcal/mol is=      0.45750
  The RRMSE value at monopole order with cloud penetration is=      0.12651
  The rms potential error with partial charges and atomic dipoles in kcal/mol is=      0.28342
  The RRMSE value at dipole order=      0.07837
  The rms potential error with partial charges, atomic dipoles and cloud penetration in kcal/mol is=      0.27217
  The RRMSE value at dipole order with cloud penetration=      0.07526

******************************************************
The electron densities and ab initio electrostatic potential were computed in VASP using the PBE functional and
projector augmented wave method. See the main text of the journal article for a description of computational details.
The atomic charges, dipoles, and quadrupoles were computed with the DDEC6 method as described in
(a) T. A. Manz and N. Gabaldon Limas, RSC Adv. 6 (2016) 47771-47801 DOI: 10.1039/c6ra04656h
(b) N. Gabaldon Limas and T. A. Manz, RSC Adv. 8 (2018) 2678-2707 DOI: 10.1039/c7ra11829e.
For each atom in the material, the electron cloud parameters were fit to the spherically averaged atom-in-material
electron density using radial positions for which this density was between 10^-4 and 10^-2 electrons per cubic bohr.
The polarizabilities, dispersion coefficients, and quantum Drude oscillator (QDO) parameters were fit using the MCLF method.
The magnetic structure of the system was optimized in VASP from the default ferromagnetic initial guess using spin polarization.
The atomic spin moments (ASMs) were computed on this optimized magnetic structure using the DDEC6 partition as inputs
to the method of T. A. Manz and D. S. Sholl, J. Chem. Theory Comput. 7 (2011) 4146-4164 DOI: 10.1021/ct200539n.
The RMSE and RRMSE were computed using a uniform grid with Ewald summation.
