# Supplementary material for: A collection of forcefield precursors for metal–organic frameworks
Source: RSC Adv. 2019 Nov 13;9(63):36492–507. doi: 10.1039/c9ra07327b (PMC9075174; doi:10.1039/c9ra07327b)
Supplement: RA-009-C9RA07327B-s3725 [file RA-009-C9RA07327B-s3725.xyz]

  100
jmolscript: load "" {1 1 1} spacegroup "x,y,z" unitcell [{      6.685600     0.000000     0.000000 }, {      0.000000    26.996700     0.000000 }, {      0.000000     0.000000     7.637700 }]
Ni     3.340460     7.624408     5.698030     0.869831
Ni     3.345140    19.372292     5.698030     0.870093
Ni    -0.002340     5.873942     1.939670     0.869642
Ni     0.002340    21.122758     1.939670     0.870033
H      2.366034    12.453578     4.727736     0.121659
H      3.393611     4.087300     4.545195     0.080068
H      5.939487    10.434225     6.138419     0.128266
H      3.558745    10.534112     4.781964     0.095573
H      0.552899     8.582251     6.302630     0.109480
H      5.552391    12.734343     5.437279     0.112601
H      2.702320     3.809234     6.653200     0.146264
H      1.425370     3.984713     5.772574     0.150463
H      4.319566    14.543122     4.727736     0.121653
H      3.291989    22.909400     4.545195     0.080054
H      0.746113    16.562475     6.138419     0.128260
H      3.126855    16.462588     4.781964     0.095567
H      6.132701    18.414449     6.302630     0.109474
H      1.133209    14.262357     5.437279     0.112602
H      3.983280    23.187466     6.653200     0.146256
H      5.260230    23.011987     5.772574     0.150469
H      5.708834     1.044772     2.909964     0.121655
H      0.050811     9.411050     3.092505     0.080067
H      2.596687     3.064125     1.499281     0.128263
H      0.215945     2.964238     2.855736     0.095571
H      3.895699     4.916099     1.335070     0.109480
H      2.209591     0.764007     2.200421     0.112598
H      6.045120     9.689116     0.984500     0.146261
H      4.768170     9.513637     1.865126     0.150455
H      0.976766    25.951928     2.909964     0.121655
H      6.634789    17.585650     3.092505     0.080080
H      4.088913    23.932575     1.499281     0.128261
H      6.469655    24.032462     2.855736     0.095568
H      2.789901    22.080601     1.335070     0.109478
H      4.476009    26.232693     2.200421     0.112599
H      0.640480    17.307584     0.984500     0.146255
H      1.917430    17.483063     1.865126     0.150447
C      0.639812    11.667974     5.459428     0.159829
C      1.972921    11.670673     5.040882    -0.206789
C      3.039942     4.883703     4.995820     0.081112
C      0.148420    10.488218     5.890194    -0.194801
C      2.685606    10.523314     5.101220     0.077627
C      0.930636     9.365155     5.971918     0.125380
C      1.688783     5.504627     7.077857     0.697705
C      6.472329    12.869327     5.446444    -0.139474
C      2.194882     4.451756     6.134601    -0.405478
C      2.184854     5.701703     3.977714     0.585231
C      6.045788    15.328726     5.459428     0.159809
C      4.712679    15.326027     5.040882    -0.206796
C      3.645658    22.112997     4.995820     0.081103
C      6.537180    16.508482     5.890194    -0.194781
C      3.999994    16.473386     5.101220     0.077639
C      5.754964    17.631545     5.971918     0.125405
C      4.996817    21.492073     7.077857     0.697705
C      0.213271    14.127373     5.446444    -0.139460
C      4.490718    22.544944     6.134601    -0.405429
C      4.500746    21.294997     3.977714     0.585236
C      3.982612     1.830376     2.178272     0.159844
C      5.315721     1.827677     2.596818    -0.206777
C      6.382742     8.614647     2.641880     0.081103
C      3.491220     3.010132     1.747506    -0.194792
C      6.028406     2.975036     2.536480     0.077621
C      4.273436     4.133195     1.665782     0.125377
C      5.031583     7.993723     0.559843     0.697713
C      3.129529     0.629023     2.191256    -0.139459
C      5.537682     9.046594     1.503099    -0.405458
C      5.527654     7.796647     3.659986     0.585240
C      2.702988    25.166324     2.178272     0.159833
C      1.369879    25.169023     2.596818    -0.206779
C      0.302858    18.382053     2.641880     0.081146
C      3.194380    23.986568     1.747506    -0.194794
C      0.657194    24.021664     2.536480     0.077639
C      2.412164    22.863505     1.665782     0.125390
C      1.654017    19.002977     0.559843     0.697732
C      3.556071    26.367677     2.191256    -0.139463
C      1.147918    17.950106     1.503099    -0.405456
C      1.157946    19.200053     3.659986     0.585240
N      2.202905     9.351657     5.599198    -0.171929
N      4.482695    17.645043     5.599198    -0.171973
N      5.545705     4.146693     2.038502    -0.172002
N      1.139895    22.850007     2.038502    -0.171994
O      4.129027     5.653109     5.493798    -0.397380
O      1.946178     6.714079     6.906772    -0.518308
O      1.442752     5.075380     3.207834    -0.493434
O      2.335949     6.954350     4.016666    -0.464767
O      1.008188     5.053782     0.394869    -0.548663
O      2.556573    21.343591     5.493798    -0.397316
O      4.739422    20.282621     6.906772    -0.518298
O      5.242848    21.921320     3.207834    -0.493491
O      4.349651    20.042350     4.016666    -0.464760
O      5.677412    21.942918     0.394869    -0.548641
O      0.786227     7.845241     2.143902    -0.397572
O      5.288978     6.784271     0.730928    -0.518310
O      4.785552     8.422970     4.429866    -0.493502
O      5.678749     6.544000     3.621034    -0.464880
O      4.350988     8.444568     7.242831    -0.548653
O      5.899373    19.151459     2.143902    -0.397540
O      1.396622    20.212429     0.730928    -0.518341
O      1.900048    18.573730     4.429866    -0.493487
O      1.006851    20.452700     3.621034    -0.464773
O      2.334612    18.552132     7.242831    -0.548661

The following XYZ coordinates are in angstroms. Other properties are in atomic units.
The sperically averaged electron density of each atom fit to a function of the form exp(a - br)
eigen_1, eigen_2 and eigen_3 are the three eigenvalues of traceless quadrupole moment tensor
  atom number  atomic symbol              X              Y              Z     net charge C6 coefficient C8 coefficient C10 coefficient fluctuating dipole atomic polarizability isotropic forcefield polarizability              a              b squared Pearson coefficient          <r^3>          <r^4>         wp_QDO          m_QDO          q_QDO       dipole_x       dipole_y       dipole_z         dipole            Qxy            Qxz            Qyz     Q(x^2-y^2)  Q(3z^2 - R^2)        eigen_1        eigen_2        eigen_3 static polarizability      alpha(xx)      alpha(xy)      alpha(xz)      alpha(yy)      alpha(yz)      alpha(zz) atomic spin moment
            1             Ni       3.340460       7.624408       5.698030       0.869831      89.502110 0.18019385E+04  0.55883405E+05                                15.685552                           13.413297       0.862977       2.174120                    0.992238      43.750509     111.791416       0.527474       0.374423      -1.182088       0.037059      -0.011602       0.016325       0.042125       0.055465      -0.020290       0.003025       0.054264       0.110335      -0.081655       0.025106       0.056549             18.090626      18.964208       1.515019       0.745057      15.188313       1.357455      20.119356          -1.216796
            2             Ni       3.345140      19.372292       5.698030       0.870093      89.498181 0.18018301E+04  0.55878349E+05                                15.683857                           13.411897       0.863621       2.174367                    0.992237      43.745459     111.771240       0.527568       0.374367      -1.182150      -0.037059       0.011597       0.016333       0.042126       0.055476       0.020243      -0.002984       0.054315       0.110396      -0.081671       0.025129       0.056543             18.088621      18.962029       1.514828      -0.744986      15.186781      -1.357304      20.117051          -1.217143
            3             Ni      -0.002340       5.873942       1.939670       0.869642      89.502219 0.18019447E+04  0.55884333E+05                                15.686571                           13.414128       0.862606       2.173975                    0.992239      43.752992     111.802993       0.527403       0.374468      -1.182038       0.037079       0.011604      -0.016317       0.042140      -0.055470       0.020227       0.002979       0.054318       0.110440      -0.081671       0.025141       0.056530             18.091826      18.965358      -1.514994      -0.745289      15.189477       1.357645      20.120643          -1.217373
            4             Ni       0.002340      21.122758       1.939670       0.870033      89.495726 0.18017722E+04  0.55876537E+05                                15.684236                           13.412214       0.863198       2.174230                    0.992237      43.746448     111.776569       0.527526       0.374397      -1.182117      -0.037073      -0.011610      -0.016317       0.042136      -0.055470      -0.020235      -0.003001       0.054275       0.110389      -0.081659       0.025141       0.056518             18.089051      18.962426      -1.514801       0.745003      15.187288      -1.357330      20.117439          -1.217223
            5              H       2.366034      12.453578       4.727736       0.121659       1.115233 0.78637542E+01  0.75980897E+02                                 1.699446                            1.582254      -0.904929       2.452280                    0.998821       3.298416       8.819417       0.530979       1.193861      -0.729781       0.012393       0.026644      -0.012265       0.031842      -0.000468      -0.010078      -0.007092      -0.001689      -0.034136      -0.017997       0.006358       0.011639              1.746084       1.620189       0.269640      -0.131098       2.261697      -0.218028       1.356365          -0.000203
            6              H       3.393611       4.087300       4.545195       0.080068       1.227144 0.97218254E+01  0.10028880E+03                                 1.902715                            1.824309      -1.107465       2.341960                    0.994246       3.824528      11.004453       0.462510       1.283749      -0.707800       0.025078      -0.034588      -0.010454       0.043983       0.000624      -0.002974      -0.000272       0.004532      -0.020300      -0.007444       0.001035       0.006409              1.943379       1.734162      -0.332869      -0.294553       2.064750       0.473040       2.031224           0.001750
            7              H       5.939487      10.434225       6.138419       0.128266       1.076372 0.78675381E+01  0.77538075E+02                                 1.780861                            1.674219      -1.296013       2.274426                    0.994178       3.653350      10.520904       0.465171       1.336033      -0.695709      -0.032928      -0.002474       0.007170       0.033791      -0.005021      -0.004587      -0.002789       0.005481      -0.035806      -0.013785       0.001809       0.011977              1.827088       2.305531       0.132167      -0.240041       1.646239      -0.102095       1.529492          -0.000255
            8              H       3.558745      10.534112       4.781964       0.095573       1.155156 0.80391553E+01  0.78874169E+02                                 1.801601                            1.641548      -1.004948       2.392373                    0.997881       3.561716       9.908702       0.496654       1.256979      -0.713419       0.039382       0.002302      -0.017719       0.043246       0.007494      -0.007918      -0.009879       0.006848      -0.026777      -0.015438      -0.002730       0.018168              1.883623       2.596994      -0.130210      -0.347773       1.566804       0.047177       1.487071          -0.000289
            9              H       0.552899       8.582251       6.302630       0.109480       0.939363 0.65973729E+01  0.62552813E+02                                 1.661061                            1.558863      -1.050110       2.385560                    0.996945       3.610987      10.378980       0.467686       1.381263      -0.686272      -0.023113      -0.040076       0.015427       0.048768       0.010770      -0.006465      -0.003072      -0.003758      -0.026356      -0.011966      -0.005028       0.016994              1.719906       1.563659       0.250712      -0.160645       2.071027      -0.330859       1.525032          -0.000131
           10              H       5.552391      12.734343       5.437279       0.112601       1.041546 0.77300923E+01  0.74996655E+02                                 1.676691                            1.607196      -0.933184       2.438396                    0.998308       3.432636       9.452718       0.503807       1.253096      -0.714975      -0.033821      -0.002134      -0.001257       0.033912       0.001381       0.001931       0.000020       0.002257      -0.033851      -0.011489       0.003899       0.007590              1.698069       2.071896       0.065292       0.030649       1.757742      -0.023271       1.264569          -0.000017
           11              H       2.702320       3.809234       6.653200       0.146264       1.059779 0.81366826E+01  0.80069746E+02                                 1.714517                            1.662340      -1.049070       2.390809                    0.996564       3.418554       9.523735       0.488721       1.273572      -0.711104       0.018164      -0.012812       0.008910       0.023947      -0.006368      -0.002922      -0.001209       0.001363      -0.003929      -0.007170      -0.000123       0.007293              1.735379       1.616495      -0.290853       0.276513       1.680886      -0.345745       1.908757           0.000933
           12              H       1.425370       3.984713       5.772574       0.150463       1.060479 0.83255139E+01  0.81975219E+02                                 1.688755                            1.664003      -0.897419       2.462932                    0.998808       3.290153       9.015458       0.498776       1.247178      -0.718534      -0.021527      -0.006890      -0.013188       0.026169       0.001606       0.001560       0.003397       0.011310      -0.013819      -0.007435      -0.001076       0.008511              1.687123       1.882001       0.244005       0.249286       1.503785       0.139999       1.675581           0.001213
           13              H       4.319566      14.543122       4.727736       0.121653       1.115271 0.78640943E+01  0.75984971E+02                                 1.699479                            1.582283      -0.904962       2.452256                    0.998820       3.298489       8.819645       0.530977       1.193854      -0.729783      -0.012394      -0.026642      -0.012265       0.031841      -0.000468       0.010078       0.007091      -0.001688      -0.034138      -0.017997       0.006359       0.011639              1.746118       1.620220       0.269645       0.131102       2.261746       0.218034       1.356388          -0.000203
           14              H       3.291989      22.909400       4.545195       0.080054       1.227223 0.97225926E+01  0.10029850E+03                                 1.902776                            1.824364      -1.107491       2.341935                    0.994246       3.824663      11.004871       0.462511       1.283725      -0.707805      -0.025080       0.034586      -0.010456       0.043983       0.000621       0.002975       0.000273       0.004532      -0.020294      -0.007443       0.001034       0.006408              1.943443       1.734216      -0.332887       0.294567       2.064820      -0.473064       2.031292           0.001718
           15              H       0.746113      16.562475       6.138419       0.128260       1.076412 0.78678979E+01  0.77542527E+02                                 1.780904                            1.674257      -1.296038       2.274408                    0.994177       3.653435      10.521219       0.465166       1.336031      -0.695709       0.032927       0.002477       0.007169       0.033789      -0.005020       0.004587       0.002790       0.005480      -0.035806      -0.013786       0.001810       0.011976              1.827133       2.305598       0.132173       0.240052       1.646277       0.102099       1.529525          -0.000254
           16              H       3.126855      16.462588       4.781964       0.095567       1.155204 0.80395585E+01  0.78879114E+02                                 1.801648                            1.641586      -1.005005       2.392340                    0.997880       3.561806       9.909014       0.496650       1.256974      -0.713419      -0.039381      -0.002300      -0.017718       0.043245       0.007493       0.007919       0.009879       0.006848      -0.026778      -0.015438      -0.002729       0.018167              1.883675       2.597078      -0.130216       0.347788       1.566842      -0.047179       1.487105          -0.000289
           17              H       6.132701      18.414449       6.302630       0.109474       0.939393 0.65976376E+01  0.62555978E+02                                 1.661097                            1.558895      -1.050133       2.385544                    0.996945       3.611067      10.379279       0.467681       1.381263      -0.686271       0.023112       0.040075       0.015427       0.048767       0.010769       0.006465       0.003073      -0.003759      -0.026358      -0.011967      -0.005028       0.016994              1.719945       1.563693       0.250723       0.160652       2.071078       0.330872       1.525063          -0.000131
           18              H       1.133209      14.262357       5.437279       0.112602       1.041537 0.77300133E+01  0.74995752E+02                                 1.676688                            1.607194      -0.933171       2.438405                    0.998308       3.432620       9.452688       0.503805       1.253105      -0.714974       0.033822       0.002135      -0.001258       0.033913       0.001381      -0.001932      -0.000020       0.002257      -0.033847      -0.011488       0.003898       0.007590              1.698066       2.071895       0.065293      -0.030649       1.757737       0.023271       1.264566          -0.000017
           19              H       3.983280      23.187466       6.653200       0.146256       1.059776 0.81366300E+01  0.80069011E+02                                 1.714507                            1.662330      -1.048962       2.390854                    0.996565       3.418539       9.523646       0.488726       1.273565      -0.711106      -0.018163       0.012811       0.008913       0.023947      -0.006365       0.002921       0.001210       0.001367      -0.003933      -0.007167      -0.000123       0.007290              1.735370       1.616486      -0.290854      -0.276515       1.680876       0.345746       1.908746           0.000932
           20              H       5.260230      23.011987       5.772574       0.150469       1.060476 0.83255043E+01  0.81975273E+02                                 1.688771                            1.664017      -0.897404       2.462949                    0.998808       3.290133       9.015473       0.498767       1.247201      -0.718529       0.021534       0.006890      -0.013184       0.026172       0.001609      -0.001559      -0.003395       0.011313      -0.013821      -0.007434      -0.001080       0.008514              1.687138       1.882023       0.244012      -0.249292       1.503797      -0.140003       1.675596           0.001220
           21              H       5.708834       1.044772       2.909964       0.121655       1.115270 0.78640721E+01  0.75984725E+02                                 1.699480                            1.582283      -0.904967       2.452256                    0.998820       3.298479       8.819625       0.530976       1.193857      -0.729782       0.012392      -0.026643       0.012265       0.031841       0.000468       0.010078      -0.007091      -0.001689      -0.034137      -0.017997       0.006359       0.011638              1.746120       1.620221      -0.269648       0.131103       2.261750      -0.218035       1.356388          -0.000204
           22              H       0.050811       9.411050       3.092505       0.080067       1.227134 0.97217174E+01  0.10028738E+03                                 1.902704                            1.824298      -1.107435       2.341974                    0.994247       3.824508      11.004370       0.462512       1.283749      -0.707800       0.025080       0.034587       0.010455       0.043984      -0.000624       0.002974      -0.000272       0.004531      -0.020302      -0.007445       0.001035       0.006409              1.943368       1.734150       0.332867       0.294549       2.064742       0.473039       2.031212           0.001756
           23              H       2.596687       3.064125       1.499281       0.128263       1.076399 0.78677805E+01  0.77541067E+02                                 1.780889                            1.674243      -1.296044       2.274407                    0.994178       3.653409      10.521117       0.465169       1.336030      -0.695709      -0.032928       0.002474      -0.007169       0.033790       0.005021       0.004587      -0.002790       0.005481      -0.035807      -0.013786       0.001809       0.011977              1.827117       2.305574      -0.132170       0.240048       1.646264      -0.102097       1.529513          -0.000255
           24              H       0.215945       2.964238       2.855736       0.095571       1.155178 0.80393367E+01  0.78876336E+02                                 1.801616                            1.641560      -1.004993       2.392349                    0.997881       3.561751       9.908800       0.496655       1.256970      -0.713421       0.039382      -0.002303       0.017718       0.043245      -0.007495       0.007918      -0.009880       0.006847      -0.026776      -0.015439      -0.002730       0.018169              1.883639       2.597020       0.130211       0.347777       1.566815       0.047177       1.487081          -0.000289
           25              H       3.895699       4.916099       1.335070       0.109480       0.939367 0.65974081E+01  0.62553221E+02                                 1.661064                            1.558866      -1.050114       2.385557                    0.996945       3.610993      10.378998       0.467686       1.381261      -0.686272      -0.023113       0.040076      -0.015426       0.048768      -0.010770       0.006466      -0.003072      -0.003758      -0.026357      -0.011968      -0.005027       0.016994              1.719910       1.563662      -0.250714       0.160646       2.071032      -0.330861       1.525034          -0.000131
           26              H       2.209591       0.764007       2.200421       0.112598       1.041563 0.77302644E+01  0.74998794E+02                                 1.676714                            1.607217      -0.933190       2.438391                    0.998308       3.432678       9.452885       0.503802       1.253101      -0.714974      -0.033821       0.002135       0.001257       0.033912      -0.001382      -0.001932       0.000020       0.002256      -0.033850      -0.011489       0.003899       0.007590              1.698093       2.071928      -0.065293      -0.030650       1.757768      -0.023272       1.264583          -0.000017
           27              H       6.045120       9.689116       0.984500       0.146261       1.059805 0.81369243E+01  0.80072692E+02                                 1.714540                            1.662361      -1.049097       2.390794                    0.996563       3.418596       9.523875       0.488720       1.273567      -0.711105       0.018164       0.012811      -0.008910       0.023947       0.006368       0.002922      -0.001210       0.001362      -0.003926      -0.007170      -0.000122       0.007292              1.735404       1.616516       0.290861      -0.276520       1.680911      -0.345754       1.908784           0.000931
           28              H       4.768170       9.513637       1.865126       0.150455       1.060494 0.83256612E+01  0.81977020E+02                                 1.688772                            1.664018      -0.897380       2.462947                    0.998809       3.290179       9.015544       0.498775       1.247178      -0.718534      -0.021529       0.006889       0.013187       0.026169      -0.001606      -0.001560       0.003396       0.011311      -0.013814      -0.007434      -0.001077       0.008511              1.687140       1.882023      -0.244011      -0.249291       1.503799       0.140002       1.675597           0.001211
           29              H       0.976766      25.951928       2.909964       0.121655       1.115275 0.78641221E+01  0.75985353E+02                                 1.699487                            1.582290      -0.904972       2.452253                    0.998820       3.298492       8.819677       0.530974       1.193859      -0.729782      -0.012393       0.026643       0.012264       0.031841       0.000468      -0.010078       0.007091      -0.001689      -0.034137      -0.017997       0.006359       0.011638              1.746126       1.620227      -0.269648      -0.131103       2.261759       0.218035       1.356393          -0.000203
           30              H       6.634789      17.585650       3.092505       0.080080       1.227063 0.97210263E+01  0.10027860E+03                                 1.902645                            1.824246      -1.107398       2.342001                    0.994247       3.824382      11.003963       0.462513       1.283766      -0.707797      -0.025077      -0.034588       0.010458       0.043984      -0.000626      -0.002971       0.000270       0.004533      -0.020305      -0.007444       0.001035       0.006409              1.943305       1.734099       0.332850      -0.294535       2.064673      -0.473015       2.031145           0.001770
           31              H       4.088913      23.932575       1.499281       0.128261       1.076417 0.78679487E+01  0.77543174E+02                                 1.780911                            1.674263      -1.296064       2.274396                    0.994177       3.653451      10.521284       0.465165       1.336032      -0.695709       0.032928      -0.002475      -0.007168       0.033789       0.005021      -0.004586       0.002789       0.005480      -0.035808      -0.013786       0.001809       0.011977              1.827140       2.305606      -0.132173      -0.240052       1.646284       0.102099       1.529531          -0.000254
           32              H       6.469655      24.032462       2.855736       0.095568       1.155209 0.80396012E+01  0.78879713E+02                                 1.801659                            1.641595      -1.005018       2.392335                    0.997880       3.561825       9.909109       0.496646       1.256981      -0.713418      -0.039381       0.002302       0.017717       0.043245      -0.007494      -0.007918       0.009880       0.006848      -0.026778      -0.015438      -0.002730       0.018168              1.883686       2.597094       0.130217      -0.347790       1.566851      -0.047179       1.487113          -0.000289
           33              H       2.789901      22.080601       1.335070       0.109478       0.939377 0.65974956E+01  0.62554263E+02                                 1.661076                            1.558876      -1.050112       2.385556                    0.996945       3.611019      10.379093       0.467684       1.381260      -0.686272       0.023114      -0.040076      -0.015425       0.048767      -0.010770      -0.006464       0.003073      -0.003758      -0.026350      -0.011964      -0.005029       0.016994              1.719922       1.563673      -0.250718      -0.160648       2.071049       0.330866       1.525045          -0.000131
           34              H       4.476009      26.232693       2.200421       0.112599       1.041555 0.77301957E+01  0.74998018E+02                                 1.676712                            1.607215      -0.933190       2.438393                    0.998308       3.432667       9.452871       0.503800       1.253109      -0.714973       0.033822      -0.002135       0.001257       0.033912      -0.001381       0.001932      -0.000020       0.002256      -0.033850      -0.011489       0.003899       0.007590              1.698091       2.071925      -0.065293       0.030650       1.757766       0.023272       1.264582          -0.000017
           35              H       0.640480      17.307584       0.984500       0.146255       1.059849 0.81373464E+01  0.80077838E+02                                 1.714581                            1.662398      -1.049169       2.390753                    0.996563       3.418680       9.524150       0.488718       1.273557      -0.711107      -0.018164      -0.012809      -0.008911       0.023946       0.006370      -0.002922       0.001210       0.001362      -0.003922      -0.007172      -0.000121       0.007293              1.735446       1.616555       0.290872       0.276532       1.680950       0.345767       1.908833           0.000934
           36              H       1.917430      17.483063       1.865126       0.150447       1.060532 0.83260332E+01  0.81981516E+02                                 1.688802                            1.664046      -0.897425       2.462916                    0.998808       3.290253       9.015763       0.498775       1.247165      -0.718537       0.021527      -0.006885       0.013189       0.026168      -0.001604       0.001559      -0.003397       0.011314      -0.013810      -0.007435      -0.001076       0.008511              1.687170       1.882059      -0.244017       0.249300       1.503823      -0.140006       1.675629           0.001210
           37              C       0.639812      11.667974       5.459428       0.159829      35.271247 0.36748878E+03  0.82441783E+04                                 9.465924                            6.429829      -0.073939       1.999694                    0.999179      25.190719      69.634120       0.647168       0.421877      -1.065883      -0.004220       0.019457       0.000073       0.019909      -0.011955       0.007708       0.003988       0.007212      -0.045564      -0.019669      -0.000848       0.020516             12.349330      10.796324      -3.712454      -1.231281      20.914167      -1.254307       5.337500           0.004242
           38              C       1.972921      11.670673       5.040882      -0.206789      33.574352 0.42930854E+03  0.10045764E+05                                 8.951997                            6.860969       0.231894       2.041148                    0.999772      29.647393      84.603858       0.636590       0.411181      -1.069225      -0.009537      -0.000773       0.000743       0.009597       0.007945      -0.013281      -0.008819      -0.034474      -0.000327      -0.024634      -0.000304       0.024938             10.143619      11.492314      -2.796291      -1.449982      13.888177      -0.711090       5.050365          -0.001573
           39              C       3.039942       4.883703       4.995820       0.081112      24.541981 0.37229965E+03  0.84130829E+04                                 7.335295                            6.378916      -0.100440       1.987236                    0.999220      26.272204      73.852387       0.661319       0.409857      -1.069303       0.052423       0.007164       0.101579       0.114533       0.024039      -0.024560      -0.004781       0.030933      -0.053276      -0.031087      -0.015357       0.046444              8.030738       7.749728       0.058804      -0.352191       6.375141      -0.102851       9.967345           0.015019
           40              C       0.148420      10.488218       5.890194      -0.194801      34.710846 0.43949906E+03  0.10403340E+05                                 9.358765                            7.062469      -0.034596       1.967541                    0.998962      29.816052      87.170870       0.608002       0.425585      -1.054087       0.008670      -0.019627      -0.002310       0.021581      -0.009421       0.005019       0.013972       0.034152       0.030040      -0.029979       0.013610       0.016369             11.097629      10.279657      -0.800101      -1.140555      17.182283      -2.067135       5.830946          -0.001543
           41              C       2.685606      10.523314       5.101220       0.077627      28.228293 0.33827141E+03  0.74936506E+04                                 8.152532                            6.209431       0.152832       2.060821                    0.999749      26.286380      74.143181       0.646857       0.427435      -1.053826      -0.036812      -0.046859       0.013702       0.061145       0.020505       0.001545       0.011657       0.032665       0.087552      -0.042176       0.009679       0.032497              9.267161      10.630529      -2.049813      -1.498431      12.180993      -0.970803       4.989962           0.001745
           42              C       0.930636       9.365155       5.971918       0.125380      25.950802 0.32883494E+03  0.72730679E+04                                 7.937242                            6.284992      -0.093745       2.009725                    0.997738      25.652448      73.605499       0.614757       0.450467      -1.034397       0.034580       0.017212      -0.016036       0.041824       0.023780       0.021014       0.020096       0.000637       0.139244      -0.046992      -0.013525       0.060517              8.974698      10.516278      -1.455269      -1.340081      11.040766      -1.392734       5.367051           0.003830
           43              C       1.688783       5.504627       7.077857       0.697705      19.580488 0.22126656E+03  0.44662919E+04                                 6.877881                            5.414612       0.005099       2.091090                    0.999675      20.951913      58.878096       0.610695       0.496878      -1.001690      -0.022319       0.022939       0.024833       0.040510      -0.021834       0.071466       0.006116       0.105688      -0.000132      -0.069534      -0.034426       0.103961              7.799929       6.177123       0.409348      -3.542248       7.286475      -0.354525       9.936188          -0.000171
           44              C       6.472329      12.869327       5.446444      -0.139474      43.727198 0.42748655E+03  0.99941651E+04                                10.820885                            6.872952       0.169026       2.026299                    0.999706      29.202242      83.341568       0.632247       0.414377      -1.066979       0.012010      -0.027280       0.005702       0.030347       0.002119      -0.004493      -0.005998       0.039568      -0.007308      -0.020561      -0.001529       0.022089             15.192211       9.861750      -4.383738       0.046756      30.206047      -0.141146       5.508836           0.001794
           45              C       2.194882       4.451756       6.134601      -0.405478      30.019991 0.48370011E+03  0.11722261E+05                                 8.413546                            7.263755      -0.186890       1.903226                    0.998451      32.061893      94.715048       0.617865       0.409051      -1.065032       0.046956       0.032928      -0.044430       0.072548       0.000036      -0.004318      -0.005696       0.053207      -0.041810      -0.023244      -0.010722       0.033966              9.259610       7.950945      -0.376054      -2.345550       6.988345       0.226882      12.839538           0.018713
           46              C       2.184854       5.701703       3.977714       0.585231      20.604018 0.25522672E+03  0.53285874E+04                                 7.046076                            5.772245      -0.148928       2.019304                    0.999096      22.365520      63.513581       0.599274       0.489547      -1.007384      -0.046258       0.044337      -0.053373       0.083392      -0.002173      -0.095668      -0.012660       0.107658       0.071899      -0.075530      -0.053707       0.129237              7.877258       7.279751       0.774668       3.763638       7.356886       0.817658       8.995136           0.011848
           47              C       6.045788      15.328726       5.459428       0.159809      35.271838 0.36749576E+03  0.82443731E+04                                 9.466009                            6.429877      -0.073921       1.999694                    0.999179      25.191012      69.635068       0.647167       0.421875      -1.065884       0.004218      -0.019455       0.000070       0.019907      -0.011961      -0.007708      -0.003988       0.007206      -0.045586      -0.019675      -0.000850       0.020525             12.349449      10.796446      -3.712485       1.231302      20.914359       1.254324       5.337544           0.004267
           48              C       4.712679      15.326027       5.040882      -0.206796      33.575082 0.42931848E+03  0.10046060E+05                                 8.952121                            6.861044       0.231871       2.041132                    0.999772      29.647859      84.605599       0.636587       0.411180      -1.069225       0.009540       0.000776       0.000743       0.009600       0.007948       0.013284       0.008822      -0.034474      -0.000340      -0.024635      -0.000308       0.024943             10.143774      11.492488      -2.796354       1.450008      13.888407       0.711103       5.050427          -0.001579
           49              C       3.645658      22.112997       4.995820       0.081103      24.541838 0.37229653E+03  0.84129932E+04                                 7.335263                            6.378885      -0.100416       1.987247                    0.999220      26.272084      73.851921       0.661322       0.409856      -1.069304      -0.052415      -0.007169       0.101580       0.114531       0.024054       0.024558       0.004780       0.030934      -0.053212      -0.031082      -0.015365       0.046447              8.030705       7.749696       0.058782       0.352169       6.375123       0.102824       9.967296           0.015134
           50              C       6.537180      16.508482       5.890194      -0.194781      34.710705 0.43949617E+03  0.10403258E+05                                 9.358738                            7.062442      -0.034581       1.967545                    0.998962      29.816020      87.170814       0.608003       0.425585      -1.054087      -0.008670       0.019632      -0.002315       0.021586      -0.009414      -0.005019      -0.013970       0.034155       0.030041      -0.029976       0.013606       0.016370             11.097593      10.279688      -0.800085       1.140573      17.182164       2.067129       5.830927          -0.001551
           51              C       3.999994      16.473386       5.101220       0.077639      28.228448 0.33827244E+03  0.74936834E+04                                 8.152551                            6.209429       0.152812       2.060810                    0.999749      26.286573      74.143924       0.646859       0.427433      -1.053827       0.036812       0.046862       0.013705       0.061148       0.020502      -0.001545      -0.011657       0.032669       0.087556      -0.042175       0.009677       0.032498              9.267191      10.630603      -2.049824       1.498453      12.180995       0.970799       4.989976           0.001751
           52              C       5.754964      17.631545       5.971918       0.125405      25.950603 0.32883120E+03  0.72729681E+04                                 7.937199                            6.284950      -0.093742       2.009725                    0.997738      25.652395      73.605381       0.614760       0.450466      -1.034397      -0.034582      -0.017211      -0.016038       0.041825       0.023780      -0.021016      -0.020097       0.000639       0.139240      -0.046991      -0.013527       0.060518              8.974649      10.516215      -1.455224       1.340085      11.040708       1.392738       5.367025           0.003826
           53              C       4.996817      21.492073       7.077857       0.697705      19.580792 0.22127078E+03  0.44663998E+04                                 6.877949                            5.414667       0.005089       2.091082                    0.999675      20.952145      58.878952       0.610692       0.496879      -1.001689       0.022322      -0.022939       0.024834       0.040512      -0.021837      -0.071462      -0.006123       0.105684      -0.000139      -0.069539      -0.034416       0.103956              7.799999       6.177158       0.409351       3.542261       7.286557       0.354529       9.936280          -0.000116
           54              C       0.213271      14.127373       5.446444      -0.139460      43.726722 0.42748130E+03  0.99940129E+04                                10.820814                            6.872914       0.169005       2.026297                    0.999706      29.202042      83.340906       0.632248       0.414377      -1.066979      -0.012011       0.027281       0.005700       0.030348       0.002122       0.004492       0.005995       0.039574      -0.007288      -0.020564      -0.001525       0.022089             15.192097       9.861705      -4.383696      -0.046755      30.205785       0.141145       5.508801           0.001758
           55              C       4.490718      22.544944       6.134601      -0.405429      30.018760 0.48367487E+03  0.11721492E+05                                 8.413314                            7.263562      -0.186852       1.903251                    0.998451      32.060924      94.711418       0.617874       0.409051      -1.065033      -0.046958      -0.032939      -0.044432       0.072555       0.000053       0.004317       0.005706       0.053237      -0.041813      -0.023263      -0.010719       0.033982              9.259343       7.950730      -0.376051       2.345416       6.988156      -0.226893      12.839143           0.018679
           56              C       4.500746      21.294997       3.977714       0.585236      20.603944 0.25522576E+03  0.53285719E+04                                 7.046094                            5.772260      -0.149013       2.019278                    0.999096      22.365617      63.514253       0.599268       0.489552      -1.007380       0.046258      -0.044330      -0.053377       0.083391      -0.002179       0.095668       0.012661       0.107650       0.071893      -0.075532      -0.053702       0.129234              7.877270       7.279757       0.774657      -3.763621       7.356929      -0.817651       8.995125           0.011872
           57              C       3.982612       1.830376       2.178272       0.159844      35.271634 0.36749232E+03  0.82442841E+04                                 9.466015                            6.429874      -0.073981       1.999678                    0.999179      25.190857      69.634795       0.647163       0.421879      -1.065881      -0.004221      -0.019456      -0.000070       0.019909       0.011955      -0.007709       0.003988       0.007211      -0.045571      -0.019671      -0.000847       0.020518             12.349468      10.796443       3.712527       1.231293      20.914419      -1.254315       5.337542           0.004250
           58              C       5.315721       1.827677       2.596818      -0.206777      33.574521 0.42930976E+03  0.10045801E+05                                 8.952019                            6.860968       0.231885       2.041141                    0.999772      29.647514      84.604284       0.636592       0.411179      -1.069226      -0.009538       0.000771      -0.000743       0.009598      -0.007944       0.013280      -0.008820      -0.034473      -0.000332      -0.024632      -0.000306       0.024938             10.143653      11.492331       2.796305       1.449984      13.888260      -0.711104       5.050370          -0.001575
           59              C       6.382742       8.614647       2.641880       0.081103      24.541598 0.37229175E+03  0.84128515E+04                                 7.335169                            6.378806      -0.100354       1.987267                    0.999221      26.271985      73.851308       0.661332       0.409852      -1.069308       0.052429      -0.007172      -0.101582       0.114538      -0.024041       0.024573      -0.004773       0.030932      -0.053264      -0.031101      -0.015348       0.046449              8.030598       7.749597      -0.058818       0.352162       6.375073      -0.102838       9.967126           0.015008
           60              C       3.491220       3.010132       1.747506      -0.194792      34.711110 0.43950207E+03  0.10403430E+05                                 9.358804                            7.062483      -0.034598       1.967536                    0.998963      29.816224      87.171495       0.608002       0.425584      -1.054087       0.008668       0.019627       0.002315       0.021580       0.009423      -0.005018       0.013970       0.034154       0.030036      -0.029978       0.013611       0.016367             11.097682      10.279751       0.800138       1.140570      17.182337      -2.067132       5.830959          -0.001543
           61              C       6.028406       2.975036       2.536480       0.077621      28.228354 0.33827159E+03  0.74936575E+04                                 8.152535                            6.209423       0.152829       2.060819                    0.999749      26.286489      74.143573       0.646859       0.427433      -1.053827      -0.036811       0.046862      -0.013706       0.061147      -0.020505      -0.001546       0.011655       0.032663       0.087547      -0.042174       0.009679       0.032495              9.267167      10.630520       2.049820       1.498425      12.181025      -0.970809       4.989956           0.001743
           62              C       4.273436       4.133195       1.665782       0.125377      25.950653 0.32883204E+03  0.72729871E+04                                 7.937197                            6.284948      -0.093723       2.009732                    0.997738      25.652411      73.605290       0.614762       0.450464      -1.034399       0.034584      -0.017210       0.016039       0.041827      -0.023778      -0.021015       0.020098       0.000636       0.139241      -0.046990      -0.013528       0.060518              8.974651      10.516232       1.455291       1.340073      11.040709      -1.392717       5.367011           0.003827
           63              C       5.031583       7.993723       0.559843       0.697713      19.580473 0.22126642E+03  0.44662918E+04                                 6.877901                            5.414629       0.005063       2.091079                    0.999675      20.951919      58.878278       0.610691       0.496882      -1.001688      -0.022321      -0.022935      -0.024833       0.040508       0.021833      -0.071462       0.006114       0.105692      -0.000141      -0.069530      -0.034428       0.103958              7.799949       6.177141      -0.409358       3.542254       7.286508      -0.354546       9.936199          -0.000214
           64              C       3.129529       0.629023       2.191256      -0.139459      43.727445 0.42748810E+03  0.99942172E+04                                10.820939                            6.872971       0.168997       2.026288                    0.999706      29.202333      83.342078       0.632245       0.414378      -1.066978       0.012010       0.027280      -0.005700       0.030347      -0.002121       0.004493      -0.005996       0.039570      -0.007304      -0.020561      -0.001529       0.022090             15.192294       9.861811       4.383773      -0.046755      30.206214      -0.141147       5.508856           0.001792
           65              C       5.537682       9.046594       1.503099      -0.405458      30.019561 0.48369117E+03  0.11721992E+05                                 8.413463                            7.263687      -0.186881       1.903231                    0.998451      32.061610      94.714024       0.617868       0.409051      -1.065032       0.046956      -0.032934       0.044425       0.072547      -0.000041       0.004319      -0.005698       0.053212      -0.041801      -0.023248      -0.010720       0.033968              9.259511       7.950908       0.376020       2.345499       6.988300       0.226851      12.839325           0.018711
           66              C       5.527654       7.796647       3.659986       0.585240      20.602943 0.25521016E+03  0.53281615E+04                                 7.045867                            5.772078      -0.148962       2.019310                    0.999096      22.364886      63.511543       0.599279       0.489551      -1.007381      -0.046262      -0.044339       0.053380       0.083400       0.002163       0.095679      -0.012646       0.107671       0.071894      -0.075519      -0.053732       0.129251              7.877022       7.279530      -0.774662      -3.763502       7.356685       0.817663       8.994852           0.011827
           67              C       2.702988      25.166324       2.178272       0.159833      35.271814 0.36749423E+03  0.82443386E+04                                 9.466044                            6.429888      -0.073969       1.999681                    0.999179      25.190945      69.635112       0.647162       0.421879      -1.065881       0.004221       0.019456      -0.000070       0.019908       0.011956       0.007709      -0.003989       0.007210      -0.045575      -0.019673      -0.000847       0.020519             12.349508      10.796495       3.712537      -1.231302      20.914474       1.254315       5.337556           0.004266
           68              C       1.369879      25.169023       2.596818      -0.206779      33.574789 0.42931327E+03  0.10045909E+05                                 8.952083                            6.861007       0.231870       2.041136                    0.999772      29.647645      84.604928       0.636588       0.411181      -1.069224       0.009538      -0.000773      -0.000743       0.009598      -0.007945      -0.013280       0.008820      -0.034473      -0.000336      -0.024632      -0.000306       0.024939             10.143733      11.492442       2.796348      -1.449998      13.888357       0.711101       5.050400          -0.001583
           69              C       0.302858      18.382053       2.641880       0.081146      24.541158 0.37228368E+03  0.84126304E+04                                 7.335133                            6.378778      -0.100378       1.987267                    0.999220      26.271577      73.850182       0.661327       0.409857      -1.069303      -0.052428       0.007176      -0.101576       0.114534      -0.024037      -0.024570       0.004760       0.030950      -0.053305      -0.031109      -0.015341       0.046450              8.030560       7.749571      -0.058825      -0.352149       6.375004       0.102875       9.967104           0.015027
           70              C       3.194380      23.986568       1.747506      -0.194794      34.711239 0.43950380E+03  0.10403489E+05                                 9.358846                            7.062512      -0.034642       1.967522                    0.998962      29.816325      87.172068       0.607999       0.425586      -1.054085      -0.008668      -0.019629       0.002318       0.021583       0.009421       0.005019      -0.013971       0.034153       0.030025      -0.029977       0.013610       0.016367             11.097731      10.279818       0.800127      -1.140579      17.182392       2.067138       5.830982          -0.001554
           71              C       0.657194      24.021664       2.536480       0.077639      28.228541 0.33827352E+03  0.74937204E+04                                 8.152598                            6.209458       0.152776       2.060800                    0.999749      26.286625      74.144361       0.646854       0.427436      -1.053824       0.036813      -0.046861      -0.013705       0.061147      -0.020506       0.001545      -0.011656       0.032668       0.087549      -0.042177       0.009681       0.032496              9.267247      10.630668       2.049849      -1.498456      12.181079       0.970801       4.989993           0.001764
           72              C       2.412164      22.863505       1.665782       0.125390      25.950623 0.32883132E+03  0.72729675E+04                                 7.937182                            6.284934      -0.093709       2.009734                    0.997738      25.652423      73.605316       0.614764       0.450463      -1.034399      -0.034582       0.017211       0.016042       0.041826      -0.023783       0.021017      -0.020094       0.000636       0.139250      -0.046997      -0.013523       0.060520              8.974632      10.516206       1.455255      -1.340073      11.040682       1.392725       5.367007           0.003857
           73              C       1.654017      19.002977       0.559843       0.697732      19.580436 0.22126600E+03  0.44662882E+04                                 6.877927                            5.414651       0.004974       2.091048                    0.999675      20.951982      58.878794       0.610684       0.496887      -1.001683       0.022320       0.022940      -0.024833       0.040510       0.021833       0.071467      -0.006114       0.105691      -0.000144      -0.069533      -0.034429       0.103963              7.799973       6.177149      -0.409349      -3.542246       7.286546       0.354534       9.936225          -0.000119
           74              C       3.556071      26.367677       2.191256      -0.139463      43.727487 0.42748841E+03  0.99942268E+04                                10.820947                            6.872975       0.168989       2.026288                    0.999706      29.202332      83.342099       0.632244       0.414378      -1.066978      -0.012010      -0.027280      -0.005700       0.030347      -0.002121      -0.004493       0.005996       0.039571      -0.007312      -0.020561      -0.001531       0.022092             15.192306       9.861821       4.383779       0.046755      30.206237       0.141145       5.508859           0.001764
           75              C       1.147918      17.950106       1.503099      -0.405456      30.019735 0.48369447E+03  0.11722097E+05                                 8.413493                            7.263705      -0.186899       1.903221                    0.998452      32.061862      94.715021       0.617867       0.409050      -1.065032      -0.046949       0.032938       0.044425       0.072544      -0.000035      -0.004314       0.005699       0.053216      -0.041772      -0.023252      -0.010713       0.033964              9.259544       7.950923       0.376032      -2.345466       6.988328      -0.226844      12.839383           0.018697
           76              C       1.157946      19.200053       3.659986       0.585240      20.603895 0.25522451E+03  0.53285433E+04                                 7.046100                            5.772257      -0.149021       2.019273                    0.999096      22.365626      63.514418       0.599266       0.489554      -1.007379       0.046264       0.044342       0.053378       0.083401       0.002161      -0.095678       0.012650       0.107665       0.071908      -0.075520      -0.053730       0.129249              7.877287       7.279765      -0.774685       3.763642       7.356914      -0.817684       8.995182           0.011882
           77              N       2.202905       9.351657       5.599198      -0.171929      35.060358 0.48306213E+03  0.11440079E+05                                 8.957898                            7.129687       0.065838       2.068489                    0.998401      26.633032      72.213630       0.655407       0.394611      -1.099337      -0.072998       0.112919      -0.013361       0.135121       0.064612      -0.014223      -0.001577       0.040562       0.108757      -0.086267       0.029171       0.057096             10.138991      12.506695      -1.243533      -1.539187      11.945993      -1.465529       5.964285          -0.025558
           78              N       4.482695      17.645043       5.599198      -0.171973      35.062309 0.48309343E+03  0.11441020E+05                                 8.958266                            7.129950       0.065810       2.068465                    0.998401      26.633900      72.216921       0.655389       0.394615      -1.099333       0.073005      -0.112928      -0.013361       0.135133       0.064623       0.014217       0.001572       0.040567       0.108799      -0.086285       0.029189       0.057097             10.139434      12.507242      -1.243629       1.539254      11.946549       1.465595       5.964510          -0.025573
           79              N       5.545705       4.146693       2.038502      -0.172002      35.062237 0.48309199E+03  0.11441003E+05                                 8.958322                            7.129986       0.065703       2.068439                    0.998400      26.633901      72.217503       0.655380       0.394620      -1.099327      -0.073005      -0.112925       0.013367       0.135131      -0.064622       0.014225      -0.001569       0.040566       0.108775      -0.086281       0.029180       0.057101             10.139501      12.507284       1.243712       1.539236      11.946695      -1.465591       5.964524          -0.025566
           80              N       1.139895      22.850007       2.038502      -0.171994      35.063039 0.48310481E+03  0.11441374E+05                                 8.958434                            7.130066       0.065693       2.068424                    0.998401      26.634241      72.218474       0.655379       0.394618      -1.099329       0.073003       0.112924       0.013365       0.135129      -0.064619      -0.014224       0.001573       0.040566       0.108770      -0.086277       0.029177       0.057100             10.139636      12.507475       1.243720      -1.539271      11.946837       1.465614       5.964598          -0.025536
           81              O       4.129027       5.653109       5.493798      -0.397380      28.494052 0.52174137E+03  0.12393449E+05                                 7.383853                            7.086090       0.543356       2.231709                    0.999447      26.355121      67.870859       0.714463       0.360902      -1.142557      -0.073732      -0.068156      -0.054479       0.114235       0.080954       0.019734       0.032135       0.009866      -0.170374      -0.069866      -0.047274       0.117140              7.677875       9.624332       2.017787       0.812470       6.640374       0.646387       6.768918           0.236934
           82              O       1.946178       6.714079       6.906772      -0.518308      34.233021 0.57370673E+03  0.14003938E+05                                 8.356699                            7.455724       0.348909       2.173265                    0.997168      27.194093      71.804575       0.690597       0.363346      -1.136659      -0.002830      -0.012544       0.007696       0.014986       0.022411       0.035285      -0.032176       0.005302      -0.068150      -0.064942       0.028792       0.036150              8.851651       7.404237       1.888841      -1.997929      10.962769      -2.449359       8.187946          -0.019639
           83              O       1.442752       5.075380       3.207834      -0.493434      39.591232 0.56001595E+03  0.13589119E+05                                 9.264953                            7.368490       0.285891       2.157457                    0.996547      26.914258      70.884060       0.694268       0.363570      -1.136346       0.001246       0.054358       0.000536       0.054375       0.029832      -0.004996       0.021087       0.056779       0.072538      -0.058776       0.025775       0.033000             10.880315      12.108316       1.633074       6.176751       7.497896       2.633568      13.034733          -0.006837
           84              O       2.335949       6.954350       4.016666      -0.464767      31.087577 0.54845017E+03  0.13235605E+05                                 7.820613                            7.282233       0.445669       2.204260                    0.998521      26.779798      70.273948       0.699965       0.362596      -1.137418      -0.008509      -0.008687      -0.043824       0.045479       0.022638      -0.030796       0.012268      -0.023806      -0.005935      -0.048018       0.018842       0.029175              8.175477       7.243284       1.051168       1.907860       9.673704       1.303665       7.609443           0.003032
           85              O       1.008188       5.053782       0.394869      -0.548663      41.886457 0.54862928E+03  0.13242141E+05                                 9.613698                            7.233713       0.445960       2.195350                    0.997621      27.450206      72.059345       0.709499       0.357664      -1.141222       0.004657       0.043761      -0.007585       0.044657      -0.007894       0.001405      -0.020335       0.082550       0.113922      -0.064945       0.022495       0.042450             11.703371      11.300417       0.643164      -7.253951       6.608649      -1.624236      17.201047          -0.028100
           86              O       2.556573      21.343591       5.493798      -0.397316      28.492377 0.52170272E+03  0.12392339E+05                                 7.383761                            7.086001       0.543012       2.231628                    0.999447      26.353568      67.867001       0.714439       0.360920      -1.142539       0.073755       0.068130      -0.054451       0.114221       0.081064      -0.019726      -0.031988       0.009847      -0.169593      -0.069616      -0.047472       0.117088              7.677777       9.624186       2.017771      -0.812495       6.640306      -0.646399       6.768839           0.237600
           87              O       4.739422      20.282621       6.906772      -0.518298      34.233324 0.57371236E+03  0.14004101E+05                                 8.356723                            7.455746       0.348974       2.173281                    0.997169      27.194275      71.804976       0.690599       0.363345      -1.136661       0.002844       0.012542       0.007701       0.014990       0.022404      -0.035287       0.032175       0.005306      -0.068150      -0.064940       0.028791       0.036149              8.851669       7.404226       1.888837       1.997898      10.962838       2.449364       8.187943          -0.019649
           88              O       5.242848      21.921320       3.207834      -0.493491      39.594279 0.56006747E+03  0.13590712E+05                                 9.265506                            7.368903       0.285752       2.157393                    0.996548      26.915265      70.888125       0.694237       0.363577      -1.136338      -0.001255      -0.054354       0.000543       0.054371       0.029831       0.005001      -0.021085       0.056751       0.072514      -0.058763       0.025772       0.032991             10.880993      12.109093       1.633172      -6.177191       7.498322      -2.633738      13.035565          -0.006764
           89              O       4.349651      20.042350       4.016666      -0.464760      31.087601 0.54844975E+03  0.13235591E+05                                 7.820625                            7.282239       0.445675       2.204260                    0.998521      26.779773      70.273846       0.699963       0.362597      -1.137418       0.008514       0.008680      -0.043820       0.045475       0.022636       0.030811      -0.012266      -0.023803      -0.005910      -0.048028       0.018847       0.029181              8.175486       7.243264       1.051185      -1.907832       9.673774      -1.303693       7.609420           0.003035
           90              O       5.677412      21.942918       0.394869      -0.548641      41.887068 0.54864091E+03  0.13242467E+05                                 9.613684                            7.233722       0.446141       2.195388                    0.997623      27.450727      72.060399       0.709510       0.357657      -1.141229      -0.004661      -0.043774      -0.007595       0.044672      -0.007897      -0.001406       0.020333       0.082551       0.113917      -0.064944       0.022496       0.042449             11.703330      11.300351       0.643173       7.253876       6.608648       1.624260      17.200990          -0.028102
           91              O       0.786227       7.845241       2.143902      -0.397572      28.498211 0.52184179E+03  0.12396475E+05                                 7.384684                            7.086870       0.542989       2.231568                    0.999446      26.356931      67.878059       0.714407       0.360912      -1.142545      -0.073716       0.068127       0.054484       0.114209      -0.080998      -0.019680       0.032228       0.009984      -0.170300      -0.069966      -0.047218       0.117184              7.678758       9.625493      -2.018015      -0.812562       6.641102       0.646455       6.769679           0.236726
           92              O       5.288978       6.784271       0.730928      -0.518310      34.232708 0.57370040E+03  0.14003737E+05                                 8.356612                            7.455648       0.348920       2.173272                    0.997168      27.194052      71.804216       0.690606       0.363343      -1.136663      -0.002834       0.012544      -0.007693       0.014986      -0.022409      -0.035294      -0.032181       0.005304      -0.068191      -0.064955       0.028797       0.036159              8.851556       7.404144      -1.888808       1.997892      10.962677      -2.449351       8.187847          -0.019655
           93              O       4.785552       8.422970       4.429866      -0.493502      39.593432 0.56005149E+03  0.13590236E+05                                 9.265431                            7.368830       0.285666       2.157375                    0.996547      26.914825      70.886873       0.694235       0.363580      -1.136334       0.001246      -0.054349      -0.000543       0.054366      -0.029833       0.005006       0.021083       0.056773       0.072540      -0.058775       0.025785       0.032990             10.880921      12.108968      -1.633194      -6.177158       7.498282       2.633755      13.035513          -0.006882
           94              O       5.678749       6.544000       3.621034      -0.464880      31.089729 0.54850083E+03  0.13237196E+05                                 7.821162                            7.282720       0.445201       2.204103                    0.998521      26.780557      70.277990       0.699917       0.362611      -1.137401      -0.008488       0.008672       0.043800       0.045450      -0.022640       0.030835       0.012275      -0.023824      -0.005983      -0.048059       0.018860       0.029199              8.176081       7.243820      -1.051274      -1.908085       9.674351       1.303838       7.610073           0.003028
           95              O       4.350988       8.444568       7.242831      -0.548653      41.887252 0.54864206E+03  0.13242526E+05                                 9.613802                            7.233790       0.446006       2.195354                    0.997622      27.450558      72.060457       0.709497       0.357663      -1.141222       0.004655      -0.043764       0.007598       0.044662       0.007906      -0.001407      -0.020331       0.082563       0.113911      -0.064950       0.022503       0.042447             11.703494      11.300519      -0.643175       7.254010       6.608711      -1.624267      17.201251          -0.028092
           96              O       5.899373      19.151459       2.143902      -0.397540      28.497216 0.52181823E+03  0.12395773E+05                                 7.384542                            7.086737       0.543029       2.231593                    0.999446      26.356308      67.876020       0.714409       0.360915      -1.142543       0.073699      -0.068157       0.054487       0.114218      -0.080901       0.019661      -0.032318       0.010039      -0.170622      -0.070095      -0.047063       0.117158              7.678607       9.625314      -2.017983       0.812555       6.640961      -0.646434       6.769547           0.236448
           97              O       1.396622      20.212429       0.730928      -0.518341      34.233729 0.57372136E+03  0.14004370E+05                                 8.356759                            7.455773       0.349033       2.173295                    0.997169      27.194563      71.805758       0.690602       0.363342      -1.136664       0.002838      -0.012554      -0.007697       0.014997      -0.022404       0.035285       0.032171       0.005311      -0.068179      -0.064938       0.028785       0.036153              8.851713       7.404257      -1.888844      -1.997915      10.962897       2.449400       8.187984          -0.019675
           98              O       1.900048      18.573730       4.429866      -0.493487      39.594236 0.56006479E+03  0.13590619E+05                                 9.265467                            7.368857       0.285859       2.157425                    0.996548      26.915280      70.887893       0.694244       0.363574      -1.136341      -0.001255       0.054340      -0.000546       0.054358      -0.029832      -0.005002      -0.021084       0.056766       0.072538      -0.058772       0.025778       0.032993             10.880960      12.109006      -1.633207       6.177168       7.498305      -2.633778      13.035570          -0.006840
           99              O       1.006851      20.452700       3.621034      -0.464773      31.089089 0.54848548E+03  0.13236697E+05                                 7.820933                            7.282523       0.445530       2.204202                    0.998521      26.780477      70.276819       0.699942       0.362602      -1.137412       0.008487      -0.008695       0.043801       0.045455      -0.022640      -0.030805      -0.012274      -0.023814      -0.005964      -0.048031       0.018850       0.029181              8.175817       7.243566      -1.051235       1.907946       9.674124      -1.303771       7.609761           0.003149
          100              O       2.334612      18.552132       7.242831      -0.548661      41.888015 0.54865396E+03  0.13242876E+05                                 9.613885                            7.233853       0.446056       2.195362                    0.997622      27.450870      72.061305       0.709496       0.357661      -1.141224      -0.004655       0.043758       0.007594       0.044656       0.007898       0.001409       0.020334       0.082556       0.113921      -0.064948       0.022497       0.042451             11.703597      11.300619      -0.643186      -7.254076       6.608765       1.624293      17.201407          -0.028102

******************************************************
Auxiliary information for the entire system
The total spin magnetic moment of the unit cell is   -4.001379
The total net atomic charge of the unit cell is   -0.000001
Accuracy of reproducing the electrostatic potential in the unit cell:
  The inner radius (bohr) =    5.0000
  The outer radius (bohr) =   12.0000
  Valid grid points have density less than (e/(bohr^3)) =    0.0001
  The number of valid grid points were=        36774
  The rms potential error without charges in kcal/mol is=      3.67756
  The rms potential error with partial charges in kcal/mol is=      0.56286
  The RRMSE value at monopole order=      0.15305
  The rms potential error with partial charges and cloud penetration in kcal/mol is=      0.55843
  The RRMSE value at monopole order with cloud penetration is=      0.15185
  The rms potential error with partial charges and atomic dipoles in kcal/mol is=      0.30974
  The RRMSE value at dipole order=      0.08422
  The rms potential error with partial charges, atomic dipoles and cloud penetration in kcal/mol is=      0.29943
  The RRMSE value at dipole order with cloud penetration=      0.08142

******************************************************
The electron densities and ab initio electrostatic potential were computed in VASP using the PBE functional and
projector augmented wave method. See the main text of the journal article for a description of computational details.
The atomic charges, dipoles, and quadrupoles were computed with the DDEC6 method as described in
(a) T. A. Manz and N. Gabaldon Limas, RSC Adv. 6 (2016) 47771-47801 DOI: 10.1039/c6ra04656h
(b) N. Gabaldon Limas and T. A. Manz, RSC Adv. 8 (2018) 2678-2707 DOI: 10.1039/c7ra11829e.
For each atom in the material, the electron cloud parameters were fit to the spherically averaged atom-in-material
electron density using radial positions for which this density was between 10^-4 and 10^-2 electrons per cubic bohr.
The polarizabilities, dispersion coefficients, and quantum Drude oscillator (QDO) parameters were fit using the MCLF method.
The magnetic structure of the system was optimized in VASP from the default ferromagnetic initial guess using spin polarization.
The atomic spin moments (ASMs) were computed on this optimized magnetic structure using the DDEC6 partition as inputs
to the method of T. A. Manz and D. S. Sholl, J. Chem. Theory Comput. 7 (2011) 4146-4164 DOI: 10.1021/ct200539n.
The RMSE and RRMSE were computed using a uniform grid with Ewald summation.
