# Supplementary material for: A collection of forcefield precursors for metal–organic frameworks
Source: RSC Adv. 2019 Nov 13;9(63):36492–507. doi: 10.1039/c9ra07327b (PMC9075174; doi:10.1039/c9ra07327b)
Supplement: RA-009-C9RA07327B-s3726 [file RA-009-C9RA07327B-s3726.xyz]

  696
jmolscript: load "" {1 1 1} spacegroup "x,y,z" unitcell [{     16.748000     0.000000     0.000000 }, {      0.000000    24.518000     0.000000 }, {      0.000000     0.000000    33.291000 }]
Zn    15.029153    19.010031    28.273048     0.952407
Zn     0.733897     6.875092     2.343021     0.984027
Zn     0.724686    17.025544    28.221114     0.926371
Zn    15.606791     4.676318     3.785187     1.015026
Zn     6.655153    17.766969    21.663452     0.952407
Zn     9.107897     5.383908    14.302479     0.984027
Zn     9.098686    19.751456    21.715386     0.926371
Zn     7.232791     7.582682    12.860313     1.015026
Zn    10.092847    19.010031     5.017952     0.952407
Zn     7.640103     6.875092    30.947979     0.984027
Zn     7.649314    17.025544     5.069886     0.926371
Zn     9.515209     4.676318    29.505813     1.015026
Zn     1.718847    17.766969    11.627548     0.952407
Zn    16.014103     5.383908    18.988521     0.984027
Zn    16.023314    19.751456    11.575614     0.926371
Zn     1.141209     7.582682    20.430687     1.015026
Zn     1.718847     5.507969     5.017952     0.952407
Zn    16.014103    17.642908    30.947979     0.984027
Zn    16.023314     7.492456     5.069886     0.926371
Zn     1.141209    19.841682    29.505813     1.015026
Zn    10.092847     6.751031    11.627548     0.952407
Zn     7.640103    19.134092    18.988521     0.984027
Zn     7.649314     4.766544    11.575614     0.926371
Zn     9.515209    16.935318    20.430687     1.015026
Zn     6.655153     5.507969    28.273048     0.952407
Zn     9.107897    17.642908     2.343021     0.984027
Zn     9.098686     7.492456    28.221114     0.926371
Zn     7.232791    19.841682     3.785187     1.015026
Zn    15.029153     6.751031    21.663452     0.952407
Zn     0.733897    19.134092    14.302479     0.984027
Zn     0.724686     4.766544    21.715386     0.926371
Zn    15.606791    16.935318    12.860313     1.015026
H     13.946060     3.604146     0.203075     0.110865
H     13.192400     2.731305    31.479970     0.117649
H     16.329300     4.388722    29.592370     0.117008
H      0.334960     5.259111    31.606475     0.116766
H     13.112009     2.900479    29.119638     0.104478
H     12.775374     0.782124    28.024364     0.119470
H     13.279489    23.039565    27.867896     0.121190
H     16.662585    23.650063    29.948584     0.118397
H     16.160145     1.392622    30.105051     0.117665
H     16.220438     2.302240    27.395164     0.124172
H     13.147180     4.852112    27.721416     0.111735
H     12.401894    16.270145    32.182410     0.114852
H     10.345240    15.313943    32.668458     0.118465
H      8.826196    16.858577    29.282764     0.117955
H     10.884525    17.814779    28.796715     0.117937
H      7.960324    15.311491    32.362181     0.112861
H      6.826485    14.855456    29.039739     0.114876
H      6.503248    17.199377    32.265637     0.115209
H      0.103838     3.280508    25.520881     0.113568
H     13.825474     5.847543    25.727285     0.118279
H      4.858595    15.720942    28.187490     0.122164
H      4.664318    18.170290    31.343477     0.108429
H      9.383904    11.631339    28.899917     0.120206
H      9.348734    13.891899    29.429244     0.111730
H      7.077705    13.153907    32.605205     0.119361
H      7.163120    10.895799    32.135802     0.109316
H      5.572060     8.654854    16.442425     0.110865
H      4.818400     9.527695    18.456530     0.117649
H      7.955300     7.870278    20.344130     0.117008
H      8.708960     6.999889    18.330025     0.116766
H      4.738009     9.358521    20.816862     0.104478
H      4.401374    11.476876    21.912136     0.119470
H      4.905489    13.737435    22.068604     0.121190
H      8.288585    13.126937    19.987916     0.118397
H      7.786145    10.866378    19.831449     0.117665
H      7.846438     9.956760    22.541336     0.124172
H      4.773180     7.406888    22.215084     0.111735
H      4.027894    20.506855    17.754090     0.114852
H      1.971240    21.463057    17.268042     0.118465
H      0.452196    19.918423    20.653736     0.117955
H      2.510525    18.962221    21.139785     0.117937
H     16.334324    21.465509    17.574319     0.112861
H     15.200485    21.921544    20.896761     0.114876
H     14.877248    19.577623    17.670863     0.115209
H      8.477838     8.978492    24.415619     0.113568
H      5.451474     6.411457    24.209215     0.118279
H     13.232595    21.056058    21.749010     0.122164
H     13.038318    18.606710    18.593024     0.108429
H      1.009904     0.627661    21.036583     0.120206
H      0.974734    22.885101    20.507256     0.111730
H     15.451705    23.623093    17.331295     0.119361
H     15.537120     1.363201    17.800698     0.109316
H     11.175940     3.604146    33.087925     0.110866
H     11.929600     2.731305     1.811030     0.117649
H      8.792700     4.388722     3.698630     0.117008
H      8.039040     5.259111     1.684525     0.116766
H     12.009991     2.900479     4.171362     0.104478
H     12.346626     0.782124     5.266636     0.119470
H     11.842511    23.039565     5.423104     0.121190
H      8.459415    23.650063     3.342416     0.118397
H      8.961855     1.392622     3.185949     0.117665
H      8.901562     2.302240     5.895836     0.124172
H     11.974820     4.852112     5.569584     0.111735
H     12.720106    16.270145     1.108590     0.114852
H     14.776760    15.313943     0.622542     0.118465
H     16.295804    16.858577     4.008236     0.117955
H     14.237475    17.814779     4.494285     0.117937
H      0.413676    15.311491     0.928819     0.112861
H      1.547515    14.855456     4.251261     0.114876
H      1.870752    17.199377     1.025363     0.115209
H      8.270162     3.280508     7.770119     0.113568
H     11.296526     5.847543     7.563715     0.118279
H      3.515405    15.720942     5.103510     0.122164
H      3.709682    18.170290     1.947523     0.108429
H     15.738096    11.631339     4.391083     0.120206
H     15.773266    13.891899     3.861756     0.111730
H      1.296295    13.153907     0.685795     0.119361
H      1.210880    10.895799     1.155198     0.109316
H      2.801940     8.654854    16.848575     0.110866
H      3.555600     9.527695    14.834470     0.117649
H      0.418700     7.870278    12.946870     0.117008
H     16.413040     6.999889    14.960975     0.116766
H      3.635991     9.358521    12.474138     0.104478
H      3.972626    11.476876    11.378864     0.119470
H      3.468511    13.737435    11.222396     0.121190
H      0.085415    13.126937    13.303084     0.118397
H      0.587855    10.866378    13.459551     0.117665
H      0.527562     9.956760    10.749664     0.124172
H      3.600820     7.406888    11.075916     0.111735
H      4.346106    20.506855    15.536910     0.114852
H      6.402760    21.463057    16.022958     0.118465
H      7.921804    19.918423    12.637264     0.117955
H      5.863475    18.962221    12.151215     0.117937
H      8.787676    21.465509    15.716681     0.112861
H      9.921515    21.921544    12.394239     0.114876
H     10.244752    19.577623    15.620137     0.115209
H     16.644162     8.978492     8.875381     0.113568
H      2.922526     6.411457     9.081785     0.118279
H     11.889405    21.056058    11.541990     0.122164
H     12.083682    18.606710    14.697976     0.108429
H      7.364096     0.627661    12.254417     0.120206
H      7.399266    22.885101    12.783744     0.111730
H      9.670295    23.623093    15.959705     0.119361
H      9.584880     1.363201    15.490302     0.109316
H      2.801940    20.913854    33.087925     0.110865
H      3.555600    21.786695     1.811030     0.117649
H      0.418700    20.129278     3.698630     0.117008
H     16.413040    19.258889     1.684525     0.116766
H      3.635991    21.617521     4.171362     0.104478
H      3.972626    23.735876     5.266636     0.119470
H      3.468511     1.478435     5.423104     0.121190
H      0.085415     0.867937     3.342416     0.118397
H      0.587855    23.125378     3.185949     0.117665
H      0.527562    22.215760     5.895836     0.124172
H      3.600820    19.665888     5.569584     0.111735
H      4.346106     8.247855     1.108590     0.114852
H      6.402760     9.204057     0.622542     0.118465
H      7.921804     7.659423     4.008236     0.117955
H      5.863475     6.703221     4.494285     0.117937
H      8.787676     9.206509     0.928819     0.112861
H      9.921515     9.662544     4.251261     0.114876
H     10.244752     7.318623     1.025363     0.115209
H     16.644162    21.237492     7.770119     0.113568
H      2.922526    18.670457     7.563715     0.118279
H     11.889405     8.797058     5.103510     0.122164
H     12.083682     6.347710     1.947523     0.108429
H      7.364096    12.886661     4.391083     0.120206
H      7.399266    10.626101     3.861756     0.111730
H      9.670295    11.364093     0.685795     0.119361
H      9.584880    13.622201     1.155198     0.109316
H     11.175940    15.863146    16.848575     0.110865
H     11.929600    14.990305    14.834470     0.117649
H      8.792700    16.647722    12.946870     0.117008
H      8.039040    17.518111    14.960975     0.116766
H     12.009991    15.159479    12.474138     0.104478
H     12.346626    13.041124    11.378864     0.119470
H     11.842511    10.780565    11.222396     0.121190
H      8.459415    11.391063    13.303084     0.118397
H      8.961855    13.651622    13.459551     0.117665
H      8.901562    14.561240    10.749664     0.124172
H     11.974820    17.111112    11.075916     0.111735
H     12.720106     4.011145    15.536910     0.114852
H     14.776760     3.054943    16.022958     0.118465
H     16.295804     4.599577    12.637264     0.117955
H     14.237475     5.555779    12.151215     0.117937
H      0.413676     3.052491    15.716681     0.112861
H      1.547515     2.596456    12.394239     0.114876
H      1.870752     4.940377    15.620137     0.115209
H      8.270162    15.539508     8.875381     0.113568
H     11.296526    18.106543     9.081785     0.118279
H      3.515405     3.461942    11.541990     0.122164
H      3.709682     5.911290    14.697976     0.108429
H     15.738096    23.890339    12.254417     0.120206
H     15.773266     1.632899    12.783744     0.111730
H      1.296295     0.894907    15.959705     0.119361
H      1.210880    23.154799    15.490302     0.109316
H      5.572060    20.913854     0.203075     0.110866
H      4.818400    21.786695    31.479970     0.117649
H      7.955300    20.129278    29.592370     0.117008
H      8.708960    19.258889    31.606475     0.116766
H      4.738009    21.617521    29.119638     0.104478
H      4.401374    23.735876    28.024364     0.119470
H      4.905489     1.478435    27.867896     0.121190
H      8.288585     0.867937    29.948584     0.118397
H      7.786145    23.125378    30.105051     0.117665
H      7.846438    22.215760    27.395164     0.124172
H      4.773180    19.665888    27.721416     0.111735
H      4.027894     8.247855    32.182410     0.114852
H      1.971240     9.204057    32.668458     0.118465
H      0.452196     7.659423    29.282764     0.117955
H      2.510525     6.703221    28.796715     0.117937
H     16.334324     9.206509    32.362181     0.112861
H     15.200485     9.662544    29.039739     0.114876
H     14.877248     7.318623    32.265637     0.115209
H      8.477838    21.237492    25.520881     0.113568
H      5.451474    18.670457    25.727285     0.118279
H     13.232595     8.797058    28.187490     0.122164
H     13.038318     6.347710    31.343477     0.108429
H      1.009904    12.886661    28.899917     0.120206
H      0.974734    10.626101    29.429244     0.111730
H     15.451705    11.364093    32.605205     0.119361
H     15.537120    13.622201    32.135802     0.109316
H     13.946060    15.863146    16.442425     0.110866
H     13.192400    14.990305    18.456530     0.117649
H     16.329300    16.647722    20.344130     0.117008
H      0.334960    17.518111    18.330025     0.116766
H     13.112009    15.159479    20.816862     0.104478
H     12.775374    13.041124    21.912136     0.119470
H     13.279489    10.780565    22.068604     0.121190
H     16.662585    11.391063    19.987916     0.118397
H     16.160145    13.651622    19.831449     0.117665
H     16.220438    14.561240    22.541336     0.124172
H     13.147180    17.111112    22.215084     0.111735
H     12.401894     4.011145    17.754090     0.114852
H     10.345240     3.054943    17.268042     0.118465
H      8.826196     4.599577    20.653736     0.117955
H     10.884525     5.555779    21.139785     0.117937
H      7.960324     3.052491    17.574319     0.112861
H      6.826485     2.596456    20.896761     0.114876
H      6.503248     4.940377    17.670863     0.115209
H      0.103838    15.539508    24.415619     0.113568
H     13.825474    18.106543    24.209215     0.118279
H      4.858595     3.461942    21.749010     0.122164
H      4.664318     5.911290    18.593024     0.108429
H      9.383904    23.890339    21.036583     0.120206
H      9.348734     1.632899    20.507256     0.111730
H      7.077705     0.894907    17.331295     0.119361
H      7.163120    23.154799    17.800698     0.109316
C     16.069706     5.063457     0.743721     0.623657
C     15.589206     4.517932    32.749355    -0.041940
C     14.424048     3.760816    32.712070    -0.094941
C     13.972521     3.239073    31.505604    -0.162815
C     14.686154     3.474201    30.336091     0.119629
C     15.851312     4.231316    30.373377    -0.158108
C     16.302838     4.753305    31.579843    -0.091912
C     14.086743     2.796523    29.094004    -0.155982
C     14.418018     1.310242    29.080687     0.119934
C     13.555161     0.450396    28.410872    -0.167365
C     13.856793    23.614757    28.317658    -0.090480
C     15.021114    23.120964    28.893925    -0.047455
C     15.883971    23.980565    29.563740    -0.100537
C     15.582339     0.816204    29.656954    -0.158252
C     14.619329     3.471013    27.805642     0.121191
C     15.724697     3.018166    27.072241    -0.165222
C     13.895816     4.526023    27.272320    -0.175690
C     13.175652    17.701260    30.135679     0.619634
C     11.846865    17.137837    30.441623    -0.043746
C     11.685415    16.388812    31.601482    -0.091852
C     10.452929    15.815581    31.892445    -0.151835
C      9.382062    15.991620    31.024216     0.123514
C      9.543345    16.740645    29.864357    -0.167170
C     10.775831    17.313876    29.573061    -0.090242
C      8.064162    15.254609    31.389085    -0.162466
C      6.849932    15.893548    30.771870     0.129063
C      6.360890    15.495376    29.526121    -0.162304
C      6.188386    16.904425    31.440686    -0.148556
C     15.692876     5.112003    24.009136     0.619366
C     15.352892     4.601293    25.326794    -0.042271
C     16.076405     3.579628    25.938683    -0.081993
C     14.287719     5.109551    26.052205    -0.091951
C      3.223990    17.584310    29.192545     0.609490
C      4.535358    17.042217    29.691244    -0.045555
C      5.195230    16.032320    28.997793    -0.096377
C      5.076319    17.469075    30.893715    -0.092842
C     15.374664    21.655033    28.829673     0.623175
C      8.385724     9.572563    30.250866     0.610085
C      8.288585    11.022802    30.487232    -0.039240
C      8.928359    11.927517    29.655623    -0.091251
C      8.883139    13.289246    29.964896    -0.161330
C      8.179723    13.756559    31.026879     0.124483
C      7.543299    12.852336    31.858155    -0.158590
C      7.600242    11.496245    31.576181    -0.102095
C      7.695706     7.195543    15.901779     0.623657
C      7.215206     7.741068    17.187145    -0.041940
C      6.050048     8.498184    17.224430    -0.094941
C      5.598521     9.019927    18.430896    -0.162815
C      6.312154     8.784799    19.600409     0.119629
C      7.477312     8.027684    19.563123    -0.158108
C      7.928838     7.505695    18.356657    -0.091912
C      5.712743     9.462477    20.842496    -0.155982
C      6.044018    10.948758    20.855813     0.119934
C      5.181161    11.808604    21.525628    -0.167365
C      5.482793    13.162243    21.618842    -0.090480
C      6.647114    13.656036    21.042575    -0.047455
C      7.509971    12.796435    20.372760    -0.100537
C      7.208339    11.442796    20.279546    -0.158252
C      6.245329     8.787987    22.130858     0.121191
C      7.350697     9.240834    22.864259    -0.165222
C      5.521816     7.732977    22.664180    -0.175690
C      4.801652    19.075740    19.800821     0.619634
C      3.472865    19.639163    19.494877    -0.043746
C      3.311415    20.388188    18.335018    -0.091852
C      2.078929    20.961419    18.044055    -0.151835
C      1.008062    20.785380    18.912284     0.123514
C      1.169345    20.036355    20.072143    -0.167170
C      2.401831    19.463124    20.363439    -0.090242
C     16.438162    21.522391    18.547415    -0.162466
C     15.223932    20.883452    19.164630     0.129063
C     14.734890    21.281624    20.410379    -0.162304
C     14.562386    19.872575    18.495814    -0.148556
C      7.318876     7.146997    25.927364     0.619366
C      6.978892     7.657707    24.609706    -0.042271
C      7.702405     8.679372    23.997817    -0.081993
C      5.913719     7.149449    23.884295    -0.091951
C     11.597990    19.192690    20.743955     0.609490
C     12.909358    19.734783    20.245256    -0.045555
C     13.569230    20.744680    20.938707    -0.096377
C     13.450319    19.307925    19.042785    -0.092842
C      7.000664    15.121967    21.106827     0.623175
C      0.011724     2.686437    19.685634     0.610085
C     16.662585     1.236198    19.449268    -0.039240
C      0.554359     0.331483    20.280877    -0.091251
C      0.509139    23.487754    19.971604    -0.161330
C     16.553723    23.020441    18.909621     0.124483
C     15.917299    23.924664    18.078345    -0.158590
C     15.974242     0.762755    18.360319    -0.102095
C      9.052294     5.063457    32.547279     0.623657
C      9.532794     4.517932     0.541645    -0.041940
C     10.697952     3.760816     0.578930    -0.094941
C     11.149479     3.239073     1.785396    -0.162815
C     10.435846     3.474201     2.954909     0.119629
C      9.270688     4.231316     2.917623    -0.158108
C      8.819162     4.753305     1.711157    -0.091912
C     11.035257     2.796523     4.196996    -0.155982
C     10.703982     1.310242     4.210313     0.119934
C     11.566839     0.450396     4.880128    -0.167365
C     11.265207    23.614757     4.973342    -0.090480
C     10.100886    23.120964     4.397075    -0.047455
C      9.238029    23.980565     3.727260    -0.100537
C      9.539661     0.816204     3.634046    -0.158252
C     10.502671     3.471013     5.485358     0.121191
C      9.397303     3.018166     6.218759    -0.165222
C     11.226184     4.526023     6.018680    -0.175690
C     11.946348    17.701260     3.155321     0.619634
C     13.275135    17.137837     2.849377    -0.043746
C     13.436585    16.388812     1.689518    -0.091852
C     14.669071    15.815581     1.398555    -0.151835
C     15.739938    15.991620     2.266784     0.123514
C     15.578655    16.740645     3.426643    -0.167170
C     14.346169    17.313876     3.717939    -0.090242
C      0.309838    15.254609     1.901915    -0.162466
C      1.524068    15.893548     2.519130     0.129063
C      2.013110    15.495376     3.764879    -0.162304
C      2.185614    16.904425     1.850314    -0.148556
C      9.429124     5.112003     9.281864     0.619366
C      9.769108     4.601293     7.964206    -0.042271
C      9.045595     3.579628     7.352317    -0.081993
C     10.834281     5.109551     7.238795    -0.091951
C      5.150010    17.584310     4.098455     0.609490
C      3.838642    17.042217     3.599756    -0.045555
C      3.178770    16.032320     4.293207    -0.096377
C      3.297681    17.469075     2.397285    -0.092842
C      9.747336    21.655033     4.461327     0.623175
C     -0.011724     9.572563     3.040134     0.610085
C      0.085415    11.022802     2.803768    -0.039240
C     16.193641    11.927517     3.635377    -0.091251
C     16.238861    13.289246     3.326104    -0.161330
C      0.194277    13.756559     2.264121     0.124483
C      0.830701    12.852336     1.432845    -0.158590
C      0.773758    11.496245     1.714819    -0.102094
C      0.678294     7.195543    17.389221     0.623657
C      1.158794     7.741068    16.103855    -0.041940
C      2.323952     8.498184    16.066570    -0.094941
C      2.775479     9.019927    14.860104    -0.162815
C      2.061846     8.784799    13.690591     0.119629
C      0.896688     8.027684    13.727877    -0.158108
C      0.445162     7.505695    14.934343    -0.091912
C      2.661257     9.462477    12.448504    -0.155982
C      2.329982    10.948758    12.435187     0.119934
C      3.192839    11.808604    11.765372    -0.167365
C      2.891207    13.162243    11.672158    -0.090480
C      1.726886    13.656036    12.248425    -0.047455
C      0.864029    12.796435    12.918240    -0.100537
C      1.165661    11.442796    13.011454    -0.158252
C      2.128671     8.787987    11.160142     0.121191
C      1.023303     9.240834    10.426741    -0.165222
C      2.852184     7.732977    10.626820    -0.175690
C      3.572348    19.075740    13.490179     0.619634
C      4.901135    19.639163    13.796123    -0.043746
C      5.062585    20.388188    14.955982    -0.091852
C      6.295071    20.961419    15.246945    -0.151835
C      7.365938    20.785380    14.378716     0.123514
C      7.204655    20.036355    13.218857    -0.167170
C      5.972169    19.463124    12.927561    -0.090242
C      8.683838    21.522391    14.743585    -0.162466
C      9.898068    20.883452    14.126370     0.129063
C     10.387110    21.281624    12.880621    -0.162304
C     10.559614    19.872575    14.795186    -0.148556
C      1.055124     7.146997     7.363636     0.619366
C      1.395108     7.657707     8.681294    -0.042271
C      0.671595     8.679372     9.293183    -0.081993
C      2.460281     7.149449     9.406705    -0.091951
C     13.524010    19.192690    12.547045     0.609490
C     12.212642    19.734783    13.045744    -0.045555
C     11.552770    20.744680    12.352293    -0.096377
C     11.671681    19.307925    14.248215    -0.092842
C      1.373336    15.121967    12.184173     0.623175
C      8.362276     2.686437    13.605366     0.610085
C      8.459415     1.236198    13.841732    -0.039240
C      7.819641     0.331483    13.010123    -0.091251
C      7.864861    23.487754    13.319396    -0.161330
C      8.568277    23.020441    14.381379     0.124483
C      9.204701    23.924664    15.212655    -0.158590
C      9.147758     0.762755    14.930681    -0.102094
C      0.678294    19.454543    32.547279     0.623657
C      1.158794    20.000068     0.541645    -0.041940
C      2.323952    20.757184     0.578930    -0.094941
C      2.775479    21.278927     1.785396    -0.162815
C      2.061846    21.043799     2.954909     0.119629
C      0.896688    20.286684     2.917623    -0.158108
C      0.445162    19.764695     1.711157    -0.091912
C      2.661257    21.721477     4.196996    -0.155982
C      2.329982    23.207758     4.210313     0.119934
C      3.192839    24.067604     4.880128    -0.167365
C      2.891207     0.903243     4.973342    -0.090480
C      1.726886     1.397036     4.397075    -0.047455
C      0.864029     0.537435     3.727260    -0.100537
C      1.165661    23.701796     3.634046    -0.158252
C      2.128671    21.046987     5.485358     0.121191
C      1.023303    21.499834     6.218759    -0.165222
C      2.852184    19.991977     6.018680    -0.175690
C      3.572348     6.816740     3.155321     0.619634
C      4.901135     7.380163     2.849377    -0.043746
C      5.062585     8.129188     1.689518    -0.091852
C      6.295071     8.702419     1.398555    -0.151835
C      7.365938     8.526380     2.266784     0.123514
C      7.204655     7.777355     3.426643    -0.167170
C      5.972169     7.204124     3.717939    -0.090242
C      8.683838     9.263391     1.901915    -0.162466
C      9.898068     8.624452     2.519130     0.129063
C     10.387110     9.022624     3.764879    -0.162304
C     10.559614     7.613575     1.850314    -0.148556
C      1.055124    19.405997     9.281864     0.619366
C      1.395108    19.916707     7.964206    -0.042271
C      0.671595    20.938372     7.352317    -0.081993
C      2.460281    19.408449     7.238795    -0.091951
C     13.524010     6.933690     4.098455     0.609490
C     12.212642     7.475783     3.599756    -0.045555
C     11.552770     8.485680     4.293207    -0.096377
C     11.671681     7.048925     2.397285    -0.092842
C      1.373336     2.862967     4.461327     0.623175
C      8.362276    14.945437     3.040134     0.610085
C      8.459415    13.495198     2.803768    -0.039240
C      7.819641    12.590483     3.635377    -0.091251
C      7.864861    11.228754     3.326104    -0.161330
C      8.568277    10.761441     2.264121     0.124483
C      9.204701    11.665664     1.432845    -0.158590
C      9.147758    13.021755     1.714819    -0.102095
C      9.052294    17.322457    17.389221     0.623657
C      9.532794    16.776932    16.103855    -0.041940
C     10.697952    16.019816    16.066570    -0.094941
C     11.149479    15.498073    14.860104    -0.162815
C     10.435846    15.733201    13.690591     0.119629
C      9.270688    16.490316    13.727877    -0.158108
C      8.819162    17.012305    14.934343    -0.091912
C     11.035257    15.055523    12.448504    -0.155982
C     10.703982    13.569242    12.435187     0.119934
C     11.566839    12.709396    11.765372    -0.167365
C     11.265207    11.355757    11.672158    -0.090480
C     10.100886    10.861964    12.248425    -0.047455
C      9.238029    11.721565    12.918240    -0.100537
C      9.539661    13.075204    13.011454    -0.158252
C     10.502671    15.730013    11.160142     0.121191
C      9.397303    15.277166    10.426741    -0.165222
C     11.226184    16.785023    10.626820    -0.175690
C     11.946348     5.442260    13.490179     0.619634
C     13.275135     4.878837    13.796123    -0.043746
C     13.436585     4.129812    14.955982    -0.091852
C     14.669071     3.556581    15.246945    -0.151835
C     15.739938     3.732620    14.378716     0.123514
C     15.578655     4.481645    13.218857    -0.167170
C     14.346169     5.054876    12.927561    -0.090242
C      0.309838     2.995609    14.743585    -0.162466
C      1.524068     3.634548    14.126370     0.129063
C      2.013110     3.236376    12.880621    -0.162304
C      2.185614     4.645425    14.795186    -0.148556
C      9.429124    17.371003     7.363636     0.619366
C      9.769108    16.860293     8.681294    -0.042271
C      9.045595    15.838628     9.293183    -0.081993
C     10.834281    17.368551     9.406705    -0.091951
C      5.150010     5.325310    12.547045     0.609490
C      3.838642     4.783217    13.045744    -0.045555
C      3.178770     3.773320    12.352293    -0.096377
C      3.297681     5.210075    14.248215    -0.092842
C      9.747336     9.396033    12.184173     0.623175
C     -0.011724    21.831563    13.605366     0.610085
C      0.085415    23.281802    13.841732    -0.039240
C     16.193641    24.186517    13.010123    -0.091251
C     16.238861     1.030246    13.319396    -0.161330
C      0.194277     1.497559    14.381379     0.124483
C      0.830701     0.593336    15.212655    -0.158590
C      0.773758    23.755245    14.930681    -0.102095
C      7.695706    19.454543     0.743721     0.623657
C      7.215206    20.000068    32.749355    -0.041940
C      6.050048    20.757184    32.712070    -0.094941
C      5.598521    21.278927    31.505604    -0.162815
C      6.312154    21.043799    30.336091     0.119629
C      7.477312    20.286684    30.373377    -0.158108
C      7.928838    19.764695    31.579843    -0.091912
C      5.712743    21.721477    29.094004    -0.155982
C      6.044018    23.207758    29.080687     0.119934
C      5.181161    24.067604    28.410872    -0.167365
C      5.482793     0.903243    28.317658    -0.090480
C      6.647114     1.397036    28.893925    -0.047455
C      7.509971     0.537435    29.563740    -0.100537
C      7.208339    23.701796    29.656954    -0.158252
C      6.245329    21.046987    27.805642     0.121191
C      7.350697    21.499834    27.072241    -0.165222
C      5.521816    19.991977    27.272320    -0.175690
C      4.801652     6.816740    30.135679     0.619634
C      3.472865     7.380163    30.441623    -0.043746
C      3.311415     8.129188    31.601482    -0.091852
C      2.078929     8.702419    31.892445    -0.151835
C      1.008062     8.526380    31.024216     0.123514
C      1.169345     7.777355    29.864357    -0.167170
C      2.401831     7.204124    29.573061    -0.090242
C     16.438162     9.263391    31.389085    -0.162466
C     15.223932     8.624452    30.771870     0.129063
C     14.734890     9.022624    29.526121    -0.162304
C     14.562386     7.613575    31.440686    -0.148556
C      7.318876    19.405997    24.009136     0.619366
C      6.978892    19.916707    25.326794    -0.042271
C      7.702405    20.938372    25.938683    -0.081993
C      5.913719    19.408449    26.052205    -0.091951
C     11.597990     6.933690    29.192545     0.609490
C     12.909358     7.475783    29.691244    -0.045555
C     13.569230     8.485680    28.997793    -0.096377
C     13.450319     7.048925    30.893715    -0.092842
C      7.000664     2.862967    28.829673     0.623175
C      0.011724    14.945437    30.250866     0.610085
C     16.662585    13.495198    30.487232    -0.039240
C      0.554359    12.590483    29.655623    -0.091251
C      0.509139    11.228754    29.964896    -0.161330
C     16.553723    10.761441    31.026879     0.124483
C     15.917299    11.665664    31.858155    -0.158590
C     15.974242    13.021755    31.576181    -0.102095
C     16.069706    17.322457    15.901779     0.623657
C     15.589206    16.776932    17.187145    -0.041940
C     14.424048    16.019816    17.224430    -0.094941
C     13.972521    15.498073    18.430896    -0.162815
C     14.686154    15.733201    19.600409     0.119629
C     15.851312    16.490316    19.563123    -0.158108
C     16.302838    17.012305    18.356657    -0.091912
C     14.086743    15.055523    20.842496    -0.155982
C     14.418018    13.569242    20.855813     0.119934
C     13.555161    12.709396    21.525628    -0.167365
C     13.856793    11.355757    21.618842    -0.090480
C     15.021114    10.861964    21.042575    -0.047455
C     15.883971    11.721565    20.372760    -0.100537
C     15.582339    13.075204    20.279546    -0.158252
C     14.619329    15.730013    22.130858     0.121191
C     15.724697    15.277166    22.864259    -0.165222
C     13.895816    16.785023    22.664180    -0.175690
C     13.175652     5.442260    19.800821     0.619634
C     11.846865     4.878837    19.494877    -0.043746
C     11.685415     4.129812    18.335018    -0.091852
C     10.452929     3.556581    18.044055    -0.151835
C      9.382062     3.732620    18.912284     0.123514
C      9.543345     4.481645    20.072143    -0.167170
C     10.775831     5.054876    20.363439    -0.090242
C      8.064162     2.995609    18.547415    -0.162466
C      6.849932     3.634548    19.164630     0.129063
C      6.360890     3.236376    20.410379    -0.162304
C      6.188386     4.645425    18.495814    -0.148556
C     15.692876    17.371003    25.927364     0.619366
C     15.352892    16.860293    24.609706    -0.042271
C     16.076405    15.838628    23.997817    -0.081993
C     14.287719    17.368551    23.884295    -0.091951
C      3.223990     5.325310    20.743955     0.609490
C      4.535358     4.783217    20.245256    -0.045555
C      5.195230     3.773320    20.938707    -0.096377
C      5.076319     5.210075    19.042785    -0.092842
C     15.374664     9.396033    21.106827     0.623175
C      8.385724    21.831563    19.685634     0.610085
C      8.288585    23.281802    19.449268    -0.039240
C      8.928359    24.186517    20.280877    -0.091251
C      8.883139     1.030246    19.971604    -0.161330
C      8.179723     1.497559    18.909621     0.124483
C      7.543299     0.593336    18.078345    -0.158590
C      7.600242    23.755245    18.360319    -0.102095
O     14.614305    20.897182    28.174506    -0.543867
O     15.597412     4.501260     1.776075    -0.583275
O      0.115561     6.011568     0.734732    -0.528563
O      8.688862     9.257016    29.043401    -0.566691
O      8.055788     8.792890    31.149390    -0.544517
O     14.071335    17.599266    31.005906    -0.571400
O     13.366746    18.238450    29.016769    -0.557658
O     14.999509     6.021866    23.492793    -0.553627
O     16.699431     4.590015    23.477812    -0.553026
O      2.828737    18.650843    29.726866    -0.574606
O      2.649534    16.958855    28.287696    -0.525424
O     16.553891    18.378448    29.269780    -1.027301
O     16.309202    21.266668    29.472855    -0.573335
O      6.240305    15.879818    21.761994    -0.543867
O      7.223412     7.757740    14.869425    -0.583275
O      8.489561     6.247432    15.910768    -0.528563
O      0.314862     3.001984    20.893099    -0.566691
O     16.429788     3.466110    18.787110    -0.544517
O      5.697335    19.177734    18.930594    -0.571400
O      4.992746    18.538550    20.919731    -0.557658
O      6.625509     6.237134    26.443707    -0.553627
O      8.325431     7.668985    26.458688    -0.553026
O     11.202737    18.126157    20.209634    -0.574606
O     11.023534    19.818145    21.648804    -0.525424
O      8.179891    18.398552    20.666720    -1.027301
O      7.935202    15.510332    20.463645    -0.573335
O     10.507695    20.897182     5.116494    -0.543867
O      9.524588     4.501260    31.514925    -0.583275
O      8.258439     6.011568    32.556268    -0.528563
O     16.433138     9.257016     4.247599    -0.566691
O      0.318212     8.792890     2.141610    -0.544517
O     11.050665    17.599266     2.285094    -0.571400
O     11.755254    18.238450     4.274231    -0.557658
O     10.122491     6.021866     9.798207    -0.553627
O      8.422569     4.590015     9.813188    -0.553026
O      5.545263    18.650843     3.564134    -0.574606
O      5.724466    16.958855     5.003304    -0.525424
O      8.568109    18.378448     4.021220    -1.027301
O      8.812798    21.266668     3.818145    -0.573335
O      2.133695    15.879818    11.529006    -0.543867
O      1.150588     7.757740    18.421575    -0.583275
O     16.632439     6.247432    17.380232    -0.528563
O      8.059138     3.001984    12.397901    -0.566691
O      8.692212     3.466110    14.503890    -0.544517
O      2.676665    19.177734    14.360406    -0.571400
O      3.381254    18.538550    12.371269    -0.557658
O      1.748491     6.237134     6.847293    -0.553627
O      0.048569     7.668985     6.832312    -0.553026
O     13.919263    18.126157    13.081366    -0.574606
O     14.098466    19.818145    11.642196    -0.525424
O      0.194109    18.398552    12.624280    -1.027301
O      0.438798    15.510332    12.827355    -0.573335
O      2.133695     3.620818     5.116494    -0.543867
O      1.150588    20.016740    31.514925    -0.583275
O     16.632439    18.506432    32.556268    -0.528563
O      8.059138    15.260984     4.247599    -0.566691
O      8.692212    15.725110     2.141610    -0.544517
O      2.676665     6.918734     2.285094    -0.571400
O      3.381254     6.279550     4.274231    -0.557658
O      1.748491    18.496134     9.798207    -0.553627
O      0.048569    19.927985     9.813188    -0.553026
O     13.919263     5.867157     3.564134    -0.574606
O     14.098466     7.559145     5.003304    -0.525424
O      0.194109     6.139552     4.021220    -1.027301
O      0.438798     3.251332     3.818145    -0.573335
O     10.507695     8.638182    11.529006    -0.543867
O      9.524588    16.760260    18.421575    -0.583275
O      8.258439    18.270568    17.380232    -0.528563
O     16.433138    21.516016    12.397901    -0.566691
O      0.318212    21.051890    14.503890    -0.544517
O     11.050665     5.340266    14.360406    -0.571400
O     11.755254     5.979450    12.371269    -0.557658
O     10.122491    18.280866     6.847293    -0.553627
O      8.422569    16.849015     6.832312    -0.553026
O      5.545263     6.391843    13.081366    -0.574606
O      5.724466     4.699855    11.642196    -0.525424
O      8.568109     6.119448    12.624280    -1.027301
O      8.812798     9.007668    12.827355    -0.573335
O      6.240305     3.620818    28.174506    -0.543867
O      7.223412    20.016740     1.776075    -0.583275
O      8.489561    18.506432     0.734732    -0.528563
O      0.314862    15.260984    29.043401    -0.566691
O     16.429788    15.725110    31.149390    -0.544517
O      5.697335     6.918734    31.005906    -0.571400
O      4.992746     6.279550    29.016769    -0.557658
O      6.625509    18.496134    23.492793    -0.553627
O      8.325431    19.927985    23.477812    -0.553026
O     11.202737     5.867157    29.726866    -0.574606
O     11.023534     7.559145    28.287696    -0.525424
O      8.179891     6.139552    29.269780    -1.027301
O      7.935202     3.251332    29.472855    -0.573335
O     14.614305     8.638182    21.761994    -0.543867
O     15.597412    16.760260    14.869425    -0.583275
O      0.115561    18.270568    15.910768    -0.528563
O      8.688862    21.516016    20.893099    -0.566691
O      8.055788    21.051890    18.787110    -0.544517
O     14.071335     5.340266    18.930594    -0.571400
O     13.366746     5.979450    20.919731    -0.557658
O     14.999509    18.280866    26.443707    -0.553627
O     16.699431    16.849015    26.458688    -0.553026
O      2.828737     6.391843    20.209634    -0.574606
O      2.649534     4.699855    21.648804    -0.525424
O     16.553891     6.119448    20.666720    -1.027301
O     16.309202     9.007668    20.463645    -0.573335

The following XYZ coordinates are in angstroms. Other properties are in atomic units.
The sperically averaged electron density of each atom fit to a function of the form exp(a - br)
eigen_1, eigen_2 and eigen_3 are the three eigenvalues of traceless quadrupole moment tensor
  atom number  atomic symbol              X              Y              Z     net charge C6 coefficient C8 coefficient C10 coefficient fluctuating dipole atomic polarizability isotropic forcefield polarizability              a              b squared Pearson coefficient          <r^3>          <r^4>         wp_QDO          m_QDO          q_QDO       dipole_x       dipole_y       dipole_z         dipole            Qxy            Qxz            Qyz     Q(x^2-y^2)  Q(3z^2 - R^2)        eigen_1        eigen_2        eigen_3 static polarizability      alpha(xx)      alpha(xy)      alpha(xz)      alpha(yy)      alpha(yz)      alpha(zz) atomic spin moment
            1             Zn      15.029153      19.010031      28.273048       0.952407      87.424260 0.17677404E+04  0.55726730E+05                                16.505981                           14.057776       0.002291       1.875394                    0.998453      45.672996     126.075449       0.463463       0.419224      -1.125113      -0.039484      -0.006896      -0.007996       0.040871      -0.028769       0.083690      -0.010813       0.064538       0.019710      -0.070530      -0.037478       0.108007             19.554998      16.985845      -0.021996      -0.600975      22.008370       1.611995      19.670777           0.000000
            2             Zn       0.733897       6.875092       2.343021       0.984027      81.083327 0.16755772E+04  0.52086335E+05                                15.650709                           13.654975       0.022574       1.892777                    0.998182      44.620168     122.059102       0.472170       0.417300      -1.127114       0.020694       0.004969      -0.015733       0.026466       0.020357      -0.042568      -0.044681      -0.019231       0.165970      -0.054307      -0.039170       0.093477             18.186651      19.071151       2.273193       2.241357      18.097648       0.877538      17.391152          -0.000000
            3             Zn       0.724686      17.025544      28.221114       0.926371      90.771899 0.18100670E+04  0.57435812E+05                                16.888378                           14.210785       0.015221       1.867776                    0.998893      46.531834     129.133126       0.461366       0.418382      -1.124969       0.002977      -0.059833      -0.025408       0.065073      -0.049122      -0.037900       0.085367      -0.027842       0.014595      -0.078392      -0.042897       0.121289             20.526751      23.113321      -0.037850       5.630038      15.728022      -1.104657      22.738911           0.000001
            4             Zn      15.606791       4.676318       3.785187       1.015026      82.746172 0.16014264E+04  0.49310455E+05                                16.062745                           13.497957       0.127057       1.913377                    0.999484      44.600691     122.148357       0.466245       0.426639      -1.118866      -0.032367      -0.085362      -0.034812       0.097705       0.117679       0.002109      -0.023168      -0.044364      -0.095743      -0.107415      -0.029911       0.137326             19.151117      23.765692      -5.344419       1.639352      19.112743      -0.659096      14.574916          -0.000001
            5             Zn       6.655153      17.766969      21.663452       0.952407      87.424260 0.17677404E+04  0.55726731E+05                                16.505981                           14.057776       0.002291       1.875394                    0.998453      45.672996     126.075449       0.463463       0.419224      -1.125113      -0.039484       0.006896       0.007996       0.040871       0.028769      -0.083690      -0.010813       0.064538       0.019710      -0.070530      -0.037478       0.108007             19.554997      16.985845       0.021996       0.600975      22.008370       1.611995      19.670777           0.000000
            6             Zn       9.107897       5.383908      14.302479       0.984027      81.083327 0.16755772E+04  0.52086335E+05                                15.650709                           13.654975       0.022574       1.892777                    0.998182      44.620168     122.059102       0.472170       0.417300      -1.127114       0.020694      -0.004969       0.015733       0.026466      -0.020357       0.042568      -0.044681      -0.019231       0.165970      -0.054307      -0.039170       0.093477             18.186651      19.071151      -2.273193      -2.241357      18.097649       0.877538      17.391152          -0.000000
            7             Zn       9.098686      19.751456      21.715386       0.926371      90.771900 0.18100670E+04  0.57435812E+05                                16.888379                           14.210785       0.015221       1.867776                    0.998893      46.531834     129.133127       0.461366       0.418382      -1.124969       0.002977       0.059833       0.025408       0.065073       0.049122       0.037900       0.085367      -0.027842       0.014595      -0.078392      -0.042897       0.121289             20.526752      23.113322       0.037850      -5.630038      15.728022      -1.104657      22.738911           0.000001
            8             Zn       7.232791       7.582682      12.860313       1.015026      82.746173 0.16014264E+04  0.49310454E+05                                16.062745                           13.497957       0.127057       1.913377                    0.999484      44.600691     122.148357       0.466245       0.426639      -1.118866      -0.032367       0.085362       0.034812       0.097705      -0.117679      -0.002109      -0.023168      -0.044364      -0.095743      -0.107415      -0.029911       0.137326             19.151117      23.765692       5.344420      -1.639352      19.112743      -0.659096      14.574916          -0.000001
            9             Zn      10.092847      19.010031       5.017952       0.952407      87.424260 0.17677404E+04  0.55726731E+05                                16.505981                           14.057776       0.002291       1.875394                    0.998453      45.672996     126.075449       0.463463       0.419224      -1.125113       0.039484      -0.006896       0.007996       0.040871       0.028769       0.083690       0.010813       0.064538       0.019710      -0.070530      -0.037478       0.108007             19.554997      16.985845       0.021996      -0.600975      22.008370      -1.611995      19.670777           0.000000
           10             Zn       7.640103       6.875092      30.947979       0.984027      81.083327 0.16755772E+04  0.52086335E+05                                15.650709                           13.654975       0.022574       1.892777                    0.998182      44.620168     122.059102       0.472170       0.417300      -1.127114      -0.020694       0.004969       0.015733       0.026466      -0.020357      -0.042568       0.044681      -0.019231       0.165970      -0.054307      -0.039170       0.093477             18.186651      19.071151      -2.273193       2.241357      18.097649      -0.877538      17.391152          -0.000000
           11             Zn       7.649314      17.025544       5.069886       0.926371      90.771899 0.18100670E+04  0.57435812E+05                                16.888378                           14.210785       0.015221       1.867776                    0.998893      46.531834     129.133126       0.461366       0.418382      -1.124969      -0.002977      -0.059833       0.025408       0.065073       0.049122      -0.037900      -0.085367      -0.027842       0.014595      -0.078392      -0.042897       0.121289             20.526751      23.113321       0.037850       5.630038      15.728022       1.104657      22.738911           0.000001
           12             Zn       9.515209       4.676318      29.505813       1.015026      82.746174 0.16014265E+04  0.49310456E+05                                16.062745                           13.497957       0.127057       1.913377                    0.999484      44.600691     122.148358       0.466245       0.426639      -1.118866       0.032367      -0.085362       0.034812       0.097705      -0.117679       0.002109       0.023168      -0.044364      -0.095743      -0.107415      -0.029911       0.137326             19.151117      23.765693       5.344419       1.639353      19.112743       0.659096      14.574916          -0.000001
           13             Zn       1.718847      17.766969      11.627548       0.952407      87.424262 0.17677404E+04  0.55726732E+05                                16.505981                           14.057775       0.002291       1.875394                    0.998453      45.672997     126.075450       0.463463       0.419224      -1.125113       0.039484       0.006896      -0.007996       0.040871      -0.028769      -0.083690       0.010813       0.064538       0.019710      -0.070530      -0.037478       0.108007             19.554997      16.985845      -0.021996       0.600975      22.008370      -1.611995      19.670777           0.000000
           14             Zn      16.014103       5.383908      18.988521       0.984027      81.083326 0.16755772E+04  0.52086334E+05                                15.650709                           13.654975       0.022574       1.892777                    0.998182      44.620168     122.059101       0.472170       0.417300      -1.127114      -0.020694      -0.004969      -0.015733       0.026466       0.020357       0.042568       0.044681      -0.019231       0.165970      -0.054307      -0.039170       0.093477             18.186650      19.071151       2.273193      -2.241357      18.097648      -0.877538      17.391152          -0.000000
           15             Zn      16.023314      19.751456      11.575614       0.926371      90.771900 0.18100670E+04  0.57435813E+05                                16.888379                           14.210785       0.015221       1.867776                    0.998893      46.531834     129.133128       0.461366       0.418382      -1.124969      -0.002977       0.059833      -0.025408       0.065073      -0.049122       0.037900      -0.085367      -0.027842       0.014595      -0.078392      -0.042897       0.121289             20.526752      23.113321      -0.037850      -5.630038      15.728023       1.104657      22.738911           0.000001
           16             Zn       1.141209       7.582682      20.430687       1.015026      82.746173 0.16014264E+04  0.49310454E+05                                16.062745                           13.497957       0.127057       1.913377                    0.999484      44.600691     122.148357       0.466245       0.426639      -1.118866       0.032367       0.085362      -0.034812       0.097705       0.117679      -0.002109       0.023168      -0.044364      -0.095743      -0.107415      -0.029911       0.137326             19.151117      23.765692      -5.344419      -1.639352      19.112743       0.659096      14.574916          -0.000001
           17             Zn       1.718847       5.507969       5.017952       0.952407      87.424260 0.17677403E+04  0.55726730E+05                                16.505980                           14.057776       0.002291       1.875394                    0.998453      45.672996     126.075448       0.463463       0.419224      -1.125113       0.039484       0.006896       0.007996       0.040871      -0.028769       0.083690      -0.010813       0.064538       0.019710      -0.070530      -0.037478       0.108007             19.554997      16.985845      -0.021996      -0.600975      22.008370       1.611995      19.670777           0.000000
           18             Zn      16.014103      17.642908      30.947979       0.984027      81.083327 0.16755772E+04  0.52086335E+05                                15.650709                           13.654975       0.022574       1.892777                    0.998182      44.620168     122.059102       0.472170       0.417300      -1.127114      -0.020694      -0.004969       0.015733       0.026466       0.020357      -0.042568      -0.044681      -0.019231       0.165970      -0.054307      -0.039170       0.093477             18.186651      19.071151       2.273193       2.241357      18.097648       0.877538      17.391152          -0.000000
           19             Zn      16.023314       7.492456       5.069886       0.926371      90.771900 0.18100670E+04  0.57435811E+05                                16.888378                           14.210785       0.015221       1.867776                    0.998893      46.531834     129.133126       0.461366       0.418382      -1.124969      -0.002977       0.059833       0.025408       0.065073      -0.049122      -0.037900       0.085367      -0.027842       0.014595      -0.078392      -0.042897       0.121289             20.526751      23.113321      -0.037850       5.630038      15.728022      -1.104657      22.738911           0.000001
           20             Zn       1.141209      19.841682      29.505813       1.015026      82.746170 0.16014264E+04  0.49310452E+05                                16.062745                           13.497956       0.127057       1.913377                    0.999484      44.600690     122.148354       0.466245       0.426639      -1.118866       0.032367       0.085362       0.034812       0.097705       0.117679       0.002109      -0.023168      -0.044364      -0.095743      -0.107415      -0.029911       0.137326             19.151117      23.765692      -5.344419       1.639352      19.112743      -0.659096      14.574916          -0.000001
           21             Zn      10.092847       6.751031      11.627548       0.952407      87.424260 0.17677404E+04  0.55726731E+05                                16.505981                           14.057776       0.002291       1.875394                    0.998453      45.672996     126.075449       0.463463       0.419224      -1.125113       0.039484      -0.006896      -0.007996       0.040871       0.028769      -0.083690      -0.010813       0.064538       0.019710      -0.070530      -0.037478       0.108007             19.554997      16.985845       0.021996       0.600975      22.008370       1.611995      19.670778           0.000000
           22             Zn       7.640103      19.134092      18.988521       0.984027      81.083327 0.16755772E+04  0.52086336E+05                                15.650709                           13.654975       0.022574       1.892777                    0.998182      44.620168     122.059103       0.472170       0.417300      -1.127114      -0.020694       0.004969      -0.015733       0.026466      -0.020357       0.042568      -0.044681      -0.019231       0.165970      -0.054307      -0.039170       0.093477             18.186651      19.071151      -2.273193      -2.241357      18.097649       0.877539      17.391153          -0.000000
           23             Zn       7.649314       4.766544      11.575614       0.926371      90.771899 0.18100670E+04  0.57435810E+05                                16.888378                           14.210785       0.015221       1.867776                    0.998893      46.531834     129.133125       0.461366       0.418382      -1.124969      -0.002977      -0.059833      -0.025408       0.065073       0.049122       0.037900       0.085367      -0.027842       0.014595      -0.078392      -0.042897       0.121289             20.526751      23.113321       0.037850      -5.630038      15.728022      -1.104657      22.738910           0.000001
           24             Zn       9.515209      16.935318      20.430687       1.015026      82.746170 0.16014264E+04  0.49310452E+05                                16.062744                           13.497956       0.127057       1.913377                    0.999484      44.600691     122.148355       0.466245       0.426639      -1.118866       0.032367      -0.085362      -0.034812       0.097705      -0.117679      -0.002109      -0.023168      -0.044364      -0.095743      -0.107415      -0.029911       0.137326             19.151116      23.765691       5.344419      -1.639352      19.112742      -0.659096      14.574915          -0.000001
           25             Zn       6.655153       5.507969      28.273048       0.952407      87.424260 0.17677404E+04  0.55726731E+05                                16.505981                           14.057776       0.002291       1.875394                    0.998453      45.672996     126.075449       0.463463       0.419224      -1.125113      -0.039484       0.006896      -0.007996       0.040871       0.028769       0.083690       0.010813       0.064538       0.019710      -0.070530      -0.037478       0.108007             19.554997      16.985845       0.021996      -0.600975      22.008370      -1.611995      19.670777           0.000000
           26             Zn       9.107897      17.642908       2.343021       0.984027      81.083327 0.16755772E+04  0.52086335E+05                                15.650709                           13.654975       0.022574       1.892777                    0.998182      44.620168     122.059102       0.472170       0.417300      -1.127114       0.020694      -0.004969      -0.015733       0.026466      -0.020357      -0.042568       0.044681      -0.019231       0.165970      -0.054307      -0.039170       0.093477             18.186651      19.071151      -2.273193       2.241357      18.097648      -0.877538      17.391152          -0.000000
           27             Zn       9.098686       7.492456      28.221114       0.926371      90.771897 0.18100669E+04  0.57435810E+05                                16.888378                           14.210785       0.015221       1.867776                    0.998893      46.531833     129.133124       0.461366       0.418382      -1.124969       0.002977       0.059833      -0.025408       0.065073       0.049122      -0.037900      -0.085367      -0.027842       0.014595      -0.078392      -0.042897       0.121289             20.526751      23.113321       0.037850       5.630038      15.728022       1.104657      22.738911           0.000001
           28             Zn       7.232791      19.841682       3.785187       1.015026      82.746171 0.16014264E+04  0.49310453E+05                                16.062745                           13.497956       0.127057       1.913377                    0.999484      44.600691     122.148356       0.466245       0.426639      -1.118866      -0.032367       0.085362      -0.034812       0.097705      -0.117679       0.002109       0.023168      -0.044364      -0.095743      -0.107415      -0.029911       0.137326             19.151117      23.765692       5.344419       1.639352      19.112743       0.659096      14.574915          -0.000001
           29             Zn      15.029153       6.751031      21.663452       0.952407      87.424260 0.17677404E+04  0.55726731E+05                                16.505981                           14.057776       0.002291       1.875394                    0.998453      45.672996     126.075449       0.463463       0.419224      -1.125113      -0.039484      -0.006896       0.007996       0.040871      -0.028769      -0.083690       0.010813       0.064538       0.019710      -0.070530      -0.037478       0.108007             19.554998      16.985845      -0.021996       0.600975      22.008370      -1.611995      19.670778           0.000000
           30             Zn       0.733897      19.134092      14.302479       0.984027      81.083327 0.16755772E+04  0.52086335E+05                                15.650709                           13.654975       0.022574       1.892777                    0.998182      44.620168     122.059102       0.472170       0.417300      -1.127114       0.020694       0.004969       0.015733       0.026466       0.020357       0.042568       0.044681      -0.019231       0.165970      -0.054307      -0.039170       0.093477             18.186651      19.071151       2.273193      -2.241357      18.097648      -0.877539      17.391152          -0.000000
           31             Zn       0.724686       4.766544      21.715386       0.926371      90.771897 0.18100669E+04  0.57435810E+05                                16.888378                           14.210785       0.015221       1.867776                    0.998893      46.531833     129.133124       0.461366       0.418382      -1.124969       0.002977      -0.059833       0.025408       0.065073      -0.049122       0.037900      -0.085367      -0.027842       0.014595      -0.078392      -0.042897       0.121289             20.526751      23.113321      -0.037850      -5.630038      15.728022       1.104657      22.738911           0.000001
           32             Zn      15.606791      16.935318      12.860313       1.015026      82.746170 0.16014264E+04  0.49310451E+05                                16.062744                           13.497956       0.127057       1.913377                    0.999484      44.600691     122.148355       0.466245       0.426639      -1.118866      -0.032367      -0.085362       0.034812       0.097705       0.117679      -0.002109       0.023168      -0.044364      -0.095743      -0.107415      -0.029911       0.137326             19.151116      23.765692      -5.344419      -1.639352      19.112742       0.659096      14.574915          -0.000001
           33              H      13.946060       3.604146       0.203075       0.110865       1.092789 0.76927939E+01  0.74476061E+02                                 1.717485                            1.592569      -1.041798       2.380845                    0.997222       3.478373       9.539771       0.511717       1.236356      -0.718044      -0.021128      -0.008292       0.031007       0.038427       0.011239      -0.008448      -0.000356       0.004603       0.006460      -0.014306      -0.000134       0.014439              1.792326       1.793108       0.119488      -0.455585       1.394569      -0.057051       2.189302          -0.000001
           34              H      13.192400       2.731305      31.479970       0.117649       1.135491 0.83812989E+01  0.82379814E+02                                 1.739099                            1.650339      -0.815576       2.492482                    0.999456       3.304607       8.946493       0.511364       1.218614      -0.725187      -0.029914      -0.020670       0.001607       0.036396       0.013796      -0.002319       0.001161       0.012010       0.016159      -0.017956       0.005361       0.012595              1.782018       2.054906       0.376120      -0.077537       1.681526       0.102186       1.609622          -0.000002
           35              H      16.329300       4.388722      29.592370       0.117008       1.084892 0.80964279E+01  0.79432923E+02                                 1.720648                            1.647256      -0.988702       2.407375                    0.998623       3.435712       9.501484       0.496751       1.256782      -0.714742       0.021990       0.010144      -0.026578       0.035956       0.010504      -0.007091      -0.001344       0.009809       0.007025      -0.013285      -0.000989       0.014273              1.753007       1.592423       0.139250      -0.294296       1.481938       0.006089       2.184660          -0.000000
           36              H       0.334960       5.259111      31.606475       0.116766       1.182878 0.87645010E+01  0.87824486E+02                                 1.830247                            1.718546      -1.101776       2.360236                    0.996456       3.549456       9.963192       0.483717       1.263649      -0.712828       0.034186       0.020116       0.000583       0.039670       0.008867      -0.000740       0.001599       0.020894       0.001602      -0.014180       0.000742       0.013438              1.889581       2.202244       0.557382       0.050618       1.876764       0.075132       1.589735          -0.000001
           37              H      13.112009       2.900479      29.119638       0.104478       1.222378 0.97439864E+01  0.10072903E+03                                 1.915041                            1.839492      -0.996287       2.392619                    0.995969       3.769150      10.911054       0.454986       1.302238      -0.704193      -0.035171       0.003459       0.001633       0.035378      -0.000100      -0.001664       0.000224       0.013988      -0.012907      -0.004945      -0.004404       0.009349              1.986577       2.295345      -0.138168      -0.066834       1.862611       0.040422       1.801777          -0.000001
           38              H      12.775374       0.782124      28.024364       0.119470       1.126231 0.82119636E+01  0.79514478E+02                                 1.664346                            1.583265      -0.841505       2.482203                    0.999389       3.172449       8.253642       0.552606       1.144699      -0.743940      -0.028678       0.009182      -0.018015       0.035090      -0.001450       0.013650       0.004006      -0.002708      -0.031654      -0.019436       0.007167       0.012268              1.688864       1.948337      -0.231990       0.297884       1.657767      -0.077777       1.460487           0.000000
           39              H      13.279489      23.039565      27.867896       0.121190       1.143417 0.81316686E+01  0.78523522E+02                                 1.675288                            1.568882      -0.908307       2.453683                    0.998861       3.190402       8.282094       0.558797       1.135094      -0.745702      -0.027120      -0.023440      -0.020694       0.041391       0.003112       0.015105       0.004023       0.009023      -0.018894      -0.016166      -0.002316       0.018482              1.721527       1.701718       0.305854       0.276548       1.946233       0.280955       1.516630          -0.000000
           40              H      16.662585      23.650063      29.948584       0.118397       1.119488 0.80060258E+01  0.77227826E+02                                 1.667361                            1.568555      -0.935046       2.437903                    0.998658       3.225868       8.447320       0.550979       1.152429      -0.740785       0.032536      -0.010570       0.020365       0.039813       0.000900       0.014698       0.002602       0.009598      -0.017781      -0.015512      -0.001863       0.017374              1.709229       1.913910      -0.365708       0.301711       1.776642      -0.148314       1.437134          -0.000002
           41              H      16.160145       1.392622      30.105051       0.117665       1.151095 0.85090473E+01  0.83914489E+02                                 1.743991                            1.652491      -0.998161       2.402464                    0.998602       3.372858       9.133023       0.516085       1.203451      -0.727789       0.026126       0.016148       0.019453       0.036356      -0.000536       0.015848       0.000040       0.008511      -0.015859      -0.016180      -0.001614       0.017794              1.792122       1.635630       0.247488       0.240426       2.135396       0.343528       1.605340          -0.000002
           42              H      16.220438       2.302240      27.395164       0.124172       1.145229 0.84100344E+01  0.83192898E+02                                 1.792467                            1.685245      -1.394612       2.256324                    0.996675       3.340807       9.239268       0.488943       1.266367      -0.714281       0.018356      -0.022191       0.003022       0.028957      -0.012107      -0.008693      -0.000330       0.007969      -0.002915      -0.014657      -0.001488       0.016145              1.843261       1.606259      -0.329143       0.098285       2.116829      -0.448915       1.806697          -0.000000
           43              H      13.147180       4.852112      27.721416       0.111735       1.135332 0.82459429E+01  0.82015733E+02                                 1.829790                            1.701641      -1.175613       2.321030                    0.995197       3.680947      10.559766       0.467652       1.316821      -0.700035      -0.026408       0.014948       0.015146       0.033915      -0.011637      -0.005967      -0.009982       0.001483       0.007252      -0.018966       0.007073       0.011893              1.916058       2.126338      -0.385938      -0.507294       1.693901       0.192469       1.927937           0.000000
           44              H      12.401894      16.270145      32.182410       0.114852       1.018227 0.70152349E+01  0.66738843E+02                                 1.674996                            1.548199      -1.003339       2.404421                    0.997710       3.463575       9.589029       0.502490       1.281276      -0.707720       0.029356      -0.005527       0.025946       0.039567      -0.002833       0.008068      -0.010487       0.007896       0.010188      -0.012896      -0.002640       0.015536              1.751270       2.146657      -0.002627       0.479094       1.317625      -0.103440       1.789527           0.000000
           45              H      10.345240      15.313943      32.668458       0.118465       1.010002 0.71840837E+01  0.68804221E+02                                 1.677733                            1.578538      -0.851740       2.478410                    0.999108       3.415972       9.512166       0.491691       1.300678      -0.704539      -0.002411      -0.017150       0.031352       0.035817       0.003125       0.005286      -0.011582       0.010650       0.006124      -0.016028       0.004749       0.011279              1.722980       1.571440       0.165969      -0.079931       1.629745      -0.418502       1.967757           0.000000
           46              H       8.826196      16.858577      29.282764       0.117955       1.137547 0.83814129E+01  0.82639853E+02                                 1.754728                            1.658811      -0.990841       2.404524                    0.998838       3.401540       9.318302       0.504575       1.231141      -0.721071      -0.022718       0.008356      -0.024785       0.034644       0.002234       0.005255      -0.012309       0.002929       0.018136      -0.014419      -0.000389       0.014808              1.809127       2.247467      -0.046661       0.397022       1.490269      -0.128848       1.689644           0.000000
           47              H      10.884525      17.814779      28.796715       0.117937       1.131385 0.81813036E+01  0.79264579E+02                                 1.673141                            1.581869      -0.975727       2.418146                    0.998425       3.225072       8.435031       0.551188       1.146964      -0.742437       0.002470       0.021206      -0.034886       0.040900       0.001105       0.007086      -0.012340       0.005741       0.026465      -0.015435      -0.001855       0.017290              1.703292       1.583447       0.114436      -0.131489       1.591310      -0.424548       1.935120           0.000001
           48              H       7.960324      15.311491      32.362181       0.112861       1.105750 0.87034385E+01  0.87999483E+02                                 1.827497                            1.766804      -1.142920       2.332780                    0.993629       3.778273      11.033211       0.450402       1.344984      -0.694309      -0.005317       0.003849       0.036651       0.037234      -0.000330      -0.003267       0.000773       0.000876       0.013009      -0.003155      -0.002690       0.005845              1.879467       1.710676      -0.042119       0.001442       1.776968      -0.015621       2.150757           0.000000
           49              H       6.826485      14.855456      29.039739       0.114876       1.144974 0.84641399E+01  0.83254737E+02                                 1.726667                            1.639153      -1.002202       2.399452                    0.998394       3.374140       9.086582       0.523109       1.190385      -0.730712       0.014111      -0.022460      -0.022870       0.035023      -0.004344       0.004751       0.013651       0.007614       0.025055      -0.017878       0.001532       0.016347              1.761497       1.790125      -0.453097      -0.107872       1.922684       0.237675       1.571680           0.000001
           50              H       6.503248      17.199377      32.265637       0.115209       1.050710 0.78074358E+01  0.76547432E+02                                 1.734707                            1.656367      -1.073116       2.370892                    0.996838       3.569754      10.144492       0.474076       1.317758      -0.700397       0.011383       0.011573       0.032095       0.035966      -0.010100       0.004065       0.006789       0.007209       0.024570      -0.017267       0.006553       0.010714              1.759732       1.608657       0.026683       0.297858       1.617809       0.268780       2.052729           0.000000
           51              H       0.103838       3.280508      25.520881       0.113568       1.108443 0.78786241E+01  0.75249716E+02                                 1.617334                            1.525132      -0.890498       2.455147                    0.999017       3.168743       8.099231       0.579236       1.107123      -0.752675       0.034035      -0.013682      -0.013242       0.038999      -0.013368      -0.004544      -0.003630       0.010299      -0.021906      -0.014833      -0.003261       0.018094              1.652986       1.821676      -0.174428      -0.407035       1.370607       0.026323       1.766675           0.000001
           52              H      13.825474       5.847543      25.727285       0.118279       1.128768 0.82993421E+01  0.81092211E+02                                 1.704745                            1.620571      -0.896731       2.458210                    0.998933       3.276175       8.743599       0.528259       1.186652      -0.732559      -0.020026       0.034126      -0.011937       0.041329      -0.013734      -0.003842      -0.005123      -0.002893      -0.017768      -0.015150      -0.001693       0.016843              1.724440       1.579676      -0.331816       0.063333       1.856590      -0.264563       1.737054           0.000001
           53              H       4.858595      15.720942      28.187490       0.122164       1.083895 0.77710397E+01  0.74035449E+02                                 1.601963                            1.523483      -0.861274       2.474995                    0.999270       3.121712       7.992924       0.574008       1.120024      -0.749809      -0.013426      -0.016555      -0.035180       0.041133      -0.006350       0.004782       0.012773      -0.004173       0.024157      -0.016647      -0.000131       0.016778              1.619882       1.558701       0.033711       0.305464       1.395679       0.182360       1.905265           0.000002
           54              H       4.664318      18.170290      31.343477       0.108429       1.030419 0.75938609E+01  0.73948397E+02                                 1.709777                            1.629590      -1.070167       2.367880                    0.996753       3.602023      10.205665       0.479639       1.311371      -0.701159      -0.015669       0.029208       0.019353       0.038382      -0.008903      -0.000188       0.009146       0.005190       0.014949      -0.014628       0.002039       0.012589              1.754864       1.748261      -0.342489      -0.139329       1.920688       0.285572       1.595644          -0.000000
           55              H       9.383904      11.631339      28.899917       0.120206       1.129151 0.81413858E+01  0.78585931E+02                                 1.655997                            1.566803      -0.924969       2.444205                    0.998834       3.182669       8.241546       0.561174       1.130738      -0.746940       0.019189      -0.010817      -0.035441       0.041729       0.001654      -0.016006      -0.001168      -0.004833       0.023675      -0.016793      -0.001669       0.018462              1.676103       1.509444      -0.152644      -0.349490       1.652152       0.282875       1.866714           0.000002
           56              H       9.348734      13.891899      29.429244       0.111730       1.190639 0.88624015E+01  0.88130752E+02                                 1.770406                            1.676185      -1.005815       2.394770                    0.998449       3.406356       9.206854       0.518091       1.188841      -0.731357       0.020047       0.017139      -0.022397       0.034602      -0.000654      -0.015994       0.000152      -0.001922       0.009535      -0.015946      -0.000634       0.016580              1.808077       1.653595       0.329615      -0.264132       2.127661      -0.284723       1.642974           0.000002
           57              H       7.077705      13.153907      32.605205       0.119361       1.109746 0.84004654E+01  0.82682132E+02                                 1.717098                            1.657479      -0.863444       2.473559                    0.999184       3.305208       8.977951       0.507427       1.226377      -0.723452      -0.019183       0.009763       0.029847       0.036798       0.000916      -0.015934       0.001949      -0.013465       0.002491      -0.019726       0.006323       0.013403              1.718595       1.561853      -0.120405      -0.300033       1.678793       0.168397       1.915139           0.000001
           58              H       7.163120      10.895799      32.135802       0.109316       1.072298 0.76474416E+01  0.74072167E+02                                 1.713072                            1.601816      -0.974774       2.412948                    0.997982       3.468671       9.576325       0.502605       1.258173      -0.713515      -0.019675      -0.021630       0.022870       0.037121       0.005180      -0.013738      -0.000806      -0.004332       0.008830      -0.015296       0.000441       0.014854              1.769521       1.531742       0.299022      -0.251371       2.027747      -0.387283       1.749074           0.000001
           59              H       5.572060       8.654854      16.442425       0.110865       1.092789 0.76927939E+01  0.74476061E+02                                 1.717485                            1.592569      -1.041798       2.380845                    0.997222       3.478373       9.539771       0.511717       1.236356      -0.718044      -0.021128       0.008292      -0.031007       0.038427      -0.011239       0.008448      -0.000356       0.004603       0.006460      -0.014306      -0.000134       0.014439              1.792326       1.793108      -0.119488       0.455585       1.394569      -0.057051       2.189302          -0.000001
           60              H       4.818400       9.527695      18.456530       0.117649       1.135491 0.83812989E+01  0.82379814E+02                                 1.739099                            1.650339      -0.815576       2.492482                    0.999456       3.304607       8.946493       0.511364       1.218614      -0.725187      -0.029914       0.020670      -0.001607       0.036396      -0.013796       0.002319       0.001161       0.012010       0.016159      -0.017956       0.005361       0.012595              1.782018       2.054906      -0.376120       0.077537       1.681526       0.102186       1.609622          -0.000002
           61              H       7.955300       7.870278      20.344130       0.117008       1.084892 0.80964281E+01  0.79432923E+02                                 1.720647                            1.647256      -0.988702       2.407375                    0.998623       3.435712       9.501483       0.496751       1.256782      -0.714742       0.021990      -0.010144       0.026578       0.035956      -0.010504       0.007092      -0.001344       0.009809       0.007025      -0.013285      -0.000989       0.014273              1.753007       1.592423      -0.139250       0.294296       1.481938       0.006089       2.184660          -0.000000
           62              H       8.708960       6.999889      18.330025       0.116766       1.182878 0.87645058E+01  0.87824538E+02                                 1.830247                            1.718546      -1.101776       2.360236                    0.996456       3.549457       9.963192       0.483717       1.263648      -0.712829       0.034186      -0.020116      -0.000583       0.039670      -0.008867       0.000740       0.001599       0.020894       0.001602      -0.014180       0.000742       0.013438              1.889581       2.202244      -0.557382      -0.050618       1.876763       0.075132       1.589735          -0.000001
           63              H       4.738009       9.358521      20.816862       0.104478       1.222378 0.97439863E+01  0.10072903E+03                                 1.915041                            1.839492      -0.996287       2.392619                    0.995969       3.769150      10.911054       0.454986       1.302238      -0.704193      -0.035171      -0.003459      -0.001633       0.035378       0.000100       0.001664       0.000224       0.013988      -0.012907      -0.004945      -0.004404       0.009349              1.986577       2.295345       0.138168       0.066834       1.862611       0.040422       1.801777          -0.000001
           64              H       4.401374      11.476876      21.912136       0.119470       1.126231 0.82119624E+01  0.79514464E+02                                 1.664346                            1.583265      -0.841505       2.482203                    0.999389       3.172449       8.253642       0.552606       1.144699      -0.743940      -0.028678      -0.009182       0.018015       0.035090       0.001450      -0.013650       0.004006      -0.002708      -0.031654      -0.019436       0.007167       0.012268              1.688863       1.948336       0.231990      -0.297884       1.657767      -0.077777       1.460487           0.000000
           65              H       4.905489      13.737435      22.068604       0.121190       1.143417 0.81316672E+01  0.78523511E+02                                 1.675288                            1.568882      -0.908307       2.453683                    0.998861       3.190401       8.282093       0.558797       1.135095      -0.745702      -0.027120       0.023440       0.020694       0.041391      -0.003112      -0.015105       0.004023       0.009023      -0.018894      -0.016166      -0.002316       0.018482              1.721527       1.701718      -0.305854      -0.276549       1.946234       0.280955       1.516630          -0.000000
           66              H       8.288585      13.126937      19.987916       0.118397       1.119488 0.80060258E+01  0.77227827E+02                                 1.667361                            1.568555      -0.935046       2.437903                    0.998658       3.225868       8.447320       0.550979       1.152429      -0.740785       0.032536       0.010570      -0.020365       0.039813      -0.000900      -0.014698       0.002602       0.009598      -0.017781      -0.015512      -0.001863       0.017374              1.709229       1.913910       0.365708      -0.301711       1.776642      -0.148314       1.437134          -0.000002
           67              H       7.786145      10.866378      19.831449       0.117665       1.151095 0.85090473E+01  0.83914489E+02                                 1.743991                            1.652491      -0.998161       2.402464                    0.998602       3.372858       9.133023       0.516085       1.203451      -0.727789       0.026126      -0.016148      -0.019453       0.036356       0.000536      -0.015848       0.000040       0.008511      -0.015859      -0.016180      -0.001614       0.017794              1.792122       1.635630      -0.247488      -0.240426       2.135396       0.343528       1.605340          -0.000002
           68              H       7.846438       9.956760      22.541336       0.124172       1.145229 0.84100344E+01  0.83192898E+02                                 1.792467                            1.685245      -1.394612       2.256324                    0.996675       3.340807       9.239268       0.488943       1.266367      -0.714281       0.018356       0.022191      -0.003022       0.028957       0.012107       0.008693      -0.000330       0.007969      -0.002915      -0.014657      -0.001488       0.016145              1.843261       1.606259       0.329143      -0.098285       2.116829      -0.448915       1.806697          -0.000000
           69              H       4.773180       7.406888      22.215084       0.111735       1.135332 0.82459429E+01  0.82015733E+02                                 1.829790                            1.701641      -1.175613       2.321030                    0.995197       3.680947      10.559766       0.467652       1.316821      -0.700035      -0.026408      -0.014948      -0.015146       0.033915       0.011637       0.005967      -0.009982       0.001483       0.007252      -0.018966       0.007073       0.011893              1.916058       2.126338       0.385938       0.507294       1.693901       0.192469       1.927937           0.000000
           70              H       4.027894      20.506855      17.754090       0.114852       1.018227 0.70152349E+01  0.66738843E+02                                 1.674996                            1.548199      -1.003339       2.404421                    0.997710       3.463575       9.589029       0.502490       1.281276      -0.707720       0.029356       0.005527      -0.025946       0.039567       0.002833      -0.008068      -0.010487       0.007896       0.010188      -0.012896      -0.002640       0.015536              1.751270       2.146657       0.002627      -0.479094       1.317625      -0.103440       1.789527           0.000000
           71              H       1.971240      21.463057      17.268042       0.118465       1.010002 0.71840837E+01  0.68804221E+02                                 1.677733                            1.578538      -0.851740       2.478410                    0.999108       3.415972       9.512166       0.491691       1.300678      -0.704539      -0.002411       0.017150      -0.031352       0.035817      -0.003125      -0.005286      -0.011582       0.010650       0.006124      -0.016028       0.004749       0.011279              1.722980       1.571440      -0.165969       0.079931       1.629745      -0.418502       1.967757           0.000000
           72              H       0.452196      19.918423      20.653736       0.117955       1.137547 0.83814129E+01  0.82639853E+02                                 1.754728                            1.658811      -0.990841       2.404524                    0.998838       3.401540       9.318302       0.504575       1.231141      -0.721071      -0.022718      -0.008356       0.024785       0.034644      -0.002234      -0.005255      -0.012309       0.002929       0.018136      -0.014419      -0.000389       0.014808              1.809127       2.247467       0.046661      -0.397022       1.490269      -0.128848       1.689644           0.000000
           73              H       2.510525      18.962221      21.139785       0.117937       1.131385 0.81813030E+01  0.79264570E+02                                 1.673140                            1.581869      -0.975727       2.418146                    0.998425       3.225072       8.435030       0.551188       1.146963      -0.742437       0.002470      -0.021206       0.034886       0.040900      -0.001105      -0.007086      -0.012340       0.005741       0.026465      -0.015435      -0.001855       0.017290              1.703292       1.583447      -0.114436       0.131489       1.591309      -0.424548       1.935120           0.000001
           74              H      16.334324      21.465509      17.574319       0.112861       1.105750 0.87034385E+01  0.87999483E+02                                 1.827497                            1.766804      -1.142920       2.332780                    0.993629       3.778273      11.033211       0.450402       1.344984      -0.694309      -0.005317      -0.003849      -0.036651       0.037234       0.000330       0.003267       0.000773       0.000876       0.013009      -0.003155      -0.002690       0.005845              1.879467       1.710676       0.042119      -0.001442       1.776968      -0.015621       2.150757           0.000000
           75              H      15.200485      21.921544      20.896761       0.114876       1.144974 0.84641397E+01  0.83254732E+02                                 1.726667                            1.639153      -1.002202       2.399452                    0.998394       3.374140       9.086581       0.523110       1.190385      -0.730712       0.014111       0.022460       0.022870       0.035023       0.004344      -0.004751       0.013651       0.007614       0.025055      -0.017878       0.001532       0.016347              1.761496       1.790125       0.453097       0.107872       1.922684       0.237675       1.571680           0.000001
           76              H      14.877248      19.577623      17.670863       0.115209       1.050710 0.78074358E+01  0.76547432E+02                                 1.734707                            1.656367      -1.073116       2.370892                    0.996838       3.569754      10.144492       0.474076       1.317758      -0.700397       0.011383      -0.011573      -0.032095       0.035966       0.010100      -0.004065       0.006789       0.007209       0.024570      -0.017267       0.006553       0.010714              1.759732       1.608657      -0.026683      -0.297858       1.617809       0.268780       2.052729           0.000000
           77              H       8.477838       8.978492      24.415619       0.113568       1.108443 0.78786241E+01  0.75249716E+02                                 1.617334                            1.525132      -0.890498       2.455147                    0.999017       3.168743       8.099231       0.579236       1.107123      -0.752675       0.034035       0.013682       0.013242       0.038999       0.013368       0.004544      -0.003630       0.010299      -0.021906      -0.014833      -0.003261       0.018094              1.652986       1.821676       0.174428       0.407035       1.370607       0.026323       1.766675           0.000001
           78              H       5.451474       6.411457      24.209215       0.118279       1.128768 0.82993421E+01  0.81092211E+02                                 1.704745                            1.620571      -0.896731       2.458210                    0.998933       3.276175       8.743599       0.528259       1.186652      -0.732559      -0.020026      -0.034126       0.011937       0.041329       0.013734       0.003842      -0.005123      -0.002893      -0.017768      -0.015150      -0.001693       0.016843              1.724440       1.579676       0.331816      -0.063333       1.856590      -0.264563       1.737054           0.000001
           79              H      13.232595      21.056058      21.749010       0.122164       1.083895 0.77710397E+01  0.74035449E+02                                 1.601963                            1.523483      -0.861274       2.474995                    0.999270       3.121712       7.992924       0.574008       1.120024      -0.749809      -0.013426       0.016555       0.035180       0.041133       0.006350      -0.004782       0.012773      -0.004173       0.024157      -0.016647      -0.000131       0.016778              1.619882       1.558701      -0.033711      -0.305464       1.395679       0.182360       1.905265           0.000002
           80              H      13.038318      18.606710      18.593024       0.108429       1.030419 0.75938578E+01  0.73948360E+02                                 1.709777                            1.629590      -1.070167       2.367880                    0.996753       3.602023      10.205665       0.479639       1.311371      -0.701159      -0.015669      -0.029208      -0.019353       0.038382       0.008903       0.000188       0.009146       0.005190       0.014949      -0.014628       0.002039       0.012589              1.754864       1.748261       0.342490       0.139329       1.920688       0.285571       1.595644          -0.000000
           81              H       1.009904       0.627661      21.036583       0.120206       1.129151 0.81413857E+01  0.78585931E+02                                 1.655997                            1.566803      -0.924969       2.444205                    0.998834       3.182669       8.241546       0.561174       1.130738      -0.746940       0.019189       0.010817       0.035441       0.041729      -0.001654       0.016006      -0.001168      -0.004833       0.023675      -0.016793      -0.001669       0.018462              1.676103       1.509444       0.152644       0.349490       1.652152       0.282875       1.866714           0.000002
           82              H       0.974734      22.885101      20.507256       0.111730       1.190639 0.88624015E+01  0.88130752E+02                                 1.770406                            1.676185      -1.005815       2.394770                    0.998449       3.406356       9.206854       0.518091       1.188841      -0.731357       0.020047      -0.017139       0.022397       0.034602       0.000654       0.015994       0.000152      -0.001922       0.009535      -0.015946      -0.000634       0.016580              1.808077       1.653595      -0.329615       0.264132       2.127661      -0.284723       1.642974           0.000002
           83              H      15.451705      23.623093      17.331295       0.119361       1.109746 0.84004654E+01  0.82682132E+02                                 1.717098                            1.657479      -0.863444       2.473559                    0.999184       3.305208       8.977951       0.507427       1.226377      -0.723452      -0.019183      -0.009763      -0.029847       0.036798      -0.000916       0.015934       0.001949      -0.013465       0.002491      -0.019726       0.006323       0.013403              1.718595       1.561853       0.120405       0.300033       1.678793       0.168397       1.915139           0.000001
           84              H      15.537120       1.363201      17.800698       0.109316       1.072298 0.76474416E+01  0.74072167E+02                                 1.713072                            1.601816      -0.974774       2.412948                    0.997982       3.468671       9.576325       0.502605       1.258173      -0.713515      -0.019675       0.021630      -0.022870       0.037121      -0.005180       0.013738      -0.000806      -0.004332       0.008830      -0.015296       0.000441       0.014854              1.769521       1.531742      -0.299022       0.251371       2.027747      -0.387283       1.749074           0.000001
           85              H      11.175940       3.604146      33.087925       0.110866       1.092789 0.76927933E+01  0.74476054E+02                                 1.717485                            1.592569      -1.041798       2.380845                    0.997222       3.478373       9.539771       0.511717       1.236356      -0.718044       0.021128      -0.008292      -0.031007       0.038427      -0.011239      -0.008448       0.000356       0.004603       0.006460      -0.014306      -0.000134       0.014439              1.792326       1.793108      -0.119488      -0.455585       1.394569       0.057051       2.189301          -0.000001
           86              H      11.929600       2.731305       1.811030       0.117649       1.135491 0.83812986E+01  0.82379809E+02                                 1.739099                            1.650339      -0.815576       2.492482                    0.999456       3.304607       8.946492       0.511364       1.218614      -0.725187       0.029914      -0.020670      -0.001607       0.036396      -0.013796      -0.002319      -0.001161       0.012010       0.016159      -0.017956       0.005361       0.012595              1.782018       2.054905      -0.376120      -0.077537       1.681526      -0.102186       1.609622          -0.000002
           87              H       8.792700       4.388722       3.698630       0.117008       1.084892 0.80964281E+01  0.79432923E+02                                 1.720647                            1.647256      -0.988702       2.407375                    0.998623       3.435712       9.501483       0.496751       1.256782      -0.714742      -0.021990       0.010144       0.026578       0.035956      -0.010504      -0.007092       0.001344       0.009809       0.007025      -0.013285      -0.000989       0.014273              1.753007       1.592423      -0.139250      -0.294296       1.481938      -0.006089       2.184660          -0.000000
           88              H       8.039040       5.259111       1.684525       0.116766       1.182878 0.87645012E+01  0.87824486E+02                                 1.830247                            1.718546      -1.101776       2.360236                    0.996456       3.549456       9.963191       0.483717       1.263649      -0.712829      -0.034186       0.020116      -0.000583       0.039670      -0.008867      -0.000740      -0.001599       0.020894       0.001602      -0.014180       0.000742       0.013438              1.889581       2.202244      -0.557382       0.050618       1.876763      -0.075132       1.589735          -0.000001
           89              H      12.009991       2.900479       4.171362       0.104478       1.222378 0.97439860E+01  0.10072903E+03                                 1.915042                            1.839492      -0.996287       2.392619                    0.995969       3.769150      10.911055       0.454986       1.302238      -0.704193       0.035171       0.003459      -0.001633       0.035378       0.000100      -0.001664      -0.000224       0.013988      -0.012907      -0.004945      -0.004404       0.009349              1.986578       2.295346       0.138168      -0.066834       1.862611      -0.040422       1.801777          -0.000001
           90              H      12.346626       0.782124       5.266636       0.119470       1.126231 0.82119647E+01  0.79514487E+02                                 1.664346                            1.583265      -0.841505       2.482203                    0.999389       3.172450       8.253643       0.552606       1.144699      -0.743940       0.028678       0.009182       0.018015       0.035090       0.001450       0.013650      -0.004006      -0.002708      -0.031654      -0.019436       0.007167       0.012268              1.688863       1.948336       0.231990       0.297883       1.657767       0.077777       1.460486           0.000000
           91              H      11.842511      23.039565       5.423104       0.121190       1.143417 0.81316685E+01  0.78523522E+02                                 1.675288                            1.568882      -0.908307       2.453683                    0.998861       3.190402       8.282094       0.558797       1.135094      -0.745702       0.027120      -0.023440       0.020694       0.041391      -0.003112       0.015105      -0.004023       0.009023      -0.018894      -0.016166      -0.002316       0.018482              1.721527       1.701718      -0.305854       0.276548       1.946233      -0.280955       1.516630          -0.000000
           92              H       8.459415      23.650063       3.342416       0.118397       1.119488 0.80060288E+01  0.77227857E+02                                 1.667361                            1.568555      -0.935046       2.437903                    0.998658       3.225869       8.447321       0.550980       1.152428      -0.740785      -0.032536      -0.010570      -0.020365       0.039813      -0.000900       0.014698      -0.002602       0.009598      -0.017781      -0.015512      -0.001863       0.017374              1.709228       1.913910       0.365708       0.301711       1.776642       0.148313       1.437134          -0.000002
           93              H       8.961855       1.392622       3.185949       0.117665       1.151095 0.85090473E+01  0.83914489E+02                                 1.743991                            1.652491      -0.998161       2.402464                    0.998602       3.372858       9.133023       0.516085       1.203451      -0.727789      -0.026126       0.016148      -0.019453       0.036356       0.000536       0.015848      -0.000040       0.008511      -0.015859      -0.016180      -0.001614       0.017794              1.792122       1.635630      -0.247488       0.240426       2.135396      -0.343528       1.605340          -0.000002
           94              H       8.901562       2.302240       5.895836       0.124172       1.145229 0.84100330E+01  0.83192878E+02                                 1.792467                            1.685244      -1.394612       2.256324                    0.996675       3.340807       9.239267       0.488943       1.266366      -0.714282      -0.018356      -0.022191      -0.003022       0.028957       0.012107      -0.008693       0.000330       0.007969      -0.002915      -0.014657      -0.001488       0.016145              1.843261       1.606259       0.329143       0.098285       2.116828       0.448915       1.806696          -0.000000
           95              H      11.974820       4.852112       5.569584       0.111735       1.135332 0.82459429E+01  0.82015733E+02                                 1.829790                            1.701641      -1.175613       2.321030                    0.995197       3.680947      10.559766       0.467652       1.316821      -0.700035       0.026408       0.014948      -0.015146       0.033915       0.011637      -0.005967       0.009982       0.001483       0.007252      -0.018966       0.007073       0.011893              1.916058       2.126338       0.385938      -0.507294       1.693901      -0.192469       1.927937           0.000000
           96              H      12.720106      16.270145       1.108590       0.114852       1.018227 0.70152355E+01  0.66738847E+02                                 1.674996                            1.548199      -1.003339       2.404421                    0.997710       3.463575       9.589028       0.502490       1.281275      -0.707720      -0.029356      -0.005527      -0.025946       0.039567       0.002833       0.008068       0.010487       0.007896       0.010188      -0.012896      -0.002640       0.015536              1.751270       2.146657       0.002627       0.479094       1.317625       0.103440       1.789527           0.000000
           97              H      14.776760      15.313943       0.622542       0.118465       1.010002 0.71840837E+01  0.68804221E+02                                 1.677733                            1.578538      -0.851740       2.478410                    0.999108       3.415972       9.512166       0.491691       1.300678      -0.704539       0.002411      -0.017150      -0.031352       0.035817      -0.003125       0.005286       0.011582       0.010650       0.006124      -0.016028       0.004749       0.011279              1.722980       1.571440      -0.165969      -0.079931       1.629745       0.418502       1.967757           0.000000
           98              H      16.295804      16.858577       4.008236       0.117955       1.137547 0.83814129E+01  0.82639853E+02                                 1.754728                            1.658811      -0.990841       2.404524                    0.998838       3.401540       9.318302       0.504575       1.231141      -0.721071       0.022718       0.008356       0.024785       0.034644      -0.002234       0.005255       0.012309       0.002929       0.018136      -0.014419      -0.000389       0.014808              1.809127       2.247467       0.046661       0.397022       1.490269       0.128848       1.689644           0.000000
           99              H      14.237475      17.814779       4.494285       0.117937       1.131385 0.81813030E+01  0.79264570E+02                                 1.673140                            1.581869      -0.975727       2.418146                    0.998425       3.225072       8.435030       0.551188       1.146963      -0.742437      -0.002470       0.021206       0.034886       0.040900      -0.001105       0.007086       0.012340       0.005741       0.026465      -0.015435      -0.001855       0.017290              1.703292       1.583447      -0.114436      -0.131489       1.591309       0.424548       1.935120           0.000001
          100              H       0.413676      15.311491       0.928819       0.112861       1.105750 0.87034385E+01  0.87999483E+02                                 1.827497                            1.766804      -1.142920       2.332780                    0.993629       3.778273      11.033211       0.450402       1.344984      -0.694309       0.005317       0.003849      -0.036651       0.037234       0.000330      -0.003267      -0.000773       0.000876       0.013009      -0.003155      -0.002690       0.005845              1.879467       1.710676       0.042119       0.001442       1.776968       0.015621       2.150757           0.000000
          101              H       1.547515      14.855456       4.251261       0.114876       1.144974 0.84641401E+01  0.83254742E+02                                 1.726667                            1.639153      -1.002202       2.399452                    0.998394       3.374140       9.086583       0.523109       1.190385      -0.730712      -0.014111      -0.022460       0.022870       0.035023       0.004344       0.004751      -0.013651       0.007614       0.025055      -0.017878       0.001532       0.016347              1.761497       1.790125       0.453097      -0.107872       1.922685      -0.237675       1.571681           0.000001
          102              H       1.870752      17.199377       1.025363       0.115209       1.050710 0.78074363E+01  0.76547436E+02                                 1.734707                            1.656366      -1.073116       2.370892                    0.996838       3.569754      10.144491       0.474076       1.317758      -0.700397      -0.011383       0.011573      -0.032095       0.035966       0.010100       0.004065      -0.006789       0.007209       0.024570      -0.017267       0.006553       0.010714              1.759732       1.608657      -0.026683       0.297858       1.617809      -0.268780       2.052729           0.000000
          103              H       8.270162       3.280508       7.770119       0.113568       1.108443 0.78786241E+01  0.75249716E+02                                 1.617334                            1.525132      -0.890498       2.455147                    0.999017       3.168743       8.099231       0.579236       1.107123      -0.752675      -0.034035      -0.013682       0.013242       0.038999       0.013368      -0.004544       0.003630       0.010299      -0.021906      -0.014833      -0.003261       0.018094              1.652986       1.821676       0.174428      -0.407035       1.370607      -0.026323       1.766675           0.000001
          104              H      11.296526       5.847543       7.563715       0.118279       1.128768 0.82993421E+01  0.81092211E+02                                 1.704745                            1.620571      -0.896731       2.458210                    0.998933       3.276175       8.743599       0.528259       1.186652      -0.732559       0.020026       0.034126       0.011937       0.041329       0.013734      -0.003842       0.005123      -0.002893      -0.017768      -0.015150      -0.001693       0.016843              1.724440       1.579676       0.331816       0.063333       1.856590       0.264563       1.737054           0.000001
          105              H       3.515405      15.720942       5.103510       0.122164       1.083895 0.77710405E+01  0.74035461E+02                                 1.601963                            1.523483      -0.861274       2.474995                    0.999270       3.121712       7.992925       0.574008       1.120024      -0.749809       0.013426      -0.016555       0.035180       0.041133       0.006350       0.004782      -0.012773      -0.004173       0.024157      -0.016647      -0.000131       0.016778              1.619882       1.558701      -0.033711       0.305464       1.395679      -0.182360       1.905265           0.000002
          106              H       3.709682      18.170290       1.947523       0.108429       1.030419 0.75938609E+01  0.73948397E+02                                 1.709777                            1.629590      -1.070167       2.367880                    0.996753       3.602023      10.205665       0.479639       1.311371      -0.701159       0.015669       0.029208      -0.019353       0.038382       0.008903      -0.000188      -0.009146       0.005190       0.014949      -0.014628       0.002039       0.012589              1.754864       1.748261       0.342489      -0.139329       1.920688      -0.285572       1.595644          -0.000000
          107              H      15.738096      11.631339       4.391083       0.120206       1.129151 0.81413850E+01  0.78585919E+02                                 1.655997                            1.566803      -0.924969       2.444205                    0.998834       3.182669       8.241545       0.561174       1.130737      -0.746940      -0.019189      -0.010817       0.035441       0.041729      -0.001654      -0.016006       0.001168      -0.004833       0.023675      -0.016793      -0.001669       0.018462              1.676103       1.509443       0.152644      -0.349490       1.652151      -0.282875       1.866714           0.000002
          108              H      15.773266      13.891899       3.861756       0.111730       1.190639 0.88624012E+01  0.88130746E+02                                 1.770406                            1.676185      -1.005815       2.394770                    0.998449       3.406356       9.206853       0.518091       1.188841      -0.731357      -0.020047       0.017139       0.022397       0.034602       0.000654      -0.015994      -0.000152      -0.001922       0.009535      -0.015946      -0.000634       0.016580              1.808076       1.653594      -0.329615      -0.264132       2.127661       0.284723       1.642974           0.000002
          109              H       1.296295      13.153907       0.685795       0.119361       1.109746 0.84004654E+01  0.82682132E+02                                 1.717098                            1.657479      -0.863444       2.473559                    0.999184       3.305208       8.977951       0.507427       1.226377      -0.723452       0.019183       0.009763      -0.029847       0.036798      -0.000916      -0.015934      -0.001949      -0.013465       0.002491      -0.019726       0.006323       0.013403              1.718595       1.561853       0.120405      -0.300033       1.678793      -0.168397       1.915139           0.000001
          110              H       1.210880      10.895799       1.155198       0.109316       1.072298 0.76474416E+01  0.74072167E+02                                 1.713072                            1.601816      -0.974774       2.412948                    0.997982       3.468671       9.576325       0.502605       1.258173      -0.713515       0.019675      -0.021630      -0.022870       0.037121      -0.005180      -0.013738       0.000806      -0.004332       0.008830      -0.015296       0.000441       0.014854              1.769521       1.531742      -0.299022      -0.251371       2.027747       0.387283       1.749074           0.000001
          111              H       2.801940       8.654854      16.848575       0.110866       1.092789 0.76927933E+01  0.74476054E+02                                 1.717485                            1.592569      -1.041798       2.380845                    0.997222       3.478373       9.539771       0.511717       1.236356      -0.718044       0.021128       0.008292       0.031007       0.038427       0.011239       0.008448       0.000356       0.004603       0.006460      -0.014306      -0.000134       0.014439              1.792326       1.793108       0.119488       0.455585       1.394569       0.057051       2.189301          -0.000001
          112              H       3.555600       9.527695      14.834470       0.117649       1.135491 0.83812986E+01  0.82379809E+02                                 1.739099                            1.650339      -0.815576       2.492482                    0.999456       3.304607       8.946492       0.511364       1.218614      -0.725187       0.029914       0.020670       0.001607       0.036396       0.013796       0.002319      -0.001161       0.012010       0.016159      -0.017956       0.005361       0.012595              1.782018       2.054905       0.376120       0.077537       1.681526      -0.102186       1.609622          -0.000002
          113              H       0.418700       7.870278      12.946870       0.117008       1.084892 0.80964279E+01  0.79432923E+02                                 1.720648                            1.647256      -0.988702       2.407375                    0.998623       3.435712       9.501484       0.496751       1.256782      -0.714742      -0.021990      -0.010144      -0.026578       0.035956       0.010504       0.007092       0.001344       0.009809       0.007025      -0.013285      -0.000989       0.014273              1.753007       1.592423       0.139250       0.294296       1.481938      -0.006089       2.184660          -0.000000
          114              H      16.413040       6.999889      14.960975       0.116766       1.182878 0.87645058E+01  0.87824538E+02                                 1.830247                            1.718546      -1.101776       2.360236                    0.996456       3.549457       9.963192       0.483717       1.263648      -0.712829      -0.034186      -0.020116       0.000583       0.039670       0.008867       0.000740      -0.001599       0.020894       0.001602      -0.014180       0.000742       0.013438              1.889581       2.202244       0.557382      -0.050618       1.876763      -0.075132       1.589735          -0.000001
          115              H       3.635991       9.358521      12.474138       0.104478       1.222378 0.97439860E+01  0.10072903E+03                                 1.915042                            1.839492      -0.996287       2.392619                    0.995969       3.769150      10.911055       0.454986       1.302238      -0.704193       0.035171      -0.003459       0.001633       0.035378      -0.000100       0.001664      -0.000224       0.013988      -0.012907      -0.004945      -0.004404       0.009349              1.986578       2.295346      -0.138168       0.066834       1.862611      -0.040422       1.801777          -0.000001
          116              H       3.972626      11.476876      11.378864       0.119470       1.126231 0.82119624E+01  0.79514464E+02                                 1.664346                            1.583265      -0.841505       2.482203                    0.999389       3.172449       8.253642       0.552606       1.144699      -0.743940       0.028678      -0.009182      -0.018015       0.035090      -0.001450      -0.013650      -0.004006      -0.002708      -0.031654      -0.019436       0.007167       0.012268              1.688863       1.948336      -0.231990      -0.297884       1.657767       0.077777       1.460487           0.000000
          117              H       3.468511      13.737435      11.222396       0.121190       1.143417 0.81316686E+01  0.78523522E+02                                 1.675288                            1.568882      -0.908307       2.453683                    0.998861       3.190402       8.282094       0.558797       1.135094      -0.745702       0.027120       0.023440      -0.020694       0.041391       0.003112      -0.015105      -0.004023       0.009023      -0.018894      -0.016166      -0.002316       0.018482              1.721527       1.701718       0.305854      -0.276548       1.946233      -0.280955       1.516630          -0.000000
          118              H       0.085415      13.126937      13.303084       0.118397       1.119488 0.80060288E+01  0.77227857E+02                                 1.667361                            1.568555      -0.935046       2.437903                    0.998658       3.225869       8.447321       0.550980       1.152428      -0.740785      -0.032536       0.010570       0.020365       0.039813       0.000900      -0.014698      -0.002602       0.009598      -0.017781      -0.015512      -0.001863       0.017374              1.709228       1.913909      -0.365708      -0.301711       1.776642       0.148313       1.437134          -0.000002
          119              H       0.587855      10.866378      13.459551       0.117665       1.151095 0.85090473E+01  0.83914489E+02                                 1.743991                            1.652491      -0.998161       2.402464                    0.998602       3.372858       9.133023       0.516085       1.203451      -0.727789      -0.026126      -0.016148       0.019453       0.036356      -0.000536      -0.015848      -0.000040       0.008511      -0.015859      -0.016180      -0.001614       0.017794              1.792122       1.635630       0.247488      -0.240426       2.135396      -0.343528       1.605340          -0.000002
          120              H       0.527562       9.956760      10.749664       0.124172       1.145229 0.84100330E+01  0.83192878E+02                                 1.792467                            1.685244      -1.394612       2.256324                    0.996675       3.340807       9.239267       0.488943       1.266366      -0.714282      -0.018356       0.022191       0.003022       0.028957      -0.012107       0.008693       0.000330       0.007969      -0.002915      -0.014657      -0.001488       0.016145              1.843261       1.606259      -0.329143      -0.098285       2.116828       0.448915       1.806696          -0.000000
          121              H       3.600820       7.406888      11.075916       0.111735       1.135332 0.82459416E+01  0.82015717E+02                                 1.829790                            1.701641      -1.175613       2.321030                    0.995197       3.680947      10.559766       0.467652       1.316821      -0.700035       0.026408      -0.014948       0.015146       0.033915      -0.011637       0.005967       0.009982       0.001483       0.007252      -0.018966       0.007073       0.011893              1.916058       2.126337      -0.385938       0.507293       1.693901      -0.192469       1.927937           0.000000
          122              H       4.346106      20.506855      15.536910       0.114852       1.018227 0.70152355E+01  0.66738848E+02                                 1.674996                            1.548199      -1.003339       2.404421                    0.997710       3.463575       9.589028       0.502490       1.281275      -0.707720      -0.029356       0.005527       0.025946       0.039567      -0.002833      -0.008068       0.010487       0.007896       0.010188      -0.012896      -0.002640       0.015536              1.751270       2.146657      -0.002627      -0.479094       1.317625       0.103440       1.789527           0.000000
          123              H       6.402760      21.463057      16.022958       0.118465       1.010002 0.71840837E+01  0.68804221E+02                                 1.677733                            1.578538      -0.851740       2.478410                    0.999108       3.415972       9.512166       0.491691       1.300678      -0.704539       0.002411       0.017150       0.031352       0.035817       0.003125      -0.005286       0.011582       0.010650       0.006124      -0.016028       0.004749       0.011279              1.722980       1.571440       0.165969       0.079931       1.629745       0.418502       1.967757           0.000000
          124              H       7.921804      19.918423      12.637264       0.117955       1.137547 0.83814129E+01  0.82639853E+02                                 1.754728                            1.658811      -0.990841       2.404524                    0.998838       3.401540       9.318302       0.504575       1.231141      -0.721071       0.022718      -0.008356      -0.024785       0.034644       0.002234      -0.005255       0.012309       0.002929       0.018136      -0.014419      -0.000389       0.014808              1.809127       2.247467      -0.046661      -0.397022       1.490269       0.128848       1.689644           0.000000
          125              H       5.863475      18.962221      12.151215       0.117937       1.131385 0.81813030E+01  0.79264570E+02                                 1.673140                            1.581869      -0.975727       2.418146                    0.998425       3.225072       8.435030       0.551188       1.146963      -0.742437      -0.002470      -0.021206      -0.034886       0.040900       0.001105      -0.007086       0.012340       0.005741       0.026465      -0.015435      -0.001855       0.017290              1.703292       1.583447       0.114436       0.131489       1.591309       0.424548       1.935120           0.000001
          126              H       8.787676      21.465509      15.716681       0.112861       1.105750 0.87034385E+01  0.87999483E+02                                 1.827497                            1.766804      -1.142920       2.332780                    0.993629       3.778273      11.033211       0.450402       1.344984      -0.694309       0.005317      -0.003849       0.036651       0.037234      -0.000330       0.003267      -0.000773       0.000876       0.013009      -0.003155      -0.002690       0.005845              1.879467       1.710676      -0.042119      -0.001442       1.776968       0.015621       2.150757           0.000000
          127              H       9.921515      21.921544      12.394239       0.114876       1.144974 0.84641397E+01  0.83254732E+02                                 1.726667                            1.639153      -1.002202       2.399452                    0.998394       3.374140       9.086581       0.523110       1.190385      -0.730712      -0.014111       0.022460      -0.022870       0.035023      -0.004344      -0.004751      -0.013651       0.007614       0.025055      -0.017878       0.001532       0.016347              1.761496       1.790125      -0.453097       0.107872       1.922684      -0.237675       1.571680           0.000001
          128              H      10.244752      19.577623      15.620137       0.115209       1.050710 0.78074363E+01  0.76547436E+02                                 1.734707                            1.656366      -1.073116       2.370892                    0.996838       3.569754      10.144491       0.474076       1.317758      -0.700397      -0.011383      -0.011573       0.032095       0.035966      -0.010100      -0.004065      -0.006789       0.007209       0.024570      -0.017267       0.006553       0.010714              1.759732       1.608657       0.026683      -0.297858       1.617809      -0.268780       2.052729           0.000000
          129              H      16.644162       8.978492       8.875381       0.113568       1.108443 0.78786241E+01  0.75249716E+02                                 1.617334                            1.525132      -0.890498       2.455147                    0.999017       3.168743       8.099231       0.579236       1.107123      -0.752675      -0.034035       0.013682      -0.013242       0.038999      -0.013368       0.004544       0.003630       0.010299      -0.021906      -0.014833      -0.003261       0.018094              1.652986       1.821676      -0.174428       0.407035       1.370607      -0.026323       1.766675           0.000001
          130              H       2.922526       6.411457       9.081785       0.118279       1.128768 0.82993421E+01  0.81092211E+02                                 1.704745                            1.620571      -0.896731       2.458210                    0.998933       3.276175       8.743599       0.528259       1.186652      -0.732559       0.020026      -0.034126      -0.011937       0.041329      -0.013734       0.003842       0.005123      -0.002893      -0.017768      -0.015150      -0.001693       0.016843              1.724440       1.579676      -0.331816      -0.063333       1.856590       0.264563       1.737054           0.000001
          131              H      11.889405      21.056058      11.541990       0.122164       1.083895 0.77710397E+01  0.74035449E+02                                 1.601963                            1.523483      -0.861274       2.474995                    0.999270       3.121712       7.992924       0.574008       1.120024      -0.749809       0.013426       0.016555      -0.035180       0.041133      -0.006350      -0.004782      -0.012773      -0.004173       0.024157      -0.016647      -0.000131       0.016778              1.619882       1.558701       0.033711      -0.305464       1.395679      -0.182360       1.905265           0.000002
          132              H      12.083682      18.606710      14.697976       0.108429       1.030419 0.75938578E+01  0.73948360E+02                                 1.709777                            1.629590      -1.070167       2.367880                    0.996753       3.602023      10.205665       0.479639       1.311371      -0.701159       0.015669      -0.029208       0.019353       0.038382      -0.008903       0.000188      -0.009146       0.005190       0.014949      -0.014628       0.002039       0.012589              1.754864       1.748261      -0.342490       0.139329       1.920688      -0.285571       1.595644          -0.000000
          133              H       7.364096       0.627661      12.254417       0.120206       1.129151 0.81413838E+01  0.78585906E+02                                 1.655997                            1.566803      -0.924969       2.444205                    0.998834       3.182669       8.241545       0.561174       1.130737      -0.746940      -0.019189       0.010817      -0.035441       0.041729       0.001654       0.016006       0.001168      -0.004833       0.023675      -0.016793      -0.001669       0.018462              1.676103       1.509443      -0.152644       0.349490       1.652151      -0.282875       1.866714           0.000002
          134              H       7.399266      22.885101      12.783744       0.111730       1.190639 0.88624015E+01  0.88130752E+02                                 1.770406                            1.676185      -1.005815       2.394770                    0.998449       3.406356       9.206854       0.518091       1.188841      -0.731357      -0.020047      -0.017139      -0.022397       0.034602      -0.000654       0.015994      -0.000152      -0.001922       0.009535      -0.015946      -0.000634       0.016580              1.808077       1.653595       0.329615       0.264132       2.127661       0.284723       1.642974           0.000002
          135              H       9.670295      23.623093      15.959705       0.119361       1.109746 0.84004654E+01  0.82682132E+02                                 1.717098                            1.657479      -0.863444       2.473559                    0.999184       3.305208       8.977951       0.507427       1.226377      -0.723452       0.019183      -0.009763       0.029847       0.036798       0.000916       0.015934      -0.001949      -0.013465       0.002491      -0.019726       0.006323       0.013403              1.718595       1.561853      -0.120405       0.300033       1.678793      -0.168397       1.915139           0.000001
          136              H       9.584880       1.363201      15.490302       0.109316       1.072298 0.76474416E+01  0.74072167E+02                                 1.713072                            1.601816      -0.974774       2.412948                    0.997982       3.468671       9.576325       0.502605       1.258173      -0.713515       0.019675       0.021630       0.022870       0.037121       0.005180       0.013738       0.000806      -0.004332       0.008830      -0.015296       0.000441       0.014854              1.769521       1.531742       0.299022       0.251371       2.027747       0.387283       1.749074           0.000001
          137              H       2.801940      20.913854      33.087925       0.110865       1.092789 0.76927939E+01  0.74476061E+02                                 1.717485                            1.592569      -1.041798       2.380845                    0.997222       3.478373       9.539771       0.511717       1.236356      -0.718044       0.021128       0.008292      -0.031007       0.038427       0.011239      -0.008448      -0.000356       0.004603       0.006460      -0.014306      -0.000134       0.014439              1.792326       1.793108       0.119488      -0.455585       1.394569      -0.057051       2.189302          -0.000001
          138              H       3.555600      21.786695       1.811030       0.117649       1.135491 0.83812989E+01  0.82379814E+02                                 1.739099                            1.650339      -0.815576       2.492482                    0.999456       3.304607       8.946493       0.511364       1.218614      -0.725187       0.029914       0.020670      -0.001607       0.036396       0.013796      -0.002319       0.001161       0.012010       0.016159      -0.017956       0.005361       0.012595              1.782018       2.054906       0.376120      -0.077537       1.681526       0.102186       1.609622          -0.000002
          139              H       0.418700      20.129278       3.698630       0.117008       1.084892 0.80964281E+01  0.79432923E+02                                 1.720647                            1.647256      -0.988702       2.407375                    0.998623       3.435712       9.501483       0.496751       1.256782      -0.714742      -0.021990      -0.010144       0.026578       0.035956       0.010504      -0.007092      -0.001344       0.009809       0.007025      -0.013285      -0.000989       0.014273              1.753007       1.592423       0.139250      -0.294296       1.481938       0.006089       2.184660          -0.000000
          140              H      16.413040      19.258889       1.684525       0.116766       1.182878 0.87645058E+01  0.87824538E+02                                 1.830247                            1.718546      -1.101776       2.360236                    0.996456       3.549457       9.963192       0.483717       1.263648      -0.712829      -0.034186      -0.020116      -0.000583       0.039670       0.008867      -0.000740       0.001599       0.020894       0.001602      -0.014180       0.000742       0.013438              1.889581       2.202244       0.557382       0.050618       1.876763       0.075132       1.589735          -0.000001
          141              H       3.635991      21.617521       4.171362       0.104478       1.222377 0.97439820E+01  0.10072898E+03                                 1.915042                            1.839492      -0.996287       2.392619                    0.995969       3.769149      10.911054       0.454985       1.302239      -0.704193       0.035171      -0.003459      -0.001633       0.035379      -0.000100      -0.001664       0.000224       0.013988      -0.012907      -0.004945      -0.004404       0.009349              1.986578       2.295346      -0.138168      -0.066834       1.862611       0.040422       1.801777          -0.000001
          142              H       3.972626      23.735876       5.266636       0.119470       1.126232 0.82119655E+01  0.79514499E+02                                 1.664346                            1.583265      -0.841505       2.482203                    0.999389       3.172450       8.253644       0.552606       1.144699      -0.743940       0.028678      -0.009182       0.018015       0.035090      -0.001450       0.013650       0.004006      -0.002708      -0.031654      -0.019436       0.007167       0.012268              1.688863       1.948336      -0.231990       0.297884       1.657767      -0.077777       1.460487           0.000000
          143              H       3.468511       1.478435       5.423104       0.121190       1.143417 0.81316672E+01  0.78523511E+02                                 1.675288                            1.568882      -0.908307       2.453683                    0.998861       3.190401       8.282093       0.558797       1.135095      -0.745702       0.027120       0.023440       0.020694       0.041391       0.003112       0.015105       0.004023       0.009023      -0.018894      -0.016166      -0.002316       0.018482              1.721527       1.701718       0.305854       0.276549       1.946234       0.280955       1.516630          -0.000000
          144              H       0.085415       0.867937       3.342416       0.118397       1.119488 0.80060258E+01  0.77227826E+02                                 1.667361                            1.568555      -0.935046       2.437903                    0.998658       3.225868       8.447320       0.550979       1.152429      -0.740785      -0.032536       0.010570      -0.020365       0.039813       0.000900       0.014698       0.002602       0.009598      -0.017781      -0.015512      -0.001863       0.017374              1.709229       1.913910      -0.365708       0.301711       1.776642      -0.148314       1.437134          -0.000002
          145              H       0.587855      23.125378       3.185949       0.117665       1.151095 0.85090473E+01  0.83914489E+02                                 1.743991                            1.652491      -0.998161       2.402464                    0.998602       3.372858       9.133023       0.516085       1.203451      -0.727789      -0.026126      -0.016148      -0.019453       0.036356      -0.000536       0.015848       0.000040       0.008511      -0.015859      -0.016180      -0.001614       0.017794              1.792122       1.635630       0.247488       0.240426       2.135396       0.343528       1.605340          -0.000002
          146              H       0.527562      22.215760       5.895836       0.124172       1.145229 0.84100344E+01  0.83192895E+02                                 1.792467                            1.685244      -1.394612       2.256324                    0.996675       3.340807       9.239267       0.488943       1.266366      -0.714282      -0.018356       0.022191      -0.003022       0.028957      -0.012107      -0.008693      -0.000330       0.007969      -0.002915      -0.014657      -0.001488       0.016145              1.843261       1.606259      -0.329143       0.098285       2.116828      -0.448915       1.806696          -0.000000
          147              H       3.600820      19.665888       5.569584       0.111735       1.135332 0.82459429E+01  0.82015733E+02                                 1.829790                            1.701641      -1.175613       2.321030                    0.995197       3.680947      10.559766       0.467652       1.316821      -0.700035       0.026408      -0.014948      -0.015146       0.033915      -0.011637      -0.005967      -0.009982       0.001483       0.007252      -0.018966       0.007073       0.011893              1.916058       2.126338      -0.385938      -0.507294       1.693901       0.192469       1.927937           0.000000
          148              H       4.346106       8.247855       1.108590       0.114852       1.018227 0.70152349E+01  0.66738843E+02                                 1.674996                            1.548199      -1.003339       2.404421                    0.997710       3.463575       9.589029       0.502490       1.281276      -0.707720      -0.029356       0.005527      -0.025946       0.039567      -0.002833       0.008068      -0.010487       0.007896       0.010188      -0.012896      -0.002640       0.015536              1.751270       2.146657      -0.002627       0.479094       1.317625      -0.103440       1.789527           0.000000
          149              H       6.402760       9.204057       0.622542       0.118465       1.010002 0.71840837E+01  0.68804221E+02                                 1.677733                            1.578538      -0.851740       2.478410                    0.999108       3.415972       9.512166       0.491691       1.300678      -0.704539       0.002411       0.017150      -0.031352       0.035817       0.003125       0.005286      -0.011582       0.010650       0.006124      -0.016028       0.004749       0.011279              1.722980       1.571440       0.165969      -0.079931       1.629745      -0.418502       1.967757           0.000000
          150              H       7.921804       7.659423       4.008236       0.117955       1.137547 0.83814129E+01  0.82639853E+02                                 1.754728                            1.658811      -0.990841       2.404524                    0.998838       3.401540       9.318302       0.504575       1.231141      -0.721071       0.022718      -0.008356       0.024785       0.034644       0.002234       0.005255      -0.012309       0.002929       0.018136      -0.014419      -0.000389       0.014808              1.809127       2.247467      -0.046661       0.397022       1.490269      -0.128848       1.689644           0.000000
          151              H       5.863475       6.703221       4.494285       0.117937       1.131385 0.81813030E+01  0.79264570E+02                                 1.673140                            1.581869      -0.975727       2.418146                    0.998425       3.225072       8.435030       0.551188       1.146963      -0.742437      -0.002470      -0.021206       0.034886       0.040900       0.001105       0.007086      -0.012340       0.005741       0.026465      -0.015435      -0.001855       0.017290              1.703292       1.583447       0.114436      -0.131489       1.591309      -0.424548       1.935120           0.000001
          152              H       8.787676       9.206509       0.928819       0.112861       1.105750 0.87034385E+01  0.87999483E+02                                 1.827497                            1.766804      -1.142920       2.332780                    0.993629       3.778273      11.033211       0.450402       1.344984      -0.694309       0.005317      -0.003849      -0.036651       0.037234      -0.000330      -0.003267       0.000773       0.000876       0.013009      -0.003155      -0.002690       0.005845              1.879467       1.710676      -0.042119       0.001442       1.776968      -0.015621       2.150757           0.000000
          153              H       9.921515       9.662544       4.251261       0.114876       1.144974 0.84641380E+01  0.83254707E+02                                 1.726666                            1.639152      -1.002202       2.399452                    0.998394       3.374140       9.086579       0.523110       1.190384      -0.730712      -0.014111       0.022460       0.022870       0.035023      -0.004344       0.004751       0.013651       0.007614       0.025055      -0.017878       0.001532       0.016347              1.761496       1.790124      -0.453097      -0.107872       1.922683       0.237675       1.571680           0.000001
          154              H      10.244752       7.318623       1.025363       0.115209       1.050710 0.78074358E+01  0.76547432E+02                                 1.734707                            1.656367      -1.073116       2.370892                    0.996838       3.569754      10.144492       0.474076       1.317758      -0.700397      -0.011383      -0.011573      -0.032095       0.035966      -0.010100       0.004065       0.006789       0.007209       0.024570      -0.017267       0.006553       0.010714              1.759732       1.608657       0.026683       0.297858       1.617809       0.268780       2.052729           0.000000
          155              H      16.644162      21.237492       7.770119       0.113568       1.108443 0.78786227E+01  0.75249704E+02                                 1.617334                            1.525132      -0.890498       2.455147                    0.999017       3.168742       8.099230       0.579236       1.107123      -0.752675      -0.034035       0.013682       0.013242       0.038999      -0.013368      -0.004544      -0.003630       0.010299      -0.021906      -0.014833      -0.003261       0.018094              1.652987       1.821677      -0.174428      -0.407036       1.370608       0.026323       1.766676           0.000001
          156              H       2.922526      18.670457       7.563715       0.118279       1.128768 0.82993421E+01  0.81092211E+02                                 1.704745                            1.620571      -0.896731       2.458210                    0.998933       3.276175       8.743599       0.528259       1.186652      -0.732559       0.020026      -0.034126       0.011937       0.041329      -0.013734      -0.003842      -0.005123      -0.002893      -0.017768      -0.015150      -0.001693       0.016843              1.724440       1.579676      -0.331816       0.063333       1.856590      -0.264563       1.737054           0.000001
          157              H      11.889405       8.797058       5.103510       0.122164       1.083895 0.77710397E+01  0.74035449E+02                                 1.601963                            1.523483      -0.861274       2.474995                    0.999270       3.121712       7.992924       0.574008       1.120024      -0.749809       0.013426       0.016555       0.035180       0.041133      -0.006350       0.004782       0.012773      -0.004173       0.024157      -0.016647      -0.000131       0.016778              1.619882       1.558701       0.033711       0.305464       1.395679       0.182360       1.905265           0.000002
          158              H      12.083682       6.347710       1.947523       0.108429       1.030419 0.75938609E+01  0.73948397E+02                                 1.709777                            1.629590      -1.070167       2.367880                    0.996753       3.602023      10.205665       0.479639       1.311371      -0.701159       0.015669      -0.029208      -0.019353       0.038382      -0.008903      -0.000188       0.009146       0.005190       0.014949      -0.014628       0.002039       0.012589              1.754864       1.748261      -0.342489      -0.139329       1.920688       0.285572       1.595644          -0.000000
          159              H       7.364096      12.886661       4.391083       0.120206       1.129151 0.81413831E+01  0.78585895E+02                                 1.655996                            1.566803      -0.924969       2.444205                    0.998834       3.182669       8.241544       0.561175       1.130737      -0.746940      -0.019189       0.010817       0.035441       0.041729       0.001654      -0.016006      -0.001168      -0.004833       0.023675      -0.016793      -0.001669       0.018462              1.676102       1.509443      -0.152644      -0.349490       1.652151       0.282875       1.866713           0.000002
          160              H       7.399266      10.626101       3.861756       0.111730       1.190639 0.88624015E+01  0.88130752E+02                                 1.770406                            1.676185      -1.005815       2.394770                    0.998449       3.406356       9.206854       0.518091       1.188841      -0.731357      -0.020047      -0.017139       0.022397       0.034602      -0.000654      -0.015994       0.000152      -0.001922       0.009535      -0.015946      -0.000634       0.016580              1.808077       1.653595       0.329615      -0.264132       2.127661      -0.284723       1.642974           0.000002
          161              H       9.670295      11.364093       0.685795       0.119361       1.109746 0.84004656E+01  0.82682138E+02                                 1.717098                            1.657479      -0.863444       2.473559                    0.999184       3.305208       8.977952       0.507427       1.226377      -0.723452       0.019183      -0.009763      -0.029847       0.036798       0.000916      -0.015934       0.001949      -0.013465       0.002491      -0.019726       0.006323       0.013403              1.718595       1.561853      -0.120405      -0.300033       1.678793       0.168397       1.915139           0.000001
          162              H       9.584880      13.622201       1.155198       0.109316       1.072298 0.76474416E+01  0.74072167E+02                                 1.713072                            1.601816      -0.974774       2.412948                    0.997982       3.468671       9.576325       0.502605       1.258173      -0.713515       0.019675       0.021630      -0.022870       0.037121       0.005180      -0.013738      -0.000806      -0.004332       0.008830      -0.015296       0.000441       0.014854              1.769521       1.531742       0.299022      -0.251371       2.027747      -0.387283       1.749074           0.000001
          163              H      11.175940      15.863146      16.848575       0.110865       1.092789 0.76927939E+01  0.74476061E+02                                 1.717485                            1.592569      -1.041798       2.380845                    0.997222       3.478373       9.539771       0.511717       1.236356      -0.718044       0.021128      -0.008292       0.031007       0.038427      -0.011239       0.008448      -0.000356       0.004603       0.006460      -0.014306      -0.000134       0.014439              1.792326       1.793108      -0.119488       0.455585       1.394569      -0.057051       2.189302          -0.000001
          164              H      11.929600      14.990305      14.834470       0.117649       1.135491 0.83812989E+01  0.82379814E+02                                 1.739099                            1.650339      -0.815576       2.492482                    0.999456       3.304607       8.946493       0.511364       1.218614      -0.725187       0.029914      -0.020670       0.001607       0.036396      -0.013796       0.002319       0.001161       0.012010       0.016159      -0.017956       0.005361       0.012595              1.782018       2.054906      -0.376120       0.077537       1.681526       0.102186       1.609622          -0.000002
          165              H       8.792700      16.647722      12.946870       0.117008       1.084892 0.80964279E+01  0.79432923E+02                                 1.720648                            1.647256      -0.988702       2.407375                    0.998623       3.435712       9.501484       0.496751       1.256782      -0.714742      -0.021990       0.010144      -0.026578       0.035956      -0.010504       0.007091      -0.001344       0.009809       0.007025      -0.013285      -0.000989       0.014273              1.753007       1.592423      -0.139250       0.294296       1.481938       0.006089       2.184660          -0.000000
          166              H       8.039040      17.518111      14.960975       0.116766       1.182878 0.87645058E+01  0.87824538E+02                                 1.830247                            1.718546      -1.101776       2.360236                    0.996456       3.549457       9.963192       0.483717       1.263648      -0.712829      -0.034186       0.020116       0.000583       0.039670      -0.008867       0.000740       0.001599       0.020894       0.001602      -0.014180       0.000742       0.013438              1.889581       2.202244      -0.557382      -0.050618       1.876763       0.075132       1.589735          -0.000001
          167              H      12.009991      15.159479      12.474138       0.104478       1.222378 0.97439863E+01  0.10072903E+03                                 1.915041                            1.839492      -0.996287       2.392619                    0.995969       3.769150      10.911054       0.454986       1.302238      -0.704193       0.035171       0.003459       0.001633       0.035378       0.000100       0.001664       0.000224       0.013988      -0.012907      -0.004945      -0.004404       0.009349              1.986577       2.295345       0.138168       0.066834       1.862611       0.040422       1.801777          -0.000001
          168              H      12.346626      13.041124      11.378864       0.119470       1.126231 0.82119644E+01  0.79514490E+02                                 1.664347                            1.583265      -0.841505       2.482203                    0.999389       3.172449       8.253643       0.552606       1.144700      -0.743940       0.028678       0.009182      -0.018015       0.035090       0.001450      -0.013650       0.004006      -0.002708      -0.031654      -0.019436       0.007167       0.012268              1.688864       1.948337       0.231990      -0.297884       1.657767      -0.077777       1.460487           0.000000
          169              H      11.842511      10.780565      11.222396       0.121190       1.143417 0.81316672E+01  0.78523511E+02                                 1.675288                            1.568882      -0.908307       2.453683                    0.998861       3.190401       8.282093       0.558797       1.135095      -0.745702       0.027120      -0.023440      -0.020694       0.041391      -0.003112      -0.015105       0.004023       0.009023      -0.018894      -0.016166      -0.002316       0.018482              1.721527       1.701718      -0.305854      -0.276549       1.946234       0.280955       1.516630          -0.000000
          170              H       8.459415      11.391063      13.303084       0.118397       1.119488 0.80060258E+01  0.77227826E+02                                 1.667361                            1.568555      -0.935046       2.437903                    0.998658       3.225868       8.447320       0.550979       1.152429      -0.740785      -0.032536      -0.010570       0.020365       0.039813      -0.000900      -0.014698       0.002602       0.009598      -0.017781      -0.015512      -0.001863       0.017374              1.709229       1.913910       0.365708      -0.301711       1.776642      -0.148314       1.437134          -0.000002
          171              H       8.961855      13.651622      13.459551       0.117665       1.151095 0.85090473E+01  0.83914489E+02                                 1.743991                            1.652491      -0.998161       2.402464                    0.998602       3.372858       9.133023       0.516085       1.203451      -0.727789      -0.026126       0.016148       0.019453       0.036356       0.000536      -0.015848       0.000040       0.008511      -0.015859      -0.016180      -0.001614       0.017794              1.792122       1.635630      -0.247488      -0.240426       2.135396       0.343528       1.605340          -0.000002
          172              H       8.901562      14.561240      10.749664       0.124172       1.145229 0.84100344E+01  0.83192898E+02                                 1.792467                            1.685245      -1.394612       2.256324                    0.996675       3.340807       9.239268       0.488943       1.266367      -0.714281      -0.018356      -0.022191       0.003022       0.028957       0.012107       0.008693      -0.000330       0.007969      -0.002915      -0.014657      -0.001488       0.016145              1.843261       1.606259       0.329143      -0.098285       2.116829      -0.448915       1.806697          -0.000000
          173              H      11.974820      17.111112      11.075916       0.111735       1.135332 0.82459429E+01  0.82015733E+02                                 1.829790                            1.701641      -1.175613       2.321030                    0.995197       3.680947      10.559766       0.467652       1.316821      -0.700035       0.026408       0.014948       0.015146       0.033915       0.011637       0.005967      -0.009982       0.001483       0.007252      -0.018966       0.007073       0.011893              1.916058       2.126338       0.385938       0.507294       1.693901       0.192469       1.927937           0.000000
          174              H      12.720106       4.011145      15.536910       0.114852       1.018227 0.70152349E+01  0.66738843E+02                                 1.674996                            1.548199      -1.003339       2.404421                    0.997710       3.463575       9.589029       0.502490       1.281276      -0.707720      -0.029356      -0.005527       0.025946       0.039567       0.002833      -0.008068      -0.010487       0.007896       0.010188      -0.012896      -0.002640       0.015536              1.751270       2.146657       0.002627      -0.479094       1.317625      -0.103440       1.789527           0.000000
          175              H      14.776760       3.054943      16.022958       0.118465       1.010002 0.71840837E+01  0.68804221E+02                                 1.677733                            1.578538      -0.851740       2.478410                    0.999108       3.415972       9.512166       0.491691       1.300678      -0.704539       0.002411      -0.017150       0.031352       0.035817      -0.003125      -0.005286      -0.011582       0.010650       0.006124      -0.016028       0.004749       0.011279              1.722980       1.571440      -0.165969       0.079931       1.629745      -0.418502       1.967757           0.000000
          176              H      16.295804       4.599577      12.637264       0.117955       1.137547 0.83814129E+01  0.82639853E+02                                 1.754728                            1.658811      -0.990841       2.404524                    0.998838       3.401540       9.318302       0.504575       1.231141      -0.721071       0.022718       0.008356      -0.024785       0.034644      -0.002234      -0.005255      -0.012309       0.002929       0.018136      -0.014419      -0.000389       0.014808              1.809127       2.247467       0.046661      -0.397022       1.490269      -0.128848       1.689644           0.000000
          177              H      14.237475       5.555779      12.151215       0.117937       1.131385 0.81813030E+01  0.79264570E+02                                 1.673140                            1.581869      -0.975727       2.418146                    0.998425       3.225072       8.435030       0.551188       1.146963      -0.742437      -0.002470       0.021206      -0.034886       0.040900      -0.001105      -0.007086      -0.012340       0.005741       0.026465      -0.015435      -0.001855       0.017290              1.703292       1.583447      -0.114436       0.131489       1.591309      -0.424548       1.935120           0.000001
          178              H       0.413676       3.052491      15.716681       0.112861       1.105750 0.87034385E+01  0.87999483E+02                                 1.827497                            1.766804      -1.142920       2.332780                    0.993629       3.778273      11.033211       0.450402       1.344984      -0.694309       0.005317       0.003849       0.036651       0.037234       0.000330       0.003267       0.000773       0.000876       0.013009      -0.003155      -0.002690       0.005845              1.879467       1.710676       0.042119      -0.001442       1.776968      -0.015621       2.150757           0.000000
          179              H       1.547515       2.596456      12.394239       0.114876       1.144974 0.84641382E+01  0.83254712E+02                                 1.726666                            1.639152      -1.002202       2.399452                    0.998394       3.374140       9.086580       0.523110       1.190384      -0.730712      -0.014111      -0.022460      -0.022870       0.035023       0.004344      -0.004751       0.013651       0.007614       0.025055      -0.017878       0.001532       0.016347              1.761496       1.790124       0.453097       0.107872       1.922684       0.237675       1.571680           0.000001
          180              H       1.870752       4.940377      15.620137       0.115209       1.050710 0.78074358E+01  0.76547432E+02                                 1.734707                            1.656367      -1.073116       2.370892                    0.996838       3.569754      10.144492       0.474076       1.317758      -0.700397      -0.011383       0.011573       0.032095       0.035966       0.010100      -0.004065       0.006789       0.007209       0.024570      -0.017267       0.006553       0.010714              1.759732       1.608657      -0.026683      -0.297858       1.617809       0.268780       2.052729           0.000000
          181              H       8.270162      15.539508       8.875381       0.113568       1.108443 0.78786241E+01  0.75249716E+02                                 1.617334                            1.525132      -0.890498       2.455147                    0.999017       3.168743       8.099231       0.579236       1.107123      -0.752675      -0.034035      -0.013682      -0.013242       0.038999       0.013368       0.004544      -0.003630       0.010299      -0.021906      -0.014833      -0.003261       0.018094              1.652986       1.821676       0.174428       0.407035       1.370607       0.026323       1.766675           0.000001
          182              H      11.296526      18.106543       9.081785       0.118279       1.128768 0.82993418E+01  0.81092204E+02                                 1.704744                            1.620570      -0.896731       2.458210                    0.998933       3.276175       8.743598       0.528259       1.186652      -0.732559       0.020026       0.034126      -0.011937       0.041329       0.013734       0.003842      -0.005123      -0.002893      -0.017768      -0.015150      -0.001693       0.016843              1.724440       1.579676       0.331816      -0.063333       1.856590      -0.264563       1.737054           0.000001
          183              H       3.515405       3.461942      11.541990       0.122164       1.083895 0.77710405E+01  0.74035461E+02                                 1.601963                            1.523483      -0.861274       2.474995                    0.999270       3.121712       7.992925       0.574008       1.120024      -0.749809       0.013426      -0.016555      -0.035180       0.041133       0.006350      -0.004782       0.012773      -0.004173       0.024157      -0.016647      -0.000131       0.016778              1.619882       1.558701      -0.033711      -0.305464       1.395679       0.182360       1.905265           0.000002
          184              H       3.709682       5.911290      14.697976       0.108429       1.030419 0.75938578E+01  0.73948360E+02                                 1.709777                            1.629590      -1.070167       2.367880                    0.996753       3.602023      10.205665       0.479639       1.311371      -0.701159       0.015669       0.029208       0.019353       0.038382       0.008903       0.000188       0.009146       0.005190       0.014949      -0.014628       0.002039       0.012589              1.754864       1.748261       0.342490       0.139329       1.920688       0.285571       1.595644          -0.000000
          185              H      15.738096      23.890339      12.254417       0.120206       1.129151 0.81413850E+01  0.78585919E+02                                 1.655997                            1.566803      -0.924969       2.444205                    0.998834       3.182669       8.241545       0.561174       1.130737      -0.746940      -0.019189      -0.010817      -0.035441       0.041729      -0.001654       0.016006      -0.001168      -0.004833       0.023675      -0.016793      -0.001669       0.018462              1.676103       1.509443       0.152644       0.349490       1.652151       0.282875       1.866714           0.000002
          186              H      15.773266       1.632899      12.783744       0.111730       1.190639 0.88624015E+01  0.88130752E+02                                 1.770406                            1.676185      -1.005815       2.394770                    0.998449       3.406356       9.206854       0.518091       1.188841      -0.731357      -0.020047       0.017139      -0.022397       0.034602       0.000654       0.015994       0.000152      -0.001922       0.009535      -0.015946      -0.000634       0.016580              1.808077       1.653595      -0.329615       0.264132       2.127661      -0.284723       1.642974           0.000002
          187              H       1.296295       0.894907      15.959705       0.119361       1.109746 0.84004640E+01  0.82682116E+02                                 1.717098                            1.657479      -0.863444       2.473559                    0.999184       3.305208       8.977951       0.507427       1.226377      -0.723452       0.019183       0.009763       0.029847       0.036798      -0.000916       0.015934       0.001949      -0.013465       0.002491      -0.019726       0.006323       0.013403              1.718595       1.561853       0.120405       0.300033       1.678793       0.168397       1.915139           0.000001
          188              H       1.210880      23.154799      15.490302       0.109316       1.072298 0.76474416E+01  0.74072167E+02                                 1.713072                            1.601816      -0.974774       2.412948                    0.997982       3.468671       9.576325       0.502605       1.258173      -0.713515       0.019675      -0.021630       0.022870       0.037121      -0.005180       0.013738      -0.000806      -0.004332       0.008830      -0.015296       0.000441       0.014854              1.769521       1.531742      -0.299022       0.251371       2.027747      -0.387283       1.749074           0.000001
          189              H       5.572060      20.913854       0.203075       0.110866       1.092789 0.76927933E+01  0.74476054E+02                                 1.717485                            1.592569      -1.041798       2.380845                    0.997222       3.478373       9.539771       0.511717       1.236356      -0.718044      -0.021128       0.008292       0.031007       0.038427      -0.011239      -0.008448       0.000356       0.004603       0.006460      -0.014306      -0.000134       0.014439              1.792326       1.793108      -0.119488      -0.455585       1.394569       0.057051       2.189301          -0.000001
          190              H       4.818400      21.786695      31.479970       0.117649       1.135491 0.83812986E+01  0.82379809E+02                                 1.739099                            1.650339      -0.815576       2.492482                    0.999456       3.304607       8.946492       0.511364       1.218614      -0.725187      -0.029914       0.020670       0.001607       0.036396      -0.013796      -0.002319      -0.001161       0.012010       0.016159      -0.017956       0.005361       0.012595              1.782018       2.054905      -0.376120      -0.077537       1.681526      -0.102186       1.609622          -0.000002
          191              H       7.955300      20.129278      29.592370       0.117008       1.084892 0.80964281E+01  0.79432923E+02                                 1.720647                            1.647256      -0.988702       2.407375                    0.998623       3.435712       9.501483       0.496751       1.256782      -0.714742       0.021990      -0.010144      -0.026578       0.035956      -0.010504      -0.007092       0.001344       0.009809       0.007025      -0.013285      -0.000989       0.014273              1.753007       1.592423      -0.139250      -0.294296       1.481938      -0.006089       2.184660          -0.000000
          192              H       8.708960      19.258889      31.606475       0.116766       1.182878 0.87645058E+01  0.87824538E+02                                 1.830247                            1.718546      -1.101776       2.360236                    0.996456       3.549457       9.963192       0.483717       1.263648      -0.712829       0.034186      -0.020116       0.000583       0.039670      -0.008867      -0.000740      -0.001599       0.020894       0.001602      -0.014180       0.000742       0.013438              1.889581       2.202244      -0.557382       0.050618       1.876763      -0.075132       1.589735          -0.000001
          193              H       4.738009      21.617521      29.119638       0.104478       1.222378 0.97439860E+01  0.10072903E+03                                 1.915042                            1.839492      -0.996287       2.392619                    0.995969       3.769150      10.911055       0.454986       1.302238      -0.704193      -0.035171      -0.003459       0.001633       0.035378       0.000100      -0.001664      -0.000224       0.013988      -0.012907      -0.004945      -0.004404       0.009349              1.986578       2.295346       0.138168      -0.066834       1.862611      -0.040422       1.801777          -0.000001
          194              H       4.401374      23.735876      28.024364       0.119470       1.126231 0.82119644E+01  0.79514490E+02                                 1.664347                            1.583265      -0.841505       2.482203                    0.999389       3.172449       8.253643       0.552606       1.144700      -0.743940      -0.028678      -0.009182      -0.018015       0.035090       0.001450       0.013650      -0.004006      -0.002708      -0.031654      -0.019436       0.007167       0.012268              1.688864       1.948337       0.231990       0.297884       1.657767       0.077777       1.460487           0.000000
          195              H       4.905489       1.478435      27.867896       0.121190       1.143417 0.81316672E+01  0.78523511E+02                                 1.675288                            1.568882      -0.908307       2.453683                    0.998861       3.190401       8.282093       0.558797       1.135095      -0.745702      -0.027120       0.023440      -0.020694       0.041391      -0.003112       0.015105      -0.004023       0.009023      -0.018894      -0.016166      -0.002316       0.018482              1.721527       1.701718      -0.305854       0.276549       1.946234      -0.280955       1.516630          -0.000000
          196              H       8.288585       0.867937      29.948584       0.118397       1.119488 0.80060258E+01  0.77227826E+02                                 1.667361                            1.568555      -0.935046       2.437903                    0.998658       3.225868       8.447320       0.550979       1.152429      -0.740785       0.032536       0.010570       0.020365       0.039813      -0.000900       0.014698      -0.002602       0.009598      -0.017781      -0.015512      -0.001863       0.017374              1.709229       1.913910       0.365708       0.301711       1.776642       0.148314       1.437134          -0.000002
          197              H       7.786145      23.125378      30.105051       0.117665       1.151095 0.85090473E+01  0.83914489E+02                                 1.743991                            1.652491      -0.998161       2.402464                    0.998602       3.372858       9.133023       0.516085       1.203451      -0.727789       0.026126      -0.016148       0.019453       0.036356       0.000536       0.015848      -0.000040       0.008511      -0.015859      -0.016180      -0.001614       0.017794              1.792122       1.635630      -0.247488       0.240426       2.135396      -0.343528       1.605340          -0.000002
          198              H       7.846438      22.215760      27.395164       0.124172       1.145229 0.84100330E+01  0.83192878E+02                                 1.792467                            1.685244      -1.394612       2.256324                    0.996675       3.340807       9.239267       0.488943       1.266366      -0.714282       0.018356       0.022191       0.003022       0.028957       0.012107      -0.008693       0.000330       0.007969      -0.002915      -0.014657      -0.001488       0.016145              1.843261       1.606259       0.329143       0.098285       2.116828       0.448915       1.806696          -0.000000
          199              H       4.773180      19.665888      27.721416       0.111735       1.135332 0.82459416E+01  0.82015717E+02                                 1.829790                            1.701641      -1.175613       2.321030                    0.995197       3.680947      10.559766       0.467652       1.316821      -0.700035      -0.026408      -0.014948       0.015146       0.033915       0.011637      -0.005967       0.009982       0.001483       0.007252      -0.018966       0.007073       0.011893              1.916058       2.126337       0.385938      -0.507293       1.693901      -0.192469       1.927937           0.000000
          200              H       4.027894       8.247855      32.182410       0.114852       1.018227 0.70152355E+01  0.66738847E+02                                 1.674996                            1.548199      -1.003339       2.404421                    0.997710       3.463575       9.589028       0.502490       1.281275      -0.707720       0.029356       0.005527       0.025946       0.039567       0.002833       0.008068       0.010487       0.007896       0.010188      -0.012896      -0.002640       0.015536              1.751270       2.146657       0.002627       0.479094       1.317625       0.103440       1.789527           0.000000
          201              H       1.971240       9.204057      32.668458       0.118465       1.010003 0.71840841E+01  0.68804224E+02                                 1.677732                            1.578538      -0.851740       2.478410                    0.999108       3.415972       9.512165       0.491691       1.300678      -0.704539      -0.002411       0.017150       0.031352       0.035817      -0.003125       0.005286       0.011582       0.010650       0.006124      -0.016028       0.004749       0.011279              1.722980       1.571440      -0.165969      -0.079931       1.629744       0.418502       1.967756           0.000000
          202              H       0.452196       7.659423      29.282764       0.117955       1.137547 0.83814129E+01  0.82639853E+02                                 1.754728                            1.658811      -0.990841       2.404524                    0.998838       3.401540       9.318302       0.504575       1.231141      -0.721071      -0.022718      -0.008356      -0.024785       0.034644      -0.002234       0.005255       0.012309       0.002929       0.018136      -0.014419      -0.000389       0.014808              1.809127       2.247467       0.046661       0.397022       1.490269       0.128848       1.689644           0.000000
          203              H       2.510525       6.703221      28.796715       0.117937       1.131385 0.81813020E+01  0.79264565E+02                                 1.673141                            1.581869      -0.975727       2.418146                    0.998425       3.225071       8.435030       0.551188       1.146964      -0.742437       0.002470      -0.021206      -0.034886       0.040900      -0.001105       0.007086       0.012340       0.005741       0.026465      -0.015435      -0.001855       0.017290              1.703293       1.583447      -0.114436      -0.131489       1.591310       0.424548       1.935121           0.000001
          204              H      16.334324       9.206509      32.362181       0.112861       1.105750 0.87034385E+01  0.87999483E+02                                 1.827497                            1.766804      -1.142920       2.332780                    0.993629       3.778273      11.033211       0.450402       1.344984      -0.694309      -0.005317      -0.003849       0.036651       0.037234       0.000330      -0.003267      -0.000773       0.000876       0.013009      -0.003155      -0.002690       0.005845              1.879467       1.710676       0.042119       0.001442       1.776968       0.015621       2.150757           0.000000
          205              H      15.200485       9.662544      29.039739       0.114876       1.144974 0.84641401E+01  0.83254742E+02                                 1.726667                            1.639153      -1.002202       2.399452                    0.998394       3.374140       9.086583       0.523109       1.190385      -0.730712       0.014111       0.022460      -0.022870       0.035023       0.004344       0.004751      -0.013651       0.007614       0.025055      -0.017878       0.001532       0.016347              1.761497       1.790125       0.453097      -0.107872       1.922685      -0.237675       1.571681           0.000001
          206              H      14.877248       7.318623      32.265637       0.115209       1.050710 0.78074358E+01  0.76547432E+02                                 1.734707                            1.656367      -1.073116       2.370892                    0.996838       3.569754      10.144492       0.474076       1.317758      -0.700397       0.011383      -0.011573       0.032095       0.035966       0.010100       0.004065      -0.006789       0.007209       0.024570      -0.017267       0.006553       0.010714              1.759732       1.608657      -0.026683       0.297858       1.617809      -0.268780       2.052729           0.000000
          207              H       8.477838      21.237492      25.520881       0.113568       1.108443 0.78786241E+01  0.75249716E+02                                 1.617334                            1.525132      -0.890498       2.455147                    0.999017       3.168743       8.099231       0.579236       1.107123      -0.752675       0.034035       0.013682      -0.013242       0.038999       0.013368      -0.004544       0.003630       0.010299      -0.021906      -0.014833      -0.003261       0.018094              1.652986       1.821676       0.174428      -0.407035       1.370607      -0.026323       1.766675           0.000001
          208              H       5.451474      18.670457      25.727285       0.118279       1.128768 0.82993421E+01  0.81092211E+02                                 1.704745                            1.620571      -0.896731       2.458210                    0.998933       3.276175       8.743599       0.528259       1.186652      -0.732559      -0.020026      -0.034126      -0.011937       0.041329       0.013734      -0.003842       0.005123      -0.002893      -0.017768      -0.015150      -0.001693       0.016843              1.724440       1.579676       0.331816       0.063333       1.856590       0.264563       1.737054           0.000001
          209              H      13.232595       8.797058      28.187490       0.122164       1.083895 0.77710405E+01  0.74035461E+02                                 1.601963                            1.523483      -0.861274       2.474995                    0.999270       3.121712       7.992925       0.574008       1.120024      -0.749809      -0.013426       0.016555      -0.035180       0.041133       0.006350       0.004782      -0.012773      -0.004173       0.024157      -0.016647      -0.000131       0.016778              1.619882       1.558701      -0.033711       0.305464       1.395679      -0.182360       1.905265           0.000002
          210              H      13.038318       6.347710      31.343477       0.108429       1.030419 0.75938609E+01  0.73948397E+02                                 1.709777                            1.629590      -1.070167       2.367880                    0.996753       3.602023      10.205665       0.479639       1.311371      -0.701159      -0.015669      -0.029208       0.019353       0.038382       0.008903      -0.000188      -0.009146       0.005190       0.014949      -0.014628       0.002039       0.012589              1.754864       1.748261       0.342489      -0.139329       1.920688      -0.285572       1.595644          -0.000000
          211              H       1.009904      12.886661      28.899917       0.120206       1.129151 0.81413831E+01  0.78585895E+02                                 1.655996                            1.566803      -0.924969       2.444205                    0.998834       3.182669       8.241544       0.561175       1.130737      -0.746940       0.019189       0.010817      -0.035441       0.041729      -0.001654      -0.016006       0.001168      -0.004833       0.023675      -0.016793      -0.001669       0.018462              1.676102       1.509443       0.152644      -0.349490       1.652151      -0.282874       1.866713           0.000002
          212              H       0.974734      10.626101      29.429244       0.111730       1.190639 0.88624015E+01  0.88130752E+02                                 1.770406                            1.676185      -1.005815       2.394770                    0.998449       3.406356       9.206854       0.518091       1.188841      -0.731357       0.020047      -0.017139      -0.022397       0.034602       0.000654      -0.015994      -0.000152      -0.001922       0.009535      -0.015946      -0.000634       0.016580              1.808077       1.653595      -0.329615      -0.264132       2.127661       0.284723       1.642974           0.000002
          213              H      15.451705      11.364093      32.605205       0.119361       1.109746 0.84004640E+01  0.82682116E+02                                 1.717098                            1.657479      -0.863444       2.473559                    0.999184       3.305208       8.977951       0.507427       1.226377      -0.723452      -0.019183      -0.009763       0.029847       0.036798      -0.000916      -0.015934      -0.001949      -0.013465       0.002491      -0.019726       0.006323       0.013403              1.718595       1.561853       0.120405      -0.300033       1.678793      -0.168397       1.915139           0.000001
          214              H      15.537120      13.622201      32.135802       0.109316       1.072298 0.76474416E+01  0.74072167E+02                                 1.713072                            1.601816      -0.974774       2.412948                    0.997982       3.468671       9.576325       0.502605       1.258173      -0.713515      -0.019675       0.021630       0.022870       0.037121      -0.005180      -0.013738       0.000806      -0.004332       0.008830      -0.015296       0.000441       0.014854              1.769521       1.531742      -0.299022      -0.251371       2.027747       0.387283       1.749074           0.000001
          215              H      13.946060      15.863146      16.442425       0.110866       1.092790 0.76927945E+01  0.74476068E+02                                 1.717485                            1.592569      -1.041798       2.380845                    0.997222       3.478373       9.539771       0.511717       1.236356      -0.718044      -0.021128      -0.008292      -0.031007       0.038427       0.011239       0.008448       0.000356       0.004603       0.006460      -0.014306      -0.000134       0.014439              1.792326       1.793108       0.119488       0.455585       1.394569       0.057051       2.189302          -0.000001
          216              H      13.192400      14.990305      18.456530       0.117649       1.135491 0.83812986E+01  0.82379809E+02                                 1.739099                            1.650339      -0.815576       2.492482                    0.999456       3.304607       8.946492       0.511364       1.218614      -0.725187      -0.029914      -0.020670      -0.001607       0.036396       0.013796       0.002319      -0.001161       0.012010       0.016159      -0.017956       0.005361       0.012595              1.782018       2.054905       0.376120       0.077537       1.681526      -0.102186       1.609622          -0.000002
          217              H      16.329300      16.647722      20.344130       0.117008       1.084892 0.80964281E+01  0.79432923E+02                                 1.720647                            1.647256      -0.988702       2.407375                    0.998623       3.435712       9.501483       0.496751       1.256782      -0.714742       0.021990       0.010144       0.026578       0.035956       0.010504       0.007092       0.001344       0.009809       0.007025      -0.013285      -0.000989       0.014273              1.753007       1.592423       0.139250       0.294296       1.481938      -0.006089       2.184660          -0.000000
          218              H       0.334960      17.518111      18.330025       0.116766       1.182878 0.87645044E+01  0.87824521E+02                                 1.830247                            1.718546      -1.101776       2.360236                    0.996456       3.549457       9.963192       0.483717       1.263648      -0.712829       0.034186       0.020116      -0.000583       0.039670       0.008867       0.000740      -0.001599       0.020894       0.001602      -0.014180       0.000742       0.013438              1.889580       2.202243       0.557381      -0.050618       1.876763      -0.075132       1.589735          -0.000001
          219              H      13.112009      15.159479      20.816862       0.104478       1.222378 0.97439864E+01  0.10072903E+03                                 1.915041                            1.839492      -0.996287       2.392619                    0.995969       3.769150      10.911054       0.454986       1.302238      -0.704193      -0.035171       0.003459      -0.001633       0.035378      -0.000100       0.001664      -0.000224       0.013988      -0.012907      -0.004945      -0.004404       0.009349              1.986577       2.295345      -0.138168       0.066834       1.862611      -0.040422       1.801777          -0.000001
          220              H      12.775374      13.041124      21.912136       0.119470       1.126231 0.82119644E+01  0.79514490E+02                                 1.664347                            1.583265      -0.841505       2.482203                    0.999389       3.172449       8.253643       0.552606       1.144700      -0.743940      -0.028678       0.009182       0.018015       0.035090      -0.001450      -0.013650      -0.004006      -0.002708      -0.031654      -0.019436       0.007167       0.012268              1.688864       1.948337      -0.231990      -0.297884       1.657767       0.077777       1.460487           0.000000
          221              H      13.279489      10.780565      22.068604       0.121190       1.143417 0.81316685E+01  0.78523522E+02                                 1.675288                            1.568882      -0.908307       2.453683                    0.998861       3.190402       8.282094       0.558797       1.135094      -0.745702      -0.027120      -0.023440       0.020694       0.041391       0.003112      -0.015105      -0.004023       0.009023      -0.018894      -0.016166      -0.002316       0.018482              1.721527       1.701718       0.305854      -0.276548       1.946233      -0.280955       1.516630          -0.000000
          222              H      16.662585      11.391063      19.987916       0.118397       1.119488 0.80060288E+01  0.77227857E+02                                 1.667361                            1.568555      -0.935046       2.437903                    0.998658       3.225869       8.447321       0.550980       1.152428      -0.740785       0.032536      -0.010570      -0.020365       0.039813       0.000900      -0.014698      -0.002602       0.009598      -0.017781      -0.015512      -0.001863       0.017374              1.709228       1.913910      -0.365708      -0.301711       1.776642       0.148313       1.437134          -0.000002
          223              H      16.160145      13.651622      19.831449       0.117665       1.151095 0.85090473E+01  0.83914489E+02                                 1.743991                            1.652491      -0.998161       2.402464                    0.998602       3.372858       9.133023       0.516085       1.203451      -0.727789       0.026126       0.016148      -0.019453       0.036356      -0.000536      -0.015848      -0.000040       0.008511      -0.015859      -0.016180      -0.001614       0.017794              1.792122       1.635630       0.247488      -0.240426       2.135396      -0.343528       1.605340          -0.000002
          224              H      16.220438      14.561240      22.541336       0.124172       1.145229 0.84100329E+01  0.83192875E+02                                 1.792467                            1.685244      -1.394612       2.256324                    0.996675       3.340807       9.239266       0.488943       1.266366      -0.714282       0.018356      -0.022191      -0.003022       0.028957      -0.012107       0.008693       0.000330       0.007969      -0.002915      -0.014657      -0.001488       0.016145              1.843261       1.606259      -0.329143      -0.098285       2.116828       0.448915       1.806696          -0.000000
          225              H      13.147180      17.111112      22.215084       0.111735       1.135332 0.82459416E+01  0.82015717E+02                                 1.829790                            1.701641      -1.175613       2.321030                    0.995197       3.680947      10.559766       0.467652       1.316821      -0.700035      -0.026408       0.014948      -0.015146       0.033915      -0.011637       0.005967       0.009982       0.001483       0.007252      -0.018966       0.007073       0.011893              1.916058       2.126337      -0.385938       0.507293       1.693901      -0.192469       1.927937           0.000000
          226              H      12.401894       4.011145      17.754090       0.114852       1.018227 0.70152355E+01  0.66738848E+02                                 1.674996                            1.548199      -1.003339       2.404421                    0.997710       3.463575       9.589028       0.502490       1.281275      -0.707720       0.029356      -0.005527      -0.025946       0.039567      -0.002833      -0.008068       0.010487       0.007896       0.010188      -0.012896      -0.002640       0.015536              1.751270       2.146657      -0.002627      -0.479094       1.317625       0.103440       1.789527           0.000000
          227              H      10.345240       3.054943      17.268042       0.118465       1.010002 0.71840837E+01  0.68804221E+02                                 1.677733                            1.578538      -0.851740       2.478410                    0.999108       3.415972       9.512166       0.491691       1.300678      -0.704539      -0.002411      -0.017150      -0.031352       0.035817       0.003125      -0.005286       0.011582       0.010650       0.006124      -0.016028       0.004749       0.011279              1.722980       1.571440       0.165969       0.079931       1.629745       0.418502       1.967757           0.000000
          228              H       8.826196       4.599577      20.653736       0.117955       1.137547 0.83814129E+01  0.82639853E+02                                 1.754728                            1.658811      -0.990841       2.404524                    0.998838       3.401540       9.318302       0.504575       1.231141      -0.721071      -0.022718       0.008356       0.024785       0.034644       0.002234      -0.005255       0.012309       0.002929       0.018136      -0.014419      -0.000389       0.014808              1.809127       2.247467      -0.046661      -0.397022       1.490269       0.128848       1.689644           0.000000
          229              H      10.884525       5.555779      21.139785       0.117937       1.131385 0.81813030E+01  0.79264570E+02                                 1.673140                            1.581869      -0.975727       2.418146                    0.998425       3.225072       8.435030       0.551188       1.146963      -0.742437       0.002470       0.021206       0.034886       0.040900       0.001105      -0.007086       0.012340       0.005741       0.026465      -0.015435      -0.001855       0.017290              1.703292       1.583447       0.114436       0.131489       1.591309       0.424548       1.935120           0.000001
          230              H       7.960324       3.052491      17.574319       0.112861       1.105750 0.87034385E+01  0.87999483E+02                                 1.827497                            1.766804      -1.142920       2.332780                    0.993629       3.778273      11.033211       0.450402       1.344984      -0.694309      -0.005317       0.003849      -0.036651       0.037234      -0.000330       0.003267      -0.000773       0.000876       0.013009      -0.003155      -0.002690       0.005845              1.879467       1.710676      -0.042119      -0.001442       1.776968       0.015621       2.150757           0.000000
          231              H       6.826485       2.596456      20.896761       0.114876       1.144974 0.84641397E+01  0.83254732E+02                                 1.726667                            1.639153      -1.002202       2.399452                    0.998394       3.374140       9.086581       0.523110       1.190385      -0.730712       0.014111      -0.022460       0.022870       0.035023      -0.004344      -0.004751      -0.013651       0.007614       0.025055      -0.017878       0.001532       0.016347              1.761496       1.790125      -0.453097       0.107872       1.922684      -0.237675       1.571680           0.000001
          232              H       6.503248       4.940377      17.670863       0.115209       1.050710 0.78074358E+01  0.76547432E+02                                 1.734707                            1.656367      -1.073116       2.370892                    0.996838       3.569754      10.144492       0.474076       1.317758      -0.700397       0.011383       0.011573      -0.032095       0.035966      -0.010100      -0.004065      -0.006789       0.007209       0.024570      -0.017267       0.006553       0.010714              1.759732       1.608657       0.026683      -0.297858       1.617809      -0.268780       2.052729           0.000000
          233              H       0.103838      15.539508      24.415619       0.113568       1.108443 0.78786233E+01  0.75249704E+02                                 1.617334                            1.525132      -0.890498       2.455147                    0.999017       3.168743       8.099230       0.579237       1.107122      -0.752675       0.034035      -0.013682       0.013242       0.038999      -0.013368       0.004544       0.003630       0.010299      -0.021906      -0.014833      -0.003261       0.018094              1.652986       1.821676      -0.174428       0.407035       1.370607      -0.026323       1.766675           0.000001
          234              H      13.825474      18.106543      24.209215       0.118279       1.128768 0.82993422E+01  0.81092211E+02                                 1.704745                            1.620571      -0.896731       2.458210                    0.998933       3.276175       8.743599       0.528259       1.186652      -0.732559      -0.020026       0.034126       0.011937       0.041329      -0.013734       0.003842       0.005123      -0.002893      -0.017768      -0.015150      -0.001693       0.016843              1.724440       1.579676      -0.331816      -0.063333       1.856590       0.264563       1.737054           0.000001
          235              H       4.858595       3.461942      21.749010       0.122164       1.083895 0.77710405E+01  0.74035461E+02                                 1.601963                            1.523483      -0.861274       2.474995                    0.999270       3.121712       7.992925       0.574008       1.120024      -0.749809      -0.013426      -0.016555       0.035180       0.041133      -0.006350      -0.004782      -0.012773      -0.004173       0.024157      -0.016647      -0.000131       0.016778              1.619882       1.558701       0.033711      -0.305464       1.395679      -0.182360       1.905265           0.000002
          236              H       4.664318       5.911290      18.593024       0.108429       1.030419 0.75938578E+01  0.73948360E+02                                 1.709777                            1.629590      -1.070167       2.367880                    0.996753       3.602023      10.205665       0.479639       1.311371      -0.701159      -0.015669       0.029208      -0.019353       0.038382      -0.008903       0.000188      -0.009146       0.005190       0.014949      -0.014628       0.002039       0.012589              1.754864       1.748261      -0.342490       0.139329       1.920688      -0.285571       1.595644          -0.000000
          237              H       9.383904      23.890339      21.036583       0.120206       1.129152 0.81413862E+01  0.78585930E+02                                 1.655996                            1.566803      -0.924969       2.444205                    0.998834       3.182670       8.241546       0.561175       1.130737      -0.746941       0.019189      -0.010817       0.035441       0.041729       0.001654       0.016006       0.001168      -0.004833       0.023675      -0.016793      -0.001669       0.018462              1.676102       1.509443      -0.152644       0.349490       1.652151      -0.282874       1.866713           0.000002
          238              H       9.348734       1.632899      20.507256       0.111730       1.190639 0.88624012E+01  0.88130746E+02                                 1.770406                            1.676185      -1.005815       2.394770                    0.998449       3.406356       9.206853       0.518091       1.188841      -0.731357       0.020047       0.017139       0.022397       0.034602      -0.000654       0.015994      -0.000152      -0.001922       0.009535      -0.015946      -0.000634       0.016580              1.808076       1.653594       0.329615       0.264132       2.127661       0.284723       1.642974           0.000002
          239              H       7.077705       0.894907      17.331295       0.119361       1.109746 0.84004656E+01  0.82682138E+02                                 1.717098                            1.657479      -0.863444       2.473559                    0.999184       3.305208       8.977952       0.507427       1.226377      -0.723452      -0.019183       0.009763      -0.029847       0.036798       0.000916       0.015934      -0.001949      -0.013465       0.002491      -0.019726       0.006323       0.013403              1.718595       1.561853      -0.120405       0.300033       1.678793      -0.168397       1.915139           0.000001
          240              H       7.163120      23.154799      17.800698       0.109316       1.072298 0.76474416E+01  0.74072167E+02                                 1.713072                            1.601816      -0.974774       2.412948                    0.997982       3.468671       9.576325       0.502605       1.258173      -0.713515      -0.019675      -0.021630      -0.022870       0.037121       0.005180       0.013738       0.000806      -0.004332       0.008830      -0.015296       0.000441       0.014854              1.769521       1.531742       0.299022       0.251371       2.027747       0.387283       1.749074           0.000001
          241              C      16.069706       5.063457       0.743721       0.623657      23.298284 0.23828795E+03  0.48627008E+04                                 7.494900                            5.454821       0.106360       2.097798                    0.999552      21.647682      59.665906       0.640974       0.468263      -1.024415       0.026075       0.016995       0.057753       0.065606      -0.073847      -0.017914      -0.014822       0.051094      -0.194462      -0.079816      -0.030943       0.110759              9.053790       6.801285       3.066468       1.650149       7.668793       1.577545      12.691294          -0.000001
          242              C      15.589206       4.517932      32.749355      -0.041940      37.010529 0.43609688E+03  0.10177801E+05                                 9.581603                            6.905342      -0.006854       2.004242                    0.999335      27.182376      75.827020       0.640054       0.410033      -1.077007      -0.019429      -0.021828      -0.043027       0.052012       0.001331       0.002035      -0.009013      -0.011633       0.000618      -0.008635      -0.003750       0.012385             11.840298       9.578572       3.484065       1.963386       8.206524       3.672228      17.735799          -0.000001
          243              C      14.424048       3.760816      32.712070      -0.094941      33.174515 0.42460250E+03  0.99448371E+04                                 9.041337                            6.932054       0.095443       2.003500                    0.999741      29.187359      84.337466       0.616195       0.424397      -1.056904       0.011453       0.000046      -0.023617       0.026248      -0.004777      -0.016978      -0.015007      -0.009667      -0.009785      -0.026413       0.006545       0.019869             10.515997       9.677034       3.128829       0.643935       7.773559       3.016759      14.097399          -0.000003
          244              C      13.972521       3.239073      31.505604      -0.162815      33.639711 0.43858768E+03  0.10350572E+05                                 9.084817                            6.998800       0.151708       2.019215                    0.999615      29.767569      86.194270       0.619692       0.418815      -1.060960       0.009278       0.006552       0.025051       0.027506       0.017337       0.003421      -0.000186       0.013420      -0.056215      -0.019326      -0.008792       0.028118             10.685014       8.508070       1.918382      -0.731072       7.700267       3.579613      15.846706          -0.000003
          245              C      14.686154       3.474201      30.336091       0.119629      34.920848 0.43022968E+03  0.10074776E+05                                 9.554597                            7.060597      -0.154065       1.967109                    0.999448      26.577040      75.920927       0.601946       0.434524      -1.054350      -0.004816      -0.013829      -0.022740       0.027047      -0.009868       0.021132       0.022258      -0.015914       0.060886      -0.037749       0.000359       0.037390             12.111023       8.627612       3.089814       0.478209      10.597966       5.310565      17.107490          -0.000001
          246              C      15.851312       4.231316      30.373377      -0.158108      33.375661 0.44555613E+03  0.10570720E+05                                 9.079493                            7.091705       0.099254       2.004138                    0.999250      29.916249      87.235372       0.609921       0.423282      -1.056730       0.006734       0.017963       0.027997       0.033939       0.000512      -0.022561      -0.007670      -0.003859       0.001337      -0.024396       0.000992       0.023404             10.603449       8.633563       3.532726       1.534721       9.104687       3.896401      14.072097          -0.000001
          247              C      16.302838       4.753305      31.579843      -0.091912      32.585005 0.42709939E+03  0.10045716E+05                                 9.000271                            6.993580      -0.092173       1.945667                    0.999418      29.466867      86.099088       0.606391       0.429439      -1.050880      -0.023581      -0.011945      -0.015196       0.030491       0.001585       0.000691      -0.007174       0.023044      -0.060115      -0.022522       0.000871       0.021651             10.410549       8.666769       2.964033       0.653514       8.056952       2.982303      14.507925          -0.000003
          248              C      14.086743       2.796523      29.094004      -0.155982      39.262997 0.48797730E+03  0.11858814E+05                                10.325078                            7.452940      -0.511739       1.838145                    0.995063      29.818966      88.377976       0.590442       0.426861      -1.053137       0.025774      -0.001488       0.002013       0.025895      -0.003008      -0.002121       0.000251       0.026229      -0.020167      -0.010094      -0.006915       0.017009             13.627562       7.655550       0.073270      -0.219841      17.155162       1.098880      16.071973          -0.000001
          249              C      14.418018       1.310242      29.080687       0.119934      35.563359 0.42317564E+03  0.98624568E+04                                 9.643489                            6.976996      -0.228072       1.940375                    0.999496      26.573867      75.574261       0.609248       0.431368      -1.056944       0.001205       0.025899      -0.007311       0.026939      -0.013320      -0.012257       0.001360      -0.067082      -0.046376      -0.035386      -0.008662       0.044048             12.533098       8.256660      -0.836111       1.916342      22.371509       1.399585       6.971125          -0.000001
          250              C      13.555161       0.450396      28.410872      -0.167365      35.044755 0.43288613E+03  0.10164004E+05                                 9.292840                            6.924620       0.163679       2.018815                    0.999698      29.708550      85.291894       0.628008       0.415384      -1.065094       0.010736      -0.028773      -0.012685       0.033227      -0.010487       0.025513      -0.009271       0.020643      -0.034043      -0.026967      -0.008978       0.035945             11.284927       8.525617      -0.278268       1.927418      19.111525       1.753933       6.217639          -0.000001
          251              C      13.856793      23.614757      28.317658      -0.090480      34.321920 0.41586268E+03  0.96789991E+04                                 9.231833                            6.845167      -0.027620       1.962936                    0.999640      29.102990      83.529458       0.622839       0.422522      -1.059236       0.011419       0.022903       0.010204       0.027551       0.021895       0.019367       0.005892       0.017358       0.018455      -0.027994      -0.006131       0.034125             11.179778       9.030047      -2.426178       2.105399      18.392349       0.562362       6.116939          -0.000001
          252              C      15.021114      23.120964      28.893925      -0.047455      40.916159 0.44620816E+03  0.10461695E+05                                10.285881                            6.971166      -0.008790       1.997568                    0.999261      27.475547      76.535448       0.639642       0.408418      -1.079299      -0.017641       0.045711       0.012385       0.050538       0.001294       0.013997      -0.003053      -0.016287       0.001066      -0.018940       0.007404       0.011536             14.054275       9.815030      -3.992564       2.218533      25.755341       0.442639       6.592454          -0.000002
          253              C      15.883971      23.980565      29.563740      -0.100537      34.905962 0.41659922E+03  0.96943708E+04                                 9.316288                            6.819195       0.022550       1.975381                    0.999603      29.159209      83.512497       0.628819       0.418581      -1.062385      -0.024939       0.017027       0.007180       0.031039      -0.000284       0.020204      -0.012584       0.034354       0.016886      -0.026853      -0.005139       0.031991             11.580871       8.206133      -2.017617       1.742563      20.509226       1.138871       6.027254          -0.000004
          254              C      15.582339       0.816204      29.656954      -0.158252      35.579595 0.44085721E+03  0.10420281E+05                                 9.467945                            7.039707       0.084577       1.997811                    0.999386      29.812171      86.463935       0.614727       0.421544      -1.058963       0.005899      -0.031853       0.001099       0.032414       0.018576       0.024100      -0.001082       0.008607      -0.001055      -0.029896      -0.001645       0.031541             11.712019       8.184533      -2.774292       1.769254      20.451671       0.878604       6.499854          -0.000004
          255              C      14.619329       3.471013      27.805642       0.121191      34.625970 0.42873490E+03  0.10016692E+05                                 9.461993                            7.030531      -0.139338       1.971099                    0.999509      26.456383      75.137176       0.606390       0.432333      -1.057196       0.002249      -0.009804       0.029144       0.030831       0.021565      -0.006176      -0.014934      -0.009701       0.109693      -0.040668      -0.002293       0.042962             11.834827       8.026744      -1.274489      -2.979644      10.344785      -4.942398      17.132951          -0.000000
          256              C      15.724697       3.018166      27.072241      -0.165222      34.397074 0.41226169E+03  0.95869084E+04                                 9.164450                            6.749433       0.199847       2.033770                    0.999755      29.517145      85.044978       0.635635       0.414374      -1.063011      -0.006851       0.019564      -0.026041       0.033284      -0.018725       0.009525       0.009334       0.001480      -0.041990      -0.026248       0.000506       0.025743             11.187375       7.891248      -0.716646      -3.741439       9.049579      -4.526512      16.621299           0.000000
          257              C      13.895816       4.526023      27.272320      -0.175690      35.633545 0.45756594E+03  0.10927272E+05                                 9.476370                            7.161806       0.120377       2.003853                    0.999434      30.361438      88.803836       0.610134       0.420361      -1.058639       0.013279       0.024571      -0.028418       0.039846      -0.018703      -0.020645       0.004358       0.020432       0.011287      -0.025457      -0.007861       0.033318             11.414541       8.733160      -2.075335      -2.885342       9.621849      -3.843740      15.888613           0.000001
          258              C      13.175652      17.701260      30.135679       0.619634      24.931749 0.24393812E+03  0.49999046E+04                                 7.836331                            5.499893       0.037300       2.068716                    0.999282      21.801772      59.934452       0.642634       0.465008      -1.027711       0.056581       0.027789      -0.006847       0.063407      -0.048938      -0.002368       0.047165      -0.133635      -0.026482      -0.080983      -0.024542       0.105525             10.008865      15.579213       3.424000      -1.156302       6.113977      -2.324165       8.333405          -0.000000
          259              C      11.846865      17.137837      30.441623      -0.043746      39.480775 0.43113406E+03  0.10016710E+05                                 9.973582                            6.825252      -0.000744       2.002793                    0.999199      27.150759      75.162674       0.650634       0.405188      -1.081993      -0.046366      -0.017828       0.014129       0.051646       0.003737       0.002216      -0.002706       0.009130       0.027268      -0.010987       0.001198       0.009790             13.229989      22.252096       5.058572      -1.477977       8.025771      -3.027223       9.412101          -0.000000
          260              C      11.685415      16.388812      31.601482      -0.091852      34.704278 0.42838079E+03  0.10053191E+05                                 9.344327                            6.967441       0.033299       1.984435                    0.999654      29.148448      84.243045       0.614164       0.424960      -1.056805      -0.025929       0.007312      -0.004904       0.027383      -0.014862       0.015642       0.007214       0.001975       0.019774      -0.026221       0.007154       0.019067             11.280457      16.853127       3.997333      -0.670111       7.578712      -2.773127       9.409532           0.000001
          261              C      10.452929      15.815581      31.892445      -0.151835      35.158332 0.44115978E+03  0.10429156E+05                                 9.398824                            7.044262       0.172513       2.031375                    0.999428      29.567057      85.758392       0.614252       0.421800      -1.058808       0.021738       0.017597       0.000553       0.027973       0.003751      -0.005882      -0.011527      -0.021966       0.057438      -0.021625      -0.004233       0.025858             11.435129      17.784608       3.970054       0.883952       7.633666      -1.938271       8.887111           0.000000
          262              C       9.382062      15.991620      31.024216       0.123514      34.092427 0.42983446E+03  0.10058730E+05                                 9.393590                            7.062409      -0.106463       1.984463                    0.999470      26.464865      75.465157       0.601490       0.435147      -1.054442      -0.022437      -0.012761       0.003329       0.026026       0.024374      -0.017357       0.009793       0.027428      -0.059371      -0.036890      -0.002827       0.039716             11.722625      17.333133       4.586598       0.656653       9.403623      -2.423925       8.431118          -0.000000
          263              C       9.543345      16.740645      29.864357      -0.167170      33.851333 0.44068785E+03  0.10406216E+05                                 9.097594                            7.007823       0.236681       2.046209                    0.999630      29.744724      85.981866       0.620694       0.417894      -1.062191       0.029374       0.017091      -0.002462       0.034073      -0.004793       0.021035      -0.004753      -0.007491       0.006493      -0.022669       0.000373       0.022296             10.751004      15.872919       3.417752      -0.686893       8.200518      -2.825906       8.179577           0.000001
          264              C      10.775831      17.313876      29.573061      -0.090242      33.442491 0.40952079E+03  0.94836299E+04                                 9.029925                            6.759510       0.084471       1.999150                    0.999588      28.820702      82.193755       0.632152       0.418394      -1.063095      -0.013695      -0.013561       0.017637       0.026125      -0.010719       0.000512      -0.014320      -0.021038       0.058797      -0.025474      -0.002505       0.027978             10.819496      17.336601       3.206931      -0.098461       7.012699      -2.248219       8.109187           0.000001
          265              C       8.064162      15.254609      31.389085      -0.162466      39.239866 0.49356528E+03  0.12031660E+05                                10.344328                            7.517577      -0.492187       1.847464                    0.994667      29.820731      88.588255       0.585171       0.429381      -1.051339       0.003216      -0.002230      -0.033819       0.034045       0.000396      -0.008101       0.002962      -0.002976       0.054267      -0.012918      -0.007577       0.020495             13.551841      16.269988      -1.217497       1.278115      16.771869      -0.869961       7.613665           0.000000
          266              C       6.849932      15.893548      30.771870       0.129063      33.681303 0.40692498E+03  0.93965305E+04                                 9.310930                            6.852398      -0.095996       1.989693                    0.999531      26.137747      74.125316       0.612986       0.432715      -1.055536       0.029441      -0.011379       0.009178       0.032871      -0.009305       0.011777      -0.021255       0.033667      -0.043611      -0.033581       0.000263       0.033318             11.779357      15.797431      -6.542334       3.059793      11.135364       0.253490       8.405276           0.000000
          267              C       6.360890      15.495376      29.526121      -0.162304      33.647629 0.44287692E+03  0.10476427E+05                                 9.098232                            7.053915       0.097773       2.000720                    0.999480      29.856455      86.531041       0.614564       0.421317      -1.059465      -0.028069       0.012810      -0.009296       0.032224      -0.007220      -0.009658       0.027558      -0.002318      -0.007747      -0.027939      -0.004078       0.032017             10.572317      14.045040      -4.639518       3.799963       8.768308      -0.013669       8.903604           0.000002
          268              C       6.188386      16.904425      31.440686      -0.148556      33.023451 0.42853154E+03  0.10084180E+05                                 9.047517                            6.966878       0.036283       1.989481                    0.999115      29.604560      86.419408       0.612807       0.424742      -1.054156      -0.016557       0.015790      -0.012933       0.026282       0.008008       0.009767      -0.000300       0.009893       0.053507      -0.019086      -0.002682       0.021768             10.749720      13.634058      -5.348697       2.263838      10.239721       0.979017       8.375380           0.000000
          269              C      15.692876       5.112003      24.009136       0.619366      26.053161 0.24262962E+03  0.49718254E+04                                 8.127026                            5.502934       0.010300       2.060774                    0.999345      21.826384      60.208773       0.638643       0.468033      -1.024927       0.011743       0.011928      -0.058066       0.060430       0.043335       0.044134       0.058050      -0.016880      -0.143282      -0.083037      -0.020176       0.103213             10.924036       7.704881      -1.124582      -3.349819       7.236598      -3.861747      17.830629           0.000001
          270              C      15.352892       4.601293      25.326794      -0.042271      41.780374 0.42127506E+03  0.97339909E+04                                10.404656                            6.753329       0.007926       2.009626                    0.999382      26.912913      74.369081       0.652949       0.405977      -1.081158      -0.007406      -0.027050       0.037137       0.046538      -0.008167      -0.003363      -0.000933       0.001486      -0.019961      -0.008961      -0.002759       0.011720             14.847017       9.243470      -0.768712      -5.382869       9.268292      -6.002561      26.029290           0.000001
          271              C      16.076405       3.579628      25.938683      -0.081993      33.255943 0.38039116E+03  0.86599293E+04                                 9.017846                            6.524722      -0.002074       1.976908                    0.999656      28.371068      80.584512       0.641058       0.419686      -1.060818      -0.025093       0.011335       0.009419       0.029101      -0.008998       0.000152       0.028501       0.023524      -0.074309      -0.043652       0.013911       0.029742             11.127227       7.562476      -0.711724      -2.727208       8.634862      -5.403374      17.184342           0.000002
          272              C      14.287719       5.109551      26.052205      -0.091951      34.383213 0.42443310E+03  0.99370985E+04                                 9.289760                            6.927828      -0.001136       1.970466                    0.999661      29.255241      84.440407       0.616935       0.424049      -1.057417       0.004831      -0.020133       0.024697       0.032228      -0.019102       0.018399      -0.003595      -0.012664      -0.045696      -0.028693      -0.003344       0.032037             11.418757       8.666043      -1.180615      -4.607342       7.955949      -2.933576      17.634280           0.000002
          273              C       3.223990      17.584310      29.192545       0.609490      23.754529 0.25240146E+03  0.52366705E+04                                 7.677572                            5.652287      -0.061981       2.034527                    0.999508      22.297020      62.406187       0.621949       0.474666      -1.018734      -0.053547       0.020691      -0.011986       0.058644       0.049347      -0.072238      -0.030958      -0.034043       0.164308      -0.094545      -0.019415       0.113961              9.448818      13.786478      -2.196087       3.210069       7.686769       0.984185       6.873207           0.000000
          274              C       4.535358      17.042217      29.691244      -0.045555      37.518821 0.44711021E+03  0.10497901E+05                                 9.704520                            6.993756       0.069726       2.026054                    0.999338      27.376187      76.545708       0.635888       0.410240      -1.077097       0.038290      -0.016099       0.017968       0.045256      -0.005847       0.007354       0.011774      -0.013083      -0.015103      -0.017931       0.002071       0.015861             12.325940      18.467606      -5.257475       4.395117       9.050211       0.336222       9.460003           0.000000
          275              C       5.195230      16.032320      28.997793      -0.096377      32.267882 0.41344277E+03  0.95932699E+04                                 8.802008                            6.787724       0.073617       1.994355                    0.999622      28.910723      82.418404       0.631670       0.417892      -1.063861       0.013992      -0.004415       0.024017       0.028144       0.011288       0.003458       0.017587      -0.013810       0.063237      -0.024659      -0.006998       0.031657             10.204623      13.691307      -4.680509       2.723211       8.615784       0.384824       8.306779           0.000002
          276              C       5.076319      17.469075      30.893715      -0.092842      32.504992 0.43074244E+03  0.10163891E+05                                 9.021561                            7.047314      -0.174882       1.917983                    0.999331      29.604893      86.946621       0.600348       0.432375      -1.047961       0.022010      -0.018680      -0.011992       0.031260      -0.001287      -0.024222       0.012436      -0.012319      -0.005623      -0.029473       0.003244       0.026229             10.572784      13.930583      -3.756792       3.945644       8.530713       0.438431       9.257056           0.000000
          277              C      15.374664      21.655033      28.829673       0.623175      24.617143 0.23441672E+03  0.47697391E+04                                 7.850326                            5.424697      -0.033938       2.049443                    0.999411      21.768748      60.141749       0.639450       0.470754      -1.021859       0.004990      -0.062379       0.016354       0.064679       0.029525      -0.062905      -0.022288       0.078431       0.221317      -0.085986      -0.030491       0.116477             10.276758       7.735448      -2.366214       2.158327      17.318969       0.286720       5.775855          -0.000001
          278              C       8.385724       9.572563      30.250866       0.610085      24.157154 0.24776547E+03  0.51016404E+04                                 7.674229                            5.551170       0.034814       2.066106                    0.999368      21.978179      60.693092       0.637790       0.466401      -1.026241       0.002242      -0.058920      -0.010559       0.059900      -0.001248       0.030431      -0.008384       0.181622      -0.060859      -0.081859      -0.026357       0.108216              9.365100       4.623242      -0.047983      -1.471123      14.907462       1.326538       8.564597           0.000001
          279              C       8.288585      11.022802      30.487232      -0.039240      37.693796 0.42470890E+03  0.98476242E+04                                 9.702996                            6.803909      -0.022751       1.997227                    0.999316      27.114816      75.416297       0.646263       0.408749      -1.077747      -0.010079       0.047464       0.000374       0.048523       0.007436       0.003147       0.004314      -0.008955       0.036916      -0.014847       0.000207       0.014641             12.258416       6.295734      -0.091716      -2.369852      21.641517       2.236105       8.837998           0.000001
          280              C       8.928359      11.927517      29.655623      -0.091251      33.337796 0.40975215E+03  0.94866848E+04                                 8.997335                            6.754538       0.034380       1.982784                    0.999644      28.832123      82.113311       0.633595       0.417543      -1.064045      -0.015261       0.019052       0.013724       0.028004      -0.001184      -0.016340       0.006419       0.024930       0.054455      -0.022649      -0.006769       0.029418             10.512588       6.024317       0.425593      -2.070013      17.731257       1.007705       7.782189           0.000004
          281              C       8.883139      13.289246      29.964896      -0.161330      33.711602 0.42869177E+03  0.10064914E+05                                 9.094998                            6.927696       0.092083       2.000036                    0.999587      29.698016      85.922723       0.621409       0.419821      -1.059751       0.003257      -0.033857      -0.006705       0.034668       0.006182      -0.013801      -0.023167       0.003570       0.009439      -0.024451      -0.005876       0.030326             10.603610       6.596060      -0.178616      -2.182644      17.658274       1.796011       7.556495           0.000003
          282              C       8.179723      13.756559      31.026879       0.124483      33.772493 0.41124621E+03  0.95196880E+04                                 9.318369                            6.885729      -0.152385       1.969409                    0.999500      26.266641      74.538027       0.612007       0.432344      -1.055956      -0.006939       0.028724       0.001879       0.029610      -0.006134       0.017286       0.009796      -0.057467      -0.050034      -0.037582      -0.001392       0.038974             11.629477       6.782966      -0.171204      -2.087963      20.270897      -0.043826       7.834567           0.000000
          283              C       7.543299      12.852336      31.858155      -0.158590      33.338704 0.43119277E+03  0.10134120E+05                                 9.030451                            6.938539       0.157340       2.022548                    0.999561      29.602648      85.573967       0.622437       0.418693      -1.060908       0.000576      -0.030029      -0.005435       0.030522      -0.011956      -0.016671       0.012694       0.017348       0.033188      -0.021073      -0.009859       0.030932             10.630751       5.933215       0.771826      -1.858531      17.844475      -0.658094       8.114563           0.000002
          284              C       7.600242      11.496245      31.576181      -0.102095      33.344960 0.42422754E+03  0.99430808E+04                                 9.094026                            6.937076       0.024095       1.979148                    0.999713      29.336632      85.056124       0.614326       0.425388      -1.055309       0.007202       0.026899      -0.012427       0.030494       0.016918      -0.005985      -0.016548       0.015156       0.017641      -0.025695      -0.000719       0.026414             10.633058       6.086337      -0.107222      -2.202883      17.125576       1.463527       8.687262           0.000002
          285              C       7.695706       7.195543      15.901779       0.623657      23.298284 0.23828795E+03  0.48627008E+04                                 7.494900                            5.454821       0.106360       2.097798                    0.999552      21.647682      59.665907       0.640974       0.468263      -1.024415       0.026075      -0.016995      -0.057753       0.065606       0.073847       0.017914      -0.014822       0.051094      -0.194462      -0.079816      -0.030943       0.110759              9.053791       6.801285      -3.066468      -1.650149       7.668793       1.577545      12.691294          -0.000001
          286              C       7.215206       7.741068      17.187145      -0.041940      37.010528 0.43609686E+03  0.10177800E+05                                 9.581603                            6.905342      -0.006854       2.004242                    0.999335      27.182375      75.827020       0.640054       0.410033      -1.077007      -0.019429       0.021828       0.043027       0.052012      -0.001331      -0.002035      -0.009013      -0.011633       0.000618      -0.008635      -0.003750       0.012385             11.840299       9.578572      -3.484065      -1.963386       8.206525       3.672228      17.735800          -0.000001
          287              C       6.050048       8.498184      17.224430      -0.094941      33.174515 0.42460251E+03  0.99448372E+04                                 9.041337                            6.932054       0.095443       2.003500                    0.999741      29.187359      84.337466       0.616195       0.424397      -1.056904       0.011453      -0.000046       0.023617       0.026248       0.004777       0.016978      -0.015007      -0.009667      -0.009785      -0.026413       0.006545       0.019869             10.515997       9.677034      -3.128829      -0.643935       7.773559       3.016759      14.097399          -0.000003
          288              C       5.598521       9.019927      18.430896      -0.162815      33.639710 0.43858765E+03  0.10350571E+05                                 9.084817                            6.998800       0.151708       2.019215                    0.999615      29.767568      86.194268       0.619692       0.418815      -1.060960       0.009278      -0.006552      -0.025051       0.027506      -0.017337      -0.003421      -0.000186       0.013420      -0.056215      -0.019326      -0.008792       0.028118             10.685014       8.508070      -1.918382       0.731072       7.700267       3.579613      15.846707          -0.000003
          289              C       6.312154       8.784799      19.600409       0.119629      34.920848 0.43022968E+03  0.10074776E+05                                 9.554597                            7.060597      -0.154065       1.967109                    0.999448      26.577040      75.920926       0.601946       0.434524      -1.054350      -0.004816       0.013829       0.022740       0.027047       0.009868      -0.021132       0.022258      -0.015914       0.060886      -0.037749       0.000359       0.037390             12.111023       8.627612      -3.089814      -0.478209      10.597966       5.310565      17.107489          -0.000001
          290              C       7.477312       8.027684      19.563123      -0.158108      33.375661 0.44555614E+03  0.10570720E+05                                 9.079493                            7.091705       0.099254       2.004138                    0.999250      29.916249      87.235372       0.609921       0.423282      -1.056730       0.006734      -0.017963      -0.027997       0.033939      -0.000512       0.022561      -0.007670      -0.003859       0.001337      -0.024396       0.000992       0.023404             10.603449       8.633563      -3.532726      -1.534721       9.104687       3.896401      14.072097          -0.000001
          291              C       7.928838       7.505695      18.356657      -0.091912      32.585004 0.42709937E+03  0.10045715E+05                                 9.000271                            6.993580      -0.092173       1.945667                    0.999418      29.466867      86.099088       0.606391       0.429439      -1.050880      -0.023581       0.011945       0.015196       0.030491      -0.001585      -0.000691      -0.007174       0.023044      -0.060115      -0.022522       0.000871       0.021651             10.410549       8.666769      -2.964033      -0.653514       8.056952       2.982303      14.507926          -0.000003
          292              C       5.712743       9.462477      20.842496      -0.155982      39.262999 0.48797735E+03  0.11858815E+05                                10.325078                            7.452940      -0.511739       1.838145                    0.995063      29.818967      88.377977       0.590442       0.426861      -1.053137       0.025774       0.001488      -0.002013       0.025895       0.003008       0.002121       0.000251       0.026229      -0.020167      -0.010094      -0.006915       0.017009             13.627562       7.655550      -0.073270       0.219841      17.155162       1.098880      16.071973          -0.000001
          293              C       6.044018      10.948758      20.855813       0.119934      35.563359 0.42317564E+03  0.98624568E+04                                 9.643489                            6.976996      -0.228072       1.940375                    0.999496      26.573867      75.574261       0.609248       0.431368      -1.056944       0.001205      -0.025899       0.007311       0.026939       0.013320       0.012257       0.001360      -0.067082      -0.046376      -0.035386      -0.008662       0.044048             12.533098       8.256660       0.836111      -1.916342      22.371509       1.399585       6.971125          -0.000001
          294              C       5.181161      11.808604      21.525628      -0.167365      35.044754 0.43288613E+03  0.10164004E+05                                 9.292840                            6.924620       0.163679       2.018814                    0.999698      29.708550      85.291892       0.628008       0.415384      -1.065095       0.010736       0.028773       0.012685       0.033227       0.010487      -0.025513      -0.009271       0.020643      -0.034043      -0.026967      -0.008978       0.035945             11.284927       8.525617       0.278268      -1.927417      19.111525       1.753933       6.217639          -0.000001
          295              C       5.482793      13.162243      21.618842      -0.090480      34.321918 0.41586266E+03  0.96789984E+04                                 9.231832                            6.845167      -0.027620       1.962936                    0.999640      29.102990      83.529454       0.622840       0.422522      -1.059236       0.011419      -0.022903      -0.010204       0.027551      -0.021895      -0.019367       0.005892       0.017358       0.018455      -0.027994      -0.006131       0.034125             11.179777       9.030046       2.426177      -2.105399      18.392346       0.562362       6.116939          -0.000001
          296              C       6.647114      13.656036      21.042575      -0.047455      40.916159 0.44620816E+03  0.10461695E+05                                10.285880                            6.971166      -0.008790       1.997568                    0.999261      27.475547      76.535447       0.639642       0.408418      -1.079299      -0.017641      -0.045711      -0.012385       0.050538      -0.001294      -0.013997      -0.003053      -0.016287       0.001066      -0.018940       0.007404       0.011536             14.054275       9.815030       3.992563      -2.218533      25.755340       0.442639       6.592453          -0.000001
          297              C       7.509971      12.796435      20.372760      -0.100537      34.905961 0.41659920E+03  0.96943703E+04                                 9.316288                            6.819195       0.022550       1.975381                    0.999603      29.159208      83.512495       0.628819       0.418581      -1.062385      -0.024939      -0.017027      -0.007180       0.031039       0.000284      -0.020204      -0.012584       0.034354       0.016886      -0.026853      -0.005139       0.031991             11.580871       8.206133       2.017617      -1.742563      20.509226       1.138871       6.027254          -0.000004
          298              C       7.208339      11.442796      20.279546      -0.158252      35.579595 0.44085722E+03  0.10420281E+05                                 9.467945                            7.039707       0.084577       1.997811                    0.999386      29.812171      86.463935       0.614727       0.421544      -1.058963       0.005899       0.031853      -0.001099       0.032414      -0.018576      -0.024100      -0.001082       0.008607      -0.001055      -0.029896      -0.001645       0.031541             11.712019       8.184533       2.774292      -1.769254      20.451671       0.878604       6.499854          -0.000004
          299              C       6.245329       8.787987      22.130858       0.121191      34.625970 0.42873490E+03  0.10016692E+05                                 9.461993                            7.030531      -0.139339       1.971099                    0.999509      26.456383      75.137175       0.606390       0.432333      -1.057196       0.002249       0.009804      -0.029144       0.030831      -0.021565       0.006176      -0.014934      -0.009701       0.109693      -0.040668      -0.002293       0.042962             11.834826       8.026744       1.274489       2.979644      10.344785      -4.942398      17.132950          -0.000000
          300              C       7.350697       9.240834      22.864259      -0.165222      34.397073 0.41226168E+03  0.95869080E+04                                 9.164449                            6.749433       0.199847       2.033770                    0.999755      29.517145      85.044974       0.635635       0.414374      -1.063011      -0.006851      -0.019564       0.026041       0.033284       0.018725      -0.009525       0.009334       0.001480      -0.041990      -0.026248       0.000506       0.025743             11.187374       7.891247       0.716646       3.741438       9.049578      -4.526511      16.621298           0.000000
          301              C       5.521816       7.732977      22.664180      -0.175690      35.633544 0.45756593E+03  0.10927272E+05                                 9.476369                            7.161806       0.120377       2.003853                    0.999434      30.361438      88.803835       0.610134       0.420361      -1.058639       0.013279      -0.024571       0.028418       0.039846       0.018703       0.020645       0.004358       0.020432       0.011287      -0.025457      -0.007861       0.033318             11.414540       8.733160       2.075335       2.885341       9.621848      -3.843740      15.888613           0.000001
          302              C       4.801652      19.075740      19.800821       0.619634      24.931749 0.24393812E+03  0.49999046E+04                                 7.836331                            5.499893       0.037300       2.068716                    0.999282      21.801772      59.934452       0.642634       0.465008      -1.027711       0.056581      -0.027789       0.006847       0.063407       0.048938       0.002368       0.047165      -0.133635      -0.026482      -0.080983      -0.024542       0.105525             10.008865      15.579213      -3.424000       1.156302       6.113977      -2.324165       8.333405          -0.000000
          303              C       3.472865      19.639163      19.494877      -0.043746      39.480775 0.43113406E+03  0.10016710E+05                                 9.973582                            6.825252      -0.000744       2.002793                    0.999199      27.150759      75.162674       0.650634       0.405188      -1.081993      -0.046366       0.017828      -0.014129       0.051646      -0.003737      -0.002216      -0.002706       0.009130       0.027268      -0.010987       0.001198       0.009790             13.229989      22.252096      -5.058572       1.477977       8.025771      -3.027223       9.412101          -0.000000
          304              C       3.311415      20.388188      18.335018      -0.091852      34.704278 0.42838079E+03  0.10053191E+05                                 9.344327                            6.967441       0.033299       1.984435                    0.999654      29.148448      84.243045       0.614164       0.424960      -1.056805      -0.025929      -0.007312       0.004904       0.027383       0.014862      -0.015642       0.007214       0.001975       0.019774      -0.026221       0.007154       0.019067             11.280457      16.853127      -3.997333       0.670111       7.578712      -2.773127       9.409532           0.000001
          305              C       2.078929      20.961419      18.044055      -0.151835      35.158332 0.44115978E+03  0.10429156E+05                                 9.398824                            7.044262       0.172513       2.031375                    0.999428      29.567057      85.758393       0.614252       0.421800      -1.058808       0.021738      -0.017597      -0.000553       0.027973      -0.003751       0.005882      -0.011527      -0.021966       0.057438      -0.021625      -0.004233       0.025858             11.435129      17.784609      -3.970054      -0.883952       7.633666      -1.938271       8.887112           0.000000
          306              C       1.008062      20.785380      18.912284       0.123514      34.092427 0.42983446E+03  0.10058730E+05                                 9.393590                            7.062409      -0.106463       1.984463                    0.999470      26.464865      75.465157       0.601490       0.435147      -1.054442      -0.022437       0.012761      -0.003329       0.026026      -0.024374       0.017357       0.009793       0.027428      -0.059371      -0.036890      -0.002827       0.039716             11.722625      17.333133      -4.586598      -0.656654       9.403623      -2.423925       8.431118          -0.000000
          307              C       1.169345      20.036355      20.072143      -0.167170      33.851333 0.44068784E+03  0.10406216E+05                                 9.097594                            7.007823       0.236681       2.046209                    0.999630      29.744724      85.981866       0.620694       0.417894      -1.062191       0.029374      -0.017091       0.002462       0.034073       0.004793      -0.021035      -0.004753      -0.007491       0.006493      -0.022669       0.000373       0.022296             10.751004      15.872919      -3.417751       0.686893       8.200518      -2.825906       8.179577           0.000001
          308              C       2.401831      19.463124      20.363439      -0.090242      33.442491 0.40952078E+03  0.94836297E+04                                 9.029925                            6.759510       0.084471       1.999150                    0.999588      28.820701      82.193754       0.632152       0.418394      -1.063095      -0.013695       0.013561      -0.017637       0.026125       0.010719      -0.000512      -0.014320      -0.021038       0.058797      -0.025474      -0.002505       0.027978             10.819496      17.336602      -3.206931       0.098460       7.012699      -2.248219       8.109187           0.000001
          309              C      16.438162      21.522391      18.547415      -0.162466      39.239866 0.49356528E+03  0.12031660E+05                                10.344328                            7.517577      -0.492187       1.847464                    0.994667      29.820731      88.588255       0.585171       0.429381      -1.051339       0.003216       0.002230       0.033819       0.034045      -0.000396       0.008101       0.002962      -0.002976       0.054267      -0.012918      -0.007577       0.020495             13.551841      16.269988       1.217497      -1.278115      16.771869      -0.869962       7.613665           0.000000
          310              C      15.223932      20.883452      19.164630       0.129063      33.681303 0.40692498E+03  0.93965305E+04                                 9.310930                            6.852398      -0.095996       1.989693                    0.999531      26.137747      74.125316       0.612986       0.432715      -1.055536       0.029441       0.011379      -0.009178       0.032871       0.009305      -0.011777      -0.021255       0.033667      -0.043611      -0.033581       0.000263       0.033318             11.779357      15.797431       6.542334      -3.059794      11.135365       0.253489       8.405276           0.000000
          311              C      14.734890      21.281624      20.410379      -0.162304      33.647629 0.44287692E+03  0.10476427E+05                                 9.098232                            7.053915       0.097773       2.000720                    0.999480      29.856455      86.531040       0.614564       0.421317      -1.059465      -0.028069      -0.012810       0.009296       0.032224       0.007220       0.009658       0.027558      -0.002318      -0.007747      -0.027939      -0.004078       0.032017             10.572317      14.045040       4.639518      -3.799963       8.768308      -0.013669       8.903604           0.000002
          312              C      14.562386      19.872575      18.495814      -0.148556      33.023453 0.42853155E+03  0.10084180E+05                                 9.047517                            6.966878       0.036283       1.989481                    0.999115      29.604560      86.419408       0.612807       0.424742      -1.054156      -0.016557      -0.015790       0.012933       0.026282      -0.008008      -0.009767      -0.000300       0.009893       0.053507      -0.019086      -0.002682       0.021768             10.749720      13.634059       5.348697      -2.263839      10.239721       0.979016       8.375381           0.000000
          313              C       7.318876       7.146997      25.927364       0.619366      26.053162 0.24262963E+03  0.49718258E+04                                 8.127026                            5.502934       0.010300       2.060774                    0.999345      21.826385      60.208774       0.638643       0.468033      -1.024928       0.011743      -0.011928       0.058066       0.060430      -0.043335      -0.044134       0.058050      -0.016880      -0.143282      -0.083037      -0.020176       0.103213             10.924036       7.704881       1.124582       3.349819       7.236597      -3.861747      17.830628           0.000001
          314              C       6.978892       7.657707      24.609706      -0.042271      41.780372 0.42127503E+03  0.97339902E+04                                10.404656                            6.753329       0.007926       2.009626                    0.999382      26.912912      74.369078       0.652949       0.405977      -1.081158      -0.007406       0.027050      -0.037137       0.046538       0.008167       0.003363      -0.000933       0.001486      -0.019961      -0.008961      -0.002759       0.011720             14.847017       9.243470       0.768712       5.382869       9.268292      -6.002560      26.029289           0.000001
          315              C       7.702405       8.679372      23.997817      -0.081993      33.255942 0.38039116E+03  0.86599292E+04                                 9.017846                            6.524722      -0.002074       1.976908                    0.999656      28.371068      80.584511       0.641058       0.419686      -1.060818      -0.025093      -0.011335      -0.009419       0.029101       0.008998      -0.000152       0.028501       0.023524      -0.074309      -0.043652       0.013911       0.029742             11.127227       7.562476       0.711724       2.727208       8.634862      -5.403374      17.184342           0.000002
          316              C       5.913719       7.149449      23.884295      -0.091951      34.383213 0.42443311E+03  0.99370986E+04                                 9.289760                            6.927828      -0.001136       1.970466                    0.999661      29.255241      84.440407       0.616935       0.424049      -1.057417       0.004831       0.020133      -0.024697       0.032228       0.019102      -0.018399      -0.003595      -0.012664      -0.045696      -0.028693      -0.003344       0.032037             11.418757       8.666043       1.180615       4.607342       7.955949      -2.933576      17.634280           0.000002
          317              C      11.597990      19.192690      20.743955       0.609490      23.754529 0.25240146E+03  0.52366704E+04                                 7.677572                            5.652287      -0.061981       2.034527                    0.999508      22.297020      62.406187       0.621949       0.474666      -1.018734      -0.053547      -0.020691       0.011986       0.058644      -0.049347       0.072238      -0.030958      -0.034043       0.164308      -0.094545      -0.019415       0.113961              9.448818      13.786478       2.196086      -3.210069       7.686769       0.984185       6.873207           0.000000
          318              C      12.909358      19.734783      20.245256      -0.045555      37.518820 0.44711021E+03  0.10497901E+05                                 9.704519                            6.993756       0.069726       2.026054                    0.999338      27.376187      76.545709       0.635888       0.410240      -1.077097       0.038290       0.016099      -0.017968       0.045256       0.005847      -0.007354       0.011774      -0.013083      -0.015103      -0.017931       0.002071       0.015861             12.325940      18.467606       5.257475      -4.395117       9.050211       0.336223       9.460003           0.000000
          319              C      13.569230      20.744680      20.938707      -0.096377      32.267881 0.41344276E+03  0.95932696E+04                                 8.802008                            6.787725       0.073617       1.994355                    0.999622      28.910722      82.418404       0.631670       0.417892      -1.063861       0.013992       0.004415      -0.024017       0.028144      -0.011288      -0.003458       0.017587      -0.013810       0.063237      -0.024659      -0.006998       0.031657             10.204624      13.691308       4.680509      -2.723211       8.615784       0.384824       8.306779           0.000002
          320              C      13.450319      19.307925      19.042785      -0.092842      32.504983 0.43074226E+03  0.10163886E+05                                 9.021559                            7.047313      -0.174882       1.917983                    0.999331      29.604893      86.946622       0.600348       0.432375      -1.047961       0.022010       0.018680       0.011992       0.031260       0.001287       0.024222       0.012436      -0.012319      -0.005623      -0.029473       0.003244       0.026229             10.572783      13.930583       3.756793      -3.945644       8.530713       0.438429       9.257053           0.000000
          321              C       7.000664      15.121967      21.106827       0.623175      24.617142 0.23441670E+03  0.47697387E+04                                 7.850326                            5.424697      -0.033938       2.049443                    0.999411      21.768747      60.141747       0.639450       0.470754      -1.021859       0.004990       0.062379      -0.016354       0.064679      -0.029525       0.062905      -0.022288       0.078431       0.221317      -0.085986      -0.030491       0.116477             10.276757       7.735448       2.366214      -2.158327      17.318969       0.286720       5.775855          -0.000001
          322              C       0.011724       2.686437      19.685634       0.610085      24.157155 0.24776548E+03  0.51016408E+04                                 7.674229                            5.551170       0.034814       2.066106                    0.999368      21.978180      60.693093       0.637790       0.466401      -1.026241       0.002242       0.058920       0.010559       0.059900       0.001248      -0.030431      -0.008384       0.181622      -0.060859      -0.081859      -0.026357       0.108216              9.365100       4.623242       0.047983       1.471123      14.907461       1.326538       8.564597           0.000001
          323              C      16.662585       1.236198      19.449268      -0.039240      37.693795 0.42470889E+03  0.98476240E+04                                 9.702996                            6.803909      -0.022751       1.997227                    0.999316      27.114816      75.416295       0.646263       0.408749      -1.077747      -0.010079      -0.047464      -0.000374       0.048523      -0.007436      -0.003147       0.004314      -0.008955       0.036916      -0.014847       0.000207       0.014641             12.258416       6.295733       0.091716       2.369852      21.641516       2.236105       8.837998           0.000001
          324              C       0.554359       0.331483      20.280877      -0.091251      33.337796 0.40975214E+03  0.94866847E+04                                 8.997335                            6.754538       0.034380       1.982784                    0.999644      28.832123      82.113310       0.633595       0.417543      -1.064045      -0.015261      -0.019052      -0.013724       0.028004       0.001184       0.016340       0.006419       0.024930       0.054455      -0.022649      -0.006769       0.029418             10.512587       6.024317      -0.425593       2.070013      17.731257       1.007705       7.782188           0.000004
          325              C       0.509139      23.487754      19.971604      -0.161330      33.711602 0.42869177E+03  0.10064914E+05                                 9.094997                            6.927696       0.092084       2.000036                    0.999587      29.698016      85.922721       0.621409       0.419821      -1.059751       0.003257       0.033857       0.006705       0.034668      -0.006182       0.013801      -0.023167       0.003570       0.009439      -0.024451      -0.005876       0.030326             10.603609       6.596060       0.178616       2.182643      17.658274       1.796010       7.556495           0.000003
          326              C      16.553723      23.020441      18.909621       0.124483      33.772494 0.41124621E+03  0.95196881E+04                                 9.318369                            6.885729      -0.152385       1.969409                    0.999500      26.266641      74.538026       0.612007       0.432344      -1.055956      -0.006939      -0.028724      -0.001879       0.029610       0.006134      -0.017286       0.009796      -0.057467      -0.050034      -0.037582      -0.001392       0.038974             11.629477       6.782966       0.171204       2.087963      20.270897      -0.043826       7.834567           0.000000
          327              C      15.917299      23.924664      18.078345      -0.158590      33.338703 0.43119277E+03  0.10134120E+05                                 9.030451                            6.938538       0.157340       2.022548                    0.999561      29.602648      85.573965       0.622437       0.418693      -1.060908       0.000576       0.030029       0.005435       0.030522       0.011956       0.016671       0.012694       0.017348       0.033189      -0.021073      -0.009859       0.030932             10.630751       5.933214      -0.771826       1.858531      17.844474      -0.658094       8.114563           0.000002
          328              C      15.974242       0.762755      18.360319      -0.102095      33.344960 0.42422753E+03  0.99430806E+04                                 9.094026                            6.937075       0.024095       1.979148                    0.999713      29.336632      85.056122       0.614326       0.425388      -1.055309       0.007202      -0.026899       0.012428       0.030494      -0.016918       0.005985      -0.016548       0.015156       0.017641      -0.025695      -0.000719       0.026414             10.633058       6.086337       0.107222       2.202883      17.125576       1.463527       8.687262           0.000002
          329              C       9.052294       5.063457      32.547279       0.623657      23.298284 0.23828795E+03  0.48627008E+04                                 7.494900                            5.454821       0.106360       2.097798                    0.999552      21.647682      59.665907       0.640974       0.468263      -1.024415      -0.026075       0.016995      -0.057753       0.065606       0.073847      -0.017914       0.014822       0.051094      -0.194462      -0.079816      -0.030943       0.110759              9.053791       6.801285      -3.066468       1.650149       7.668793      -1.577545      12.691294          -0.000001
          330              C       9.532794       4.517932       0.541645      -0.041940      37.010528 0.43609686E+03  0.10177800E+05                                 9.581603                            6.905342      -0.006854       2.004242                    0.999335      27.182375      75.827020       0.640054       0.410033      -1.077007       0.019429      -0.021828       0.043027       0.052012      -0.001331       0.002035       0.009013      -0.011633       0.000618      -0.008635      -0.003750       0.012385             11.840299       9.578572      -3.484065       1.963386       8.206525      -3.672228      17.735800          -0.000001
          331              C      10.697952       3.760816       0.578930      -0.094941      33.174516 0.42460252E+03  0.99448375E+04                                 9.041338                            6.932055       0.095443       2.003500                    0.999741      29.187359      84.337467       0.616195       0.424397      -1.056904      -0.011453       0.000046       0.023617       0.026248       0.004777      -0.016978       0.015007      -0.009667      -0.009785      -0.026413       0.006545       0.019869             10.515998       9.677034      -3.128829       0.643935       7.773559      -3.016759      14.097400          -0.000003
          332              C      11.149479       3.239073       1.785396      -0.162815      33.639711 0.43858768E+03  0.10350572E+05                                 9.084818                            6.998800       0.151708       2.019215                    0.999615      29.767569      86.194270       0.619692       0.418815      -1.060960      -0.009278       0.006552      -0.025051       0.027506      -0.017337       0.003421       0.000186       0.013420      -0.056215      -0.019326      -0.008792       0.028118             10.685015       8.508070      -1.918382      -0.731072       7.700267      -3.579613      15.846707          -0.000003
          333              C      10.435846       3.474201       2.954909       0.119629      34.920848 0.43022968E+03  0.10074776E+05                                 9.554597                            7.060597      -0.154065       1.967109                    0.999448      26.577040      75.920926       0.601946       0.434524      -1.054350       0.004816      -0.013829       0.022740       0.027047       0.009868       0.021132      -0.022258      -0.015914       0.060886      -0.037749       0.000359       0.037390             12.111023       8.627612      -3.089814       0.478210      10.597966      -5.310565      17.107490          -0.000001
          334              C       9.270688       4.231316       2.917623      -0.158108      33.375660 0.44555611E+03  0.10570719E+05                                 9.079493                            7.091705       0.099254       2.004138                    0.999250      29.916248      87.235371       0.609921       0.423282      -1.056730      -0.006734       0.017963      -0.027997       0.033939      -0.000512      -0.022561       0.007670      -0.003859       0.001337      -0.024396       0.000992       0.023404             10.603450       8.633564      -3.532726       1.534721       9.104688      -3.896401      14.072098          -0.000001
          335              C       8.819162       4.753305       1.711157      -0.091912      32.585004 0.42709938E+03  0.10045715E+05                                 9.000270                            6.993579      -0.092173       1.945667                    0.999418      29.466867      86.099086       0.606391       0.429439      -1.050880       0.023581      -0.011945       0.015196       0.030491      -0.001585       0.000691       0.007174       0.023044      -0.060115      -0.022522       0.000871       0.021651             10.410548       8.666769      -2.964033       0.653514       8.056952      -2.982303      14.507925          -0.000003
          336              C      11.035257       2.796523       4.196996      -0.155982      39.262999 0.48797735E+03  0.11858815E+05                                10.325078                            7.452940      -0.511739       1.838145                    0.995063      29.818967      88.377977       0.590443       0.426861      -1.053137      -0.025774      -0.001488      -0.002013       0.025895       0.003008      -0.002121      -0.000251       0.026229      -0.020167      -0.010094      -0.006915       0.017009             13.627561       7.655550      -0.073270      -0.219841      17.155161      -1.098880      16.071973          -0.000000
          337              C      10.703982       1.310242       4.210313       0.119934      35.563358 0.42317563E+03  0.98624568E+04                                 9.643489                            6.976996      -0.228072       1.940375                    0.999496      26.573867      75.574261       0.609248       0.431368      -1.056944      -0.001205       0.025899       0.007311       0.026939       0.013320      -0.012257      -0.001360      -0.067082      -0.046376      -0.035386      -0.008662       0.044048             12.533098       8.256659       0.836111       1.916342      22.371509      -1.399585       6.971125          -0.000001
          338              C      11.566839       0.450396       4.880128      -0.167365      35.044757 0.43288616E+03  0.10164005E+05                                 9.292841                            6.924621       0.163679       2.018814                    0.999698      29.708551      85.291898       0.628008       0.415384      -1.065094      -0.010736      -0.028773       0.012685       0.033227       0.010487       0.025513       0.009271       0.020643      -0.034043      -0.026967      -0.008978       0.035945             11.284928       8.525617       0.278268       1.927418      19.111527      -1.753933       6.217640          -0.000001
          339              C      11.265207      23.614757       4.973342      -0.090480      34.321918 0.41586267E+03  0.96789986E+04                                 9.231832                            6.845167      -0.027620       1.962936                    0.999640      29.102990      83.529455       0.622840       0.422522      -1.059236      -0.011419       0.022903      -0.010204       0.027551      -0.021895       0.019367      -0.005892       0.017358       0.018455      -0.027994      -0.006131       0.034125             11.179777       9.030046       2.426178       2.105399      18.392347      -0.562362       6.116939          -0.000001
          340              C      10.100886      23.120964       4.397075      -0.047455      40.916157 0.44620813E+03  0.10461694E+05                                10.285880                            6.971166      -0.008790       1.997568                    0.999261      27.475546      76.535443       0.639642       0.408418      -1.079299       0.017641       0.045711      -0.012385       0.050538      -0.001294       0.013997       0.003053      -0.016287       0.001066      -0.018940       0.007404       0.011536             14.054274       9.815030       3.992563       2.218533      25.755339      -0.442639       6.592453          -0.000002
          341              C       9.238029      23.980565       3.727260      -0.100537      34.905961 0.41659921E+03  0.96943705E+04                                 9.316288                            6.819195       0.022550       1.975381                    0.999603      29.159209      83.512496       0.628819       0.418581      -1.062385       0.024939       0.017027      -0.007180       0.031039       0.000284       0.020204       0.012584       0.034354       0.016886      -0.026853      -0.005139       0.031991             11.580871       8.206132       2.017617       1.742563      20.509226      -1.138871       6.027254          -0.000004
          342              C       9.539661       0.816204       3.634046      -0.158252      35.579595 0.44085722E+03  0.10420281E+05                                 9.467945                            7.039707       0.084577       1.997811                    0.999386      29.812171      86.463935       0.614727       0.421544      -1.058963      -0.005899      -0.031853      -0.001099       0.032414      -0.018576       0.024100       0.001082       0.008607      -0.001055      -0.029896      -0.001645       0.031541             11.712019       8.184533       2.774292       1.769254      20.451671      -0.878604       6.499854          -0.000004
          343              C      10.502671       3.471013       5.485358       0.121191      34.625970 0.42873490E+03  0.10016692E+05                                 9.461993                            7.030531      -0.139339       1.971099                    0.999509      26.456383      75.137176       0.606390       0.432333      -1.057196      -0.002249      -0.009804      -0.029144       0.030831      -0.021565      -0.006176       0.014934      -0.009701       0.109693      -0.040668      -0.002293       0.042962             11.834827       8.026744       1.274489      -2.979644      10.344785       4.942398      17.132951          -0.000000
          344              C       9.397303       3.018166       6.218759      -0.165222      34.397074 0.41226170E+03  0.95869085E+04                                 9.164450                            6.749433       0.199847       2.033770                    0.999755      29.517145      85.044977       0.635635       0.414374      -1.063011       0.006851       0.019564       0.026041       0.033284       0.018725       0.009525      -0.009334       0.001480      -0.041990      -0.026248       0.000506       0.025743             11.187375       7.891248       0.716645      -3.741439       9.049578       4.526512      16.621300           0.000000
          345              C      11.226184       4.526023       6.018680      -0.175690      35.633545 0.45756594E+03  0.10927272E+05                                 9.476370                            7.161806       0.120377       2.003853                    0.999434      30.361438      88.803837       0.610134       0.420361      -1.058639      -0.013279       0.024571       0.028418       0.039846       0.018703      -0.020645      -0.004358       0.020432       0.011287      -0.025457      -0.007861       0.033318             11.414541       8.733161       2.075335      -2.885342       9.621849       3.843740      15.888613           0.000001
          346              C      11.946348      17.701260       3.155321       0.619634      24.931749 0.24393812E+03  0.49999047E+04                                 7.836331                            5.499893       0.037300       2.068716                    0.999282      21.801772      59.934453       0.642634       0.465008      -1.027711      -0.056581       0.027789       0.006847       0.063407       0.048938      -0.002368      -0.047165      -0.133635      -0.026482      -0.080983      -0.024542       0.105525             10.008866      15.579214      -3.424000      -1.156302       6.113977       2.324165       8.333406          -0.000000
          347              C      13.275135      17.137837       2.849377      -0.043746      39.480775 0.43113406E+03  0.10016710E+05                                 9.973582                            6.825252      -0.000744       2.002793                    0.999199      27.150759      75.162674       0.650634       0.405188      -1.081993       0.046366      -0.017828      -0.014129       0.051646      -0.003737       0.002216       0.002706       0.009130       0.027268      -0.010987       0.001198       0.009790             13.229990      22.252096      -5.058572      -1.477977       8.025771       3.027223       9.412101          -0.000000
          348              C      13.436585      16.388812       1.689518      -0.091852      34.704277 0.42838078E+03  0.10053191E+05                                 9.344327                            6.967440       0.033299       1.984435                    0.999654      29.148448      84.243043       0.614164       0.424960      -1.056805       0.025929       0.007312       0.004904       0.027383       0.014862       0.015642      -0.007214       0.001975       0.019774      -0.026221       0.007154       0.019067             11.280456      16.853126      -3.997333      -0.670111       7.578712       2.773127       9.409532           0.000001
          349              C      14.669071      15.815581       1.398555      -0.151835      35.158331 0.44115976E+03  0.10429156E+05                                 9.398824                            7.044262       0.172513       2.031375                    0.999428      29.567056      85.758392       0.614252       0.421800      -1.058808      -0.021738       0.017597      -0.000553       0.027973      -0.003751      -0.005882       0.011527      -0.021966       0.057438      -0.021625      -0.004233       0.025858             11.435129      17.784609      -3.970054       0.883952       7.633666       1.938271       8.887112           0.000000
          350              C      15.739938      15.991620       2.266784       0.123514      34.092427 0.42983446E+03  0.10058730E+05                                 9.393590                            7.062409      -0.106463       1.984463                    0.999470      26.464865      75.465156       0.601490       0.435147      -1.054442       0.022437      -0.012761      -0.003329       0.026026      -0.024374      -0.017357      -0.009793       0.027428      -0.059371      -0.036890      -0.002827       0.039716             11.722624      17.333133      -4.586598       0.656654       9.403623       2.423925       8.431117          -0.000000
          351              C      15.578655      16.740645       3.426643      -0.167170      33.851333 0.44068785E+03  0.10406216E+05                                 9.097594                            7.007823       0.236681       2.046209                    0.999630      29.744724      85.981867       0.620694       0.417894      -1.062191      -0.029374       0.017091       0.002462       0.034073       0.004793       0.021035       0.004753      -0.007491       0.006493      -0.022669       0.000373       0.022296             10.751005      15.872919      -3.417752      -0.686893       8.200518       2.825906       8.179577           0.000001
          352              C      14.346169      17.313876       3.717939      -0.090242      33.442492 0.40952079E+03  0.94836301E+04                                 9.029925                            6.759510       0.084471       1.999150                    0.999588      28.820702      82.193755       0.632152       0.418394      -1.063095       0.013695      -0.013561      -0.017637       0.026125       0.010719       0.000512       0.014320      -0.021038       0.058797      -0.025474      -0.002505       0.027978             10.819496      17.336602      -3.206931      -0.098460       7.012699       2.248219       8.109187           0.000001
          353              C       0.309838      15.254609       1.901915      -0.162466      39.239865 0.49356528E+03  0.12031660E+05                                10.344328                            7.517577      -0.492187       1.847464                    0.994667      29.820731      88.588256       0.585171       0.429381      -1.051339      -0.003216      -0.002230       0.033819       0.034045      -0.000396      -0.008101      -0.002962      -0.002976       0.054267      -0.012918      -0.007577       0.020495             13.551841      16.269988       1.217497       1.278115      16.771869       0.869962       7.613665           0.000000
          354              C       1.524068      15.893548       2.519130       0.129063      33.681303 0.40692498E+03  0.93965305E+04                                 9.310930                            6.852398      -0.095996       1.989693                    0.999531      26.137747      74.125316       0.612986       0.432715      -1.055536      -0.029441      -0.011379      -0.009178       0.032871       0.009305       0.011777       0.021255       0.033667      -0.043611      -0.033581       0.000263       0.033318             11.779357      15.797431       6.542334       3.059793      11.135364      -0.253490       8.405276           0.000000
          355              C       2.013110      15.495376       3.764879      -0.162304      33.647629 0.44287692E+03  0.10476427E+05                                 9.098232                            7.053915       0.097773       2.000720                    0.999480      29.856455      86.531043       0.614564       0.421317      -1.059465       0.028069       0.012811       0.009296       0.032224       0.007220      -0.009658      -0.027558      -0.002318      -0.007747      -0.027939      -0.004078       0.032017             10.572318      14.045040       4.639519       3.799963       8.768308       0.013669       8.903604           0.000002
          356              C       2.185614      16.904425       1.850314      -0.148556      33.023451 0.42853154E+03  0.10084180E+05                                 9.047517                            6.966878       0.036283       1.989481                    0.999115      29.604560      86.419410       0.612807       0.424742      -1.054156       0.016557       0.015790       0.012933       0.026282      -0.008008       0.009767       0.000300       0.009893       0.053507      -0.019086      -0.002682       0.021768             10.749720      13.634059       5.348697       2.263838      10.239721      -0.979017       8.375381           0.000000
          357              C       9.429124       5.112003       9.281864       0.619366      26.053161 0.24262961E+03  0.49718254E+04                                 8.127027                            5.502934       0.010300       2.060774                    0.999345      21.826384      60.208774       0.638643       0.468033      -1.024927      -0.011743       0.011928       0.058066       0.060430      -0.043335       0.044134      -0.058050      -0.016880      -0.143282      -0.083037      -0.020176       0.103213             10.924036       7.704882       1.124582      -3.349819       7.236598       3.861747      17.830629           0.000001
          358              C       9.769108       4.601293       7.964206      -0.042271      41.780375 0.42127506E+03  0.97339909E+04                                10.404656                            6.753329       0.007926       2.009626                    0.999382      26.912913      74.369081       0.652949       0.405977      -1.081158       0.007406      -0.027050      -0.037137       0.046538       0.008167      -0.003363       0.000933       0.001486      -0.019961      -0.008961      -0.002759       0.011720             14.847018       9.243470       0.768711      -5.382869       9.268292       6.002561      26.029290           0.000001
          359              C       9.045595       3.579628       7.352317      -0.081993      33.255942 0.38039116E+03  0.86599293E+04                                 9.017846                            6.524722      -0.002074       1.976908                    0.999656      28.371068      80.584512       0.641058       0.419686      -1.060818       0.025093       0.011335      -0.009419       0.029101       0.008998       0.000152      -0.028501       0.023524      -0.074309      -0.043652       0.013911       0.029742             11.127227       7.562476       0.711724      -2.727208       8.634862       5.403374      17.184342           0.000002
          360              C      10.834281       5.109551       7.238795      -0.091951      34.383213 0.42443311E+03  0.99370987E+04                                 9.289760                            6.927828      -0.001136       1.970466                    0.999661      29.255241      84.440408       0.616935       0.424049      -1.057417      -0.004831      -0.020133      -0.024697       0.032228       0.019102       0.018399       0.003595      -0.012664      -0.045696      -0.028693      -0.003344       0.032037             11.418758       8.666043       1.180615      -4.607342       7.955949       2.933576      17.634280           0.000002
          361              C       5.150010      17.584310       4.098455       0.609490      23.754529 0.25240146E+03  0.52366704E+04                                 7.677572                            5.652287      -0.061981       2.034527                    0.999508      22.297020      62.406188       0.621949       0.474666      -1.018734       0.053547       0.020691       0.011986       0.058644      -0.049347      -0.072238       0.030958      -0.034043       0.164308      -0.094545      -0.019415       0.113961              9.448818      13.786478       2.196087       3.210069       7.686769      -0.984185       6.873207           0.000000
          362              C       3.838642      17.042217       3.599756      -0.045555      37.518821 0.44711021E+03  0.10497901E+05                                 9.704520                            6.993756       0.069726       2.026054                    0.999338      27.376187      76.545709       0.635888       0.410240      -1.077097      -0.038290      -0.016099      -0.017968       0.045256       0.005847       0.007354      -0.011774      -0.013083      -0.015103      -0.017931       0.002071       0.015861             12.325940      18.467606       5.257476       4.395117       9.050211      -0.336223       9.460003           0.000000
          363              C       3.178770      16.032320       4.293207      -0.096377      32.267883 0.41344278E+03  0.95932702E+04                                 8.802008                            6.787725       0.073617       1.994355                    0.999622      28.910723      82.418408       0.631670       0.417892      -1.063861      -0.013992      -0.004415      -0.024017       0.028144      -0.011288       0.003458      -0.017587      -0.013810       0.063237      -0.024659      -0.006998       0.031657             10.204624      13.691308       4.680510       2.723212       8.615784      -0.384824       8.306779           0.000002
          364              C       3.297681      17.469075       2.397285      -0.092842      32.504992 0.43074244E+03  0.10163891E+05                                 9.021561                            7.047315      -0.174883       1.917983                    0.999331      29.604893      86.946623       0.600348       0.432375      -1.047961      -0.022010      -0.018680       0.011992       0.031260       0.001287      -0.024222      -0.012436      -0.012319      -0.005623      -0.029473       0.003244       0.026229             10.572784      13.930584       3.756792       3.945644       8.530713      -0.438431       9.257057           0.000000
          365              C       9.747336      21.655033       4.461327       0.623175      24.617141 0.23441670E+03  0.47697387E+04                                 7.850325                            5.424697      -0.033938       2.049443                    0.999411      21.768747      60.141746       0.639450       0.470754      -1.021859      -0.004990      -0.062379      -0.016354       0.064679      -0.029525      -0.062905       0.022288       0.078431       0.221317      -0.085986      -0.030491       0.116477             10.276757       7.735448       2.366214       2.158327      17.318968      -0.286720       5.775855          -0.000001
          366              C      -0.011724       9.572563       3.040134       0.610085      24.157154 0.24776547E+03  0.51016404E+04                                 7.674229                            5.551170       0.034814       2.066106                    0.999368      21.978179      60.693092       0.637790       0.466401      -1.026241      -0.002242      -0.058920       0.010559       0.059900       0.001248       0.030431       0.008384       0.181622      -0.060859      -0.081859      -0.026357       0.108216              9.365100       4.623242       0.047983      -1.471123      14.907462      -1.326538       8.564597           0.000001
          367              C       0.085415      11.022802       2.803768      -0.039240      37.693794 0.42470887E+03  0.98476235E+04                                 9.702996                            6.803909      -0.022751       1.997227                    0.999316      27.114815      75.416294       0.646263       0.408749      -1.077747       0.010079       0.047464      -0.000374       0.048523      -0.007436       0.003147      -0.004314      -0.008955       0.036916      -0.014847       0.000207       0.014641             12.258416       6.295734       0.091716      -2.369852      21.641516      -2.236105       8.837998           0.000001
          368              C      16.193641      11.927517       3.635377      -0.091251      33.337795 0.40975213E+03  0.94866842E+04                                 8.997335                            6.754538       0.034380       1.982784                    0.999644      28.832122      82.113307       0.633595       0.417543      -1.064045       0.015261       0.019052      -0.013724       0.028004       0.001184      -0.016340      -0.006419       0.024930       0.054455      -0.022649      -0.006769       0.029418             10.512587       6.024317      -0.425593      -2.070013      17.731257      -1.007705       7.782188           0.000004
          369              C      16.238861      13.289246       3.326104      -0.161330      33.711602 0.42869177E+03  0.10064914E+05                                 9.094997                            6.927696       0.092084       2.000036                    0.999587      29.698016      85.922721       0.621409       0.419821      -1.059751      -0.003257      -0.033857       0.006705       0.034668      -0.006182      -0.013801       0.023167       0.003570       0.009439      -0.024451      -0.005876       0.030326             10.603609       6.596060       0.178616      -2.182643      17.658274      -1.796010       7.556495           0.000003
          370              C       0.194277      13.756559       2.264121       0.124483      33.772493 0.41124621E+03  0.95196881E+04                                 9.318369                            6.885729      -0.152385       1.969409                    0.999500      26.266641      74.538026       0.612007       0.432344      -1.055956       0.006939       0.028724      -0.001879       0.029610       0.006134       0.017286      -0.009796      -0.057467      -0.050034      -0.037582      -0.001392       0.038974             11.629477       6.782966       0.171204      -2.087963      20.270897       0.043826       7.834567           0.000000
          371              C       0.830701      12.852336       1.432845      -0.158590      33.338703 0.43119277E+03  0.10134120E+05                                 9.030451                            6.938538       0.157340       2.022548                    0.999561      29.602648      85.573965       0.622437       0.418693      -1.060908      -0.000576      -0.030029       0.005435       0.030522       0.011956      -0.016671      -0.012694       0.017348       0.033188      -0.021073      -0.009859       0.030932             10.630751       5.933214      -0.771826      -1.858531      17.844475       0.658094       8.114563           0.000002
          372              C       0.773758      11.496245       1.714819      -0.102094      33.344958 0.42422752E+03  0.99430802E+04                                 9.094026                            6.937075       0.024095       1.979148                    0.999713      29.336631      85.056121       0.614326       0.425388      -1.055309      -0.007202       0.026899       0.012428       0.030494      -0.016918      -0.005985       0.016548       0.015156       0.017641      -0.025695      -0.000719       0.026414             10.633058       6.086336       0.107222      -2.202883      17.125576      -1.463527       8.687262           0.000002
          373              C       0.678294       7.195543      17.389221       0.623657      23.298284 0.23828795E+03  0.48627008E+04                                 7.494900                            5.454821       0.106360       2.097798                    0.999552      21.647682      59.665907       0.640974       0.468263      -1.024415      -0.026075      -0.016995       0.057753       0.065606      -0.073847       0.017914       0.014822       0.051094      -0.194462      -0.079816      -0.030943       0.110759              9.053791       6.801285       3.066468      -1.650149       7.668793      -1.577545      12.691294          -0.000001
          374              C       1.158794       7.741068      16.103855      -0.041940      37.010528 0.43609686E+03  0.10177800E+05                                 9.581603                            6.905342      -0.006854       2.004242                    0.999335      27.182375      75.827020       0.640054       0.410033      -1.077007       0.019429       0.021828      -0.043027       0.052012       0.001331      -0.002035       0.009013      -0.011633       0.000618      -0.008635      -0.003750       0.012385             11.840299       9.578572       3.484065      -1.963386       8.206525      -3.672228      17.735800          -0.000001
          375              C       2.323952       8.498184      16.066570      -0.094941      33.174516 0.42460251E+03  0.99448375E+04                                 9.041338                            6.932055       0.095443       2.003500                    0.999741      29.187359      84.337467       0.616195       0.424397      -1.056904      -0.011453      -0.000046      -0.023617       0.026248      -0.004777       0.016978       0.015007      -0.009667      -0.009785      -0.026413       0.006545       0.019869             10.515998       9.677034       3.128829      -0.643935       7.773559      -3.016759      14.097400          -0.000003
          376              C       2.775479       9.019927      14.860104      -0.162815      33.639711 0.43858768E+03  0.10350572E+05                                 9.084817                            6.998800       0.151708       2.019215                    0.999615      29.767569      86.194269       0.619692       0.418815      -1.060960      -0.009278      -0.006552       0.025051       0.027506       0.017337      -0.003421       0.000186       0.013420      -0.056215      -0.019326      -0.008792       0.028118             10.685014       8.508070       1.918382       0.731072       7.700267      -3.579613      15.846706          -0.000003
          377              C       2.061846       8.784799      13.690591       0.119629      34.920848 0.43022968E+03  0.10074776E+05                                 9.554597                            7.060597      -0.154065       1.967109                    0.999448      26.577040      75.920926       0.601946       0.434524      -1.054350       0.004816       0.013829      -0.022740       0.027047      -0.009868      -0.021132      -0.022258      -0.015914       0.060886      -0.037749       0.000359       0.037390             12.111023       8.627612       3.089814      -0.478210      10.597966      -5.310565      17.107489          -0.000001
          378              C       0.896688       8.027684      13.727877      -0.158108      33.375661 0.44555614E+03  0.10570720E+05                                 9.079493                            7.091705       0.099254       2.004138                    0.999250      29.916249      87.235373       0.609921       0.423282      -1.056730      -0.006734      -0.017963       0.027997       0.033939       0.000512       0.022561       0.007670      -0.003859       0.001337      -0.024396       0.000992       0.023404             10.603449       8.633563       3.532726      -1.534721       9.104687      -3.896401      14.072098          -0.000001
          379              C       0.445162       7.505695      14.934343      -0.091912      32.585005 0.42709939E+03  0.10045716E+05                                 9.000271                            6.993580      -0.092173       1.945667                    0.999418      29.466868      86.099090       0.606391       0.429439      -1.050880       0.023581       0.011945      -0.015196       0.030491       0.001585      -0.000691       0.007174       0.023044      -0.060115      -0.022522       0.000871       0.021651             10.410549       8.666769       2.964033      -0.653514       8.056952      -2.982303      14.507926          -0.000003
          380              C       2.661257       9.462477      12.448504      -0.155982      39.262999 0.48797734E+03  0.11858815E+05                                10.325078                            7.452940      -0.511739       1.838145                    0.995063      29.818967      88.377978       0.590442       0.426861      -1.053137      -0.025774       0.001488       0.002013       0.025895      -0.003008       0.002121      -0.000251       0.026229      -0.020167      -0.010094      -0.006915       0.017009             13.627562       7.655550       0.073270       0.219841      17.155162      -1.098880      16.071973          -0.000000
          381              C       2.329982      10.948758      12.435187       0.119934      35.563359 0.42317563E+03  0.98624568E+04                                 9.643488                            6.976996      -0.228072       1.940375                    0.999496      26.573867      75.574260       0.609248       0.431368      -1.056944      -0.001205      -0.025899      -0.007311       0.026939      -0.013320       0.012257      -0.001360      -0.067082      -0.046376      -0.035386      -0.008662       0.044048             12.533098       8.256659      -0.836111      -1.916342      22.371508      -1.399585       6.971125          -0.000001
          382              C       3.192839      11.808604      11.765372      -0.167365      35.044755 0.43288614E+03  0.10164005E+05                                 9.292840                            6.924621       0.163679       2.018814                    0.999698      29.708550      85.291895       0.628008       0.415384      -1.065094      -0.010736       0.028773      -0.012685       0.033227      -0.010487      -0.025513       0.009271       0.020643      -0.034043      -0.026967      -0.008978       0.035945             11.284928       8.525617      -0.278268      -1.927418      19.111526      -1.753933       6.217639          -0.000001
          383              C       2.891207      13.162243      11.672158      -0.090480      34.321919 0.41586268E+03  0.96789989E+04                                 9.231833                            6.845167      -0.027620       1.962936                    0.999640      29.102990      83.529457       0.622840       0.422522      -1.059236      -0.011419      -0.022903       0.010204       0.027551       0.021895      -0.019367      -0.005892       0.017358       0.018455      -0.027994      -0.006131       0.034125             11.179778       9.030047      -2.426178      -2.105399      18.392349      -0.562362       6.116939          -0.000001
          384              C       1.726886      13.656036      12.248425      -0.047455      40.916160 0.44620816E+03  0.10461695E+05                                10.285881                            6.971166      -0.008790       1.997568                    0.999261      27.475547      76.535448       0.639642       0.408418      -1.079299       0.017641      -0.045711       0.012385       0.050538       0.001294      -0.013997       0.003053      -0.016287       0.001066      -0.018940       0.007404       0.011536             14.054275       9.815030      -3.992564      -2.218533      25.755342      -0.442639       6.592454          -0.000002
          385              C       0.864029      12.796435      12.918240      -0.100537      34.905962 0.41659921E+03  0.96943707E+04                                 9.316288                            6.819195       0.022550       1.975381                    0.999603      29.159209      83.512497       0.628819       0.418581      -1.062385       0.024939      -0.017027       0.007180       0.031039      -0.000284      -0.020204       0.012584       0.034354       0.016886      -0.026853      -0.005139       0.031991             11.580871       8.206133      -2.017617      -1.742563      20.509227      -1.138871       6.027254          -0.000004
          386              C       1.165661      11.442796      13.011454      -0.158252      35.579595 0.44085721E+03  0.10420280E+05                                 9.467945                            7.039706       0.084577       1.997811                    0.999386      29.812171      86.463933       0.614727       0.421544      -1.058963      -0.005899       0.031853       0.001099       0.032414       0.018576      -0.024100       0.001082       0.008607      -0.001055      -0.029896      -0.001645       0.031541             11.712019       8.184533      -2.774291      -1.769254      20.451670      -0.878604       6.499854          -0.000004
          387              C       2.128671       8.787987      11.160142       0.121191      34.625970 0.42873490E+03  0.10016692E+05                                 9.461992                            7.030531      -0.139338       1.971099                    0.999509      26.456383      75.137175       0.606390       0.432333      -1.057196      -0.002249       0.009804       0.029144       0.030831       0.021565       0.006176       0.014934      -0.009701       0.109693      -0.040668      -0.002293       0.042962             11.834826       8.026744      -1.274489       2.979644      10.344785       4.942398      17.132951          -0.000000
          388              C       1.023303       9.240834      10.426741      -0.165222      34.397074 0.41226169E+03  0.95869083E+04                                 9.164450                            6.749433       0.199847       2.033770                    0.999755      29.517145      85.044975       0.635635       0.414374      -1.063011       0.006851      -0.019564      -0.026041       0.033284      -0.018725      -0.009525      -0.009334       0.001480      -0.041989      -0.026248       0.000506       0.025743             11.187375       7.891247      -0.716645       3.741439       9.049578       4.526511      16.621299           0.000000
          389              C       2.852184       7.732977      10.626820      -0.175690      35.633545 0.45756594E+03  0.10927272E+05                                 9.476370                            7.161806       0.120377       2.003853                    0.999434      30.361438      88.803836       0.610134       0.420361      -1.058639      -0.013279      -0.024571      -0.028418       0.039846      -0.018703       0.020645      -0.004358       0.020432       0.011287      -0.025457      -0.007861       0.033318             11.414541       8.733160      -2.075335       2.885342       9.621849       3.843740      15.888613           0.000001
          390              C       3.572348      19.075740      13.490179       0.619634      24.931749 0.24393812E+03  0.49999047E+04                                 7.836331                            5.499893       0.037300       2.068716                    0.999282      21.801772      59.934453       0.642634       0.465008      -1.027711      -0.056581      -0.027789      -0.006847       0.063407      -0.048938       0.002368      -0.047165      -0.133635      -0.026482      -0.080983      -0.024542       0.105525             10.008866      15.579214       3.424000       1.156302       6.113977       2.324165       8.333406          -0.000000
          391              C       4.901135      19.639163      13.796123      -0.043746      39.480775 0.43113406E+03  0.10016710E+05                                 9.973582                            6.825252      -0.000744       2.002793                    0.999199      27.150759      75.162674       0.650634       0.405188      -1.081993       0.046366       0.017828       0.014129       0.051646       0.003737      -0.002216       0.002706       0.009130       0.027268      -0.010987       0.001198       0.009790             13.229990      22.252096       5.058572       1.477977       8.025771       3.027223       9.412101          -0.000000
          392              C       5.062585      20.388188      14.955982      -0.091852      34.704278 0.42838079E+03  0.10053191E+05                                 9.344327                            6.967441       0.033299       1.984435                    0.999654      29.148448      84.243044       0.614164       0.424960      -1.056805       0.025929      -0.007312      -0.004904       0.027383      -0.014862      -0.015642      -0.007214       0.001975       0.019774      -0.026221       0.007154       0.019067             11.280457      16.853126       3.997333       0.670111       7.578712       2.773127       9.409532           0.000001
          393              C       6.295071      20.961419      15.246945      -0.151835      35.158331 0.44115976E+03  0.10429156E+05                                 9.398824                            7.044262       0.172513       2.031375                    0.999428      29.567056      85.758392       0.614252       0.421800      -1.058808      -0.021738      -0.017597       0.000553       0.027973       0.003751       0.005882       0.011527      -0.021966       0.057438      -0.021625      -0.004233       0.025858             11.435129      17.784609       3.970054      -0.883952       7.633666       1.938271       8.887112           0.000000
          394              C       7.365938      20.785380      14.378716       0.123514      34.092427 0.42983446E+03  0.10058730E+05                                 9.393590                            7.062409      -0.106463       1.984463                    0.999470      26.464865      75.465156       0.601490       0.435147      -1.054442       0.022437       0.012761       0.003329       0.026026       0.024374       0.017357      -0.009793       0.027428      -0.059371      -0.036890      -0.002827       0.039716             11.722624      17.333133       4.586598      -0.656654       9.403623       2.423925       8.431118          -0.000000
          395              C       7.204655      20.036355      13.218857      -0.167170      33.851333 0.44068785E+03  0.10406216E+05                                 9.097594                            7.007823       0.236681       2.046209                    0.999630      29.744724      85.981867       0.620694       0.417894      -1.062191      -0.029374      -0.017091      -0.002462       0.034073      -0.004793      -0.021035       0.004753      -0.007491       0.006493      -0.022669       0.000373       0.022296             10.751005      15.872919       3.417752       0.686893       8.200518       2.825906       8.179577           0.000001
          396              C       5.972169      19.463124      12.927561      -0.090242      33.442491 0.40952078E+03  0.94836297E+04                                 9.029925                            6.759510       0.084471       1.999150                    0.999588      28.820701      82.193754       0.632152       0.418394      -1.063095       0.013695       0.013561       0.017637       0.026125      -0.010719      -0.000512       0.014320      -0.021038       0.058797      -0.025474      -0.002505       0.027978             10.819496      17.336602       3.206931       0.098460       7.012699       2.248219       8.109187           0.000001
          397              C       8.683838      21.522391      14.743585      -0.162466      39.239866 0.49356528E+03  0.12031660E+05                                10.344328                            7.517577      -0.492187       1.847464                    0.994667      29.820731      88.588255       0.585171       0.429381      -1.051339      -0.003216       0.002230      -0.033819       0.034045       0.000396       0.008101      -0.002962      -0.002976       0.054267      -0.012918      -0.007577       0.020495             13.551841      16.269988      -1.217497      -1.278115      16.771869       0.869962       7.613665           0.000000
          398              C       9.898068      20.883452      14.126370       0.129063      33.681303 0.40692498E+03  0.93965305E+04                                 9.310930                            6.852398      -0.095996       1.989693                    0.999531      26.137747      74.125315       0.612986       0.432715      -1.055536      -0.029441       0.011379       0.009178       0.032871      -0.009305      -0.011777       0.021255       0.033667      -0.043611      -0.033581       0.000263       0.033318             11.779357      15.797431      -6.542334      -3.059794      11.135364      -0.253489       8.405276           0.000000
          399              C      10.387110      21.281624      12.880621      -0.162304      33.647629 0.44287692E+03  0.10476427E+05                                 9.098232                            7.053915       0.097773       2.000720                    0.999480      29.856455      86.531040       0.614564       0.421317      -1.059465       0.028069      -0.012810      -0.009296       0.032224      -0.007220       0.009658      -0.027558      -0.002318      -0.007747      -0.027939      -0.004078       0.032017             10.572317      14.045040      -4.639518      -3.799963       8.768308       0.013669       8.903604           0.000002
          400              C      10.559614      19.872575      14.795186      -0.148556      33.023453 0.42853155E+03  0.10084180E+05                                 9.047518                            6.966878       0.036283       1.989481                    0.999115      29.604560      86.419408       0.612807       0.424742      -1.054156       0.016557      -0.015790      -0.012933       0.026282       0.008008      -0.009767       0.000300       0.009893       0.053507      -0.019086      -0.002682       0.021768             10.749720      13.634059      -5.348698      -2.263839      10.239722      -0.979016       8.375381           0.000000
          401              C       1.055124       7.146997       7.363636       0.619366      26.053162 0.24262963E+03  0.49718258E+04                                 8.127026                            5.502934       0.010300       2.060774                    0.999345      21.826385      60.208775       0.638643       0.468033      -1.024928      -0.011743      -0.011928      -0.058066       0.060430       0.043335      -0.044134      -0.058050      -0.016880      -0.143282      -0.083037      -0.020176       0.103213             10.924036       7.704881      -1.124582       3.349819       7.236598       3.861747      17.830629           0.000001
          402              C       1.395108       7.657707       8.681294      -0.042271      41.780375 0.42127506E+03  0.97339910E+04                                10.404656                            6.753329       0.007926       2.009626                    0.999382      26.912913      74.369082       0.652949       0.405977      -1.081158       0.007406       0.027050       0.037137       0.046538      -0.008167       0.003363       0.000933       0.001486      -0.019961      -0.008961      -0.002759       0.011720             14.847018       9.243470      -0.768712       5.382869       9.268292       6.002561      26.029291           0.000001
          403              C       0.671595       8.679372       9.293183      -0.081993      33.255943 0.38039117E+03  0.86599296E+04                                 9.017846                            6.524722      -0.002074       1.976908                    0.999656      28.371068      80.584514       0.641058       0.419686      -1.060818       0.025093      -0.011335       0.009419       0.029101      -0.008998      -0.000152      -0.028501       0.023524      -0.074309      -0.043652       0.013911       0.029742             11.127227       7.562477      -0.711724       2.727208       8.634862       5.403374      17.184343           0.000002
          404              C       2.460281       7.149449       9.406705      -0.091951      34.383213 0.42443311E+03  0.99370987E+04                                 9.289760                            6.927828      -0.001136       1.970466                    0.999661      29.255241      84.440408       0.616935       0.424049      -1.057417      -0.004831       0.020133       0.024697       0.032228      -0.019102      -0.018399       0.003595      -0.012664      -0.045696      -0.028693      -0.003344       0.032037             11.418757       8.666043      -1.180615       4.607342       7.955949       2.933576      17.634280           0.000002
          405              C      13.524010      19.192690      12.547045       0.609490      23.754529 0.25240146E+03  0.52366704E+04                                 7.677572                            5.652287      -0.061981       2.034527                    0.999508      22.297020      62.406187       0.621949       0.474666      -1.018734       0.053547      -0.020691      -0.011986       0.058644       0.049347       0.072238       0.030958      -0.034043       0.164308      -0.094545      -0.019415       0.113961              9.448818      13.786478      -2.196086      -3.210069       7.686769      -0.984185       6.873207           0.000000
          406              C      12.212642      19.734783      13.045744      -0.045555      37.518820 0.44711021E+03  0.10497901E+05                                 9.704519                            6.993756       0.069726       2.026054                    0.999338      27.376187      76.545709       0.635888       0.410240      -1.077097      -0.038290       0.016099       0.017968       0.045256      -0.005847      -0.007354      -0.011774      -0.013083      -0.015103      -0.017931       0.002071       0.015861             12.325940      18.467606      -5.257475      -4.395117       9.050211      -0.336223       9.460003           0.000000
          407              C      11.552770      20.744680      12.352293      -0.096377      32.267881 0.41344276E+03  0.95932695E+04                                 8.802008                            6.787725       0.073617       1.994355                    0.999622      28.910722      82.418403       0.631670       0.417892      -1.063861      -0.013992       0.004415       0.024017       0.028144       0.011288      -0.003458      -0.017587      -0.013810       0.063237      -0.024659      -0.006998       0.031657             10.204624      13.691308      -4.680509      -2.723211       8.615784      -0.384824       8.306779           0.000002
          408              C      11.671681      19.307925      14.248215      -0.092842      32.504983 0.43074226E+03  0.10163886E+05                                 9.021559                            7.047313      -0.174883       1.917983                    0.999331      29.604893      86.946622       0.600348       0.432375      -1.047961      -0.022010       0.018680      -0.011992       0.031260      -0.001287       0.024222      -0.012436      -0.012319      -0.005623      -0.029473       0.003244       0.026229             10.572783      13.930583      -3.756793      -3.945644       8.530713      -0.438429       9.257053           0.000000
          409              C       1.373336      15.121967      12.184173       0.623175      24.617142 0.23441670E+03  0.47697387E+04                                 7.850326                            5.424697      -0.033938       2.049443                    0.999411      21.768747      60.141749       0.639450       0.470754      -1.021859      -0.004990       0.062379       0.016354       0.064679       0.029525       0.062905       0.022288       0.078431       0.221317      -0.085986      -0.030491       0.116477             10.276758       7.735449      -2.366214      -2.158327      17.318970      -0.286720       5.775855          -0.000001
          410              C       8.362276       2.686437      13.605366       0.610085      24.157155 0.24776548E+03  0.51016408E+04                                 7.674229                            5.551170       0.034814       2.066106                    0.999368      21.978180      60.693093       0.637790       0.466401      -1.026241      -0.002242       0.058920      -0.010559       0.059900      -0.001248      -0.030431       0.008384       0.181622      -0.060859      -0.081859      -0.026357       0.108216              9.365100       4.623242      -0.047983       1.471123      14.907461      -1.326538       8.564597           0.000001
          411              C       8.459415       1.236198      13.841732      -0.039240      37.693797 0.42470890E+03  0.98476243E+04                                 9.702997                            6.803909      -0.022751       1.997227                    0.999316      27.114816      75.416298       0.646263       0.408749      -1.077747       0.010079      -0.047464       0.000374       0.048523       0.007436      -0.003147      -0.004314      -0.008955       0.036916      -0.014847       0.000207       0.014641             12.258417       6.295734      -0.091716       2.369852      21.641518      -2.236105       8.837998           0.000001
          412              C       7.819641       0.331483      13.010123      -0.091251      33.337797 0.40975216E+03  0.94866853E+04                                 8.997335                            6.754538       0.034380       1.982784                    0.999644      28.832123      82.113312       0.633595       0.417543      -1.064045       0.015261      -0.019052       0.013724       0.028004      -0.001184       0.016340      -0.006419       0.024930       0.054455      -0.022649      -0.006769       0.029418             10.512588       6.024317       0.425593       2.070013      17.731258      -1.007705       7.782189           0.000004
          413              C       7.864861      23.487754      13.319396      -0.161330      33.711602 0.42869177E+03  0.10064914E+05                                 9.094998                            6.927696       0.092084       2.000036                    0.999587      29.698016      85.922723       0.621409       0.419821      -1.059751      -0.003257       0.033857      -0.006705       0.034668       0.006182       0.013801       0.023167       0.003570       0.009439      -0.024451      -0.005876       0.030326             10.603610       6.596060      -0.178616       2.182644      17.658274      -1.796010       7.556495           0.000003
          414              C       8.568277      23.020441      14.381379       0.124483      33.772494 0.41124621E+03  0.95196881E+04                                 9.318369                            6.885729      -0.152385       1.969409                    0.999500      26.266641      74.538026       0.612007       0.432344      -1.055956       0.006939      -0.028724       0.001879       0.029610      -0.006134      -0.017286      -0.009796      -0.057467      -0.050034      -0.037582      -0.001392       0.038974             11.629477       6.782966      -0.171204       2.087963      20.270897       0.043826       7.834567           0.000000
          415              C       9.204701      23.924664      15.212655      -0.158590      33.338703 0.43119277E+03  0.10134120E+05                                 9.030450                            6.938538       0.157340       2.022548                    0.999561      29.602648      85.573964       0.622438       0.418693      -1.060908      -0.000576       0.030029      -0.005435       0.030522      -0.011956       0.016671      -0.012694       0.017348       0.033188      -0.021073      -0.009859       0.030932             10.630750       5.933214       0.771826       1.858531      17.844474       0.658094       8.114563           0.000002
          416              C       9.147758       0.762755      14.930681      -0.102094      33.344960 0.42422754E+03  0.99430808E+04                                 9.094026                            6.937075       0.024095       1.979148                    0.999713      29.336632      85.056123       0.614326       0.425388      -1.055309      -0.007202      -0.026899      -0.012428       0.030494       0.016918       0.005985       0.016548       0.015156       0.017641      -0.025695      -0.000719       0.026414             10.633058       6.086336      -0.107222       2.202883      17.125576      -1.463527       8.687262           0.000002
          417              C       0.678294      19.454543      32.547279       0.623657      23.298284 0.23828795E+03  0.48627008E+04                                 7.494900                            5.454821       0.106360       2.097798                    0.999552      21.647682      59.665906       0.640974       0.468263      -1.024415      -0.026075      -0.016995      -0.057753       0.065606      -0.073847      -0.017914      -0.014822       0.051094      -0.194462      -0.079816      -0.030943       0.110759              9.053791       6.801285       3.066468       1.650149       7.668793       1.577545      12.691294          -0.000001
          418              C       1.158794      20.000068       0.541645      -0.041940      37.010528 0.43609686E+03  0.10177800E+05                                 9.581603                            6.905342      -0.006854       2.004242                    0.999335      27.182375      75.827020       0.640054       0.410033      -1.077007       0.019429       0.021828       0.043027       0.052012       0.001331       0.002035      -0.009013      -0.011633       0.000618      -0.008635      -0.003750       0.012385             11.840299       9.578572       3.484065       1.963386       8.206525       3.672228      17.735799          -0.000001
          419              C       2.323952      20.757184       0.578930      -0.094941      33.174515 0.42460250E+03  0.99448371E+04                                 9.041337                            6.932054       0.095443       2.003500                    0.999741      29.187359      84.337466       0.616195       0.424397      -1.056904      -0.011453      -0.000046       0.023617       0.026248      -0.004777      -0.016978      -0.015007      -0.009667      -0.009785      -0.026413       0.006545       0.019869             10.515997       9.677034       3.128829       0.643935       7.773559       3.016759      14.097399          -0.000003
          420              C       2.775479      21.278927       1.785396      -0.162815      33.639711 0.43858768E+03  0.10350572E+05                                 9.084817                            6.998800       0.151708       2.019215                    0.999615      29.767569      86.194270       0.619692       0.418815      -1.060960      -0.009278      -0.006552      -0.025051       0.027506       0.017337       0.003421      -0.000186       0.013420      -0.056215      -0.019326      -0.008792       0.028118             10.685014       8.508070       1.918382      -0.731072       7.700267       3.579613      15.846707          -0.000003
          421              C       2.061846      21.043799       2.954909       0.119629      34.920848 0.43022968E+03  0.10074776E+05                                 9.554597                            7.060597      -0.154065       1.967109                    0.999448      26.577040      75.920927       0.601946       0.434524      -1.054350       0.004816       0.013829       0.022740       0.027047      -0.009868       0.021132       0.022258      -0.015914       0.060886      -0.037749       0.000359       0.037390             12.111023       8.627612       3.089814       0.478210      10.597966       5.310565      17.107490          -0.000001
          422              C       0.896688      20.286684       2.917623      -0.158108      33.375661 0.44555614E+03  0.10570720E+05                                 9.079493                            7.091705       0.099254       2.004138                    0.999250      29.916249      87.235375       0.609921       0.423282      -1.056730      -0.006734      -0.017963      -0.027997       0.033939       0.000512      -0.022561      -0.007670      -0.003859       0.001337      -0.024396       0.000992       0.023404             10.603450       8.633564       3.532726       1.534721       9.104688       3.896401      14.072098          -0.000001
          423              C       0.445162      19.764695       1.711157      -0.091912      32.585005 0.42709939E+03  0.10045716E+05                                 9.000271                            6.993580      -0.092173       1.945667                    0.999418      29.466868      86.099091       0.606391       0.429439      -1.050880       0.023581       0.011945       0.015196       0.030491       0.001585       0.000691      -0.007174       0.023044      -0.060115      -0.022522       0.000871       0.021651             10.410549       8.666769       2.964033       0.653514       8.056952       2.982303      14.507926          -0.000003
          424              C       2.661257      21.721477       4.196996      -0.155982      39.262997 0.48797731E+03  0.11858814E+05                                10.325078                            7.452940      -0.511739       1.838145                    0.995063      29.818966      88.377977       0.590442       0.426861      -1.053137      -0.025774       0.001488      -0.002013       0.025895      -0.003008      -0.002121       0.000251       0.026229      -0.020167      -0.010094      -0.006915       0.017009             13.627561       7.655550       0.073270      -0.219841      17.155161       1.098880      16.071973          -0.000001
          425              C       2.329982      23.207758       4.210313       0.119934      35.563358 0.42317563E+03  0.98624568E+04                                 9.643489                            6.976996      -0.228072       1.940375                    0.999496      26.573867      75.574261       0.609248       0.431368      -1.056944      -0.001205      -0.025899       0.007311       0.026939      -0.013320      -0.012257       0.001360      -0.067082      -0.046376      -0.035386      -0.008662       0.044048             12.533098       8.256660      -0.836111       1.916342      22.371509       1.399585       6.971125          -0.000001
          426              C       3.192839      24.067604       4.880128      -0.167365      35.044756 0.43288614E+03  0.10164005E+05                                 9.292841                            6.924621       0.163679       2.018814                    0.999698      29.708550      85.291897       0.628008       0.415384      -1.065094      -0.010736       0.028773       0.012685       0.033227      -0.010487       0.025513      -0.009271       0.020643      -0.034043      -0.026967      -0.008978       0.035945             11.284928       8.525618      -0.278268       1.927418      19.111527       1.753933       6.217640          -0.000001
          427              C       2.891207       0.903243       4.973342      -0.090480      34.321920 0.41586269E+03  0.96789992E+04                                 9.231832                            6.845167      -0.027620       1.962936                    0.999640      29.102991      83.529458       0.622840       0.422522      -1.059236      -0.011419      -0.022903      -0.010204       0.027551       0.021895       0.019367       0.005892       0.017358       0.018455      -0.027994      -0.006131       0.034125             11.179777       9.030046      -2.426177       2.105399      18.392347       0.562362       6.116939          -0.000001
          428              C       1.726886       1.397036       4.397075      -0.047455      40.916159 0.44620816E+03  0.10461695E+05                                10.285880                            6.971166      -0.008790       1.997568                    0.999261      27.475547      76.535447       0.639642       0.408418      -1.079299       0.017641      -0.045711      -0.012385       0.050538       0.001294       0.013997      -0.003053      -0.016287       0.001066      -0.018940       0.007404       0.011536             14.054275       9.815030      -3.992564       2.218533      25.755340       0.442639       6.592453          -0.000002
          429              C       0.864029       0.537435       3.727260      -0.100537      34.905962 0.41659922E+03  0.96943708E+04                                 9.316288                            6.819195       0.022550       1.975381                    0.999603      29.159209      83.512497       0.628819       0.418581      -1.062385       0.024939      -0.017027      -0.007180       0.031039      -0.000284       0.020204      -0.012584       0.034354       0.016886      -0.026853      -0.005139       0.031991             11.580871       8.206133      -2.017617       1.742563      20.509226       1.138871       6.027254          -0.000004
          430              C       1.165661      23.701796       3.634046      -0.158252      35.579596 0.44085724E+03  0.10420281E+05                                 9.467945                            7.039706       0.084577       1.997811                    0.999386      29.812172      86.463936       0.614727       0.421543      -1.058963      -0.005899       0.031853      -0.001099       0.032414       0.018576       0.024100      -0.001082       0.008607      -0.001055      -0.029896      -0.001645       0.031541             11.712019       8.184533      -2.774292       1.769254      20.451670       0.878604       6.499854          -0.000004
          431              C       2.128671      21.046987       5.485358       0.121191      34.625970 0.42873490E+03  0.10016692E+05                                 9.461992                            7.030531      -0.139338       1.971099                    0.999509      26.456383      75.137175       0.606390       0.432333      -1.057196      -0.002249       0.009804      -0.029144       0.030831       0.021565      -0.006176      -0.014934      -0.009701       0.109693      -0.040668      -0.002293       0.042962             11.834826       8.026744      -1.274489      -2.979644      10.344785      -4.942398      17.132951          -0.000000
          432              C       1.023303      21.499834       6.218759      -0.165222      34.397074 0.41226169E+03  0.95869083E+04                                 9.164450                            6.749433       0.199847       2.033770                    0.999755      29.517145      85.044976       0.635635       0.414374      -1.063011       0.006851      -0.019564       0.026041       0.033284      -0.018725       0.009525       0.009334       0.001480      -0.041990      -0.026248       0.000506       0.025743             11.187375       7.891248      -0.716645      -3.741439       9.049578      -4.526511      16.621299           0.000000
          433              C       2.852184      19.991977       6.018680      -0.175690      35.633545 0.45756594E+03  0.10927272E+05                                 9.476370                            7.161806       0.120377       2.003853                    0.999434      30.361438      88.803837       0.610134       0.420361      -1.058639      -0.013279      -0.024571       0.028418       0.039846      -0.018703      -0.020645       0.004358       0.020432       0.011287      -0.025457      -0.007861       0.033318             11.414541       8.733161      -2.075335      -2.885342       9.621849      -3.843740      15.888613           0.000001
          434              C       3.572348       6.816740       3.155321       0.619634      24.931749 0.24393812E+03  0.49999047E+04                                 7.836331                            5.499893       0.037300       2.068716                    0.999282      21.801772      59.934452       0.642634       0.465008      -1.027711      -0.056581      -0.027789       0.006847       0.063407      -0.048938      -0.002368       0.047165      -0.133635      -0.026482      -0.080983      -0.024542       0.105525             10.008865      15.579213       3.424000      -1.156302       6.113977      -2.324165       8.333405          -0.000000
          435              C       4.901135       7.380163       2.849377      -0.043746      39.480775 0.43113406E+03  0.10016710E+05                                 9.973582                            6.825252      -0.000744       2.002793                    0.999199      27.150759      75.162673       0.650634       0.405188      -1.081993       0.046366       0.017828      -0.014129       0.051646       0.003737       0.002216      -0.002706       0.009130       0.027268      -0.010987       0.001198       0.009790             13.229989      22.252096       5.058572      -1.477977       8.025771      -3.027223       9.412101          -0.000000
          436              C       5.062585       8.129188       1.689518      -0.091852      34.704278 0.42838079E+03  0.10053191E+05                                 9.344327                            6.967441       0.033299       1.984435                    0.999654      29.148448      84.243045       0.614164       0.424960      -1.056805       0.025929      -0.007312       0.004904       0.027383      -0.014862       0.015642       0.007214       0.001975       0.019774      -0.026221       0.007154       0.019067             11.280457      16.853127       3.997333      -0.670111       7.578712      -2.773127       9.409532           0.000001
          437              C       6.295071       8.702419       1.398555      -0.151835      35.158332 0.44115978E+03  0.10429156E+05                                 9.398824                            7.044262       0.172513       2.031375                    0.999428      29.567057      85.758393       0.614252       0.421800      -1.058808      -0.021738      -0.017597      -0.000553       0.027973       0.003751      -0.005882      -0.011527      -0.021966       0.057438      -0.021625      -0.004233       0.025858             11.435129      17.784609       3.970054       0.883952       7.633666      -1.938271       8.887111           0.000000
          438              C       7.365938       8.526380       2.266784       0.123514      34.092427 0.42983446E+03  0.10058730E+05                                 9.393590                            7.062409      -0.106463       1.984463                    0.999470      26.464865      75.465156       0.601490       0.435147      -1.054442       0.022437       0.012761      -0.003329       0.026026       0.024374      -0.017357       0.009793       0.027428      -0.059371      -0.036890      -0.002827       0.039716             11.722624      17.333133       4.586598       0.656653       9.403623      -2.423925       8.431118          -0.000000
          439              C       7.204655       7.777355       3.426643      -0.167170      33.851333 0.44068785E+03  0.10406216E+05                                 9.097595                            7.007823       0.236681       2.046209                    0.999630      29.744724      85.981868       0.620694       0.417894      -1.062191      -0.029374      -0.017091       0.002462       0.034073      -0.004793       0.021035      -0.004753      -0.007491       0.006493      -0.022669       0.000373       0.022296             10.751005      15.872919       3.417752      -0.686893       8.200518      -2.825906       8.179577           0.000001
          440              C       5.972169       7.204124       3.717939      -0.090242      33.442492 0.40952080E+03  0.94836302E+04                                 9.029925                            6.759510       0.084471       1.999150                    0.999588      28.820702      82.193756       0.632152       0.418394      -1.063095       0.013695       0.013561      -0.017637       0.026125      -0.010719       0.000512      -0.014320      -0.021038       0.058797      -0.025474      -0.002505       0.027978             10.819496      17.336602       3.206931      -0.098460       7.012699      -2.248219       8.109187           0.000001
          441              C       8.683838       9.263391       1.901915      -0.162466      39.239866 0.49356528E+03  0.12031660E+05                                10.344328                            7.517577      -0.492187       1.847464                    0.994667      29.820731      88.588255       0.585171       0.429381      -1.051339      -0.003216       0.002230       0.033819       0.034045       0.000396      -0.008101       0.002962      -0.002976       0.054267      -0.012918      -0.007577       0.020495             13.551841      16.269988      -1.217497       1.278115      16.771869      -0.869962       7.613665           0.000000
          442              C       9.898068       8.624452       2.519130       0.129063      33.681303 0.40692498E+03  0.93965305E+04                                 9.310930                            6.852398      -0.095996       1.989693                    0.999531      26.137747      74.125316       0.612986       0.432715      -1.055536      -0.029441       0.011379      -0.009178       0.032871      -0.009305       0.011777      -0.021255       0.033667      -0.043611      -0.033581       0.000263       0.033318             11.779357      15.797431      -6.542334       3.059793      11.135364       0.253489       8.405276           0.000000
          443              C      10.387110       9.022624       3.764879      -0.162304      33.647628 0.44287691E+03  0.10476427E+05                                 9.098231                            7.053915       0.097773       2.000720                    0.999480      29.856454      86.531035       0.614564       0.421317      -1.059465       0.028069      -0.012810       0.009296       0.032224      -0.007220      -0.009658       0.027558      -0.002318      -0.007747      -0.027939      -0.004078       0.032017             10.572317      14.045040      -4.639518       3.799963       8.768307      -0.013669       8.903604           0.000002
          444              C      10.559614       7.613575       1.850314      -0.148556      33.023451 0.42853154E+03  0.10084180E+05                                 9.047517                            6.966878       0.036283       1.989481                    0.999115      29.604560      86.419410       0.612807       0.424742      -1.054156       0.016557      -0.015790       0.012933       0.026282       0.008008       0.009767      -0.000300       0.009893       0.053507      -0.019086      -0.002682       0.021768             10.749720      13.634059      -5.348697       2.263838      10.239721       0.979017       8.375381           0.000000
          445              C       1.055124      19.405997       9.281864       0.619366      26.053162 0.24262963E+03  0.49718258E+04                                 8.127026                            5.502934       0.010300       2.060774                    0.999345      21.826385      60.208775       0.638643       0.468033      -1.024928      -0.011743      -0.011928       0.058066       0.060430       0.043335       0.044134       0.058050      -0.016880      -0.143282      -0.083037      -0.020176       0.103213             10.924036       7.704881      -1.124582      -3.349819       7.236598      -3.861747      17.830628           0.000001
          446              C       1.395108      19.916707       7.964206      -0.042271      41.780375 0.42127506E+03  0.97339910E+04                                10.404656                            6.753329       0.007926       2.009626                    0.999382      26.912913      74.369082       0.652949       0.405977      -1.081158       0.007406       0.027050      -0.037137       0.046538      -0.008167      -0.003363      -0.000933       0.001486      -0.019961      -0.008961      -0.002759       0.011720             14.847018       9.243470      -0.768712      -5.382869       9.268292      -6.002561      26.029291           0.000001
          447              C       0.671595      20.938372       7.352317      -0.081993      33.255942 0.38039116E+03  0.86599291E+04                                 9.017845                            6.524721      -0.002074       1.976908                    0.999656      28.371068      80.584510       0.641058       0.419686      -1.060818       0.025093      -0.011335      -0.009419       0.029101      -0.008998       0.000152       0.028501       0.023524      -0.074309      -0.043652       0.013911       0.029742             11.127226       7.562476      -0.711724      -2.727208       8.634861      -5.403373      17.184340           0.000002
          448              C       2.460281      19.408449       7.238795      -0.091951      34.383213 0.42443310E+03  0.99370985E+04                                 9.289760                            6.927828      -0.001136       1.970466                    0.999661      29.255241      84.440407       0.616935       0.424049      -1.057417      -0.004831       0.020133      -0.024697       0.032228      -0.019102       0.018399      -0.003595      -0.012664      -0.045696      -0.028693      -0.003344       0.032037             11.418757       8.666043      -1.180615      -4.607342       7.955949      -2.933576      17.634280           0.000002
          449              C      13.524010       6.933690       4.098455       0.609490      23.754529 0.25240146E+03  0.52366704E+04                                 7.677572                            5.652287      -0.061981       2.034527                    0.999508      22.297020      62.406187       0.621949       0.474666      -1.018734       0.053547      -0.020691       0.011986       0.058644       0.049347      -0.072238      -0.030958      -0.034043       0.164308      -0.094545      -0.019415       0.113961              9.448818      13.786478      -2.196086       3.210069       7.686769       0.984185       6.873207           0.000000
          450              C      12.212642       7.475783       3.599756      -0.045555      37.518821 0.44711021E+03  0.10497901E+05                                 9.704520                            6.993756       0.069726       2.026054                    0.999338      27.376187      76.545709       0.635888       0.410240      -1.077097      -0.038290       0.016099      -0.017968       0.045256      -0.005847       0.007354       0.011774      -0.013083      -0.015103      -0.017931       0.002071       0.015861             12.325940      18.467606      -5.257475       4.395117       9.050211       0.336222       9.460003           0.000000
          451              C      11.552770       8.485680       4.293207      -0.096377      32.267880 0.41344275E+03  0.95932691E+04                                 8.802007                            6.787724       0.073618       1.994355                    0.999622      28.910722      82.418400       0.631670       0.417892      -1.063861      -0.013992       0.004415      -0.024017       0.028144       0.011288       0.003458       0.017587      -0.013810       0.063237      -0.024659      -0.006998       0.031657             10.204623      13.691306      -4.680509       2.723211       8.615783       0.384824       8.306779           0.000002
          452              C      11.671681       7.048925       2.397285      -0.092842      32.504993 0.43074246E+03  0.10163892E+05                                 9.021561                            7.047315      -0.174883       1.917983                    0.999331      29.604894      86.946624       0.600348       0.432375      -1.047961      -0.022010       0.018680       0.011992       0.031260      -0.001287      -0.024222       0.012436      -0.012319      -0.005623      -0.029473       0.003244       0.026229             10.572784      13.930584      -3.756792       3.945644       8.530713       0.438431       9.257057           0.000000
          453              C       1.373336       2.862967       4.461327       0.623175      24.617142 0.23441671E+03  0.47697388E+04                                 7.850326                            5.424697      -0.033938       2.049443                    0.999411      21.768747      60.141747       0.639450       0.470754      -1.021859      -0.004990       0.062379      -0.016354       0.064679       0.029525      -0.062905      -0.022288       0.078431       0.221317      -0.085986      -0.030491       0.116477             10.276757       7.735448      -2.366214       2.158327      17.318969       0.286720       5.775855          -0.000001
          454              C       8.362276      14.945437       3.040134       0.610085      24.157154 0.24776547E+03  0.51016405E+04                                 7.674229                            5.551170       0.034814       2.066106                    0.999368      21.978179      60.693092       0.637790       0.466401      -1.026241      -0.002242       0.058920       0.010559       0.059900      -0.001248       0.030431      -0.008384       0.181622      -0.060859      -0.081859      -0.026357       0.108216              9.365100       4.623242      -0.047983      -1.471123      14.907462       1.326538       8.564597           0.000001
          455              C       8.459415      13.495198       2.803768      -0.039240      37.693793 0.42470887E+03  0.98476234E+04                                 9.702996                            6.803908      -0.022751       1.997227                    0.999316      27.114815      75.416292       0.646263       0.408749      -1.077747       0.010079      -0.047464      -0.000374       0.048523       0.007436       0.003147       0.004314      -0.008955       0.036916      -0.014847       0.000207       0.014641             12.258415       6.295733      -0.091716      -2.369852      21.641515       2.236105       8.837998           0.000001
          456              C       7.819641      12.590483       3.635377      -0.091251      33.337791 0.40975208E+03  0.94866828E+04                                 8.997334                            6.754537       0.034380       1.982784                    0.999644      28.832120      82.113298       0.633595       0.417543      -1.064045       0.015261      -0.019052      -0.013724       0.028004      -0.001184      -0.016340       0.006419       0.024930       0.054455      -0.022649      -0.006769       0.029418             10.512586       6.024316       0.425593      -2.070013      17.731255       1.007705       7.782188           0.000004
          457              C       7.864861      11.228754       3.326104      -0.161330      33.711601 0.42869176E+03  0.10064914E+05                                 9.094997                            6.927696       0.092084       2.000036                    0.999587      29.698016      85.922718       0.621409       0.419821      -1.059751      -0.003257       0.033857       0.006705       0.034668       0.006182      -0.013801      -0.023167       0.003570       0.009439      -0.024451      -0.005875       0.030326             10.603608       6.596059      -0.178616      -2.182643      17.658272       1.796010       7.556494           0.000003
          458              C       8.568277      10.761441       2.264121       0.124483      33.772494 0.41124621E+03  0.95196882E+04                                 9.318369                            6.885729      -0.152385       1.969409                    0.999500      26.266641      74.538025       0.612007       0.432344      -1.055956       0.006939      -0.028724      -0.001879       0.029610      -0.006134       0.017286       0.009796      -0.057467      -0.050034      -0.037582      -0.001392       0.038974             11.629476       6.782966      -0.171204      -2.087963      20.270896      -0.043827       7.834567           0.000000
          459              C       9.204701      11.665664       1.432845      -0.158590      33.338703 0.43119277E+03  0.10134120E+05                                 9.030451                            6.938538       0.157340       2.022548                    0.999561      29.602648      85.573967       0.622437       0.418693      -1.060908      -0.000576       0.030029       0.005435       0.030522      -0.011956      -0.016671       0.012694       0.017348       0.033189      -0.021073      -0.009859       0.030932             10.630751       5.933215       0.771826      -1.858531      17.844475      -0.658094       8.114563           0.000002
          460              C       9.147758      13.021755       1.714819      -0.102095      33.344960 0.42422754E+03  0.99430808E+04                                 9.094026                            6.937076       0.024095       1.979148                    0.999713      29.336632      85.056124       0.614326       0.425388      -1.055309      -0.007202      -0.026899       0.012428       0.030494       0.016918      -0.005985      -0.016548       0.015156       0.017641      -0.025695      -0.000719       0.026414             10.633058       6.086337      -0.107222      -2.202883      17.125577       1.463527       8.687262           0.000002
          461              C       9.052294      17.322457      17.389221       0.623657      23.298284 0.23828795E+03  0.48627008E+04                                 7.494900                            5.454821       0.106360       2.097798                    0.999552      21.647682      59.665906       0.640974       0.468263      -1.024415      -0.026075       0.016995       0.057753       0.065606       0.073847       0.017914      -0.014822       0.051094      -0.194462      -0.079816      -0.030943       0.110759              9.053791       6.801285      -3.066468      -1.650149       7.668793       1.577545      12.691294          -0.000001
          462              C       9.532794      16.776932      16.103855      -0.041940      37.010528 0.43609686E+03  0.10177800E+05                                 9.581603                            6.905342      -0.006854       2.004242                    0.999335      27.182375      75.827019       0.640054       0.410033      -1.077007       0.019429      -0.021828      -0.043027       0.052012      -0.001331      -0.002035      -0.009013      -0.011633       0.000618      -0.008635      -0.003750       0.012385             11.840299       9.578572      -3.484065      -1.963386       8.206525       3.672228      17.735799          -0.000001
          463              C      10.697952      16.019816      16.066570      -0.094941      33.174515 0.42460251E+03  0.99448372E+04                                 9.041337                            6.932054       0.095443       2.003500                    0.999741      29.187359      84.337466       0.616195       0.424397      -1.056904      -0.011453       0.000046      -0.023617       0.026248       0.004777       0.016978      -0.015007      -0.009667      -0.009785      -0.026413       0.006545       0.019869             10.515997       9.677034      -3.128829      -0.643935       7.773559       3.016759      14.097399          -0.000003
          464              C      11.149479      15.498073      14.860104      -0.162815      33.639710 0.43858766E+03  0.10350572E+05                                 9.084818                            6.998800       0.151708       2.019215                    0.999615      29.767568      86.194269       0.619692       0.418815      -1.060960      -0.009278       0.006552       0.025051       0.027506      -0.017337      -0.003421      -0.000186       0.013420      -0.056215      -0.019326      -0.008792       0.028118             10.685015       8.508070      -1.918382       0.731072       7.700267       3.579613      15.846707          -0.000003
          465              C      10.435846      15.733201      13.690591       0.119629      34.920848 0.43022968E+03  0.10074776E+05                                 9.554597                            7.060597      -0.154065       1.967109                    0.999448      26.577040      75.920926       0.601946       0.434524      -1.054350       0.004816      -0.013829      -0.022740       0.027047       0.009868      -0.021132       0.022258      -0.015914       0.060886      -0.037749       0.000359       0.037390             12.111023       8.627612      -3.089814      -0.478209      10.597966       5.310565      17.107489          -0.000001
          466              C       9.270688      16.490316      13.727877      -0.158108      33.375661 0.44555614E+03  0.10570720E+05                                 9.079493                            7.091705       0.099254       2.004138                    0.999250      29.916249      87.235375       0.609921       0.423282      -1.056730      -0.006734       0.017963       0.027997       0.033939      -0.000512       0.022561      -0.007670      -0.003859       0.001337      -0.024396       0.000992       0.023404             10.603450       8.633564      -3.532726      -1.534721       9.104688       3.896401      14.072098          -0.000001
          467              C       8.819162      17.012305      14.934343      -0.091912      32.585005 0.42709939E+03  0.10045716E+05                                 9.000271                            6.993580      -0.092173       1.945667                    0.999418      29.466868      86.099090       0.606391       0.429439      -1.050880       0.023581      -0.011945      -0.015196       0.030491      -0.001585      -0.000691      -0.007174       0.023044      -0.060115      -0.022522       0.000871       0.021651             10.410549       8.666769      -2.964033      -0.653514       8.056952       2.982303      14.507926          -0.000003
          468              C      11.035257      15.055523      12.448504      -0.155982      39.262999 0.48797735E+03  0.11858815E+05                                10.325078                            7.452940      -0.511739       1.838145                    0.995063      29.818967      88.377977       0.590442       0.426861      -1.053137      -0.025774      -0.001488       0.002013       0.025895       0.003008       0.002121       0.000251       0.026229      -0.020167      -0.010094      -0.006915       0.017009             13.627561       7.655550      -0.073270       0.219841      17.155162       1.098880      16.071973          -0.000000
          469              C      10.703982      13.569242      12.435187       0.119934      35.563359 0.42317564E+03  0.98624568E+04                                 9.643488                            6.976996      -0.228072       1.940375                    0.999496      26.573867      75.574260       0.609248       0.431368      -1.056944      -0.001205       0.025899      -0.007311       0.026939       0.013320       0.012257       0.001360      -0.067082      -0.046376      -0.035386      -0.008662       0.044048             12.533098       8.256659       0.836111      -1.916342      22.371508       1.399585       6.971125          -0.000001
          470              C      11.566839      12.709396      11.765372      -0.167365      35.044754 0.43288613E+03  0.10164004E+05                                 9.292840                            6.924620       0.163679       2.018814                    0.999698      29.708550      85.291895       0.628008       0.415384      -1.065094      -0.010736      -0.028773      -0.012685       0.033227       0.010487      -0.025513      -0.009271       0.020643      -0.034043      -0.026967      -0.008978       0.035945             11.284927       8.525617       0.278268      -1.927418      19.111525       1.753933       6.217639          -0.000001
          471              C      11.265207      11.355757      11.672158      -0.090480      34.321920 0.41586269E+03  0.96789994E+04                                 9.231832                            6.845167      -0.027620       1.962936                    0.999640      29.102991      83.529459       0.622840       0.422522      -1.059236      -0.011419       0.022903       0.010204       0.027551      -0.021895      -0.019367       0.005892       0.017358       0.018455      -0.027994      -0.006131       0.034125             11.179778       9.030047       2.426178      -2.105399      18.392348       0.562362       6.116939          -0.000001
          472              C      10.100886      10.861964      12.248425      -0.047455      40.916159 0.44620816E+03  0.10461695E+05                                10.285880                            6.971166      -0.008790       1.997568                    0.999261      27.475547      76.535447       0.639642       0.408418      -1.079299       0.017641       0.045711       0.012385       0.050538      -0.001294      -0.013997      -0.003053      -0.016287       0.001066      -0.018940       0.007404       0.011536             14.054275       9.815030       3.992564      -2.218533      25.755340       0.442639       6.592453          -0.000002
          473              C       9.238029      11.721565      12.918240      -0.100537      34.905962 0.41659922E+03  0.96943709E+04                                 9.316288                            6.819195       0.022550       1.975381                    0.999603      29.159209      83.512497       0.628819       0.418581      -1.062385       0.024939       0.017027       0.007180       0.031039       0.000284      -0.020204      -0.012584       0.034354       0.016886      -0.026853      -0.005139       0.031991             11.580871       8.206133       2.017617      -1.742563      20.509226       1.138871       6.027254          -0.000004
          474              C       9.539661      13.075204      13.011454      -0.158252      35.579595 0.44085721E+03  0.10420280E+05                                 9.467945                            7.039706       0.084577       1.997811                    0.999386      29.812171      86.463933       0.614727       0.421544      -1.058963      -0.005899      -0.031853       0.001099       0.032414      -0.018576      -0.024100      -0.001082       0.008607      -0.001055      -0.029896      -0.001645       0.031541             11.712019       8.184533       2.774291      -1.769254      20.451670       0.878604       6.499854          -0.000004
          475              C      10.502671      15.730013      11.160142       0.121191      34.625970 0.42873490E+03  0.10016692E+05                                 9.461993                            7.030531      -0.139339       1.971099                    0.999509      26.456383      75.137176       0.606390       0.432333      -1.057196      -0.002249      -0.009804       0.029144       0.030831      -0.021565       0.006176      -0.014934      -0.009701       0.109693      -0.040668      -0.002293       0.042962             11.834827       8.026744       1.274489       2.979644      10.344785      -4.942398      17.132951          -0.000000
          476              C       9.397303      15.277166      10.426741      -0.165222      34.397075 0.41226171E+03  0.95869088E+04                                 9.164450                            6.749433       0.199847       2.033770                    0.999755      29.517146      85.044979       0.635635       0.414374      -1.063011       0.006851       0.019564      -0.026041       0.033284       0.018725      -0.009525       0.009334       0.001480      -0.041989      -0.026248       0.000506       0.025743             11.187375       7.891247       0.716646       3.741439       9.049578      -4.526512      16.621299           0.000000
          477              C      11.226184      16.785023      10.626820      -0.175690      35.633545 0.45756594E+03  0.10927272E+05                                 9.476370                            7.161806       0.120377       2.003853                    0.999434      30.361438      88.803836       0.610134       0.420361      -1.058639      -0.013279       0.024571      -0.028418       0.039846       0.018703       0.020645       0.004358       0.020432       0.011287      -0.025457      -0.007861       0.033318             11.414541       8.733160       2.075335       2.885342       9.621849      -3.843740      15.888613           0.000001
          478              C      11.946348       5.442260      13.490179       0.619634      24.931749 0.24393812E+03  0.49999046E+04                                 7.836331                            5.499893       0.037300       2.068716                    0.999282      21.801772      59.934452       0.642634       0.465008      -1.027711      -0.056581       0.027789      -0.006847       0.063407       0.048938       0.002368       0.047165      -0.133635      -0.026482      -0.080983      -0.024542       0.105525             10.008865      15.579213      -3.424000       1.156302       6.113977      -2.324165       8.333405          -0.000000
          479              C      13.275135       4.878837      13.796123      -0.043746      39.480775 0.43113406E+03  0.10016710E+05                                 9.973583                            6.825252      -0.000744       2.002793                    0.999199      27.150759      75.162675       0.650634       0.405188      -1.081993       0.046366      -0.017828       0.014129       0.051646      -0.003737      -0.002216      -0.002706       0.009130       0.027268      -0.010987       0.001198       0.009790             13.229990      22.252097      -5.058572       1.477977       8.025771      -3.027223       9.412101          -0.000000
          480              C      13.436585       4.129812      14.955982      -0.091852      34.704278 0.42838079E+03  0.10053191E+05                                 9.344327                            6.967441       0.033299       1.984435                    0.999654      29.148448      84.243044       0.614164       0.424960      -1.056805       0.025929       0.007312      -0.004904       0.027383       0.014862      -0.015642       0.007214       0.001975       0.019774      -0.026221       0.007154       0.019067             11.280457      16.853126      -3.997333       0.670111       7.578712      -2.773127       9.409532           0.000001
          481              C      14.669071       3.556581      15.246945      -0.151835      35.158332 0.44115978E+03  0.10429156E+05                                 9.398824                            7.044262       0.172513       2.031375                    0.999428      29.567057      85.758392       0.614252       0.421800      -1.058808      -0.021738       0.017597       0.000553       0.027973      -0.003751       0.005882      -0.011527      -0.021966       0.057438      -0.021625      -0.004233       0.025858             11.435129      17.784608      -3.970054      -0.883952       7.633666      -1.938271       8.887111           0.000000
          482              C      15.739938       3.732620      14.378716       0.123514      34.092427 0.42983446E+03  0.10058730E+05                                 9.393590                            7.062409      -0.106463       1.984463                    0.999470      26.464865      75.465156       0.601490       0.435147      -1.054442       0.022437      -0.012761       0.003329       0.026026      -0.024374       0.017357       0.009793       0.027428      -0.059371      -0.036890      -0.002827       0.039716             11.722624      17.333133      -4.586598      -0.656654       9.403623      -2.423925       8.431118          -0.000000
          483              C      15.578655       4.481645      13.218857      -0.167170      33.851334 0.44068787E+03  0.10406217E+05                                 9.097594                            7.007823       0.236681       2.046209                    0.999630      29.744725      85.981868       0.620694       0.417894      -1.062191      -0.029374       0.017091      -0.002462       0.034073       0.004793      -0.021035      -0.004753      -0.007491       0.006493      -0.022669       0.000373       0.022296             10.751004      15.872919      -3.417751       0.686893       8.200518      -2.825906       8.179577           0.000001
          484              C      14.346169       5.054876      12.927561      -0.090242      33.442492 0.40952080E+03  0.94836303E+04                                 9.029926                            6.759510       0.084471       1.999150                    0.999588      28.820702      82.193757       0.632152       0.418394      -1.063095       0.013695      -0.013561       0.017637       0.026125       0.010719      -0.000512      -0.014320      -0.021038       0.058797      -0.025474      -0.002505       0.027978             10.819496      17.336603      -3.206931       0.098460       7.012699      -2.248219       8.109187           0.000001
          485              C       0.309838       2.995609      14.743585      -0.162466      39.239866 0.49356528E+03  0.12031660E+05                                10.344328                            7.517577      -0.492187       1.847464                    0.994667      29.820731      88.588255       0.585171       0.429381      -1.051339      -0.003216      -0.002230      -0.033819       0.034045      -0.000396       0.008101       0.002962      -0.002976       0.054267      -0.012918      -0.007577       0.020495             13.551841      16.269988       1.217497      -1.278115      16.771869      -0.869962       7.613665           0.000000
          486              C       1.524068       3.634548      14.126370       0.129063      33.681303 0.40692498E+03  0.93965305E+04                                 9.310930                            6.852398      -0.095996       1.989693                    0.999531      26.137747      74.125317       0.612986       0.432715      -1.055536      -0.029441      -0.011379       0.009178       0.032871       0.009305      -0.011777      -0.021255       0.033667      -0.043611      -0.033581       0.000263       0.033318             11.779358      15.797431       6.542334      -3.059794      11.135365       0.253489       8.405277           0.000000
          487              C       2.013110       3.236376      12.880621      -0.162304      33.647630 0.44287694E+03  0.10476428E+05                                 9.098232                            7.053915       0.097773       2.000720                    0.999480      29.856455      86.531040       0.614564       0.421317      -1.059465       0.028069       0.012811      -0.009296       0.032224       0.007220       0.009658       0.027558      -0.002318      -0.007747      -0.027939      -0.004078       0.032017             10.572318      14.045040       4.639518      -3.799964       8.768308      -0.013670       8.903604           0.000002
          488              C       2.185614       4.645425      14.795186      -0.148556      33.023454 0.42853156E+03  0.10084180E+05                                 9.047518                            6.966878       0.036283       1.989481                    0.999115      29.604560      86.419410       0.612807       0.424742      -1.054156       0.016557       0.015790      -0.012933       0.026282      -0.008008      -0.009767      -0.000300       0.009893       0.053507      -0.019086      -0.002682       0.021768             10.749721      13.634059       5.348698      -2.263839      10.239722       0.979016       8.375381           0.000000
          489              C       9.429124      17.371003       7.363636       0.619366      26.053162 0.24262963E+03  0.49718258E+04                                 8.127026                            5.502934       0.010300       2.060774                    0.999345      21.826385      60.208774       0.638643       0.468033      -1.024928      -0.011743       0.011928      -0.058066       0.060430      -0.043335      -0.044134       0.058050      -0.016880      -0.143282      -0.083037      -0.020176       0.103213             10.924036       7.704881       1.124582       3.349819       7.236598      -3.861747      17.830628           0.000001
          490              C       9.769108      16.860293       8.681294      -0.042271      41.780374 0.42127506E+03  0.97339908E+04                                10.404656                            6.753329       0.007926       2.009626                    0.999382      26.912913      74.369080       0.652949       0.405977      -1.081158       0.007406      -0.027050       0.037137       0.046538       0.008167       0.003363      -0.000933       0.001486      -0.019961      -0.008961      -0.002759       0.011720             14.847017       9.243470       0.768711       5.382869       9.268292      -6.002561      26.029290           0.000001
          491              C       9.045595      15.838628       9.293183      -0.081993      33.255945 0.38039119E+03  0.86599300E+04                                 9.017846                            6.524722      -0.002074       1.976908                    0.999656      28.371069      80.584516       0.641058       0.419686      -1.060818       0.025093       0.011335       0.009419       0.029101       0.008998      -0.000152       0.028501       0.023524      -0.074309      -0.043652       0.013911       0.029742             11.127227       7.562477       0.711724       2.727208       8.634862      -5.403375      17.184343           0.000002
          492              C      10.834281      17.368551       9.406705      -0.091951      34.383212 0.42443310E+03  0.99370983E+04                                 9.289760                            6.927828      -0.001136       1.970466                    0.999661      29.255241      84.440404       0.616935       0.424049      -1.057417      -0.004831      -0.020133       0.024697       0.032228       0.019102      -0.018399      -0.003595      -0.012664      -0.045696      -0.028693      -0.003344       0.032037             11.418757       8.666043       1.180615       4.607342       7.955949      -2.933576      17.634279           0.000002
          493              C       5.150010       5.325310      12.547045       0.609490      23.754529 0.25240146E+03  0.52366703E+04                                 7.677572                            5.652287      -0.061981       2.034527                    0.999508      22.297020      62.406188       0.621949       0.474666      -1.018734       0.053547       0.020691      -0.011986       0.058644      -0.049347       0.072238      -0.030958      -0.034043       0.164308      -0.094545      -0.019415       0.113961              9.448818      13.786478       2.196087      -3.210069       7.686769       0.984185       6.873207           0.000000
          494              C       3.838642       4.783217      13.045744      -0.045555      37.518820 0.44711021E+03  0.10497901E+05                                 9.704519                            6.993756       0.069726       2.026054                    0.999338      27.376187      76.545709       0.635888       0.410240      -1.077097      -0.038290      -0.016099       0.017968       0.045256       0.005847      -0.007354       0.011774      -0.013083      -0.015103      -0.017931       0.002071       0.015861             12.325940      18.467606       5.257475      -4.395117       9.050211       0.336223       9.460003           0.000000
          495              C       3.178770       3.773320      12.352293      -0.096377      32.267880 0.41344275E+03  0.95932692E+04                                 8.802008                            6.787724       0.073618       1.994355                    0.999622      28.910722      82.418403       0.631670       0.417892      -1.063861      -0.013992      -0.004415       0.024017       0.028144      -0.011288      -0.003458       0.017587      -0.013810       0.063237      -0.024659      -0.006998       0.031657             10.204623      13.691307       4.680509      -2.723211       8.615784       0.384824       8.306779           0.000002
          496              C       3.297681       5.210075      14.248215      -0.092842      32.504984 0.43074228E+03  0.10163886E+05                                 9.021559                            7.047313      -0.174883       1.917983                    0.999331      29.604894      86.946624       0.600348       0.432375      -1.047961      -0.022010      -0.018680      -0.011992       0.031260       0.001287       0.024222       0.012436      -0.012319      -0.005623      -0.029473       0.003244       0.026229             10.572783      13.930583       3.756793      -3.945644       8.530713       0.438429       9.257053           0.000000
          497              C       9.747336       9.396033      12.184173       0.623175      24.617142 0.23441671E+03  0.47697388E+04                                 7.850326                            5.424697      -0.033938       2.049443                    0.999411      21.768747      60.141748       0.639450       0.470754      -1.021859      -0.004990      -0.062379       0.016354       0.064679      -0.029525       0.062905      -0.022288       0.078431       0.221317      -0.085986      -0.030491       0.116477             10.276758       7.735449       2.366214      -2.158327      17.318970       0.286720       5.775855          -0.000001
          498              C      -0.011724      21.831563      13.605366       0.610085      24.157154 0.24776547E+03  0.51016404E+04                                 7.674229                            5.551170       0.034814       2.066106                    0.999368      21.978179      60.693092       0.637790       0.466401      -1.026241      -0.002242      -0.058920      -0.010559       0.059900       0.001248      -0.030431      -0.008384       0.181622      -0.060859      -0.081859      -0.026357       0.108216              9.365100       4.623242       0.047983       1.471123      14.907462       1.326538       8.564597           0.000001
          499              C       0.085415      23.281802      13.841732      -0.039240      37.693796 0.42470889E+03  0.98476241E+04                                 9.702996                            6.803909      -0.022751       1.997227                    0.999316      27.114816      75.416295       0.646263       0.408749      -1.077747       0.010079       0.047464       0.000374       0.048523      -0.007436      -0.003147       0.004314      -0.008955       0.036916      -0.014847       0.000207       0.014641             12.258416       6.295733       0.091716       2.369852      21.641516       2.236105       8.837998           0.000001
          500              C      16.193641      24.186517      13.010123      -0.091251      33.337795 0.40975212E+03  0.94866841E+04                                 8.997334                            6.754538       0.034380       1.982784                    0.999644      28.832122      82.113306       0.633595       0.417543      -1.064045       0.015261       0.019052       0.013724       0.028004       0.001184       0.016340       0.006419       0.024930       0.054455      -0.022649      -0.006769       0.029418             10.512587       6.024317      -0.425593       2.070013      17.731256       1.007705       7.782188           0.000004
          501              C      16.238861       1.030246      13.319396      -0.161330      33.711601 0.42869177E+03  0.10064914E+05                                 9.094997                            6.927696       0.092084       2.000036                    0.999587      29.698016      85.922719       0.621409       0.419821      -1.059751      -0.003257      -0.033857      -0.006705       0.034668      -0.006182       0.013801      -0.023167       0.003570       0.009439      -0.024451      -0.005876       0.030326             10.603609       6.596059       0.178616       2.182643      17.658273       1.796010       7.556494           0.000003
          502              C       0.194277       1.497559      14.381379       0.124483      33.772494 0.41124621E+03  0.95196881E+04                                 9.318369                            6.885729      -0.152385       1.969409                    0.999500      26.266641      74.538026       0.612007       0.432344      -1.055956       0.006939       0.028724       0.001879       0.029610       0.006134      -0.017286       0.009796      -0.057467      -0.050034      -0.037582      -0.001392       0.038974             11.629477       6.782966       0.171204       2.087963      20.270897      -0.043826       7.834567           0.000000
          503              C       0.830701       0.593336      15.212655      -0.158590      33.338704 0.43119278E+03  0.10134120E+05                                 9.030451                            6.938539       0.157340       2.022548                    0.999561      29.602648      85.573966       0.622437       0.418693      -1.060908      -0.000576      -0.030029      -0.005435       0.030522       0.011956       0.016671       0.012694       0.017348       0.033188      -0.021073      -0.009859       0.030932             10.630751       5.933215      -0.771826       1.858531      17.844475      -0.658094       8.114563           0.000002
          504              C       0.773758      23.755245      14.930681      -0.102095      33.344960 0.42422754E+03  0.99430807E+04                                 9.094026                            6.937075       0.024095       1.979148                    0.999713      29.336632      85.056123       0.614326       0.425388      -1.055309      -0.007202       0.026899      -0.012428       0.030494      -0.016918       0.005985      -0.016548       0.015156       0.017641      -0.025695      -0.000719       0.026414             10.633058       6.086337       0.107222       2.202883      17.125576       1.463527       8.687262           0.000002
          505              C       7.695706      19.454543       0.743721       0.623657      23.298284 0.23828795E+03  0.48627008E+04                                 7.494900                            5.454821       0.106360       2.097798                    0.999552      21.647682      59.665907       0.640974       0.468263      -1.024415       0.026075      -0.016995       0.057753       0.065606       0.073847      -0.017914       0.014822       0.051094      -0.194462      -0.079816      -0.030943       0.110759              9.053791       6.801285      -3.066468       1.650149       7.668793      -1.577545      12.691294          -0.000001
          506              C       7.215206      20.000068      32.749355      -0.041940      37.010528 0.43609686E+03  0.10177800E+05                                 9.581603                            6.905342      -0.006854       2.004242                    0.999335      27.182375      75.827019       0.640054       0.410033      -1.077007      -0.019429       0.021828      -0.043027       0.052012      -0.001331       0.002035       0.009013      -0.011633       0.000618      -0.008635      -0.003750       0.012385             11.840299       9.578572      -3.484065       1.963386       8.206524      -3.672228      17.735799          -0.000001
          507              C       6.050048      20.757184      32.712070      -0.094941      33.174517 0.42460253E+03  0.99448379E+04                                 9.041337                            6.932055       0.095443       2.003500                    0.999741      29.187360      84.337468       0.616195       0.424397      -1.056904       0.011453      -0.000046      -0.023617       0.026248       0.004777      -0.016978       0.015007      -0.009667      -0.009785      -0.026413       0.006545       0.019869             10.515997       9.677034      -3.128829       0.643935       7.773559      -3.016759      14.097399          -0.000003
          508              C       5.598521      21.278927      31.505604      -0.162815      33.639711 0.43858768E+03  0.10350572E+05                                 9.084817                            6.998800       0.151708       2.019215                    0.999615      29.767569      86.194270       0.619692       0.418815      -1.060960       0.009278      -0.006552       0.025051       0.027506      -0.017337       0.003421       0.000186       0.013420      -0.056215      -0.019326      -0.008792       0.028118             10.685015       8.508070      -1.918382      -0.731072       7.700267      -3.579613      15.846707          -0.000003
          509              C       6.312154      21.043799      30.336091       0.119629      34.920848 0.43022968E+03  0.10074776E+05                                 9.554597                            7.060597      -0.154065       1.967109                    0.999448      26.577040      75.920926       0.601946       0.434524      -1.054350      -0.004816       0.013829      -0.022740       0.027047       0.009868       0.021132      -0.022258      -0.015914       0.060886      -0.037749       0.000359       0.037390             12.111023       8.627612      -3.089814       0.478210      10.597966      -5.310565      17.107489          -0.000001
          510              C       7.477312      20.286684      30.373377      -0.158108      33.375661 0.44555614E+03  0.10570720E+05                                 9.079493                            7.091705       0.099254       2.004138                    0.999250      29.916249      87.235375       0.609921       0.423282      -1.056730       0.006734      -0.017963       0.027997       0.033939      -0.000512      -0.022561       0.007670      -0.003859       0.001337      -0.024396       0.000992       0.023404             10.603450       8.633564      -3.532726       1.534721       9.104688      -3.896401      14.072098          -0.000001
          511              C       7.928838      19.764695      31.579843      -0.091912      32.585006 0.42709940E+03  0.10045716E+05                                 9.000271                            6.993580      -0.092173       1.945667                    0.999418      29.466868      86.099091       0.606391       0.429439      -1.050880      -0.023581       0.011945      -0.015196       0.030491      -0.001585       0.000691       0.007174       0.023044      -0.060115      -0.022522       0.000871       0.021651             10.410549       8.666769      -2.964033       0.653514       8.056952      -2.982303      14.507926          -0.000003
          512              C       5.712743      21.721477      29.094004      -0.155982      39.262997 0.48797731E+03  0.11858814E+05                                10.325078                            7.452940      -0.511739       1.838145                    0.995063      29.818966      88.377976       0.590442       0.426861      -1.053137       0.025774       0.001488       0.002013       0.025895       0.003008      -0.002121      -0.000251       0.026229      -0.020167      -0.010094      -0.006915       0.017009             13.627561       7.655550      -0.073270      -0.219841      17.155161      -1.098880      16.071973          -0.000001
          513              C       6.044018      23.207758      29.080687       0.119934      35.563359 0.42317564E+03  0.98624569E+04                                 9.643488                            6.976996      -0.228072       1.940375                    0.999496      26.573867      75.574260       0.609248       0.431368      -1.056944       0.001205      -0.025899      -0.007311       0.026939       0.013320      -0.012257      -0.001360      -0.067082      -0.046376      -0.035386      -0.008662       0.044048             12.533098       8.256660       0.836111       1.916342      22.371508      -1.399585       6.971125          -0.000001
          514              C       5.181161      24.067604      28.410872      -0.167365      35.044753 0.43288610E+03  0.10164003E+05                                 9.292840                            6.924620       0.163679       2.018815                    0.999698      29.708549      85.291891       0.628008       0.415384      -1.065094       0.010736       0.028773      -0.012685       0.033227       0.010487       0.025513       0.009271       0.020643      -0.034043      -0.026967      -0.008978       0.035945             11.284927       8.525617       0.278268       1.927418      19.111524      -1.753933       6.217639          -0.000001
          515              C       5.482793       0.903243      28.317658      -0.090480      34.321918 0.41586266E+03  0.96789984E+04                                 9.231832                            6.845167      -0.027620       1.962936                    0.999640      29.102990      83.529454       0.622840       0.422522      -1.059236       0.011419      -0.022903       0.010204       0.027551      -0.021895       0.019367      -0.005892       0.017358       0.018455      -0.027994      -0.006131       0.034125             11.179777       9.030046       2.426178       2.105399      18.392347      -0.562362       6.116939          -0.000001
          516              C       6.647114       1.397036      28.893925      -0.047455      40.916159 0.44620816E+03  0.10461695E+05                                10.285880                            6.971166      -0.008790       1.997568                    0.999261      27.475547      76.535446       0.639642       0.408418      -1.079299      -0.017641      -0.045711       0.012385       0.050538      -0.001294       0.013997       0.003053      -0.016287       0.001066      -0.018940       0.007404       0.011536             14.054274       9.815030       3.992564       2.218533      25.755340      -0.442639       6.592453          -0.000002
          517              C       7.509971       0.537435      29.563740      -0.100537      34.905961 0.41659921E+03  0.96943706E+04                                 9.316287                            6.819195       0.022550       1.975381                    0.999603      29.159209      83.512495       0.628819       0.418580      -1.062385      -0.024939      -0.017027       0.007180       0.031039       0.000284       0.020204       0.012584       0.034354       0.016886      -0.026853      -0.005139       0.031991             11.580870       8.206132       2.017617       1.742563      20.509225      -1.138871       6.027254          -0.000004
          518              C       7.208339      23.701796      29.656954      -0.158252      35.579595 0.44085721E+03  0.10420280E+05                                 9.467945                            7.039706       0.084577       1.997811                    0.999386      29.812171      86.463934       0.614727       0.421544      -1.058963       0.005899       0.031853       0.001099       0.032414      -0.018576       0.024100       0.001082       0.008607      -0.001055      -0.029896      -0.001645       0.031541             11.712019       8.184533       2.774292       1.769254      20.451670      -0.878604       6.499854          -0.000004
          519              C       6.245329      21.046987      27.805642       0.121191      34.625970 0.42873490E+03  0.10016692E+05                                 9.461993                            7.030531      -0.139339       1.971099                    0.999509      26.456383      75.137176       0.606390       0.432333      -1.057196       0.002249       0.009804       0.029144       0.030831      -0.021565      -0.006176       0.014934      -0.009701       0.109693      -0.040668      -0.002293       0.042962             11.834827       8.026744       1.274489      -2.979644      10.344785       4.942398      17.132951          -0.000000
          520              C       7.350697      21.499834      27.072241      -0.165222      34.397074 0.41226170E+03  0.95869085E+04                                 9.164450                            6.749433       0.199847       2.033770                    0.999755      29.517145      85.044977       0.635635       0.414374      -1.063011      -0.006851      -0.019564      -0.026041       0.033284       0.018725       0.009525      -0.009334       0.001480      -0.041989      -0.026248       0.000506       0.025743             11.187375       7.891248       0.716645      -3.741439       9.049578       4.526512      16.621300           0.000000
          521              C       5.521816      19.991977      27.272320      -0.175690      35.633545 0.45756594E+03  0.10927272E+05                                 9.476370                            7.161806       0.120377       2.003853                    0.999434      30.361438      88.803836       0.610134       0.420361      -1.058639       0.013279      -0.024571      -0.028418       0.039846       0.018703      -0.020645      -0.004358       0.020432       0.011287      -0.025457      -0.007861       0.033318             11.414541       8.733160       2.075335      -2.885342       9.621849       3.843740      15.888613           0.000001
          522              C       4.801652       6.816740      30.135679       0.619634      24.931749 0.24393812E+03  0.49999047E+04                                 7.836331                            5.499893       0.037300       2.068716                    0.999282      21.801772      59.934452       0.642634       0.465008      -1.027711       0.056581      -0.027789      -0.006847       0.063407       0.048938      -0.002368      -0.047165      -0.133635      -0.026482      -0.080983      -0.024542       0.105525             10.008865      15.579214      -3.424000      -1.156302       6.113977       2.324164       8.333405          -0.000000
          523              C       3.472865       7.380163      30.441623      -0.043746      39.480776 0.43113408E+03  0.10016711E+05                                 9.973582                            6.825252      -0.000744       2.002793                    0.999199      27.150760      75.162675       0.650634       0.405188      -1.081993      -0.046366       0.017828       0.014129       0.051646      -0.003737       0.002216       0.002706       0.009130       0.027268      -0.010987       0.001198       0.009790             13.229989      22.252095      -5.058571      -1.477977       8.025771       3.027223       9.412101          -0.000000
          524              C       3.311415       8.129188      31.601482      -0.091852      34.704277 0.42838078E+03  0.10053191E+05                                 9.344327                            6.967440       0.033299       1.984435                    0.999654      29.148448      84.243043       0.614164       0.424960      -1.056805      -0.025929      -0.007312      -0.004904       0.027383       0.014862       0.015642      -0.007214       0.001975       0.019774      -0.026221       0.007154       0.019067             11.280456      16.853126      -3.997333      -0.670111       7.578712       2.773127       9.409532           0.000001
          525              C       2.078929       8.702419      31.892445      -0.151835      35.158331 0.44115975E+03  0.10429156E+05                                 9.398824                            7.044262       0.172513       2.031375                    0.999428      29.567056      85.758391       0.614252       0.421800      -1.058808       0.021738      -0.017597       0.000553       0.027973      -0.003751      -0.005882       0.011527      -0.021966       0.057438      -0.021625      -0.004233       0.025858             11.435129      17.784609      -3.970054       0.883952       7.633666       1.938271       8.887112           0.000000
          526              C       1.008062       8.526380      31.024216       0.123514      34.092427 0.42983446E+03  0.10058730E+05                                 9.393590                            7.062409      -0.106463       1.984463                    0.999470      26.464865      75.465157       0.601490       0.435147      -1.054442      -0.022437       0.012761       0.003329       0.026026      -0.024374      -0.017357      -0.009793       0.027428      -0.059371      -0.036890      -0.002827       0.039716             11.722625      17.333133      -4.586598       0.656653       9.403623       2.423925       8.431118          -0.000000
          527              C       1.169345       7.777355      29.864357      -0.167170      33.851333 0.44068785E+03  0.10406216E+05                                 9.097594                            7.007823       0.236681       2.046209                    0.999630      29.744724      85.981867       0.620694       0.417894      -1.062191       0.029374      -0.017091      -0.002462       0.034073       0.004793       0.021035       0.004753      -0.007491       0.006493      -0.022669       0.000373       0.022296             10.751005      15.872919      -3.417752      -0.686893       8.200518       2.825906       8.179577           0.000001
          528              C       2.401831       7.204124      29.573061      -0.090242      33.442490 0.40952077E+03  0.94836295E+04                                 9.029925                            6.759510       0.084471       1.999150                    0.999588      28.820701      82.193754       0.632152       0.418394      -1.063095      -0.013695       0.013561       0.017637       0.026125       0.010719       0.000512       0.014320      -0.021038       0.058797      -0.025474      -0.002505       0.027978             10.819496      17.336601      -3.206931      -0.098461       7.012699       2.248220       8.109187           0.000001
          529              C      16.438162       9.263391      31.389085      -0.162466      39.239865 0.49356528E+03  0.12031660E+05                                10.344328                            7.517577      -0.492187       1.847464                    0.994667      29.820731      88.588256       0.585171       0.429381      -1.051339       0.003216       0.002230      -0.033819       0.034045      -0.000396      -0.008101      -0.002962      -0.002976       0.054267      -0.012918      -0.007577       0.020495             13.551841      16.269988       1.217496       1.278115      16.771869       0.869962       7.613665           0.000000
          530              C      15.223932       8.624452      30.771870       0.129063      33.681303 0.40692498E+03  0.93965305E+04                                 9.310930                            6.852398      -0.095996       1.989693                    0.999531      26.137747      74.125316       0.612986       0.432715      -1.055536       0.029441       0.011379       0.009178       0.032871       0.009305       0.011777       0.021255       0.033667      -0.043611      -0.033581       0.000263       0.033318             11.779357      15.797431       6.542334       3.059793      11.135364      -0.253490       8.405276           0.000000
          531              C      14.734890       9.022624      29.526121      -0.162304      33.647629 0.44287692E+03  0.10476427E+05                                 9.098232                            7.053915       0.097773       2.000720                    0.999480      29.856455      86.531042       0.614564       0.421317      -1.059465      -0.028069      -0.012810      -0.009296       0.032224       0.007220      -0.009658      -0.027558      -0.002318      -0.007747      -0.027939      -0.004078       0.032017             10.572317      14.045040       4.639518       3.799963       8.768308       0.013669       8.903604           0.000002
          532              C      14.562386       7.613575      31.440686      -0.148556      33.023451 0.42853154E+03  0.10084180E+05                                 9.047517                            6.966878       0.036283       1.989481                    0.999115      29.604560      86.419410       0.612807       0.424742      -1.054156      -0.016557      -0.015790      -0.012933       0.026282      -0.008008       0.009767       0.000300       0.009893       0.053507      -0.019086      -0.002682       0.021768             10.749720      13.634058       5.348697       2.263838      10.239721      -0.979017       8.375381           0.000000
          533              C       7.318876      19.405997      24.009136       0.619366      26.053162 0.24262963E+03  0.49718257E+04                                 8.127026                            5.502934       0.010300       2.060774                    0.999345      21.826385      60.208774       0.638643       0.468033      -1.024928       0.011743      -0.011928      -0.058066       0.060430      -0.043335       0.044134      -0.058050      -0.016880      -0.143282      -0.083037      -0.020176       0.103213             10.924036       7.704881       1.124582      -3.349819       7.236597       3.861747      17.830628           0.000001
          534              C       6.978892      19.916707      25.326794      -0.042271      41.780376 0.42127508E+03  0.97339916E+04                                10.404656                            6.753329       0.007926       2.009626                    0.999382      26.912914      74.369083       0.652949       0.405977      -1.081158      -0.007406       0.027050       0.037137       0.046538       0.008167      -0.003363       0.000933       0.001486      -0.019961      -0.008961      -0.002759       0.011720             14.847017       9.243470       0.768712      -5.382869       9.268292       6.002561      26.029290           0.000001
          535              C       7.702405      20.938372      25.938683      -0.081993      33.255943 0.38039117E+03  0.86599294E+04                                 9.017846                            6.524722      -0.002074       1.976908                    0.999656      28.371068      80.584513       0.641058       0.419686      -1.060818      -0.025093      -0.011335       0.009419       0.029101       0.008998       0.000152      -0.028501       0.023524      -0.074309      -0.043652       0.013911       0.029742             11.127227       7.562477       0.711724      -2.727208       8.634862       5.403374      17.184342           0.000002
          536              C       5.913719      19.408449      26.052205      -0.091951      34.383213 0.42443311E+03  0.99370986E+04                                 9.289760                            6.927828      -0.001136       1.970466                    0.999661      29.255241      84.440408       0.616935       0.424049      -1.057417       0.004831       0.020133       0.024697       0.032228       0.019102       0.018399       0.003595      -0.012664      -0.045696      -0.028693      -0.003344       0.032037             11.418757       8.666043       1.180615      -4.607342       7.955949       2.933576      17.634280           0.000002
          537              C      11.597990       6.933690      29.192545       0.609490      23.754529 0.25240146E+03  0.52366704E+04                                 7.677572                            5.652287      -0.061981       2.034527                    0.999508      22.297020      62.406187       0.621949       0.474666      -1.018734      -0.053547      -0.020691      -0.011986       0.058644      -0.049347      -0.072238       0.030958      -0.034043       0.164308      -0.094545      -0.019415       0.113961              9.448818      13.786478       2.196087       3.210069       7.686769      -0.984185       6.873207           0.000000
          538              C      12.909358       7.475783      29.691244      -0.045555      37.518821 0.44711021E+03  0.10497901E+05                                 9.704520                            6.993756       0.069726       2.026054                    0.999338      27.376187      76.545708       0.635888       0.410240      -1.077097       0.038290       0.016099       0.017968       0.045256       0.005847       0.007354      -0.011774      -0.013083      -0.015103      -0.017931       0.002071       0.015861             12.325940      18.467606       5.257475       4.395117       9.050211      -0.336223       9.460003           0.000000
          539              C      13.569230       8.485680      28.997793      -0.096377      32.267881 0.41344275E+03  0.95932693E+04                                 8.802008                            6.787724       0.073617       1.994355                    0.999622      28.910722      82.418403       0.631670       0.417892      -1.063861       0.013992       0.004415       0.024017       0.028144      -0.011288       0.003458      -0.017587      -0.013810       0.063237      -0.024659      -0.006998       0.031657             10.204623      13.691308       4.680509       2.723211       8.615784      -0.384824       8.306779           0.000002
          540              C      13.450319       7.048925      30.893715      -0.092842      32.504992 0.43074244E+03  0.10163891E+05                                 9.021561                            7.047315      -0.174883       1.917983                    0.999331      29.604893      86.946623       0.600348       0.432375      -1.047961       0.022010       0.018680      -0.011992       0.031260       0.001287      -0.024222      -0.012436      -0.012319      -0.005623      -0.029473       0.003244       0.026229             10.572785      13.930584       3.756792       3.945644       8.530713      -0.438431       9.257057           0.000000
          541              C       7.000664       2.862967      28.829673       0.623175      24.617142 0.23441671E+03  0.47697388E+04                                 7.850326                            5.424697      -0.033938       2.049443                    0.999411      21.768747      60.141748       0.639450       0.470754      -1.021859       0.004990       0.062379       0.016354       0.064679      -0.029525      -0.062905       0.022288       0.078431       0.221317      -0.085986      -0.030491       0.116477             10.276758       7.735449       2.366214       2.158327      17.318969      -0.286720       5.775855          -0.000001
          542              C       0.011724      14.945437      30.250866       0.610085      24.157154 0.24776547E+03  0.51016404E+04                                 7.674229                            5.551170       0.034814       2.066106                    0.999368      21.978179      60.693092       0.637790       0.466401      -1.026241       0.002242       0.058920      -0.010559       0.059900       0.001248       0.030431       0.008384       0.181622      -0.060859      -0.081859      -0.026357       0.108216              9.365100       4.623242       0.047983      -1.471123      14.907462      -1.326538       8.564597           0.000001
          543              C      16.662585      13.495198      30.487232      -0.039240      37.693796 0.42470889E+03  0.98476241E+04                                 9.702996                            6.803909      -0.022751       1.997227                    0.999316      27.114816      75.416296       0.646263       0.408749      -1.077747      -0.010079      -0.047464       0.000374       0.048523      -0.007436       0.003147      -0.004314      -0.008955       0.036916      -0.014847       0.000207       0.014641             12.258416       6.295733       0.091716      -2.369852      21.641517      -2.236105       8.837998           0.000001
          544              C       0.554359      12.590483      29.655623      -0.091251      33.337794 0.40975212E+03  0.94866839E+04                                 8.997335                            6.754538       0.034380       1.982784                    0.999644      28.832121      82.113304       0.633595       0.417543      -1.064045      -0.015261      -0.019052       0.013724       0.028004       0.001184      -0.016340      -0.006419       0.024930       0.054455      -0.022649      -0.006769       0.029418             10.512587       6.024317      -0.425593      -2.070013      17.731257      -1.007705       7.782188           0.000004
          545              C       0.509139      11.228754      29.964896      -0.161330      33.711601 0.42869177E+03  0.10064914E+05                                 9.094997                            6.927696       0.092084       2.000036                    0.999587      29.698016      85.922720       0.621409       0.419821      -1.059751       0.003257       0.033857      -0.006705       0.034668      -0.006182      -0.013801       0.023167       0.003570       0.009439      -0.024451      -0.005876       0.030326             10.603609       6.596060       0.178616      -2.182643      17.658273      -1.796010       7.556494           0.000003
          546              C      16.553723      10.761441      31.026879       0.124483      33.772493 0.41124621E+03  0.95196881E+04                                 9.318369                            6.885729      -0.152385       1.969409                    0.999500      26.266641      74.538026       0.612007       0.432344      -1.055956      -0.006939      -0.028724       0.001879       0.029610       0.006134       0.017286      -0.009796      -0.057467      -0.050034      -0.037582      -0.001392       0.038974             11.629477       6.782966       0.171204      -2.087963      20.270897       0.043827       7.834567           0.000000
          547              C      15.917299      11.665664      31.858155      -0.158590      33.338704 0.43119278E+03  0.10134120E+05                                 9.030451                            6.938538       0.157340       2.022548                    0.999561      29.602648      85.573965       0.622437       0.418693      -1.060908       0.000576       0.030029      -0.005435       0.030522       0.011956      -0.016671      -0.012694       0.017348       0.033188      -0.021073      -0.009859       0.030932             10.630751       5.933214      -0.771826      -1.858531      17.844475       0.658094       8.114563           0.000002
          548              C      15.974242      13.021755      31.576181      -0.102095      33.344960 0.42422754E+03  0.99430808E+04                                 9.094026                            6.937076       0.024095       1.979148                    0.999713      29.336632      85.056124       0.614326       0.425388      -1.055309       0.007202      -0.026899      -0.012427       0.030494      -0.016918      -0.005985       0.016548       0.015156       0.017641      -0.025695      -0.000719       0.026414             10.633058       6.086337       0.107222      -2.202883      17.125577      -1.463527       8.687262           0.000002
          549              C      16.069706      17.322457      15.901779       0.623657      23.298284 0.23828795E+03  0.48627008E+04                                 7.494900                            5.454821       0.106360       2.097798                    0.999552      21.647682      59.665907       0.640974       0.468263      -1.024415       0.026075       0.016995      -0.057753       0.065606      -0.073847       0.017914       0.014822       0.051094      -0.194462      -0.079816      -0.030943       0.110759              9.053791       6.801285       3.066468      -1.650149       7.668793      -1.577545      12.691294          -0.000001
[truncated: 98,978 more chars]
