# Supplementary material for: A collection of forcefield precursors for metal–organic frameworks
Source: RSC Adv. 2019 Nov 13;9(63):36492–507. doi: 10.1039/c9ra07327b (PMC9075174; doi:10.1039/c9ra07327b)
Supplement: RA-009-C9RA07327B-s3727 [file RA-009-C9RA07327B-s3727.xyz]

  170
jmolscript: load "" {1 1 1} spacegroup "x,y,z" unitcell [{     13.552000     0.000000     0.000000 }, {      6.775996    14.861006     0.000000 }, {      6.776023     4.269806    15.387307 }]
Mn    12.833078     9.536542     9.263774     1.027992
Mn    12.833087     4.298670    13.817186     1.027402
Mn    14.270941     9.594270     6.123533     1.027960
Mn    14.270932    14.832142     1.570121     1.027600
Mn    12.953831     6.917606    11.540480     1.108833
Mn    14.150188    12.213206     3.846827     1.108857
H      9.827925    11.876502    11.534325     0.113337
H     21.462319    12.527577    12.600666     0.107731
H     20.948701     8.866489    13.990140     0.115995
H      9.360385     8.227779    12.957651     0.115802
H     19.716825    10.635866    14.994931     0.105795
H     14.404420     8.012995     0.647806     0.118161
H     14.659198    10.160911     1.383319     0.112484
H     18.819680    15.676517    14.040918     0.117386
H     18.491721    13.478789    13.356182     0.115388
H     17.533598    10.031145    14.936459     0.108942
H     15.705432     9.249603    13.796259     0.099377
H     17.186660    10.728148    10.421823     0.112809
H     19.060903    11.415434    11.565100     0.109217
H     16.603924    16.819716    11.546635     0.113151
H     14.686314    16.168641    10.480295     0.108796
H      7.396695     4.968723     9.090821     0.115004
H      9.360381     5.607433    10.123309     0.115131
H      6.164817     3.199346     8.086030     0.105713
H     14.404427    16.413417     7.045848     0.118691
H     14.659204    14.265501     6.310335     0.113096
H     12.043673    13.019701     9.040043     0.117286
H     11.715715    15.217429     9.724778     0.115019
H     17.533589     3.804067     8.144502     0.108847
H     15.705426     4.585609     9.284701     0.100682
H     23.962661    17.968070    12.659137     0.112791
H     12.284901    17.280784    11.515861     0.109584
H     17.276094     7.254310     3.852982     0.113340
H      5.641700     6.603235     2.786641     0.107738
H      6.155318    10.264323     1.397167     0.116006
H     17.743634    10.903033     2.429656     0.115804
H      7.387194     8.494946     0.392376     0.105796
H     12.699599    11.117817    14.739501     0.118168
H     12.444821     8.969901    14.003988     0.112488
H      8.284339     3.454295     1.346389     0.117382
H      8.612298     5.652023     2.031125     0.115394
H      9.570421     9.099667     0.450848     0.108940
H     11.398587     9.881209     1.591048     0.099377
H      9.917359     8.402664     4.965484     0.112806
H      8.043116     7.715378     3.822207     0.109213
H     10.500095     2.311096     3.840672     0.113160
H     12.417705     2.962171     4.907012     0.108810
H     19.707324    14.162089     6.296486     0.115039
H     17.743638    13.523379     5.263998     0.115138
H     20.939202    15.931466     7.301277     0.105717
H     12.699592     2.717395     8.341459     0.118698
H     12.444815     4.865311     9.076972     0.113104
H     15.060346     6.111111     6.347264     0.117286
H     15.388304     3.913383     5.662529     0.115020
H      9.570430    15.326745     7.242805     0.108853
H     11.398593    14.545203     6.102606     0.100683
H      3.141358     1.162742     2.728170     0.112792
H     14.819118     1.850028     3.871446     0.109598
C     11.017791     9.536041    11.437385     0.620280
C      9.796757     9.985871    12.143201    -0.038336
C      9.350896    11.259197    12.042106    -0.099875
C     21.750977    11.647215    12.685296    -0.160089
C     21.017815    10.781626    13.440659     0.125351
C     21.444703     9.492928    13.513133    -0.164067
C      9.067661     9.107639    12.877637    -0.093213
C     19.743386    11.173945    14.174326    -0.153094
C     19.818193    12.647863    14.615634     0.125749
C     13.913836     8.693218     0.244658    -0.153863
C     14.079171     9.980068     0.679657    -0.078269
C     13.392084    11.002088     0.080476    -0.042649
C     19.289935    14.988642    14.451297    -0.089835
C     19.101562    13.667337    14.031378    -0.162792
C     13.589943    12.400501     0.542095     0.639741
C     18.507984    10.798222    13.368185     0.121726
C     17.483454    10.156847    14.016298    -0.168669
C     16.378966     9.693566    13.330024    -0.097284
C     16.256995     9.872764    11.968555    -0.029291
C     17.257132    10.552562    11.331982    -0.101236
C     18.379238    10.984863    12.028720    -0.162547
C     15.058998     9.314348    11.267202     0.626636
C     11.017793     4.299171    11.643575     0.620213
C      9.796757     3.849341    10.937759    -0.038247
C     16.126893    17.437021    11.038854    -0.099640
C     14.974972    17.049003    10.395665    -0.161819
C      7.465811     3.053586     9.640302     0.127134
C      7.892699     4.342284     9.567827    -0.163109
C      9.067658     4.727573    10.203323    -0.092925
C      6.191380     2.661267     8.906635    -0.153742
C     13.042183    16.048355     8.465327     0.127279
C     13.913846    15.733194     7.448995    -0.156170
C     14.079180    14.446344     7.013996    -0.077370
C     13.392095    13.424324     7.613178    -0.044057
C     12.513927    13.707576     8.629663    -0.090040
C     12.325554    15.028881     9.049583    -0.161920
C     13.589954    12.025911     7.151559     0.640041
C      4.955981     3.036990     9.712776     0.119164
C     17.483448     3.678365     9.064663    -0.166901
C     16.378961     4.141646     9.750936    -0.099784
C     16.256996     3.962448    11.112405    -0.028153
C     17.257134     3.282650    11.748978    -0.100610
C     11.603235    17.711355    11.052241    -0.162777
C     15.059000     4.520864    11.813759     0.626312
C     16.086228     9.594771     3.949922     0.620285
C     17.307262     9.144941     3.244106    -0.038334
C     17.753123     7.871615     3.345201    -0.099875
C      5.353042     7.483597     2.702011    -0.160086
C      6.086204     8.349186     1.946648     0.125354
C      5.659316     9.637884     1.874174    -0.164062
C     18.036358    10.023173     2.509670    -0.093212
C      7.360633     7.956867     1.212981    -0.153094
C      7.285826     6.482949     0.771673     0.125749
C     13.190183    10.437594    15.142649    -0.153861
C     13.024848     9.150744    14.707650    -0.078262
C     13.711935     8.128724    15.306831    -0.042651
C      7.814084     4.142170     0.936010    -0.089840
C      8.002457     5.463475     1.355929    -0.162794
C     13.514076     6.730311    14.845212     0.639751
C      8.596035     8.332590     2.019122     0.121724
C      9.620565     8.973965     1.371009    -0.168664
C     10.725053     9.437246     2.057283    -0.097285
C     10.847024     9.258048     3.418752    -0.029294
C      9.846887     8.578250     4.055325    -0.101227
C      8.724781     8.145949     3.358587    -0.162547
C     12.045021     9.816464     4.120105     0.626638
C     16.086226    14.831641     3.743732     0.620217
C     17.307262    15.281471     4.449548    -0.038241
C     10.977126     1.693791     4.348453    -0.099626
C     12.129047     2.081809     4.991642    -0.161817
C     19.638208    16.077226     5.747005     0.127141
C     19.211320    14.788528     5.819480    -0.163110
C     18.036361    14.403239     5.183984    -0.092915
C     20.912639    16.469545     6.480672    -0.153742
C     14.061836     3.082457     6.921980     0.127276
C     13.190173     3.397618     7.938312    -0.156167
C     13.024839     4.684468     8.373311    -0.077362
C     13.711924     5.706488     7.774129    -0.044052
C     14.590092     5.423236     6.757644    -0.090038
C     14.778465     4.101931     6.337724    -0.161923
C     13.514065     7.104901     8.235748     0.640038
C     22.148038    16.093822     5.674531     0.119164
C      9.620571    15.452447     6.322644    -0.166893
C     10.725058    14.989166     5.636371    -0.099780
C     10.847023    15.168364     4.274902    -0.028155
C      3.070889     0.987156     3.638329    -0.100600
C     15.500784     1.419457     4.335066    -0.162779
C     12.045019    14.609948     3.573548     0.626312
O     11.410393     8.367313    11.619263    -0.593070
O     11.588736    10.339527    10.692794    -0.572428
O     20.004668    17.615669    15.209276    -0.580718
O     14.151269    12.614754     1.653212    -0.582460
O     14.751365     9.811539    10.145005    -0.591694
O     14.428424     8.409442    11.830531    -0.578990
O     11.410394     5.467899    11.461697    -0.592394
O     11.588740     3.495685    12.388167    -0.572163
O     13.228659    11.080549     7.871685    -0.580798
O     14.151276    11.811658     6.040441    -0.582684
O     14.751371     4.023673    12.935955    -0.592137
O     14.428424     5.425770    11.250430    -0.578388
O     15.693626    10.763499     3.768044    -0.593072
O     15.515283     8.791285     4.694513    -0.572420
O      7.099351     1.515143     0.178031    -0.580749
O     12.952750     6.516058    13.734095    -0.582421
O     12.352654     9.319273     5.242302    -0.591692
O     12.675595    10.721370     3.556776    -0.578991
O     15.693625    13.662913     3.925610    -0.592388
O     15.515279    15.635127     2.999140    -0.572173
O     13.875360     8.050263     7.515622    -0.580801
O     12.952743     7.319154     9.346866    -0.582676
O     12.352648    15.107139     2.451352    -0.592135
O     12.675595    13.705042     4.136877    -0.578383

The following XYZ coordinates are in angstroms. Other properties are in atomic units.
The sperically averaged electron density of each atom fit to a function of the form exp(a - br)
eigen_1, eigen_2 and eigen_3 are the three eigenvalues of traceless quadrupole moment tensor
  atom number  atomic symbol              X              Y              Z     net charge C6 coefficient C8 coefficient C10 coefficient fluctuating dipole atomic polarizability isotropic forcefield polarizability              a              b squared Pearson coefficient          <r^3>          <r^4>         wp_QDO          m_QDO          q_QDO       dipole_x       dipole_y       dipole_z         dipole            Qxy            Qxz            Qyz     Q(x^2-y^2)  Q(3z^2 - R^2)        eigen_1        eigen_2        eigen_3 static polarizability      alpha(xx)      alpha(xy)      alpha(xz)      alpha(yy)      alpha(yz)      alpha(zz) atomic spin moment
            1             Mn      12.833078       9.536542       9.263774       1.027992     160.346391 0.36215265E+04  0.13544135E+06                                23.274265                           19.085337       0.094568       1.824975                    0.999991      53.658312     156.956880       0.434217       0.377172      -1.165002      -0.007053       0.047900      -0.021290       0.052891       0.036736       0.047240       0.015198      -0.016189      -0.077275      -0.061422      -0.008605       0.070027             28.763116      20.425263      -1.816774      -4.354402      30.453868      -6.447554      35.410218           4.728796
            2             Mn      12.833087       4.298670      13.817186       1.027402     160.515657 0.36266860E+04  0.13568307E+06                                23.289321                           19.098324       0.094054       1.824599                    0.999991      53.692221     157.086071       0.434089       0.377148      -1.165017      -0.007015      -0.047747       0.021691       0.052910      -0.037233      -0.047610       0.015061      -0.016651      -0.076424      -0.061872      -0.008621       0.070493             28.781029      20.437407       1.816445       4.353884      30.471368      -6.454210      35.434311           4.726799
            3             Mn      14.270941       9.594270       6.123533       1.027960     160.349760 0.36216204E+04  0.13544582E+06                                23.274630                           19.085624       0.094544       1.824964                    0.999991      53.658817     156.959218       0.434213       0.377173      -1.165000       0.007046      -0.047903       0.021291       0.052892       0.036730       0.047236       0.015202      -0.016195      -0.077283      -0.061418      -0.008605       0.070023             28.763583      20.425531      -1.816805      -4.354451      30.454368      -6.447716      35.410851           4.728871
            4             Mn      14.270932      14.832142       1.570121       1.027600     160.495499 0.36261208E+04  0.13565586E+06                                23.286853                           19.096377       0.094327       1.824699                    0.999991      53.689799     157.072559       0.434129       0.377130      -1.165037       0.007051       0.047744      -0.021736       0.052931      -0.037255      -0.047653       0.015070      -0.016535      -0.076437      -0.061895      -0.008648       0.070543             28.777873      20.435252       1.816199       4.353335      30.468176      -6.453434      35.430190           4.726419
            5             Mn      12.953831       6.917606      11.540480       1.108833     145.376382 0.24791552E+04  0.85371632E+05                                23.567542                           17.270225      -0.000293       1.806709                    0.999950      52.282967     152.715102       0.394251       0.451153      -1.100483      -0.021347       0.000380      -0.000101       0.021351      -0.000254       0.000130       0.057876       0.165277       0.147238      -0.126280       0.058099       0.068181             31.025930      25.657613       0.002606       0.000218      38.242091      -1.734845      29.178086           4.684506
            6             Mn      14.150188      12.213206       3.846827       1.108857     145.375724 0.24791462E+04  0.85371199E+05                                23.567412                           17.270154      -0.000270       1.806716                    0.999950      52.282892     152.714503       0.394253       0.451151      -1.100485       0.021346      -0.000390       0.000103       0.021350      -0.000252       0.000131       0.057889       0.165295       0.147250      -0.126297       0.058106       0.068191             31.025704      25.657385       0.002531       0.000242      38.241675      -1.734760      29.178052           4.684543
            7              H       9.827925      11.876502      11.534325       0.113337       1.084731 0.76839877E+01  0.73374424E+02                                 1.627595                            1.531851      -0.967662       2.417226                    0.998552       3.238711       8.441842       0.560106       1.145190      -0.741852       0.018100       0.026521      -0.019608       0.037622       0.001153      -0.007300      -0.010465      -0.018408      -0.028602      -0.016918      -0.001659       0.018576              1.661123       1.684734       0.220030      -0.357985       1.691960      -0.310829       1.606676          -0.000151
            8              H      21.462319      12.527577      12.600666       0.107731       1.183952 0.87714799E+01  0.87018591E+02                                 1.763591                            1.666965      -0.982191       2.401946                    0.998627       3.418090       9.233293       0.519703       1.187986      -0.731349      -0.006447       0.033488      -0.006483       0.034713       0.002129      -0.008303      -0.009795      -0.013384      -0.031534      -0.017420       0.000375       0.017045              1.809706       1.714553      -0.383722      -0.133651       2.255279       0.025983       1.459285           0.000024
            9              H      20.948701       8.866489      13.990140       0.115995       1.112193 0.81945698E+01  0.79208975E+02                                 1.639376                            1.573441      -0.827626       2.485926                    0.999461       3.178504       8.229951       0.559309       1.132938      -0.746758      -0.018877      -0.025797       0.014754       0.035207      -0.001819      -0.011866      -0.006459      -0.009993      -0.030620      -0.019384       0.007022       0.012362              1.643429       1.706720       0.200565      -0.281706       1.719732      -0.232445       1.503835          -0.000001
           10              H       9.360385       8.227779      12.957651       0.115802       1.115961 0.79471978E+01  0.76847541E+02                                 1.692679                            1.584425      -0.870167       2.465214                    0.999258       3.269596       8.693031       0.534724       1.184570      -0.732564       0.011461      -0.038565       0.004351       0.040466      -0.001967      -0.005336      -0.008879      -0.020767      -0.027459      -0.015428      -0.002451       0.017879              1.745391       1.669192      -0.383352      -0.070076       2.198000       0.002633       1.368981          -0.000238
           11              H      19.716825      10.635866      14.994931       0.105795       1.354498 0.11274046E+02  0.11937272E+03                                 1.968438                            1.914853      -0.987332       2.398411                    0.996291       3.651321      10.269400       0.474306       1.219614      -0.724832      -0.001294      -0.020738       0.030149       0.036616       0.000477       0.000300      -0.006687      -0.003173       0.021696      -0.005953      -0.004782       0.010735              2.010870       1.948136       0.057101      -0.054257       1.933657      -0.143050       2.150816           0.000100
           12              H      14.404420       8.012995       0.647806       0.118161       1.081644 0.80867014E+01  0.78827776E+02                                 1.687218                            1.624665      -0.810265       2.497808                    0.999533       3.273591       8.844682       0.513346       1.224018      -0.723913       0.019266      -0.023930       0.016958       0.035091      -0.003572       0.011984      -0.000432      -0.013287      -0.004838      -0.016153       0.005438       0.010715              1.702349       1.655698      -0.312730       0.242822       1.873678      -0.119969       1.577671          -0.000034
           13              H      14.659198      10.160911       1.383319       0.112484       1.036410 0.73047325E+01  0.70971113E+02                                 1.763170                            1.631961      -1.225870       2.299987                    0.994599       3.722927      10.794978       0.461086       1.367246      -0.688748       0.022214       0.005338       0.030746       0.038305       0.000062       0.010597      -0.003247      -0.006004      -0.006370      -0.012958       0.003429       0.009529              1.843537       1.850008       0.105659       0.548466       1.579379       0.231576       2.101226          -0.000368
           14              H      18.819680      15.676517      14.040918       0.117386       1.069726 0.75215006E+01  0.72188976E+02                                 1.680753                            1.567347      -0.971585       2.421525                    0.998249       3.331689       9.007974       0.521054       1.224777      -0.721928      -0.019635       0.027328      -0.019457       0.038871      -0.003917       0.011383      -0.001035      -0.004375      -0.002535      -0.012992       0.001525       0.011467              1.735809       1.525816      -0.294312       0.231656       2.090972      -0.335983       1.590639          -0.000409
           15              H      18.491721      13.478789      13.356182       0.115388       1.113650 0.81527820E+01  0.79498557E+02                                 1.695849                            1.609913      -1.034130       2.381578                    0.998563       3.361954       9.034654       0.526893       1.192148      -0.729943      -0.023928      -0.001980      -0.024533       0.034327      -0.007162       0.013323      -0.002111      -0.001681      -0.006803      -0.015059      -0.000700       0.015759              1.728595       1.724350       0.160317       0.416979       1.630685       0.226654       1.830749          -0.000016
           16              H      17.533598      10.031145      14.936459       0.108942       1.141497 0.86840562E+01  0.86173645E+02                                 1.737868                            1.673421      -0.997818       2.398533                    0.998142       3.439947       9.377816       0.510429       1.209258      -0.726101      -0.000029      -0.004331       0.033760       0.034036       0.008901       0.004578      -0.003729       0.008578       0.034263      -0.016710       0.003783       0.012927              1.747762       1.626235       0.109019      -0.020366       1.393009      -0.063025       2.224043           0.000035
           17              H      15.705432       9.249603      13.796259       0.099377       1.166590 0.84836942E+01  0.85237653E+02                                 1.863925                            1.722843      -1.520425       2.142844                    0.991923       3.985058      11.603310       0.464646       1.312011      -0.698576      -0.023838      -0.017735       0.016401       0.033938       0.005187      -0.000654      -0.004441       0.006244       0.010928      -0.008924       0.001809       0.007115              1.950532       2.301784       0.513472      -0.437982       1.676165      -0.204925       1.873649          -0.000144
           18              H      17.186660      10.728148      10.421823       0.112809       1.177497 0.85734551E+01  0.83954864E+02                                 1.710885                            1.613636      -0.976721       2.413693                    0.998244       3.274509       8.581045       0.549199       1.138903      -0.744519      -0.002311       0.009629      -0.037686       0.038966       0.009380      -0.003119      -0.008491       0.006484       0.035072      -0.016780      -0.000074       0.016855              1.736385       1.508509       0.058570       0.175328       1.393670      -0.150209       2.306975           0.000195
           19              H      19.060903      11.415434      11.565100       0.109217       1.187343 0.88075721E+01  0.87337690E+02                                 1.758496                            1.664280      -0.967719       2.412317                    0.998350       3.389531       9.110179       0.523760       1.179310      -0.733770       0.023437       0.015279      -0.019374       0.034031       0.011200      -0.000133      -0.005107       0.008287       0.040595      -0.019231       0.004260       0.014971              1.796740       2.158115       0.375789      -0.230496       1.575261      -0.152011       1.656845           0.000014
           20              H      16.603924      16.819716      11.546635       0.113151       1.082884 0.76671914E+01  0.73162908E+02                                 1.624578                            1.529269      -0.961371       2.420007                    0.998587       3.236556       8.429106       0.561163       1.143833      -0.742185       0.018155      -0.026662       0.019750       0.037823      -0.001111       0.007238      -0.010564      -0.018493      -0.028639      -0.016938      -0.001725       0.018662              1.657950       1.681502      -0.219223       0.356781       1.688702      -0.309763       1.603645          -0.000148
           21              H      14.686314      16.168641      10.480295       0.108796       1.182567 0.87603600E+01  0.86900489E+02                                 1.764092                            1.667374      -0.989782       2.399559                    0.998563       3.415716       9.233327       0.518836       1.190078      -0.730861      -0.006269      -0.033211       0.006382       0.034395      -0.002107       0.008397      -0.009776      -0.013450      -0.031142      -0.017406       0.000377       0.017029              1.810285       1.715119       0.383930       0.133728       2.256072       0.026019       1.459663           0.000024
           22              H       7.396695       4.968723       9.090821       0.115004       1.116520 0.82328595E+01  0.79657657E+02                                 1.642023                            1.575798      -0.824961       2.485837                    0.999440       3.185745       8.247959       0.559690       1.131049      -0.747203      -0.018935       0.025856      -0.015133       0.035441       0.001782       0.012057      -0.006508      -0.010065      -0.031544      -0.019727       0.007168       0.012560              1.646104       1.709581      -0.201269       0.282568       1.722591      -0.233201       1.506141          -0.000004
           23              H       9.360381       5.607433      10.123309       0.115131       1.119691 0.79811876E+01  0.77273336E+02                                 1.698060                            1.589089      -0.877823       2.461820                    0.999215       3.274762       8.717671       0.533192       1.186479      -0.732130       0.011474       0.038820      -0.004092       0.040687       0.001756       0.005303      -0.008994      -0.020425      -0.027827      -0.015426      -0.002408       0.017834              1.751111       1.674519       0.385445       0.070475       2.206125       0.002629       1.372690          -0.000236
           24              H       6.164817       3.199346       8.086030       0.105713       1.355721 0.11284045E+02  0.11947314E+03                                 1.966866                            1.913408      -0.985668       2.398696                    0.996391       3.653601      10.266607       0.475465       1.216695      -0.725460      -0.001650       0.020873      -0.030028       0.036607      -0.000389      -0.000442      -0.006666      -0.003112       0.022166      -0.005981      -0.004840       0.010821              2.009214       1.946530      -0.056988       0.054130       1.932127      -0.142863       2.148983           0.000100
           25              H      14.404427      16.413417       7.045848       0.118691       1.080106 0.80729404E+01  0.78660736E+02                                 1.685545                            1.623214      -0.810809       2.497586                    0.999534       3.272055       8.838904       0.513605       1.223914      -0.723923       0.019374       0.023666      -0.016827       0.034908       0.003607      -0.011973      -0.000461      -0.013466      -0.004934      -0.016199       0.005429       0.010770              1.700635       1.654071       0.311948      -0.242331       1.871558      -0.119549       1.576275          -0.000034
           26              H      14.659204      14.265501       6.310335       0.113096       1.034501 0.72866310E+01  0.70734754E+02                                 1.759283                            1.628606      -1.220787       2.302304                    0.994578       3.716367      10.763104       0.462236       1.365012      -0.689191       0.022223      -0.005188      -0.030717       0.038266       0.000094      -0.010662      -0.003090      -0.006339      -0.006590      -0.013060       0.003534       0.009526              1.839310       1.845831      -0.105343      -0.546634       1.575968       0.230782       2.096133          -0.000369
           27              H      12.043673      13.019701       9.040043       0.117286       1.068609 0.75108267E+01  0.72046878E+02                                 1.678143                            1.565117      -0.964628       2.424332                    0.998341       3.329225       8.993100       0.522085       1.223030      -0.722326      -0.019603      -0.027476       0.019772       0.039117       0.004052      -0.011435      -0.000869      -0.004268      -0.002139      -0.013054       0.001521       0.011533              1.732997       1.523571       0.293582      -0.231064       2.087206      -0.335146       1.588214          -0.000408
           28              H      11.715715      15.217429       9.724778       0.115019       1.114581 0.81610730E+01  0.79600054E+02                                 1.696817                            1.610744      -1.035332       2.380876                    0.998488       3.363811       9.040975       0.526748       1.192166      -0.729936      -0.024027       0.002004       0.024723       0.034533       0.007155      -0.013424      -0.002226      -0.001785      -0.006853      -0.015148      -0.000730       0.015878              1.729620       1.725356      -0.160488      -0.417414       1.631591       0.226915       1.831914          -0.000018
           29              H      17.533589       3.804067       8.144502       0.108847       1.143094 0.86993314E+01  0.86369132E+02                                 1.740002                            1.675282      -0.998736       2.397992                    0.998097       3.442495       9.389269       0.509932       1.209822      -0.725967       0.000267       0.004589      -0.033714       0.034026      -0.008961      -0.004358      -0.003807       0.008915       0.034894      -0.016901       0.003882       0.013020              1.749970       1.627985      -0.109211       0.020434       1.394395      -0.063224       2.227529           0.000034
           30              H      15.705426       4.585609       9.284701       0.100682       1.165136 0.84719743E+01  0.85091774E+02                                 1.862338                            1.721603      -1.534071       2.137372                    0.991831       3.982186      11.593604       0.464826       1.311936      -0.698575      -0.023347       0.017391      -0.016316       0.033373      -0.005124       0.000628      -0.004555       0.006261       0.010791      -0.008928       0.001797       0.007131              1.948753       2.299333      -0.512587       0.437172       1.674803      -0.204538       1.872123          -0.000145
           31              H      23.962661      17.968070      12.659137       0.112791       1.182183 0.86171145E+01  0.84514130E+02                                 1.717939                            1.619748      -0.994925       2.406777                    0.998097       3.279091       8.607910       0.546983       1.141733      -0.743841      -0.002414      -0.009161       0.037509       0.038687      -0.009487       0.003226      -0.008761       0.006282       0.036215      -0.017063      -0.000298       0.017360              1.743738       1.514210      -0.058962      -0.176659       1.398539      -0.151256       2.318463           0.000198
           32              H      12.284901      17.280784      11.515861       0.109584       1.188538 0.88209166E+01  0.87524445E+02                                 1.761694                            1.667162      -0.980842       2.406988                    0.998215       3.390835       9.123775       0.522417       1.181608      -0.733234       0.023132      -0.014952       0.019450       0.033719      -0.011229       0.000124      -0.005147       0.008654       0.040826      -0.019373       0.004324       0.015049              1.800065       2.162543      -0.376851       0.231090       1.577897      -0.152403       1.659754           0.000015
           33              H      17.276094       7.254310       3.852982       0.113340       1.084721 0.76838988E+01  0.73373371E+02                                 1.627586                            1.531843      -0.967646       2.417235                    0.998553       3.238694       8.441789       0.560107       1.145192      -0.741852      -0.018099      -0.026521       0.019608       0.037622       0.001154      -0.007300      -0.010465      -0.018408      -0.028601      -0.016917      -0.001659       0.018576              1.661113       1.684723       0.220027      -0.357981       1.691949      -0.310827       1.606667          -0.000153
           34              H       5.641700       6.603235       2.786641       0.107738       1.183936 0.87713337E+01  0.87016767E+02                                 1.763573                            1.666949      -0.982179       2.401953                    0.998627       3.418064       9.233199       0.519707       1.187984      -0.731349       0.006447      -0.033488       0.006483       0.034713       0.002129      -0.008302      -0.009795      -0.013384      -0.031534      -0.017420       0.000375       0.017045              1.809687       1.714536      -0.383716      -0.133648       2.255253       0.025983       1.459272           0.000023
           35              H       6.155318      10.264323       1.397167       0.116006       1.112166 0.81943031E+01  0.79205685E+02                                 1.639340                            1.573409      -0.827608       2.485936                    0.999461       3.178462       8.229782       0.559319       1.132928      -0.746760       0.018877       0.025797      -0.014755       0.035207      -0.001818      -0.011866      -0.006459      -0.009993      -0.030619      -0.019383       0.007021       0.012362              1.643393       1.706681       0.200559      -0.281696       1.719694      -0.232437       1.503805          -0.000004
           36              H      17.743634      10.903033       2.429656       0.115804       1.115967 0.79472290E+01  0.76847722E+02                                 1.692663                            1.584411      -0.870179       2.465204                    0.999258       3.269600       8.692962       0.534736       1.184544      -0.732570      -0.011460       0.038564      -0.004352       0.040465      -0.001967      -0.005336      -0.008880      -0.020767      -0.027458      -0.015428      -0.002451       0.017879              1.745373       1.669175      -0.383345      -0.070075       2.197975       0.002632       1.368970          -0.000238
           37              H       7.387194       8.494946       0.392376       0.105796       1.354482 0.11273879E+02  0.11937059E+03                                 1.968428                            1.914844      -0.987316       2.398420                    0.996291       3.651297      10.269334       0.474305       1.219621      -0.724831       0.001294       0.020737      -0.030150       0.036616       0.000477       0.000299      -0.006687      -0.003173       0.021696      -0.005953      -0.004783       0.010736              2.010860       1.948126       0.057101      -0.054257       1.933648      -0.143050       2.150805           0.000100
           38              H      12.699599      11.117817      14.739501       0.118168       1.081628 0.80865472E+01  0.78825861E+02                                 1.687197                            1.624647      -0.810249       2.497817                    0.999533       3.273561       8.844565       0.513351       1.224013      -0.723914      -0.019266       0.023930      -0.016959       0.035092      -0.003572       0.011984      -0.000432      -0.013287      -0.004837      -0.016153       0.005438       0.010715              1.702329       1.655679      -0.312725       0.242818       1.873655      -0.119968       1.577653          -0.000034
           39              H      12.444821       8.969901      14.003988       0.112488       1.036401 0.73046531E+01  0.70970173E+02                                 1.763162                            1.631954      -1.225884       2.299983                    0.994599       3.722909      10.794925       0.461086       1.367249      -0.688747      -0.022214      -0.005338      -0.030747       0.038306       0.000063       0.010597      -0.003248      -0.006002      -0.006369      -0.012957       0.003428       0.009529              1.843529       1.850000       0.105658       0.548462       1.579371       0.231574       2.101215          -0.000368
           40              H       8.284339       3.454295       1.346389       0.117382       1.069775 0.75219154E+01  0.72193802E+02                                 1.680783                            1.567374      -0.971633       2.421491                    0.998248       3.331774       9.008195       0.521059       1.224752      -0.721933       0.019635      -0.027325       0.019456       0.038868      -0.003917       0.011383      -0.001035      -0.004373      -0.002531      -0.012992       0.001524       0.011468              1.735840       1.525841      -0.294318       0.231661       2.091013      -0.335990       1.590667          -0.000406
           41              H       8.612298       5.652023       2.031125       0.115394       1.113653 0.81528030E+01  0.79498750E+02                                 1.695844                            1.609908      -1.034126       2.381577                    0.998563       3.361959       9.034643       0.526898       1.192138      -0.729945       0.023928       0.001980       0.024532       0.034326      -0.007162       0.013323      -0.002111      -0.001681      -0.006803      -0.015059      -0.000700       0.015759              1.728589       1.724343       0.160317       0.416976       1.630682       0.226654       1.830742          -0.000018
           42              H       9.570421       9.099667       0.450848       0.108940       1.141489 0.86839872E+01  0.86172892E+02                                 1.737871                            1.673424      -0.997810       2.398540                    0.998142       3.439934       9.377813       0.510424       1.209272      -0.726099       0.000029       0.004331      -0.033761       0.034037       0.008901       0.004578      -0.003729       0.008578       0.034264      -0.016710       0.003782       0.012927              1.747766       1.626237       0.109019      -0.020366       1.393011      -0.063026       2.224050           0.000035
           43              H      11.398587       9.881209       1.591048       0.099377       1.166596 0.84837502E+01  0.85238353E+02                                 1.863930                            1.722848      -1.520433       2.142839                    0.991923       3.985069      11.603350       0.464646       1.312010      -0.698576       0.023838       0.017734      -0.016401       0.033937       0.005187      -0.000653      -0.004441       0.006244       0.010928      -0.008923       0.001809       0.007114              1.950538       2.301791       0.513474      -0.437983       1.676170      -0.204926       1.873655          -0.000144
           44              H       9.917359       8.402664       4.965484       0.112806       1.177502 0.85734966E+01  0.83955386E+02                                 1.710893                            1.613642      -0.976725       2.413692                    0.998244       3.274511       8.581061       0.549196       1.138906      -0.744518       0.002311      -0.009630       0.037687       0.038967       0.009380      -0.003119      -0.008491       0.006483       0.035073      -0.016781      -0.000074       0.016855              1.736393       1.508515       0.058570       0.175330       1.393675      -0.150211       2.306990           0.000195
           45              H       8.043116       7.715378       3.822207       0.109213       1.187354 0.88076775E+01  0.87339073E+02                                 1.758515                            1.664297      -0.967726       2.412314                    0.998349       3.389547       9.110266       0.523754       1.179319      -0.733768      -0.023437      -0.015280       0.019374       0.034031       0.011201      -0.000133      -0.005108       0.008287       0.040595      -0.019231       0.004261       0.014971              1.796760       2.158140       0.375796      -0.230500       1.575276      -0.152013       1.656863           0.000012
           46              H      10.500095       2.311096       3.840672       0.113160       1.082823 0.76666305E+01  0.73155952E+02                                 1.624494                            1.529194      -0.961282       2.420053                    0.998588       3.236436       8.428601       0.561189       1.143805      -0.742192      -0.018156       0.026663      -0.019750       0.037823      -0.001110       0.007239      -0.010563      -0.018491      -0.028639      -0.016938      -0.001723       0.018661              1.657862       1.681410      -0.219209       0.356752       1.688612      -0.309741       1.603563          -0.000150
           47              H      12.417705       2.962171       4.907012       0.108810       1.182523 0.87599397E+01  0.86895147E+02                                 1.764035                            1.667325      -0.989759       2.399575                    0.998564       3.415632       9.232992       0.518849       1.190065      -0.730864       0.006269       0.033212      -0.006381       0.034396      -0.002107       0.008396      -0.009776      -0.013450      -0.031142      -0.017405       0.000376       0.017029              1.810224       1.715061       0.383908       0.133719       2.255990       0.026015       1.459621           0.000020
           48              H      19.707324      14.162089       6.296486       0.115039       1.116401 0.82317200E+01  0.79643541E+02                                 1.641869                            1.575659      -0.824893       2.485876                    0.999441       3.185571       8.247235       0.559733       1.131006      -0.747214       0.018935      -0.025856       0.015135       0.035442       0.001781       0.012056      -0.006509      -0.010064      -0.031541      -0.019726       0.007166       0.012560              1.645948       1.709413      -0.201239       0.282524       1.722424      -0.233167       1.506006          -0.000003
           49              H      17.743638      13.523379       5.263998       0.115138       1.119657 0.79808616E+01  0.77269239E+02                                 1.698012                            1.589046      -0.877767       2.461851                    0.999215       3.274688       8.717365       0.533206       1.186463      -0.732134      -0.011475      -0.038821       0.004093       0.040688       0.001756       0.005303      -0.008993      -0.020424      -0.027827      -0.015427      -0.002407       0.017833              1.751061       1.674469       0.385428       0.070470       2.206059       0.002628       1.372655          -0.000238
           50              H      20.939202      15.931466       7.301277       0.105717       1.355686 0.11283661E+02  0.11946795E+03                                 1.966827                            1.913372      -0.985641       2.398713                    0.996392       3.653535      10.266345       0.475472       1.216690      -0.725462       0.001650      -0.020871       0.030030       0.036608      -0.000389      -0.000442      -0.006667      -0.003111       0.022167      -0.005981      -0.004841       0.010822              2.009172       1.946488      -0.056987       0.054128       1.932089      -0.142862       2.148938           0.000103
           51              H      12.699592       2.717395       8.341459       0.118698       1.080086 0.80727431E+01  0.78658322E+02                                 1.685523                            1.623193      -0.810777       2.497603                    0.999534       3.272019       8.838775       0.513609       1.223912      -0.723923      -0.019373      -0.023666       0.016829       0.034908       0.003607      -0.011973      -0.000461      -0.013465      -0.004933      -0.016199       0.005429       0.010770              1.700612       1.654050       0.311943      -0.242326       1.871531      -0.119548       1.576254          -0.000032
           52              H      12.444815       4.865311       9.076972       0.113104       1.034477 0.72864332E+01  0.70732452E+02                                 1.759267                            1.628592      -1.220796       2.302305                    0.994578       3.716330      10.763017       0.462233       1.365027      -0.689188      -0.022222       0.005188       0.030718       0.038267       0.000094      -0.010661      -0.003091      -0.006339      -0.006592      -0.013060       0.003535       0.009525              1.839293       1.845816      -0.105340      -0.546627       1.575953       0.230777       2.096110          -0.000370
           53              H      15.060346       6.111111       6.347264       0.117286       1.068617 0.75109009E+01  0.72047808E+02                                 1.678154                            1.565127      -0.964627       2.424331                    0.998341       3.329245       8.993184       0.522082       1.223034      -0.722325       0.019603       0.027476      -0.019770       0.039116       0.004051      -0.011435      -0.000869      -0.004269      -0.002139      -0.013054       0.001521       0.011533              1.733009       1.523581       0.293584      -0.231066       2.087221      -0.335150       1.588225          -0.000410
           54              H      15.388304       3.913383       5.662529       0.115020       1.114589 0.81611413E+01  0.79600845E+02                                 1.696820                            1.610746      -1.035325       2.380877                    0.998488       3.363824       9.041002       0.526750       1.192160      -0.729937       0.024028      -0.002004      -0.024722       0.034533       0.007155      -0.013424      -0.002226      -0.001786      -0.006854      -0.015149      -0.000729       0.015878              1.729623       1.725358      -0.160489      -0.417413       1.631593       0.226915       1.831917          -0.000019
           55              H       9.570430      15.326745       7.242805       0.108853       1.143059 0.86989779E+01  0.86364693E+02                                 1.739964                            1.675247      -0.998711       2.398010                    0.998098       3.442420       9.388995       0.509938       1.209819      -0.725968      -0.000267      -0.004588       0.033716       0.034028      -0.008960      -0.004359      -0.003807       0.008914       0.034895      -0.016901       0.003881       0.013020              1.749930       1.627947      -0.109206       0.020433       1.394368      -0.063222       2.227475           0.000035
           56              H      11.398593      14.545203       6.102606       0.100683       1.165127 0.84718886E+01  0.85090678E+02                                 1.862327                            1.721594      -1.534069       2.137375                    0.991831       3.982160      11.593504       0.464828       1.311935      -0.698576       0.023347      -0.017391       0.016316       0.033373      -0.005124       0.000628      -0.004554       0.006260       0.010789      -0.008928       0.001797       0.007131              1.948740       2.299316      -0.512582       0.437169       1.674794      -0.204536       1.872112          -0.000146
           57              H       3.141358       1.162742       2.728170       0.112792       1.182113 0.86164621E+01  0.84506068E+02                                 1.717872                            1.619688      -0.994822       2.406833                    0.998097       3.278969       8.607484       0.546994       1.141734      -0.743841       0.002414       0.009162      -0.037511       0.038689      -0.009487       0.003223      -0.008760       0.006284       0.036216      -0.017064      -0.000295       0.017359              1.743669       1.514151      -0.058957      -0.176647       1.398490      -0.151248       2.318366           0.000197
           58              H      14.819118       1.850028       3.871446       0.109598       1.188483 0.88203826E+01  0.87517534E+02                                 1.761612                            1.667090      -0.980811       2.407006                    0.998215       3.390741       9.123340       0.522440       1.181577      -0.733241      -0.023131       0.014953      -0.019450       0.033719      -0.011230       0.000125      -0.005147       0.008654       0.040827      -0.019373       0.004324       0.015049              1.799978       2.162424      -0.376821       0.231075       1.577828      -0.152392       1.659681           0.000013
           59              C      11.017791       9.536041      11.437385       0.620280      24.786712 0.23515809E+03  0.47963877E+04                                 7.885130                            5.447090       0.017931       2.068949                    0.999610      21.828352      60.700484       0.634675       0.473152      -1.018905       0.057995      -0.013277      -0.026123       0.064978       0.044232       0.078113       0.030909       0.002116       0.068260      -0.078129      -0.030395       0.108525             10.115244      12.678468      -3.296111      -4.629466       9.540674      -0.151603       8.126589           0.019367
           60              C       9.796757       9.985871      12.143201      -0.038336      37.684068 0.40846617E+03  0.93855515E+04                                 9.744082                            6.679916       0.057995       2.027981                    0.999422      26.806364      74.387457       0.650707       0.409654      -1.076414      -0.038262       0.013038       0.020800       0.045460       0.003502       0.003614      -0.001167      -0.000466       0.003372      -0.005843       0.001476       0.004366             12.866442      18.268853      -5.328464      -6.649779      11.463626       1.218689       8.866847           0.000357
           61              C       9.350896      11.259197      12.042106      -0.099875      34.081672 0.39908503E+03  0.91918717E+04                                 9.151790                            6.671892       0.024640       1.978834                    0.999641      28.832619      82.277993       0.635775       0.418277      -1.062087      -0.021895      -0.010757       0.019788       0.031411       0.020243       0.000545      -0.016321      -0.020108      -0.002304      -0.026037      -0.003399       0.029436             11.155014      14.872437      -4.239724      -5.097605      10.802414       0.620788       7.790191           0.002218
           62              C      21.750977      11.647215      12.685296      -0.160089      34.493900 0.42628712E+03  0.10001430E+05                                 9.273430                            6.924475       0.101937       2.003616                    0.999629      29.682354      86.044862       0.618933       0.421796      -1.057763       0.028307      -0.015462      -0.015078       0.035605      -0.007649       0.008209      -0.010177      -0.039484      -0.066592      -0.026748      -0.007891       0.034638             11.212877      15.642377      -3.107560      -5.773615       9.837281       0.735754       8.158973          -0.000418
           63              C      21.017815      10.781626      13.440659       0.125351      33.920077 0.39868765E+03  0.91611160E+04                                 9.357899                            6.775605      -0.185679       1.959983                    0.999589      26.116817      73.929942       0.617299       0.431812      -1.055886      -0.029078       0.008910       0.007581       0.031343      -0.015189      -0.012671       0.016094       0.055951       0.008718      -0.037545      -0.000773       0.038318             11.987428      17.297503      -4.383440      -5.564198      10.895888       1.256275       7.768893           0.002311
           64              C      21.444703       9.492928      13.513133      -0.164067      33.722288 0.41670354E+03  0.96931330E+04                                 9.054836                            6.789169       0.173845       2.025571                    0.999752      29.370021      83.979393       0.634793       0.414799      -1.065268       0.019501      -0.012646      -0.024871       0.034041       0.019163      -0.016191      -0.018285      -0.005162      -0.023029      -0.021140      -0.015495       0.036635             10.834077      14.738852      -4.390485      -4.320820      10.901821       0.789818       6.861557          -0.000362
           65              C       9.067661       9.107639      12.877637      -0.093213      33.230898 0.40783352E+03  0.94481752E+04                                 9.032535                            6.766539       0.036216       1.984044                    0.999628      28.872043      82.737548       0.628000       0.420999      -1.059946      -0.019320       0.024977       0.001814       0.031629      -0.007990       0.014885      -0.002973      -0.043344      -0.035748      -0.029117      -0.000757       0.029874             10.805152      15.099734      -3.203759      -5.017895       9.759198       0.365499       7.556524           0.002073
           66              C      19.743386      11.173945      14.174326      -0.153094      39.224308 0.47096671E+03  0.11333220E+05                                10.303139                            7.299341      -0.511662       1.841214                    0.995087      29.423077      86.498440       0.599977       0.424237      -1.055797      -0.001008       0.018341      -0.030536       0.035635       0.003933      -0.002225      -0.016792      -0.015924       0.030838      -0.014328      -0.009897       0.024225             13.591688      17.287027       0.777779       0.010289      13.341341       4.568030      10.146698           0.000067
           67              C      19.818193      12.647863      14.615634       0.125749      33.959529 0.41376176E+03  0.95855827E+04                                 9.349708                            6.903265      -0.102799       1.986936                    0.999522      26.186990      74.165937       0.612136       0.431907      -1.056988       0.002309      -0.025588      -0.011813       0.028278       0.009541      -0.017930       0.017247      -0.039367      -0.021251      -0.035807       0.004733       0.031074             11.607010       7.855929      -0.203931       2.298375      17.062992       5.261224       9.902108           0.003414
           68              C      13.913836       8.693218       0.244658      -0.153863      32.647646 0.42079594E+03  0.98371330E+04                                 8.931902                            6.867221       0.145962       2.023939                    0.999559      29.334731      84.785237       0.623429       0.420264      -1.059104       0.001472       0.026537       0.010979       0.028756      -0.018210      -0.001780      -0.016208      -0.013538       0.022446      -0.026891       0.001491       0.025400             10.453779       7.338169       0.598864       2.860832      14.085741       4.517939       9.937429          -0.000871
           69              C      14.079171       9.980068       0.679657      -0.078269      32.776015 0.41967392E+03  0.98497625E+04                                 9.139540                            6.999945      -0.110066       1.949210                    0.999287      29.137941      85.666311       0.596052       0.437833      -1.043483      -0.023779      -0.014258      -0.009413       0.029280       0.005397      -0.001941      -0.008701       0.037876       0.051766      -0.029808       0.009988       0.019820             10.695853       7.375015      -0.339421       2.677009      15.329719       2.762614       9.382825           0.002798
           70              C      13.392084      11.002088       0.080476      -0.042649      36.048759 0.42267723E+03  0.97944098E+04                                 9.439528                            6.805767       0.055715       2.030120                    0.999233      26.920613      74.993662       0.643221       0.410938      -1.075689      -0.009830      -0.047109      -0.009966       0.049145       0.002034      -0.002779      -0.005789      -0.004960       0.029943      -0.008235      -0.004564       0.012799             11.809809       7.145010       0.868763       2.752885      19.108263       2.805885       9.176153          -0.002862
           71              C      19.289935      14.988642      14.451297      -0.089835      32.453050 0.41129339E+03  0.95435209E+04                                 8.873079                            6.795877       0.169456       2.032054                    0.999745      28.688376      82.137413       0.626872       0.421086      -1.060441       0.006835      -0.032237       0.004186       0.033219      -0.011473      -0.003343      -0.021132       0.014385       0.011486      -0.028500       0.007699       0.020801             10.270646       6.852135       0.817190       2.638647      15.269547       2.142007       8.690255           0.003406
           72              C      19.101562      13.667337      14.031378      -0.162792      32.859057 0.43564838E+03  0.10255870E+05                                 8.925217                            6.981577       0.211873       2.041107                    0.999499      29.574911      85.311477       0.620108       0.419568      -1.061317       0.001162       0.033092       0.014314       0.036073      -0.004833       0.010421       0.007832       0.026883       0.037895      -0.023305       0.002364       0.020942             10.228701       7.264215      -0.029138       2.151396      15.583608       2.662628       7.838281          -0.000782
           73              C      13.589943      12.400501       0.542095       0.639741      25.222683 0.23166145E+03  0.47116824E+04                                 7.978442                            5.428581       0.028038       2.081094                    0.999574      21.543134      60.000160       0.631297       0.477035      -1.015902       0.004900       0.065783       0.026419       0.071059      -0.012214      -0.057406      -0.018281       0.180842      -0.021226      -0.094585      -0.025388       0.119974             10.200473       4.975649       0.668791       1.987086      15.278402       0.499959      10.347368           0.024675
           74              C      18.507984      10.798222      13.368185       0.121726      34.375969 0.40016777E+03  0.91991612E+04                                 9.419781                            6.777575      -0.140786       1.975221                    0.999626      26.088417      73.748171       0.618959       0.430465      -1.057227       0.026514       0.007912       0.014572       0.031273       0.010826       0.027871       0.016116       0.017352      -0.048323      -0.034560      -0.005692       0.040252             11.963408      17.925011       5.521274       3.072825       7.524455       1.020972      10.440757           0.001553
           75              C      17.483454      10.156847      14.016298      -0.168669      34.534218 0.43027751E+03  0.10117171E+05                                 9.255809                            6.924074       0.171881       2.022015                    0.999690      29.909714      86.759038       0.623433       0.417836      -1.060409      -0.024276      -0.007934      -0.019602       0.032195      -0.007770       0.008641      -0.001067      -0.014888       0.089866      -0.026752      -0.004729       0.031482             11.118752      16.329486       5.637787       1.294393       7.444653       0.450161       9.582117          -0.000057
           76              C      16.378966       9.693566      13.330024      -0.097284      34.675376 0.44166447E+03  0.10495905E+05                                 9.449190                            7.150294      -0.271582       1.883922                    0.999003      29.993683      88.645837       0.593734       0.434097      -1.046038       0.031544       0.009633      -0.011151       0.034816      -0.002844      -0.014032      -0.005610      -0.026860      -0.057237      -0.028210       0.004461       0.023748             11.140383      14.296470       4.794266       2.394739       7.120585       0.755413      12.004094           0.001680
           77              C      16.256995       9.872764      11.968555      -0.029291      36.792446 0.42011408E+03  0.97127692E+04                                 9.547117                            6.762260       0.020508       2.015024                    0.999293      26.898443      74.658904       0.649056       0.408176      -1.078332       0.035961       0.011463       0.018724       0.042133      -0.010100       0.004056      -0.008357      -0.018970      -0.006512      -0.012792      -0.006217       0.019009             11.979296      15.977600       5.961445       4.101777       7.978636       1.271078      11.981653           0.003473
           78              C      17.257132      10.552562      11.331982      -0.101236      33.454108 0.40822050E+03  0.94592462E+04                                 9.029430                            6.753556      -0.004181       1.968471                    0.999653      29.119072      83.450802       0.630874       0.418988      -1.061231       0.013546      -0.001562       0.027987       0.031133      -0.005898      -0.003676      -0.012184      -0.012141       0.082386      -0.023591      -0.007745       0.031336             10.542051      14.272331       4.655409       2.832356       7.051672       0.253066      10.302149           0.001947
           79              C      18.379238      10.984863      12.028720      -0.162547      33.608561 0.42918717E+03  0.10083576E+05                                 9.090824                            6.943146       0.098173       2.001207                    0.999561      29.766911      86.267171       0.618929       0.421208      -1.058444      -0.028153      -0.019973      -0.016720       0.038354       0.020776      -0.019153      -0.012023       0.006258      -0.005329      -0.021513      -0.013902       0.035415             10.559540      14.152725       3.945486       3.576287       6.494557       0.907788      11.031340          -0.000244
           80              C      15.058998       9.314348      11.267202       0.626636      23.866759 0.23947836E+03  0.49067425E+04                                 7.679187                            5.508311      -0.000559       2.064772                    0.999512      21.844813      60.882570       0.629183       0.475118      -1.017858      -0.048236      -0.026805      -0.033167       0.064384      -0.067691      -0.059844       0.043832      -0.030642      -0.006110      -0.077580      -0.037423       0.115003              9.454935      10.674892       3.514684       3.600987       7.785011      -0.580783       9.904901           0.015157
           81              C      11.017793       4.299171      11.643575       0.620213      24.818507 0.23549448E+03  0.48050800E+04                                 7.892291                            5.451397       0.025050       2.070515                    0.999600      21.843893      60.759997       0.634337       0.473223      -1.018842       0.057407       0.012004       0.026457       0.064340      -0.043735      -0.077987       0.029937       0.002751       0.068544      -0.077924      -0.029814       0.107738             10.125258      12.692309       3.300448       4.635324       9.549380      -0.150921       8.134085           0.019371
           82              C       9.796757       3.849341      10.937759      -0.038247      37.670090 0.40827714E+03  0.93802795E+04                                 9.742433                            6.678849       0.059695       2.028612                    0.999396      26.800199      74.370736       0.650678       0.409713      -1.076357      -0.038248      -0.013008      -0.021966       0.045985      -0.003678      -0.004000      -0.000750       0.000525       0.003480      -0.005931       0.000778       0.005153             12.863790      18.263553       5.327574       6.647311      11.463266       1.218118       8.864551           0.000360
           83              C      16.126893      17.437021      11.038854      -0.099640      34.124506 0.39963750E+03  0.92082463E+04                                 9.161962                            6.678586       0.023711       1.978349                    0.999646      28.850405      82.358688       0.635128       0.418537      -1.061868      -0.022144       0.010376      -0.019212       0.031098      -0.020231      -0.000156      -0.015175      -0.019807      -0.002412      -0.025284      -0.003442       0.028726             11.168677      14.892277       4.250083       5.103399      10.816072       0.624450       7.797680           0.002225
           84              C      14.974972      17.049003      10.395665      -0.161819      34.526021 0.42676041E+03  0.10014964E+05                                 9.276499                            6.926159       0.104039       2.003872                    0.999616      29.701652      86.101461       0.619168       0.421533      -1.057964       0.028892       0.016076       0.015120       0.036356       0.007240      -0.008810      -0.010486      -0.038188      -0.064480      -0.026649      -0.007131       0.033780             11.217197      15.648637       3.110953       5.775258       9.841923       0.737126       8.161031          -0.000415
           85              C       7.465811       3.053586       9.640302       0.127134      33.897369 0.39841541E+03  0.91532876E+04                                 9.354389                            6.773753      -0.187862       1.959425                    0.999585      26.104137      73.887446       0.617321       0.431871      -1.055852      -0.029634      -0.008954      -0.008105       0.032000       0.015931       0.013325       0.016280       0.057355       0.007198      -0.038229      -0.001549       0.039778             11.981981      17.287768       4.381016       5.560088      10.893098       1.254991       7.765078           0.002314
           86              C       7.892699       4.342284       9.567827      -0.163109      33.655868 0.41570657E+03  0.96637486E+04                                 9.042274                            6.780307       0.174848       2.026294                    0.999749      29.336435      83.845034       0.635337       0.414709      -1.065370       0.018848       0.014899       0.024786       0.034519      -0.019137       0.016189      -0.018375      -0.003387      -0.020890      -0.020792      -0.015698       0.036491             10.818030      14.714275       4.381384       4.313767      10.887656       0.786893       6.852158          -0.000363
           87              C       9.067658       4.727573      10.203323      -0.092925      33.215442 0.40762488E+03  0.94419932E+04                                 9.027858                            6.763061       0.042099       1.985777                    0.999620      28.869304      82.719769       0.628414       0.420782      -1.060098      -0.018793      -0.024241      -0.002040       0.030741       0.008854      -0.014495      -0.003234      -0.045743      -0.036167      -0.029528      -0.001884       0.031412             10.798786      15.087134       3.202553       5.012917       9.758078       0.364337       7.551145           0.002073
           88              C       6.191380       2.661267       8.906635      -0.153742      39.190792 0.47044572E+03  0.11318683E+05                                10.303883                            7.300075      -0.509186       1.842739                    0.995036      29.409524      86.479190       0.599299       0.424792      -1.055347      -0.002309      -0.017824       0.029918       0.034901      -0.004059       0.001121      -0.016540      -0.016199       0.031713      -0.014997      -0.008995       0.023992             13.592594      17.286661      -0.779526      -0.012128      13.343251       4.569727      10.147871           0.000067
           89              C      13.042183      16.048355       8.465327       0.127279      33.913521 0.41309150E+03  0.95669220E+04                                 9.344899                            6.900116      -0.104409       1.986651                    0.999561      26.165265      74.111129       0.611903       0.432213      -1.056719       0.002583       0.026375       0.012198       0.029173      -0.009465       0.017010       0.017578      -0.040840      -0.021554      -0.035394       0.003412       0.031982             11.601017       7.851936       0.202827      -2.297407      17.053875       5.258390       9.897241           0.003416
           90              C      13.913846      15.733194       7.448995      -0.156170      32.725843 0.42201844E+03  0.98735925E+04                                 8.948809                            6.879497       0.145935       2.023417                    0.999576      29.376693      84.960733       0.622514       0.420546      -1.058849       0.001613      -0.026178      -0.011089       0.028475       0.017666       0.001960      -0.016578      -0.011736       0.022977      -0.026608       0.001548       0.025060             10.474907       7.350840      -0.601095      -2.865484      14.116711       4.530483       9.957169          -0.000872
           91              C      14.079180      14.446344       7.013996      -0.077370      32.745531 0.41919106E+03  0.98353224E+04                                 9.133080                            6.995457      -0.108293       1.949849                    0.999295      29.122052      85.598221       0.596318       0.437775      -1.043547      -0.025038       0.014705       0.010447       0.030859      -0.006321       0.002747      -0.008468       0.036334       0.049840      -0.028923       0.009089       0.019834             10.688163       7.369126       0.339961      -2.673350      15.321182       2.759766       9.374180           0.002794
           92              C      13.392095      13.424324       7.613178      -0.044057      36.151549 0.42399190E+03  0.98335331E+04                                 9.459735                            6.818067       0.051609       2.028224                    0.999210      26.966370      75.179907       0.642329       0.411146      -1.075441      -0.009899       0.047164       0.010468       0.049316      -0.002731       0.003765      -0.006360      -0.003723       0.029359      -0.008211      -0.005212       0.013423             11.838479       7.157409      -0.872854      -2.757171      19.163732       2.816421       9.194297          -0.002869
           93              C      12.513927      13.707576       8.629663      -0.090040      32.441739 0.41115215E+03  0.95392769E+04                                 8.870772                            6.794749       0.169238       2.032134                    0.999753      28.683580      82.115370       0.626928       0.421091      -1.060455       0.006792       0.031399      -0.005025       0.032516       0.011586       0.004020      -0.021642       0.015129       0.009496      -0.029374       0.008656       0.020718             10.267809       6.850251      -0.818769      -2.637513      15.265158       2.143404       8.688018           0.003405
           94              C      12.325554      15.028881       9.049583      -0.161920      32.848589 0.43547411E+03  0.10250866E+05                                 8.923778                            6.980479       0.219388       2.043238                    0.999506      29.567385      85.289378       0.620110       0.419604      -1.061282       0.001055      -0.033646      -0.013925       0.036429       0.004440      -0.010811       0.007301       0.025492       0.034396      -0.021899       0.001397       0.020502             10.227200       7.263724       0.027513      -2.152203      15.579407       2.663425       7.838470          -0.000786
           95              C      13.589954      12.025911       7.151559       0.640041      25.212962 0.23152044E+03  0.47082165E+04                                 7.977275                            5.427229       0.028189       2.081462                    0.999562      21.538335      59.987925       0.631307       0.477088      -1.015849       0.004807      -0.065426      -0.026235       0.070654       0.011512       0.057858      -0.018461       0.180313      -0.021929      -0.094213      -0.025914       0.120127             10.199782       4.975225      -0.669212      -1.986937      15.278292       0.501118      10.345830           0.024676
           96              C       4.955981       3.036990       9.712776       0.119164      34.445427 0.40115621E+03  0.92265397E+04                                 9.426233                            6.781623      -0.135579       1.976568                    0.999551      26.123857      73.839981       0.619435       0.429917      -1.057682       0.026868      -0.007251      -0.014200       0.031243      -0.010707      -0.028124       0.016699       0.017995      -0.053206      -0.036059      -0.004910       0.040968             11.971844      17.936822      -5.525981      -3.074297       7.529799       1.021600      10.448911           0.001554
           97              C      17.483448       3.678365       9.064663      -0.166901      34.487954 0.42954088E+03  0.10095693E+05                                 9.247938                            6.918167       0.173646       2.022713                    0.999702      29.887293      86.680864       0.623686       0.417839      -1.060390      -0.024666       0.007667       0.019614       0.032433       0.007126      -0.009098       0.000124      -0.016007       0.088616      -0.026793      -0.004314       0.031106             11.108530      16.310521      -5.630993      -1.292495       7.437766       0.448794       9.577304          -0.000059
           98              C      16.378961       4.141646       9.750936      -0.099784      34.744263 0.44275526E+03  0.10527946E+05                                 9.459797                            7.157980      -0.268383       1.884487                    0.999008      30.031618      88.773546       0.593578       0.433959      -1.046158       0.031434      -0.010332       0.012066       0.035220       0.003204       0.013388      -0.005513      -0.028819      -0.058880      -0.028239       0.003241       0.024998             11.153478      14.312663      -4.799857      -2.400470       7.128143       0.757733      12.019627           0.001680
           99              C      16.256996       3.962448      11.112405      -0.028153      36.753127 0.41959357E+03  0.96976744E+04                                 9.541084                            6.758505       0.021445       2.015664                    0.999258      26.879913      74.594321       0.649178       0.408229      -1.078303       0.035518      -0.011349      -0.018158       0.041474       0.010041      -0.004251      -0.008697      -0.017995      -0.009054      -0.011994      -0.007210       0.019204             11.970859      15.964455      -5.956215      -4.096285       7.973105       1.268490      11.975017           0.003479
          100              C      17.257134       3.282650      11.748978      -0.100610      33.415070 0.40760121E+03  0.94409737E+04                                 9.019538                            6.745523      -0.002181       1.969151                    0.999677      29.103674      83.379592       0.631681       0.418627      -1.061498       0.014804       0.000575      -0.028400       0.032032       0.006097       0.003651      -0.012962      -0.011269       0.082841      -0.023716      -0.008150       0.031866             10.530339      14.251138      -4.647460      -2.829010       7.042359       0.251070      10.297520           0.001952
          101              C      11.603235      17.711355      11.052241      -0.162777      33.611993 0.42923189E+03  0.10084962E+05                                 9.090983                            6.942779       0.099484       2.001822                    0.999573      29.772403      86.286583       0.619039       0.421120      -1.058492      -0.027582       0.019311       0.014832       0.036792      -0.021008       0.019674      -0.011724       0.004819      -0.007158      -0.022188      -0.013537       0.035725             10.559926      14.152220      -3.945339      -3.576798       6.494039       0.907769      11.033520          -0.000240
          102              C      15.059000       4.520864      11.813759       0.626312      23.890272 0.23975579E+03  0.49139979E+04                                 7.684762                            5.512044      -0.000365       2.064451                    0.999507      21.858332      60.936018       0.628858       0.475212      -1.017777      -0.048799       0.026759       0.033857       0.065144       0.068375       0.059586       0.043166      -0.031195      -0.005715      -0.078244      -0.036663       0.114907              9.462010      10.683170      -3.517906      -3.604246       7.790592      -0.580949       9.912269           0.015154
          103              C      16.086228       9.594771       3.949922       0.620285      24.786717 0.23515821E+03  0.47963906E+04                                 7.885129                            5.447090       0.017919       2.068945                    0.999610      21.828353      60.700479       0.634675       0.473152      -1.018905      -0.057997       0.013280       0.026121       0.064979       0.044231       0.078112       0.030909       0.002116       0.068264      -0.078128      -0.030395       0.108524             10.115240      12.678461      -3.296109      -4.629464       9.540664      -0.151606       8.126593           0.019363
          104              C      17.307262       9.144941       3.244106      -0.038334      37.684035 0.40846605E+03  0.93855468E+04                                 9.744071                            6.679912       0.057999       2.027982                    0.999422      26.806362      74.387416       0.650707       0.409654      -1.076414       0.038261      -0.013040      -0.020802       0.045461       0.003501       0.003614      -0.001168      -0.000464       0.003376      -0.005842       0.001476       0.004366             12.866423      18.268827      -5.328458      -6.649766      11.463602       1.218687       8.866839           0.000353
          105              C      17.753123       7.871615       3.345201      -0.099875      34.081608 0.39908441E+03  0.91918538E+04                                 9.151783                            6.671891       0.024647       1.978837                    0.999641      28.832569      82.277833       0.635775       0.418277      -1.062087       0.021895       0.010756      -0.019789       0.031412       0.020243       0.000547      -0.016321      -0.020110      -0.002300      -0.026039      -0.003397       0.029435             11.155002      14.872422      -4.239723      -5.097596      10.802397       0.620788       7.790188           0.002216
          106              C       5.353042       7.483597       2.702011      -0.160086      34.493767 0.42628546E+03  0.10001380E+05                                 9.273411                            6.924465       0.101943       2.003620                    0.999629      29.682253      86.044493       0.618933       0.421797      -1.057763      -0.028308       0.015462       0.015077       0.035605      -0.007648       0.008211      -0.010178      -0.039481      -0.066588      -0.026747      -0.007889       0.034636             11.212852      15.642346      -3.107553      -5.773603       9.837246       0.735755       8.158963          -0.000418
          107              C       6.086204       8.349186       1.946648       0.125354      33.919983 0.39868647E+03  0.91610812E+04                                 9.357882                            6.775596      -0.185681       1.959983                    0.999589      26.116761      73.929731       0.617300       0.431812      -1.055886       0.029077      -0.008910      -0.007582       0.031342      -0.015189      -0.012669       0.016093       0.055951       0.008721      -0.037545      -0.000771       0.038316             11.987404      17.297474      -4.383435      -5.564187      10.895855       1.256277       7.768883           0.002311
          108              C       5.659316       9.637884       1.874174      -0.164062      33.722139 0.41670173E+03  0.96930743E+04                                 9.054794                            6.789146       0.173859       2.025577                    0.999752      29.369918      83.978857       0.634795       0.414798      -1.065269      -0.019504       0.012644       0.024867       0.034039       0.019163      -0.016189      -0.018286      -0.005159      -0.023021      -0.021138      -0.015496       0.036634             10.834022      14.738774      -4.390468      -4.320789      10.901765       0.789816       6.861526          -0.000366
          109              C      18.036358      10.023173       2.509670      -0.093212      33.230958 0.40783475E+03  0.94482061E+04                                 9.032526                            6.766538       0.036217       1.984042                    0.999628      28.872114      82.737624       0.628002       0.420998      -1.059947       0.019319      -0.024980      -0.001818       0.031631      -0.007990       0.014885      -0.002976      -0.043345      -0.035745      -0.029116      -0.000758       0.029875             10.805135      15.099708      -3.203747      -5.017883       9.759178       0.365493       7.556519           0.002070
          110              C       7.360633       7.956867       1.212981      -0.153094      39.224282 0.47096632E+03  0.11333205E+05                                10.303125                            7.299333      -0.511657       1.841216                    0.995087      29.423031      86.498206       0.599978       0.424236      -1.055798       0.001008      -0.018342       0.030535       0.035634       0.003932      -0.002225      -0.016793      -0.015919       0.030841      -0.014326      -0.009899       0.024225             13.591667      17.286984       0.777777       0.010289      13.341334       4.568024      10.146684           0.000067
          111              C       7.285826       6.482949       0.771673       0.125749      33.959557 0.41376202E+03  0.95855897E+04                                 9.349709                            6.903265      -0.102797       1.986936                    0.999522      26.187007      74.165977       0.612136       0.431906      -1.056989      -0.002307       0.025588       0.011811       0.028277       0.009540      -0.017929       0.017248      -0.039373      -0.021254      -0.035807       0.004729       0.031078             11.607015       7.855922      -0.203930       2.298367      17.063022       5.261231       9.902101           0.003415
          112              C      13.190183      10.437594      15.142649      -0.153861      32.647545 0.42079481E+03  0.98370970E+04                                 8.931877                            6.867209       0.145983       2.023946                    0.999559      29.334660      84.784901       0.623431       0.420263      -1.059105      -0.001469      -0.026537      -0.010983       0.028758      -0.018210      -0.001779      -0.016208      -0.013536       0.022451      -0.026892       0.001491       0.025401             10.453747       7.338150       0.598861       2.860821      14.085697       4.517920       9.937395          -0.000870
          113              C      13.024848       9.150744      14.707650      -0.078262      32.775920 0.41967273E+03  0.98497307E+04                                 9.139539                            6.999948      -0.110102       1.949200                    0.999287      29.137873      85.666186       0.596050       0.437835      -1.043482       0.023782       0.014258       0.009410       0.029282       0.005398      -0.001945      -0.008704       0.037880       0.051762      -0.029811       0.009989       0.019822             10.695846       7.375019      -0.339425       2.677012      15.329698       2.762605       9.382822           0.002799
          114              C      13.711935       8.128724      15.306831      -0.042651      36.049099 0.42268131E+03  0.97945319E+04                                 9.439591                            6.805800       0.055681       2.030106                    0.999233      26.920778      74.994321       0.643219       0.410938      -1.075689       0.009833       0.047113       0.009962       0.049148       0.002035      -0.002783      -0.005789      -0.004951       0.029938      -0.008232      -0.004568       0.012799             11.809903       7.145056       0.868787       2.752909      19.108436       2.805935       9.176218          -0.002862
          115              C       7.814084       4.142170       0.936010      -0.089840      32.453735 0.41130292E+03  0.95438030E+04                                 8.873201                            6.795955       0.169410       2.032032                    0.999745      28.688846      82.139186       0.626868       0.421086      -1.060441      -0.006830       0.032241      -0.004190       0.033221      -0.011476      -0.003340      -0.021130       0.014388       0.011487      -0.028500       0.007698       0.020801             10.270800       6.852220       0.817217       2.638685      15.269805       2.142069       8.690375           0.003410
          116              C       8.002457       5.463475       1.355929      -0.162794      32.859431 0.43565363E+03  0.10256028E+05                                 8.925289                            6.981623       0.211853       2.041097                    0.999499      29.575133      85.312348       0.620105       0.419568      -1.061317      -0.001161      -0.033091      -0.014318       0.036075      -0.004833       0.010422       0.007834       0.026886       0.037899      -0.023308       0.002364       0.020944             10.228796       7.264258      -0.029125       2.151405      15.583790       2.662680       7.838341          -0.000783
          117              C      13.514076       6.730311      14.845212       0.639751      25.222588 0.23166017E+03  0.47116555E+04                                 7.978461                            5.428591       0.027942       2.081066                    0.999574      21.543081      60.000234       0.631291       0.477039      -1.015899      -0.004894      -0.065798      -0.026409       0.071068      -0.012210      -0.057411      -0.018275       0.180822      -0.021263      -0.094569      -0.025404       0.119972             10.200502       4.975665       0.668819       1.987097      15.278455       0.500025      10.347387           0.024675
          118              C       8.596035       8.332590       2.019122       0.121724      34.376040 0.40016876E+03  0.91991893E+04                                 9.419791                            6.777582      -0.140784       1.975221                    0.999626      26.088450      73.748274       0.618959       0.430465      -1.057227      -0.026514      -0.007915      -0.014574       0.031273       0.010826       0.027870       0.016115       0.017352      -0.048320      -0.034559      -0.005693       0.040252             11.963421      17.925015       5.521285       3.072819       7.524470       1.020971      10.440776           0.001553
          119              C       9.620565       8.973965       1.371009      -0.168664      34.534023 0.43027443E+03  0.10117082E+05                                 9.255783                            6.924053       0.171878       2.022017                    0.999690      29.909579      86.758615       0.623433       0.417837      -1.060409       0.024277       0.007933       0.019601       0.032194      -0.007770       0.008641      -0.001068      -0.014889       0.089863      -0.026753      -0.004728       0.031481             11.118719      16.329421       5.637766       1.294388       7.444634       0.450156       9.582102          -0.000058
          120              C      10.725053       9.437246       2.057283      -0.097285      34.675460 0.44166563E+03  0.10495941E+05                                 9.449212                            7.150308      -0.271596       1.883918                    0.999003      29.993732      88.646073       0.593733       0.434097      -1.046037      -0.031543      -0.009636       0.011150       0.034816      -0.002845      -0.014031      -0.005611      -0.026861      -0.057234      -0.028208       0.004460       0.023748             11.140411      14.296501       4.794277       2.394748       7.120601       0.755415      12.004132           0.001678
          121              C      10.847024       9.258048       3.418752      -0.029294      36.792612 0.42011637E+03  0.97128340E+04                                 9.547137                            6.762273       0.020505       2.015022                    0.999293      26.898530      74.659156       0.649057       0.408176      -1.078332      -0.035960      -0.011465      -0.018724       0.042133      -0.010099       0.004056      -0.008357      -0.018968      -0.006510      -0.012790      -0.006217       0.019007             11.979319      15.977622       5.961452       4.101782       7.978647       1.271078      11.981688           0.003471
          122              C       9.846887       8.578250       4.055325      -0.101227      33.453844 0.40821657E+03  0.94591281E+04                                 9.029363                            6.753507      -0.004171       1.968475                    0.999653      29.118950      83.450209       0.630879       0.418986      -1.061233      -0.013546       0.001561      -0.027987       0.031132      -0.005897      -0.003676      -0.012185      -0.012140       0.082390      -0.023591      -0.007747       0.031337             10.541969      14.272201       4.655364       2.832324       7.051616       0.253056      10.302089           0.001943
          123              C       8.724781       8.145949       3.358587      -0.162547      33.608592 0.42918763E+03  0.10083589E+05                                 9.090825                            6.943144       0.098171       2.001206                    0.999561      29.766946      86.267285       0.618930       0.421208      -1.058444       0.028153       0.019970       0.016720       0.038353       0.020777      -0.019152      -0.012023       0.006259      -0.005324      -0.021514      -0.013902       0.035416             10.559542      14.152719       3.945490       3.576274       6.494559       0.907784      11.031347          -0.000247
          124              C      12.045021       9.816464       4.120105       0.626638      23.866789 0.23947878E+03  0.49067520E+04                                 7.679183                            5.508309      -0.000560       2.064771                    0.999512      21.844828      60.882559       0.629185       0.475117      -1.017859       0.048239       0.026806       0.033164       0.064384      -0.067690      -0.059844       0.043831      -0.030641      -0.006108      -0.077580      -0.037422       0.115002              9.454927      10.674877       3.514674       3.600988       7.784999      -0.580785       9.904907           0.015153
          125              C      16.086226      14.831641       3.743732       0.620217      24.818204 0.23549242E+03  0.48050207E+04                                 7.892192                            5.451355       0.025082       2.070525                    0.999600      21.843721      60.759128       0.634343       0.473220      -1.018846      -0.057411      -0.011994      -0.026454       0.064340      -0.043744      -0.077997       0.029931       0.002732       0.068544      -0.077944      -0.029802       0.107745             10.125082      12.692019       3.300355       4.635196       9.549268      -0.150956       8.133959           0.019373
          126              C      17.307262      15.281471       4.449548      -0.038241      37.669071 0.40826835E+03  0.93800026E+04                                 9.742178                            6.678728       0.059765       2.028638                    0.999396      26.799853      74.368849       0.650692       0.409707      -1.076364       0.038245       0.013008       0.021972       0.045986      -0.003676      -0.003993      -0.000751       0.000527       0.003470      -0.005925       0.000780       0.005145             12.863369      18.262885       5.327359       6.647040      11.462933       1.218059       8.864290           0.000362
          127              C      10.977126       1.693791       4.348453      -0.099626      34.123322 0.39962380E+03  0.92078254E+04                                 9.161677                            6.678425       0.023803       1.978383                    0.999646      28.849805      82.355730       0.635144       0.418531      -1.061875       0.022142      -0.010373       0.019218       0.031100      -0.020231      -0.000156      -0.015176      -0.019807      -0.002407      -0.025285      -0.003441       0.028726             11.168278      14.891689       4.249908       5.103169      10.815719       0.624417       7.797427           0.002221
          128              C      12.129047       2.081809       4.991642      -0.161817      34.525531 0.42675605E+03  0.10014824E+05                                 9.276388                            6.926118       0.104032       2.003873                    0.999616      29.701374      86.100153       0.619172       0.421533      -1.057966      -0.028895      -0.016073      -0.015115       0.036356       0.007238      -0.008814      -0.010485      -0.038180      -0.064468      -0.026647      -0.007127       0.033774             11.217013      15.648336       3.110864       5.775139       9.841773       0.737097       8.160930          -0.000421
          129              C      19.638208      16.077226       5.747005       0.127141      33.896953 0.39841103E+03  0.91531582E+04                                 9.354310                            6.773718      -0.187874       1.959423                    0.999585      26.103940      73.886683       0.617323       0.431871      -1.055852       0.029630       0.008955       0.008110       0.031998       0.015929       0.013318       0.016278       0.057352       0.007207      -0.038228      -0.001542       0.039771             11.981836      17.287535       4.380958       5.560007      10.892967       1.254984       7.765005           0.002313
          130              C      19.211320      14.788528       5.819480      -0.163110      33.655524 0.41570390E+03  0.96636518E+04                                 9.042188                            6.780279       0.174881       2.026307                    0.999749      29.336137      83.843491       0.635341       0.414708      -1.065373      -0.018852      -0.014898      -0.024778       0.034516      -0.019136       0.016184      -0.018372      -0.003383      -0.020873      -0.020785      -0.015700       0.036484             10.817901      14.714064       4.381407       4.313661      10.887571       0.786929       6.852069          -0.000362
          131              C      18.036361      14.403239       5.183984      -0.092915      33.214657 0.40761557E+03  0.94417072E+04                                 9.027673                            6.762959       0.042139       1.985794                    0.999620      28.868892      82.717808       0.628423       0.420779      -1.060102       0.018791       0.024245       0.002048       0.030743       0.008853      -0.014496      -0.003235      -0.045744      -0.036161      -0.029528      -0.001883       0.031411             10.798523      15.086697       3.202474       5.012740       9.757900       0.364325       7.550971           0.002070
          132              C      20.912639      16.469545       6.480672      -0.153742      39.190659 0.47044490E+03  0.11318649E+05                                10.303842                            7.300059      -0.509177       1.842743                    0.995036      29.409397      86.478534       0.599301       0.424791      -1.055348       0.002310       0.017826      -0.029915       0.034900      -0.004056       0.001120      -0.016540      -0.016186       0.031719      -0.014992      -0.008998       0.023990             13.592503      17.286512      -0.779529      -0.012128      13.343189       4.569694      10.147809           0.000068
          133              C      14.061836       3.082457       6.921980       0.127276      33.913539 0.41309253E+03  0.95669478E+04                                 9.344882                            6.900112      -0.104389       1.986656                    0.999561      26.165298      74.111129       0.611905       0.432211      -1.056720      -0.002578      -0.026376      -0.012194       0.029173      -0.009464       0.017008       0.017581      -0.040850      -0.021561      -0.035395       0.003406       0.031989             11.600972       7.851920       0.202826      -2.297404      17.053796       5.258342       9.897201           0.003416
          134              C      13.190173       3.397618       7.938312      -0.156167      32.725613 0.42201589E+03  0.98735146E+04                                 8.948763                            6.879474       0.145967       2.023430                    0.999576      29.376553      84.960158       0.622515       0.420545      -1.058850      -0.001607       0.026179       0.011097       0.028479       0.017666       0.001959      -0.016577      -0.011732       0.022990      -0.026609       0.001549       0.025060             10.474831       7.350819      -0.601090      -2.865474      14.116577       4.530417       9.957096          -0.000871
          135              C      13.024839       4.684468       8.373311      -0.077362      32.745295 0.41918835E+03  0.98352480E+04                                 9.133069                            6.995461      -0.108346       1.949837                    0.999294      29.121868      85.597781       0.596314       0.437779      -1.043544       0.025044      -0.014707      -0.010440       0.030863      -0.006322       0.002750      -0.008471       0.036331       0.049833      -0.028921       0.009086       0.019835             10.688134       7.369136       0.339966      -2.673352      15.321112       2.759726       9.374155           0.002793
          136              C      13.711924       5.706488       7.774129      -0.044052      36.151366 0.42398970E+03  0.98334714E+04                                 9.459712                            6.818056       0.051595       2.028221                    0.999210      26.966285      75.179680       0.642329       0.411147      -1.075440       0.009903      -0.047163      -0.010462       0.049314      -0.002732       0.003764      -0.006361      -0.003720       0.029359      -0.008211      -0.005212       0.013423             11.838436       7.157403      -0.872858      -2.757170      19.163633       2.816393       9.194272          -0.002868
          137              C      14.590092       5.423236       6.757644      -0.090038      32.441866 0.41115411E+03  0.95393377E+04                                 8.870804                            6.794772       0.169217       2.032127                    0.999753      28.683663      82.115784       0.626926       0.421091      -1.060454      -0.006786      -0.031400       0.005030       0.032516       0.011586       0.004020      -0.021641       0.015125       0.009490      -0.029373       0.008655       0.020717             10.267840       6.850277      -0.818780      -2.637523      15.265197       2.143399       8.688048           0.003403
          138              C      14.778465       4.101931       6.337724      -0.161923      32.848836 0.43547834E+03  0.10250992E+05                                 8.923818                            6.980511       0.219384       2.043234                    0.999506      29.567571      85.290059       0.620108       0.419604      -1.061282      -0.001050       0.033647       0.013932       0.036432       0.004441      -0.010814       0.007302       0.025493       0.034396      -0.021901       0.001395       0.020506             10.227238       7.263750       0.027506      -2.152210      15.579462       2.663425       7.838502          -0.000789
          139              C      13.514065       7.104901       8.235748       0.640038      25.212997 0.23152087E+03  0.47082279E+04                                 7.977283                            5.427236       0.028188       2.081462                    0.999562      21.538359      59.988026       0.631306       0.477088      -1.015848      -0.004802       0.065424       0.026236       0.070652       0.011513       0.057858      -0.018463       0.180313      -0.021930      -0.094215      -0.025913       0.120128             10.199788       4.975233      -0.669216      -1.986943      15.278287       0.501107      10.345842           0.024679
          140              C      22.148038      16.093822       5.674531       0.119164      34.445235 0.40115470E+03  0.92264934E+04                                 9.426194                            6.781610      -0.135580       1.976568                    0.999551      26.123776      73.839629       0.619436       0.429917      -1.057682      -0.026866       0.007257       0.014202       0.031243      -0.010705      -0.028122       0.016699       0.017992      -0.053203      -0.036057      -0.004907       0.040964             11.971762      17.936662      -5.525948      -3.074260       7.529780       1.021599      10.448845           0.001552
          141              C       9.620571      15.452447       6.322644      -0.166893      34.487352 0.42953295E+03  0.10095453E+05                                 9.247825                            6.918101       0.173650       2.022720                    0.999702      29.886914      86.679322       0.623689       0.417839      -1.060391       0.024670      -0.007662      -0.019610       0.032432       0.007127      -0.009100       0.000125      -0.016013       0.088603      -0.026794      -0.004309       0.031103             11.108372      16.310261      -5.630906      -1.292464       7.437686       0.448787       9.577170          -0.000061
          142              C      10.725058      14.989166       5.636371      -0.099780      34.743862 0.44275015E+03  0.10527788E+05                                 9.459715                            7.157934      -0.268385       1.884489                    0.999008      30.031372      88.772475       0.593581       0.433958      -1.046159      -0.031433       0.010335      -0.012065       0.035220       0.003204       0.013387      -0.005512      -0.028829      -0.058876      -0.028239       0.003237       0.025002             11.153365      14.312489      -4.799797      -2.400433       7.128086       0.757728      12.019519           0.001676
          143              C      10.847023      15.168364       4.274902      -0.028155      36.752519 0.41958778E+03  0.96974922E+04                                 9.540937                            6.758431       0.021511       2.015687                    0.999258      26.879687      74.593133       0.649186       0.408226      -1.078307      -0.035517       0.011349       0.018158       0.041473       0.010035      -0.004254      -0.008697      -0.017991      -0.009040      -0.011991      -0.007208       0.019198             11.970631      15.964081      -5.956063      -4.096187       7.972966       1.268461      11.974844           0.003481
          144              C       3.070889       0.987156       3.638329      -0.100600      33.414032 0.40758818E+03  0.94405757E+04                                 9.019296                            6.745378      -0.002105       1.969181                    0.999677      29.103099      83.376924       0.631694       0.418622      -1.061503      -0.014804      -0.000574       0.028400       0.032032       0.006096       0.003649      -0.012961      -0.011267       0.082850      -0.023715      -0.008152       0.031867             10.530020      14.250638      -4.647284      -2.828888       7.042171       0.251050      10.297252           0.001950
          145              C      15.500784       1.419457       4.335066      -0.162779      33.611824 0.42923163E+03  0.10084941E+05                                 9.090927                            6.942769       0.099485       2.001823                    0.999573      29.772284      86.285791       0.619041       0.421119      -1.058494       0.027585      -0.019306      -0.014832       0.036792      -0.021008       0.019673      -0.011721       0.004818      -0.007152      -0.022190      -0.013534       0.035723             10.559827      14.152011      -3.945268      -3.576766       6.493995       0.907771      11.033474          -0.000245
          146              C      12.045019      14.609948       3.573548       0.626312      23.889989 0.23975305E+03  0.49139256E+04                                 7.684696                            5.512011      -0.000342       2.064460                    0.999507      21.858163      60.935364       0.628861       0.475212      -1.017778       0.048792      -0.026759      -0.033865       0.065142       0.068378       0.059597       0.043162      -0.031214      -0.005684      -0.078262      -0.036651       0.114913              9.461906      10.682991      -3.517839      -3.604179       7.790525      -0.580970       9.912203           0.015154
          147              O      11.410393       8.367313      11.619263      -0.593070      44.940721 0.58994418E+03  0.14522939E+05                                10.100519                            7.535725       0.150627       2.094359                    0.995168      28.215885      75.187601       0.689274       0.360969      -1.136815      -0.028516       0.022511       0.001298       0.036354       0.001815       0.063957       0.020541      -0.073056       0.002741      -0.085723       0.024442       0.061282             12.614931      12.568343      -7.171162      -0.965451      17.706278       0.257520       7.570172           0.053167
          148              O      11.588736      10.339527      10.692794      -0.572428      33.113416 0.46598597E+03  0.10799045E+05                                 8.079838                            6.568315       0.556534       2.234643                    0.998029      27.022891      69.540622       0.761250       0.347189      -1.149575      -0.003454      -0.004181       0.052626       0.052905       0.051169      -0.002203      -0.012115       0.035905       0.094972      -0.070784       0.026117       0.044667              9.324175       9.683610       1.102665      -4.765585       7.756183      -2.355082      10.532733           0.049091
          149              O      20.004668      17.615669      15.209276      -0.580718      46.471940 0.55742303E+03  0.13535670E+05                                10.306263                            7.294453       0.196976       2.116127                    0.995086      27.847869      73.815711       0.704660       0.357958      -1.138654       0.002434      -0.053377       0.008565       0.054115      -0.013552      -0.036765      -0.042859       0.072218      -0.009002      -0.074158       0.013451       0.060706             13.416354       6.238002      -1.341726       1.689460      19.379994      -7.990048      14.631067           0.068138
          150              O      14.151269      12.614754       1.653212      -0.582460      42.468127 0.58549376E+03  0.14405002E+05                                 9.730759                            7.496826       0.009599       2.048326                    0.995739      28.275673      75.648424       0.691594       0.359968      -1.136114      -0.012540      -0.041043      -0.027213       0.050817       0.000815      -0.003515       0.010392       0.118669       0.015423      -0.063493       0.006491       0.057002             11.900702       7.080967       0.992327       3.463352      10.778511       2.020267      17.842627           0.074439
          151              O      14.751365       9.811539      10.145005      -0.591694      36.178090 0.52945582E+03  0.12663720E+05                                 8.604602                            7.043506       0.422157       2.177068                    0.997682      27.880245      72.809617       0.728778       0.351382      -1.146514       0.019941      -0.016714       0.031186       0.040615      -0.063775       0.014520      -0.007739      -0.010680       0.092467      -0.079682       0.022036       0.057646             10.020326       8.908919      -0.420195       4.947139       6.744096      -2.400212      14.407962           0.058298
          152              O      14.428424       8.409442      11.830531      -0.578990      40.118310 0.58349936E+03  0.14323895E+05                                 9.327395                            7.500578       0.176403       2.106853                    0.995388      27.956651      74.375111       0.690089       0.361560      -1.136430       0.028686       0.028210      -0.002827       0.040332      -0.023780      -0.066532       0.007535      -0.058070      -0.061220      -0.087206       0.021233       0.065974             10.924347      10.997809       6.035804      -0.721596      13.428915      -1.554571       8.346315           0.048970
          153              O      11.410394       5.467899      11.461697      -0.592394      44.915269 0.58954303E+03  0.14510652E+05                                10.097015                            7.533323       0.151676       2.094839                    0.995243      28.206782      75.158053       0.689359       0.360985      -1.136799      -0.028526      -0.022425      -0.000914       0.036297      -0.001710      -0.064330       0.020067      -0.072675       0.001739      -0.085943       0.024947       0.060996             12.610381      12.564334       7.169079       0.965566      17.699598       0.258066       7.567212           0.053075
          154              O      11.588740       3.495685      12.388167      -0.572163      33.048962 0.46490495E+03  0.10767153E+05                                 8.067612                            6.559238       0.558742       2.235740                    0.997989      26.999896      69.447035       0.762071       0.347035      -1.149765      -0.002324       0.004139      -0.052237       0.052452      -0.050466       0.002181      -0.011998       0.035263       0.097955      -0.070492       0.026349       0.044143              9.309020       9.667177      -1.102055       4.755764       7.744960      -2.351792      10.514922           0.049031
          155              O      13.228659      11.080549       7.871685      -0.580798      46.518904 0.55798309E+03  0.13553211E+05                                10.315137                            7.299407       0.198190       2.116434                    0.995095      27.856838      73.859816       0.704206       0.358084      -1.138508       0.002164       0.053707      -0.009022       0.054502       0.013181       0.036725      -0.042717       0.072295      -0.007874      -0.073863       0.013115       0.060748             13.430048       6.242663       1.343006      -1.691091      19.403609      -7.999168      14.643873           0.068005
          156              O      14.151276      11.811658       6.040441      -0.582684      42.472483 0.58552690E+03  0.14405610E+05                                 9.730383                            7.495991       0.014237       2.049665                    0.995764      28.278423      75.648192       0.691797       0.359867      -1.136226      -0.012377       0.041353       0.027301       0.051075      -0.000983       0.003666       0.011364       0.118818       0.015236      -0.063843       0.006715       0.057128             11.900972       7.080958      -0.992951      -3.464200      10.778253       2.022223      17.843705           0.074412
          157              O      14.751371       4.023673      12.935955      -0.592137      36.186550 0.52960873E+03  0.12668413E+05                                 8.605895                            7.044631       0.423347       2.177434                    0.997724      27.883228      72.822654       0.728696       0.351393      -1.146494       0.019823       0.016620      -0.030076       0.039670       0.064188      -0.014773      -0.007561      -0.009737       0.089050      -0.079516       0.021375       0.058140             10.021676       8.910373       0.419970      -4.948064       6.744760      -2.400069      14.409894           0.058398
          158              O      14.428424       5.425770      11.250430      -0.578388      40.066045 0.58258403E+03  0.14295161E+05                                 9.317742                            7.493403       0.180102       2.108303                    0.995426      27.938054      74.298270       0.690629       0.361436      -1.136579       0.028581      -0.028505       0.002996       0.040477       0.023980       0.066837       0.007241      -0.059049      -0.060282      -0.087747       0.021634       0.066113             10.912126      10.984628      -6.027530       0.721759      13.413892      -1.553690       8.337859           0.048907
          159              O      15.693626      10.763499       3.768044      -0.593072      44.940887 0.58994711E+03  0.14523027E+05                                10.100532                            7.535736       0.150638       2.094361                    0.995168      28.215981      75.187869       0.689275       0.360969      -1.136816       0.028515      -0.022518      -0.001297       0.036357       0.001813       0.063955       0.020541      -0.073056       0.002742      -0.085722       0.024442       0.061280             12.614944      12.568365      -7.171175      -0.965450      17.706275       0.257512       7.570192           0.053168
          160              O      15.515283       8.791285       4.694513      -0.572420      33.113171 0.46598185E+03  0.10798926E+05                                 8.079799                            6.568288       0.556541       2.234649                    0.998029      27.022762      69.540207       0.761251       0.347190      -1.149575       0.003451       0.004180      -0.052620       0.052899       0.051170      -0.002201      -0.012117       0.035905       0.094979      -0.070787       0.026119       0.044668              9.324125       9.683547       1.102661      -4.765549       7.756144      -2.355076      10.532685           0.049081
          161              O       7.099351       1.515143       0.178031      -0.580749      46.473529 0.55744673E+03  0.13536389E+05                                10.306470                            7.294592       0.196993       2.116119                    0.995087      27.848539      73.817867       0.704655       0.357956      -1.138655      -0.002457       0.053379      -0.008610       0.054125      -0.013551      -0.036768      -0.042856       0.072212      -0.009020      -0.074155       0.013447       0.060708             13.416640       6.238106      -1.341736       1.689488      19.380464      -7.990200      14.631349           0.068145
          162              O      12.952750       6.516058      13.734095      -0.582421      42.466529 0.58546683E+03  0.14404182E+05                                 9.730566                            7.496687       0.009542       2.048327                    0.995738      28.274865      75.646002       0.691595       0.359971      -1.136111       0.012532       0.041004       0.027202       0.050777       0.000814      -0.003511       0.010396       0.118676       0.015444      -0.063502       0.006499       0.057002             11.900454       7.080861       0.992319       3.463297      10.778260       2.020264      17.842241           0.074426
          163              O      12.352654       9.319273       5.242302      -0.591692      36.177863 0.52945176E+03  0.12663598E+05                                 8.604564                            7.043477       0.422159       2.177070                    0.997682      27.880159      72.809304       0.728780       0.351382      -1.146514      -0.019937       0.016711      -0.031181       0.040608      -0.063776       0.014519      -0.007739      -0.010680       0.092475      -0.079685       0.022039       0.057646             10.020280       8.908869      -0.420196       4.947112       6.744065      -2.400201      14.407906           0.058294
          164              O      12.675595      10.721370       3.556776      -0.578991      40.118263 0.58349883E+03  0.14323875E+05                                 9.327374                            7.500566       0.176417       2.106857                    0.995388      27.956666      74.375070       0.690091       0.361559      -1.136431      -0.028687      -0.028216       0.002827       0.040337      -0.023778      -0.066530       0.007534      -0.058070      -0.061216      -0.087204       0.021234       0.065970             10.924314      10.997773       6.035776      -0.721592      13.428864      -1.554569       8.346306           0.048971
          165              O      15.693625      13.662913       3.925610      -0.592388      44.914829 0.58953810E+03  0.14510495E+05                                10.096929                            7.533282       0.151628       2.094823                    0.995243      28.206738      75.157747       0.689363       0.360984      -1.136800       0.028536       0.022414       0.000934       0.036299      -0.001713      -0.064337       0.020068      -0.072683       0.001746      -0.085952       0.024948       0.061004             12.610227      12.564119       7.168936       0.965524      17.699413       0.258046       7.567148           0.053077
          166              O      15.515279      15.635127       2.999140      -0.572173      33.048523 0.46489874E+03  0.10766965E+05                                 8.067518                            6.559178       0.558734       2.235736                    0.997989      26.999919      69.446774       0.762078       0.347034      -1.149767       0.002341      -0.004113       0.052260       0.052474      -0.050464       0.002172      -0.011987       0.035250       0.097959      -0.070488       0.026360       0.044128              9.308887       9.666985      -1.102043       4.755657       7.744888      -2.351772      10.514787           0.049042
          167              O      13.875360       8.050263       7.515622      -0.580801      46.519142 0.55798629E+03  0.13553307E+05                                10.315164                            7.299423       0.198215       2.116440                    0.995095      27.856917      73.860065       0.704206       0.358084      -1.138508      -0.002161      -0.053708       0.009023       0.054503       0.013181       0.036726      -0.042719       0.072293      -0.007875      -0.073865       0.013116       0.060749             13.430084       6.242677       1.343004      -1.691094      19.403654      -7.999196      14.643921           0.068004
          168              O      12.952743       7.319154       9.346866      -0.582676      42.472302 0.58552395E+03  0.14405522E+05                                 9.730370                            7.495984       0.014210       2.049659                    0.995764      28.278318      75.647922       0.691796       0.359869      -1.136224       0.012377      -0.041359      -0.027295       0.051076      -0.000983       0.003665       0.011363       0.118820       0.015231      -0.063843       0.006713       0.057130             11.900950       7.080961      -0.992943      -3.464206      10.778224       2.022195      17.843665           0.074416
          169              O      12.352648      15.107139       2.451352      -0.592135      36.186348 0.52960512E+03  0.12668309E+05                                 8.605899                            7.044635       0.423343       2.177438                    0.997724      27.883078      72.822268       0.728691       0.351395      -1.146492      -0.019867      -0.016614       0.030068       0.039684       0.064179      -0.014761      -0.007560      -0.009742       0.089041      -0.079505       0.021378       0.058127             10.021678       8.910332       0.419977      -4.948044       6.744771      -2.400097      14.409930           0.058415
          170              O      12.675595      13.705042       4.136877      -0.578383      40.065952 0.58258329E+03  0.14295139E+05                                 9.317733                            7.493405       0.180063       2.108291                    0.995426      27.938031      74.298223       0.690628       0.361436      -1.136579      -0.028593       0.028495      -0.002981       0.040478       0.023982       0.066844       0.007242      -0.059055      -0.060276      -0.087755       0.021635       0.066119             10.912097      10.984549      -6.027489       0.721768      13.413872      -1.553694       8.337870           0.048909

******************************************************
Auxiliary information for the entire system
The total spin magnetic moment of the unit cell is   29.999409
The total net atomic charge of the unit cell is   -0.000002
Accuracy of reproducing the electrostatic potential in the unit cell:
  The inner radius (bohr) =    5.0000
  The outer radius (bohr) =   12.0000
  Valid grid points have density less than (e/(bohr^3)) =    0.0001
  The number of valid grid points were=       187744
  The rms potential error without charges in kcal/mol is=      3.78539
  The rms potential error with partial charges in kcal/mol is=      0.54331
  The RRMSE value at monopole order=      0.14353
  The rms potential error with partial charges and cloud penetration in kcal/mol is=      0.55584
  The RRMSE value at monopole order with cloud penetration is=      0.14684
  The rms potential error with partial charges and atomic dipoles in kcal/mol is=      0.47350
  The RRMSE value at dipole order=      0.12509
  The rms potential error with partial charges, atomic dipoles and cloud penetration in kcal/mol is=      0.45881
  The RRMSE value at dipole order with cloud penetration=      0.12121

******************************************************
The electron densities and ab initio electrostatic potential were computed in VASP using the PBE functional and
projector augmented wave method. See the main text of the journal article for a description of computational details.
The atomic charges, dipoles, and quadrupoles were computed with the DDEC6 method as described in
(a) T. A. Manz and N. Gabaldon Limas, RSC Adv. 6 (2016) 47771-47801 DOI: 10.1039/c6ra04656h
(b) N. Gabaldon Limas and T. A. Manz, RSC Adv. 8 (2018) 2678-2707 DOI: 10.1039/c7ra11829e.
For each atom in the material, the electron cloud parameters were fit to the spherically averaged atom-in-material
electron density using radial positions for which this density was between 10^-4 and 10^-2 electrons per cubic bohr.
The polarizabilities, dispersion coefficients, and quantum Drude oscillator (QDO) parameters were fit using the MCLF method.
The magnetic structure of the system was optimized in VASP from the default ferromagnetic initial guess using spin polarization.
The atomic spin moments (ASMs) were computed on this optimized magnetic structure using the DDEC6 partition as inputs
to the method of T. A. Manz and D. S. Sholl, J. Chem. Theory Comput. 7 (2011) 4146-4164 DOI: 10.1021/ct200539n.
The RMSE and RRMSE were computed using a uniform grid with Ewald summation.
