# Supplementary material for: A collection of forcefield precursors for metal–organic frameworks
Source: RSC Adv. 2019 Nov 13;9(63):36492–507. doi: 10.1039/c9ra07327b (PMC9075174; doi:10.1039/c9ra07327b)
Supplement: RA-009-C9RA07327B-s3728 [file RA-009-C9RA07327B-s3728.xyz]

  210
jmolscript: load "" {1 1 1} spacegroup "x,y,z" unitcell [{      9.429800     0.000000     0.000000 }, {      0.000000    13.318500     0.000000 }, {      0.000000    -1.856075    23.149712 }]
Cd     3.281288    -1.406065    22.098484     0.957087
Cd     3.281288     5.281202    12.626084     0.957087
Cd     6.148512    12.868490     1.051228     0.957087
Cd     6.148512     6.181223    10.523628     0.957087
Cd     0.000000     5.731212    11.574856     1.144324
Cd     0.000000     0.000000     0.000000     1.144324
H      1.387124     3.126818    16.748817     0.109854
H      9.278923     3.047481    18.452635     0.107401
H      6.956363     5.541498    16.482595     0.101488
H      8.452873     5.585181    14.741737     0.108824
H      6.074677     4.432595    18.353092     0.098431
H      9.084669     5.914519    19.371679     0.108570
H      9.257235     7.833812    20.649543     0.107122
H      5.378758     7.673230    21.406539     0.112902
H      5.180732     5.816687    20.110155     0.113764
H      5.302377     2.333704    18.783676     0.113625
H      5.091149     0.494930    20.172659     0.111795
H      8.336886     1.675400    22.193629     0.119049
H      8.495307     3.529850    20.841686     0.114300
H      5.419306    10.825231    19.934217     0.092891
H      5.521148     9.650776    17.971121     0.126645
H      1.787890     8.434551    18.605424     0.129982
H      1.829381     9.541517    20.596299     0.101593
H      1.387124     0.748319    17.975751     0.109855
H      9.278923     0.827657    16.271933     0.107402
H      6.956363    11.652140    18.241973     0.101488
H      8.452873    11.608456    19.982831     0.108824
H      6.074677    -0.557457    16.371476     0.098431
H      9.084669    11.279118    15.352889     0.108570
H      9.257235     9.359825    14.075025     0.107121
H      5.378758     9.520408    13.318029     0.112902
H      5.180732    11.376951    14.614413     0.113764
H      5.302377     1.541433    15.940892     0.113625
H      5.091149     3.380207    14.551909     0.111795
H      8.336886     2.199738    12.530939     0.119049
H      8.495307     0.345288    13.882882     0.114300
H      5.419306     6.368407    14.790351     0.092891
H      5.521148     7.542862    16.753447     0.126645
H      1.787890     8.759087    16.119144     0.129982
H      1.829381     7.652120    14.128269     0.101593
H      8.042676     8.335607     6.400895     0.109855
H      0.150877     8.414944     4.697077     0.107401
H      2.473437     5.920927     6.667117     0.101488
H      0.976927     5.877244     8.407975     0.108824
H      3.355123     7.029830     4.796620     0.098431
H      0.345131     5.547906     3.778033     0.108570
H      0.172565     3.628613     2.500169     0.107121
H      4.051042     3.789195     1.743173     0.112902
H      4.249068     5.645738     3.039557     0.113764
H      4.127423     9.128721     4.366036     0.113625
H      4.338651    10.967495     2.977053     0.111795
H      1.092914     9.787025     0.956083     0.119049
H      0.934493     7.932575     2.308026     0.114300
H      4.010494     0.637194     3.215495     0.092891
H      3.908652     1.811649     5.178591     0.126645
H      7.641910     3.027874     4.544288     0.129982
H      7.600419     1.920908     2.553413     0.101593
H      8.042676    10.714106     5.173961     0.109855
H      0.150877    10.634768     6.877779     0.107402
H      2.473437    -0.189715     4.907739     0.101488
H      0.976927    -0.146031     3.166881     0.108824
H      3.355123    12.019882     6.778236     0.098431
H      0.345131     0.183307     7.796823     0.108570
H      0.172565     2.102600     9.074687     0.107121
H      4.051042     1.942017     9.831683     0.112902
H      4.249068     0.085474     8.535299     0.113764
H      4.127423     9.920992     7.208820     0.113625
H      4.338651     8.082218     8.597803     0.111795
H      1.092914     9.262687    10.618773     0.119049
H      0.934493    11.117137     9.266830     0.114300
H      4.010494     5.094018     8.359361     0.092891
H      3.908652     3.919563     6.396265     0.126645
H      7.641910     2.703338     7.030568     0.129982
H      7.600419     3.810305     9.021443     0.101593
C      1.386181     4.464459    14.482228     0.592643
C      0.380964     4.364080    15.581377    -0.030229
C      0.601621     3.619844    16.679367    -0.093435
C      9.109187     3.579868    17.709530    -0.161447
C      7.970067     4.293898    17.656054     0.127302
C      7.739037     5.043887    16.542784    -0.168115
C      8.637697     5.078318    15.498732    -0.102262
C      6.953535     4.366637    18.782056    -0.152024
C      7.121385     5.646286    19.599241     0.115656
C      8.324627     6.264279    19.776799    -0.168654
C      8.431184     7.416191    20.559259    -0.105436
C      7.349586     7.938216    21.191246    -0.028976
C      6.135971     7.321178    20.996789    -0.100150
C      6.017155     6.208479    20.223588    -0.165512
C      7.457086     9.148078    22.066537     0.607674
C      6.895070     3.130699    19.680496     0.124470
C      5.904941     2.213722    19.482798    -0.153083
C      5.784239     1.100997    20.304612    -0.088033
C      6.707417     0.895943    21.332228    -0.045074
C      7.713576     1.806844    21.517657    -0.089911
C      7.809760     2.917681    20.702787    -0.154054
C      6.565970    -0.279675    22.234141     0.615726
C      4.676238    10.330778    19.672625     0.109697
C      4.737532     9.638653    18.471155    -0.190676
C      3.654990     8.941369    18.015106     0.116601
C      2.546046     8.912802    18.853125    -0.183320
C      2.575278     9.589688    20.045336     0.098910
C      1.386181    -0.589322    20.242340     0.592643
C      0.380964    -0.488942    19.143191    -0.030229
C      0.601621     0.255294    18.045201    -0.093435
C      9.109187     0.295270    17.015038    -0.161447
C      7.970067    -0.418760    17.068514     0.127302
C      7.739037    -1.168750    18.181784    -0.168115
C      8.637697    -1.203180    19.225836    -0.102262
C      6.953535    -0.491499    15.942512    -0.152024
C      7.121385    11.547352    15.125327     0.115656
C      8.324627    10.929358    14.947769    -0.168654
C      8.431184     9.777447    14.165309    -0.105436
C      7.349586     9.255422    13.533322    -0.028976
C      6.135971     9.872460    13.727779    -0.100150
C      6.017155    10.985158    14.500980    -0.165512
C      7.457086     8.045559    12.658031     0.607674
C      6.895070     0.744439    15.044072     0.124470
C      5.904941     1.661415    15.241770    -0.153083
C      5.784239     2.774140    14.419956    -0.088033
C      6.707417     2.979195    13.392340    -0.045074
C      7.713576     2.068293    13.206911    -0.089911
C      7.809760     0.957457    14.021781    -0.154054
C      6.565970     4.154812    12.490427     0.615726
C      4.676238     6.862859    15.051943     0.109697
C      4.737532     7.554984    16.253413    -0.190676
C      3.654990     8.252269    16.709462     0.116602
C      2.546046     8.280835    15.871443    -0.183321
C      2.575278     7.603950    14.679232     0.098910
C      8.043619     6.997966     8.667484     0.592643
C      9.048836     7.098345     7.568335    -0.030229
C      8.828179     7.842581     6.470345    -0.093435
C      0.320613     7.882557     5.440182    -0.161447
C      1.459733     7.168527     5.493658     0.127302
C      1.690763     6.418538     6.606928    -0.168115
C      0.792103     6.384107     7.650980    -0.102262
C      2.476265     7.095788     4.367656    -0.152024
C      2.308415     5.816139     3.550471     0.115656
C      1.105173     5.198146     3.372913    -0.168655
C      0.998616     4.046234     2.590453    -0.105436
C      2.080214     3.524209     1.958466    -0.028976
C      3.293829     4.141247     2.152923    -0.100150
C      3.412645     5.253946     2.926124    -0.165512
C      1.972714     2.314347     1.083175     0.607674
C      2.534730     8.331726     3.469216     0.124470
C      3.524859     9.248703     3.666914    -0.153083
C      3.645561    10.361428     2.845100    -0.088033
C      2.722383    10.566482     1.817484    -0.045074
C      1.716224     9.655581     1.632055    -0.089911
C      1.620040     8.544744     2.446925    -0.154054
C      2.863830    11.742100     0.915571     0.615726
C      4.753562     1.131647     3.477087     0.109697
C      4.692268     1.823772     4.678557    -0.190676
C      5.774810     2.521056     5.134606     0.116601
C      6.883754     2.549623     4.296587    -0.183321
C      6.854522     1.872737     3.104376     0.098910
C      8.043619    12.051747     2.907372     0.592643
C      9.048836    11.951367     4.006521    -0.030229
C      8.828179    11.207131     5.104511    -0.093435
C      0.320613    11.167155     6.134674    -0.161447
C      1.459733    11.881185     6.081198     0.127302
C      1.690763    12.631175     4.967928    -0.168115
C      0.792103    12.665605     3.923876    -0.102262
C      2.476265    11.953924     7.207200    -0.152024
C      2.308415    -0.084927     8.024385     0.115656
C      1.105173     0.533067     8.201943    -0.168655
C      0.998616     1.684978     8.984403    -0.105436
C      2.080214     2.207003     9.616390    -0.028976
C      3.293829     1.589965     9.421933    -0.100150
C      3.412645     0.477267     8.648732    -0.165512
C      1.972714     3.416866    10.491681     0.607674
C      2.534730    10.717986     8.105640     0.124470
C      3.524859     9.801010     7.907942    -0.153083
C      3.645561     8.688285     8.729756    -0.088033
C      2.722383     8.483230     9.757372    -0.045074
C      1.716224     9.394132     9.942801    -0.089911
C      1.620040    10.504968     9.127931    -0.154054
C      2.863830     7.307613    10.659285     0.615726
C      4.753562     4.599566     8.097769     0.109697
C      4.692268     3.907441     6.896299    -0.190676
C      5.774810     3.210156     6.440250     0.116602
C      6.883754     3.181590     7.278269    -0.183320
C      6.854522     3.858475     8.470480     0.098910
N      3.629530    10.321890    20.456243    -0.213729
N      3.629530     6.871747    14.268325    -0.213729
N      5.800270     1.140535     2.693469    -0.213729
N      5.800270     4.590678     8.881387    -0.213729
O      1.069339     5.111442    13.446047    -0.624266
O      2.528129     3.992072    14.614876    -0.565111
O      5.510775    -0.963519    22.216779    -0.583585
O      7.479717    -0.553339    23.034426    -0.599988
O      8.522653     9.809310    22.022090    -0.597211
O      6.463185     9.400512    22.761954    -0.551884
O      1.069339    -1.236305    21.278521    -0.624267
O      2.528129    -0.116934    20.109692    -0.565111
O      5.510775     4.838657    12.507789    -0.583585
O      7.479717     4.428477    11.690142    -0.599988
O      8.522653     7.384328    12.702478    -0.597211
O      6.463185     7.793126    11.962614    -0.551884
O      8.360461     6.350983     9.703665    -0.624266
O      6.901671     7.470353     8.534836    -0.565111
O      3.919025    12.425944     0.932933    -0.583585
O      1.950083    12.015764     0.115286    -0.599988
O      0.907147     1.653115     1.127622    -0.597211
O      2.966615     2.061913     0.387758    -0.551884
O      8.360461    12.698730     1.871191    -0.624266
O      6.901671    11.579359     3.040020    -0.565111
O      3.919025     6.623768    10.641923    -0.583585
O      1.950083     7.033948    11.459570    -0.599988
O      0.907147     4.078097    10.447234    -0.597211
O      2.966615     3.669299    11.187098    -0.551884

The following XYZ coordinates are in angstroms. Other properties are in atomic units.
The sperically averaged electron density of each atom fit to a function of the form exp(a - br)
eigen_1, eigen_2 and eigen_3 are the three eigenvalues of traceless quadrupole moment tensor
  atom number  atomic symbol              X              Y              Z     net charge C6 coefficient C8 coefficient C10 coefficient fluctuating dipole atomic polarizability isotropic forcefield polarizability              a              b squared Pearson coefficient          <r^3>          <r^4>         wp_QDO          m_QDO          q_QDO       dipole_x       dipole_y       dipole_z         dipole            Qxy            Qxz            Qyz     Q(x^2-y^2)  Q(3z^2 - R^2)        eigen_1        eigen_2        eigen_3 static polarizability      alpha(xx)      alpha(xy)      alpha(xz)      alpha(yy)      alpha(yz)      alpha(zz) atomic spin moment
            1             Cd       3.281288      -1.406065      22.098484       0.957087     174.067993 0.41070486E+04  0.15428878E+06                                24.908359                           20.956414       0.840009       1.977712                    0.998343      77.485979     208.004781       0.406599       0.400992      -1.178670       0.040176       0.072161       0.047852       0.095452       0.038162       0.034598      -0.047349       0.034248      -0.141257      -0.093022       0.027499       0.065523             29.896732      32.919057      -1.970420       1.599812      23.012770       3.399711      33.758371           0.000003
            2             Cd       3.281288       5.281202      12.626084       0.957087     174.067995 0.41070486E+04  0.15428878E+06                                24.908359                           20.956414       0.840009       1.977712                    0.998343      77.485980     208.004785       0.406599       0.400992      -1.178670       0.040176      -0.072161      -0.047852       0.095452      -0.038162      -0.034598      -0.047349       0.034248      -0.141257      -0.093022       0.027499       0.065523             29.896733      32.919060       1.970421      -1.599813      23.012768       3.399710      33.758372           0.000003
            3             Cd       6.148512      12.868490       1.051228       0.957087     174.067993 0.41070486E+04  0.15428878E+06                                24.908359                           20.956413       0.840009       1.977712                    0.998343      77.485977     208.004772       0.406599       0.400992      -1.178670      -0.040176      -0.072161      -0.047852       0.095452       0.038162       0.034598      -0.047349       0.034248      -0.141257      -0.093022       0.027499       0.065523             29.896732      32.919056      -1.970420       1.599813      23.012769       3.399710      33.758370           0.000003
            4             Cd       6.148512       6.181223      10.523628       0.957087     174.067992 0.41070485E+04  0.15428877E+06                                24.908359                           20.956413       0.840009       1.977712                    0.998343      77.485978     208.004777       0.406599       0.400992      -1.178670      -0.040176       0.072161       0.047852       0.095452      -0.038162      -0.034598      -0.047349       0.034248      -0.141257      -0.093022       0.027499       0.065523             29.896733      32.919058       1.970420      -1.599814      23.012768       3.399710      33.758372           0.000003
            5             Cd       0.000000       5.731212      11.574856       1.144324     183.451673 0.36543761E+04  0.13333996E+06                                25.558638                           19.848079       0.541066       1.920756                    0.999721      73.093886     193.407617       0.415245       0.404255      -1.176226      -0.000000      -0.000000       0.000000       0.000000       0.055868       0.054830       0.046577      -0.078808       0.119211      -0.095352      -0.017247       0.112598             31.495177      38.423144      -3.153244       1.319277      24.357747      -1.093159      31.704639           0.000003
            6             Cd       0.000000       0.000000       0.000000       1.144324     183.451671 0.36543761E+04  0.13333996E+06                                25.558637                           19.848078       0.541066       1.920756                    0.999721      73.093886     193.407615       0.415245       0.404255      -1.176226      -0.000000       0.000000      -0.000000       0.000000      -0.055868      -0.054830       0.046577      -0.078808       0.119211      -0.095352      -0.017247       0.112598             31.495176      38.423138       3.153251      -1.319277      24.357745      -1.093154      31.704644           0.000003
            7              H       1.387124       3.126818      16.748817       0.109854       1.097874 0.80695144E+01  0.78716146E+02                                 1.697365                            1.615212      -0.983612       2.408698                    0.997807       3.412298       9.260224       0.517901       1.212392      -0.724741       0.031001      -0.021929       0.003614       0.038145      -0.012751       0.003490      -0.006041       0.003105      -0.001743      -0.013009      -0.002824       0.015833              1.714233       2.021888      -0.343689      -0.031249       1.685829      -0.122802       1.434983          -0.000001
            8              H       9.278923       3.047481      18.452635       0.107401       1.151806 0.85797467E+01  0.85769552E+02                                 1.810046                            1.707876      -1.209891       2.295202                    0.996264       3.669968      10.389064       0.480594       1.274880      -0.709155       0.008846      -0.019615       0.024388       0.032524      -0.010565       0.001755      -0.007110       0.010738       0.008854      -0.014903       0.001617       0.013286              1.860181       1.486729      -0.110860      -0.041318       1.930111      -0.506471       2.163702           0.000000
            9              H       6.956363       5.541498      16.482595       0.101488       0.972798 0.69622898E+01  0.66660500E+02                                 1.674289                            1.581523      -0.975525       2.406896                    0.997071       3.654428      10.428625       0.474853       1.347194      -0.693126      -0.026302       0.017697      -0.004117       0.031967      -0.009854      -0.003438      -0.010478       0.007095       0.008210      -0.017459       0.005853       0.011607              1.715680       2.015378      -0.494192       0.050638       1.655863      -0.095414       1.475799          -0.000001
           10              H       8.452873       5.585181      14.741737       0.108824       1.002091 0.71865968E+01  0.69797415E+02                                 1.746138                            1.636621      -1.227698       2.293132                    0.994867       3.803082      11.159587       0.451217       1.397669      -0.682436      -0.008916       0.020076      -0.030578       0.037651      -0.010004       0.002222      -0.007183       0.008909       0.002489      -0.013201      -0.000201       0.013402              1.806359       1.543082      -0.100755       0.068760       1.707661      -0.473410       2.168336          -0.000000
           11              H       6.074677       4.432595      18.353092       0.098431       1.275840 0.10549031E+02  0.11087928E+03                                 1.946224                            1.894790      -1.128626       2.333481                    0.994917       3.812012      11.010757       0.456591       1.276265      -0.710033      -0.030977       0.001034      -0.015447       0.034630      -0.000142       0.004833      -0.000600       0.011240      -0.001131      -0.005527      -0.002938       0.008466              1.978686       2.108010      -0.022075       0.189816       1.890234      -0.047823       1.937816          -0.000001
           12              H       9.084669       5.914519      19.371679       0.108570       1.145028 0.86269753E+01  0.85680672E+02                                 1.755761                            1.678669      -1.002913       2.393097                    0.998556       3.486252       9.586288       0.503476       1.224906      -0.721960       0.030133      -0.011149      -0.011852       0.034246       0.003274      -0.004925       0.006505       0.016386      -0.032633      -0.015671       0.000838       0.014833              1.769365       1.932334      -0.210829      -0.332206       1.725360       0.301326       1.650402           0.000000
           13              H       9.257235       7.833812      20.649543       0.107122       1.069670 0.75689872E+01  0.73087978E+02                                 1.705066                            1.589859      -0.951981       2.423014                    0.998045       3.468624       9.546366       0.506509       1.252307      -0.714697       0.033758       0.017487       0.004073       0.038236       0.004424      -0.003655       0.005507       0.018320      -0.027163      -0.013885      -0.001061       0.014946              1.753526       2.168427       0.454555       0.056555       1.691191       0.131742       1.400960          -0.000001
           14              H       5.378758       7.673230      21.406539       0.112902       1.105389 0.81268496E+01  0.79836280E+02                                 1.744332                            1.650849      -0.990170       2.409061                    0.997983       3.462213       9.592879       0.495797       1.257546      -0.714364      -0.032786       0.011080       0.019198       0.039576       0.000627      -0.007836       0.005511       0.021004      -0.030281      -0.015339      -0.002451       0.017790              1.774102       2.001841      -0.321159      -0.308546       1.688066       0.263738       1.632399           0.000000
           15              H       5.180732       5.816687      20.110155       0.113764       1.116179 0.84211107E+01  0.82472405E+02                                 1.685704                            1.629326      -0.832921       2.481944                    0.999386       3.261684       8.677211       0.529040       1.182165      -0.734230      -0.031839      -0.014692       0.000591       0.035070       0.003711      -0.004689       0.011826       0.013391      -0.026421      -0.019003       0.006714       0.012289              1.682019       2.003575       0.272951       0.072686       1.651871       0.125958       1.390612           0.000001
           16              H       5.302377       2.333704      18.783676       0.113625       1.025287 0.74922559E+01  0.71600644E+02                                 1.614881                            1.552649      -0.814287       2.489573                    0.999640       3.258091       8.695491       0.531174       1.206605      -0.727036      -0.023368       0.000629      -0.024723       0.034024       0.007838       0.010797      -0.007604       0.002183      -0.002152      -0.017553       0.006258       0.011295              1.621965       1.632404       0.001967       0.342832       1.455467      -0.133707       1.778022          -0.000001
           17              H       5.091149       0.494930      20.172659       0.111795       1.062123 0.75208078E+01  0.73483797E+02                                 1.780840                            1.647380      -1.213917       2.303109                    0.995380       3.721985      10.764663       0.463260       1.353177      -0.691670      -0.033101      -0.021135      -0.007881       0.040056       0.007091       0.008650      -0.001472       0.000389      -0.003877      -0.011888       0.001193       0.010695              1.862971       2.102236       0.581139       0.042083       1.997320      -0.031325       1.489359          -0.000000
           18              H       8.336886       1.675400      22.193629       0.119049       1.003338 0.71555222E+01  0.68090585E+02                                 1.635638                            1.549313      -0.856691       2.477076                    0.999249       3.322108       9.058435       0.511672       1.257965      -0.714325       0.028964      -0.004433       0.027034       0.039867       0.007071       0.010407      -0.003087       0.012956      -0.004858      -0.013953      -0.001131       0.015084              1.665158       1.663424      -0.074287       0.431562       1.446996      -0.196739       1.885053           0.000000
           19              H       8.495307       3.529850      20.841686       0.114300       1.111598 0.83037100E+01  0.81283377E+02                                 1.694932                            1.626802      -0.950371       2.426048                    0.998578       3.328305       8.940269       0.523538       1.195167      -0.730011       0.028383       0.019942       0.007507       0.035491       0.008960       0.012095      -0.007027       0.008967      -0.000088      -0.018812       0.003872       0.014940              1.711422       1.698319       0.421718       0.069232       1.971605      -0.033275       1.464341           0.000002
           20              H       5.419306      10.825231      19.934217       0.092891       0.976855 0.67069145E+01  0.63607022E+02                                 1.682124                            1.553736      -0.937142       2.431742                    0.997812       3.589078      10.187613       0.478477       1.349780      -0.692916       0.039619       0.022611       0.014366       0.047826       0.008652      -0.000081       0.006101       0.022131      -0.019259      -0.014866      -0.002552       0.017418              1.758647       2.042178       0.495257       0.201012       1.725625       0.209260       1.508139          -0.000001
           21              H       5.521148       9.650776      17.971121       0.126645       1.018426 0.74893585E+01  0.72658967E+02                                 1.703998                            1.626774      -0.988364       2.420169                    0.997976       3.453943       9.759262       0.476453       1.325077      -0.699527       0.030642      -0.002925      -0.018105       0.035711       0.002980      -0.005545       0.007845       0.019608       0.000498      -0.015316       0.003035       0.012281              1.724857       1.993438       0.123397      -0.378522       1.483186       0.064231       1.697946          -0.000002
           22              H       1.787890       8.434551      18.605424       0.129982       0.982351 0.70378042E+01  0.66658224E+02                                 1.609916                            1.535936      -0.848138       2.486528                    0.999439       3.261856       8.858179       0.514457       1.257015      -0.714835      -0.029401      -0.019112      -0.008010       0.035970       0.010170      -0.003078       0.006848       0.011001      -0.003460      -0.015008       0.002801       0.012207              1.625025       1.919616       0.371396       0.110968       1.491770       0.151803       1.463690          -0.000001
           23              H       1.829381       9.541517      20.596299       0.101593       1.074307 0.74636160E+01  0.72787622E+02                                 1.799489                            1.644399      -1.177911       2.322440                    0.995512       3.689601      10.661745       0.462276       1.358616      -0.690960      -0.040222      -0.003161       0.027952       0.049082       0.006874      -0.005630       0.004009       0.015934       0.003601      -0.013458       0.001855       0.011603              1.890526       2.241877       0.035296      -0.586196       1.458228       0.046445       1.971474          -0.000001
           24              H       1.387124       0.748319      17.975751       0.109855       1.097874 0.80695069E+01  0.78716057E+02                                 1.697364                            1.615211      -0.983611       2.408698                    0.997807       3.412297       9.260221       0.517901       1.212391      -0.724741       0.031001       0.021929      -0.003614       0.038145       0.012751      -0.003490      -0.006041       0.003105      -0.001743      -0.013009      -0.002824       0.015833              1.714232       2.021888       0.343689       0.031249       1.685827      -0.122802       1.434982          -0.000001
           25              H       9.278923       0.827657      16.271933       0.107402       1.151806 0.85797473E+01  0.85769560E+02                                 1.810046                            1.707875      -1.209891       2.295202                    0.996264       3.669968      10.389064       0.480594       1.274880      -0.709155       0.008846       0.019615      -0.024388       0.032524       0.010565      -0.001755      -0.007110       0.010738       0.008854      -0.014903       0.001617       0.013286              1.860181       1.486729       0.110860       0.041318       1.930111      -0.506471       2.163702           0.000000
           26              H       6.956363      11.652140      18.241973       0.101488       0.972797 0.69622866E+01  0.66660463E+02                                 1.674289                            1.581522      -0.975525       2.406896                    0.997071       3.654428      10.428625       0.474853       1.347194      -0.693126      -0.026302      -0.017697       0.004117       0.031967       0.009854       0.003438      -0.010478       0.007095       0.008210      -0.017459       0.005853       0.011607              1.715680       2.015378       0.494192      -0.050638       1.655862      -0.095414       1.475799          -0.000001
           27              H       8.452873      11.608456      19.982831       0.108824       1.002091 0.71865996E+01  0.69797451E+02                                 1.746139                            1.636622      -1.227699       2.293132                    0.994867       3.803082      11.159589       0.451217       1.397669      -0.682436      -0.008916      -0.020076       0.030578       0.037651       0.010004      -0.002222      -0.007183       0.008909       0.002489      -0.013201      -0.000201       0.013402              1.806360       1.543082       0.100755      -0.068760       1.707662      -0.473411       2.168336          -0.000000
           28              H       6.074677      -0.557457      16.371476       0.098431       1.275840 0.10549032E+02  0.11087930E+03                                 1.946225                            1.894791      -1.128626       2.333480                    0.994917       3.812012      11.010759       0.456591       1.276266      -0.710033      -0.030977      -0.001034       0.015447       0.034630       0.000142      -0.004833      -0.000600       0.011240      -0.001131      -0.005527      -0.002938       0.008466              1.978687       2.108010       0.022074      -0.189816       1.890234      -0.047823       1.937816          -0.000001
           29              H       9.084669      11.279118      15.352889       0.108570       1.145028 0.86269741E+01  0.85680658E+02                                 1.755761                            1.678669      -1.002912       2.393097                    0.998556       3.486252       9.586288       0.503476       1.224906      -0.721960       0.030133       0.011149       0.011852       0.034246      -0.003274       0.004925       0.006505       0.016386      -0.032633      -0.015671       0.000838       0.014833              1.769365       1.932334       0.210829       0.332206       1.725360       0.301326       1.650402           0.000000
           30              H       9.257235       9.359825      14.075025       0.107121       1.069670 0.75689893E+01  0.73088005E+02                                 1.705067                            1.589860      -0.951981       2.423014                    0.998045       3.468624       9.546367       0.506509       1.252307      -0.714697       0.033758      -0.017487      -0.004073       0.038236      -0.004424       0.003655       0.005507       0.018320      -0.027163      -0.013885      -0.001061       0.014946              1.753527       2.168427      -0.454555      -0.056555       1.691193       0.131742       1.400960          -0.000001
           31              H       5.378758       9.520408      13.318029       0.112902       1.105389 0.81268499E+01  0.79836283E+02                                 1.744332                            1.650849      -0.990170       2.409061                    0.997983       3.462213       9.592879       0.495797       1.257546      -0.714364      -0.032786      -0.011080      -0.019198       0.039576      -0.000627       0.007836       0.005511       0.021004      -0.030281      -0.015339      -0.002451       0.017790              1.774102       2.001841       0.321159       0.308546       1.688066       0.263738       1.632399           0.000000
           32              H       5.180732      11.376951      14.614413       0.113764       1.116180 0.84211196E+01  0.82472514E+02                                 1.685705                            1.629327      -0.832922       2.481944                    0.999386       3.261685       8.677215       0.529040       1.182165      -0.734229      -0.031839       0.014692      -0.000591       0.035070      -0.003711       0.004689       0.011826       0.013391      -0.026421      -0.019003       0.006714       0.012288              1.682020       2.003576      -0.272952      -0.072686       1.651873       0.125958       1.390613           0.000001
           33              H       5.302377       1.541433      15.940892       0.113625       1.025287 0.74922521E+01  0.71600602E+02                                 1.614881                            1.552649      -0.814287       2.489573                    0.999640       3.258090       8.695489       0.531174       1.206605      -0.727036      -0.023368      -0.000629       0.024723       0.034024      -0.007838      -0.010797      -0.007604       0.002183      -0.002153      -0.017553       0.006258       0.011295              1.621965       1.632405      -0.001967      -0.342832       1.455467      -0.133707       1.778022          -0.000001
           34              H       5.091149       3.380207      14.551909       0.111795       1.062124 0.75208136E+01  0.73483862E+02                                 1.780840                            1.647380      -1.213917       2.303109                    0.995380       3.721986      10.764664       0.463260       1.353176      -0.691670      -0.033101       0.021135       0.007881       0.040056      -0.007091      -0.008650      -0.001472       0.000389      -0.003877      -0.011888       0.001193       0.010695              1.862972       2.102236      -0.581139      -0.042083       1.997320      -0.031325       1.489359          -0.000000
           35              H       8.336886       2.199738      12.530939       0.119049       1.003338 0.71555222E+01  0.68090583E+02                                 1.635638                            1.549313      -0.856691       2.477076                    0.999249       3.322108       9.058434       0.511672       1.257964      -0.714325       0.028964       0.004433      -0.027034       0.039867      -0.007071      -0.010407      -0.003087       0.012956      -0.004858      -0.013953      -0.001131       0.015084              1.665158       1.663424       0.074287      -0.431562       1.446996      -0.196739       1.885053           0.000000
           36              H       8.495307       0.345288      13.882882       0.114300       1.111597 0.83037037E+01  0.81283302E+02                                 1.694931                            1.626802      -0.950370       2.426048                    0.998578       3.328304       8.940266       0.523538       1.195167      -0.730011       0.028383      -0.019942      -0.007507       0.035491      -0.008960      -0.012095      -0.007027       0.008967      -0.000088      -0.018812       0.003872       0.014940              1.711421       1.698319      -0.421718      -0.069232       1.971605      -0.033275       1.464341           0.000002
           37              H       5.419306       6.368407      14.790351       0.092891       0.976855 0.67069123E+01  0.63606995E+02                                 1.682123                            1.553736      -0.937142       2.431742                    0.997812       3.589078      10.187612       0.478477       1.349780      -0.692917       0.039619      -0.022611      -0.014366       0.047826      -0.008652       0.000081       0.006101       0.022131      -0.019259      -0.014866      -0.002552       0.017418              1.758647       2.042178      -0.495256      -0.201012       1.725624       0.209260       1.508139          -0.000001
           38              H       5.521148       7.542862      16.753447       0.126645       1.018426 0.74893573E+01  0.72658957E+02                                 1.703998                            1.626774      -0.988364       2.420169                    0.997976       3.453943       9.759264       0.476453       1.325077      -0.699527       0.030642       0.002925       0.018105       0.035711      -0.002980       0.005545       0.007845       0.019608       0.000498      -0.015316       0.003035       0.012281              1.724857       1.993438      -0.123397       0.378522       1.483186       0.064232       1.697946          -0.000002
           39              H       1.787890       8.759087      16.119144       0.129982       0.982351 0.70378026E+01  0.66658211E+02                                 1.609917                            1.535937      -0.848137       2.486528                    0.999439       3.261855       8.858179       0.514456       1.257016      -0.714835      -0.029401       0.019112       0.008010       0.035970      -0.010170       0.003078       0.006848       0.011001      -0.003460      -0.015008       0.002801       0.012207              1.625026       1.919616      -0.371397      -0.110968       1.491771       0.151803       1.463690          -0.000001
           40              H       1.829381       7.652120      14.128269       0.101593       1.074307 0.74636209E+01  0.72787676E+02                                 1.799489                            1.644399      -1.177911       2.322440                    0.995512       3.689602      10.661745       0.462276       1.358614      -0.690961      -0.040222       0.003161      -0.027952       0.049082      -0.006874       0.005630       0.004009       0.015934       0.003601      -0.013458       0.001855       0.011603              1.890526       2.241877      -0.035296       0.586196       1.458228       0.046445       1.971474          -0.000001
           41              H       8.042676       8.335607       6.400895       0.109855       1.097874 0.80695147E+01  0.78716149E+02                                 1.697364                            1.615212      -0.983612       2.408698                    0.997807       3.412298       9.260224       0.517901       1.212391      -0.724741      -0.031001       0.021929      -0.003614       0.038145      -0.012751       0.003490      -0.006041       0.003105      -0.001743      -0.013009      -0.002824       0.015833              1.714233       2.021888      -0.343689      -0.031249       1.685828      -0.122802       1.434982          -0.000001
           42              H       0.150877       8.414944       4.697077       0.107401       1.151806 0.85797458E+01  0.85769539E+02                                 1.810046                            1.707875      -1.209891       2.295202                    0.996264       3.669968      10.389063       0.480594       1.274880      -0.709155      -0.008846       0.019615      -0.024388       0.032524      -0.010565       0.001755      -0.007110       0.010738       0.008854      -0.014903       0.001617       0.013285              1.860181       1.486729      -0.110860      -0.041318       1.930111      -0.506470       2.163702           0.000000
           43              H       2.473437       5.920927       6.667117       0.101488       0.972798 0.69622891E+01  0.66660492E+02                                 1.674289                            1.581523      -0.975525       2.406896                    0.997071       3.654428      10.428626       0.474853       1.347194      -0.693126       0.026302      -0.017697       0.004117       0.031967      -0.009854      -0.003438      -0.010478       0.007095       0.008210      -0.017459       0.005853       0.011607              1.715680       2.015378      -0.494192       0.050638       1.655863      -0.095414       1.475799          -0.000001
           44              H       0.976927       5.877244       8.407975       0.108824       1.002091 0.71865960E+01  0.69797407E+02                                 1.746138                            1.636621      -1.227698       2.293132                    0.994867       3.803082      11.159588       0.451217       1.397669      -0.682436       0.008916      -0.020076       0.030578       0.037651      -0.010004       0.002222      -0.007183       0.008909       0.002489      -0.013201      -0.000201       0.013402              1.806360       1.543082      -0.100755       0.068760       1.707661      -0.473410       2.168336          -0.000000
           45              H       3.355123       7.029830       4.796620       0.098431       1.275840 0.10549031E+02  0.11087928E+03                                 1.946224                            1.894790      -1.128626       2.333481                    0.994917       3.812012      11.010757       0.456591       1.276265      -0.710033       0.030977      -0.001034       0.015447       0.034630      -0.000142       0.004833      -0.000600       0.011240      -0.001131      -0.005527      -0.002938       0.008466              1.978686       2.108010      -0.022074       0.189816       1.890234      -0.047823       1.937816          -0.000001
           46              H       0.345131       5.547906       3.778033       0.108570       1.145028 0.86269753E+01  0.85680672E+02                                 1.755761                            1.678669      -1.002912       2.393097                    0.998556       3.486252       9.586288       0.503476       1.224906      -0.721960      -0.030133       0.011149       0.011852       0.034246       0.003274      -0.004925       0.006505       0.016386      -0.032633      -0.015671       0.000838       0.014833              1.769365       1.932334      -0.210829      -0.332206       1.725360       0.301326       1.650402           0.000000
           47              H       0.172565       3.628613       2.500169       0.107121       1.069670 0.75689870E+01  0.73087980E+02                                 1.705067                            1.589859      -0.951981       2.423014                    0.998045       3.468624       9.546368       0.506509       1.252308      -0.714697      -0.033758      -0.017487      -0.004073       0.038236       0.004424      -0.003655       0.005507       0.018320      -0.027163      -0.013885      -0.001061       0.014946              1.753527       2.168428       0.454555       0.056555       1.691192       0.131742       1.400960          -0.000001
           48              H       4.051042       3.789195       1.743173       0.112902       1.105389 0.81268454E+01  0.79836230E+02                                 1.744331                            1.650849      -0.990170       2.409061                    0.997983       3.462212       9.592876       0.495797       1.257546      -0.714364       0.032786      -0.011080      -0.019198       0.039576       0.000627      -0.007836       0.005511       0.021004      -0.030281      -0.015339      -0.002451       0.017790              1.774102       2.001840      -0.321159      -0.308546       1.688066       0.263738       1.632399           0.000000
           49              H       4.249068       5.645738       3.039557       0.113764       1.116179 0.84211125E+01  0.82472429E+02                                 1.685704                            1.629327      -0.832922       2.481944                    0.999386       3.261684       8.677212       0.529040       1.182165      -0.734229       0.031839       0.014692      -0.000591       0.035070       0.003711      -0.004689       0.011826       0.013391      -0.026421      -0.019003       0.006714       0.012288              1.682020       2.003575       0.272952       0.072686       1.651872       0.125958       1.390612           0.000001
           50              H       4.127423       9.128721       4.366036       0.113625       1.025287 0.74922547E+01  0.71600630E+02                                 1.614881                            1.552649      -0.814287       2.489573                    0.999640       3.258091       8.695491       0.531174       1.206605      -0.727036       0.023368      -0.000629       0.024723       0.034024       0.007838       0.010797      -0.007604       0.002183      -0.002153      -0.017553       0.006258       0.011295              1.621964       1.632404       0.001967       0.342832       1.455467      -0.133707       1.778022          -0.000001
           51              H       4.338651      10.967495       2.977053       0.111795       1.062123 0.75208070E+01  0.73483790E+02                                 1.780840                            1.647380      -1.213917       2.303109                    0.995380       3.721985      10.764664       0.463260       1.353177      -0.691669       0.033101       0.021135       0.007881       0.040056       0.007091       0.008650      -0.001472       0.000389      -0.003877      -0.011888       0.001193       0.010695              1.862972       2.102236       0.581139       0.042083       1.997320      -0.031325       1.489359          -0.000000
           52              H       1.092914       9.787025       0.956083       0.119049       1.003338 0.71555262E+01  0.68090631E+02                                 1.635639                            1.549314      -0.856691       2.477076                    0.999249       3.322109       9.058438       0.511672       1.257965      -0.714325      -0.028964       0.004433      -0.027034       0.039867       0.007071       0.010407      -0.003087       0.012956      -0.004858      -0.013954      -0.001131       0.015084              1.665158       1.663424      -0.074287       0.431563       1.446996      -0.196739       1.885054           0.000000
           53              H       0.934493       7.932575       2.308026       0.114300       1.111598 0.83037085E+01  0.81283357E+02                                 1.694932                            1.626802      -0.950371       2.426048                    0.998578       3.328305       8.940268       0.523538       1.195167      -0.730011      -0.028383      -0.019942      -0.007507       0.035491       0.008960       0.012095      -0.007027       0.008967      -0.000088      -0.018812       0.003872       0.014940              1.711421       1.698319       0.421718       0.069232       1.971605      -0.033275       1.464341           0.000002
           54              H       4.010494       0.637194       3.215495       0.092891       0.976855 0.67069153E+01  0.63607029E+02                                 1.682124                            1.553736      -0.937142       2.431742                    0.997812       3.589078      10.187612       0.478477       1.349780      -0.692917      -0.039619      -0.022611      -0.014366       0.047826       0.008652      -0.000081       0.006101       0.022131      -0.019259      -0.014866      -0.002552       0.017418              1.758647       2.042178       0.495257       0.201012       1.725625       0.209260       1.508139          -0.000001
           55              H       3.908652       1.811649       5.178591       0.126645       1.018426 0.74893585E+01  0.72658967E+02                                 1.703998                            1.626774      -0.988364       2.420169                    0.997976       3.453943       9.759262       0.476453       1.325077      -0.699527      -0.030642       0.002925       0.018105       0.035711       0.002980      -0.005545       0.007845       0.019608       0.000498      -0.015316       0.003035       0.012281              1.724857       1.993438       0.123397      -0.378522       1.483186       0.064231       1.697946          -0.000002
           56              H       7.641910       3.027874       4.544288       0.129982       0.982351 0.70378039E+01  0.66658223E+02                                 1.609916                            1.535937      -0.848138       2.486527                    0.999439       3.261856       8.858180       0.514457       1.257016      -0.714835       0.029401       0.019112       0.008010       0.035970       0.010170      -0.003078       0.006848       0.011001      -0.003460      -0.015008       0.002801       0.012207              1.625025       1.919616       0.371396       0.110968       1.491770       0.151803       1.463690          -0.000001
           57              H       7.600419       1.920908       2.553413       0.101593       1.074307 0.74636175E+01  0.72787636E+02                                 1.799489                            1.644399      -1.177911       2.322440                    0.995512       3.689601      10.661743       0.462276       1.358615      -0.690961       0.040222       0.003161      -0.027952       0.049082       0.006874      -0.005630       0.004009       0.015934       0.003601      -0.013458       0.001855       0.011603              1.890526       2.241877       0.035296      -0.586196       1.458228       0.046445       1.971474          -0.000001
           58              H       8.042676      10.714106       5.173961       0.109855       1.097874 0.80695068E+01  0.78716058E+02                                 1.697364                            1.615211      -0.983611       2.408698                    0.997807       3.412297       9.260222       0.517901       1.212392      -0.724741      -0.031001      -0.021929       0.003614       0.038145       0.012751      -0.003490      -0.006041       0.003105      -0.001743      -0.013009      -0.002824       0.015833              1.714232       2.021888       0.343689       0.031249       1.685827      -0.122802       1.434982          -0.000001
           59              H       0.150877      10.634768       6.877779       0.107402       1.151806 0.85797469E+01  0.85769557E+02                                 1.810046                            1.707876      -1.209891       2.295202                    0.996264       3.669968      10.389065       0.480594       1.274880      -0.709155      -0.008846      -0.019615       0.024388       0.032524       0.010565      -0.001755      -0.007110       0.010738       0.008854      -0.014903       0.001617       0.013285              1.860181       1.486729       0.110860       0.041318       1.930111      -0.506471       2.163702           0.000000
           60              H       2.473437      -0.189715       4.907739       0.101488       0.972797 0.69622859E+01  0.66660455E+02                                 1.674289                            1.581522      -0.975525       2.406896                    0.997071       3.654428      10.428626       0.474853       1.347194      -0.693126       0.026302       0.017697      -0.004117       0.031967       0.009854       0.003438      -0.010478       0.007095       0.008210      -0.017459       0.005853       0.011607              1.715680       2.015378       0.494192      -0.050638       1.655862      -0.095414       1.475799          -0.000001
           61              H       0.976927      -0.146031       3.166881       0.108824       1.002091 0.71865987E+01  0.69797443E+02                                 1.746139                            1.636622      -1.227699       2.293132                    0.994867       3.803082      11.159590       0.451217       1.397670      -0.682436       0.008916       0.020076      -0.030578       0.037651       0.010004      -0.002222      -0.007183       0.008909       0.002489      -0.013201      -0.000201       0.013402              1.806360       1.543082       0.100755      -0.068760       1.707662      -0.473411       2.168336          -0.000000
           62              H       3.355123      12.019882       6.778236       0.098431       1.275840 0.10549033E+02  0.11087930E+03                                 1.946225                            1.894790      -1.128626       2.333481                    0.994917       3.812012      11.010758       0.456591       1.276265      -0.710033       0.030977       0.001034      -0.015447       0.034630       0.000142      -0.004833      -0.000600       0.011240      -0.001131      -0.005527      -0.002938       0.008466              1.978687       2.108010       0.022074      -0.189816       1.890234      -0.047823       1.937816          -0.000001
           63              H       0.345131       0.183307       7.796823       0.108570       1.145028 0.86269753E+01  0.85680679E+02                                 1.755761                            1.678669      -1.002912       2.393097                    0.998556       3.486252       9.586291       0.503476       1.224907      -0.721959      -0.030133      -0.011149      -0.011852       0.034246      -0.003274       0.004925       0.006505       0.016386      -0.032633      -0.015671       0.000838       0.014833              1.769366       1.932334       0.210829       0.332206       1.725360       0.301326       1.650403           0.000000
           64              H       0.172565       2.102600       9.074687       0.107121       1.069670 0.75689900E+01  0.73088016E+02                                 1.705067                            1.589860      -0.951981       2.423014                    0.998045       3.468624       9.546368       0.506509       1.252307      -0.714697      -0.033758       0.017487       0.004073       0.038236      -0.004424       0.003655       0.005507       0.018320      -0.027163      -0.013885      -0.001061       0.014946              1.753527       2.168428      -0.454556      -0.056555       1.691193       0.131742       1.400960          -0.000001
           65              H       4.051042       1.942017       9.831683       0.112902       1.105389 0.81268501E+01  0.79836283E+02                                 1.744332                            1.650849      -0.990170       2.409061                    0.997983       3.462213       9.592878       0.495797       1.257546      -0.714364       0.032786       0.011080       0.019198       0.039576      -0.000627       0.007836       0.005511       0.021004      -0.030281      -0.015339      -0.002451       0.017790              1.774102       2.001841       0.321159       0.308546       1.688066       0.263738       1.632399           0.000000
           66              H       4.249068       0.085474       8.535299       0.113764       1.116180 0.84211213E+01  0.82472538E+02                                 1.685705                            1.629328      -0.832922       2.481944                    0.999386       3.261685       8.677216       0.529040       1.182165      -0.734229       0.031839      -0.014692       0.000591       0.035070      -0.003711       0.004689       0.011826       0.013391      -0.026421      -0.019003       0.006714       0.012288              1.682021       2.003576      -0.272952      -0.072686       1.651873       0.125958       1.390613           0.000001
           67              H       4.127423       9.920992       7.208820       0.113625       1.025287 0.74922522E+01  0.71600602E+02                                 1.614881                            1.552649      -0.814287       2.489573                    0.999640       3.258090       8.695489       0.531174       1.206605      -0.727036       0.023368       0.000629      -0.024723       0.034024      -0.007838      -0.010797      -0.007604       0.002183      -0.002153      -0.017553       0.006258       0.011295              1.621965       1.632405      -0.001967      -0.342832       1.455467      -0.133707       1.778022          -0.000001
           68              H       4.338651       8.082218       8.597803       0.111795       1.062124 0.75208128E+01  0.73483855E+02                                 1.780841                            1.647381      -1.213917       2.303109                    0.995380       3.721986      10.764665       0.463260       1.353176      -0.691670       0.033101      -0.021135      -0.007881       0.040056      -0.007091      -0.008650      -0.001472       0.000389      -0.003877      -0.011888       0.001193       0.010695              1.862972       2.102236      -0.581139      -0.042083       1.997320      -0.031325       1.489359          -0.000000
           69              H       1.092914       9.262687      10.618773       0.119049       1.003338 0.71555256E+01  0.68090626E+02                                 1.635639                            1.549314      -0.856691       2.477076                    0.999249       3.322109       9.058439       0.511672       1.257965      -0.714325      -0.028964      -0.004433       0.027034       0.039867      -0.007071      -0.010407      -0.003087       0.012956      -0.004858      -0.013954      -0.001131       0.015084              1.665158       1.663424       0.074287      -0.431563       1.446996      -0.196739       1.885054           0.000000
           70              H       0.934493      11.117137       9.266830       0.114300       1.111598 0.83037090E+01  0.81283365E+02                                 1.694932                            1.626802      -0.950371       2.426048                    0.998578       3.328305       8.940269       0.523538       1.195167      -0.730011      -0.028383       0.019942       0.007507       0.035491      -0.008960      -0.012095      -0.007027       0.008967      -0.000088      -0.018812       0.003872       0.014940              1.711422       1.698319      -0.421718      -0.069232       1.971605      -0.033275       1.464341           0.000002
           71              H       4.010494       5.094018       8.359361       0.092891       0.976855 0.67069127E+01  0.63607001E+02                                 1.682124                            1.553736      -0.937142       2.431742                    0.997812       3.589078      10.187613       0.478477       1.349780      -0.692916      -0.039619       0.022611       0.014366       0.047826      -0.008652       0.000081       0.006101       0.022131      -0.019259      -0.014866      -0.002552       0.017418              1.758647       2.042178      -0.495256      -0.201012       1.725624       0.209260       1.508139          -0.000001
           72              H       3.908652       3.919563       6.396265       0.126645       1.018426 0.74893573E+01  0.72658957E+02                                 1.703998                            1.626774      -0.988364       2.420169                    0.997976       3.453943       9.759264       0.476453       1.325077      -0.699527      -0.030642      -0.002925      -0.018105       0.035711      -0.002980       0.005545       0.007845       0.019608       0.000498      -0.015316       0.003035       0.012281              1.724857       1.993438      -0.123397       0.378522       1.483186       0.064232       1.697946          -0.000002
           73              H       7.641910       2.703338       7.030568       0.129982       0.982351 0.70378059E+01  0.66658246E+02                                 1.609916                            1.535937      -0.848137       2.486528                    0.999439       3.261856       8.858180       0.514457       1.257016      -0.714835       0.029401      -0.019112      -0.008010       0.035970      -0.010170       0.003078       0.006848       0.011001      -0.003460      -0.015008       0.002801       0.012207              1.625026       1.919616      -0.371397      -0.110968       1.491771       0.151803       1.463690          -0.000001
           74              H       7.600419       3.810305       9.021443       0.101593       1.074307 0.74636164E+01  0.72787625E+02                                 1.799489                            1.644399      -1.177911       2.322440                    0.995512       3.689601      10.661744       0.462276       1.358615      -0.690961       0.040222      -0.003161       0.027952       0.049082      -0.006874       0.005630       0.004009       0.015934       0.003601      -0.013458       0.001855       0.011603              1.890526       2.241877      -0.035296       0.586196       1.458228       0.046445       1.971474          -0.000001
           75              C       1.386181       4.464459      14.482228       0.592643      24.094183 0.25175440E+03  0.52365092E+04                                 7.764995                            5.659453      -0.099674       2.020892                    0.999464      22.663048      64.173828       0.617217       0.477093      -1.014208       0.028640       0.002713      -0.060583       0.067067       0.027859       0.030723       0.050494      -0.118832      -0.068765      -0.068896      -0.033625       0.102521              9.396327      11.166455      -0.280312      -3.509593       5.622141      -2.347353      11.400384           0.000002
           76              C       0.380964       4.364080      15.581377      -0.030229      35.942168 0.42657017E+03  0.99388079E+04                                 9.501932                            6.886880       0.016542       2.015598                    0.999413      27.174612      76.699857       0.630487       0.416952      -1.068392      -0.034541      -0.005381       0.025456       0.043244      -0.000361       0.005534       0.000225       0.004620      -0.008436      -0.006000      -0.000882       0.006882             11.659151      12.496653      -0.373457      -5.569419       7.470354      -3.623640      15.010445           0.000000
           77              C       0.601621       3.619844      16.679367      -0.093435      31.843552 0.41013955E+03  0.95533518E+04                                 8.861654                            6.858324      -0.041859       1.964222                    0.999619      29.151266      84.872768       0.611429       0.430067      -1.050082      -0.033010       0.000206       0.009617       0.034382      -0.012568       0.013471       0.009928       0.001529      -0.070468      -0.032272       0.007695       0.024577             10.072401       9.641253      -0.658775      -3.704871       7.692607      -3.397069      12.883342           0.000000
           78              C       9.109187       3.579868      17.709530      -0.161447      32.003226 0.43247767E+03  0.10214668E+05                                 8.877581                            7.024357      -0.018172       1.969631                    0.998998      29.927670      87.924840       0.606129       0.427839      -1.050772       0.017837      -0.004142      -0.034026       0.038641      -0.000352       0.014238      -0.001376      -0.019085       0.059304      -0.024053      -0.000422       0.024475              9.957283       9.990322      -1.802184      -3.911485       8.157630      -2.048960      11.723898           0.000000
           79              C       7.970067       4.293898      17.656054       0.127302      31.476459 0.39197162E+03  0.89927747E+04                                 8.925800                            6.758001      -0.123756       1.983669                    0.999579      26.094991      74.461946       0.611018       0.436931      -1.049952      -0.020256       0.002428       0.022096       0.030074       0.014530      -0.024761       0.013552       0.018834       0.050962      -0.037260       0.002145       0.035115             10.542446       9.553250      -1.997109      -4.165003       7.548220      -1.585299      14.525869           0.000001
           80              C       7.739037       5.043887      16.542784      -0.168115      33.658837 0.44825950E+03  0.10667318E+05                                 9.151927                            7.121038       0.083806       1.996657                    0.999402      30.115000      88.391082       0.606725       0.424217      -1.054527       0.020724      -0.005553      -0.021956       0.030698      -0.022715       0.005549       0.003032       0.022116      -0.047058      -0.022208      -0.011097       0.033305             10.457237       9.737757      -1.625967      -3.070947       7.224420      -2.660671      14.409535          -0.000004
           81              C       8.637697       5.078318      15.498732      -0.102262      32.432338 0.44518099E+03  0.10607701E+05                                 9.061071                            7.198694      -0.109954       1.939236                    0.999483      29.894973      88.669216       0.588870       0.436518      -1.043872      -0.002681      -0.020343       0.021362       0.029620       0.001325       0.014298      -0.016293      -0.028921       0.006903      -0.025928      -0.000473       0.026401             10.238790      11.318101      -1.580392      -3.550581       6.832112      -2.011764      12.566157          -0.000001
           82              C       6.953535       4.366637      18.782056      -0.152024      37.838850 0.47361489E+03  0.11430641E+05                                10.073906                            7.345306      -0.516417       1.840098                    0.995064      29.565234      87.486684       0.594067       0.427195      -1.052332       0.037199      -0.004162       0.018127       0.041589       0.000535       0.014381       0.001116       0.037791      -0.018638      -0.015989      -0.012070       0.028059             12.707885       8.125974       0.806382      -2.953509      16.274055      -0.345326      13.723625           0.000001
           83              C       7.121385       5.646286      19.599241       0.115656      33.814357 0.41593778E+03  0.96538702E+04                                 9.308262                            6.914739      -0.147433       1.968157                    0.999549      26.427886      75.050352       0.612179       0.431077      -1.056924      -0.002823      -0.030985      -0.003826       0.031347      -0.003077       0.007033       0.026589      -0.053824       0.027779      -0.034051      -0.009145       0.043195             11.323102       8.911742       0.049722      -1.027055      16.339330       6.249171       8.718233           0.000001
           84              C       8.324627       6.264279      19.776799      -0.168654      33.656130 0.44084784E+03  0.10427334E+05                                 9.083408                            7.024781       0.082249       1.992253                    0.999633      30.063342      87.423441       0.616898       0.419767      -1.059336       0.002228       0.024158       0.027804       0.036900      -0.017024      -0.019496       0.004294       0.021030      -0.041179      -0.023968      -0.010586       0.034553             10.391803       8.919045       1.653551      -0.225961      13.907735       5.546695       8.348630          -0.000000
           85              C       8.431184       7.416191      20.559259      -0.105436      33.690539 0.41994486E+03  0.98008217E+04                                 9.065019                            6.841217       0.066397       1.988018                    0.999533      29.261909      84.182416       0.627957       0.417932      -1.061817      -0.016776      -0.026360      -0.005068       0.031654       0.018209       0.009139      -0.009550       0.027874      -0.037000      -0.027467      -0.002039       0.029506             10.441074       9.642831       0.668575      -0.828045      13.193575       5.539587       8.486815          -0.000001
           86              C       7.349586       7.938216      21.191246      -0.028976      35.628678 0.41890422E+03  0.96825178E+04                                 9.341334                            6.760786       0.000255       2.006725                    0.999384      26.931222      74.859720       0.647622       0.409177      -1.077149      -0.005550      -0.042976      -0.015288       0.045951       0.008650      -0.005266      -0.009129      -0.002439       0.011061      -0.011041      -0.004782       0.015823             11.366878       9.801106       0.923378      -0.263939      14.551437       6.941534       9.748091           0.000001
           87              C       6.135971       7.321178      20.996789      -0.100150      32.214787 0.41856015E+03  0.97914417E+04                                 8.895580                            6.903498      -0.052240       1.954408                    0.999624      29.412342      85.596500       0.613205       0.426984      -1.052800       0.022590      -0.026195       0.000752       0.034599      -0.008648      -0.019243      -0.010886       0.039415       0.008651      -0.030576      -0.000745       0.031321             10.109906       9.333141       0.832048      -0.011714      12.893004       5.247828       8.103572           0.000002
           88              C       6.017155       6.208479      20.223588      -0.165512      32.509396 0.42425283E+03  0.99259113E+04                                 8.831151                            6.857185       0.209557       2.035098                    0.999817      29.618584      85.293111       0.629886       0.415622      -1.063370       0.010160       0.010333       0.031183       0.034385       0.021315       0.001860      -0.001428       0.038491      -0.051556      -0.021191      -0.016143       0.037334             10.037514       8.795662      -0.864528      -1.089659      13.261712       5.353975       8.055166           0.000003
           89              C       7.457086       9.148078      22.066537       0.607674      23.555060 0.24148526E+03  0.49587675E+04                                 7.565175                            5.507667       0.049673       2.074748                    0.999541      22.125174      61.755097       0.633209       0.471060      -1.019926       0.011786       0.047169       0.042435       0.064533      -0.033102       0.039420      -0.076491      -0.002777       0.073740      -0.071729      -0.035527       0.107256              9.090012       8.845064       1.353610      -1.000808      10.339366       4.198169       8.085604           0.000001
           90              C       6.895070       3.130699      19.680496       0.124470      33.238939 0.40872817E+03  0.94430959E+04                                 9.232725                            6.867579      -0.106060       1.986821                    0.999544      26.132546      73.988755       0.612664       0.432717      -1.056151       0.006693       0.021425      -0.016427       0.027815      -0.007012      -0.015524      -0.027160      -0.038108       0.004512      -0.035923      -0.002647       0.038570             11.431911       7.720050       3.259944       0.262624      16.543451      -5.707642      10.032233           0.000002
           91              C       5.904941       2.213722      19.482798      -0.153083      32.277044 0.41660754E+03  0.96940899E+04                                 8.805205                            6.791745       0.327990       2.080256                    0.999806      29.136130      83.429648       0.633956       0.415209      -1.064593      -0.002370      -0.031844       0.017455       0.036391      -0.003921       0.015062      -0.003590       0.030100       0.037082      -0.021835      -0.004532       0.026366             10.285337       8.019029       3.632670       0.251516      13.984281      -4.308859       8.852701           0.000000
           92              C       5.784239       1.100997      20.304612      -0.088033      33.732399 0.44305926E+03  0.10519801E+05                                 9.266613                            7.160889      -0.056890       1.959272                    0.999473      29.511377      86.708601       0.594370       0.434014      -1.047833       0.008302       0.031943      -0.000258       0.033005       0.010302      -0.004639       0.017308       0.039367      -0.019356      -0.031703       0.006255       0.025448             10.774984       8.820258       2.703645       0.858751      13.119327      -4.933014      10.385366          -0.000001
           93              C       6.707417       0.895943      21.332228      -0.045074      35.947019 0.44385316E+03  0.10422469E+05                                 9.453801                            7.001938       0.043727       2.019787                    0.999386      27.389487      77.070523       0.629718       0.414218      -1.072432       0.005406       0.041008      -0.025193       0.048432      -0.005917      -0.001157      -0.005113       0.021860       0.000350      -0.014382       0.002009       0.012372             11.536283       8.484445       2.743580       0.689659      14.525417      -6.296576      11.598986          -0.000000
           94              C       7.713576       1.806844      21.517657      -0.089911      31.723316 0.40833871E+03  0.94676357E+04                                 8.754733                            6.775036       0.090664       2.005832                    0.999689      28.779301      82.643192       0.626688       0.421535      -1.059068      -0.010905       0.007697      -0.024516       0.027914      -0.010387       0.011848       0.008258       0.041908       0.013071      -0.029205       0.003197       0.026008             10.100317       7.637322       2.327797       0.890005      13.127099      -4.782692       9.536530          -0.000000
           95              C       7.809760       2.917681      20.702787      -0.154054      32.216591 0.42915833E+03  0.10069017E+05                                 8.828567                            6.933771       0.155995       2.024752                    0.999526      29.412857      84.804582       0.621418       0.420100      -1.060584      -0.001360      -0.026949       0.014197       0.030490       0.021730       0.003968       0.004792       0.021245      -0.031879      -0.019355      -0.010997       0.030353             10.109322       6.795102       1.555387       1.048834      13.402276      -5.236902      10.130588           0.000004
           96              C       6.565970      -0.279675      22.234141       0.615726      23.799834 0.23850587E+03  0.49028693E+04                                 7.708368                            5.521928       0.009783       2.064581                    0.999676      22.291922      63.110219       0.621500       0.479417      -1.011215      -0.010276      -0.051407       0.049409       0.072039      -0.032418      -0.033340       0.085850      -0.012136       0.055650      -0.078967      -0.032286       0.111253              9.460718       9.102517       1.593285       0.895967      10.099461      -4.462014       9.180177          -0.000000
           97              C       4.676238      10.330778      19.672625       0.109697      26.593989 0.33148919E+03  0.73302571E+04                                 7.967246                            6.236650       0.078569       2.052346                    0.999093      25.879855      73.714633       0.629494       0.440012      -1.042797      -0.037313      -0.014793       0.011004       0.041619      -0.007291       0.027111      -0.028486      -0.009298      -0.076413      -0.048183       0.004946       0.043238              9.019369       9.745007       1.475870      -1.220545       7.163118       3.265072      10.149982          -0.000000
           98              C       4.737532       9.638653      18.471155      -0.190676      32.915562 0.44700759E+03  0.10601708E+05                                 8.964456                            7.091610       0.160811       2.027286                    0.999433      29.746483      86.404404       0.612123       0.421897      -1.058801      -0.002262      -0.000072       0.015859       0.016020      -0.013894      -0.015926      -0.007339       0.022194      -0.015642      -0.025548       0.000341       0.025207             10.050884       9.697637       2.178665       0.049850       8.403675       4.505836      12.051340          -0.000004
           99              C       3.654990       8.941369      18.015106       0.116601      34.448858 0.38720288E+03  0.88039694E+04                                 9.298129                            6.622439      -0.076082       1.998431                    0.999268      25.681867      71.558132       0.634216       0.424745      -1.063680      -0.002597      -0.000921       0.001326       0.003058      -0.017588       0.006898      -0.001067      -0.000108      -0.007143      -0.017588      -0.002621       0.020210             11.301387       9.464028       1.307570      -0.830115       8.540313       6.110758      15.899822          -0.000000
          100              C       2.546046       8.912802      18.853125      -0.183320      31.771876 0.42303397E+03  0.98522086E+04                                 8.621489                            6.806023       0.350972       2.089915                    0.999842      28.960486      82.165746       0.640479       0.410623      -1.070713       0.003187       0.004822       0.001854       0.006071       0.011056       0.010655      -0.005489       0.007405      -0.054574      -0.024137       0.002538       0.021600              9.585548       9.612055       0.779893      -2.188416       6.922765       3.755519      12.221823          -0.000002
          101              C       2.575278       9.589688      20.045336       0.098910      26.507313 0.33627224E+03  0.74535462E+04                                 7.902452                            6.244829       0.102622       2.056136                    0.999417      26.013152      73.884588       0.635408       0.434892      -1.047138       0.044886       0.024785      -0.004355       0.051459      -0.016871       0.000950      -0.036919       0.002131      -0.060273      -0.046609       0.005330       0.041279              8.842295       9.379151       1.180864      -1.448822       6.696166       3.137108      10.451569          -0.000001
          102              C       1.386181      -0.589322      20.242340       0.592643      24.094188 0.25175449E+03  0.52365113E+04                                 7.764996                            5.659454      -0.099674       2.020892                    0.999464      22.663048      64.173828       0.617217       0.477093      -1.014208       0.028640      -0.002713       0.060583       0.067067      -0.027859      -0.030723       0.050494      -0.118832      -0.068765      -0.068896      -0.033625       0.102521              9.396328      11.166453       0.280312       3.509593       5.622144      -2.347356      11.400387           0.000002
          103              C       0.380964      -0.488942      19.143191      -0.030229      35.942174 0.42657024E+03  0.99388099E+04                                 9.501933                            6.886881       0.016542       2.015598                    0.999413      27.174614      76.699866       0.630487       0.416952      -1.068392      -0.034541       0.005381      -0.025456       0.043244       0.000361      -0.005534       0.000225       0.004620      -0.008436      -0.006000      -0.000882       0.006882             11.659152      12.496652       0.373456       5.569418       7.470357      -3.623643      15.010448          -0.000000
          104              C       0.601621       0.255294      18.045201      -0.093435      31.843543 0.41013937E+03  0.95533467E+04                                 8.861652                            6.858323      -0.041859       1.964222                    0.999619      29.151266      84.872768       0.611429       0.430067      -1.050082      -0.033010      -0.000206      -0.009617       0.034382       0.012568      -0.013471       0.009928       0.001529      -0.070468      -0.032272       0.007695       0.024577             10.072399       9.641253       0.658773       3.704870       7.692604      -3.397069      12.883340           0.000000
          105              C       9.109187       0.295270      17.015038      -0.161447      32.003233 0.43247775E+03  0.10214670E+05                                 8.877582                            7.024358      -0.018172       1.969631                    0.998998      29.927673      87.924852       0.606129       0.427839      -1.050772       0.017837       0.004142       0.034026       0.038641       0.000352      -0.014238      -0.001376      -0.019085       0.059304      -0.024053      -0.000422       0.024475              9.957285       9.990324       1.802183       3.911487       8.157632      -2.048961      11.723900           0.000000
          106              C       7.970067      -0.418760      17.068514       0.127302      31.476463 0.39197177E+03  0.89927790E+04                                 8.925801                            6.758002      -0.123756       1.983669                    0.999579      26.094991      74.461945       0.611018       0.436931      -1.049952      -0.020256      -0.002428      -0.022096       0.030074      -0.014530       0.024761       0.013552       0.018834       0.050962      -0.037260       0.002145       0.035115             10.542447       9.553252       1.997109       4.165004       7.548222      -1.585299      14.525866           0.000001
          107              C       7.739037      -1.168750      18.181784      -0.168115      33.658824 0.44825943E+03  0.10667316E+05                                 9.151925                            7.121037       0.083807       1.996657                    0.999402      30.114999      88.391073       0.606725       0.424217      -1.054527       0.020724       0.005553       0.021956       0.030698       0.022715      -0.005549       0.003032       0.022116      -0.047058      -0.022208      -0.011097       0.033305             10.457233       9.737757       1.625967       3.070946       7.224418      -2.660668      14.409525          -0.000004
          108              C       8.637697      -1.203180      19.225836      -0.102262      32.432346 0.44518116E+03  0.10607706E+05                                 9.061072                            7.198695      -0.109954       1.939236                    0.999483      29.894972      88.669209       0.588870       0.436518      -1.043872      -0.002681       0.020343      -0.021362       0.029620      -0.001325      -0.014298      -0.016293      -0.028921       0.006903      -0.025928      -0.000473       0.026401             10.238791      11.318103       1.580394       3.550581       6.832114      -2.011763      12.566155          -0.000001
          109              C       6.953535      -0.491499      15.942512      -0.152024      37.838857 0.47361492E+03  0.11430642E+05                                10.073908                            7.345306      -0.516417       1.840098                    0.995064      29.565236      87.486694       0.594067       0.427195      -1.052332       0.037199       0.004162      -0.018127       0.041589      -0.000535      -0.014381       0.001116       0.037791      -0.018638      -0.015989      -0.012070       0.028059             12.707887       8.125975      -0.806384       2.953509      16.274061      -0.345328      13.723624           0.000001
          110              C       7.121385      11.547352      15.125327       0.115656      33.814377 0.41593801E+03  0.96538766E+04                                 9.308266                            6.914741      -0.147433       1.968157                    0.999549      26.427885      75.050347       0.612179       0.431077      -1.056924      -0.002823       0.030985       0.003826       0.031348       0.003077      -0.007033       0.026589      -0.053824       0.027779      -0.034051      -0.009145       0.043195             11.323108       8.911739      -0.049724       1.027054      16.339349       6.249177       8.718237           0.000001
          111              C       8.324627      10.929358      14.947769      -0.168654      33.656130 0.44084772E+03  0.10427331E+05                                 9.083409                            7.024780       0.082249       1.992253                    0.999633      30.063341      87.423442       0.616898       0.419767      -1.059336       0.002228      -0.024158      -0.027804       0.036900       0.017024       0.019496       0.004293       0.021030      -0.041179      -0.023968      -0.010586       0.034553             10.391804       8.919042      -1.653552       0.225961      13.907739       5.546698       8.348632          -0.000000
          112              C       8.431184       9.777447      14.165309      -0.105436      33.690544 0.41994484E+03  0.98008213E+04                                 9.065019                            6.841217       0.066397       1.988018                    0.999533      29.261911      84.182426       0.627957       0.417932      -1.061817      -0.016776       0.026360       0.005068       0.031654      -0.018209      -0.009139      -0.009550       0.027874      -0.037000      -0.027467      -0.002039       0.029506             10.441075       9.642829      -0.668578       0.828043      13.193579       5.539589       8.486816          -0.000000
          113              C       7.349586       9.255422      13.533322      -0.028976      35.628681 0.41890441E+03  0.96825233E+04                                 9.341336                            6.760788       0.000255       2.006725                    0.999384      26.931223      74.859727       0.647622       0.409177      -1.077149      -0.005550       0.042976       0.015288       0.045951      -0.008650       0.005266      -0.009129      -0.002439       0.011061      -0.011041      -0.004782       0.015823             11.366879       9.801108      -0.923379       0.263939      14.551439       6.941534       9.748090           0.000001
          114              C       6.135971       9.872460      13.727779      -0.100150      32.214778 0.41855988E+03  0.97914337E+04                                 8.895577                            6.903496      -0.052240       1.954409                    0.999624      29.412342      85.596496       0.613205       0.426984      -1.052800       0.022590       0.026195      -0.000752       0.034599       0.008648       0.019243      -0.010886       0.039415       0.008651      -0.030576      -0.000745       0.031321             10.109903       9.333138      -0.832048       0.011714      12.892999       5.247827       8.103571           0.000003
          115              C       6.017155      10.985158      14.500980      -0.165512      32.509402 0.42425282E+03  0.99259109E+04                                 8.831151                            6.857184       0.209558       2.035098                    0.999817      29.618584      85.293109       0.629886       0.415622      -1.063370       0.010160      -0.010333      -0.031183       0.034385      -0.021315      -0.001860      -0.001428       0.038491      -0.051555      -0.021191      -0.016143       0.037334             10.037514       8.795658       0.864524       1.089656      13.261718       5.353978       8.055168           0.000002
          116              C       7.457086       8.045559      12.658031       0.607674      23.555049 0.24148520E+03  0.49587660E+04                                 7.565173                            5.507666       0.049673       2.074748                    0.999541      22.125175      61.755100       0.633209       0.471060      -1.019926       0.011786      -0.047169      -0.042435       0.064533       0.033102      -0.039420      -0.076491      -0.002777       0.073740      -0.071729      -0.035527       0.107256              9.090007       8.845067      -1.353610       1.000810      10.339355       4.198161       8.085598           0.000001
          117              C       6.895070       0.744439      15.044072       0.124470      33.238933 0.40872797E+03  0.94430901E+04                                 9.232723                            6.867576      -0.106059       1.986822                    0.999544      26.132545      73.988747       0.612664       0.432717      -1.056151       0.006693      -0.021425       0.016427       0.027815       0.007012       0.015524      -0.027160      -0.038108       0.004512      -0.035923      -0.002647       0.038570             11.431910       7.720051      -3.259943      -0.262625      16.543445      -5.707641      10.032232           0.000002
          118              C       5.904941       1.661415      15.241770      -0.153083      32.277038 0.41660735E+03  0.96940846E+04                                 8.805204                            6.791744       0.327990       2.080256                    0.999806      29.136129      83.429647       0.633956       0.415209      -1.064593      -0.002370       0.031844      -0.017455       0.036391       0.003921      -0.015062      -0.003590       0.030100       0.037082      -0.021835      -0.004531       0.026366             10.285337       8.019031      -3.632671      -0.251516      13.984280      -4.308858       8.852699           0.000000
          119              C       5.784239       2.774140      14.419956      -0.088033      33.732401 0.44305922E+03  0.10519800E+05                                 9.266613                            7.160888      -0.056890       1.959272                    0.999473      29.511375      86.708593       0.594370       0.434014      -1.047833       0.008302      -0.031943       0.000258       0.033005      -0.010302       0.004639       0.017308       0.039367      -0.019356      -0.031703       0.006255       0.025448             10.774986       8.820257      -2.703645      -0.858749      13.119333      -4.933018      10.385367          -0.000001
          120              C       6.707417       2.979195      13.392340      -0.045074      35.947035 0.44385321E+03  0.10422471E+05                                 9.453803                            7.001938       0.043727       2.019788                    0.999386      27.389486      77.070515       0.629718       0.414217      -1.072432       0.005406      -0.041009       0.025193       0.048432       0.005917       0.001157      -0.005113       0.021860       0.000350      -0.014382       0.002009       0.012372             11.536288       8.484442      -2.743578      -0.689656      14.525429      -6.296587      11.598994          -0.000000
          121              C       7.713576       2.068293      13.206911      -0.089911      31.723329 0.40833879E+03  0.94676381E+04                                 8.754735                            6.775036       0.090664       2.005832                    0.999689      28.779303      82.643200       0.626688       0.421535      -1.059068      -0.010905      -0.007697       0.024516       0.027914       0.010387      -0.011848       0.008258       0.041908       0.013071      -0.029205       0.003197       0.026008             10.100321       7.637319      -2.327794      -0.890004      13.127107      -4.782701       9.536537          -0.000000
          122              C       7.809760       0.957457      14.021781      -0.154054      32.216589 0.42915808E+03  0.10069009E+05                                 8.828567                            6.933769       0.155996       2.024752                    0.999526      29.412855      84.804575       0.621418       0.420100      -1.060584      -0.001360       0.026949      -0.014197       0.030490      -0.021730      -0.003968       0.004792       0.021245      -0.031879      -0.019355      -0.010997       0.030353             10.109322       6.795102      -1.555386      -1.048835      13.402274      -5.236904      10.130590           0.000004
          123              C       6.565970       4.154812      12.490427       0.615726      23.799851 0.23850596E+03  0.49028717E+04                                 7.708372                            5.521929       0.009783       2.064581                    0.999676      22.291923      63.110224       0.621500       0.479417      -1.011215      -0.010276       0.051407      -0.049409       0.072039       0.032418       0.033340       0.085850      -0.012136       0.055650      -0.078967      -0.032286       0.111253              9.460725       9.102515      -1.593285      -0.895966      10.099473      -4.462024       9.180185          -0.000000
          124              C       4.676238       6.862859      15.051943       0.109697      26.593978 0.33148905E+03  0.73302533E+04                                 7.967245                            6.236649       0.078569       2.052346                    0.999093      25.879856      73.714640       0.629494       0.440012      -1.042797      -0.037313       0.014793      -0.011004       0.041619       0.007291      -0.027111      -0.028486      -0.009298      -0.076413      -0.048183       0.004946       0.043238              9.019367       9.745006      -1.475868       1.220545       7.163115       3.265071      10.149979          -0.000000
          125              C       4.737532       7.554984      16.253413      -0.190676      32.915567 0.44700778E+03  0.10601713E+05                                 8.964456                            7.091612       0.160811       2.027286                    0.999433      29.746484      86.404405       0.612123       0.421897      -1.058802      -0.002262       0.000072      -0.015859       0.016020       0.013894       0.015926      -0.007339       0.022194      -0.015642      -0.025548       0.000341       0.025207             10.050884       9.697634      -2.178663      -0.049847       8.403677       4.505838      12.051340          -0.000004
          126              C       3.654990       8.252269      16.709462       0.116602      34.448855 0.38720284E+03  0.88039683E+04                                 9.298128                            6.622439      -0.076082       1.998431                    0.999268      25.681861      71.558110       0.634216       0.424745      -1.063680      -0.002597       0.000921      -0.001326       0.003058       0.017588      -0.006898      -0.001067      -0.000108      -0.007143      -0.017588      -0.002621       0.020210             11.301387       9.464024      -1.307567       0.830120       8.540314       6.110760      15.899823           0.000000
          127              C       2.546046       8.280835      15.871443      -0.183321      31.771892 0.42303408E+03  0.98522117E+04                                 8.621492                            6.806023       0.350972       2.089915                    0.999842      28.960488      82.165752       0.640479       0.410623      -1.070713       0.003187      -0.004822      -0.001855       0.006071      -0.011056      -0.010655      -0.005489       0.007405      -0.054574      -0.024137       0.002538       0.021600              9.585551       9.612054      -0.779891       2.188418       6.922769       3.755523      12.221832          -0.000002
          128              C       2.575278       7.603950      14.679232       0.098910      26.507313 0.33627215E+03  0.74535437E+04                                 7.902452                            6.244828       0.102623       2.056136                    0.999417      26.013149      73.884576       0.635408       0.434892      -1.047138       0.044886      -0.024785       0.004355       0.051459       0.016871      -0.000950      -0.036919       0.002131      -0.060273      -0.046609       0.005330       0.041279              8.842296       9.379147      -1.180862       1.448824       6.696166       3.137111      10.451574          -0.000001
          129              C       8.043619       6.997966       8.667484       0.592643      24.094184 0.25175441E+03  0.52365094E+04                                 7.764996                            5.659454      -0.099674       2.020892                    0.999464      22.663049      64.173834       0.617217       0.477093      -1.014208      -0.028640      -0.002713       0.060583       0.067067       0.027859       0.030723       0.050494      -0.118832      -0.068765      -0.068896      -0.033625       0.102521              9.396327      11.166456      -0.280312      -3.509594       5.622141      -2.347353      11.400384           0.000002
          130              C       9.048836       7.098345       7.568335      -0.030229      35.942173 0.42657022E+03  0.99388095E+04                                 9.501933                            6.886881       0.016542       2.015598                    0.999413      27.174614      76.699868       0.630487       0.416952      -1.068392       0.034541       0.005381      -0.025456       0.043244      -0.000361       0.005534       0.000225       0.004620      -0.008436      -0.006000      -0.000882       0.006882             11.659152      12.496655      -0.373457      -5.569420       7.470355      -3.623640      15.010447          -0.000000
          131              C       8.828179       7.842581       6.470345      -0.093435      31.843550 0.41013952E+03  0.95533508E+04                                 8.861653                            6.858324      -0.041859       1.964222                    0.999619      29.151265      84.872763       0.611429       0.430066      -1.050082       0.033010      -0.000206      -0.009617       0.034382      -0.012568       0.013471       0.009928       0.001529      -0.070468      -0.032272       0.007695       0.024577             10.072400       9.641253      -0.658774      -3.704871       7.692606      -3.397069      12.883341           0.000000
          132              C       0.320613       7.882557       5.440182      -0.161447      32.003230 0.43247772E+03  0.10214670E+05                                 8.877581                            7.024357      -0.018172       1.969631                    0.998998      29.927672      87.924848       0.606129       0.427839      -1.050772      -0.017837       0.004142       0.034026       0.038640      -0.000352       0.014238      -0.001376      -0.019085       0.059304      -0.024053      -0.000422       0.024475              9.957284       9.990323      -1.802184      -3.911486       8.157631      -2.048961      11.723899           0.000000
          133              C       1.459733       7.168527       5.493658       0.127302      31.476461 0.39197164E+03  0.89927754E+04                                 8.925800                            6.758001      -0.123756       1.983669                    0.999579      26.094992      74.461947       0.611018       0.436931      -1.049952       0.020256      -0.002428      -0.022096       0.030074       0.014530      -0.024761       0.013552       0.018834       0.050962      -0.037260       0.002145       0.035115             10.542446       9.553250      -1.997109      -4.165003       7.548220      -1.585299      14.525869           0.000001
          134              C       1.690763       6.418538       6.606928      -0.168115      33.658837 0.44825950E+03  0.10667318E+05                                 9.151927                            7.121038       0.083806       1.996657                    0.999402      30.115000      88.391082       0.606725       0.424217      -1.054527      -0.020724       0.005553       0.021956       0.030698      -0.022715       0.005549       0.003032       0.022116      -0.047058      -0.022208      -0.011097       0.033305             10.457237       9.737757      -1.625967      -3.070947       7.224420      -2.660671      14.409535          -0.000004
          135              C       0.792103       6.384107       7.650980      -0.102262      32.432340 0.44518102E+03  0.10607702E+05                                 9.061072                            7.198694      -0.109954       1.939236                    0.999483      29.894974      88.669221       0.588870       0.436518      -1.043872       0.002681       0.020343      -0.021362       0.029620       0.001325       0.014298      -0.016293      -0.028921       0.006903      -0.025928      -0.000473       0.026401             10.238790      11.318102      -1.580392      -3.550581       6.832112      -2.011764      12.566157          -0.000001
          136              C       2.476265       7.095788       4.367656      -0.152024      37.838853 0.47361491E+03  0.11430641E+05                                10.073907                            7.345306      -0.516417       1.840098                    0.995064      29.565235      87.486688       0.594067       0.427195      -1.052332      -0.037199       0.004162      -0.018127       0.041589       0.000535       0.014381       0.001116       0.037791      -0.018638      -0.015989      -0.012070       0.028059             12.707885       8.125974       0.806382      -2.953509      16.274056      -0.345326      13.723625           0.000001
          137              C       2.308415       5.816139       3.550471       0.115656      33.814356 0.41593778E+03  0.96538701E+04                                 9.308262                            6.914739      -0.147433       1.968157                    0.999549      26.427886      75.050353       0.612179       0.431077      -1.056924       0.002823       0.030985       0.003826       0.031347      -0.003077       0.007033       0.026589      -0.053824       0.027779      -0.034051      -0.009145       0.043195             11.323102       8.911742       0.049722      -1.027055      16.339330       6.249171       8.718233           0.000001
          138              C       1.105173       5.198146       3.372913      -0.168655      33.656134 0.44084790E+03  0.10427336E+05                                 9.083410                            7.024782       0.082249       1.992253                    0.999633      30.063344      87.423452       0.616898       0.419767      -1.059336      -0.002228      -0.024158      -0.027804       0.036900      -0.017024      -0.019496       0.004294       0.021030      -0.041180      -0.023968      -0.010586       0.034553             10.391805       8.919046       1.653552      -0.225961      13.907738       5.546696       8.348631          -0.000000
          139              C       0.998616       4.046234       2.590453      -0.105436      33.690538 0.41994486E+03  0.98008217E+04                                 9.065018                            6.841217       0.066397       1.988018                    0.999533      29.261909      84.182417       0.627957       0.417932      -1.061817       0.016776       0.026360       0.005068       0.031654       0.018209       0.009139      -0.009550       0.027874      -0.037000      -0.027467      -0.002039       0.029506             10.441074       9.642832       0.668576      -0.828044      13.193575       5.539587       8.486815          -0.000000
          140              C       2.080214       3.524209       1.958466      -0.028976      35.628674 0.41890416E+03  0.96825162E+04                                 9.341334                            6.760785       0.000255       2.006725                    0.999384      26.931220      74.859713       0.647622       0.409177      -1.077149       0.005550       0.042976       0.015288       0.045951       0.008650      -0.005266      -0.009129      -0.002438       0.011061      -0.011041      -0.004782       0.015823             11.366877       9.801106       0.923378      -0.263939      14.551436       6.941534       9.748090           0.000001
          141              C       3.293829       4.141247       2.152923      -0.100150      32.214791 0.41856022E+03  0.97914436E+04                                 8.895580                            6.903499      -0.052240       1.954408                    0.999624      29.412344      85.596505       0.613205       0.426984      -1.052800      -0.022590       0.026195      -0.000752       0.034599      -0.008648      -0.019243      -0.010886       0.039415       0.008651      -0.030576      -0.000745       0.031321             10.109906       9.333141       0.832049      -0.011713      12.893005       5.247828       8.103573           0.000003
          142              C       3.412645       5.253946       2.926124      -0.165512      32.509395 0.42425281E+03  0.99259108E+04                                 8.831150                            6.857185       0.209558       2.035098                    0.999817      29.618584      85.293110       0.629886       0.415622      -1.063370      -0.010160      -0.010333      -0.031183       0.034385       0.021315       0.001860      -0.001428       0.038491      -0.051555      -0.021191      -0.016143       0.037334             10.037513       8.795662      -0.864528      -1.089659      13.261711       5.353974       8.055166           0.000002
          143              C       1.972714       2.314347       1.083175       0.607674      23.555063 0.24148530E+03  0.49587685E+04                                 7.565176                            5.507667       0.049672       2.074748                    0.999541      22.125176      61.755106       0.633209       0.471060      -1.019926      -0.011786      -0.047169      -0.042435       0.064533      -0.033102       0.039420      -0.076491      -0.002777       0.073740      -0.071729      -0.035527       0.107256              9.090013       8.845065       1.353610      -1.000808      10.339367       4.198170       8.085605           0.000001
          144              C       2.534730       8.331726       3.469216       0.124470      33.238939 0.40872817E+03  0.94430958E+04                                 9.232724                            6.867579      -0.106059       1.986822                    0.999544      26.132546      73.988753       0.612664       0.432717      -1.056151      -0.006693      -0.021425       0.016427       0.027815      -0.007012      -0.015524      -0.027160      -0.038108       0.004512      -0.035923      -0.002647       0.038570             11.431911       7.720050       3.259944       0.262624      16.543451      -5.707642      10.032232           0.000002
          145              C       3.524859       9.248703       3.666914      -0.153083      32.277050 0.41660763E+03  0.96940926E+04                                 8.805206                            6.791746       0.327989       2.080256                    0.999806      29.136133      83.429662       0.633956       0.415209      -1.064593       0.002370       0.031844      -0.017455       0.036391      -0.003921       0.015062      -0.003590       0.030100       0.037081      -0.021834      -0.004532       0.026366             10.285339       8.019030       3.632671       0.251515      13.984284      -4.308860       8.852702          -0.000000
          146              C       3.645561      10.361428       2.845100      -0.088033      33.732404 0.44305934E+03  0.10519804E+05                                 9.266614                            7.160889      -0.056890       1.959272                    0.999473      29.511380      86.708613       0.594370       0.434014      -1.047833      -0.008302      -0.031943       0.000258       0.033005       0.010302      -0.004639       0.017308       0.039367      -0.019355      -0.031703       0.006255       0.025448             10.774985       8.820259       2.703645       0.858751      13.119329      -4.933014      10.385367          -0.000001
          147              C       2.722383      10.566482       1.817484      -0.045074      35.947015 0.44385312E+03  0.10422468E+05                                 9.453800                            7.001937       0.043728       2.019788                    0.999386      27.389486      77.070513       0.629718       0.414217      -1.072432      -0.005406      -0.041008       0.025193       0.048432      -0.005917      -0.001157      -0.005113       0.021860       0.000350      -0.014382       0.002009       0.012372             11.536281       8.484444       2.743580       0.689659      14.525414      -6.296574      11.598984          -0.000000
          148              C       1.716224       9.655581       1.632055      -0.089911      31.723319 0.40833874E+03  0.94676368E+04                                 8.754733                            6.775036       0.090664       2.005832                    0.999689      28.779303      82.643199       0.626688       0.421535      -1.059068       0.010905      -0.007697       0.024516       0.027914      -0.010387       0.011848       0.008258       0.041908       0.013071      -0.029205       0.003197       0.026008             10.100317       7.637322       2.327797       0.890006      13.127099      -4.782692       9.536530          -0.000000
          149              C       1.620040       8.544744       2.446925      -0.154054      32.216590 0.42915831E+03  0.10069016E+05                                 8.828566                            6.933770       0.155996       2.024752                    0.999526      29.412856      84.804574       0.621418       0.420100      -1.060584       0.001360       0.026949      -0.014197       0.030490       0.021730       0.003968       0.004792       0.021245      -0.031880      -0.019355      -0.010998       0.030353             10.109321       6.795101       1.555387       1.048834      13.402274      -5.236901      10.130587           0.000004
          150              C       2.863830      11.742100       0.915571       0.615726      23.799836 0.23850589E+03  0.49028698E+04                                 7.708368                            5.521928       0.009783       2.064581                    0.999676      22.291923      63.110223       0.621500       0.479417      -1.011215       0.010276       0.051407      -0.049409       0.072039      -0.032418      -0.033340       0.085850      -0.012136       0.055650      -0.078967      -0.032286       0.111253              9.460718       9.102517       1.593285       0.895967      10.099461      -4.462015       9.180177           0.000000
          151              C       4.753562       1.131647       3.477087       0.109697      26.593989 0.33148919E+03  0.73302572E+04                                 7.967247                            6.236650       0.078569       2.052346                    0.999093      25.879855      73.714635       0.629494       0.440012      -1.042797       0.037313       0.014793      -0.011004       0.041619      -0.007291       0.027111      -0.028486      -0.009298      -0.076413      -0.048183       0.004946       0.043238              9.019369       9.745007       1.475870      -1.220545       7.163118       3.265073      10.149983          -0.000000
          152              C       4.692268       1.823772       4.678557      -0.190676      32.915561 0.44700756E+03  0.10601707E+05                                 8.964456                            7.091610       0.160811       2.027286                    0.999433      29.746482      86.404400       0.612123       0.421897      -1.058801       0.002262       0.000072      -0.015859       0.016020      -0.013894      -0.015926      -0.007339       0.022194      -0.015642      -0.025548       0.000341       0.025207             10.050884       9.697637       2.178665       0.049850       8.403675       4.505836      12.051339          -0.000004
          153              C       5.774810       2.521056       5.134606       0.116601      34.448858 0.38720287E+03  0.88039694E+04                                 9.298129                            6.622440      -0.076082       1.998431                    0.999268      25.681867      71.558133       0.634216       0.424745      -1.063680       0.002597       0.000921      -0.001326       0.003058      -0.017588       0.006898      -0.001067      -0.000108      -0.007143      -0.017588      -0.002621       0.020210             11.301388       9.464028       1.307570      -0.830115       8.540313       6.110758      15.899822          -0.000000
          154              C       6.883754       2.549623       4.296587      -0.183321      31.771876 0.42303397E+03  0.98522086E+04                                 8.621489                            6.806023       0.350972       2.089915                    0.999842      28.960486      82.165746       0.640479       0.410623      -1.070713      -0.003187      -0.004822      -0.001855       0.006071       0.011056       0.010655      -0.005489       0.007405      -0.054573      -0.024137       0.002538       0.021600              9.585548       9.612055       0.779893      -2.188416       6.922765       3.755519      12.221823          -0.000002
          155              C       6.854522       1.872737       3.104376       0.098910      26.507311 0.33627219E+03  0.74535449E+04                                 7.902452                            6.244829       0.102622       2.056136                    0.999417      26.013150      73.884582       0.635408       0.434892      -1.047138      -0.044886      -0.024785       0.004355       0.051459      -0.016871       0.000950      -0.036919       0.002131      -0.060273      -0.046609       0.005330       0.041279              8.842295       9.379151       1.180864      -1.448822       6.696166       3.137108      10.451569          -0.000001
          156              C       8.043619      12.051747       2.907372       0.592643      24.094189 0.25175449E+03  0.52365113E+04                                 7.764996                            5.659454      -0.099674       2.020892                    0.999464      22.663048      64.173828       0.617217       0.477093      -1.014208      -0.028640       0.002713      -0.060583       0.067067      -0.027859      -0.030723       0.050494      -0.118832      -0.068765      -0.068896      -0.033625       0.102521              9.396328      11.166453       0.280312       3.509593       5.622144      -2.347356      11.400387           0.000002
          157              C       9.048836      11.951367       4.006521      -0.030229      35.942178 0.42657029E+03  0.99388114E+04                                 9.501934                            6.886882       0.016541       2.015598                    0.999413      27.174616      76.699875       0.630487       0.416952      -1.068392       0.034541      -0.005381       0.025456       0.043244       0.000361      -0.005534       0.000225       0.004620      -0.008436      -0.006000      -0.000882       0.006882             11.659153      12.496653       0.373456       5.569419       7.470358      -3.623644      15.010449           0.000000
          158              C       8.828179      11.207131       5.104511      -0.093435      31.843546 0.41013941E+03  0.95533481E+04                                 8.861653                            6.858323      -0.041859       1.964222                    0.999619      29.151268      84.872777       0.611429       0.430067      -1.050082       0.033010       0.000206       0.009617       0.034382       0.012568      -0.013471       0.009928       0.001529      -0.070468      -0.032272       0.007695       0.024577             10.072400       9.641254       0.658773       3.704871       7.692605      -3.397070      12.883341           0.000000
          159              C       0.320613      11.167155       6.134674      -0.161447      32.003233 0.43247775E+03  0.10214670E+05                                 8.877582                            7.024358      -0.018172       1.969631                    0.998998      29.927673      87.924854       0.606129       0.427839      -1.050772      -0.017837      -0.004142      -0.034026       0.038641       0.000352      -0.014238      -0.001376      -0.019085       0.059304      -0.024053      -0.000422       0.024475              9.957285       9.990324       1.802183       3.911487       8.157632      -2.048961      11.723900           0.000000
          160              C       1.459733      11.881185       6.081198       0.127302      31.476465 0.39197180E+03  0.89927797E+04                                 8.925801                            6.758002      -0.123756       1.983669                    0.999579      26.094992      74.461947       0.611018       0.436931      -1.049952       0.020256       0.002428       0.022096       0.030074      -0.014530       0.024761       0.013552       0.018834       0.050962      -0.037260       0.002145       0.035115             10.542447       9.553252       1.997109       4.165004       7.548222      -1.585299      14.525866           0.000001
          161              C       1.690763      12.631175       4.967928      -0.168115      33.658829 0.44825952E+03  0.10667319E+05                                 9.151926                            7.121038       0.083806       1.996657                    0.999402      30.115002      88.391089       0.606725       0.424217      -1.054527      -0.020724      -0.005553      -0.021956       0.030698       0.022715      -0.005549       0.003032       0.022116      -0.047058      -0.022208      -0.011097       0.033305             10.457235       9.737758       1.625968       3.070946       7.224419      -2.660668      14.409528          -0.000004
          162              C       0.792103      12.665605       3.923876      -0.102262      32.432347 0.44518118E+03  0.10607706E+05                                 9.061072                            7.198695      -0.109954       1.939236                    0.999483      29.894973      88.669214       0.588870       0.436518      -1.043872       0.002681      -0.020343       0.021362       0.029620      -0.001325      -0.014298      -0.016293      -0.028921       0.006903      -0.025928      -0.000473       0.026401             10.238791      11.318104       1.580394       3.550581       6.832114      -2.011763      12.566155          -0.000001
          163              C       2.476265      11.953924       7.207200      -0.152024      37.838856 0.47361490E+03  0.11430641E+05                                10.073907                            7.345306      -0.516417       1.840098                    0.995064      29.565235      87.486688       0.594067       0.427195      -1.052332      -0.037199      -0.004162       0.018127       0.041589      -0.000535      -0.014381       0.001116       0.037791      -0.018638      -0.015989      -0.012070       0.028059             12.707886       8.125975      -0.806384       2.953509      16.274060      -0.345328      13.723623           0.000000
          164              C       2.308415      -0.084927       8.024385       0.115656      33.814376 0.41593801E+03  0.96538765E+04                                 9.308267                            6.914741      -0.147433       1.968157                    0.999549      26.427885      75.050350       0.612179       0.431077      -1.056924       0.002823      -0.030985      -0.003826       0.031347       0.003077      -0.007033       0.026589      -0.053824       0.027779      -0.034051      -0.009145       0.043195             11.323109       8.911740      -0.049724       1.027054      16.339349       6.249177       8.718237           0.000002
          165              C       1.105173       0.533067       8.201943      -0.168655      33.656132 0.44084776E+03  0.10427332E+05                                 9.083409                            7.024780       0.082249       1.992253                    0.999633      30.063343      87.423449       0.616898       0.419767      -1.059336      -0.002228       0.024158       0.027804       0.036900       0.017024       0.019496       0.004294       0.021030      -0.041179      -0.023968      -0.010586       0.034553             10.391805       8.919043      -1.653552       0.225961      13.907739       5.546698       8.348632          -0.000000
          166              C       0.998616       1.684978       8.984403      -0.105436      33.690537 0.41994472E+03  0.98008177E+04                                 9.065017                            6.841215       0.066397       1.988018                    0.999533      29.261907      84.182407       0.627957       0.417932      -1.061817       0.016776      -0.026360      -0.005068       0.031654      -0.018209      -0.009139      -0.009550       0.027874      -0.037000      -0.027467      -0.002039       0.029506             10.441073       9.642828      -0.668579       0.828043      13.193576       5.539588       8.486814          -0.000001
          167              C       2.080214       2.207003       9.616390      -0.028976      35.628677 0.41890435E+03  0.96825216E+04                                 9.341335                            6.760787       0.000255       2.006725                    0.999384      26.931221      74.859717       0.647622       0.409177      -1.077149       0.005550      -0.042976      -0.015288       0.045950      -0.008650       0.005266      -0.009129      -0.002439       0.011061      -0.011041      -0.004782       0.015823             11.366878       9.801107      -0.923379       0.263939      14.551437       6.941533       9.748089           0.000001
          168              C       3.293829       1.589965       9.421933      -0.100150      32.214780 0.41855991E+03  0.97914348E+04                                 8.895578                            6.903496      -0.052240       1.954409                    0.999624      29.412343      85.596502       0.613205       0.426984      -1.052800      -0.022590      -0.026195       0.000752       0.034599       0.008648       0.019243      -0.010886       0.039415       0.008651      -0.030576      -0.000745       0.031321             10.109904       9.333139      -0.832048       0.011714      12.893001       5.247828       8.103572           0.000003
          169              C       3.412645       0.477267       8.648732      -0.165512      32.509402 0.42425281E+03  0.99259108E+04                                 8.831151                            6.857184       0.209557       2.035098                    0.999817      29.618584      85.293112       0.629886       0.415622      -1.063370      -0.010160       0.010333       0.031183       0.034386      -0.021315      -0.001860      -0.001428       0.038491      -0.051555      -0.021191      -0.016143       0.037334             10.037515       8.795658       0.864524       1.089656      13.261718       5.353978       8.055168           0.000002
          170              C       1.972714       3.416866      10.491681       0.607674      23.555051 0.24148523E+03  0.49587666E+04                                 7.565173                            5.507666       0.049672       2.074748                    0.999541      22.125176      61.755103       0.633209       0.471060      -1.019926      -0.011786       0.047169       0.042435       0.064533       0.033102      -0.039420      -0.076491      -0.002777       0.073740      -0.071729      -0.035527       0.107256              9.090008       8.845068      -1.353611       1.000810      10.339356       4.198161       8.085599           0.000001
          171              C       2.534730      10.717986       8.105640       0.124470      33.238933 0.40872798E+03  0.94430902E+04                                 9.232723                            6.867577      -0.106059       1.986822                    0.999544      26.132545      73.988747       0.612664       0.432717      -1.056151      -0.006693       0.021425      -0.016427       0.027815       0.007012       0.015524      -0.027160      -0.038108       0.004512      -0.035923      -0.002647       0.038570             11.431910       7.720052      -3.259943      -0.262625      16.543445      -5.707641      10.032232           0.000002
          172              C       3.524859       9.801010       7.907942      -0.153083      32.277035 0.41660730E+03  0.96940832E+04                                 8.805203                            6.791743       0.327990       2.080256                    0.999806      29.136127      83.429640       0.633956       0.415209      -1.064593       0.002370      -0.031844       0.017455       0.036391       0.003921      -0.015062      -0.003590       0.030100       0.037081      -0.021835      -0.004531       0.026366             10.285336       8.019031      -3.632671      -0.251516      13.984279      -4.308858       8.852699          -0.000000
          173              C       3.645561       8.688285       8.729756      -0.088033      33.732401 0.44305923E+03  0.10519801E+05                                 9.266613                            7.160888      -0.056890       1.959272                    0.999473      29.511375      86.708593       0.594370       0.434014      -1.047833      -0.008302       0.031943      -0.000258       0.033005      -0.010301       0.004639       0.017308       0.039367      -0.019356      -0.031703       0.006255       0.025448             10.774986       8.820257      -2.703645      -0.858749      13.119333      -4.933018      10.385367          -0.000000
          174              C       2.722383       8.483230       9.757372      -0.045074      35.947033 0.44385318E+03  0.10422470E+05                                 9.453803                            7.001937       0.043728       2.019788                    0.999386      27.389485      77.070510       0.629718       0.414217      -1.072432      -0.005406       0.041008      -0.025193       0.048432       0.005917       0.001157      -0.005113       0.021860       0.000350      -0.014382       0.002009       0.012372             11.536288       8.484442      -2.743578      -0.689656      14.525428      -6.296586      11.598993          -0.000001
          175              C       1.716224       9.394132       9.942801      -0.089911      31.723330 0.40833880E+03  0.94676385E+04                                 8.754736                            6.775036       0.090664       2.005832                    0.999689      28.779304      82.643204       0.626688       0.421535      -1.059068       0.010905       0.007697      -0.024516       0.027914       0.010387      -0.011848       0.008258       0.041908       0.013071      -0.029205       0.003197       0.026008             10.100321       7.637319      -2.327794      -0.890004      13.127107      -4.782701       9.536537          -0.000000
          176              C       1.620040      10.504968       9.127931      -0.154054      32.216590 0.42915808E+03  0.10069009E+05                                 8.828567                            6.933768       0.155996       2.024752                    0.999526      29.412856      84.804578       0.621418       0.420100      -1.060584       0.001360      -0.026949       0.014197       0.030490      -0.021730      -0.003968       0.004792       0.021245      -0.031879      -0.019355      -0.010998       0.030353             10.109322       6.795102      -1.555386      -1.048835      13.402274      -5.236904      10.130590           0.000003
          177              C       2.863830       7.307613      10.659285       0.615726      23.799850 0.23850596E+03  0.49028717E+04                                 7.708372                            5.521929       0.009783       2.064581                    0.999676      22.291923      63.110224       0.621500       0.479417      -1.011215       0.010276      -0.051407       0.049409       0.072039       0.032418       0.033340       0.085850      -0.012136       0.055650      -0.078967      -0.032286       0.111253              9.460724       9.102514      -1.593285      -0.895965      10.099473      -4.462024       9.180185          -0.000000
          178              C       4.753562       4.599566       8.097769       0.109697      26.593977 0.33148902E+03  0.73302526E+04                                 7.967244                            6.236649       0.078569       2.052346                    0.999093      25.879855      73.714637       0.629494       0.440012      -1.042797       0.037313      -0.014793       0.011004       0.041619       0.007291      -0.027111      -0.028486      -0.009298      -0.076413      -0.048183       0.004946       0.043238              9.019366       9.745006      -1.475868       1.220545       7.163115       3.265071      10.149978          -0.000000
          179              C       4.692268       3.907441       6.896299      -0.190676      32.915567 0.44700779E+03  0.10601714E+05                                 8.964457                            7.091612       0.160811       2.027286                    0.999433      29.746484      86.404407       0.612123       0.421897      -1.058801       0.002262      -0.000072       0.015859       0.016020       0.013894       0.015926      -0.007339       0.022194      -0.015642      -0.025548       0.000341       0.025207             10.050884       9.697635      -2.178663      -0.049848       8.403678       4.505838      12.051341          -0.000004
          180              C       5.774810       3.210156       6.440250       0.116602      34.448857 0.38720287E+03  0.88039692E+04                                 9.298129                            6.622440      -0.076082       1.998431                    0.999268      25.681862      71.558115       0.634216       0.424745      -1.063680       0.002597      -0.000921       0.001326       0.003058       0.017588      -0.006898      -0.001067      -0.000108      -0.007143      -0.017588      -0.002621       0.020209             11.301388       9.464025      -1.307567       0.830120       8.540314       6.110760      15.899825          -0.000000
          181              C       6.883754       3.181590       7.278269      -0.183320      31.771888 0.42303401E+03  0.98522095E+04                                 8.621491                            6.806022       0.350973       2.089915                    0.999842      28.960486      82.165743       0.640479       0.410622      -1.070713      -0.003187       0.004822       0.001855       0.006071      -0.011056      -0.010655      -0.005489       0.007405      -0.054573      -0.024137       0.002538       0.021600              9.585550       9.612053      -0.779891       2.188418       6.922768       3.755523      12.221830          -0.000002
          182              C       6.854522       3.858475       8.470480       0.098910      26.507314 0.33627217E+03  0.74535443E+04                                 7.902452                            6.244828       0.102623       2.056136                    0.999417      26.013149      73.884577       0.635408       0.434892      -1.047138      -0.044886       0.024785      -0.004355       0.051459       0.016871      -0.000950      -0.036919       0.002131      -0.060273      -0.046609       0.005330       0.041279              8.842296       9.379148      -1.180862       1.448824       6.696166       3.137111      10.451574          -0.000001
          183              N       3.629530      10.321890      20.456243      -0.213729      34.403656 0.49982700E+03  0.11953340E+05                                 8.844514                            7.260629       0.092470       2.068097                    0.997547      27.276144      74.621705       0.647555       0.395512      -1.097346      -0.001216      -0.083613      -0.139928       0.163010       0.015418      -0.004143      -0.058053       0.063208      -0.218012      -0.103818       0.029524       0.074293              9.893255      12.020642       1.164795      -1.946097       7.553001       2.799787      10.106123          -0.000001
          184              N       3.629530       6.871747      14.268325      -0.213729      34.403665 0.49982721E+03  0.11953347E+05                                 8.844516                            7.260630       0.092470       2.068097                    0.997547      27.276144      74.621705       0.647555       0.395512      -1.097346      -0.001216       0.083612       0.139928       0.163010      -0.015418       0.004143      -0.058053       0.063208      -0.218012      -0.103818       0.029524       0.074293              9.893257      12.020641      -1.164795       1.946098       7.553004       2.799789      10.106126          -0.000001
          185              N       5.800270       1.140535       2.693469      -0.213729      34.403654 0.49982696E+03  0.11953339E+05                                 8.844514                            7.260628       0.092470       2.068097                    0.997547      27.276143      74.621700       0.647555       0.395512      -1.097346       0.001216       0.083613       0.139928       0.163010       0.015418      -0.004143      -0.058053       0.063208      -0.218012      -0.103818       0.029524       0.074293              9.893255      12.020641       1.164795      -1.946097       7.553000       2.799786      10.106122          -0.000001
          186              N       5.800270       4.590678       8.881387      -0.213729      34.403665 0.49982722E+03  0.11953347E+05                                 8.844516                            7.260630       0.092470       2.068097                    0.997547      27.276144      74.621707       0.647555       0.395512      -1.097346       0.001216      -0.083613      -0.139928       0.163010      -0.015418       0.004143      -0.058053       0.063208      -0.218012      -0.103818       0.029524       0.074293              9.893258      12.020642      -1.164795       1.946098       7.553005       2.799789      10.106126          -0.000001
          187              O       1.069339       5.111442      13.446047      -0.624266      48.186416 0.70524366E+03  0.18196187E+05                                10.624832                            8.301649      -0.101551       1.997079                    0.994546      29.564725      81.272277       0.647805       0.366455      -1.129891       0.003662      -0.019281       0.042318       0.046648       0.009872       0.016288      -0.009395      -0.107750      -0.006767      -0.058844       0.001847       0.056998             12.675293      10.237409      -0.149784       0.410578       8.946121      -5.047059      18.842349           0.000000
          188              O       2.528129       3.992072      14.614876      -0.565111      31.672635 0.48153831E+03  0.11240825E+05                                 7.827100                            6.697919       0.739091       2.279444                    0.998848      27.413122      70.583721       0.751032       0.349366      -1.148864      -0.022154      -0.007173      -0.014756       0.027568      -0.008684       0.014894       0.044018       0.031950      -0.189255      -0.085003       0.035041       0.049962              8.607574      13.249234      -2.085826      -0.854461       6.232898      -0.593669       6.340589          -0.000000
          189              O       5.510775      -0.963519      22.216779      -0.583585      45.810540 0.65675692E+03  0.16609965E+05                                10.227412                            7.991181      -0.019031       2.043093                    0.993287      28.424919      76.815228       0.664192       0.364627      -1.133766       0.017987       0.020243       0.000217       0.027080       0.017442      -0.030695       0.046121       0.023842      -0.071237      -0.072259       0.031389       0.040870             12.231336      17.352520       5.468463      -0.283519      10.897703      -1.368953       8.443784          -0.000000
          190              O       7.479717      -0.553339      23.034426      -0.599988      44.467632 0.64732488E+03  0.16335179E+05                                10.077600                            7.956543      -0.002188       2.038665                    0.994056      28.840310      78.208363       0.661830       0.366740      -1.130545      -0.025961       0.029077       0.000640       0.038986      -0.038435       0.026156       0.029406       0.021556       0.111341      -0.072527       0.021093       0.051434             11.966445      13.642238      -2.546820       4.616789       9.116808      -3.694034      13.140289          -0.000001
          191              O       8.522653       9.809310      22.022090      -0.597211      42.080374 0.61189255E+03  0.15158624E+05                                 9.522328                            7.631800       0.397502       2.170342                    0.996587      28.178080      74.633349       0.692646       0.356952      -1.143220      -0.022687      -0.019982       0.002815       0.030362       0.031530       0.028155      -0.054079       0.026610      -0.052311      -0.082388       0.036128       0.046260             10.991824      13.498341       5.477550       1.210084      11.697926       1.907830       7.779206          -0.000001
          192              O       6.463185       9.400512      22.761954      -0.551884      36.493410 0.53350764E+03  0.12827339E+05                                 8.790364                            7.194254       0.224381       2.127747                    0.995902      27.545647      72.907125       0.700242       0.363800      -1.132849       0.022521       0.002306      -0.002209       0.022747      -0.050045      -0.018973      -0.018526       0.030018       0.078357      -0.072288       0.031094       0.041194             10.057737      10.524181      -2.321940      -4.009873       8.610827       3.905899      11.038202           0.000001
          193              O       1.069339      -1.236305      21.278521      -0.624267      48.186423 0.70524374E+03  0.18196189E+05                                10.624833                            8.301649      -0.101551       1.997079                    0.994546      29.564727      81.272282       0.647805       0.366455      -1.129891       0.003662       0.019281      -0.042318       0.046648      -0.009872      -0.016288      -0.009395      -0.107750      -0.006767      -0.058844       0.001847       0.056998             12.675294      10.237410       0.149785      -0.410578       8.946123      -5.047061      18.842350           0.000000
          194              O       2.528129      -0.116934      20.109692      -0.565111      31.672642 0.48153853E+03  0.11240832E+05                                 7.827102                            6.697921       0.739091       2.279444                    0.998848      27.413123      70.583726       0.751032       0.349366      -1.148864      -0.022154       0.007173       0.014756       0.027568       0.008684      -0.014894       0.044018       0.031950      -0.189255      -0.085003       0.035041       0.049962              8.607575      13.249234       2.085829       0.854461       6.232901      -0.593669       6.340590          -0.000000
          195              O       5.510775       4.838657      12.507789      -0.583585      45.810552 0.65675723E+03  0.16609974E+05                                10.227413                            7.991183      -0.019031       2.043093                    0.993287      28.424920      76.815229       0.664192       0.364627      -1.133766       0.017987      -0.020243      -0.000217       0.027080      -0.017442       0.030695       0.046121       0.023842      -0.071237      -0.072260       0.031389       0.040870             12.231338      17.352520      -5.468466       0.283520      10.897709      -1.368954       8.443786          -0.000000
          196              O       7.479717       4.428477      11.690142      -0.599988      44.467646 0.64732501E+03  0.16335183E+05                                10.077603                            7.956543      -0.002188       2.038665                    0.994056      28.840311      78.208366       0.661830       0.366740      -1.130545      -0.025961      -0.029077      -0.000640       0.038986       0.038435      -0.026156       0.029406       0.021556       0.111341      -0.072527       0.021093       0.051434             11.966449      13.642240       2.546825      -4.616790       9.116813      -3.694038      13.140293          -0.000000
          197              O       8.522653       7.384328      12.702478      -0.597211      42.080363 0.61189231E+03  0.15158617E+05                                 9.522326                            7.631798       0.397502       2.170342                    0.996587      28.178080      74.633347       0.692646       0.356952      -1.143220      -0.022687       0.019982      -0.002815       0.030362      -0.031530      -0.028155      -0.054079       0.026610      -0.052311      -0.082388       0.036128       0.046260             10.991821      13.498340      -5.477546      -1.210082      11.697919       1.907828       7.779203          -0.000001
          198              O       6.463185       7.793126      11.962614      -0.551884      36.493408 0.53350761E+03  0.12827338E+05                                 8.790364                            7.194254       0.224381       2.127747                    0.995902      27.545649      72.907130       0.700242       0.363800      -1.132849       0.022521      -0.002306       0.002209       0.022747       0.050045       0.018973      -0.018526       0.030018       0.078357      -0.072288       0.031094       0.041194             10.057735      10.524181       2.321936       4.009873       8.610824       3.905897      11.038200           0.000001
          199              O       8.360461       6.350983       9.703665      -0.624266      48.186420 0.70524373E+03  0.18196189E+05                                10.624833                            8.301649      -0.101551       1.997079                    0.994546      29.564726      81.272280       0.647805       0.366455      -1.129891      -0.003662       0.019281      -0.042318       0.046648       0.009872       0.016288      -0.009395      -0.107750      -0.006767      -0.058844       0.001847       0.056998             12.675294      10.237409      -0.149785       0.410577       8.946122      -5.047060      18.842349           0.000000
          200              O       6.901671       7.470353       8.534836      -0.565111      31.672639 0.48153838E+03  0.11240828E+05                                 7.827101                            6.697920       0.739091       2.279444                    0.998848      27.413123      70.583726       0.751032       0.349366      -1.148864       0.022154       0.007173       0.014756       0.027568      -0.008684       0.014894       0.044018       0.031950      -0.189255      -0.085003       0.035041       0.049962              8.607575      13.249236      -2.085827      -0.854461       6.232898      -0.593669       6.340589          -0.000000
          201              O       3.919025      12.425944       0.932933      -0.583585      45.810538 0.65675687E+03  0.16609963E+05                                10.227411                            7.991181      -0.019031       2.043093                    0.993287      28.424918      76.815225       0.664192       0.364627      -1.133766      -0.017987      -0.020243      -0.000217       0.027080       0.017442      -0.030695       0.046121       0.023842      -0.071237      -0.072259       0.031389       0.040870             12.231335      17.352520       5.468463      -0.283519      10.897702      -1.368953       8.443784          -0.000000
          202              O       1.950083      12.015764       0.115286      -0.599988      44.467632 0.64732490E+03  0.16335179E+05                                10.077601                            7.956543      -0.002188       2.038665                    0.994056      28.840310      78.208364       0.661830       0.366740      -1.130545       0.025961      -0.029077      -0.000640       0.038986      -0.038435       0.026156       0.029406       0.021556       0.111341      -0.072527       0.021093       0.051434             11.966445      13.642238      -2.546820       4.616789       9.116808      -3.694034      13.140289          -0.000001
          203              O       0.907147       1.653115       1.127622      -0.597211      42.080373 0.61189253E+03  0.15158623E+05                                 9.522328                            7.631800       0.397502       2.170342                    0.996587      28.178080      74.633348       0.692646       0.356952      -1.143220       0.022687       0.019982      -0.002815       0.030363       0.031530       0.028155      -0.054079       0.026610      -0.052311      -0.082388       0.036128       0.046260             10.991824      13.498340       5.477550       1.210084      11.697926       1.907830       7.779205          -0.000001
          204              O       2.966615       2.061913       0.387758      -0.551884      36.493408 0.53350761E+03  0.12827338E+05                                 8.790364                            7.194254       0.224381       2.127747                    0.995902      27.545647      72.907124       0.700242       0.363800      -1.132849      -0.022521      -0.002306       0.002209       0.022747      -0.050045      -0.018973      -0.018526       0.030018       0.078357      -0.072288       0.031094       0.041194             10.057736      10.524181      -2.321939      -4.009873       8.610827       3.905899      11.038201           0.000001
          205              O       8.360461      12.698730       1.871191      -0.624266      48.186420 0.70524370E+03  0.18196188E+05                                10.624833                            8.301649      -0.101551       1.997079                    0.994546      29.564726      81.272278       0.647805       0.366455      -1.129891      -0.003662      -0.019281       0.042318       0.046648      -0.009872      -0.016288      -0.009395      -0.107751      -0.006767      -0.058844       0.001847       0.056998             12.675294      10.237409       0.149785      -0.410578       8.946123      -5.047061      18.842349           0.000000
          206              O       6.901671      11.579359       3.040020      -0.565111      31.672641 0.48153852E+03  0.11240832E+05                                 7.827102                            6.697921       0.739091       2.279444                    0.998848      27.413122      70.583724       0.751032       0.349366      -1.148864       0.022154      -0.007173      -0.014756       0.027568       0.008684      -0.014894       0.044018       0.031950      -0.189255      -0.085003       0.035041       0.049962              8.607575      13.249234       2.085829       0.854461       6.232901      -0.593669       6.340590          -0.000000
          207              O       3.919025       6.623768      10.641923      -0.583585      45.810551 0.65675724E+03  0.16609975E+05                                10.227413                            7.991183      -0.019031       2.043093                    0.993287      28.424920      76.815230       0.664192       0.364627      -1.133766      -0.017987       0.020243       0.000217       0.027080      -0.017442       0.030695       0.046121       0.023842      -0.071237      -0.072260       0.031389       0.040870             12.231338      17.352519      -5.468466       0.283520      10.897709      -1.368954       8.443786           0.000000
          208              O       1.950083       7.033948      11.459570      -0.599988      44.467643 0.64732501E+03  0.16335183E+05                                10.077603                            7.956544      -0.002189       2.038665                    0.994056      28.840310      78.208365       0.661830       0.366740      -1.130545       0.025961       0.029077       0.000640       0.038986       0.038435      -0.026156       0.029406       0.021556       0.111341      -0.072527       0.021093       0.051434             11.966448      13.642238       2.546824      -4.616790       9.116814      -3.694038      13.140294          -0.000001
          209              O       0.907147       4.078097      10.447234      -0.597211      42.080363 0.61189226E+03  0.15158615E+05                                 9.522326                            7.631798       0.397502       2.170342                    0.996587      28.178080      74.633347       0.692646       0.356952      -1.143220       0.022687      -0.019982       0.002815       0.030363      -0.031530      -0.028155      -0.054079       0.026610      -0.052311      -0.082388       0.036128       0.046260             10.991821      13.498340      -5.477546      -1.210083      11.697919       1.907829       7.779203          -0.000001
          210              O       2.966615       3.669299      11.187098      -0.551884      36.493402 0.53350752E+03  0.12827335E+05                                 8.790363                            7.194253       0.224381       2.127747                    0.995902      27.545647      72.907123       0.700242       0.363800      -1.132849      -0.022521       0.002306      -0.002209       0.022747       0.050045       0.018973      -0.018526       0.030018       0.078357      -0.072288       0.031094       0.041194             10.057734      10.524181       2.321936       4.009873       8.610823       3.905896      11.038198           0.000001

******************************************************
Auxiliary information for the entire system
The total spin magnetic moment of the unit cell is   0.000012
The total net atomic charge of the unit cell is   -0.000005
Accuracy of reproducing the electrostatic potential in the unit cell:
  The inner radius (bohr) =    5.0000
  The outer radius (bohr) =   12.0000
  Valid grid points have density less than (e/(bohr^3)) =    0.0001
  The number of valid grid points were=        50152
  The rms potential error without charges in kcal/mol is=      5.16983
  The rms potential error with partial charges in kcal/mol is=      0.85035
  The RRMSE value at monopole order=      0.16448
  The rms potential error with partial charges and cloud penetration in kcal/mol is=      0.86054
  The RRMSE value at monopole order with cloud penetration is=      0.16645
  The rms potential error with partial charges and atomic dipoles in kcal/mol is=      0.35675
  The RRMSE value at dipole order=      0.06901
  The rms potential error with partial charges, atomic dipoles and cloud penetration in kcal/mol is=      0.35394
  The RRMSE value at dipole order with cloud penetration=      0.06846

******************************************************
The electron densities and ab initio electrostatic potential were computed in VASP using the PBE functional and
projector augmented wave method. See the main text of the journal article for a description of computational details.
The atomic charges, dipoles, and quadrupoles were computed with the DDEC6 method as described in
(a) T. A. Manz and N. Gabaldon Limas, RSC Adv. 6 (2016) 47771-47801 DOI: 10.1039/c6ra04656h
(b) N. Gabaldon Limas and T. A. Manz, RSC Adv. 8 (2018) 2678-2707 DOI: 10.1039/c7ra11829e.
For each atom in the material, the electron cloud parameters were fit to the spherically averaged atom-in-material
electron density using radial positions for which this density was between 10^-4 and 10^-2 electrons per cubic bohr.
The polarizabilities, dispersion coefficients, and quantum Drude oscillator (QDO) parameters were fit using the MCLF method.
The magnetic structure of the system was optimized in VASP from the default ferromagnetic initial guess using spin polarization.
The atomic spin moments (ASMs) were computed on this optimized magnetic structure using the DDEC6 partition as inputs
to the method of T. A. Manz and D. S. Sholl, J. Chem. Theory Comput. 7 (2011) 4146-4164 DOI: 10.1021/ct200539n.
The RMSE and RRMSE were computed using a uniform grid with Ewald summation.
