# Supplementary material for: A collection of forcefield precursors for metal–organic frameworks
Source: RSC Adv. 2019 Nov 13;9(63):36492–507. doi: 10.1039/c9ra07327b (PMC9075174; doi:10.1039/c9ra07327b)
Supplement: RA-009-C9RA07327B-s3729 [file RA-009-C9RA07327B-s3729.xyz]

  180
jmolscript: load "" {1 1 1} spacegroup "x,y,z" unitcell [{     12.170000     0.000000     0.000000 }, {      0.000000    13.601000     0.000000 }, {      0.000000     0.000000    17.400000 }]
Mn     2.588072    10.268347     3.689148     0.942982
Mn     3.496928     3.332653    12.389148     0.943278
Mn     9.581928     3.467847     5.010852     0.943034
Mn     8.673072    10.133153    13.710852     0.943018
Mn     9.581928     3.332653    13.710852     0.943005
Mn     8.673072    10.268347     5.010852     0.942983
Mn     2.588072    10.133153    12.389148     0.943046
Mn     3.496928     3.467847     3.689148     0.943004
Mn     6.085000     6.800500     8.700000     0.962541
Mn     0.000000     6.800500     0.000000     0.961863
Mn     6.085000     0.000000     0.000000     0.962690
Mn     0.000000     0.000000     8.700000     0.961397
H      0.142389     8.088515     4.809360     0.102387
H      3.940646     7.616560     5.258280     0.111749
H      2.429132     4.741309     6.836460     0.159015
H      3.020594     5.841629     7.791720     0.147586
H      5.942611     5.512485    13.509360     0.102381
H      2.144354     5.984440    13.958280     0.111765
H      3.655868     8.859691    15.536460     0.158989
H      3.064406     7.759370    16.491720     0.147595
H     12.027611     1.288015     3.890640     0.102384
H      8.229354     0.816060     3.441720     0.111746
H      9.740868    11.541809     1.863540     0.159003
H      9.149406    12.642129     0.908280     0.147570
H      6.227389    12.312985    12.590640     0.102375
H     10.025646    12.784940    12.141720     0.111763
H      8.514132     2.059191    10.563540     0.158974
H      9.105594     0.958870     9.608280     0.147593
H     12.027611     5.512485    12.590640     0.102384
H      8.229354     5.984440    12.141720     0.111749
H      9.740868     8.859691    10.563540     0.159016
H      9.149406     7.759370     9.608280     0.147595
H      6.227389     8.088515     3.890640     0.102376
H     10.025646     7.616560     3.441720     0.111760
H      8.514132     4.741309     1.863540     0.158980
H      9.105594     5.841629     0.908280     0.147579
H      0.142389    12.312985    13.509360     0.102390
H      3.940646    12.784940    13.958280     0.111750
H      2.429132     2.059191    15.536460     0.159014
H      3.020594     0.958870    16.491720     0.147590
H      5.942611     1.288015     4.809360     0.102372
H      2.144354     0.816060     5.258280     0.111761
H      3.655868    11.541809     6.836460     0.158966
H      3.064406    12.642129     7.791720     0.147577
C      0.963864     7.747130     5.080800     0.131689
C      3.018160     7.511832     5.310480     0.085025
C      2.982867     5.536967     6.871260    -0.226291
C      4.361728     5.218704     6.384582     0.351024
C      5.976687     4.492410     5.152488    -0.005846
C      6.518252     3.734835     3.995040     0.588261
C      6.513384     5.241825     6.196488    -0.026542
C      7.881292     5.702899     6.563280     0.594162
C      5.121136     5.853870    13.780800     0.131663
C      3.066840     6.089168    14.010480     0.085063
C      3.102133     8.064033    15.571260    -0.226284
C      1.723272     8.382296    15.084582     0.350966
C      0.108313     9.108590    13.852488    -0.005901
C     11.736748     9.866165    12.695040     0.588256
C     11.741616     8.359175    14.896488    -0.026543
C     10.373708     7.898101    15.263280     0.594140
C     11.206136     0.946630     3.619200     0.131689
C      9.151840     0.711332     3.389520     0.085027
C      9.187133    12.337467     1.828740    -0.226289
C      7.808272    12.019204     2.315418     0.351020
C      6.193313    11.292910     3.547512    -0.005840
C      5.651748    10.535335     4.704960     0.588254
C      5.656616    12.042325     2.503512    -0.026552
C      4.288708    12.503399     2.136720     0.594160
C      7.048864    12.654370    12.319200     0.131647
C      9.103160    12.889668    12.089520     0.085059
C      9.067867     1.263533    10.528740    -0.226280
C     10.446728     1.581796    11.015418     0.350943
C     12.061687     2.308090    12.247512    -0.005949
C      0.433252     3.065665    13.404960     0.588279
C      0.428384     1.558675    11.203512    -0.026551
C      1.796292     1.097601    10.836720     0.594133
C     11.206136     5.853870    12.319200     0.131686
C      9.151840     6.089168    12.089520     0.085028
C      9.187133     8.064033    10.528740    -0.226288
C      7.808272     8.382296    11.015418     0.351027
C      6.193313     9.108590    12.247512    -0.005852
C      5.651748     9.866165    13.404960     0.588259
C      5.656616     8.359175    11.203512    -0.026543
C      4.288708     7.898101    10.836720     0.594162
C      7.048864     7.747130     3.619200     0.131650
C      9.103160     7.511832     3.389520     0.085047
C      9.067867     5.536967     1.828740    -0.226285
C     10.446728     5.218704     2.315418     0.350967
C     12.061687     4.492410     3.547512    -0.005897
C      0.433252     3.734835     4.704960     0.588256
C      0.428384     5.241825     2.503512    -0.026549
C      1.796292     5.702899     2.136720     0.594140
C      0.963864    12.654370    13.780800     0.131696
C      3.018160    12.889668    14.010480     0.085030
C      2.982867     1.263533    15.571260    -0.226292
C      4.361728     1.581796    15.084582     0.351036
C      5.976687     2.308090    13.852488    -0.005847
C      6.518252     3.065665    12.695040     0.588265
C      6.513384     1.558675    14.896488    -0.026535
C      7.881292     1.097601    15.263280     0.594158
C      5.121136     0.946630     5.080800     0.131644
C      3.066840     0.711332     5.310480     0.085054
C      3.102133    12.337467     6.871260    -0.226281
C      1.723272    12.019204     6.384582     0.350930
C      0.108313    11.292910     5.152488    -0.005938
C     11.736748    10.535335     3.995040     0.588268
C     11.741616    12.042325     6.196488    -0.026545
C     10.373708    12.503399     6.563280     0.594119
N      2.406009     6.581524     6.024576     0.207561
N      1.073394     6.716174     5.881200    -0.257072
N      2.140703     8.272128     4.682340    -0.326459
N      4.603911     4.503291     5.282118    -0.376923
N      5.467981     5.696099     6.958608    -0.425519
N      3.678991     7.019476    14.724576     0.207582
N      5.011606     6.884826    14.581200    -0.257049
N      3.944297     5.328872    13.382340    -0.326537
N      1.481089     9.097709    13.982118    -0.377008
N      0.617019     7.904901    15.658608    -0.425391
N      9.763991    13.382024     2.675424     0.207561
N     11.096606    13.516674     2.818800    -0.257069
N     10.029297     1.471628     4.017660    -0.326469
N      7.566089    11.303791     3.417882    -0.376912
N      6.702019    12.496599     1.741392    -0.425552
N      8.491009     0.218976    11.375424     0.207586
N      7.158394     0.084326    11.518800    -0.257074
N      8.225703    12.129372    12.717660    -0.326518
N     10.688911     2.297209    12.117882    -0.377036
N     11.552981     1.104401    10.441392    -0.425311
N      9.763991     7.019476    11.375424     0.207566
N     11.096606     6.884826    11.518800    -0.257054
N     10.029297     5.328872    12.717660    -0.326467
N      7.566089     9.097709    12.117882    -0.376930
N      6.702019     7.904901    10.441392    -0.425508
N      8.491009     6.581524     2.675424     0.207572
N      7.158394     6.716174     2.818800    -0.257088
N      8.225703     8.272128     4.017660    -0.326496
N     10.688911     4.503291     3.417882    -0.377000
N     11.552981     5.696099     1.741392    -0.425398
N      2.406009     0.218976    14.724576     0.207562
N      1.073394     0.084326    14.581200    -0.257055
N      2.140703    12.129372    13.382340    -0.326465
N      4.603911     2.297209    13.982118    -0.376951
N      5.467981     1.104401    15.658608    -0.425528
N      3.678991    13.382024     6.024576     0.207581
N      5.011606    13.516674     5.881200    -0.257080
N      3.944297     1.471628     4.682340    -0.326522
N      1.481089    11.303791     5.282118    -0.377031
N      0.617019    12.496599     6.958608    -0.425331
O      5.674871     3.385153     3.116862    -0.557612
O      7.732818     3.425140     3.936576    -0.579354
O      7.929972     6.592813     7.472256    -0.576033
O      8.910874     5.255426     6.012048    -0.544742
O      0.410129    10.215847    11.816862    -0.557586
O     10.522182    10.175860    12.636576    -0.579368
O     10.325028     7.008187    16.172256    -0.576018
O      9.344126     8.345574    14.712048    -0.544842
O      6.495129    10.185653     5.583138    -0.557605
O      4.437182    10.225640     4.763424    -0.579350
O      4.240028    13.393313     1.227744    -0.576063
O      3.259126    12.055926     2.687952    -0.544725
O     11.759871     3.415347    14.283138    -0.557616
O      1.647818     3.375360    13.463424    -0.579420
O      1.844972     0.207687     9.927744    -0.576000
O      2.825874     1.545074    11.387952    -0.544923
O      6.495129    10.215847    14.283138    -0.557605
O      4.437182    10.175860    13.463424    -0.579359
O      4.240028     7.008187     9.927744    -0.576032
O      3.259126     8.345574    11.387952    -0.544747
O     11.759871     3.385153     5.583138    -0.557594
O      1.647818     3.425140     4.763424    -0.579368
O      1.844972     6.592813     1.227744    -0.576032
O      2.825874     5.255426     2.687952    -0.544839
O      5.674871     3.415347    11.816862    -0.557613
O      7.732818     3.375360    12.636576    -0.579331
O      7.929972     0.207687    16.172256    -0.576033
O      8.910874     1.545074    14.712048    -0.544726
O      0.410129    10.185653     3.116862    -0.557646
O     10.522182    10.225640     3.936576    -0.579393
O     10.325028    13.393313     7.472256    -0.576038
O      9.344126    12.055926     6.012048    -0.544892

The following XYZ coordinates are in angstroms. Other properties are in atomic units.
The sperically averaged electron density of each atom fit to a function of the form exp(a - br)
eigen_1, eigen_2 and eigen_3 are the three eigenvalues of traceless quadrupole moment tensor
  atom number  atomic symbol              X              Y              Z     net charge C6 coefficient C8 coefficient C10 coefficient fluctuating dipole atomic polarizability isotropic forcefield polarizability              a              b squared Pearson coefficient          <r^3>          <r^4>         wp_QDO          m_QDO          q_QDO       dipole_x       dipole_y       dipole_z         dipole            Qxy            Qxz            Qyz     Q(x^2-y^2)  Q(3z^2 - R^2)        eigen_1        eigen_2        eigen_3 static polarizability      alpha(xx)      alpha(xy)      alpha(xz)      alpha(yy)      alpha(yz)      alpha(zz) atomic spin moment
            1             Mn       2.588072      10.268347       3.689148       0.942982     167.507425 0.39187286E+04  0.14933677E+06                                23.551859                           19.660762       0.346127       1.879276                    0.999593      55.929962     164.648440       0.434508       0.369902      -1.171767       0.010114       0.023677      -0.088734       0.092394      -0.047614       0.075580       0.045520       0.001107       0.291777      -0.129084      -0.003643       0.132727             27.026441      34.482868       4.783677      -6.057024      27.653103      -3.805841      18.943354           4.762171
            2             Mn       3.496928       3.332653      12.389148       0.943278     167.476469 0.39177408E+04  0.14928882E+06                                23.548486                           19.657825       0.346460       1.879409                    0.999593      55.925113     164.625232       0.434558       0.369885      -1.171788      -0.010139      -0.023667      -0.088756       0.092415      -0.047683      -0.075546      -0.045590       0.001091       0.291876      -0.129169      -0.003573       0.132742             27.022712      34.477585       4.783646       6.056126      27.649643       3.806157      18.940909           4.761836
            3             Mn       9.581928       3.467847       5.010852       0.943034     167.497616 0.39184535E+04  0.14932348E+06                                23.550904                           19.660034       0.346207       1.879312                    0.999593      55.928281     164.641263       0.434518       0.369901      -1.171770      -0.010125       0.023656       0.088757       0.092412       0.047627       0.075564      -0.045556       0.001100       0.291821      -0.129109      -0.003628       0.132737             27.025260      34.481046      -4.783489      -6.056655      27.652129       3.805697      18.942605           4.762166
            4             Mn       8.673072      10.133153      13.710852       0.943018     167.504019 0.39185970E+04  0.14933036E+06                                23.551460                           19.660359       0.346181       1.879295                    0.999593      55.929351     164.645348       0.434515       0.369899      -1.171770       0.010128      -0.023676       0.088738       0.092399       0.047654      -0.075556       0.045551       0.001125       0.291833      -0.129125      -0.003607       0.132732             27.026045      34.481959      -4.784159       6.056996      27.652999      -3.806439      18.943177           4.762193
            5             Mn       9.581928       3.332653      13.710852       0.943005     167.502574 0.39185990E+04  0.14933049E+06                                23.551378                           19.660412       0.346159       1.879291                    0.999593      55.929177     164.645014       0.434513       0.369901      -1.171769      -0.010115      -0.023672       0.088742       0.092401      -0.047619       0.075582       0.045526       0.001116       0.291797      -0.129094      -0.003642       0.132736             27.025816      34.481879       4.783491      -6.056890      27.652521      -3.805734      18.943049           4.762167
            6             Mn       8.673072      10.268347       5.010852       0.942983     167.509652 0.39187313E+04  0.14933693E+06                                23.552072                           19.660763       0.346130       1.879276                    0.999594      55.930060     164.648854       0.434508       0.369902      -1.171767       0.010131       0.023681       0.088739       0.092401      -0.047663      -0.075559      -0.045560       0.001119       0.291781      -0.129134      -0.003587       0.132721             27.026895      34.483171       4.784491       6.057254      27.653861       3.806686      18.943653           4.762197
            7             Mn       2.588072      10.133153      12.389148       0.943046     167.494792 0.39183790E+04  0.14931985E+06                                23.550603                           19.659819       0.346228       1.879321                    0.999593      55.927881     164.639373       0.434521       0.369900      -1.171771       0.010126      -0.023656      -0.088765       0.092419       0.047628       0.075562      -0.045555       0.001104       0.291859      -0.129112      -0.003633       0.132745             27.024855      34.480438      -4.783345      -6.056547      27.651696       3.805612      18.942430           4.762172
            8             Mn       3.496928       3.467847       3.689148       0.943004     167.507450 0.39186872E+04  0.14933475E+06                                23.551820                           19.660616       0.346154       1.879284                    0.999593      55.929851     164.647679       0.434511       0.369901      -1.171769      -0.010128       0.023679      -0.088730       0.092392       0.047653      -0.075557       0.045548       0.001123       0.291787      -0.129119      -0.003601       0.132719             27.026524      34.482633      -4.784300       6.057129      27.653520      -3.806545      18.943418           4.762175
            9             Mn       6.085000       6.800500       8.700000       0.962541     191.507423 0.37532297E+04  0.14116027E+06                                25.785072                           19.256860       0.285947       1.877169                    0.999365      54.379304     157.807540       0.439543       0.370508      -1.174067      -0.000004       0.000021      -0.000010       0.000023      -0.082320       0.011494      -0.229790      -0.258567      -0.471139      -0.271106      -0.063946       0.335052             33.183127      18.493001       0.105211      -0.421147      22.933533      18.892762      58.122846           4.794050
           10             Mn       0.000000       6.800500       0.000000       0.961863     191.599946 0.37553692E+04  0.14126283E+06                                25.794316                           19.263371       0.285299       1.876897                    0.999367      54.389784     157.857470       0.439428       0.370547      -1.174020      -0.000006       0.000015       0.000009       0.000018      -0.082278      -0.011448       0.229664      -0.258404      -0.470856      -0.270963      -0.063890       0.334853             33.195429      18.499338       0.104880       0.421918      22.941676     -18.900077      58.145273           4.793685
           11             Mn       6.085000       0.000000       0.000000       0.962690     191.487925 0.37527576E+04  0.14113776E+06                                25.783231                           19.255502       0.286054       1.877221                    0.999365      54.376773     157.796363       0.439565       0.370502      -1.174074       0.000001       0.000004       0.000002       0.000005       0.082326       0.011506       0.229823      -0.258609      -0.471174      -0.271135      -0.063965       0.335100             33.180859      18.491772      -0.105256      -0.421046      22.931963     -18.891478      58.118841           4.794472
           12             Mn       0.000000       0.000000       8.700000       0.961397     191.660514 0.37567811E+04  0.14133050E+06                                25.800356                           19.267662       0.284875       1.876716                    0.999368      54.396711     157.890367       0.439352       0.370573      -1.173989      -0.000000      -0.000001       0.000000       0.000001       0.082251      -0.011405      -0.229554      -0.258279      -0.470712      -0.270861      -0.063836       0.334697             33.203329      18.503470      -0.104719       0.422311      22.946965      18.904799      58.159551           4.793162
           13              H       0.142389       8.088515       4.809360       0.102387       1.098627 0.75032736E+01  0.73089453E+02                                 1.815666                            1.643609      -0.992816       2.413591                    0.997541       3.585214      10.270345       0.465720       1.350135      -0.693766      -0.045129       0.016164      -0.014386       0.050048       0.001404       0.001863      -0.008749       0.023635      -0.031527      -0.017661       0.000432       0.017229              1.903933       2.473862      -0.467964       0.379677       1.766540      -0.163614       1.471399          -0.000315
           14              H       3.940646       7.616560       5.258280       0.111749       1.027017 0.72744012E+01  0.70536275E+02                                 1.748990                            1.628747      -1.116808       2.354839                    0.996689       3.644113      10.523446       0.461902       1.367544      -0.689361       0.051046       0.009931      -0.010346       0.053022      -0.001360      -0.004668      -0.006889       0.029898      -0.018709      -0.016876      -0.002058       0.018933              1.795030       2.515107       0.119799      -0.076967       1.526934      -0.077962       1.343050          -0.000154
           15              H       2.429132       4.741309       6.836460       0.159015       1.040613 0.77189201E+01  0.75335190E+02                                 1.738926                            1.654981      -0.931934       2.464000                    0.998497       3.312129       9.338609       0.471633       1.330641      -0.699892      -0.018005      -0.031264       0.003007       0.036203       0.003026       0.001393      -0.009987      -0.010023      -0.010359      -0.010634      -0.002435       0.013069              1.779146       1.776302       0.439169       0.072013       2.070371       0.030335       1.490766          -0.000181
           16              H       3.020594       5.841629       7.791720       0.147586       1.062820 0.77314890E+01  0.75398825E+02                                 1.751222                            1.645940      -0.910140       2.464444                    0.998574       3.355795       9.421349       0.477979       1.314003      -0.702932      -0.000456       0.005382       0.031889       0.032344      -0.004627      -0.001240      -0.002111      -0.005633       0.005773      -0.006894       0.001877       0.005018              1.803657       1.462739       0.017785       0.083988       1.499690       0.260452       2.448541           0.000145
           17              H       5.942611       5.512485      13.509360       0.102381       1.098680 0.75037148E+01  0.73094832E+02                                 1.815721                            1.643654      -0.992844       2.413570                    0.997540       3.585322      10.270733       0.465715       1.350130      -0.693766       0.045129      -0.016161      -0.014383       0.050047       0.001405      -0.001862       0.008750       0.023636      -0.031529      -0.017663       0.000433       0.017230              1.903994       2.473951      -0.467985      -0.379695       1.766593       0.163622       1.471439          -0.000311
           18              H       2.144354       5.984440      13.958280       0.111765       1.026947 0.72737847E+01  0.70528861E+02                                 1.748919                            1.628686      -1.116793       2.354860                    0.996690       3.643968      10.522948       0.461907       1.367557      -0.689359      -0.051051      -0.009930      -0.010340       0.053025      -0.001358       0.004668       0.006886       0.029901      -0.018706      -0.016874      -0.002060       0.018934              1.794955       2.514985       0.119792       0.076962       1.526876       0.077957       1.343005          -0.000156
           19              H       3.655868       8.859691      15.536460       0.158989       1.040698 0.77196953E+01  0.75344516E+02                                 1.739006                            1.655051      -0.931919       2.463988                    0.998497       3.312284       9.339102       0.471629       1.330620      -0.699896       0.017998       0.031264       0.003009       0.036200       0.003026      -0.001395       0.009987      -0.010024      -0.010357      -0.010634      -0.002434       0.013069              1.779230       1.776387       0.439202      -0.072018       2.070476      -0.030336       1.490828          -0.000182
           20              H       3.064406       7.759370      16.491720       0.147595       1.062798 0.77313022E+01  0.75396909E+02                                 1.751236                            1.645951      -0.910234       2.464415                    0.998574       3.355774       9.421432       0.477961       1.314051      -0.702923       0.000445      -0.005381       0.031893       0.032347      -0.004627       0.001236       0.002115      -0.005632       0.005766      -0.006892       0.001871       0.005021              1.803674       1.462749       0.017786      -0.083992       1.499704      -0.260461       2.448568           0.000142
           21              H      12.027611       1.288015       3.890640       0.102384       1.098621 0.75032211E+01  0.73088741E+02                                 1.815653                            1.643598      -0.992780       2.413607                    0.997541       3.585196      10.270246       0.465724       1.350127      -0.693767       0.045129       0.016159       0.014391       0.050048      -0.001404       0.001863       0.008749       0.023635      -0.031527      -0.017661       0.000433       0.017229              1.903919       2.473840       0.467958       0.379672       1.766526       0.163612       1.471389          -0.000317
           22              H       8.229354       0.816060       3.441720       0.111746       1.027016 0.72743937E+01  0.70536200E+02                                 1.748991                            1.628748      -1.116795       2.354845                    0.996689       3.644114      10.523456       0.461901       1.367547      -0.689361      -0.051047       0.009928       0.010349       0.053023       0.001360      -0.004667       0.006890       0.029898      -0.018711      -0.016876      -0.002057       0.018933              1.795031       2.515107      -0.119800      -0.076967       1.526935       0.077962       1.343051          -0.000156
           23              H       9.740868      11.541809       1.863540       0.159003       1.040646 0.77192376E+01  0.75339166E+02                                 1.738975                            1.655024      -0.931985       2.463974                    0.998496       3.312200       9.338905       0.471622       1.330654      -0.699889       0.018005      -0.031264      -0.003006       0.036203      -0.003026       0.001394       0.009987      -0.010021      -0.010356      -0.010634      -0.002434       0.013068              1.779197       1.776354      -0.439191       0.072018       2.070435      -0.030337       1.490803          -0.000184
           24              H       9.149406      12.642129       0.908280       0.147570       1.062844 0.77316971E+01  0.75401401E+02                                 1.751254                            1.645967      -0.910152       2.464435                    0.998574       3.355843       9.421534       0.477972       1.314010      -0.702931       0.000456       0.005381      -0.031890       0.032344       0.004628      -0.001240       0.002111      -0.005632       0.005778      -0.006895       0.001878       0.005017              1.803691       1.462763      -0.017786       0.083992       1.499715      -0.260462       2.448596           0.000144
           25              H       6.227389      12.312985      12.590640       0.102375       1.098704 0.75039083E+01  0.73097143E+02                                 1.815742                            1.643670      -0.992838       2.413567                    0.997540       3.585364      10.270863       0.465715       1.350123      -0.693768      -0.045128      -0.016162       0.014382       0.050046      -0.001405      -0.001862      -0.008751       0.023636      -0.031532      -0.017664       0.000434       0.017230              1.904017       2.473983       0.467995      -0.379702       1.766614      -0.163626       1.471453          -0.000315
           26              H      10.025646      12.784940      12.141720       0.111763       1.026925 0.72735743E+01  0.70526160E+02                                 1.748882                            1.628653      -1.116752       2.354880                    0.996691       3.643890      10.522600       0.461916       1.367542      -0.689363       0.051050      -0.009930       0.010337       0.053025       0.001358       0.004667      -0.006886       0.029901      -0.018704      -0.016873      -0.002061       0.018933              1.794916       2.514925      -0.119788       0.076959       1.526844      -0.077954       1.342980          -0.000159
           27              H       8.514132       2.059191      10.563540       0.158974       1.040744 0.77201086E+01  0.75349409E+02                                 1.739040                            1.655082      -0.931901       2.463983                    0.998497       3.312365       9.339323       0.471632       1.330598      -0.699900      -0.017996       0.031263      -0.003008       0.036198      -0.003027      -0.001396      -0.009986      -0.010024      -0.010359      -0.010635      -0.002434       0.013068              1.779266       1.776424      -0.439216      -0.072021       2.070521       0.030339       1.490854          -0.000182
           28              H       9.105594       0.958870       9.608280       0.147593       1.062807 0.77313952E+01  0.75398233E+02                                 1.751267                            1.645977      -0.910296       2.464392                    0.998574       3.355798       9.421603       0.477949       1.314077      -0.702917      -0.000440      -0.005384      -0.031893       0.032348       0.004625       0.001233      -0.002116      -0.005632       0.005757      -0.006889       0.001866       0.005023              1.803707       1.462771      -0.017787      -0.083996       1.499728       0.260472       2.448622           0.000142
           29              H      12.027611       5.512485      12.590640       0.102384       1.098655 0.75035059E+01  0.73092257E+02                                 1.815692                            1.643630      -0.992822       2.413584                    0.997541       3.585263      10.270512       0.465719       1.350129      -0.693767       0.045128      -0.016163       0.014387       0.050047       0.001404       0.001863      -0.008749       0.023635      -0.031527      -0.017661       0.000432       0.017229              1.903962       2.473903      -0.467974       0.379684       1.766565      -0.163617       1.471417          -0.000314
           30              H       8.229354       5.984440      12.141720       0.111749       1.027026 0.72744708E+01  0.70537091E+02                                 1.748995                            1.628752      -1.116804       2.354839                    0.996690       3.644126      10.523480       0.461903       1.367539      -0.689362      -0.051046      -0.009930       0.010346       0.053022      -0.001359      -0.004668      -0.006889       0.029898      -0.018710      -0.016875      -0.002058       0.018933              1.795036       2.515116       0.119799      -0.076967       1.526938      -0.077962       1.343053          -0.000155
           31              H       9.740868       8.859691      10.563540       0.159016       1.040567 0.77184880E+01  0.75329837E+02                                 1.738872                            1.654933      -0.931881       2.464031                    0.998497       3.312030       9.338226       0.471641       1.330637      -0.699893       0.018005       0.031266      -0.003010       0.036205       0.003027       0.001393      -0.009987      -0.010023      -0.010361      -0.010634      -0.002435       0.013069              1.779089       1.776243       0.439148       0.072008       2.070300       0.030332       1.490723          -0.000183
           32              H       9.149406       7.759370       9.608280       0.147595       1.062769 0.77310270E+01  0.75393209E+02                                 1.751171                            1.645896      -0.910117       2.464464                    0.998575       3.355692       9.420997       0.477983       1.314010      -0.702931       0.000456      -0.005379      -0.031893       0.032346      -0.004628      -0.001240      -0.002113      -0.005631       0.005776      -0.006896       0.001877       0.005019              1.803603       1.462700       0.017784       0.083984       1.499650       0.260441       2.448458           0.000143
           33              H       6.227389       8.088515       3.890640       0.102376       1.098689 0.75037919E+01  0.73095815E+02                                 1.815737                            1.643666      -0.992861       2.413560                    0.997540       3.585351      10.270853       0.465711       1.350136      -0.693765      -0.045128       0.016162       0.014383       0.050046       0.001405      -0.001863       0.008750       0.023635      -0.031531      -0.017663       0.000433       0.017230              1.904011       2.473975      -0.467993      -0.379700       1.766609       0.163626       1.471450          -0.000312
           34              H      10.025646       7.616560       3.441720       0.111760       1.026957 0.72738667E+01  0.70529825E+02                                 1.748928                            1.628693      -1.116803       2.354853                    0.996690       3.643985      10.522995       0.461907       1.367553      -0.689360       0.051050       0.009931       0.010342       0.053025      -0.001359       0.004668       0.006888       0.029901      -0.018705      -0.016875      -0.002059       0.018934              1.794964       2.515000       0.119794       0.076962       1.526883       0.077958       1.343010          -0.000158
           35              H       8.514132       4.741309       1.863540       0.158980       1.040743 0.77201207E+01  0.75349772E+02                                 1.739061                            1.655100      -0.931966       2.463960                    0.998496       3.312378       9.339462       0.471620       1.330625      -0.699894      -0.017999      -0.031263      -0.003006       0.036199       0.003026      -0.001395       0.009986      -0.010024      -0.010357      -0.010634      -0.002434       0.013068              1.779288       1.776446       0.439224      -0.072023       2.070548      -0.030339       1.490871          -0.000181
           36              H       9.105594       5.841629       0.908280       0.147579       1.062845 0.77317283E+01  0.75402093E+02                                 1.751286                            1.645994      -0.910247       2.464400                    0.998574       3.355866       9.421750       0.477956       1.314048      -0.702923      -0.000446       0.005383      -0.031891       0.032345      -0.004626       0.001236       0.002114      -0.005633       0.005764      -0.006891       0.001870       0.005021              1.803727       1.462787       0.017787      -0.083997       1.499743      -0.260473       2.448651           0.000142
           37              H       0.142389      12.312985      13.509360       0.102390       1.098619 0.75032060E+01  0.73088527E+02                                 1.815647                            1.643593      -0.992779       2.413608                    0.997541       3.585181      10.270184       0.465726       1.350122      -0.693768      -0.045129      -0.016160      -0.014390       0.050048      -0.001404       0.001863       0.008749       0.023635      -0.031524      -0.017661       0.000432       0.017228              1.903912       2.473831       0.467956       0.379669       1.766520       0.163610       1.471385          -0.000318
           38              H       3.940646      12.784940      13.958280       0.111750       1.027014 0.72743694E+01  0.70535874E+02                                 1.748984                            1.628742      -1.116789       2.354848                    0.996690       3.644100      10.523393       0.461903       1.367542      -0.689362       0.051046      -0.009929      -0.010348       0.053023       0.001360      -0.004667       0.006889       0.029898      -0.018709      -0.016875      -0.002057       0.018933              1.795024       2.515095      -0.119799      -0.076967       1.526929       0.077962       1.343046          -0.000156
           39              H       2.429132       2.059191      15.536460       0.159014       1.040612 0.77189138E+01  0.75335114E+02                                 1.738926                            1.654981      -0.931927       2.464003                    0.998497       3.312129       9.338608       0.471633       1.330641      -0.699892      -0.018006       0.031263       0.003008       0.036203      -0.003026       0.001394       0.009987      -0.010021      -0.010357      -0.010634      -0.002434       0.013068              1.779146       1.776302      -0.439170       0.072013       2.070369      -0.030334       1.490765          -0.000181
           40              H       3.020594       0.958870      16.491720       0.147590       1.062786 0.77311816E+01  0.75395181E+02                                 1.751197                            1.645918      -0.910145       2.464450                    0.998575       3.355737       9.421188       0.477976       1.314020      -0.702929      -0.000457      -0.005381       0.031892       0.032347       0.004628      -0.001241       0.002112      -0.005631       0.005777      -0.006896       0.001878       0.005018              1.803631       1.462720      -0.017785       0.083987       1.499672      -0.260449       2.448502           0.000144
           41              H       5.942611       1.288015       4.809360       0.102372       1.098697 0.75038532E+01  0.73096496E+02                                 1.815738                            1.643667      -0.992836       2.413569                    0.997540       3.585359      10.270852       0.465714       1.350127      -0.693767       0.045129       0.016160      -0.014383       0.050046      -0.001405      -0.001862      -0.008751       0.023636      -0.031534      -0.017664       0.000434       0.017230              1.904013       2.473978       0.467994      -0.379701       1.766610      -0.163626       1.471451          -0.000314
           42              H       2.144354       0.816060       5.258280       0.111761       1.026929 0.72736211E+01  0.70526785E+02                                 1.748893                            1.628663      -1.116770       2.354872                    0.996690       3.643914      10.522710       0.461912       1.367549      -0.689361      -0.051051       0.009929      -0.010339       0.053025       0.001358       0.004667      -0.006886       0.029901      -0.018706      -0.016873      -0.002060       0.018934              1.794928       2.514942      -0.119789       0.076960       1.526854      -0.077955       1.342987          -0.000158
           43              H       3.655868      11.541809       6.836460       0.158966       1.040772 0.77203765E+01  0.75352831E+02                                 1.739087                            1.655123      -0.931957       2.463957                    0.998496       3.312428       9.339613       0.471619       1.330618      -0.699896       0.017996      -0.031264       0.003006       0.036199      -0.003027      -0.001396      -0.009986      -0.010025      -0.010358      -0.010635      -0.002434       0.013068              1.779316       1.776474      -0.439235      -0.072026       2.070582       0.030341       1.490891          -0.000182
           44              H       3.064406      12.642129       7.791720       0.147577       1.062862 0.77318838E+01  0.75404127E+02                                 1.751319                            1.646022      -0.910303       2.464377                    0.998574       3.355900       9.421934       0.477946       1.314066      -0.702919       0.000440       0.005382       0.031891       0.032345       0.004625       0.001233      -0.002115      -0.005632       0.005759      -0.006888       0.001866       0.005022              1.803762       1.462811      -0.017788      -0.084001       1.499769       0.260483       2.448707           0.000142
           45              C       0.963864       7.747130       5.080800       0.131689      24.469987 0.31993544E+03  0.70315800E+04                                 7.568896                            6.123139       0.079649       2.041418                    0.999383      26.207936      75.091415       0.634159       0.439458      -1.040265       0.039867       0.010241      -0.009663       0.042281       0.000639       0.007492       0.041601       0.033414      -0.001646      -0.051114       0.015211       0.035903              8.316694      10.989654      -1.753938       1.521732       8.541702      -2.249960       5.418726           0.002966
           46              C       3.018160       7.511832       5.310480       0.085025      24.023584 0.31611269E+03  0.68874386E+04                                 7.314017                            5.987115       0.447593       2.167327                    0.999771      25.686744      71.930342       0.661098       0.425231      -1.054841      -0.033875       0.030372      -0.031285       0.055216       0.003307      -0.014711       0.037864       0.016439       0.038541      -0.043972       0.001930       0.042042              7.933910      10.342850      -0.392252       0.375917       8.188111      -2.460266       5.270770           0.005635
           47              C       2.982867       5.536967       6.871260      -0.226291      29.586948 0.40650310E+03  0.94302697E+04                                 8.384983                            6.731568      -0.146579       1.962796                    0.996737      28.856349      83.342639       0.631606       0.418023      -1.059507      -0.019955       0.033638      -0.038320       0.054755      -0.024104       0.013204      -0.044317      -0.028865       0.007284      -0.039187      -0.022600       0.061788              9.399496      10.766879      -1.954178       0.673472       8.765466      -1.162998       8.666143           0.000798
           48              C       4.361728       5.218704       6.384582       0.351024      27.991247 0.31511029E+03  0.68736062E+04                                 8.366482                            6.146592      -0.093017       2.004919                    0.998767      24.139754      68.072093       0.624520       0.449612      -1.038204       0.012643      -0.008820       0.002116       0.015560      -0.009613      -0.026991      -0.032565       0.018148      -0.045922      -0.052409       0.017292       0.035117              9.812148      15.136808      -1.880718      -0.715996       6.615498       2.457452       7.684137           0.014761
           49              C       5.976687       4.492410       5.152488      -0.005846      38.871985 0.46687532E+03  0.11178742E+05                                10.071978                            7.275705      -0.076597       1.960278                    0.999496      28.760244      83.566011       0.601636       0.425188      -1.058184      -0.080898       0.021519       0.022276       0.086624      -0.005911      -0.005389      -0.025777       0.037859      -0.066423      -0.042601       0.011642       0.030960             12.038125      12.766789      -1.245193      -2.226992      10.270905       6.364524      13.076682           0.006245
           50              C       6.518252       3.734835       3.995040       0.588261      25.262666 0.26805919E+03  0.56899438E+04                                 8.064157                            5.915728      -0.341032       1.933812                    0.998743      23.586948      68.493215       0.589402       0.489572      -1.003054       0.030940      -0.029245      -0.071209       0.082966       0.028104      -0.020955      -0.056305      -0.067240      -0.067522      -0.055236      -0.032558       0.087794              9.390087      13.132569      -1.289812      -0.970020       7.047205       2.690570       7.990486           0.013027
           51              C       6.513384       5.241825       6.196488      -0.026542      38.207276 0.46109597E+03  0.10976657E+05                                 9.851584                            7.156899       0.021687       1.985102                    0.999535      28.770345      82.629232       0.617643       0.416572      -1.066461      -0.084328       0.026182       0.030441       0.093399      -0.016171      -0.030067      -0.010078       0.008949      -0.003207      -0.038169       0.005109       0.033060             11.624523      16.939471       2.341013       1.810957       7.815485       3.734078      10.118614           0.007492
           52              C       7.881292       5.702899       6.563280       0.594162      25.415218 0.26512566E+03  0.55804706E+04                                 7.957145                            5.802835      -0.204888       1.980186                    0.999299      22.994646      65.271945       0.610980       0.476277      -1.015727       0.076349       0.046260       0.014305       0.090409      -0.005057       0.002114      -0.076482      -0.065390       0.091319      -0.053729      -0.047151       0.100880              9.212280      11.873791      -0.547055      -1.366119       7.039828       3.306472       8.723223           0.013574
           53              C       5.121136       5.853870      13.780800       0.131663      24.470654 0.31994489E+03  0.70318306E+04                                 7.568955                            6.123163       0.079734       2.041430                    0.999383      26.208542      75.093074       0.634169       0.439448      -1.040272      -0.039870      -0.010239      -0.009656       0.042281       0.000638      -0.007492      -0.041597       0.033443      -0.001663      -0.051119       0.015226       0.035894              8.316773      10.989782      -1.753957      -1.521763       8.541758       2.250001       5.418780           0.002973
           54              C       3.066840       6.089168      14.010480       0.085063      24.023068 0.31610455E+03  0.68872259E+04                                 7.313984                            5.987095       0.447471       2.167299                    0.999771      25.686279      71.929156       0.661089       0.425239      -1.054834       0.033876      -0.030379      -0.031271       0.055212       0.003301       0.014698      -0.037871       0.016442       0.038576      -0.043973       0.001924       0.042050              7.933877      10.342741      -0.392260      -0.375929       8.188107       2.460288       5.270784           0.005633
           55              C       3.102133       8.064033      15.571260      -0.226284      29.586687 0.40649768E+03  0.94301217E+04                                 8.384957                            6.731535      -0.146606       1.962792                    0.996737      28.856226      83.342455       0.631605       0.418024      -1.059506       0.019940      -0.033637      -0.038317       0.054747      -0.024103      -0.013225       0.044328      -0.028889       0.007264      -0.039183      -0.022626       0.061809              9.399478      10.766823      -1.954132      -0.673468       8.765471       1.162961       8.666139           0.000791
           56              C       1.723272       8.382296      15.084582       0.350966      27.992171 0.31512175E+03  0.68739079E+04                                 8.366594                            6.146653      -0.092884       2.004952                    0.998767      24.140241      68.073368       0.624526       0.449604      -1.038209      -0.012630       0.008829       0.002117       0.015555      -0.009622       0.027003       0.032546       0.018167      -0.045899      -0.052403       0.017284       0.035119              9.812302      15.137062      -1.880733       0.715989       6.615586      -2.457506       7.684258           0.014749
           57              C       0.108313       9.108590      13.852488      -0.005901      38.873976 0.46690277E+03  0.11179561E+05                                10.072241                            7.275867      -0.076576       1.960266                    0.999496      28.761391      83.569910       0.601636       0.425181      -1.058188       0.080903      -0.021520       0.022282       0.086631      -0.005911       0.005397       0.025761       0.037887      -0.066419      -0.042591       0.011618       0.030973             12.038464      12.767223      -1.245207       2.227036      10.271157      -6.364692      13.077013           0.006233
           58              C      11.736748       9.866165      12.695040       0.588256      25.263065 0.26806425E+03  0.56900645E+04                                 8.064176                            5.915745      -0.340984       1.933822                    0.998743      23.586968      68.492819       0.589409       0.489566      -1.003060      -0.030949       0.029252      -0.071216       0.082977       0.028106       0.020954       0.056291      -0.067239      -0.067512      -0.055222      -0.032561       0.087783              9.390096      13.132526      -1.289822       0.970022       7.047216      -2.690613       7.990547           0.013021
           59              C      11.741616       8.359175      14.896488      -0.026543      38.207459 0.46109324E+03  0.10976579E+05                                 9.851661                            7.156899       0.021713       1.985114                    0.999535      28.770142      82.628686       0.617640       0.416574      -1.066459       0.084315      -0.026178       0.030451       0.093389      -0.016167       0.030057       0.010070       0.008943      -0.003152      -0.038153       0.005102       0.033051             11.624683      16.939719       2.341052      -1.811006       7.815551      -3.734162      10.118779           0.007486
           60              C      10.373708       7.898101      15.263280       0.594140      25.415733 0.26512938E+03  0.55805818E+04                                 7.957296                            5.802898      -0.204950       1.980162                    0.999299      22.995066      65.273840       0.610972       0.476281      -1.015723      -0.076341      -0.046230       0.014298       0.090386      -0.005071      -0.002095       0.076488      -0.065367       0.091355      -0.053753      -0.047131       0.100885              9.212506      11.874009      -0.547107       1.366209       7.040003      -3.306613       8.723507           0.013570
           61              C      11.206136       0.946630       3.619200       0.131689      24.470024 0.31993625E+03  0.70316027E+04                                 7.568903                            6.123148       0.079637       2.041413                    0.999383      26.207984      75.091600       0.634159       0.439458      -1.040265      -0.039868       0.010220       0.009688       0.042282      -0.000642       0.007496      -0.041598       0.033426      -0.001643      -0.051115       0.015212       0.035902              8.316699      10.989660       1.753928       1.521727       8.541703       2.249956       5.418734           0.002962
           62              C       9.151840       0.711332       3.389520       0.085027      24.023631 0.31611369E+03  0.68874695E+04                                 7.314042                            5.987137       0.447560       2.167316                    0.999771      25.686789      71.930644       0.661094       0.425232      -1.054839       0.033875       0.030358       0.031304       0.055218      -0.003306      -0.014711      -0.037862       0.016447       0.038548      -0.043972       0.001932       0.042040              7.933937      10.342884       0.392239       0.375913       8.188135       2.460275       5.270791           0.005632
           63              C       9.187133      12.337467       1.828740      -0.226289      29.586787 0.40649989E+03  0.94301823E+04                                 8.384959                            6.731539      -0.146600       1.962791                    0.996737      28.856310      83.342635       0.631607       0.418022      -1.059507       0.019957       0.033636       0.038323       0.054756       0.024105       0.013206       0.044317      -0.028856       0.007309      -0.039187      -0.022600       0.061787              9.399474      10.766857       1.954133       0.673478       8.765435       1.162983       8.666131           0.000792
           64              C       7.808272      12.019204       2.315418       0.351020      27.991249 0.31510983E+03  0.68735994E+04                                 8.366514                            6.146607      -0.093047       2.004911                    0.998767      24.139752      68.072284       0.624516       0.449614      -1.038201      -0.012647      -0.008818      -0.002116       0.015562       0.009612      -0.026988       0.032570       0.018152      -0.045912      -0.052411       0.017293       0.035118              9.812198      15.136926       1.880716      -0.715997       6.615505      -2.457451       7.684163           0.014761
           65              C       6.193313      11.292910       3.547512      -0.005840      38.871692 0.46687059E+03  0.11178606E+05                                10.071964                            7.275692      -0.076607       1.960278                    0.999496      28.760055      83.565517       0.601633       0.425190      -1.058182       0.080896       0.021525      -0.022272       0.086623       0.005912      -0.005388       0.025781       0.037858      -0.066416      -0.042604       0.011646       0.030958             12.038120      12.766806       1.245194      -2.226987      10.270884      -6.364513      13.076671           0.006247
           66              C       5.651748      10.535335       4.704960       0.588254      25.262686 0.26805918E+03  0.56899406E+04                                 8.064154                            5.915723      -0.341007       1.933821                    0.998743      23.586884      68.492895       0.589404       0.489572      -1.003055      -0.030941      -0.029235       0.071213       0.082966      -0.028104      -0.020956       0.056306      -0.067238      -0.067516      -0.055236      -0.032558       0.087794              9.390092      13.132594       1.289814      -0.970015       7.047197      -2.690567       7.990484           0.013028
           67              C       5.656616      12.042325       2.503512      -0.026552      38.207543 0.46109911E+03  0.10976759E+05                                 9.851655                            7.156938       0.021649       1.985089                    0.999535      28.770485      82.629958       0.617639       0.416573      -1.066459       0.084331       0.026183      -0.030438       0.093401       0.016171      -0.030069       0.010079       0.008958      -0.003205      -0.038171       0.005106       0.033065             11.624626      16.939661      -2.341041       1.810990       7.815535      -3.734103      10.118680           0.007492
           68              C       4.288708      12.503399       2.136720       0.594160      25.415206 0.26512497E+03  0.55804586E+04                                 7.957175                            5.802848      -0.204916       1.980178                    0.999299      22.994666      65.272252       0.610975       0.476281      -1.015724      -0.076350       0.046267      -0.014307       0.090414       0.005054       0.002117       0.076480      -0.065393       0.091327      -0.053724      -0.047156       0.100880              9.212328      11.873877       0.547063      -1.366127       7.039850      -3.306485       8.723257           0.013574
           69              C       7.048864      12.654370      12.319200       0.131647      24.470753 0.31994618E+03  0.70318569E+04                                 7.568919                            6.123132       0.079832       2.041455                    0.999384      26.208655      75.093059       0.634178       0.439442      -1.040277       0.039869      -0.010243       0.009647       0.042279      -0.000637      -0.007493       0.041591       0.033444      -0.001666      -0.051114       0.015226       0.035888              8.316731      10.989716       1.753958      -1.521759       8.541720      -2.250000       5.418758           0.002966
           70              C       9.103160      12.889668      12.089520       0.085059      24.022725 0.31609920E+03  0.68870685E+04                                 7.313880                            5.987022       0.447540       2.167324                    0.999771      25.685968      71.927670       0.661097       0.425236      -1.054838      -0.033873      -0.030383       0.031258       0.055205      -0.003301       0.014692       0.037869       0.016441       0.038585      -0.043970       0.001923       0.042047              7.933758      10.342578       0.392267      -0.375932       8.187979      -2.460249       5.270717           0.005627
           71              C       9.067867       1.263533      10.528740      -0.226280      29.586470 0.40649367E+03  0.94300089E+04                                 8.384920                            6.731501      -0.146612       1.962791                    0.996736      28.856143      83.342226       0.631606       0.418024      -1.059505      -0.019931      -0.033642       0.038317       0.054747       0.024097      -0.013233      -0.044324      -0.028898       0.007235      -0.039172      -0.022636       0.061808              9.399438      10.766773       1.954109      -0.673464       8.765423      -1.162919       8.666117           0.000793
           72              C      10.446728       1.581796      11.015418       0.350943      27.992493 0.31512555E+03  0.68740033E+04                                 8.366620                            6.146662      -0.092818       2.004970                    0.998767      24.140351      68.073474       0.624531       0.449600      -1.038213       0.012621       0.008829      -0.002114       0.015547       0.009625       0.027007      -0.032532       0.018168      -0.045882      -0.052393       0.017277       0.035115              9.812346      15.137138       1.880741       0.716012       6.615601       2.457533       7.684300           0.014753
           73              C      12.061687       2.308090      12.247512      -0.005949      38.875327 0.46692038E+03  0.11180080E+05                                10.072399                            7.275948      -0.076511       1.960275                    0.999497      28.762097      83.572116       0.601640       0.425175      -1.058193      -0.080910      -0.021527      -0.022282       0.086639       0.005909       0.005401      -0.025746       0.037904      -0.066411      -0.042579       0.011599       0.030980             12.038685      12.767470       1.245234       2.227082      10.271325       6.364829      13.077259           0.006231
           74              C       0.433252       3.065665      13.404960       0.588279      25.262781 0.26805987E+03  0.56899701E+04                                 8.064207                            5.915753      -0.341122       1.933776                    0.998743      23.587146      68.494189       0.589398       0.489575      -1.003051       0.030955       0.029252       0.071219       0.082982      -0.028109       0.020950      -0.056301      -0.067226      -0.067548      -0.055238      -0.032551       0.087789              9.390146      13.132593       1.289819       0.970040       7.047252       2.690627       7.990592           0.013020
           75              C       0.428384       1.558675      11.203512      -0.026551      38.207939 0.46109712E+03  0.10976693E+05                                 9.851742                            7.156925       0.021721       1.985115                    0.999535      28.770235      82.628992       0.617640       0.416574      -1.066459      -0.084309      -0.026184      -0.030453       0.093386       0.016160       0.030048      -0.010064       0.008938      -0.003114      -0.038138       0.005095       0.033042             11.624815      16.939902      -2.341075      -1.811016       7.815619       3.734237      10.118924           0.007500
           76              C       1.796292       1.097601      10.836720       0.594133      25.416057 0.26513218E+03  0.55806634E+04                                 7.957384                            5.802939      -0.205013       1.980137                    0.999299      22.995352      65.275086       0.610967       0.476283      -1.015721       0.076343      -0.046214      -0.014286       0.090377       0.005078      -0.002079      -0.076494      -0.065337       0.091374      -0.053775      -0.047111       0.100885              9.212629      11.874120       0.547116       1.366252       7.040098       3.306692       8.723669           0.013573
           77              C      11.206136       5.853870      12.319200       0.131686      24.470201 0.31993858E+03  0.70316646E+04                                 7.568924                            6.123156       0.079652       2.041414                    0.999383      26.208111      75.091948       0.634161       0.439456      -1.040266      -0.039869      -0.010239       0.009666       0.042282       0.000638       0.007494       0.041599       0.033418      -0.001643      -0.051114       0.015212       0.035902              8.316722      10.989710      -1.753954       1.521743       8.541714      -2.249963       5.418742           0.002966
           78              C       9.151840       6.089168      12.089520       0.085028      24.023649 0.31611367E+03  0.68874673E+04                                 7.314035                            5.987129       0.447579       2.167321                    0.999771      25.686808      71.930623       0.661096       0.425231      -1.054840       0.033875      -0.030371       0.031286       0.055216       0.003306      -0.014710       0.037865       0.016443       0.038544      -0.043973       0.001931       0.042042              7.933927      10.342886      -0.392263       0.375925       8.188113      -2.460265       5.270782           0.005634
           79              C       9.187133       8.064033      10.528740      -0.226288      29.586509 0.40649661E+03  0.94300689E+04                                 8.384886                            6.731508      -0.146543       1.962815                    0.996737      28.855923      83.340827       0.631610       0.418022      -1.059509       0.019955      -0.033633       0.038315       0.054749      -0.024110       0.013204      -0.044328      -0.028862       0.007284      -0.039201      -0.022599       0.061800              9.399375      10.766719      -1.954159       0.673459       8.765364      -1.162991       8.666041           0.000793
           80              C       7.808272       8.382296      11.015418       0.351027      27.990913 0.31510673E+03  0.68735051E+04                                 8.366408                            6.146555      -0.092991       2.004930                    0.998767      24.139558      68.071290       0.624523       0.449611      -1.038204      -0.012643       0.008828      -0.002123       0.015565      -0.009615      -0.026991      -0.032569       0.018147      -0.045907      -0.052411       0.017293       0.035118              9.812044      15.136600      -1.880689      -0.715968       6.615449       2.457431       7.684083           0.014760
           81              C       6.193313       9.108590      12.247512      -0.005852      38.872091 0.46687732E+03  0.11178794E+05                                10.071964                            7.275701      -0.076570       1.960285                    0.999496      28.760315      83.566049       0.601639       0.425185      -1.058187       0.080899      -0.021514      -0.022281       0.086625      -0.005912      -0.005389      -0.025777       0.037864      -0.066411      -0.042600       0.011639       0.030960             12.038100      12.766751      -1.245187      -2.226978      10.270885       6.364510      13.076663           0.006244
           82              C       5.651748       9.866165      13.404960       0.588259      25.262795 0.26806091E+03  0.56899855E+04                                 8.064161                            5.915732      -0.341019       1.933814                    0.998743      23.586985      68.493196       0.589405       0.489570      -1.003056      -0.030941       0.029246       0.071209       0.082966       0.028104      -0.020954      -0.056305      -0.067236      -0.067511      -0.055234      -0.032558       0.087792              9.390083      13.132550      -1.289811      -0.970012       7.047203       2.690574       7.990497           0.013026
           83              C       5.656616       8.359175      11.203512      -0.026543      38.207042 0.46109346E+03  0.10976573E+05                                 9.851519                            7.156864       0.021720       1.985113                    0.999535      28.770240      82.628627       0.617647       0.416570      -1.066463       0.084327      -0.026172      -0.030449       0.093398      -0.016171      -0.030064      -0.010080       0.008951      -0.003193      -0.038167       0.005109       0.033058             11.624432      16.939286       2.340996       1.810953       7.815442       3.734061      10.118567           0.007491
           84              C       4.288708       7.898101      10.836720       0.594162      25.415103 0.26512454E+03  0.55804370E+04                                 7.957101                            5.802811      -0.204851       1.980199                    0.999299      22.994564      65.271492       0.610984       0.476275      -1.015729      -0.076350      -0.046248      -0.014314       0.090405      -0.005059       0.002115      -0.076486      -0.065387       0.091338      -0.053732      -0.047153       0.100885              9.212223      11.873687      -0.547048      -1.366105       7.039792       3.306458       8.723189           0.013574
           85              C       7.048864       7.747130       3.619200       0.131650      24.470751 0.31994580E+03  0.70318569E+04                                 7.568972                            6.123166       0.079762       2.041437                    0.999383      26.208629      75.093396       0.634170       0.439447      -1.040272       0.039867       0.010240       0.009653       0.042278       0.000638      -0.007494      -0.041593       0.033435      -0.001670      -0.051114       0.015222       0.035892              8.316802      10.989818      -1.753971      -1.521770       8.541800       2.250018       5.418790           0.002971
           86              C       9.103160       7.511832       3.389520       0.085047      24.023145 0.31610552E+03  0.68872461E+04                                 7.313972                            5.987081       0.447519       2.167312                    0.999771      25.686313      71.929033       0.661094       0.425236      -1.054837      -0.033873       0.030381       0.031270       0.055210       0.003304       0.014702      -0.037864       0.016438       0.038569      -0.043968       0.001924       0.042044              7.933869      10.342742      -0.392250      -0.375924       8.188096       2.460286       5.270769           0.005632
           87              C       9.067867       5.536967       1.828740      -0.226285      29.586884 0.40649988E+03  0.94301948E+04                                 8.385001                            6.731552      -0.146630       1.962780                    0.996737      28.856472      83.343534       0.631604       0.418024      -1.059505      -0.019941       0.033641       0.038320       0.054752      -0.024098      -0.013224       0.044318      -0.028888       0.007259      -0.039172      -0.022625       0.061798              9.399540      10.766915      -1.954141      -0.673486       8.765520       1.162963       8.666186           0.000792
           88              C      10.446728       5.218704       2.315418       0.350967      27.992294 0.31512254E+03  0.68739333E+04                                 8.366638                            6.146671      -0.092915       2.004942                    0.998767      24.140288      68.073670       0.624523       0.449606      -1.038208       0.012631      -0.008824      -0.002113       0.015552      -0.009620       0.027002       0.032546       0.018161      -0.045909      -0.052402       0.017284       0.035117              9.812370      15.137221      -1.880756       0.716011       6.615610      -2.457513       7.684279           0.014749
           89              C      12.061687       4.492410       3.547512      -0.005897      38.873896 0.46690099E+03  0.11179514E+05                                10.072252                            7.275868      -0.076589       1.960264                    0.999496      28.761325      83.569835       0.601633       0.425183      -1.058187      -0.080903       0.021522      -0.022280       0.086631      -0.005911       0.005397       0.025761       0.037882      -0.066428      -0.042592       0.011620       0.030972             12.038487      12.767258      -1.245212       2.227045      10.271176      -6.364707      13.077027           0.006233
           90              C       0.433252       3.734835       4.704960       0.588256      25.262977 0.26806299E+03  0.56900361E+04                                 8.064182                            5.915746      -0.340998       1.933818                    0.998743      23.586984      68.493053       0.589406       0.489568      -1.003058       0.030948      -0.029254       0.071214       0.082976       0.028106       0.020953       0.056291      -0.067242      -0.067525      -0.055225      -0.032560       0.087785              9.390111      13.132561      -1.289821       0.970031       7.047225      -2.690612       7.990547           0.013021
           91              C       0.428384       5.241825       2.503512      -0.026549      38.207792 0.46109696E+03  0.10976696E+05                                 9.851731                            7.156935       0.021702       1.985110                    0.999535      28.770291      82.629371       0.617637       0.416575      -1.066458      -0.084316       0.026184      -0.030446       0.093391      -0.016167       0.030058       0.010066       0.008943      -0.003166      -0.038152       0.005098       0.033053             11.624784      16.939913       2.341077      -1.811023       7.815604      -3.734188      10.118834           0.007486
           92              C       1.796292       5.702899       2.136720       0.594140      25.415907 0.26513103E+03  0.55806318E+04                                 7.957356                            5.802931      -0.204990       1.980148                    0.999299      22.995221      65.274612       0.610967       0.476283      -1.015721       0.076340       0.046239      -0.014293       0.090389      -0.005071      -0.002093       0.076485      -0.065371       0.091343      -0.053751      -0.047129       0.100881              9.212586      11.874136      -0.547117       1.366229       7.040055      -3.306639       8.723567           0.013570
           93              C       0.963864      12.654370      13.780800       0.131696      24.469905 0.31993460E+03  0.70315519E+04                                 7.568864                            6.123124       0.079652       2.041419                    0.999383      26.207850      75.090951       0.634162       0.439457      -1.040266       0.039867      -0.010224      -0.009682       0.042281      -0.000642       0.007494      -0.041600       0.033425      -0.001628      -0.051115       0.015211       0.035905              8.316647      10.989590       1.753911       1.521712       8.541643       2.249937       5.418708           0.002959
           94              C       3.018160      12.889668      14.010480       0.085030      24.023563 0.31611285E+03  0.68874437E+04                                 7.314016                            5.987122       0.447593       2.167327                    0.999771      25.686739      71.930355       0.661096       0.425231      -1.054840      -0.033876      -0.030364      -0.031297       0.055218      -0.003307      -0.014710      -0.037863       0.016448       0.038560      -0.043973       0.001931       0.042042              7.933901      10.342828       0.392241       0.375914       8.188099       2.460261       5.270777           0.005633
           95              C       2.982867       1.263533      15.571260      -0.226292      29.586733 0.40650009E+03  0.94301793E+04                                 8.384941                            6.731541      -0.146574       1.962802                    0.996737      28.856164      83.341924       0.631607       0.418022      -1.059508      -0.019958      -0.033638      -0.038318       0.054755       0.024106       0.013202       0.044322      -0.028854       0.007289      -0.039195      -0.022595       0.061790              9.399442      10.766808       1.954141       0.673463       8.765411       1.162980       8.666106           0.000796
           96              C       4.361728       1.581796      15.084582       0.351036      27.990937 0.31510633E+03  0.68735041E+04                                 8.366456                            6.146577      -0.093058       2.004909                    0.998767      24.139606      68.071787       0.624517       0.449615      -1.038201       0.012648       0.008821       0.002115       0.015565       0.009615      -0.026991       0.032572       0.018144      -0.045903      -0.052413       0.017295       0.035119              9.812115      15.136749       1.880694      -0.715978       6.615470      -2.457438       7.684126           0.014763
           97              C       5.976687       2.308090      13.852488      -0.005847      38.871981 0.46687524E+03  0.11178744E+05                                10.071991                            7.275714      -0.076618       1.960271                    0.999496      28.760273      83.566225       0.601634       0.425189      -1.058183      -0.080899      -0.021527       0.022275       0.086627       0.005914      -0.005392       0.025781       0.037864      -0.066416      -0.042606       0.011644       0.030962             12.038146      12.766817       1.245202      -2.226998      10.270911      -6.364528      13.076711           0.006247
           98              C       6.518252       3.065665      12.695040       0.588265      25.262601 0.26805831E+03  0.56899176E+04                                 8.064138                            5.915716      -0.341017       1.933818                    0.998743      23.586824      68.492690       0.589404       0.489572      -1.003055       0.030939       0.029237      -0.071222       0.082973      -0.028104      -0.020954       0.056302      -0.067244      -0.067490      -0.055227      -0.032565       0.087791              9.390066      13.132537       1.289825      -0.970029       7.047185      -2.690566       7.990476           0.013026
           99              C       6.513384       1.558675      14.896488      -0.026535      38.206974 0.46109164E+03  0.10976532E+05                                 9.851562                            7.156885       0.021649       1.985093                    0.999535      28.770170      82.628759       0.617641       0.416574      -1.066459      -0.084328      -0.026181       0.030440       0.093399       0.016172      -0.030067       0.010086       0.008950      -0.003196      -0.038174       0.005114       0.033060             11.624503      16.939441      -2.341020       1.810981       7.815465      -3.734068      10.118602           0.007492
          100              C       7.881292       1.097601      15.263280       0.594158      25.415093 0.26512413E+03  0.55804277E+04                                 7.957118                            5.802817      -0.204867       1.980195                    0.999299      22.994514      65.271406       0.610982       0.476277      -1.015728       0.076350      -0.046261       0.014307       0.090411       0.005052       0.002119       0.076483      -0.065386       0.091330      -0.053726      -0.047156       0.100882              9.212253      11.873753       0.547050      -1.366104       7.039802      -3.306463       8.723203           0.013573
          101              C       5.121136       0.946630       5.080800       0.131644      24.470811 0.31994712E+03  0.70318865E+04                                 7.568943                            6.123148       0.079822       2.041452                    0.999384      26.208727      75.093449       0.634176       0.439443      -1.040276      -0.039868       0.010237      -0.009655       0.042279      -0.000640      -0.007494       0.041589       0.033446      -0.001683      -0.051113       0.015227       0.035886              8.316763      10.989755       1.753969      -1.521767       8.541762      -2.250011       5.418773           0.002967
          102              C       3.066840       0.711332       5.310480       0.085054      24.022886 0.31610175E+03  0.68871410E+04                                 7.313920                            5.987049       0.447519       2.167315                    0.999771      25.686108      71.928264       0.661095       0.425236      -1.054837       0.033873       0.030377      -0.031266       0.055206      -0.003300       0.014694       0.037867       0.016441       0.038572      -0.043968       0.001924       0.042044              7.933807      10.342639       0.392264      -0.375931       8.188038      -2.460270       5.270743           0.005629
          103              C       3.102133      12.337467       6.871260      -0.226281      29.586674 0.40649618E+03  0.94300923E+04                                 8.384970                            6.731526      -0.146643       1.962778                    0.996737      28.856393      83.343365       0.631604       0.418025      -1.059504       0.019932       0.033640      -0.038321       0.054749       0.024095      -0.013237      -0.044321      -0.028898       0.007252      -0.039167      -0.022639       0.061806              9.399504      10.766849       1.954112      -0.673479       8.765485      -1.162931       8.666179           0.000792
          104              C       1.723272      12.019204       6.384582       0.350930      27.992807 0.31512919E+03  0.68741040E+04                                 8.366680                            6.146694      -0.092838       2.004960                    0.998767      24.140543      68.074171       0.624529       0.449600      -1.038213      -0.012622      -0.008828       0.002112       0.015547       0.009624       0.027006      -0.032532       0.018174      -0.045892      -0.052394       0.017278       0.035116              9.812428      15.137301       1.880760       0.716020       6.615641       2.457546       7.684341           0.014752
          105              C       0.108313      11.292910       5.152488      -0.005938      38.874741 0.46691194E+03  0.11179828E+05                                10.072322                            7.275898      -0.076498       1.960284                    0.999497      28.761766      83.570988       0.601640       0.425177      -1.058192       0.080906       0.021523       0.022282       0.086634       0.005911       0.005398      -0.025749       0.037908      -0.066418      -0.042584       0.011600       0.030984             12.038594      12.767373       1.245213       2.227046      10.271250       6.364779      13.077160           0.006230
          106              C      11.736748      10.535335       3.995040       0.588268      25.262816 0.26806024E+03  0.56899765E+04                                 8.064197                            5.915744      -0.341063       1.933795                    0.998743      23.587136      68.494015       0.589400       0.489573      -1.003053      -0.030947      -0.029249      -0.071216       0.082975      -0.028110       0.020945      -0.056303      -0.067227      -0.067541      -0.055236      -0.032554       0.087789              9.390141      13.132622       1.289822       0.970037       7.047239       2.690613       7.990562           0.013023
          107              C      11.741616      12.042325       6.196488      -0.026545      38.207658 0.46109250E+03  0.10976561E+05                                 9.851727                            7.156910       0.021713       1.985116                    0.999535      28.770066      82.628580       0.617637       0.416576      -1.066457       0.084306       0.026180       0.030454       0.093383       0.016165       0.030050      -0.010061       0.008938      -0.003124      -0.038141       0.005095       0.033045             11.624809      16.939917      -2.341079      -1.811031       7.815611       3.734229      10.118899           0.007496
          108              C      10.373708      12.503399       6.563280       0.594119      25.416221 0.26513388E+03  0.55807107E+04                                 7.957428                            5.802964      -0.205006       1.980139                    0.999299      22.995462      65.275559       0.610965       0.476284      -1.015720      -0.076334       0.046216       0.014293       0.090372       0.005079      -0.002080      -0.076489      -0.065353       0.091365      -0.053767      -0.047115       0.100883              9.212690      11.874226       0.547139       1.366277       7.040136       3.306711       8.723708           0.013576
          109              N       2.406009       6.581524       6.024576       0.207561      23.447606 0.27511533E+03  0.56417918E+04                                 6.828892                            5.282721       0.205392       2.188187                    0.999467      20.928820      52.251984       0.785185       0.380392      -1.113055      -0.035362      -0.043071       0.029641       0.063120      -0.023422       0.022432      -0.070756       0.006931      -0.069099      -0.080024      -0.000796       0.080820              7.876162       8.198904      -2.367318       1.880495       9.111594      -3.795496       6.317988           0.002302
          110              N       1.073394       6.716174       5.881200      -0.257072      28.981219 0.45524176E+03  0.10577250E+05                                 7.698076                            6.779639       0.761216       2.253070                    0.999744      27.594675      73.083021       0.696263       0.378619      -1.115521       0.168719       0.111560      -0.103387       0.227158      -0.120642       0.127033       0.027456       0.044377      -0.089527      -0.185148       0.009530       0.175618              8.158718       9.719971      -0.938285       1.168845       8.623987      -2.279104       6.132196           0.000815
          111              N       2.140703       8.272128       4.682340      -0.326459      37.401649 0.57318148E+03  0.14191550E+05                                 9.317957                            7.737695       0.039706       2.016220                    0.998363      29.381941      81.912469       0.631548       0.391708      -1.099494      -0.029400      -0.110560       0.091711       0.146625      -0.022141       0.025518       0.049607       0.129268      -0.121440      -0.098267       0.007104       0.091163             10.316063      10.917539      -0.140318       0.446915      13.344222      -3.464964       6.686428           0.023575
          112              N       4.603911       4.503291       5.282118      -0.376923      41.618118 0.61054914E+03  0.15386011E+05                                10.022933                            7.974685      -0.032552       1.986804                    0.997401      30.359035      85.909105       0.622247       0.390605      -1.098218       0.112384       0.045650       0.048667       0.130700      -0.028210      -0.049386      -0.035656       0.019874      -0.009349      -0.076180       0.021978       0.054202             11.510537      14.577393      -0.068337       0.236202       9.461889       4.439221      10.492328           0.043283
          113              N       5.467981       5.696099       6.958608      -0.425519      43.927332 0.59697181E+03  0.14901188E+05                                10.177372                            7.709591       0.320769       2.082377                    0.999719      30.688060      85.331528       0.657202       0.373371      -1.115025       0.035290      -0.079507      -0.115373       0.144491      -0.001344      -0.021670      -0.034539       0.061773      -0.081677      -0.060060       0.008379       0.051682             12.006024      14.551613       0.695752       1.654200       7.966833       4.531781      13.499624           0.024373
          114              N       3.678991       7.019476      14.724576       0.207582      23.447252 0.27510955E+03  0.56416431E+04                                 6.828845                            5.282676       0.205402       2.188197                    0.999467      20.928526      52.251100       0.785186       0.380394      -1.113054       0.035357       0.043062       0.029649       0.063115      -0.023418      -0.022432       0.070745       0.006943      -0.069103      -0.080015      -0.000791       0.080807              7.876126       8.198827      -2.367324      -1.880497       9.111578       3.795506       6.317974           0.002301
          115              N       5.011606       6.884826      14.581200      -0.257049      28.980354 0.45522305E+03  0.10576700E+05                                 7.697921                            6.779494       0.761294       2.253105                    0.999744      27.594138      73.081041       0.696271       0.378618      -1.115522      -0.168714      -0.111563      -0.103367       0.227146      -0.120637      -0.127022      -0.027451       0.044372      -0.089483      -0.185133       0.009529       0.175604              8.158566       9.719757      -0.938279      -1.168832       8.623839       2.279096       6.132102           0.000819
          116              N       3.944297       5.328872      13.382340      -0.326537      37.404766 0.57323793E+03  0.14193284E+05                                 9.318393                            7.738009       0.039815       2.016222                    0.998364      29.383612      81.917850       0.631544       0.391701      -1.099500       0.029393       0.110576       0.091726       0.146645      -0.022135      -0.025513      -0.049607       0.129286      -0.121442      -0.098269       0.007100       0.091169             10.316596      10.918022      -0.140219      -0.446897      13.344995       3.465244       6.686770           0.023586
          117              N       1.481089       9.097709      13.982118      -0.377008      41.622351 0.61062176E+03  0.15388314E+05                                10.023564                            7.975127      -0.032482       1.986790                    0.997403      30.361177      85.916782       0.622233       0.390602      -1.098219      -0.112401      -0.045655       0.048685       0.130724      -0.028211       0.049389       0.035644       0.019889      -0.009338      -0.076174       0.021964       0.054210             11.511309      14.578439      -0.068281      -0.236287       9.462509      -4.439565      10.492979           0.043281
          118              N       0.617019       7.904901      15.658608      -0.425391      43.921241 0.59687006E+03  0.14898009E+05                                10.176485                            7.708965       0.320690       2.082398                    0.999718      30.685119      85.321438       0.657225       0.373374      -1.115023      -0.035305       0.079495      -0.115327       0.144452      -0.001337       0.021662       0.034526       0.061790      -0.081647      -0.060044       0.008363       0.051682             12.004926      14.550386       0.695652      -1.653945       7.966130      -4.531256      13.498264           0.024334
          119              N       9.763991      13.382024       2.675424       0.207561      23.447592 0.27511511E+03  0.56417885E+04                                 6.828902                            5.282727       0.205368       2.188180                    0.999467      20.928803      52.252025       0.785182       0.380394      -1.113054       0.035362      -0.043079      -0.029632       0.063121       0.023420       0.022433       0.070756       0.006933      -0.069088      -0.080023      -0.000796       0.080819              7.876176       8.198911       2.367316       1.880499       9.111609       3.795511       6.318009           0.002301
          120              N      11.096606      13.516674       2.818800      -0.257069      28.981354 0.45524481E+03  0.10577348E+05                                 7.698137                            6.779693       0.761145       2.253050                    0.999744      27.594627      73.083188       0.696254       0.378622      -1.115517      -0.168717       0.111543       0.103403       0.227155       0.120635       0.127037      -0.027453       0.044379      -0.089528      -0.185144       0.009527       0.175617              8.158784       9.720055       0.938279       1.168851       8.624052       2.279118       6.132245           0.000808
          121              N      10.029297       1.471628       4.017660      -0.326469      37.401857 0.57318565E+03  0.14191677E+05                                 9.317982                            7.737716       0.039731       2.016227                    0.998362      29.382068      81.912846       0.631548       0.391707      -1.099495       0.029398      -0.110583      -0.091688       0.146627       0.022138       0.025518      -0.049606       0.129271      -0.121430      -0.098265       0.007103       0.091162             10.316091      10.917554       0.140290       0.446904      13.344264       3.464976       6.686454           0.023573
          122              N       7.566089      11.303791       3.417882      -0.376912      41.617439 0.61053645E+03  0.15385612E+05                                10.022843                            7.974613      -0.032560       1.986808                    0.997401      30.358665      85.907849       0.622249       0.390606      -1.098217      -0.112381       0.045658      -0.048659       0.130697       0.028212      -0.049384       0.035660       0.019874      -0.009340      -0.076182       0.021981       0.054201             11.510447      14.577310       0.068320       0.236231       9.461781      -4.439165      10.492251           0.043281
          123              N       6.702019      12.496599       1.741392      -0.425552      43.928833 0.59699550E+03  0.14901936E+05                                10.177614                            7.709750       0.320775       2.082369                    0.999719      30.688733      85.334011       0.657194       0.373371      -1.115024      -0.035287      -0.079514       0.115381       0.144500       0.001343      -0.021671       0.034544       0.061776      -0.081666      -0.060065       0.008382       0.051683             12.006348      14.552007      -0.695792       1.654288       7.967023      -4.531928      13.500013           0.024379
          124              N       8.491009       0.218976      11.375424       0.207586      23.447006 0.27510632E+03  0.56415597E+04                                 6.828799                            5.282648       0.205418       2.188205                    0.999467      20.928394      52.250669       0.785188       0.380394      -1.113054      -0.035355       0.043054      -0.029657       0.063112       0.023418      -0.022433      -0.070740       0.006948      -0.069104      -0.080012      -0.000791       0.080803              7.876069       8.198778       2.367316      -1.880491       9.111495      -3.795470       6.317934           0.002300
          125              N       7.158394       0.084326      11.518800      -0.257074      28.981190 0.45523979E+03  0.10577192E+05                                 7.698081                            6.779633       0.761293       2.253097                    0.999744      27.594590      73.082731       0.696262       0.378620      -1.115520       0.168717      -0.111574       0.103357       0.227150       0.120640      -0.127023       0.027453       0.044371      -0.089465      -0.185137       0.009532       0.175605              8.158736       9.719961       0.938321      -1.168873       8.624024      -2.279152       6.132224           0.000813
          126              N       8.225703      12.129372      12.717660      -0.326518      37.403482 0.57321465E+03  0.14192548E+05                                 9.318146                            7.737828       0.039858       2.016245                    0.998364      29.382975      81.915334       0.631555       0.391699      -1.099503      -0.029391       0.110565      -0.091728       0.146637       0.022133      -0.025515       0.049599       0.129280      -0.121442      -0.098259       0.007093       0.091167             10.316295      10.917735       0.140232      -0.446890      13.344545      -3.465126       6.686605           0.023573
          127              N      10.688911       2.297209      12.117882      -0.377036      41.623582 0.61064256E+03  0.15388978E+05                                10.023752                            7.975255      -0.032462       1.986785                    0.997403      30.361827      85.919161       0.622229       0.390601      -1.098219       0.112405      -0.045660      -0.048689       0.130730       0.028210       0.049391      -0.035638       0.019901      -0.009339      -0.076170       0.021956       0.054214             11.511544      14.578773       0.068310      -0.236262       9.462679       4.439662      10.493179           0.043279
          128              N      11.552981       1.104401      10.441392      -0.425311      43.917420 0.59680625E+03  0.14896024E+05                                10.175956                            7.708595       0.320578       2.082393                    0.999718      30.683245      85.315217       0.657235       0.373378      -1.115020       0.035312       0.079478       0.115298       0.144421       0.001337       0.021660      -0.034515       0.061802      -0.081636      -0.060034       0.008350       0.051683             12.004261      14.549657      -0.695575      -1.653753       7.965702       4.530936      13.497424           0.024331
          129              N       9.763991       7.019476      11.375424       0.207566      23.447544 0.27511483E+03  0.56417784E+04                                 6.828882                            5.282719       0.205390       2.188187                    0.999467      20.928784      52.251867       0.785184       0.380393      -1.113055       0.035362       0.043070      -0.029642       0.063120      -0.023421       0.022431      -0.070756       0.006932      -0.069095      -0.080023      -0.000795       0.080818              7.876144       8.198894      -2.367308       1.880487       9.111564      -3.795477       6.317973           0.002302
          130              N      11.096606       6.884826      11.518800      -0.257054      28.980552 0.45522841E+03  0.10576856E+05                                 7.697943                            6.779526       0.761243       2.253084                    0.999744      27.594339      73.081700       0.696271       0.378617      -1.115522      -0.168719      -0.111557       0.103382       0.227154      -0.120639       0.127029       0.027454       0.044370      -0.089501      -0.185141       0.009531       0.175610              8.158571       9.719785      -0.938267       1.168819       8.623826      -2.279061       6.132102           0.000816
          131              N      10.029297       5.328872      12.717660      -0.326467      37.401972 0.57318792E+03  0.14191750E+05                                 9.318006                            7.737736       0.039709       2.016218                    0.998363      29.382138      81.913155       0.631546       0.391708      -1.099495       0.029400       0.110565      -0.091710       0.146628      -0.022141       0.025518       0.049607       0.129268      -0.121435      -0.098266       0.007104       0.091162             10.316110      10.917608      -0.140330       0.446921      13.344261      -3.464973       6.686460           0.023572
          132              N       7.566089       9.097709      12.117882      -0.376930      41.618278 0.61055255E+03  0.15386111E+05                                10.022937                            7.974694      -0.032531       1.986808                    0.997402      30.359127      85.909270       0.622249       0.390604      -1.098220      -0.112386      -0.045647      -0.048672       0.130702      -0.028211      -0.049385      -0.035657       0.019877      -0.009339      -0.076181       0.021977       0.054203             11.510532      14.577377      -0.068335       0.236212       9.461888       4.439217      10.492332           0.043281
          133              N       6.702019       7.904901      10.441392      -0.425508      43.926491 0.59695914E+03  0.14900783E+05                                10.177234                            7.709504       0.320789       2.082388                    0.999719      30.687696      85.330082       0.657207       0.373370      -1.115026      -0.035290       0.079520       0.115360       0.144488      -0.001344      -0.021670      -0.034545       0.061779      -0.081657      -0.060064       0.008382       0.051682             12.005845      14.551362       0.695738       1.654173       7.966730       4.531709      13.499443           0.024370
          134              N       8.491009       6.581524       2.675424       0.207572      23.447420 0.27511150E+03  0.56416952E+04                                 6.828875                            5.282692       0.205402       2.188195                    0.999467      20.928648      52.251521       0.785185       0.380394      -1.113054      -0.035358      -0.043061      -0.029649       0.063115      -0.023419      -0.022434       0.070747       0.006941      -0.069108      -0.080018      -0.000792       0.080810              7.876170       8.198879      -2.367348      -1.880516       9.111625       3.795532       6.318005           0.002301
          135              N       7.158394       6.716174       2.818800      -0.257088      28.982080 0.45525732E+03  0.10577712E+05                                 7.698263                            6.779781       0.761215       2.253065                    0.999744      27.595036      73.084545       0.696251       0.378622      -1.115517       0.168719       0.111568       0.103373       0.227155      -0.120640      -0.127031      -0.027453       0.044375      -0.089508      -0.185143       0.009529       0.175615              8.158939       9.720221      -0.938333      -1.168900       8.624245       2.279209       6.132352           0.000818
          136              N       8.225703       8.272128       4.017660      -0.326496      37.402898 0.57320195E+03  0.14192169E+05                                 9.318101                            7.737777       0.039797       2.016234                    0.998364      29.382601      81.914363       0.631552       0.391702      -1.099500      -0.029389      -0.110562      -0.091721       0.146630      -0.022133      -0.025512      -0.049600       0.129281      -0.121444      -0.098260       0.007094       0.091166             10.316264      10.917712      -0.140210      -0.446880      13.344509       3.465118       6.686572           0.023576
          137              N      10.688911       4.503291       3.417882      -0.377000      41.621991 0.61061509E+03  0.15388109E+05                                10.023526                            7.975096      -0.032503       1.986787                    0.997402      30.360984      85.916215       0.622233       0.390603      -1.098218       0.112399       0.045657      -0.048682       0.130721      -0.028211       0.049389       0.035644       0.019886      -0.009348      -0.076175       0.021966       0.054208             11.511271      14.578411      -0.068292      -0.236268       9.462476      -4.439544      10.492928           0.043282
          138              N      11.552981       5.696099       1.741392      -0.425398      43.921738 0.59687750E+03  0.14898249E+05                                10.176572                            7.709020       0.320671       2.082390                    0.999718      30.685327      85.322310       0.657221       0.373374      -1.115022       0.035304      -0.079486       0.115336       0.144453      -0.001337       0.021663       0.034521       0.061787      -0.081664      -0.060041       0.008359       0.051682             12.005039      14.550579       0.695661      -1.653964       7.966188      -4.531289      13.498349           0.024334
          139              N       2.406009       0.218976      14.724576       0.207562      23.447541 0.27511503E+03  0.56417836E+04                                 6.828880                            5.282721       0.205399       2.188190                    0.999467      20.928790      52.251884       0.785185       0.380393      -1.113055      -0.035362       0.043074       0.029640       0.063121       0.023420       0.022433       0.070758       0.006934      -0.069086      -0.080024      -0.000796       0.080820              7.876138       8.198877       2.367293       1.880481       9.111559       3.795478       6.317978           0.002303
          140              N       1.073394       0.084326      14.581200      -0.257055      28.980468 0.45522744E+03  0.10576829E+05                                 7.697936                            6.779528       0.761235       2.253084                    0.999744      27.594261      73.081501       0.696269       0.378618      -1.115521       0.168715      -0.111552      -0.103393       0.227153       0.120637       0.127032      -0.027454       0.044384      -0.089506      -0.185142       0.009528       0.175614              8.158561       9.719777       0.938254       1.168814       8.623806       2.279045       6.132099           0.000809
          141              N       2.140703      12.129372      13.382340      -0.326465      37.401632 0.57318210E+03  0.14191559E+05                                 9.317927                            7.737681       0.039740       2.016230                    0.998363      29.381969      81.912332       0.631551       0.391706      -1.099497      -0.029398       0.110580       0.091692       0.146628       0.022138       0.025518      -0.049607       0.129272      -0.121423      -0.098266       0.007104       0.091162             10.316016      10.917488       0.140298       0.446905      13.344142       3.464938       6.686418           0.023573
          142              N       4.603911       2.297209      13.982118      -0.376951      41.619656 0.61057565E+03  0.15386847E+05                                10.023182                            7.974861      -0.032549       1.986794                    0.997402      30.359708      85.911507       0.622240       0.390605      -1.098218       0.112387      -0.045662       0.048669       0.130707       0.028212      -0.049384       0.035663       0.019876      -0.009340      -0.076185       0.021983       0.054202             11.510853      14.577826       0.068297       0.236290       9.462110      -4.439352      10.492623           0.043296
          143              N       5.467981       1.104401      15.658608      -0.425528      43.927396 0.59697269E+03  0.14901213E+05                                10.177393                            7.709600       0.320782       2.082382                    0.999719      30.688062      85.331486       0.657201       0.373371      -1.115025       0.035287       0.079514      -0.115372       0.144493       0.001345      -0.021671       0.034548       0.061771      -0.081659      -0.060067       0.008388       0.051680             12.006076      14.551611      -0.695777       1.654245       7.966869      -4.531835      13.499747           0.024379
          144              N       3.678991      13.382024       6.024576       0.207581      23.447185 0.27510827E+03  0.56416125E+04                                 6.828841                            5.282669       0.205397       2.188197                    0.999467      20.928488      52.251050       0.785185       0.380395      -1.113053       0.035355      -0.043059       0.029650       0.063112       0.023417      -0.022434      -0.070741       0.006948      -0.069107      -0.080013      -0.000790       0.080803              7.876129       8.198826       2.367344      -1.880513       9.111578      -3.795516       6.317983           0.002300
          145              N       5.011606      13.516674       5.881200      -0.257080      28.981713 0.45525015E+03  0.10577505E+05                                 7.698215                            6.779744       0.761222       2.253073                    0.999744      27.594759      73.083699       0.696250       0.378624      -1.115516      -0.168714       0.111563      -0.103368       0.227147       0.120636      -0.127027       0.027450       0.044372      -0.089493      -0.185136       0.009528       0.175608              8.158885       9.720145       0.938337      -1.168897       8.624189      -2.279200       6.132321           0.000811
          146              N       3.944297       1.471628       4.682340      -0.326522      37.403752 0.57321912E+03  0.14192695E+05                                 9.318207                            7.737869       0.039851       2.016242                    0.998364      29.383101      81.915945       0.631551       0.391700      -1.099502       0.029390      -0.110568       0.091723       0.146636       0.022133      -0.025515       0.049598       0.129279      -0.121454      -0.098259       0.007091       0.091168             10.316376      10.917797       0.140227      -0.446891      13.344687      -3.465166       6.686646           0.023574
          147              N       1.481089      11.303791       5.282118      -0.377031      41.623241 0.61063638E+03  0.15388782E+05                                10.023699                            7.975215      -0.032453       1.986791                    0.997403      30.361655      85.918544       0.622230       0.390601      -1.098219      -0.112403       0.045659       0.048687       0.130727       0.028210       0.049390      -0.035637       0.019901      -0.009342      -0.076170       0.021957       0.054213             11.511487      14.578699       0.068315      -0.236253       9.462633       4.439640      10.493129           0.043282
          148              N       0.617019      12.496599       6.958608      -0.425331      43.918425 0.59682229E+03  0.14896529E+05                                10.176101                            7.708691       0.320591       2.082390                    0.999718      30.683715      85.316902       0.657232       0.373377      -1.115020      -0.035315      -0.079480      -0.115304       0.144427       0.001335       0.021656      -0.034512       0.061807      -0.081641      -0.060031       0.008348       0.051683             12.004441      14.549932      -0.695602      -1.653813       7.965801       4.530995      13.497590           0.024331
          149              O       5.674871       3.385153       3.116862      -0.557612      35.220429 0.54860777E+03  0.13306403E+05                                 8.594742                            7.313908       0.143009       2.090914                    0.995383      28.237957      75.504858       0.690620       0.365652      -1.129400       0.018233       0.022706       0.016712       0.033575       0.038258       0.061610      -0.050905       0.037984      -0.062046      -0.104421       0.033382       0.071039              9.330993      11.718444       1.772848       2.483833       7.315379       1.896101       8.959156           0.043933
          150              O       7.732818       3.425140       3.936576      -0.579354      44.898365 0.62014146E+03  0.15479270E+05                                10.092039                            7.766093       0.076107       2.070413                    0.993827      28.457083      76.700529       0.672823       0.364708      -1.132335      -0.029849       0.017096      -0.020301       0.039942      -0.001115       0.003392      -0.053327       0.032637      -0.190827      -0.090498       0.041392       0.049107             11.812908      20.736855      -2.724377      -1.699529       8.326471       0.698600       6.375399           0.044860
          151              O       7.929972       6.592813       7.472256      -0.576033      36.204098 0.52864619E+03  0.12630429E+05                                 8.594872                            7.030815       0.530818       2.211378                    0.998009      27.815359      72.429754       0.731098       0.350653      -1.147935       0.022728      -0.018610      -0.043905       0.052826      -0.023215      -0.027513       0.019871      -0.092690       0.138626      -0.079075       0.012144       0.066931              9.642835       6.718527       0.082854      -0.560081       8.968385       5.004650      13.241592           0.051928
          152              O       8.910874       5.255426       6.012048      -0.544742      38.745681 0.53671374E+03  0.12929365E+05                                 9.150420                            7.218097       0.196782       2.118279                    0.995394      27.664661      73.396584       0.698454       0.364027      -1.132181      -0.010767       0.036278       0.011966       0.039689      -0.066299      -0.044236      -0.022368      -0.031567       0.037354      -0.096217       0.031530       0.064686             10.502290      13.695242      -3.926255      -4.999114       8.475459       2.945687       9.336170           0.041763
          153              O       0.410129      10.215847      11.816862      -0.557586      35.216597 0.54853463E+03  0.13304147E+05                                 8.594035                            7.313351       0.143239       2.091011                    0.995383      28.236563      75.499039       0.690658       0.365645      -1.129409      -0.018249      -0.022676       0.016686       0.033551       0.038255      -0.061600       0.050869       0.037982      -0.062016      -0.104383       0.033353       0.071030              9.330186      11.717234       1.772700      -2.483634       7.314800      -1.895978       8.958524           0.043923
          154              O      10.522182      10.175860      12.636576      -0.579368      44.897578 0.62013169E+03  0.15478949E+05                                10.091861                            7.765997       0.076190       2.070439                    0.993828      28.457020      76.699912       0.672832       0.364705      -1.132338       0.029863      -0.017095      -0.020301       0.039952      -0.001115      -0.003401       0.053304       0.032636      -0.190795      -0.090473       0.041371       0.049102             11.812645      20.736270      -2.724344       1.699495       8.326338      -0.698633       6.375326           0.044861
          155              O      10.325028       7.008187      16.172256      -0.576018      36.204279 0.52864285E+03  0.12630346E+05                                 8.594946                            7.030814       0.530708       2.211350                    0.998009      27.815001      72.429111       0.731094       0.350655      -1.147931      -0.022646       0.018623      -0.043845       0.052745      -0.023243       0.027523      -0.019879      -0.092747       0.138743      -0.079131       0.012156       0.066975              9.642991       6.718556       0.082796       0.560145       8.968539      -5.004821      13.241878           0.051884
          156              O       9.344126       8.345574      14.712048      -0.544842      38.751511 0.53680596E+03  0.12932173E+05                                 9.151371                            7.218744       0.196745       2.118227                    0.995395      27.666781      73.404446       0.698417       0.364030      -1.132176       0.010792      -0.036283       0.011983       0.039705      -0.066302       0.044239       0.022366      -0.031545       0.037345      -0.096217       0.031525       0.064692             10.503485      13.696789      -3.926812       4.999819       8.476407      -2.946154       9.337260           0.041759
          157              O       6.495129      10.185653       5.583138      -0.557605      35.219669 0.54859255E+03  0.13305935E+05                                 8.594611                            7.313798       0.143044       2.090931                    0.995383      28.237630      75.503587       0.690627       0.365651      -1.129402      -0.018231       0.022721      -0.016700       0.033578      -0.038258       0.061613       0.050908       0.037985      -0.062038      -0.104425       0.033384       0.071041              9.330853      11.718276      -1.772811       2.483805       7.315266      -1.896063       8.959016           0.043929
          158              O       4.437182      10.225640       4.763424      -0.579350      44.898193 0.62013776E+03  0.15479158E+05                                10.092022                            7.766076       0.076095       2.070411                    0.993827      28.456991      76.700281       0.672823       0.364709      -1.132334       0.029842       0.017108       0.020309       0.039947       0.001117       0.003389       0.053324       0.032644      -0.190830      -0.090497       0.041388       0.049110             11.812902      20.736853       2.724373      -1.699537       8.326459      -0.698601       6.375393           0.044859
          159              O       4.240028      13.393313       1.227744      -0.576063      36.205568 0.52867199E+03  0.12631209E+05                                 8.595127                            7.031004       0.530790       2.211359                    0.998009      27.815904      72.431801       0.731085       0.350655      -1.147932      -0.022743      -0.018618       0.043918       0.052846       0.023211      -0.027509      -0.019868      -0.092671       0.138620      -0.079063       0.012140       0.066923              9.643142       6.718736      -0.082858      -0.560105       8.968640      -5.004835      13.242049           0.051939
          160              O       3.259126      12.055926       2.687952      -0.544725      38.745199 0.53670373E+03  0.12929070E+05                                 9.150383                            7.218055       0.196739       2.118274                    0.995394      27.664271      73.395513       0.698452       0.364030      -1.132179       0.010761       0.036276      -0.011955       0.039682       0.066300      -0.044238       0.022364      -0.031561       0.037362      -0.096217       0.031529       0.064688             10.502265      13.695233       3.926258      -4.999119       8.475415      -2.945683       9.336147           0.041755
          161              O      11.759871       3.415347      14.283138      -0.557616      35.219243 0.54858381E+03  0.13305661E+05                                 8.594511                            7.313713       0.143112       2.090954                    0.995384      28.237524      75.502957       0.690635       0.365649      -1.129405       0.018233      -0.022699      -0.016711       0.033570      -0.038255      -0.061604      -0.050887       0.037995      -0.062050      -0.104403       0.033365       0.071038              9.330738      11.718018      -1.772817      -2.483786       7.315185       1.896102       8.959010           0.043920
          162              O       1.647818       3.375360      13.463424      -0.579420      44.901617 0.62019595E+03  0.15480978E+05                                10.092511                            7.766433       0.076131       2.070398                    0.993828      28.458325      76.704870       0.672808       0.364708      -1.132334      -0.029882      -0.017109       0.020298       0.039971       0.001113      -0.003400      -0.053305       0.032623      -0.190798      -0.090473       0.041377       0.049096             11.813468      20.737858       2.724528       1.699619       8.326842       0.698696       6.375703           0.044878
          163              O       1.844972       0.207687       9.927744      -0.576000      36.203314 0.52862197E+03  0.12629723E+05                                 8.594798                            7.030670       0.530684       2.211352                    0.998009      27.814432      72.427300       0.731102       0.350655      -1.147932       0.022586       0.018621       0.043803       0.052683       0.023262       0.027538       0.019885      -0.092784       0.138807      -0.079169       0.012163       0.067006              9.642853       6.718422      -0.082766       0.560162       8.968436       5.004795      13.241702           0.051871
          164              O       2.825874       1.545074      11.387952      -0.544923      38.756141 0.53688208E+03  0.12934485E+05                                 9.152116                            7.219273       0.196737       2.118189                    0.995396      27.668617      73.411039       0.698388       0.364032      -1.132173      -0.010805      -0.036319      -0.011999       0.039746       0.066292       0.044234      -0.022363      -0.031526       0.037330      -0.096201       0.031517       0.064683             10.504398      13.697965       3.927209       5.000348       8.477132       2.946507       9.338098           0.041775
          165              O       6.495129      10.215847      14.283138      -0.557605      35.219744 0.54859465E+03  0.13305998E+05                                 8.594613                            7.313806       0.143043       2.090928                    0.995384      28.237736      75.503889       0.690627       0.365651      -1.129402      -0.018233      -0.022708      -0.016705       0.033573       0.038258       0.061611      -0.050905       0.037989      -0.062022      -0.104420       0.033379       0.071041              9.330843      11.718227       1.772811       2.483802       7.315262       1.896068       8.959041           0.043930
          166              O       4.437182      10.175860      13.463424      -0.579359      44.898538 0.62014498E+03  0.15479377E+05                                10.092050                            7.766107       0.076118       2.070414                    0.993828      28.457205      76.700865       0.672823       0.364708      -1.132335       0.029851      -0.017097       0.020300       0.039943      -0.001116       0.003392      -0.053325       0.032641      -0.190814      -0.090495       0.041388       0.049107             11.812905      20.736833      -2.724373      -1.699522       8.326472       0.698605       6.375408           0.044859
          167              O       4.240028       7.008187       9.927744      -0.576032      36.204056 0.52864535E+03  0.12630402E+05                                 8.594856                            7.030802       0.530801       2.211370                    0.998009      27.815397      72.429794       0.731100       0.350652      -1.147935      -0.022727       0.018629       0.043884       0.052815      -0.023218      -0.027508       0.019870      -0.092689       0.138652      -0.079078       0.012145       0.066933              9.642820       6.718506       0.082852      -0.560079       8.968364       5.004646      13.241589           0.051929
          168              O       3.259126       8.345574      11.387952      -0.544747      38.745461 0.53671097E+03  0.12929275E+05                                 9.150363                            7.218063       0.196818       2.118289                    0.995394      27.664674      73.396437       0.698458       0.364026      -1.132183       0.010768      -0.036270      -0.011978       0.039685      -0.066301      -0.044234      -0.022370      -0.031563       0.037372      -0.096219       0.031535       0.064684             10.502212      13.695108      -3.926212      -4.999069       8.475404       2.945665       9.336123           0.041762
          169              O      11.759871       3.385153       5.583138      -0.557594      35.217491 0.54855159E+03  0.13304670E+05                                 8.594204                            7.313483       0.143194       2.090992                    0.995383      28.236857      75.500316       0.690649       0.365647      -1.129407       0.018246       0.022673      -0.016696       0.033551       0.038255      -0.061602       0.050870       0.037976      -0.062042      -0.104387       0.033356       0.071031              9.330380      11.717518       1.772744      -2.483679       7.314945      -1.896019       8.958679           0.043926
          170              O       1.647818       3.425140       4.763424      -0.579368      44.897806 0.62013466E+03  0.15479048E+05                                10.091912                            7.766025       0.076176       2.070436                    0.993827      28.457034      76.700098       0.672829       0.364706      -1.132337      -0.029863       0.017092       0.020297       0.039949      -0.001113      -0.003401       0.053306       0.032633      -0.190812      -0.090478       0.041376       0.049102             11.812723      20.736434      -2.724359       1.699514       8.326383      -0.698635       6.375353           0.044862
          171              O       1.844972       6.592813       1.227744      -0.576032      36.205186 0.52865869E+03  0.12630825E+05                                 8.595099                            7.030928       0.530693       2.211340                    0.998009      27.815338      72.430402       0.731086       0.350656      -1.147930       0.022641      -0.018614       0.043863       0.052755      -0.023242       0.027527      -0.019881      -0.092744       0.138723      -0.079128       0.012154       0.066974              9.643170       6.718683       0.082793       0.560171       8.968702      -5.004928      13.242124           0.051887
          172              O       2.825874       5.255426       2.687952      -0.544839      38.752002 0.53681258E+03  0.12932381E+05                                 9.151474                            7.218807       0.196708       2.118216                    0.995395      27.666839      73.404888       0.698411       0.364032      -1.132174      -0.010791       0.036286      -0.011973       0.039705      -0.066301       0.044242       0.022364      -0.031547       0.037331      -0.096216       0.031522       0.064694             10.503624      13.696991      -3.926882       4.999906       8.476511      -2.946206       9.337370           0.041762
          173              O       5.674871       3.415347      11.816862      -0.557613      35.220112 0.54860212E+03  0.13306224E+05                                 8.594682                            7.313863       0.143064       2.090933                    0.995383      28.237905      75.504446       0.690624       0.365652      -1.129402       0.018260      -0.022718       0.016687       0.033585      -0.038251       0.061599       0.050902       0.037980      -0.061996      -0.104404       0.033379       0.071026              9.330925      11.718345      -1.772817       2.483803       7.315324      -1.896089       8.959106           0.043951
          174              O       7.732818       3.375360      12.636576      -0.579331      44.897096 0.62012002E+03  0.15478597E+05                                10.091856                            7.765962       0.076092       2.070417                    0.993827      28.456601      76.698826       0.672828       0.364709      -1.132335      -0.029838      -0.017106      -0.020310       0.039943       0.001115       0.003393       0.053323       0.032643      -0.190816      -0.090494       0.041386       0.049108             11.812687      20.736449       2.724330      -1.699502       8.326315      -0.698587       6.375297           0.044856
          175              O       7.929972       0.207687      16.172256      -0.576033      36.203935 0.52864306E+03  0.12630335E+05                                 8.594861                            7.030803       0.530819       2.211381                    0.998009      27.815256      72.429410       0.731097       0.350654      -1.147934       0.022749       0.018614      -0.043900       0.052832       0.023212      -0.027505      -0.019868      -0.092681       0.138631      -0.079068       0.012144       0.066925              9.642833       6.718518      -0.082860      -0.560069       8.968366      -5.004654      13.241614           0.051932
          176              O       8.910874       1.545074      14.712048      -0.544726      38.744629 0.53669609E+03  0.12928830E+05                                 9.150260                            7.217980       0.196786       2.118289                    0.995394      27.664217      73.395022       0.698459       0.364027      -1.132182      -0.010760      -0.036279       0.011964       0.039687       0.066300      -0.044235       0.022365      -0.031559       0.037366      -0.096216       0.031530       0.064686             10.502103      13.695005       3.926174      -4.999016       8.475292      -2.945620       9.336013           0.041751
          177              O       0.410129      10.185653       3.116862      -0.557646      35.220846 0.54861485E+03  0.13306612E+05                                 8.594782                            7.313931       0.143073       2.090929                    0.995384      28.238209      75.505527       0.690623       0.365650      -1.129403      -0.018237       0.022702       0.016719       0.033579      -0.038256      -0.061605      -0.050885       0.037993      -0.062057      -0.104403       0.033364       0.071039              9.331044      11.718445      -1.772878      -2.483849       7.315421       1.896174       8.959266           0.043919
          178              O      10.522182      10.225640       3.936576      -0.579393      44.899588 0.62016148E+03  0.15479895E+05                                10.092189                            7.766200       0.076150       2.070417                    0.993828      28.457585      76.702206       0.672821       0.364707      -1.132336       0.029864       0.017110      -0.020279       0.039948       0.001114      -0.003402      -0.053313       0.032634      -0.190817      -0.090485       0.041380       0.049105             11.813086      20.737156       2.724432       1.699553       8.326592       0.698657       6.375511           0.044864
          179              O      10.325028      13.393313       7.472256      -0.576038      36.205225 0.52865677E+03  0.12630773E+05                                 8.595105                            7.030909       0.530647       2.211324                    0.998009      27.815252      72.430263       0.731088       0.350655      -1.147930      -0.022586      -0.018630      -0.043820       0.052701       0.023258       0.027538       0.019886      -0.092775       0.138796      -0.079162       0.012159       0.067003              9.643202       6.718675      -0.082769       0.560196       8.968740       5.004986      13.242190           0.051874
          180              O       9.344126      12.055926       6.012048      -0.544892      38.754539 0.53685349E+03  0.12933624E+05                                 9.151875                            7.219085       0.196730       2.118203                    0.995395      27.667824      73.408440       0.698396       0.364032      -1.132173       0.010801       0.036288       0.011989       0.039714       0.066302       0.044243      -0.022364      -0.031531       0.037326      -0.096215       0.031519       0.064696             10.504120      13.697622       3.927100       5.000201       8.476901       2.946404       9.337838           0.041757

******************************************************
Auxiliary information for the entire system
The total spin magnetic moment of the unit cell is   59.998442
The total net atomic charge of the unit cell is   0.000000
Accuracy of reproducing the electrostatic potential in the unit cell:
  The inner radius (bohr) =    5.0000
  The outer radius (bohr) =   12.0000
  Valid grid points have density less than (e/(bohr^3)) =    0.0001
  The number of valid grid points were=        53412
  The rms potential error without charges in kcal/mol is=      7.38130
  The rms potential error with partial charges in kcal/mol is=      1.86357
  The RRMSE value at monopole order=      0.25247
  The rms potential error with partial charges and cloud penetration in kcal/mol is=      1.83750
  The RRMSE value at monopole order with cloud penetration is=      0.24894
  The rms potential error with partial charges and atomic dipoles in kcal/mol is=      1.11234
  The RRMSE value at dipole order=      0.15070
  The rms potential error with partial charges, atomic dipoles and cloud penetration in kcal/mol is=      1.08446
  The RRMSE value at dipole order with cloud penetration=      0.14692

******************************************************
The electron densities and ab initio electrostatic potential were computed in VASP using the PBE functional and
projector augmented wave method. See the main text of the journal article for a description of computational details.
The atomic charges, dipoles, and quadrupoles were computed with the DDEC6 method as described in
(a) T. A. Manz and N. Gabaldon Limas, RSC Adv. 6 (2016) 47771-47801 DOI: 10.1039/c6ra04656h
(b) N. Gabaldon Limas and T. A. Manz, RSC Adv. 8 (2018) 2678-2707 DOI: 10.1039/c7ra11829e.
For each atom in the material, the electron cloud parameters were fit to the spherically averaged atom-in-material
electron density using radial positions for which this density was between 10^-4 and 10^-2 electrons per cubic bohr.
The polarizabilities, dispersion coefficients, and quantum Drude oscillator (QDO) parameters were fit using the MCLF method.
The magnetic structure of the system was optimized in VASP from the default ferromagnetic initial guess using spin polarization.
The atomic spin moments (ASMs) were computed on this optimized magnetic structure using the DDEC6 partition as inputs
to the method of T. A. Manz and D. S. Sholl, J. Chem. Theory Comput. 7 (2011) 4146-4164 DOI: 10.1021/ct200539n.
The RMSE and RRMSE were computed using a uniform grid with Ewald summation.
