# Supplementary material for: A collection of forcefield precursors for metal–organic frameworks
Source: RSC Adv. 2019 Nov 13;9(63):36492–507. doi: 10.1039/c9ra07327b (PMC9075174; doi:10.1039/c9ra07327b)
Supplement: RA-009-C9RA07327B-s3730 [file RA-009-C9RA07327B-s3730.xyz]

   60
jmolscript: load "" {1 1 1} spacegroup "x,y,z" unitcell [{      7.545000     0.000000     0.000000 }, {      1.564132     9.557861     0.000000 }, {      3.165650     1.526845    13.492763 }]
Zn     8.036862     4.662806     6.691196     0.979731
Zn     4.237920     6.421900     6.801567     0.979729
H      2.696959     7.325695     2.910389     0.120831
H      5.591745     7.562046     2.887451     0.148898
H      3.765702     6.713329    11.105893     0.115852
H      1.571865     7.787045     0.922905     0.131468
H     10.186313    10.385151     9.836224     0.129009
H     10.738076     7.294247    13.291721     0.127600
H      8.078253     1.427132    12.028798     0.133246
H      9.577823     3.759011    10.582374     0.120831
H      6.683037     3.522660    10.605312     0.148898
H      8.509080     4.371377     2.386870     0.115852
H     10.702917     3.297661    12.569858     0.131470
H      2.088469     0.699555     3.656539     0.129007
H      1.536706     3.790459     0.201042     0.127600
H      4.196529     9.657574     1.463965     0.133247
C     10.134942     9.187716    12.844571     0.272260
C      6.356671     7.330904     5.338277     0.560903
C      9.364197     6.910538     5.356762     0.615401
C      7.210872     7.328174     4.097887     0.035858
C      3.567799     8.111398     8.848554     0.554164
C      8.606897     7.219388     4.107872    -0.039557
C      9.294859     7.389158     2.913762    -0.065817
C     10.802458     8.492228    10.262865    -0.019062
C      6.540981     7.535824     2.900674    -0.242071
C     10.966017     7.579314    11.292093    -0.074176
C      7.250744     7.703701     1.732066     0.287678
C      8.630572     7.648717     1.727613    -0.206299
C     10.302681     9.759558    10.541221    -0.061106
C     10.630006     7.920719    12.586049    -0.223608
C      9.973985    10.116393    11.836391    -0.210837
C      2.139840     1.896990     0.648192     0.272261
C      5.918111     3.753802     8.154486     0.560906
C      2.910585     4.174168     8.136001     0.615402
C      5.063910     3.756532     9.394876     0.035858
C      8.706983     2.973308     4.644209     0.554178
C      3.667885     3.865318     9.384891    -0.039557
C      2.979923     3.695548    10.579001    -0.065815
C      1.472324     2.592478     3.229898    -0.019066
C      5.733801     3.548882    10.592089    -0.242071
C      1.308765     3.505392     2.200670    -0.074172
C      5.024038     3.381005    11.760697     0.287679
C      3.644210     3.435989    11.765150    -0.206302
C      1.972101     1.325148     2.951542    -0.061104
C      1.644776     3.163987     0.906714    -0.223607
C      2.300797     0.968313     1.656372    -0.210834
O      8.736491     6.533006     6.383021    -0.561514
O      6.175427     8.390292     5.963262    -0.370443
O      3.314958     8.911601     7.931451    -0.364809
O      5.763905     6.243926     5.597068    -0.502524
O      4.085954     6.968763     8.658576    -0.527675
O      3.068483     7.036072     5.309807    -0.533018
O      6.509711     8.028708     0.609063    -0.210383
O      3.538291     4.551700     7.109742    -0.561513
O      6.099355     2.694414     7.529501    -0.370450
O      8.959824     2.173105     5.561312    -0.364825
O      6.510877     4.840780     7.895695    -0.502526
O      8.188828     4.115943     4.834187    -0.527677
O      9.206299     4.048634     8.182956    -0.533019
O      5.765071     3.055998    12.883700    -0.210383

The following XYZ coordinates are in angstroms. Other properties are in atomic units.
The sperically averaged electron density of each atom fit to a function of the form exp(a - br)
eigen_1, eigen_2 and eigen_3 are the three eigenvalues of traceless quadrupole moment tensor
  atom number  atomic symbol              X              Y              Z     net charge C6 coefficient C8 coefficient C10 coefficient fluctuating dipole atomic polarizability isotropic forcefield polarizability              a              b squared Pearson coefficient          <r^3>          <r^4>         wp_QDO          m_QDO          q_QDO       dipole_x       dipole_y       dipole_z         dipole            Qxy            Qxz            Qyz     Q(x^2-y^2)  Q(3z^2 - R^2)        eigen_1        eigen_2        eigen_3 static polarizability      alpha(xx)      alpha(xy)      alpha(xz)      alpha(yy)      alpha(yz)      alpha(zz) atomic spin moment
            1             Zn       8.036862       4.662806       6.691196       0.979731      85.305464 0.17928396E+04  0.56579342E+05                                16.238062                           14.152853      -0.002256       1.883314                    0.998679      44.739507     122.585051       0.463246       0.418965      -1.128035      -0.011390       0.041229       0.020598       0.047475      -0.013691       0.006662       0.019673      -0.052564       0.029161      -0.037439       0.000575       0.036864             18.590324      21.396101       0.591287      -2.766182      13.855113      -0.905111      20.519759           0.013800
            2             Zn       4.237920       6.421900       6.801567       0.979729      85.304990 0.17928278E+04  0.56578872E+05                                16.238004                           14.152808      -0.002246       1.883319                    0.998679      44.739361     122.584510       0.463247       0.418965      -1.128035       0.011390      -0.041227      -0.020600       0.047474      -0.013694       0.006663       0.019672      -0.052572       0.029148      -0.037442       0.000576       0.036866             18.590253      21.396029       0.591289      -2.766169      13.855063      -0.905117      20.519667           0.013797
            3              H       2.696959       7.325695       2.910389       0.120831       1.048836 0.75295266E+01  0.72550578E+02                                 1.685380                            1.588773      -0.858616       2.472585                    0.999206       3.361875       9.217108       0.505645       1.257151      -0.714612       0.041543      -0.002880      -0.001135       0.041659      -0.001845      -0.006971      -0.002682       0.024662      -0.003521      -0.012903      -0.002898       0.015801              1.727618       2.325301       0.017791       0.053349       1.395090      -0.052114       1.462463          -0.000365
            4              H       5.591745       7.562046       2.887451       0.148898       0.999371 0.70579542E+01  0.67456802E+02                                 1.690770                            1.583223      -0.915591       2.469959                    0.998602       3.316672       9.297620       0.481197       1.331793      -0.698734      -0.035776      -0.001307       0.003262       0.035948      -0.000274      -0.000748      -0.000766       0.022440      -0.000048      -0.011269      -0.000011       0.011280              1.746814       2.387846      -0.098294      -0.034470       1.360923      -0.054484       1.491673          -0.000156
            5              H       3.765702       6.713329      11.105893       0.115852       1.146458 0.83626629E+01  0.83184341E+02                                 1.812058                            1.690611      -1.227807       2.295606                    0.994494       3.674745      10.425293       0.480436       1.281663      -0.707203       0.015896      -0.034527      -0.009014       0.039064      -0.010343      -0.001433      -0.001152      -0.011270       0.000516      -0.012134       0.000436       0.011698              1.861102       1.470137      -0.362419      -0.096286       2.450999       0.245659       1.662169           0.000197
            6              H       1.571865       7.787045       0.922905       0.131468       1.143561 0.85284848E+01  0.84480078E+02                                 1.766530                            1.677842      -1.051268       2.385267                    0.997912       3.378345       9.284682       0.499531       1.237831      -0.719894       0.025824       0.006032      -0.027680       0.038333      -0.003981      -0.009462      -0.006841       0.027440       0.009654      -0.019154       0.001032       0.018123              1.796508       1.694617       0.137164      -0.284284       1.476184      -0.147041       2.218724           0.000350
            7              H      10.186313      10.385151       9.836224       0.129009       1.034331 0.74493945E+01  0.72154465E+02                                 1.721394                            1.620652      -0.977954       2.429106                    0.997829       3.442461       9.710083       0.478271       1.322178      -0.700106      -0.007562       0.028907      -0.033134       0.044617      -0.006377      -0.000837      -0.008689      -0.016624       0.008826      -0.012937      -0.001712       0.014650              1.762253       1.385718      -0.095666       0.046313       1.941925      -0.415163       1.959115           0.000962
            8              H      10.738076       7.294247      13.291721       0.127600       1.122051 0.82303482E+01  0.81203489E+02                                 1.769666                            1.665748      -1.023191       2.397383                    0.997197       3.483992       9.710894       0.491041       1.264246      -0.712588       0.003611      -0.028035       0.023545       0.036788      -0.007404      -0.003865      -0.007567      -0.016581       0.015150      -0.015691       0.002348       0.013343              1.802731       1.371727      -0.139833       0.116619       1.952174      -0.426744       2.084290           0.000329
            9              H       8.078253       1.427132      12.028798       0.133246       1.087741 0.77588404E+01  0.75682245E+02                                 1.753295                            1.630924      -1.093921       2.367933                    0.996701       3.493208       9.787017       0.488435       1.285588      -0.707253      -0.011902       0.032133       0.003001       0.034397      -0.003009       0.000124      -0.001217      -0.026354       0.014447      -0.015924       0.004586       0.011338              1.813477       1.613679      -0.402024      -0.093077       2.317013       0.107829       1.509739          -0.000102
           10              H       9.577823       3.759011      10.582374       0.120831       1.048838 0.75295433E+01  0.72550784E+02                                 1.685383                            1.588775      -0.858618       2.472584                    0.999206       3.361879       9.217124       0.505644       1.257151      -0.714612      -0.041543       0.002880       0.001135       0.041659      -0.001845      -0.006971      -0.002682       0.024662      -0.003521      -0.012903      -0.002898       0.015801              1.727621       2.325306       0.017791       0.053349       1.395091      -0.052114       1.462465          -0.000364
           11              H       6.683037       3.522660      10.605312       0.148898       0.999373 0.70579663E+01  0.67456950E+02                                 1.690771                            1.583225      -0.915592       2.469959                    0.998602       3.316675       9.297632       0.481196       1.331793      -0.698734       0.035776       0.001307      -0.003262       0.035948      -0.000274      -0.000748      -0.000766       0.022441      -0.000048      -0.011269      -0.000011       0.011280              1.746816       2.387849      -0.098294      -0.034470       1.360924      -0.054484       1.491675          -0.000154
           12              H       8.509080       4.371377       2.386870       0.115852       1.146465 0.83627237E+01  0.83185056E+02                                 1.812061                            1.690613      -1.227819       2.295600                    0.994493       3.674754      10.425309       0.480437       1.281658      -0.707204      -0.015895       0.034527       0.009013       0.039064      -0.010343      -0.001433      -0.001152      -0.011270       0.000515      -0.012134       0.000435       0.011699              1.861105       1.470139      -0.362421      -0.096286       2.451004       0.245660       1.662171           0.000197
           13              H      10.702917       3.297661      12.569858       0.131470       1.143559 0.85284668E+01  0.84479853E+02                                 1.766528                            1.677839      -1.051268       2.385268                    0.997912       3.378342       9.284670       0.499532       1.237830      -0.719894      -0.025824      -0.006032       0.027680       0.038333      -0.003981      -0.009462      -0.006841       0.027440       0.009654      -0.019154       0.001032       0.018122              1.796505       1.694614       0.137163      -0.284283       1.476182      -0.147041       2.218720           0.000348
           14              H       2.088469       0.699555       3.656539       0.129007       1.034367 0.74497220E+01  0.72158433E+02                                 1.721431                            1.620685      -0.978015       2.429072                    0.997829       3.442538       9.710355       0.478267       1.322173      -0.700107       0.007563      -0.028908       0.033132       0.044616      -0.006378      -0.000836      -0.008690      -0.016624       0.008816      -0.012936      -0.001715       0.014651              1.762291       1.385744      -0.095670       0.046315       1.941970      -0.415177       1.959160           0.000962
           15              H       1.536706       3.790459       0.201042       0.127600       1.122053 0.82303584E+01  0.81203609E+02                                 1.769666                            1.665748      -1.023189       2.397384                    0.997197       3.483994       9.710898       0.491041       1.264245      -0.712588      -0.003612       0.028035      -0.023545       0.036788      -0.007404      -0.003865      -0.007567      -0.016581       0.015150      -0.015691       0.002348       0.013343              1.802731       1.371727      -0.139833       0.116619       1.952175      -0.426745       2.084291           0.000329
           16              H       4.196529       9.657574       1.463965       0.133247       1.087739 0.77588200E+01  0.75681981E+02                                 1.753292                            1.630921      -1.093915       2.367935                    0.996701       3.493202       9.786990       0.488436       1.285587      -0.707253       0.011902      -0.032133      -0.003001       0.034397      -0.003009       0.000124      -0.001217      -0.026353       0.014447      -0.015924       0.004586       0.011338              1.813473       1.613676      -0.402023      -0.093077       2.317007       0.107830       1.509736          -0.000102
           17              C      10.134942       9.187716      12.844571       0.272260      31.552260 0.35616593E+03  0.79474532E+04                                 8.828556                            6.418959      -0.056116       2.002062                    0.999549      24.879837      69.145056       0.632736       0.433819      -1.055866      -0.034915       0.013874       0.055751       0.067229      -0.005029      -0.010900       0.027099       0.011539       0.154658      -0.039762      -0.021582       0.061345             10.513754       5.219146      -1.856499      -0.830599       9.896005      -0.051074      16.426110           0.009474
           18              C       6.356671       7.330904       5.338277       0.560903      24.020739 0.27464887E+03  0.58244367E+04                                 7.739978                            5.930060      -0.195033       1.988028                    0.999335      22.958428      65.131942       0.601531       0.480144      -1.015018      -0.029233      -0.021547       0.035773       0.050976      -0.019851       0.088390      -0.026400       0.083350       0.040292      -0.068001      -0.051486       0.119487              8.985165       8.929486       1.047264      -4.234523       8.427587      -0.137473       9.598423          -0.009208
           19              C       9.364197       6.910538       5.356762       0.615401      23.599553 0.25418284E+03  0.53013159E+04                                 7.683418                            5.725714      -0.169437       2.003047                    0.999465      22.483370      63.813597       0.607190       0.483665      -1.010442       0.032051       0.012854       0.058315       0.067772      -0.019034      -0.025634       0.060862      -0.141296      -0.104645      -0.075072      -0.042468       0.117539              9.060436      11.414257       0.563445       2.158076       5.322889      -2.137509      10.444163          -0.001422
           20              C       7.210872       7.328174       4.097887       0.035858      38.815017 0.44908154E+03  0.10613070E+05                                10.065967                            7.167105      -0.304504       1.910731                    0.998515      27.324811      78.018250       0.604222       0.428937      -1.059413       0.009170      -0.000639      -0.041406       0.042414       0.018053       0.004928       0.005212      -0.084146      -0.108477      -0.037921      -0.026312       0.064233             12.263324      15.023848      -0.907538      -1.557837       5.686189      -1.813168      16.079934           0.026182
           21              C       3.567799       8.111398       8.848554       0.554164      23.814744 0.26034794E+03  0.54220286E+04                                 7.546235                            5.674625      -0.009209       2.049384                    0.999589      22.408855      62.029758       0.634084       0.463822      -1.028706       0.021493      -0.035520      -0.037518       0.055957       0.052546       0.015152      -0.006301       0.104933      -0.219292      -0.077230      -0.034304       0.111534              8.767944       4.803649      -1.977924      -1.191699       9.192521       1.943580      12.307662          -0.005627
           22              C       8.606897       7.219388       4.107872      -0.039557      38.228762 0.45434828E+03  0.10745317E+05                                 9.893735                            7.140615      -0.016098       2.003698                    0.999119      27.540912      78.102839       0.615407       0.420837      -1.066809      -0.018167       0.009199      -0.037881       0.043007       0.014024      -0.004251       0.013464      -0.045116      -0.071116      -0.029765      -0.010845       0.040610             11.980266      14.192502      -1.087091       2.421311       6.074570      -2.865274      15.673727           0.069219
           23              C       9.294859       7.389158       2.913762      -0.065817      32.646511 0.42196558E+03  0.98594289E+04                                 8.918123                            6.903914       0.077739       2.005854                    0.999708      28.658757      82.484786       0.618851       0.423589      -1.058295      -0.025923       0.009341      -0.007715       0.028614      -0.001965      -0.004819       0.007606      -0.010537      -0.061855      -0.022831       0.005045       0.017786             10.072466      10.453286      -0.018917       1.255432       5.586730      -2.210417      14.177383          -0.010017
           24              C      10.802458       8.492228      10.262865      -0.019062      35.269131 0.42020258E+03  0.96977104E+04                                 9.226061                            6.749757       0.039507       2.022988                    0.999228      26.674814      73.535756       0.652750       0.406583      -1.081347      -0.012144       0.006595       0.033920       0.036627      -0.000468       0.000668       0.001581       0.013465      -0.032135      -0.010995      -0.001126       0.012121             10.954720       5.387858      -2.254728      -1.881034      11.302562       2.309545      16.173739           0.032447
           25              C       6.540981       7.535824       2.900674      -0.242071      38.052226 0.46971918E+03  0.11262261E+05                                 9.785721                            7.218716       0.129826       2.008696                    0.999285      30.501321      88.642964       0.614053       0.416019      -1.064124      -0.004076       0.001442       0.037427       0.037676       0.002556       0.009820       0.002760      -0.008929      -0.130130      -0.045005       0.017747       0.027258             11.553632      11.394291      -0.613758      -0.576014       5.552252      -2.257031      17.714353           0.001684
           26              C      10.966017       7.579314      11.292093      -0.074176      32.658217 0.42023245E+03  0.98190310E+04                                 8.915032                            6.884142      -0.020109       1.970465                    0.999645      28.996268      83.740302       0.619849       0.422904      -1.057624      -0.014036       0.022624       0.015371       0.030743      -0.001363      -0.000306       0.007110       0.023026      -0.054251      -0.020838       0.000188       0.020650              9.977626       5.091313      -1.817516      -1.314519      10.170218       0.824180      14.671348           0.000122
           27              C       7.250744       7.703701       1.732066       0.287678      31.347174 0.34783060E+03  0.77183181E+04                                 8.802126                            6.350864       0.047252       2.036186                    0.999471      24.623755      68.320158       0.634778       0.434840      -1.054880      -0.036772       0.024607      -0.045791       0.063675      -0.002703       0.031514      -0.000600       0.003949       0.087593      -0.029866      -0.016293       0.046160             10.599737       9.955098      -0.421295       0.693079       4.846771      -1.680640      16.997344           0.011348
           28              C       8.630572       7.648717       1.727613      -0.206299      33.443811 0.45810430E+03  0.10902597E+05                                 8.938839                            7.100935       0.182451       2.023469                    0.999691      30.090524      86.796190       0.623509       0.412760      -1.067454       0.034519       0.003646       0.027497       0.044282      -0.007440      -0.025331       0.000191      -0.026271       0.007146      -0.033423       0.010711       0.022712              9.903184      10.759075      -0.101241       2.037014       5.338919      -1.667583      13.611560           0.065534
           29              C      10.302681       9.759558      10.541221      -0.061106      31.923116 0.41655975E+03  0.97052384E+04                                 8.802887                            6.865903       0.030952       1.993257                    0.999668      28.568175      82.201447       0.619481       0.424374      -1.057429      -0.011231      -0.012442       0.026142       0.031054       0.008101       0.010617      -0.014906       0.025721      -0.032309      -0.027958       0.005814       0.022144              9.885170       5.490575      -2.129828      -1.606243      11.379514       1.545386      12.785420           0.002879
           30              C      10.630006       7.920719      12.586049      -0.223608      34.964981 0.46319144E+03  0.11059520E+05                                 9.195040                            7.128812       0.167285       2.012698                    0.999700      30.554994      88.419465       0.623484       0.411439      -1.067791       0.003850      -0.026308      -0.035542       0.044387       0.003936      -0.001676      -0.031882       0.003975       0.017970      -0.031968      -0.001312       0.033280             10.296837       5.352489      -2.056815      -1.271767      10.808816       1.678607      14.729206           0.015950
           31              C       9.973985      10.116393      11.836391      -0.210837      35.261782 0.45782053E+03  0.10898844E+05                                 9.275585                            7.106136       0.177029       2.023372                    0.999558      30.157640      87.124139       0.622039       0.413621      -1.066439      -0.011746       0.001380      -0.042507       0.044121      -0.005411      -0.004273       0.015000      -0.013683      -0.048195      -0.022308      -0.000663       0.022972             10.529847       5.900598      -2.135269      -1.106301      11.040520      -0.711895      14.648423           0.006194
           32              C       2.139840       1.896990       0.648192       0.272261      31.552244 0.35616560E+03  0.79474437E+04                                 8.828554                            6.418957      -0.056119       2.002061                    0.999549      24.879820      69.144992       0.632736       0.433819      -1.055866       0.034915      -0.013874      -0.055750       0.067228      -0.005028      -0.010900       0.027099       0.011539       0.154657      -0.039762      -0.021582       0.061345             10.513753       5.219144      -1.856496      -0.830599       9.895995      -0.051078      16.426119           0.009472
           33              C       5.918111       3.753802       8.154486       0.560906      24.020677 0.27464803E+03  0.58244145E+04                                 7.739967                            5.930053      -0.195028       1.988030                    0.999335      22.958385      65.131795       0.601532       0.480144      -1.015018       0.029233       0.021547      -0.035773       0.050976      -0.019851       0.088392      -0.026400       0.083350       0.040291      -0.068002      -0.051487       0.119488              8.985153       8.929472       1.047264      -4.234516       8.427575      -0.137472       9.598411          -0.009210
           34              C       2.910585       4.174168       8.136001       0.615402      23.599545 0.25418273E+03  0.53013130E+04                                 7.683416                            5.725712      -0.169440       2.003046                    0.999465      22.483364      63.813568       0.607190       0.483664      -1.010442      -0.032051      -0.012854      -0.058315       0.067772      -0.019035      -0.025634       0.060863      -0.141296      -0.104645      -0.075072      -0.042468       0.117539              9.060434      11.414252       0.563444       2.158076       5.322886      -2.137507      10.444163          -0.001423
           35              C       5.063910       3.756532       9.394876       0.035858      38.814925 0.44908027E+03  0.10613032E+05                                10.065953                            7.167096      -0.304497       1.910734                    0.998515      27.324760      78.018060       0.604222       0.428937      -1.059413      -0.009171       0.000640       0.041406       0.042415       0.018054       0.004928       0.005212      -0.084148      -0.108480      -0.037922      -0.026312       0.064234             12.263307      15.023825      -0.907535      -1.557834       5.686181      -1.813165      16.079915           0.026181
           36              C       8.706983       2.973308       4.644209       0.554178      23.815225 0.26035395E+03  0.54221846E+04                                 7.546317                            5.674679      -0.009177       2.049387                    0.999589      22.409184      62.030822       0.634083       0.463820      -1.028707      -0.021493       0.035515       0.037525       0.055959       0.052557       0.015158      -0.006302       0.104951      -0.219321      -0.077242      -0.034312       0.111554              8.768044       4.803696      -1.977949      -1.191721       9.192626       1.943629      12.307811          -0.005620
           37              C       3.667885       3.865318       9.384891      -0.039557      38.228674 0.45434690E+03  0.10745276E+05                                 9.893725                            7.140608      -0.016096       2.003699                    0.999119      27.540858      78.102666       0.615406       0.420837      -1.066809       0.018167      -0.009199       0.037881       0.043008       0.014024      -0.004251       0.013465      -0.045119      -0.071120      -0.029766      -0.010846       0.040612             11.980256      14.192489      -1.087090       2.421310       6.074562      -2.865270      15.673717           0.069218
           38              C       2.979923       3.695548      10.579001      -0.065815      32.646468 0.42196474E+03  0.98594038E+04                                 8.918113                            6.903906       0.077737       2.005854                    0.999708      28.658728      82.484674       0.618852       0.423589      -1.058295       0.025923      -0.009340       0.007714       0.028614      -0.001965      -0.004819       0.007606      -0.010537      -0.061854      -0.022831       0.005045       0.017786             10.072457      10.453278      -0.018919       1.255434       5.586723      -2.210414      14.177371          -0.010017
           39              C       1.472324       2.592478       3.229898      -0.019066      35.269453 0.42020657E+03  0.96978234E+04                                 9.226094                            6.749774       0.039499       2.022983                    0.999228      26.674987      73.536256       0.652751       0.406581      -1.081349       0.012143      -0.006598      -0.033926       0.036632      -0.000466       0.000666       0.001580       0.013471      -0.032147      -0.010999      -0.001127       0.012126             10.954764       5.387876      -2.254744      -1.881043      11.302621       2.309564      16.173794           0.032449
           40              C       5.733801       3.548882      10.592089      -0.242071      38.052204 0.46971876E+03  0.11262249E+05                                 9.785718                            7.218713       0.129828       2.008697                    0.999285      30.501303      88.642900       0.614053       0.416019      -1.064124       0.004076      -0.001442      -0.037427       0.037676       0.002556       0.009820       0.002760      -0.008929      -0.130129      -0.045004       0.017747       0.027257             11.553630      11.394290      -0.613756      -0.576017       5.552249      -2.257030      17.714350           0.001687
           41              C       1.308765       3.505392       2.200670      -0.074172      32.658162 0.42023135E+03  0.98189963E+04                                 8.915009                            6.884124      -0.020103       1.970466                    0.999645      28.996255      83.740156       0.619851       0.422902      -1.057625       0.014037      -0.022624      -0.015371       0.030743      -0.001363      -0.000305       0.007109       0.023027      -0.054257      -0.020839       0.000187       0.020651              9.977600       5.091300      -1.817512      -1.314513      10.170196       0.824170      14.671304           0.000121
           42              C       5.024038       3.381005      11.760697       0.287679      31.347145 0.34783013E+03  0.77183060E+04                                 8.802127                            6.350863       0.047246       2.036185                    0.999471      24.623735      68.320126       0.634778       0.434840      -1.054880       0.036772      -0.024607       0.045791       0.063675      -0.002702       0.031514      -0.000600       0.003947       0.087591      -0.029867      -0.016292       0.046159             10.599740       9.955099      -0.421295       0.693078       4.846771      -1.680641      16.997348           0.011349
           43              C       3.644210       3.435989      11.765150      -0.206302      33.443898 0.45810569E+03  0.10902639E+05                                 8.938858                            7.100949       0.182445       2.023467                    0.999691      30.090567      86.796376       0.623508       0.412761      -1.067454      -0.034518      -0.003646      -0.027497       0.044282      -0.007440      -0.025331       0.000191      -0.026271       0.007146      -0.033424       0.010712       0.022712              9.903207      10.759100      -0.101242       2.037025       5.338930      -1.667588      13.611593           0.065530
           44              C       1.972101       1.325148       2.951542      -0.061104      31.923369 0.41656304E+03  0.97053382E+04                                 8.802934                            6.865930       0.030923       1.993244                    0.999668      28.568360      82.202188       0.619479       0.424374      -1.057429       0.011229       0.012442      -0.026144       0.031055       0.008101       0.010617      -0.014906       0.025721      -0.032335      -0.027961       0.005813       0.022148              9.885229       5.490599      -2.129844      -1.606250      11.379589       1.545383      12.785498           0.002880
           45              C       1.644776       3.163987       0.906714      -0.223607      34.964958 0.46319104E+03  0.11059507E+05                                 9.195032                            7.128806       0.167286       2.012699                    0.999700      30.554982      88.419385       0.623485       0.411438      -1.067792      -0.003849       0.026308       0.035542       0.044386       0.003936      -0.001675      -0.031882       0.003976       0.017970      -0.031968      -0.001312       0.033280             10.296827       5.352483      -2.056811      -1.271765      10.808801       1.678599      14.729197           0.015949
           46              C       2.300797       0.968313       1.656372      -0.210834      35.261690 0.45781871E+03  0.10898789E+05                                 9.275567                            7.106120       0.177037       2.023375                    0.999558      30.157579      87.123888       0.622040       0.413621      -1.066440       0.011746      -0.001381       0.042506       0.044121      -0.005410      -0.004273       0.015000      -0.013682      -0.048197      -0.022309      -0.000662       0.022971             10.529829       5.900584      -2.135261      -1.106302      11.040486      -0.711891      14.648417           0.006193
           47              O       8.736491       6.533006       6.383021      -0.561514      33.649523 0.54762322E+03  0.13265117E+05                                 8.323942                            7.308096       0.161951       2.108517                    0.994931      27.785636      74.037891       0.691383       0.365728      -1.130316       0.003520       0.049202       0.011376       0.050623       0.019208      -0.076950       0.004417      -0.081072       0.046457      -0.102210       0.033853       0.068357              9.024262       8.727546       1.838470      -1.636754       8.196134      -2.817361      10.149106           0.013955
           48              O       6.175427       8.390292       5.963262      -0.370443      23.930456 0.36534291E+03  0.79573614E+04                                 6.451917                            5.844417       0.985929       2.400574                    0.999541      24.820902      61.678501       0.802093       0.350601      -1.148158       0.010049      -0.003662       0.008191       0.013472      -0.009274       0.022066       0.017529      -0.017679      -0.017182      -0.035606       0.012139       0.023466              6.719371       5.481100      -0.713198      -0.979235       8.448897       2.281019       6.228117           0.264932
           49              O       3.314958       8.911601       7.931451      -0.364809      25.001609 0.37940604E+03  0.83308287E+04                                 6.665693                            5.975640       0.975404       2.403470                    0.999493      24.632747      61.189226       0.790362       0.352936      -1.147800      -0.001064      -0.000584       0.011804       0.011866      -0.004603       0.010498      -0.020264       0.011342      -0.019835      -0.025562       0.001968       0.023594              6.985161       4.579961      -0.678295       0.683919       7.415239      -1.926980       8.960283           0.276723
           50              O       5.763905       6.243926       5.597068      -0.502524      34.736392 0.50296542E+03  0.11929469E+05                                 8.571174                            6.992642       0.169879       2.123797                    0.994774      26.960888      71.135724       0.708349       0.364566      -1.130982       0.009631       0.002527      -0.009322       0.013640       0.042443       0.017452      -0.028389      -0.027833      -0.107106      -0.063112      -0.001219       0.064331              9.948777      12.160478       2.670463      -3.948345       9.325847      -2.721147       8.360004           0.070118
           51              O       4.085954       6.968763       8.658576      -0.527675      35.394322 0.52578786E+03  0.12591740E+05                                 8.597417                            7.120502       0.181709       2.115241                    0.995933      27.393855      72.286675       0.707276       0.361611      -1.134920      -0.002915       0.032123       0.024969       0.040791      -0.012203      -0.004424       0.030455      -0.013536      -0.144134      -0.058440       0.011568       0.046872              9.682151       6.233086      -2.850025      -1.543889      12.834123       3.919173       9.979243           0.060927
           52              O       3.068483       7.036072       5.309807      -0.533018      37.372419 0.52236443E+03  0.12458763E+05                                 8.876372                            7.042758       0.390253       2.186408                    0.997717      27.042822      70.646824       0.721210       0.356076      -1.142101      -0.024734       0.003300       0.005087       0.025466      -0.014742       0.005463       0.034322       0.004571      -0.200324      -0.078436       0.026552       0.051884             10.395317      17.231005       0.653575       3.413373       5.729212      -0.780458       8.225734           0.012242
           53              O       6.509711       8.028708       0.609063      -0.210383      28.093495 0.31369658E+03  0.65669801E+04                                 7.348069                            5.379396       0.455153       2.275890                    0.999160      22.270072      53.983398       0.845788       0.345930      -1.153779       0.118307      -0.068249      -0.017353       0.137679      -0.012450       0.021096      -0.004719       0.007652       0.441498      -0.086956      -0.062396       0.149352              8.911708       5.730610      -0.974504       0.903231       4.841432       0.079582      16.163083           0.034269
           54              O       3.538291       4.551700       7.109742      -0.561513      33.649463 0.54762201E+03  0.13265079E+05                                 8.323927                            7.308085       0.161959       2.108520                    0.994931      27.785622      74.037801       0.691384       0.365727      -1.130317      -0.003521      -0.049202      -0.011375       0.050622       0.019209      -0.076949       0.004418      -0.081071       0.046456      -0.102209       0.033853       0.068356              9.024246       8.727533       1.838467      -1.636753       8.196116      -2.817354      10.149089           0.013959
           55              O       6.099355       2.694414       7.529501      -0.370450      23.930477 0.36534337E+03  0.79573719E+04                                 6.451910                            5.844411       0.985931       2.400575                    0.999541      24.820966      61.678613       0.802096       0.350600      -1.148160      -0.010049       0.003661      -0.008191       0.013471      -0.009279       0.022071       0.017533      -0.017683      -0.017182      -0.035615       0.012144       0.023471              6.719364       5.481094      -0.713195      -0.979234       8.448887       2.281016       6.228111           0.264917
           56              O       8.959824       2.173105       5.561312      -0.364825      25.002331 0.37941978E+03  0.83311781E+04                                 6.665648                            5.975602       0.975514       2.403492                    0.999493      24.633852      61.191478       0.790397       0.352919      -1.147818       0.001064       0.000579      -0.011786       0.011848      -0.004542       0.010549      -0.020342       0.011401      -0.019871      -0.025675       0.002034       0.023641              6.985111       4.579932      -0.678289       0.683913       7.415184      -1.926964       8.960217           0.276719
           57              O       6.510877       4.840780       7.895695      -0.502526      34.736422 0.50296594E+03  0.11929485E+05                                 8.571181                            6.992648       0.169882       2.123798                    0.994774      26.960891      71.135753       0.708348       0.364566      -1.130982      -0.009631      -0.002527       0.009323       0.013640       0.042443       0.017453      -0.028390      -0.027831      -0.107103      -0.063112      -0.001218       0.064330              9.948786      12.160492       2.670465      -3.948351       9.325852      -2.721150       8.360015           0.070115
           58              O       8.188828       4.115943       4.834187      -0.527677      35.394595 0.52579228E+03  0.12591866E+05                                 8.597427                            7.120505       0.181709       2.115239                    0.995933      27.394068      72.287189       0.707280       0.361609      -1.134923       0.002916      -0.032127      -0.024960       0.040788      -0.012193      -0.004428       0.030472      -0.013511      -0.144163      -0.058460       0.011590       0.046871              9.682165       6.233093      -2.850031      -1.543895      12.834147       3.919190       9.979256           0.060921
           59              O       9.206299       4.048634       8.182956      -0.533019      37.372560 0.52236681E+03  0.12458835E+05                                 8.876394                            7.042775       0.390234       2.186400                    0.997717      27.042884      70.647045       0.721209       0.356076      -1.142101       0.024734      -0.003299      -0.005086       0.025466      -0.014742       0.005462       0.034321       0.004571      -0.200328      -0.078436       0.026551       0.051885             10.395345      17.231050       0.653576       3.413388       5.729224      -0.780460       8.225762           0.012245
           60              O       5.765071       3.055998      12.883700      -0.210383      28.093495 0.31369653E+03  0.65669787E+04                                 7.348069                            5.379395       0.455157       2.275891                    0.999160      22.270071      53.983392       0.845788       0.345930      -1.153779      -0.118307       0.068249       0.017353       0.137679      -0.012450       0.021095      -0.004719       0.007651       0.441498      -0.086956      -0.062396       0.149352              8.911710       5.730611      -0.974504       0.903232       4.841431       0.079581      16.163087           0.034271

******************************************************
Auxiliary information for the entire system
The total spin magnetic moment of the unit cell is   1.925856
The total net atomic charge of the unit cell is   -0.000003
Accuracy of reproducing the electrostatic potential in the unit cell:
  The inner radius (bohr) =    5.0000
  The outer radius (bohr) =   12.0000
  Valid grid points have density less than (e/(bohr^3)) =    0.0001
  The number of valid grid points were=        26267
  The rms potential error without charges in kcal/mol is=     11.22889
  The rms potential error with partial charges in kcal/mol is=      0.86064
  The RRMSE value at monopole order=      0.07665
  The rms potential error with partial charges and cloud penetration in kcal/mol is=      0.86020
  The RRMSE value at monopole order with cloud penetration is=      0.07661
  The rms potential error with partial charges and atomic dipoles in kcal/mol is=      0.98626
  The RRMSE value at dipole order=      0.08783
  The rms potential error with partial charges, atomic dipoles and cloud penetration in kcal/mol is=      0.97324
  The RRMSE value at dipole order with cloud penetration=      0.08667

******************************************************
The electron densities and ab initio electrostatic potential were computed in VASP using the PBE functional and
projector augmented wave method. See the main text of the journal article for a description of computational details.
The atomic charges, dipoles, and quadrupoles were computed with the DDEC6 method as described in
(a) T. A. Manz and N. Gabaldon Limas, RSC Adv. 6 (2016) 47771-47801 DOI: 10.1039/c6ra04656h
(b) N. Gabaldon Limas and T. A. Manz, RSC Adv. 8 (2018) 2678-2707 DOI: 10.1039/c7ra11829e.
For each atom in the material, the electron cloud parameters were fit to the spherically averaged atom-in-material
electron density using radial positions for which this density was between 10^-4 and 10^-2 electrons per cubic bohr.
The polarizabilities, dispersion coefficients, and quantum Drude oscillator (QDO) parameters were fit using the MCLF method.
The magnetic structure of the system was optimized in VASP from the default ferromagnetic initial guess using spin polarization.
The atomic spin moments (ASMs) were computed on this optimized magnetic structure using the DDEC6 partition as inputs
to the method of T. A. Manz and D. S. Sholl, J. Chem. Theory Comput. 7 (2011) 4146-4164 DOI: 10.1021/ct200539n.
The RMSE and RRMSE were computed using a uniform grid with Ewald summation.
