# Supplementary material for: A collection of forcefield precursors for metal–organic frameworks
Source: RSC Adv. 2019 Nov 13;9(63):36492–507. doi: 10.1039/c9ra07327b (PMC9075174; doi:10.1039/c9ra07327b)
Supplement: RA-009-C9RA07327B-s3731 [file RA-009-C9RA07327B-s3731.xyz]

   69
jmolscript: load "" {1 1 1} spacegroup "x,y,z" unitcell [{     12.078000     0.000000     0.000000 }, {      4.229004    11.323034     0.000000 }, {     -6.039045     0.000019    12.279992 }]
Fe     0.000000     0.000000     0.000000     0.281625
Fe     2.353851     2.926551     0.000000     0.871609
Fe    13.953153     8.396483     0.000000     0.871554
H     11.336562    10.407011     7.009419     0.119459
H     -1.615748     1.297631     7.441675     0.118644
H      4.970390     0.916044     7.009419     0.119102
H      5.844697    10.025426     7.441675     0.118749
H     -1.068603     0.916042     5.270573     0.119463
H     11.883707    10.025422     4.838317     0.118631
H      5.297569    10.407009     5.270573     0.119100
H      4.423262     1.297627     4.838317     0.118764
H      7.618214     3.313120     0.000000     0.132760
H     10.382479     6.345428     0.000000     0.113553
H      8.688790     8.009914     0.000000     0.132731
H      5.924525     4.977606     0.000000     0.113560
C     12.137934    10.777274     6.658212    -0.112275
C     -3.331650     0.218546     7.490795     0.043556
C     -2.190256     0.758654     6.911179    -0.109700
C     -3.710262     0.478978     8.875978     0.256454
C      4.169021     0.545781     6.658212    -0.112876
C      7.560600    11.104511     7.490795     0.044687
C      6.419210    10.564401     6.911179    -0.109830
C      7.939201    10.844083     8.875978     0.256010
C     -1.869975     0.545779     5.621780    -0.112247
C     13.599609    11.104507     4.789197     0.043547
C     12.458215    10.564399     5.368813    -0.109669
C     13.978221    10.844075     3.404014     0.256455
C      6.098938    10.777272     5.621780    -0.112853
C      2.707359     0.218542     4.789197     0.044689
C      3.848749     0.758652     5.368813    -0.109811
C      2.328758     0.478970     3.404014     0.256008
C      7.832496     4.239344     0.000000    -0.115841
C      9.209220     4.723970     0.000000     0.047402
C      9.473327     6.071411     0.000000    -0.120228
C     10.291868     3.761512     0.000000     0.255195
C      8.474508     7.083690     0.000000    -0.115831
C      7.097784     6.599064     0.000000     0.047393
C      6.833677     5.251623     0.000000    -0.120219
C      6.015136     7.561522     0.000000     0.255191
C      8.153460     5.661535    11.528456     0.461536
C      2.114499     5.661518     0.751536     0.461541
N     -0.345549    11.088662     9.601480    -0.250040
N     -4.651818     0.418969    10.771027     0.055589
N     -3.861523     1.428984    10.751379    -0.087695
N     -3.230553     1.501449     9.575938    -0.250184
N      4.574482     0.234402     9.601480    -0.249727
N      8.880743    10.904098    10.771027     0.056087
N      8.090448     9.894084    10.751379    -0.088282
N      7.459487     9.821615     9.575938    -0.250022
N     10.613508     0.234391     2.678512    -0.250033
N     14.919777    10.904084     1.508965     0.055596
N     14.129482     9.894069     1.528613    -0.087703
N     13.498512     9.821604     2.704054    -0.250186
N      5.693477    11.088651     2.678512    -0.249739
N      1.387216     0.418955     1.508965     0.056080
N      2.177511     1.428969     1.528613    -0.088276
N      2.808472     1.501438     2.704054    -0.250023
N     10.177108     2.435585     0.000000    -0.260419
N     11.440700     1.977002     0.000000     0.042615
N     12.236009     2.997207     0.000000    -0.048310
N     11.574724     4.107997     0.000000    -0.222848
N      6.129896     8.887449     0.000000    -0.260397
N      4.866304     9.346032     0.000000     0.042621
N      4.070995     8.325827     0.000000    -0.048313
N      4.732280     7.215037     0.000000    -0.222837
O     -3.712917     4.553009    10.937052    -0.433029
O      7.941841     6.770059    10.937052    -0.432542
O      1.902876     6.770044     1.342940    -0.433023
O      2.326118     4.552994     1.342940    -0.432547

The following XYZ coordinates are in angstroms. Other properties are in atomic units.
The sperically averaged electron density of each atom fit to a function of the form exp(a - br)
eigen_1, eigen_2 and eigen_3 are the three eigenvalues of traceless quadrupole moment tensor
  atom number  atomic symbol              X              Y              Z     net charge C6 coefficient C8 coefficient C10 coefficient fluctuating dipole atomic polarizability isotropic forcefield polarizability              a              b squared Pearson coefficient          <r^3>          <r^4>         wp_QDO          m_QDO          q_QDO       dipole_x       dipole_y       dipole_z         dipole            Qxy            Qxz            Qyz     Q(x^2-y^2)  Q(3z^2 - R^2)        eigen_1        eigen_2        eigen_3 static polarizability      alpha(xx)      alpha(xy)      alpha(xz)      alpha(yy)      alpha(yz)      alpha(zz) atomic spin moment
            1             Fe       0.000000       0.000000       0.000000       0.281625     161.056285 0.25729188E+04  0.89562566E+05                                24.687973                           17.136263       0.610329       1.915656                    0.993990      67.024615     197.814090       0.411120       0.427994      -1.113384       0.000000       0.000003       0.000000       0.000003      -0.030877       0.000493      -0.000064      -0.030023       0.121079      -0.054515       0.014149       0.040365             36.096807      28.054020      -2.370913      -0.012294      38.799070      -0.007075      41.437330           0.870682
            2             Fe       2.353851       2.926551       0.000000       0.871609     166.943259 0.34023453E+04  0.12479725E+06                                23.233621                           18.038307       0.601414       1.971765                    0.996560      54.794446     156.768368       0.465624       0.358628      -1.184282       0.203572       0.067130      -0.000066       0.214355      -0.018824       0.000170      -0.000046       0.431804       0.259415      -0.259957       0.086471       0.173486             30.031438      20.052527       3.315789       0.000904      47.421037      -0.000387      22.620752           4.248094
            3             Fe      13.953153       8.396483       0.000000       0.871554     166.949901 0.34025317E+04  0.12480458E+06                                23.232811                           18.037669       0.601716       1.971839                    0.996559      54.799518     156.778189       0.465680       0.358583      -1.184331      -0.203584      -0.067168       0.000066       0.214378      -0.018846       0.000174      -0.000082       0.431909       0.260531      -0.260197       0.086843       0.173354             30.030371      20.051801       3.315585       0.000908      47.419245      -0.000345      22.620069           4.248487
            4              H      11.336562      10.407011       7.009419       0.119459       1.298560 0.95754912E+01  0.97252386E+02                                 1.896049                            1.756918      -1.047831       2.385668                    0.996849       3.456642       9.496031       0.498877       1.208853      -0.727036      -0.033797      -0.019254       0.012007       0.040708       0.015082      -0.003530       0.006776       0.008699      -0.008995      -0.017997       0.000715       0.017281              1.974337       2.428498       0.288493      -0.468690       1.555098      -0.105178       1.939414          -0.000050
            5              H      -1.615748       1.297631       7.441675       0.118644       1.339717 0.10179122E+02  0.10444632E+03                                 1.906659                            1.791645      -1.030735       2.393387                    0.997347       3.406462       9.252252       0.504775       1.182565      -0.734745       0.025449       0.024931       0.017445       0.039668       0.016552       0.000061       0.000317       0.012167      -0.007876      -0.016326      -0.002624       0.018950              1.939733       1.967874       0.327472       0.228005       1.762611       0.382341       2.088716          -0.000109
            6              H       4.970390       0.916044       7.009419       0.119102       1.290147 0.94974071E+01  0.96212888E+02                                 1.883256                            1.746149      -1.022128       2.396110                    0.997148       3.448052       9.444541       0.502214       1.203896      -0.728155       0.034120       0.019743       0.012063       0.041225       0.014920       0.003607      -0.006617       0.009136      -0.008744      -0.017878       0.000758       0.017120              1.960399       2.409441       0.285076       0.463158       1.545953       0.103991       1.925804          -0.000057
            7              H       5.844697      10.025426       7.441675       0.118749       1.333331 0.10117396E+02  0.10363062E+03                                 1.898391                            1.784431      -1.019356       2.398278                    0.997471       3.400085       9.219668       0.506670       1.180217      -0.735285      -0.025533      -0.025147       0.017275       0.039783       0.016440      -0.000059      -0.000342       0.011995      -0.007161      -0.016311      -0.002385       0.018696              1.931128       1.959174       0.325137      -0.226452       1.755296      -0.379623       2.078915          -0.000096
            8              H      -1.068603       0.916042       5.270573       0.119463       1.298564 0.95755021E+01  0.97252333E+02                                 1.896035                            1.756905      -1.047838       2.385662                    0.996849       3.456639       9.495954       0.498886       1.208832      -0.727041       0.033797       0.019253      -0.012007       0.040707       0.015083      -0.003530       0.006776       0.008698      -0.008994      -0.017997       0.000716       0.017281              1.974323       2.428484       0.288493      -0.468688       1.555088      -0.105179       1.939398          -0.000057
            9              H      11.883707      10.025422       4.838317       0.118631       1.339773 0.10179647E+02  0.10445325E+03                                 1.906733                            1.791709      -1.030754       2.393377                    0.997346       3.406515       9.252520       0.504758       1.182588      -0.734740      -0.025449      -0.024932      -0.017446       0.039668       0.016553       0.000061       0.000317       0.012167      -0.007875      -0.016326      -0.002624       0.018950              1.939812       1.967953       0.327495       0.228023       1.762677       0.382369       2.088805          -0.000095
           10              H       5.297569      10.407009       5.270573       0.119100       1.290175 0.94976552E+01  0.96216120E+02                                 1.883291                            1.746179      -1.022144       2.396101                    0.997148       3.448084       9.444693       0.502207       1.203905      -0.728153      -0.034120      -0.019744      -0.012063       0.041225       0.014920       0.003607      -0.006617       0.009137      -0.008744      -0.017879       0.000759       0.017120              1.960438       2.409495       0.285086       0.463175       1.545977       0.103995       1.925842          -0.000050
           11              H       4.423262       1.297627       4.838317       0.118764       1.333315 0.10117218E+02  0.10362811E+03                                 1.898350                            1.784394      -1.019362       2.398272                    0.997471       3.400070       9.219530       0.506685       1.180190      -0.735291       0.025533       0.025146      -0.017275       0.039782       0.016441      -0.000059      -0.000342       0.011995      -0.007160      -0.016312      -0.002385       0.018697              1.931086       1.959131       0.325127      -0.226447       1.755260      -0.379611       2.078866          -0.000110
           12              H       7.618214       3.313120       0.000000       0.132760       1.255738 0.92928671E+01  0.93268572E+02                                 1.826522                            1.712608      -1.034493       2.398288                    0.997528       3.312048       8.916589       0.515612       1.183579      -0.734092      -0.013506      -0.042209       0.000139       0.044318       0.011490      -0.000008       0.000020      -0.003409      -0.045510      -0.015170      -0.004030       0.019200              1.873261       1.694320       0.061087       0.000009       2.515955       0.000001       1.409508          -0.000022
           13              H      10.382479       6.345428       0.000000       0.113553       1.154891 0.83894566E+01  0.82975640E+02                                 1.783254                            1.664601      -1.089486       2.357055                    0.997001       3.531419       9.779895       0.500002       1.238562      -0.717936       0.035661       0.014939      -0.000035       0.038664       0.010708      -0.000053      -0.000052      -0.006020      -0.035410      -0.011803      -0.005222       0.017025              1.847018       2.519291       0.132096       0.000009       1.679840       0.000002       1.341925           0.000073
           14              H       8.688790       8.009914       0.000000       0.132731       1.255837 0.92938027E+01  0.93280730E+02                                 1.826662                            1.712730      -1.034543       2.398264                    0.997528       3.312174       8.917192       0.515575       1.183629      -0.734081       0.013507       0.042210      -0.000139       0.044319       0.011489      -0.000008       0.000020      -0.003408      -0.045511      -0.015171      -0.004029       0.019200              1.873410       1.694448       0.061094       0.000009       2.516184       0.000001       1.409597          -0.000015
           15              H       5.924525       4.977606       0.000000       0.113560       1.154921 0.83897173E+01  0.82978749E+02                                 1.783270                            1.664614      -1.089504       2.357042                    0.997000       3.531465       9.780010       0.500006       1.238542      -0.717939      -0.035660      -0.014938       0.000035       0.038663       0.010707      -0.000053      -0.000052      -0.006021      -0.035409      -0.011803      -0.005221       0.017024              1.847036       2.519318       0.132101       0.000009       1.679855       0.000002       1.341934           0.000068
           16              C      12.137934      10.777274       6.658212      -0.112275      35.075803 0.40873669E+03  0.94730415E+04                                 9.349172                            6.742254       0.099190       2.010457                    0.999627      28.901834      82.803167       0.633669       0.417059      -1.062586       0.018541      -0.001557      -0.017766       0.025726       0.011143      -0.004195      -0.009753      -0.006215      -0.086650      -0.030941       0.003052       0.027889             11.808902      10.025081       1.323344      -3.425567       6.386691       2.901404      19.014933           0.001907
           17              C      -3.331650       0.218546       7.490795       0.043556      43.864602 0.41533024E+03  0.95913779E+04                                10.891683                            6.800863      -0.068433       1.991166                    0.999146      26.525797      74.002273       0.635116       0.417605      -1.070330       0.004546      -0.000126      -0.012292       0.013107       0.003115      -0.006463       0.003764      -0.022287       0.033216      -0.018729       0.005042       0.013687             16.079565      12.263695       0.945988      -7.434918       7.414987       3.922912      28.560014           0.005467
           18              C      -2.190256       0.758654       6.911179      -0.109700      35.635284 0.39851413E+03  0.91831827E+04                                 9.449765                            6.653041       0.062256       1.999073                    0.999667      28.815105      82.474979       0.638159       0.416512      -1.062314      -0.013110      -0.002334      -0.024518       0.027901       0.010013       0.016853       0.000997      -0.011508      -0.079347      -0.033564       0.006877       0.026688             12.222570      11.209859       1.374209      -5.538692       6.245112       1.956889      19.212739           0.001266
           19              C      -3.710262       0.478978       8.875978       0.256454      39.424326 0.33984550E+03  0.75657283E+04                                10.630999                            6.412857      -0.268383       1.943308                    0.998937      25.229311      72.221021       0.606295       0.453788      -1.034276      -0.007228       0.002813       0.006453       0.010089      -0.043044       0.021253      -0.011862       0.035940      -0.028191      -0.042084      -0.017765       0.059849             16.199461       9.804811      -0.054447      -8.326962       8.236785       4.596952      30.556786           0.005559
           20              C       4.169021       0.545781       6.658212      -0.112876      35.136367 0.40968770E+03  0.95009496E+04                                 9.363753                            6.754456       0.094819       2.009098                    0.999630      28.924591      82.903915       0.632460       0.417599      -1.062203      -0.017434       0.001278      -0.016751       0.024211       0.010853       0.003845       0.010145      -0.005911      -0.088277      -0.031579       0.003718       0.027861             11.827332      10.034138       1.321151       3.428586       6.396033      -2.909488      19.051825           0.001899
           21              C       7.560600      11.104511       7.490795       0.044687      43.803393 0.41472676E+03  0.95738439E+04                                10.881578                            6.795588      -0.069926       1.990935                    0.999166      26.506280      73.930987       0.635417       0.417564      -1.070369      -0.005094      -0.000443      -0.012691       0.013683       0.003370       0.006723      -0.003636      -0.022733       0.031216      -0.018835       0.005664       0.013171             16.063658      12.248198       0.941938       7.427934       7.407362      -3.919666      28.535415           0.005462
           22              C       6.419210      10.564401       6.911179      -0.109830      35.665782 0.39902700E+03  0.91978770E+04                                 9.455571                            6.658629       0.059576       1.998178                    0.999657      28.827350      82.520554       0.637708       0.416676      -1.062219       0.012229       0.002087      -0.025404       0.028271       0.009369      -0.017386      -0.000556      -0.012126      -0.075805      -0.033135       0.007481       0.025653             12.229105      11.215085       1.372484       5.543152       6.247909      -1.957687      19.224322           0.001279
           23              C       7.939201      10.844083       8.875978       0.256010      39.384867 0.33952237E+03  0.75565447E+04                                10.623362                            6.409152      -0.263991       1.944785                    0.998945      25.217846      72.172691       0.606579       0.453695      -1.034355       0.007846      -0.003020       0.006280       0.010493      -0.043309      -0.021597       0.011168       0.037150      -0.028516      -0.042615      -0.017648       0.060263             16.185543       9.796636      -0.053588       8.316605       8.232169      -4.593641      30.527824           0.005557
           24              C      -1.869975       0.545779       5.621780      -0.112247      35.075056 0.40872650E+03  0.94727371E+04                                 9.349002                            6.742142       0.099216       2.010468                    0.999627      28.901501      82.801659       0.633679       0.417056      -1.062589      -0.018541       0.001554       0.017768       0.025727       0.011143      -0.004195      -0.009753      -0.006217      -0.086648      -0.030940       0.003052       0.027888             11.808666      10.024923       1.323330      -3.425509       6.386580       2.901315      19.014495           0.001898
           25              C      13.599609      11.104507       4.789197       0.043547      43.864996 0.41533466E+03  0.95915022E+04                                10.891738                            6.800895      -0.068431       1.991164                    0.999146      26.525921      74.002620       0.635115       0.417605      -1.070331      -0.004544       0.000124       0.012293       0.013107       0.003117      -0.006463       0.003765      -0.022286       0.033225      -0.018730       0.005041       0.013690             16.079661      12.263761       0.945987      -7.434980       7.415023       3.922941      28.560198           0.005468
           26              C      12.458215      10.564399       5.368813      -0.109669      35.634116 0.39849878E+03  0.91827364E+04                                 9.449529                            6.652882       0.062300       1.999094                    0.999667      28.814599      82.472992       0.638171       0.416509      -1.062317       0.013112       0.002332       0.024519       0.027902       0.010014       0.016852       0.000999      -0.011505      -0.079340      -0.033561       0.006873       0.026688             12.222242      11.209548       1.374198      -5.538451       6.244983       1.956869      19.212197           0.001280
           27              C      13.978221      10.844075       3.404014       0.256455      39.424132 0.33984376E+03  0.75656798E+04                                10.630963                            6.412839      -0.268368       1.943314                    0.998937      25.229244      72.220784       0.606296       0.453788      -1.034276       0.007228      -0.002815      -0.006453       0.010090      -0.043043       0.021253      -0.011863       0.035940      -0.028190      -0.042084      -0.017766       0.059849             16.199399       9.804777      -0.054451      -8.326930       8.236759       4.596941      30.556659           0.005565
           28              C       6.098938      10.777272       5.621780      -0.112853      35.135703 0.40967826E+03  0.95006734E+04                                 9.363621                            6.754361       0.094850       2.009113                    0.999630      28.924275      82.902685       0.632467       0.417597      -1.062205       0.017436      -0.001281       0.016749       0.024211       0.010854       0.003845       0.010143      -0.005908      -0.088269      -0.031576       0.003716       0.027859             11.827158      10.034005       1.321141       3.428536       6.395945      -2.909434      19.051525           0.001908
           29              C       2.707359       0.218542       4.789197       0.044689      43.803827 0.41473050E+03  0.95739564E+04                                10.881668                            6.795631      -0.069948       1.990926                    0.999166      26.506391      73.931510       0.635413       0.417566      -1.070368       0.005096       0.000440       0.012690       0.013682       0.003369       0.006723      -0.003634      -0.022733       0.031212      -0.018835       0.005665       0.013170             16.063810      12.248291       0.941936       7.428023       7.407415      -3.919705      28.535725           0.005460
           30              C       3.848749       0.758652       5.368813      -0.109811      35.665491 0.39902337E+03  0.91977668E+04                                 9.455500                            6.658587       0.059590       1.998183                    0.999657      28.827220      82.519896       0.637713       0.416675      -1.062220      -0.012228      -0.002091       0.025404       0.028271       0.009368      -0.017385      -0.000555      -0.012127      -0.075803      -0.033134       0.007482       0.025652             12.229004      11.214999       1.372471       5.543108       6.247864      -1.957660      19.224150           0.001265
           31              C       2.328758       0.478970       3.404014       0.256008      39.385253 0.33952592E+03  0.75566472E+04                                10.623436                            6.409190      -0.264022       1.944772                    0.998945      25.218033      72.173455       0.606576       0.453696      -1.034354      -0.007845       0.003018      -0.006280       0.010493      -0.043311      -0.021596       0.011167       0.037151      -0.028513      -0.042618      -0.017646       0.060264             16.185656       9.796704      -0.053585       8.316669       8.232220      -4.593664      30.528043           0.005552
           32              C       7.832496       4.239344       0.000000      -0.115841      37.447934 0.45310381E+03  0.10741596E+05                                 9.750528                            7.098148       0.104722       2.005326                    0.999379      29.437426      84.426945       0.619600       0.416988      -1.065972      -0.006795       0.013004      -0.000005       0.014672       0.015698       0.000133       0.000194      -0.015693      -0.040204      -0.013403      -0.010849       0.024252             12.287732      17.408317      -5.278531       0.000091      14.446228      -0.000004       5.008652           0.003406
           33              C       9.209220       4.723970       0.000000       0.047402      43.397471 0.42365944E+03  0.98367808E+04                                10.804094                            6.875441      -0.118129       1.972412                    0.999165      26.771442      74.998495       0.630456       0.418423      -1.069332      -0.012637       0.016122       0.000073       0.020485      -0.007678       0.000298      -0.000113       0.014119      -0.028789      -0.009601      -0.005632       0.015232             15.583724      21.351190      -9.658091       0.000089      19.975687      -0.000018       5.424296           0.007217
           34              C       9.473327       6.071411       0.000000      -0.120228      38.262336 0.44353069E+03  0.10495988E+05                                 9.952132                            7.063260      -0.041535       1.955986                    0.999487      29.704723      86.114123       0.613604       0.421811      -1.059132      -0.025376       0.006024       0.000116       0.026082       0.018639      -0.000071       0.000055       0.036816       0.006361      -0.027257       0.002121       0.025137             12.816292      15.821579      -6.127097       0.000073      17.612400      -0.000003       5.014896           0.001701
           35              C      10.291868       3.761512       0.000000       0.255195      38.081210 0.33035935E+03  0.72885951E+04                                10.299890                            6.274287      -0.223591       1.957238                    0.999215      24.930942      70.599691       0.621263       0.446862      -1.040266       0.008614      -0.009153      -0.000123       0.012569      -0.006810       0.000443      -0.000271       0.014046       0.162524      -0.036870      -0.017309       0.054178             15.307522      20.875859     -11.488366       0.000055      19.766790      -0.000025       5.279915           0.006939
           36              C       8.474508       7.083690       0.000000      -0.115831      37.447562 0.45309710E+03  0.10741414E+05                                 9.750503                            7.098113       0.104719       2.005331                    0.999379      29.437258      84.426810       0.619598       0.416990      -1.065969       0.006797      -0.013004       0.000005       0.014673       0.015700       0.000133       0.000194      -0.015688      -0.040212      -0.013406      -0.010849       0.024254             12.287697      17.408183      -5.278449       0.000091      14.446280      -0.000004       5.008628           0.003419
           37              C       7.097784       6.599064       0.000000       0.047393      43.397839 0.42366348E+03  0.98369028E+04                                10.804163                            6.875482      -0.118125       1.972412                    0.999165      26.771579      74.999099       0.630452       0.418424      -1.069331       0.012637      -0.016123      -0.000074       0.020485      -0.007680       0.000298      -0.000113       0.014118      -0.028796      -0.009603      -0.005632       0.015235             15.583816      21.351374      -9.658103       0.000088      19.975751      -0.000017       5.424322           0.007221
           38              C       6.833677       5.251623       0.000000      -0.120219      38.262363 0.44353126E+03  0.10496004E+05                                 9.952116                            7.063254      -0.041534       1.955984                    0.999487      29.704821      86.114397       0.613606       0.421810      -1.059133       0.025379      -0.006024      -0.000116       0.026085       0.018638      -0.000071       0.000055       0.036817       0.006363      -0.027257       0.002121       0.025136             12.816254      15.821576      -6.127026       0.000073      17.612296      -0.000002       5.014889           0.001687
           39              C       6.015136       7.561522       0.000000       0.255191      38.081470 0.33036133E+03  0.72886553E+04                                10.299963                            6.274325      -0.223583       1.957240                    0.999215      24.931010      70.600137       0.621258       0.446865      -1.040263      -0.008615       0.009154       0.000123       0.012571      -0.006810       0.000444      -0.000270       0.014047       0.162525      -0.036870      -0.017309       0.054179             15.307635      20.876072     -11.488468       0.000054      19.766886      -0.000023       5.279947           0.006944
           40              C       8.153460       5.661535      11.528456       0.461536      27.575009 0.31535771E+03  0.69060021E+04                                 8.299460                            6.250996      -0.343510       1.914175                    0.998757      24.503101      70.078758       0.601945       0.464650      -1.025875      -0.000018      -0.000494      -0.146790       0.146791       0.031101      -0.000212       0.000370       0.144822      -0.130667      -0.057042      -0.043544       0.100585              9.889548       5.167417       0.635801       0.000021      16.474689       0.000238       8.026539          -0.003626
           41              C       2.114499       5.661518       0.751536       0.461541      27.574909 0.31535647E+03  0.69059675E+04                                 8.299439                            6.250983      -0.343502       1.914178                    0.998757      24.503033      70.078503       0.601945       0.464650      -1.025875       0.000012       0.000491       0.146791       0.146792       0.031100      -0.000212       0.000378       0.144822      -0.130667      -0.057042      -0.043543       0.100585              9.889521       5.167405       0.635796       0.000022      16.474636       0.000235       8.026523          -0.003620
           42              N      -0.345549      11.088662       9.601480      -0.250040      36.321822 0.50958302E+03  0.12237850E+05                                 9.184634                            7.285003       0.402479       2.128746                    0.999688      28.594189      78.227874       0.653041       0.390549      -1.101521       0.096866       0.183900       0.077216       0.221731      -0.100892      -0.034760      -0.016785       0.107068       0.347347      -0.175709       0.049987       0.125723             11.362900       9.273670       1.544625      -4.859873       7.875603       0.456921      16.939428           0.009125
           43              N      -4.651818       0.418969      10.771027       0.055589      31.363624 0.39045756E+03  0.87954251E+04                                 8.427362                            6.403501      -0.173383       1.999717                    0.998859      24.994783      66.777904       0.690448       0.393815      -1.096442       0.061095       0.023232      -0.104130       0.122945      -0.006914       0.012122       0.003483      -0.003622      -0.067726      -0.027404       0.008304       0.019100             10.817648       8.701867       1.857897      -4.228950       8.648104       0.727701      15.102973          -0.006583
           44              N      -3.861523       1.428984      10.751379      -0.087695      33.923413 0.41874955E+03  0.95801342E+04                                 8.757460                            6.558708       0.270097       2.121727                    0.999036      26.320909      70.410808       0.694985       0.385224      -1.104692      -0.023462      -0.100224      -0.155798       0.186730      -0.016993      -0.007444      -0.052856       0.008285      -0.116764      -0.073612       0.021733       0.051879             11.214388       7.509975       1.155174      -2.749538      10.804567       4.547672      15.328621           0.032613
           45              N      -3.230553       1.501449       9.575938      -0.250184      34.728066 0.47462655E+03  0.11181615E+05                                 8.798339                            6.946576       0.533694       2.165709                    0.999812      28.373723      76.524356       0.681919       0.381260      -1.109759      -0.173170      -0.145199       0.079437       0.239543      -0.148962       0.000003       0.040302       0.003708       0.369952      -0.213096       0.072413       0.140683             10.634475       7.536452       0.835403      -3.025466       8.723036       3.910057      15.643938           0.005763
           46              N       4.574482       0.234402       9.601480      -0.249727      36.377423 0.51054367E+03  0.12267600E+05                                 9.197413                            7.294859       0.403988       2.128758                    0.999683      28.610563      78.312860       0.652150       0.390870      -1.101214      -0.097528      -0.183901       0.077353       0.222069      -0.100770       0.035171       0.017015       0.108112       0.347859      -0.176008       0.049888       0.126120             11.378850       9.287373       1.548278       4.866810       7.887140      -0.456707      16.962036           0.009132
           47              N       8.880743      10.904098      10.771027       0.056087      31.288352 0.38947334E+03  0.87661574E+04                                 8.407901                            6.391137      -0.164884       2.002815                    0.998792      24.962669      66.626304       0.691934       0.393287      -1.097005      -0.061275      -0.023969      -0.103858       0.122945      -0.006456      -0.012215      -0.003557      -0.003522      -0.067789      -0.027452       0.008788       0.018664             10.788924       8.679625       1.853440       4.212562       8.628872      -0.726675      15.058276          -0.006588
           48              N       8.090448       9.894084      10.751379      -0.088282      33.923734 0.41875681E+03  0.95802342E+04                                 8.757472                            6.558831       0.265203       2.120335                    0.999007      26.320941      70.408070       0.694976       0.385232      -1.104699       0.023206       0.099903      -0.155653       0.186405      -0.017015       0.006489       0.052949       0.007879      -0.119100      -0.073833       0.021289       0.052545             11.214135       7.509502       1.155223       2.748766      10.804654      -4.548102      15.328249           0.032584
           49              N       7.459487       9.821615       9.575938      -0.250022      34.775342 0.47539777E+03  0.11204823E+05                                 8.807541                            6.953319       0.534236       2.165696                    0.999811      28.392682      76.603714       0.681396       0.381380      -1.109622       0.173278       0.145418       0.079247       0.239691      -0.148634       0.000189      -0.040469       0.003511       0.371282      -0.212982       0.071860       0.141123             10.645975       7.543877       0.836650       3.027767       8.733262      -3.916039      15.660784           0.005780
           50              N      10.613508       0.234391       2.678512      -0.250033      36.321412 0.50957665E+03  0.12237655E+05                                 9.184550                            7.284946       0.402483       2.128750                    0.999688      28.594045      78.227256       0.653045       0.390548      -1.101522      -0.096863      -0.183900      -0.077217       0.221730      -0.100889      -0.034759      -0.016785       0.107069       0.347350      -0.175707       0.049985       0.125723             11.362781       9.273583       1.544617      -4.859797       7.875548       0.456922      16.939212           0.009125
           51              N      14.919777      10.904084       1.508965       0.055596      31.363585 0.39045701E+03  0.87954138E+04                                 8.427367                            6.403507      -0.173410       1.999709                    0.998859      24.994774      66.777988       0.690445       0.393816      -1.096441      -0.061098      -0.023229       0.104132       0.122947      -0.006916       0.012125       0.003478      -0.003617      -0.067735      -0.027407       0.008302       0.019105             10.817650       8.701878       1.857903      -4.228949       8.648107       0.727690      15.102965          -0.006579
           52              N      14.129482       9.894069       1.528613      -0.087703      33.924678 0.41876677E+03  0.95806324E+04                                 8.757673                            6.558840       0.270158       2.121731                    0.999037      26.321525      70.412980       0.694978       0.385224      -1.104692       0.023461       0.100219       0.155800       0.186730      -0.016998      -0.007442      -0.052858       0.008255      -0.116803      -0.073617       0.021723       0.051895             11.214696       7.510150       1.155187      -2.749631      10.804849       4.547844      15.329090           0.032623
           53              N      13.498512       9.821604       2.704054      -0.250186      34.728340 0.47462962E+03  0.11181721E+05                                 8.798452                            6.946651       0.533659       2.165703                    0.999812      28.373624      76.524558       0.681907       0.381265      -1.109753       0.173166       0.145193      -0.079436       0.239536      -0.148959       0.000001       0.040301       0.003702       0.369938      -0.213091       0.072410       0.140680             10.634627       7.536554       0.835407      -3.025536       8.723138       3.910116      15.644190           0.005781
           54              N       5.693477      11.088651       2.678512      -0.249739      36.378159 0.51055559E+03  0.12267966E+05                                 9.197557                            7.294960       0.403972       2.128748                    0.999683      28.610859      78.314096       0.652143       0.390872      -1.101212       0.097531       0.183902      -0.077353       0.222071      -0.100773       0.035172       0.017015       0.108113       0.347854      -0.176010       0.049891       0.126120             11.379046       9.287531       1.548302       4.866930       7.887246      -0.456703      16.962361           0.009127
           55              N       1.387216       0.418955       1.508965       0.056080      31.288419 0.38947417E+03  0.87661786E+04                                 8.407906                            6.391137      -0.164867       2.002821                    0.998792      24.962698      66.626336       0.691935       0.393286      -1.097006       0.061271       0.023971       0.103855       0.122942      -0.006455      -0.012211      -0.003562      -0.003525      -0.067779      -0.027448       0.008789       0.018659             10.788937       8.679630       1.853439       4.212574       8.628877      -0.726683      15.058304          -0.006592
           56              N       2.177511       1.428969       1.528613      -0.088276      33.922565 0.41874097E+03  0.95797734E+04                                 8.757260                            6.558697       0.265204       2.120347                    0.999007      26.320398      70.406065       0.694985       0.385231      -1.104701      -0.023206      -0.099908       0.155651       0.186406      -0.017011       0.006491       0.052948       0.007909      -0.119064      -0.073830       0.021299       0.052531             11.213829       7.509326       1.155209       2.748671      10.804376      -4.547938      15.327785           0.032570
           57              N       2.808472       1.501438       2.704054      -0.250023      34.775396 0.47540007E+03  0.11204879E+05                                 8.807488                            6.953287       0.534242       2.165690                    0.999811      28.392937      76.604128       0.681406       0.381375      -1.109627      -0.173281      -0.145425      -0.079249       0.239698      -0.148638       0.000184      -0.040471       0.003518       0.371292      -0.212989       0.071865       0.141124             10.645896       7.543824       0.836655       3.027719       8.733223      -3.916013      15.660641           0.005757
           58              N      10.177108       2.435585       0.000000      -0.260419      36.912978 0.51451340E+03  0.12377284E+05                                 9.262398                            7.303621       0.411587       2.128268                    0.999642      28.730449      78.486105       0.654887       0.388786      -1.103547       0.206036       0.107067      -0.000016       0.232194      -0.164371      -0.000104       0.000019      -0.027869       0.191618      -0.196897       0.063873       0.133024             11.434869      11.921840      -4.789864       0.000039      16.891971      -0.000084       5.490796           0.007345
           59              N      11.440700       1.977002       0.000000       0.042615      32.180852 0.39493244E+03  0.89062040E+04                                 8.540763                            6.417079      -0.064969       2.035029                    0.999134      24.938310      66.289179       0.694629       0.391006      -1.100306      -0.051738       0.107015       0.000016       0.118865       0.012758       0.000036       0.000096       0.015441       0.058413      -0.024648       0.005176       0.019472             11.093899      10.717835      -3.337571      -0.000214      17.097802      -0.000034       5.466061          -0.003821
           60              N      12.236009       2.997207       0.000000      -0.048310      30.077875 0.38952053E+03  0.87304769E+04                                 7.974556                            6.285855       0.420002       2.179563                    0.999624      25.368894      66.641317       0.718404       0.380391      -1.110877      -0.183061       0.032291      -0.000143       0.185888       0.019358       0.000409      -0.000001      -0.102782       0.210030      -0.089922       0.019911       0.070011              9.679633      12.534949      -1.471349      -0.000049      11.888947       0.000122       4.615005           0.049392
           61              N      11.574724       4.107997       0.000000      -0.222848      32.641063 0.44056260E+03  0.10169667E+05                                 8.415610                            6.685650       0.748912       2.258212                    0.999846      27.116944      71.976557       0.697423       0.380462      -1.112304      -0.059490      -0.208971       0.000098       0.217274      -0.119580       0.000153      -0.000015       0.129551       0.252440      -0.178071       0.084145       0.093926             10.072411      14.425053      -2.297699       0.000030      11.308419       0.000026       4.483762           0.006948
           62              N       6.129896       8.887449       0.000000      -0.260397      36.912179 0.51450052E+03  0.12376892E+05                                 9.262260                            7.303524       0.411618       2.128284                    0.999642      28.730081      78.484748       0.654892       0.388786      -1.103548      -0.206035      -0.107067       0.000016       0.232194      -0.164370      -0.000103       0.000019      -0.027865       0.191614      -0.196895       0.063871       0.133023             11.434679      11.921670      -4.789773       0.000038      16.891646      -0.000082       5.490723           0.007350
           63              N       4.866304       9.346032       0.000000       0.042621      32.180870 0.39493274E+03  0.89062132E+04                                 8.540771                            6.417084      -0.064995       2.035021                    0.999134      24.938321      66.289235       0.694629       0.391006      -1.100305       0.051738      -0.107017      -0.000016       0.118868       0.012760       0.000036       0.000096       0.015436       0.058432      -0.024651       0.005174       0.019478             11.093911      10.717850      -3.337586      -0.000215      17.097815      -0.000031       5.466069          -0.003818
           64              N       4.070995       8.325827       0.000000      -0.048313      30.078610 0.38953169E+03  0.87307890E+04                                 7.974670                            6.285932       0.420167       2.179603                    0.999624      25.369324      66.642669       0.718402       0.380389      -1.110878       0.183061      -0.032292       0.000142       0.185888       0.019361       0.000409      -0.000000      -0.102771       0.210105      -0.089931       0.019894       0.070036              9.679788      12.535181      -1.471402      -0.000049      11.889120       0.000124       4.615063           0.049401
           65              N       4.732280       7.215037       0.000000      -0.222837      32.641066 0.44056208E+03  0.10169658E+05                                 8.415630                            6.685661       0.748889       2.258208                    0.999846      27.116897      71.976571       0.697419       0.380463      -1.112302       0.059490       0.208972      -0.000099       0.217275      -0.119582       0.000153      -0.000015       0.129547       0.252451      -0.178073       0.084148       0.093925             10.072442      14.425116      -2.297723       0.000030      11.308439       0.000027       4.483773           0.006951
           66              O      -3.712917       4.553009      10.937052      -0.433029      33.173216 0.45721459E+03  0.10605324E+05                                 8.342910                            6.700853       0.016022       2.079740                    0.995201      26.421896      69.292153       0.717019       0.368274      -1.126371      -0.017161       0.041688      -0.023410       0.050798       0.001676       0.004434      -0.006992      -0.041399      -0.237465      -0.079711       0.019034       0.060677              9.854550       5.880795       0.599243      -0.427490      16.669636       2.491442       7.013218           0.057056
           67              O       7.941841       6.770059      10.937052      -0.432542      33.157102 0.45695619E+03  0.10597512E+05                                 8.338990                            6.697936       0.015678       2.079705                    0.995236      26.418810      69.271271       0.717361       0.368162      -1.126491       0.017176      -0.042205      -0.023020       0.051051       0.001529      -0.004513       0.006350      -0.041588      -0.237177      -0.079561       0.018907       0.060654              9.849669       5.878201       0.598557       0.427281      16.660723      -2.490302       7.010084           0.057033
           68              O       1.902876       6.770044       1.342940      -0.433023      33.173390 0.45721754E+03  0.10605416E+05                                 8.342977                            6.700905       0.016005       2.079736                    0.995201      26.421864      69.292277       0.717011       0.368278      -1.126368       0.017152      -0.041681       0.023419       0.050793       0.001674       0.004431      -0.006995      -0.041415      -0.237453      -0.079707       0.019024       0.060683              9.854630       5.880839       0.599256      -0.427494      16.669776       2.491459       7.013275           0.057078
           69              O       2.326118       4.552994       1.342940      -0.432547      33.156631 0.45694868E+03  0.10597287E+05                                 8.338878                            6.697853       0.015637       2.079696                    0.995235      26.418710      69.270702       0.717371       0.368159      -1.126494      -0.017182       0.042213       0.023012       0.051056       0.001529      -0.004516       0.006349      -0.041573      -0.237183      -0.079563       0.018916       0.060648              9.849528       5.878127       0.598537       0.427274      16.660463      -2.490276       7.009994           0.057016

******************************************************
Auxiliary information for the entire system
The total spin magnetic moment of the unit cell is   9.966391
The total net atomic charge of the unit cell is   0.000001
Accuracy of reproducing the electrostatic potential in the unit cell:
  The inner radius (bohr) =    5.0000
  The outer radius (bohr) =   12.0000
  Valid grid points have density less than (e/(bohr^3)) =    0.0001
  The number of valid grid points were=       168989
  The rms potential error without charges in kcal/mol is=      4.50643
  The rms potential error with partial charges in kcal/mol is=      1.19733
  The RRMSE value at monopole order=      0.26569
  The rms potential error with partial charges and cloud penetration in kcal/mol is=      1.18664
  The RRMSE value at monopole order with cloud penetration is=      0.26332
  The rms potential error with partial charges and atomic dipoles in kcal/mol is=      0.49962
  The RRMSE value at dipole order=      0.11087
  The rms potential error with partial charges, atomic dipoles and cloud penetration in kcal/mol is=      0.48425
  The RRMSE value at dipole order with cloud penetration=      0.10746

******************************************************
The electron densities and ab initio electrostatic potential were computed in VASP using the PBE functional and
projector augmented wave method. See the main text of the journal article for a description of computational details.
The atomic charges, dipoles, and quadrupoles were computed with the DDEC6 method as described in
(a) T. A. Manz and N. Gabaldon Limas, RSC Adv. 6 (2016) 47771-47801 DOI: 10.1039/c6ra04656h
(b) N. Gabaldon Limas and T. A. Manz, RSC Adv. 8 (2018) 2678-2707 DOI: 10.1039/c7ra11829e.
For each atom in the material, the electron cloud parameters were fit to the spherically averaged atom-in-material
electron density using radial positions for which this density was between 10^-4 and 10^-2 electrons per cubic bohr.
The polarizabilities, dispersion coefficients, and quantum Drude oscillator (QDO) parameters were fit using the MCLF method.
The magnetic structure of the system was optimized in VASP from the default ferromagnetic initial guess using spin polarization.
The atomic spin moments (ASMs) were computed on this optimized magnetic structure using the DDEC6 partition as inputs
to the method of T. A. Manz and D. S. Sholl, J. Chem. Theory Comput. 7 (2011) 4146-4164 DOI: 10.1021/ct200539n.
The RMSE and RRMSE were computed using a uniform grid with Ewald summation.
