# Supplementary material for: A collection of forcefield precursors for metal–organic frameworks
Source: RSC Adv. 2019 Nov 13;9(63):36492–507. doi: 10.1039/c9ra07327b (PMC9075174; doi:10.1039/c9ra07327b)
Supplement: RA-009-C9RA07327B-s3732 [file RA-009-C9RA07327B-s3732.xyz]

   69
jmolscript: load "" {1 1 1} spacegroup "x,y,z" unitcell [{     12.011500     0.000000     0.000000 }, {      4.161370    11.364040     0.000000 }, {     -6.005831     0.000030    12.289815 }]
Fe     0.000000     0.000000     0.000000     0.289999
Fe     2.357578     2.940218     0.000000     0.884303
Fe    13.815292     8.423822     0.000000     0.888645
H     11.245931    10.456070     7.071560     0.119333
H     -1.568771     1.269381     7.467292     0.121833
H      4.926846     0.908004     7.071560     0.119041
H      5.730043    10.094695     7.467292     0.122264
H     -1.078892     0.908000     5.218255     0.119322
H     11.735810    10.094689     4.822523     0.121844
H      5.240193    10.456066     5.218255     0.119054
H      4.436996     1.269375     4.822523     0.122258
H      7.591826     3.419440     0.000000     0.117334
H     10.309881     6.354771     0.000000     0.114235
H      8.581044     7.944600     0.000000     0.117314
H      5.862989     5.009269     0.000000     0.114350
C     12.034698    10.832219     6.696720    -0.115326
C     -3.308179     0.219344     7.488922     0.045464
C     -2.159294     0.752316     6.931701    -0.114454
C     -3.643274     0.481857     8.900038     0.248954
C      4.138083     0.531853     6.696720    -0.116028
C      7.469450    11.144732     7.488922     0.047279
C      6.320573    10.611757     6.931701    -0.114482
C      7.804526    10.882226     8.900038     0.247221
C     -1.867659     0.531851     5.593095    -0.115260
C     13.475218    11.144726     4.800893     0.045416
C     12.326333    10.611754     5.358114    -0.114367
C     13.810313    10.882213     3.389777     0.249032
C      6.028956    10.832217     5.593095    -0.116082
C      2.697589     0.219338     4.800893     0.047338
C      3.846466     0.752313     5.358114    -0.114561
C      2.362513     0.481844     3.389777     0.247140
C      7.803240     4.344472     0.000000    -0.113501
C      9.117606     4.742214     0.000000     0.052905
C      9.403431     6.067261     0.000000    -0.117713
C     10.222219     3.756952     0.000000     0.249574
C      8.369630     7.019568     0.000000    -0.112844
C      7.055264     6.621826     0.000000     0.052366
C      6.769439     5.296779     0.000000    -0.117028
C      5.950651     7.607088     0.000000     0.251146
C      8.086359     5.682048    11.518998     0.467136
C      2.080680     5.682022     0.770817     0.467172
N     -0.360539    11.139055     9.610390    -0.234253
N     -4.606768     0.412541    10.780134     0.043635
N     -3.798715     1.458033    10.757029    -0.102178
N     -3.174640     1.535305     9.582123    -0.229507
N      4.521782     0.225031     9.610390    -0.233570
N      8.767996    10.951552    10.780134     0.043108
N      7.959943     9.906060    10.757029    -0.102537
N      7.335883     9.828782     9.582123    -0.229683
N     10.527578     0.225015     2.679425    -0.234323
N     14.773807    10.951529     1.509681     0.043151
N     13.965754     9.906037     1.532786    -0.102611
N     13.341679     9.828765     2.707692    -0.229403
N      5.645257    11.139039     2.679425    -0.233536
N      1.399043     0.412518     1.509681     0.043612
N      2.207096     1.458010     1.532786    -0.102177
N      2.831156     1.535288     2.707692    -0.229790
N     10.091938     2.417131     0.000000    -0.248140
N     11.367421     1.973934     0.000000     0.044607
N     12.192281     2.989879     0.000000    -0.067042
N     11.502717     4.137647     0.000000    -0.227432
N      6.080932     8.946909     0.000000    -0.249599
N      4.805449     9.390106     0.000000     0.044821
N      3.980589     8.374161     0.000000    -0.065766
N      4.670153     7.226393     0.000000    -0.229209
O     -3.703936     4.586667    10.941868    -0.435847
O      7.865162     6.777427    10.941868    -0.434073
O      1.859475     6.777403     1.347947    -0.435151
O      2.301877     4.586643     1.347947    -0.434730

The following XYZ coordinates are in angstroms. Other properties are in atomic units.
The sperically averaged electron density of each atom fit to a function of the form exp(a - br)
eigen_1, eigen_2 and eigen_3 are the three eigenvalues of traceless quadrupole moment tensor
  atom number  atomic symbol              X              Y              Z     net charge C6 coefficient C8 coefficient C10 coefficient fluctuating dipole atomic polarizability isotropic forcefield polarizability              a              b squared Pearson coefficient          <r^3>          <r^4>         wp_QDO          m_QDO          q_QDO       dipole_x       dipole_y       dipole_z         dipole            Qxy            Qxz            Qyz     Q(x^2-y^2)  Q(3z^2 - R^2)        eigen_1        eigen_2        eigen_3 static polarizability      alpha(xx)      alpha(xy)      alpha(xz)      alpha(yy)      alpha(yz)      alpha(zz) atomic spin moment
            1             Fe       0.000000       0.000000       0.000000       0.289999     160.334026 0.26008807E+04  0.90797537E+05                                24.649524                           17.244703       0.610849       1.914077                    0.994122      67.115314     198.486580       0.409195       0.428768      -1.112677       0.000164       0.001167      -0.000002       0.001179      -0.023118       0.000339       0.000684      -0.022196       0.132885      -0.047796       0.003493       0.044304             35.675766      27.924007      -2.338634       0.007255      38.427302       0.003847      40.675988           0.871769
            2             Fe       2.357578       2.940218       0.000000       0.884303     165.170275 0.33634495E+04  0.12302558E+06                                23.082451                           17.943084       0.582537       1.968944                    0.996713      54.504791     155.759289       0.466504       0.358955      -1.183924       0.196299       0.070731       0.000131       0.208653       0.003442      -0.000265       0.000860       0.430476       0.224068      -0.252612       0.074691       0.177921             29.755464      20.052366       2.821048      -0.000719      46.616154      -0.004168      22.597872           4.250507
            3             Fe      13.815292       8.423822       0.000000       0.888645     164.557540 0.33486801E+04  0.12234133E+06                                23.023370                           17.900812       0.586780       1.970850                    0.996695      54.408716     155.354522       0.467201       0.358842      -1.184108      -0.198515      -0.066755      -0.000139       0.209438       0.006838      -0.000012       0.000178       0.362763      -0.009860      -0.179867      -0.003287       0.183154             29.675398      20.000283       2.808644      -0.000687      46.486584      -0.003952      22.539328           4.257716
            4              H      11.245931      10.456070       7.071560       0.119333       1.311571 0.97227049E+01  0.99171162E+02                                 1.911412                            1.772547      -1.084081       2.368629                    0.996504       3.482136       9.601183       0.495528       1.211825      -0.726251      -0.032798      -0.019098       0.013727       0.040359       0.015897      -0.003537       0.005792       0.007619      -0.010197      -0.017803      -0.000276       0.018079              1.988053       2.421372       0.300058      -0.464462       1.575894      -0.112211       1.966894          -0.000045
            5              H      -1.568771       1.269381       7.467292       0.121833       1.337707 0.10133949E+02  0.10388938E+03                                 1.904991                            1.788289      -1.029678       2.394307                    0.997388       3.402955       9.245003       0.504877       1.183390      -0.734461       0.026569       0.023783       0.019154       0.040477       0.016766       0.001355       0.000323       0.013948      -0.004577      -0.017411      -0.001594       0.019005              1.939380       2.003702       0.325696       0.241438       1.738512       0.363594       2.075924          -0.000084
            6              H       4.926846       0.908004       7.071560       0.119041       1.312730 0.97325502E+01  0.99282665E+02                                 1.911050                            1.772260      -1.078790       2.370652                    0.996497       3.484826       9.604699       0.496135       1.210207      -0.726596       0.032925       0.019271       0.013851       0.040587       0.015868       0.003602      -0.005880       0.007503      -0.011049      -0.017790      -0.000389       0.018180              1.987653       2.420757       0.299921       0.464348       1.575606       0.112172       1.966596          -0.000043
            7              H       5.730043      10.094695       7.467292       0.122264       1.341043 0.10166912E+02  0.10434004E+03                                 1.910816                            1.793309      -1.045262       2.388146                    0.997254       3.404790       9.263133       0.503143       1.186186      -0.733830      -0.026485      -0.023867       0.018833       0.040321       0.016705      -0.001180      -0.000343       0.014020      -0.004637      -0.017352      -0.001604       0.018956              1.945490       2.010111       0.327381      -0.242662       1.743588      -0.365442       2.082770          -0.000088
            8              H      -1.078892       0.908000       5.218255       0.119322       1.311657 0.97234780E+01  0.99181625E+02                                 1.911540                            1.772650      -1.084219       2.368556                    0.996503       3.482328       9.602029       0.495497       1.211869      -0.726240       0.032805       0.019103      -0.013722       0.040365       0.015900      -0.003538       0.005790       0.007622      -0.010223      -0.017803      -0.000283       0.018086              1.988202       2.421572       0.300090      -0.464555       1.575976      -0.112232       1.967058          -0.000043
            9              H      11.735810      10.094689       4.822523       0.121844       1.337729 0.10133972E+02  0.10388880E+03                                 1.904970                            1.788259      -1.029668       2.394325                    0.997389       3.402744       9.244142       0.504899       1.183348      -0.734473      -0.026566      -0.023793      -0.019163       0.040485       0.016757       0.001355       0.000337       0.013929      -0.004599      -0.017394      -0.001603       0.018997              1.939365       2.003686       0.325715       0.241471       1.738512       0.363611       2.075899          -0.000093
           10              H       5.240193      10.456066       5.218255       0.119054       1.312656 0.97318937E+01  0.99273798E+02                                 1.910942                            1.772176      -1.078659       2.370723                    0.996497       3.484650       9.603952       0.496160       1.210173      -0.726605      -0.032918      -0.019266      -0.013858       0.040581       0.015864       0.003601      -0.005882       0.007501      -0.011024      -0.017790      -0.000382       0.018172              1.987526       2.420587       0.299894       0.464264       1.575538       0.112153       1.966454          -0.000042
           11              H       4.436996       1.269375       4.822523       0.122258       1.341022 0.10166899E+02  0.10434079E+03                                 1.910841                            1.793342      -1.045277       2.388126                    0.997254       3.404997       9.263999       0.503120       1.186230      -0.733817       0.026488       0.023856      -0.018825       0.040313       0.016714      -0.001180      -0.000329       0.014040      -0.004613      -0.017369      -0.001595       0.018964              1.945507       2.010132       0.327364      -0.242629       1.743591      -0.365426       2.082799          -0.000085
           12              H       7.591826       3.419440       0.000000       0.117334       1.304565 0.97213857E+01  0.98624659E+02                                 1.868141                            1.746363      -1.036270       2.388263                    0.997311       3.397268       9.179939       0.513188       1.176446      -0.735580      -0.011169      -0.039726       0.000198       0.041267       0.010441       0.000062       0.000140      -0.000805      -0.047595      -0.015866      -0.002517       0.018382              1.917983       1.739871       0.069062      -0.000004       2.591966      -0.000002       1.422113           0.000019
           13              H      10.309881       6.354771       0.000000       0.114235       1.176161 0.84424905E+01  0.83589505E+02                                 1.801247                            1.666978      -1.108710       2.347585                    0.997061       3.532397       9.771668       0.501192       1.234299      -0.718918       0.034795       0.013735      -0.000114       0.037408       0.010373       0.000112      -0.000143      -0.004533      -0.037664      -0.012558      -0.004337       0.016895              1.874498       2.597523       0.161854      -0.000003       1.679832      -0.000002       1.346141           0.000109
           14              H       8.581044       7.944600       0.000000       0.117314       1.303871 0.97145895E+01  0.98534865E+02                                 1.867193                            1.745530      -1.035699       2.388554                    0.997315       3.396259       9.175142       0.513428       1.176146      -0.735654       0.011166       0.039767      -0.000197       0.041305       0.010447       0.000062       0.000140      -0.000866      -0.047634      -0.015879      -0.002517       0.018396              1.916985       1.738951       0.068997      -0.000004       2.590503      -0.000002       1.421502           0.000014
           15              H       5.862989       5.009269       0.000000       0.114350       1.175220 0.84340927E+01  0.83486336E+02                                 1.800399                            1.666239      -1.108131       2.348030                    0.997058       3.530884       9.766599       0.501258       1.234433      -0.718892      -0.034847      -0.013761       0.000114       0.037466       0.010362       0.000111      -0.000144      -0.004498      -0.037575      -0.012529      -0.004337       0.016866              1.873593       2.596153       0.161747      -0.000003       1.679021      -0.000002       1.345604           0.000109
           16              C      12.034698      10.832219       6.696720      -0.115326      35.215647 0.41518491E+03  0.96623799E+04                                 9.384451                            6.800345       0.078313       2.001670                    0.999609      29.074268      83.530753       0.630104       0.417688      -1.061948       0.021533      -0.003407      -0.020007       0.029590       0.009248      -0.008587      -0.010965      -0.007078      -0.072746      -0.028126       0.002242       0.025884             11.797407       9.964487       1.458822      -3.118676       6.450603       2.884051      18.977130           0.001756
           17              C      -3.308179       0.219344       7.488922       0.045464      41.956580 0.40572380E+03  0.93237731E+04                                10.584718                            6.721756      -0.079537       1.987756                    0.999251      26.491406      73.955850       0.638232       0.417606      -1.069309       0.001495       0.001161      -0.012086       0.012234      -0.002104      -0.008777       0.001144      -0.025307       0.027908      -0.020041       0.007460       0.012581             15.356787      11.829785       1.111790      -6.529574       7.278016       3.857051      26.962561           0.004798
           18              C      -2.159294       0.752316       6.931701      -0.114454      36.124611 0.41444376E+03  0.96350158E+04                                 9.535939                            6.783826       0.073520       1.999842                    0.999618      29.037742      83.218064       0.632709       0.416404      -1.063406      -0.009654      -0.002769      -0.027325       0.029112       0.009979       0.016237       0.005341      -0.009203      -0.054673      -0.026678       0.002016       0.024663             12.240908      11.287953       1.454293      -5.172305       6.269874       1.983391      19.164897           0.001741
           19              C      -3.643274       0.481857       8.900038       0.248954      39.309430 0.34676649E+03  0.77508184E+04                                10.605197                            6.469877      -0.247032       1.949121                    0.999053      25.283374      72.277246       0.605354       0.452675      -1.035978      -0.006266       0.002722       0.008027       0.010540      -0.041887       0.018483      -0.011371       0.039498      -0.022210      -0.042611      -0.014679       0.057289             16.030648       9.602126      -0.008109      -7.972509       8.342181       4.700406      30.147639           0.007100
           20              C       4.138083       0.531853       6.696720      -0.116028      35.224416 0.41526293E+03  0.96644646E+04                                 9.385439                            6.800627       0.077853       2.001452                    0.999588      29.078864      83.539888       0.630152       0.417644      -1.061996      -0.020668       0.003535      -0.019931       0.028930       0.009245       0.008805       0.010538      -0.007626      -0.073980      -0.028404       0.002388       0.026016             11.799226       9.963969       1.458751       3.117788       6.451418      -2.885881      18.982290           0.001846
           21              C       7.469450      11.144732       7.488922       0.047279      41.921691 0.40527616E+03  0.93116303E+04                                10.583172                            6.721039      -0.082200       1.987090                    0.999282      26.473138      73.916005       0.637791       0.417978      -1.068989      -0.001175      -0.000696      -0.011768       0.011847      -0.001752       0.008972      -0.001505      -0.025633       0.031036      -0.020648       0.007066       0.013582             15.353908      11.829253       1.113064       6.527321       7.277172      -3.855451      26.955298           0.004773
           22              C       6.320573      10.611757       6.931701      -0.114482      36.116742 0.41432208E+03  0.96315536E+04                                 9.532767                            6.781199       0.080824       2.001824                    0.999601      29.038444      83.219421       0.633055       0.416204      -1.063526       0.009982       0.003437      -0.027659       0.029605       0.009573      -0.015648      -0.005524      -0.008981      -0.053269      -0.025861       0.001881       0.023979             12.236092      11.283373       1.455832       5.164895       6.269130      -1.984574      19.155773           0.001804
           23              C       7.804526      10.882226       8.900038       0.247221      39.331337 0.34706887E+03  0.77583958E+04                                10.603447                            6.469109      -0.241680       1.950628                    0.998963      25.297333      72.294414       0.605962       0.452173      -1.036382       0.006315      -0.002587       0.009130       0.011398      -0.042315      -0.019859       0.011982       0.038330      -0.025782      -0.042173      -0.016560       0.058733             16.027555       9.601319      -0.007475       7.971983       8.340030      -4.697244      30.141317           0.007215
           24              C      -1.867659       0.531851       5.593095      -0.115260      35.214814 0.41517051E+03  0.96619751E+04                                 9.384331                            6.800232       0.078291       2.001663                    0.999610      29.073853      83.529658       0.630107       0.417688      -1.061946      -0.021541       0.003400       0.020038       0.029615       0.009250      -0.008573      -0.010971      -0.007101      -0.072889      -0.028165       0.002260       0.025906             11.797299       9.964609       1.458770      -3.119196       6.450365       2.883690      18.976923           0.001836
           25              C      13.475218      11.144726       4.800893       0.045416      41.954811 0.40572357E+03  0.93237249E+04                                10.584224                            6.721681      -0.079555       1.987755                    0.999251      26.491282      73.954255       0.638249       0.417596      -1.069319      -0.001499      -0.001192       0.012092       0.012243      -0.002101      -0.008792       0.001163      -0.025317       0.027992      -0.020063       0.007444       0.012620             15.355596      11.829431       1.111988      -6.529129       7.277536       3.856203      26.959820           0.004759
           26              C      12.326333      10.611754       5.358114      -0.114367      36.120126 0.41439000E+03  0.96334240E+04                                 9.535057                            6.783333       0.073541       1.999866                    0.999618      29.035897      83.210473       0.632742       0.416398      -1.063413       0.009676       0.002759       0.027306       0.029100       0.009942       0.016244       0.005365      -0.009255      -0.054765      -0.026710       0.002052       0.024658             12.239459      11.286789       1.454395      -5.171039       6.269482       1.983229      19.162105           0.001805
           27              C      13.810313      10.882213       3.389777       0.249032      39.302048 0.34672620E+03  0.77495882E+04                                10.603385                            6.469244      -0.246732       1.949210                    0.999057      25.281452      72.267028       0.605428       0.452639      -1.036013       0.006355      -0.002750      -0.007969       0.010558      -0.042028       0.018365      -0.011383       0.039262      -0.022407      -0.042655      -0.014671       0.057325             16.026925       9.600772      -0.007528      -7.970772       8.340564       4.698065      30.139439           0.007201
           28              C       6.028956      10.832217       5.593095      -0.116082      35.224965 0.41527296E+03  0.96647447E+04                                 9.385520                            6.800710       0.077869       2.001460                    0.999588      29.079107      83.540464       0.630149       0.417644      -1.061997       0.020660      -0.003542       0.019898       0.028902       0.009239       0.008820       0.010532      -0.007606      -0.073833      -0.028364       0.002374       0.025990             11.799284       9.963806       1.458799       3.117259       6.451631      -2.886230      18.982415           0.001772
           29              C       2.697589       0.219338       4.800893       0.047338      41.923431 0.40527468E+03  0.93116327E+04                                10.583683                            6.721112      -0.082198       1.987088                    0.999282      26.473174      73.917417       0.637772       0.417988      -1.068977       0.001171       0.000665       0.011763       0.011839      -0.001758       0.008954      -0.001483      -0.025625       0.030931      -0.020622       0.007087       0.013536             15.355143      11.829630       1.112859       6.527806       7.277664      -3.856320      26.958136           0.004808
           30              C       3.846466       0.752313       5.358114      -0.114561      36.121045 0.41437299E+03  0.96330642E+04                                 9.533627                            6.781676       0.080802       2.001802                    0.999601      29.040171      83.226667       0.633023       0.416211      -1.063518      -0.009959      -0.003447       0.027676       0.029615       0.009607      -0.015642      -0.005499      -0.008930      -0.053169      -0.025826       0.001847       0.023980             12.237517      11.284521       1.455726       5.166156       6.269508      -1.984731      19.158522           0.001741
           31              C       2.362513       0.481844       3.389777       0.247140      39.338867 0.34710931E+03  0.77596390E+04                                10.605300                            6.469750      -0.241980       1.950537                    0.998960      25.299383      72.305300       0.605886       0.452210      -1.036346      -0.006225       0.002561      -0.009193       0.011394      -0.042179      -0.019977       0.011964       0.038574      -0.025556      -0.042139      -0.016559       0.058698             16.031353       9.602720      -0.008062       7.973769       8.341686      -4.699628      30.149653           0.007116
           32              C       7.803240       4.344472       0.000000      -0.113501      36.167684 0.41685840E+03  0.97044001E+04                                 9.550291                            6.816834       0.082272       2.002521                    0.999649      29.041333      83.261790       0.629387       0.418031      -1.062462      -0.007050       0.024662      -0.000344       0.025652       0.013222       0.000168      -0.000041      -0.042667      -0.008729      -0.023645      -0.002908       0.026553             12.160017      17.798591      -5.310201      -0.000025      13.833853      -0.000017       4.847608           0.001598
           33              C       9.117606       4.742214       0.000000       0.052905      40.540669 0.39370455E+03  0.89834622E+04                                10.345095                            6.622476      -0.088890       1.987988                    0.999332      26.290589      73.232259       0.642586       0.417736      -1.068789      -0.008891       0.008304       0.000171       0.012167      -0.011719       0.000038      -0.000324       0.003029       0.000006      -0.011821       0.000001       0.011821             14.830975      20.884115      -8.898765      -0.000013      18.421009      -0.000021       5.187803           0.004744
           34              C       9.403431       6.067261       0.000000      -0.117713      36.704838 0.42280010E+03  0.98816421E+04                                 9.661698                            6.875197       0.022729       1.981220                    0.999589      29.189908      83.964922       0.625094       0.419244      -1.061259      -0.025106       0.006577       0.000114       0.025953       0.014678       0.000197      -0.000066       0.034759       0.025343      -0.026972       0.008446       0.018527             12.365616      15.920875      -5.505975      -0.000013      16.330686      -0.000027       4.845288           0.001384
           35              C      10.222219       3.756952       0.000000       0.249574      38.526446 0.34489088E+03  0.76784250E+04                                10.369704                            6.401191      -0.209872       1.958951                    0.999182      25.089084      70.973536       0.617511       0.445524      -1.042823       0.007687      -0.008337      -0.000431       0.011348      -0.007689      -0.000037      -0.000219       0.017222       0.149799      -0.036511      -0.013423       0.049934             15.359032      21.034183     -11.329697      -0.000001      19.719062      -0.000014       5.323853           0.006146
           36              C       8.369630       7.019568       0.000000      -0.112844      36.153273 0.41665758E+03  0.96985276E+04                                 9.548124                            6.815459       0.081744       2.002437                    0.999650      29.032726      83.231161       0.629415       0.418063      -1.062444       0.006962      -0.024742       0.000344       0.025705       0.013341       0.000167      -0.000040      -0.042807      -0.007964      -0.023895      -0.002653       0.026548             12.157143      17.794413      -5.309380      -0.000026      13.830364      -0.000017       4.846652           0.002439
           37              C       7.055264       6.621826       0.000000       0.052366      40.547239 0.39378464E+03  0.89855817E+04                                10.345641                            6.622738      -0.088553       1.988111                    0.999330      26.292739      73.235047       0.642645       0.417684      -1.068842       0.009137      -0.008526      -0.000171       0.012498      -0.011700       0.000039      -0.000324       0.003104      -0.000302      -0.011757      -0.000102       0.011858             14.832192      20.886223      -8.900637      -0.000018      18.422284      -0.000017       5.188068           0.004198
           38              C       6.769439       5.296779       0.000000      -0.117028      36.683675 0.42251690E+03  0.98733157E+04                                 9.658407                            6.873125       0.023072       1.981478                    0.999590      29.177598      83.920773       0.625160       0.419272      -1.061247       0.025193      -0.006537      -0.000115       0.026027       0.014804       0.000197      -0.000067       0.034743       0.026037      -0.027164       0.008677       0.018487             12.361196      15.914863      -5.504129      -0.000015      16.324911      -0.000025       4.843813           0.002145
           39              C       5.950651       7.607088       0.000000       0.251146      38.493479 0.34458521E+03  0.76701387E+04                                10.364676                            6.398774      -0.209443       1.959131                    0.999192      25.079255      70.945518       0.617549       0.445583      -1.042759      -0.008076       0.008303       0.000430       0.011591      -0.007580      -0.000033      -0.000216       0.017195       0.150982      -0.036626      -0.013702       0.050328             15.350237      21.020671     -11.320275      -0.000011      19.708465      -0.000004       5.321576           0.007898
           40              C       8.086359       5.682048      11.518998       0.467136      27.174573 0.30900033E+03  0.67329150E+04                                 8.214630                            6.193443      -0.305150       1.928986                    0.998772      24.368283      69.535329       0.603845       0.465518      -1.025321      -0.000273      -0.000783      -0.148423       0.148425       0.036630       0.000011       0.000392       0.152107      -0.137313      -0.061539      -0.045762       0.107301              9.770995       5.151655       0.504352       0.000031      16.360121       0.000319       7.801209           0.001389
           41              C       2.080680       5.682022       0.770817       0.467172      27.173735 0.30898958E+03  0.67326199E+04                                 8.214461                            6.193329      -0.305100       1.929007                    0.998774      24.367778      69.533497       0.603851       0.465517      -1.025321       0.000302       0.000467       0.148419       0.148420       0.036626      -0.000022       0.001288       0.152101      -0.137354      -0.061618      -0.045685       0.107303              9.770778       5.151555       0.504319      -0.000006      16.359717       0.000626       7.801062           0.001447
           42              N      -0.360539      11.139055       9.610390      -0.234253      35.433648 0.49522084E+03  0.11808946E+05                                 9.031228                            7.179555       0.404070       2.133053                    0.999682      28.302027      77.169805       0.658061       0.390326      -1.101613       0.092314       0.180380       0.079919       0.217821      -0.102086      -0.034488      -0.020582       0.104236       0.332980      -0.174569       0.053598       0.120971             11.119477       9.017290       1.465589      -4.742919       7.683376       0.482580      16.657765           0.008051
           43              N      -4.606768       0.412541      10.780134       0.043635      32.239055 0.40680611E+03  0.92508458E+04                                 8.580759                            6.536226      -0.167598       1.998982                    0.998624      25.223167      67.533609       0.683934       0.393820      -1.097303       0.060570       0.024160      -0.102502       0.121487       0.000658       0.012292       0.005711      -0.007348      -0.075406      -0.029709       0.011765       0.017943             10.980610       8.775026       1.835512      -4.335227       8.743577       0.708659      15.423229          -0.004461
           44              N      -3.798715       1.458033      10.757029      -0.102178      35.055782 0.43959644E+03  0.10173018E+05                                 8.946207                            6.718026       0.261238       2.113869                    0.999056      26.671494      71.598890       0.687464       0.385000      -1.105608      -0.024923      -0.100294      -0.153950       0.185421      -0.008128      -0.006941      -0.051537       0.001310      -0.127331      -0.072410       0.022444       0.049966             11.425372       7.589292       1.101407      -2.801163      11.042310       4.720508      15.644514           0.034512
           45              N      -3.174640       1.535305       9.582123      -0.229507      33.789858 0.46370239E+03  0.10854849E+05                                 8.625454                            6.859427       0.549257       2.175142                    0.999814      28.047912      75.269041       0.687629       0.380511      -1.110917      -0.171494      -0.140862       0.080959       0.236234      -0.144940       0.003546       0.041625       0.008046       0.351674      -0.206854       0.072059       0.134794             10.334534       7.331715       0.836009      -2.849459       8.650248       3.806632      15.021639           0.004098
           46              N       4.521782       0.225031       9.610390      -0.233570      35.427913 0.49509635E+03  0.11805471E+05                                 9.031087                            7.179238       0.407316       2.134156                    0.999710      28.299123      77.165275       0.657982       0.390390      -1.101546      -0.092734      -0.180864       0.079856       0.218376      -0.101665       0.034403       0.020722       0.103283       0.332810      -0.173983       0.053178       0.120805             11.119582       9.017519       1.465500       4.743697       7.682650      -0.481906      16.658577           0.007746
           47              N       8.767996      10.951552      10.780134       0.043108      32.285466 0.40744384E+03  0.92695469E+04                                 8.590563                            6.542552      -0.163434       1.999996                    0.998669      25.244370      67.619272       0.683373       0.393965      -1.097135      -0.060650      -0.025186      -0.102800       0.121986       0.001144      -0.013552      -0.004889      -0.009112      -0.076236      -0.030576       0.011712       0.018864             10.994624       8.786338       1.838181       4.343536       8.752698      -0.707987      15.444837          -0.003949
           48              N       7.959943       9.906060      10.757029      -0.102537      35.026317 0.43920463E+03  0.10161085E+05                                 8.939246                            6.713611       0.267029       2.115984                    0.999107      26.662225      71.550111       0.687949       0.384837      -1.105790       0.024567       0.099659      -0.155266       0.186127      -0.008706       0.005487       0.051488       0.002969      -0.120612      -0.070988       0.021644       0.049345             11.415138       7.583943       1.101496       2.798284      11.032826      -4.714144      15.628646           0.034825
           49              N       7.335883       9.828782       9.582123      -0.229683      33.793356 0.46378579E+03  0.10857066E+05                                 8.625043                            6.859326       0.538199       2.171450                    0.999834      28.055238      75.284546       0.687756       0.380432      -1.110998       0.171341       0.140431       0.080473       0.235700      -0.145282      -0.003737      -0.041300       0.006485       0.352562      -0.207282       0.072480       0.134802             10.333715       7.331971       0.836622       2.849802       8.649474      -3.804794      15.019701           0.003380
           50              N      10.527578       0.225015       2.679425      -0.234323      35.439023 0.49530440E+03  0.11811557E+05                                 9.032637                            7.180574       0.403268       2.132820                    0.999679      28.303521      77.178467       0.657951       0.390371      -1.101570      -0.092283      -0.180570      -0.079964       0.217981      -0.102213      -0.034814      -0.020424       0.104242       0.332680      -0.174645       0.053548       0.121097             11.121359       9.019196       1.465895      -4.744600       7.683997       0.481928      16.660884           0.007690
           51              N      14.773807      10.951529       1.509681       0.043151      32.246209 0.40692194E+03  0.92539295E+04                                 8.581132                            6.536557      -0.163370       2.000201                    0.998640      25.227480      67.541814       0.684026       0.393748      -1.097378      -0.060474      -0.024227       0.102873       0.121766       0.000783       0.012361       0.005601      -0.008084      -0.075606      -0.029801       0.011527       0.018275             10.980906       8.775603       1.835729      -4.335756       8.743427       0.708093      15.423687          -0.003972
           52              N      13.965754       9.906037       1.532786      -0.102611      35.027769 0.43924686E+03  0.10162154E+05                                 8.939265                            6.713801       0.268472       2.116275                    0.999069      26.662655      71.548084       0.687970       0.384822      -1.105817       0.024908       0.099925       0.154417       0.185608      -0.008126      -0.006099      -0.051676       0.003676      -0.123933      -0.071956       0.022800       0.049156             11.415079       7.583685       1.101270      -2.798112      11.033110       4.714518      15.628443           0.034824
           53              N      13.341679       9.828765       2.707692      -0.229403      33.783222 0.46363050E+03  0.10852489E+05                                 8.623233                            6.858124       0.540916       2.172338                    0.999817      28.049678      75.265597       0.687826       0.380426      -1.111006       0.172222       0.140420      -0.080973       0.236505      -0.145181       0.003256       0.041362       0.007223       0.351800      -0.207017       0.072148       0.134870             10.331227       7.329981       0.836292      -2.848043       8.648297       3.804706      15.015403           0.003415
           54              N       5.645257      11.139039       2.679425      -0.233536      35.424411 0.49504441E+03  0.11803820E+05                                 9.030019                            7.178469       0.408097       2.134371                    0.999713      28.298480      77.159968       0.658077       0.390347      -1.101586       0.092760       0.180694      -0.079815       0.218232      -0.101526       0.034074       0.020877       0.103301       0.333127      -0.173903       0.053212       0.120691             11.118144       9.015982       1.465276       4.742233       7.682332      -0.482585      16.656118           0.008080
           55              N       1.399043       0.412518       1.509681       0.043612      32.278425 0.40732836E+03  0.92664991E+04                                 8.590305                            6.542292      -0.167825       1.998724                    0.998653      25.240172      67.612119       0.683264       0.394046      -1.097051       0.060747       0.025122       0.102425       0.121706       0.001011      -0.013486      -0.004995      -0.008364      -0.076025      -0.030467       0.011944       0.018523             10.994490       8.785911       1.838010       4.343092       8.752976      -0.708549      15.444581          -0.004444
           56              N       2.207096       1.458010       1.532786      -0.102177      35.057219 0.43959771E+03  0.10173163E+05                                 8.946390                            6.717956       0.260818       2.113844                    0.999099      26.672886      71.605527       0.687473       0.384991      -1.105603      -0.024594      -0.100057       0.154825       0.185976      -0.008771       0.006328       0.051405       0.000603      -0.124052      -0.071493       0.021305       0.050188             11.425718       7.589709       1.101658       2.801389      11.042340      -4.720328      15.645105           0.034475
           57              N       2.831156       1.535288       2.707692      -0.229790      33.801374 0.46387935E+03  0.10860077E+05                                 8.627524                            6.860813       0.546261       2.174150                    0.999831      28.054154      75.290657       0.687545       0.380520      -1.110906      -0.170620      -0.140881      -0.080465       0.235443      -0.145059      -0.004039      -0.041559       0.007318       0.352376      -0.207127       0.072417       0.134710             10.337352       7.333937       0.836378       2.851329       8.651705      -3.806860      15.026413           0.004057
           58              N      10.091938       2.417131       0.000000      -0.248140      36.264904 0.51266469E+03  0.12311130E+05                                 9.133323                            7.282942       0.420199       2.133058                    0.999648      28.570061      77.760680       0.657400       0.387982      -1.105068       0.200456       0.106332       0.000079       0.226912      -0.161939       0.000013      -0.000005      -0.028678       0.155175      -0.188435       0.051725       0.136710             11.146124      11.599582      -4.465608      -0.000033      16.389605       0.000060       5.449185           0.008279
           59              N      11.367421       1.973934       0.000000       0.044607      32.148992 0.40066032E+03  0.90638291E+04                                 8.519269                            6.456346      -0.060066       2.035291                    0.999010      24.997414      66.451878       0.693972       0.390147      -1.101412      -0.050063       0.107442       0.000069       0.118533       0.014116       0.000658      -0.000040       0.016707       0.061081      -0.026585       0.006200       0.020385             10.962357      10.798025      -3.124260       0.000105      16.647817       0.000047       5.441230          -0.005526
           60              N      12.192281       2.989879       0.000000      -0.067042      31.796871 0.42253506E+03  0.96606314E+04                                 8.299291                            6.565399       0.370164       2.156654                    0.999580      25.903726      68.623868       0.700281       0.382552      -1.109810      -0.177555       0.034414      -0.000348       0.180860       0.016488       0.000233      -0.000304      -0.109084       0.154915      -0.082799       0.031157       0.051643             10.066278      13.142874      -1.374452       0.000015      12.252700      -0.000112       4.803260           0.048120
           61              N      11.502717       4.137647       0.000000      -0.227432      33.548623 0.46381644E+03  0.10832334E+05                                 8.564494                            6.856185       0.729768       2.248575                    0.999841      27.376156      72.811903       0.690049       0.380058      -1.113900      -0.050742      -0.203905       0.000425       0.210124      -0.121508      -0.000040      -0.000469       0.120474       0.199082      -0.168801       0.066360       0.102441             10.222598      14.712698      -2.137235      -0.000011      11.383841      -0.000024       4.571255           0.004494
           62              N       6.080932       8.946909       0.000000      -0.249599      36.311045 0.51344905E+03  0.12334889E+05                                 9.141311                            7.288798       0.418254       2.132221                    0.999645      28.590575      77.836365       0.657086       0.388013      -1.105028      -0.200241      -0.105989      -0.000071       0.226562      -0.161708       0.000022      -0.000002      -0.028397       0.151773      -0.187626       0.050591       0.137035             11.156653      11.608241      -4.469377      -0.000042      16.408331       0.000074       5.453385           0.005692
           63              N       4.805449       9.390106       0.000000       0.044821      32.139432 0.40052996E+03  0.90598938E+04                                 8.516839                            6.454752      -0.057280       2.036305                    0.998994      24.992914      66.430330       0.694165       0.390082      -1.101489       0.050252      -0.108251      -0.000067       0.119346       0.014816       0.000658      -0.000037       0.017453       0.061816      -0.027500       0.006870       0.020630             10.958908      10.792942      -3.122422       0.000097      16.644077       0.000067       5.439706          -0.004087
           64              N       3.980589       8.374161       0.000000      -0.065766      31.754410 0.42189243E+03  0.96415374E+04                                 8.289410                            6.558484       0.372275       2.157371                    0.999585      25.886391      68.545311       0.701011       0.382328      -1.110056       0.178167      -0.034082       0.000352       0.181398       0.016559       0.000226      -0.000310      -0.111759       0.151559      -0.083542       0.033017       0.050525             10.053036      13.123344      -1.371087       0.000008      12.237637      -0.000100       4.798128           0.050146
           65              N       4.670153       7.226393       0.000000      -0.229209      33.618592 0.46496062E+03  0.10866518E+05                                 8.578888                            6.866752       0.725409       2.247064                    0.999832      27.403503      72.926570       0.689151       0.380293      -1.113650       0.050914       0.203625      -0.000432       0.209894      -0.121655      -0.000040      -0.000460       0.120480       0.195646      -0.168361       0.065215       0.103146             10.240783      14.739722      -2.139182      -0.000016      11.404902      -0.000018       4.577725           0.001990
           66              O      -3.703936       4.586667      10.941868      -0.435847      33.099724 0.45276257E+03  0.10480377E+05                                 8.330164                            6.673422       0.033212       2.085682                    0.995288      26.402026      69.254386       0.717368       0.368857      -1.125499      -0.018789       0.041874      -0.024161       0.051867       0.002704       0.005425      -0.012398      -0.036002      -0.233994      -0.079445       0.021185       0.058260              9.843731       5.877356       0.472290      -0.446118      16.736384       2.425943       6.917451           0.056545
           67              O       7.865162       6.777427      10.941868      -0.434073      33.052869 0.45200068E+03  0.10458164E+05                                 8.322449                            6.667859       0.015622       2.080548                    0.995195      26.381914      69.182764       0.717670       0.368863      -1.125513       0.020003      -0.043757      -0.025814       0.054600       0.002187      -0.005696       0.013466      -0.036524      -0.225744      -0.076977       0.019654       0.057323              9.833976       5.872256       0.470766       0.445659      16.718407      -2.423702       6.911266           0.057576
           68              O       1.859475       6.777403       1.347947      -0.435151      33.104664 0.45284188E+03  0.10482928E+05                                 8.332344                            6.675138       0.023975       2.082827                    0.995217      26.399841      69.256556       0.717075       0.368982      -1.125376       0.019307      -0.042507       0.025991       0.053434       0.002964       0.005944      -0.012908      -0.036051      -0.225193      -0.076728       0.019756       0.056972              9.846356       5.878852       0.472277      -0.446308      16.740964       2.426590       6.919252           0.057622
           69              O       2.301877       4.586643       1.347947      -0.434730      33.046996 0.45190580E+03  0.10455197E+05                                 8.320321                            6.666189       0.023801       2.083124                    0.995252      26.382965      69.178159       0.717932       0.368756      -1.125619      -0.019471       0.043100       0.023942       0.053009       0.001918      -0.005185       0.013004      -0.036514      -0.234556      -0.079706       0.021066       0.058640              9.831414       5.870795       0.470785       0.445471      16.713944      -2.423093       6.909504           0.056528

******************************************************
Auxiliary information for the entire system
The total spin magnetic moment of the unit cell is   9.980887
The total net atomic charge of the unit cell is   0.000003
Accuracy of reproducing the electrostatic potential in the unit cell:
  The inner radius (bohr) =    5.0000
  The outer radius (bohr) =   12.0000
  Valid grid points have density less than (e/(bohr^3)) =    0.0001
  The number of valid grid points were=       169624
  The rms potential error without charges in kcal/mol is=      4.47742
  The rms potential error with partial charges in kcal/mol is=      1.20010
  The RRMSE value at monopole order=      0.26803
  The rms potential error with partial charges and cloud penetration in kcal/mol is=      1.18927
  The RRMSE value at monopole order with cloud penetration is=      0.26562
  The rms potential error with partial charges and atomic dipoles in kcal/mol is=      0.49569
  The RRMSE value at dipole order=      0.11071
  The rms potential error with partial charges, atomic dipoles and cloud penetration in kcal/mol is=      0.47984
  The RRMSE value at dipole order with cloud penetration=      0.10717

******************************************************
The electron densities and ab initio electrostatic potential were computed in VASP using the PBE functional and
projector augmented wave method. See the main text of the journal article for a description of computational details.
The atomic charges, dipoles, and quadrupoles were computed with the DDEC6 method as described in
(a) T. A. Manz and N. Gabaldon Limas, RSC Adv. 6 (2016) 47771-47801 DOI: 10.1039/c6ra04656h
(b) N. Gabaldon Limas and T. A. Manz, RSC Adv. 8 (2018) 2678-2707 DOI: 10.1039/c7ra11829e.
For each atom in the material, the electron cloud parameters were fit to the spherically averaged atom-in-material
electron density using radial positions for which this density was between 10^-4 and 10^-2 electrons per cubic bohr.
The polarizabilities, dispersion coefficients, and quantum Drude oscillator (QDO) parameters were fit using the MCLF method.
The magnetic structure of the system was optimized in VASP from the default ferromagnetic initial guess using spin polarization.
The atomic spin moments (ASMs) were computed on this optimized magnetic structure using the DDEC6 partition as inputs
to the method of T. A. Manz and D. S. Sholl, J. Chem. Theory Comput. 7 (2011) 4146-4164 DOI: 10.1021/ct200539n.
The RMSE and RRMSE were computed using a uniform grid with Ewald summation.
