# Supplementary material for: A collection of forcefield precursors for metal–organic frameworks
Source: RSC Adv. 2019 Nov 13;9(63):36492–507. doi: 10.1039/c9ra07327b (PMC9075174; doi:10.1039/c9ra07327b)
Supplement: RA-009-C9RA07327B-s3733 [file RA-009-C9RA07327B-s3733.xyz]

   69
jmolscript: load "" {1 1 1} spacegroup "x,y,z" unitcell [{     12.106000     0.000000     0.000000 }, {      4.279451    11.337205     0.000000 }, {     -6.053086     0.000032    12.313428 }]
Fe     0.000000     0.000000     0.000000     0.284997
Fe     2.359420     2.914229     0.000000     0.870574
Fe    14.026031     8.422976     0.000000     0.870603
H     11.449837    10.346352     7.043281     0.119716
H     -1.705294     1.428507     7.444699     0.124112
H      4.935516     0.990890     7.043281     0.119269
H      5.984641     9.908737     7.444699     0.124587
H     -1.117472     0.990885     5.270147     0.119716
H     12.037659     9.908730     4.868729     0.124111
H      5.396849    10.346347     5.270147     0.119269
H      4.347724     1.428500     4.868729     0.124586
H      7.701665     3.421568     0.000000     0.114415
H     10.414285     6.329562     0.000000     0.113868
H      8.683786     7.915637     0.000000     0.114415
H      5.971166     5.007643     0.000000     0.113869
C     12.235613    10.744287     6.688654    -0.110908
C     -3.390107     0.207490     7.496415     0.048115
C     -2.236096     0.840105     6.920147    -0.113644
C     -3.710473     0.490924     8.892758     0.243725
C      4.149744     0.592953     6.688654    -0.110464
C      7.669454    11.129754     7.496415     0.046910
C      6.515451    10.497136     6.920147    -0.112971
C      7.989799    10.846327     8.892758     0.244569
C     -1.903248     0.592950     5.624774    -0.110894
C     13.722472    11.129747     4.817013     0.048114
C     12.568461    10.497132     5.393281    -0.113629
C     14.042838    10.846313     3.420670     0.243727
C      6.182621    10.744284     5.624774    -0.110455
C      2.662911     0.207483     4.817013     0.046911
C      3.816914     0.840101     5.393281    -0.112960
C      2.342566     0.490910     3.420670     0.244571
C      7.922117     4.345551     0.000000    -0.114312
C      9.212187     4.700405     0.000000     0.051514
C      9.509012     6.041597     0.000000    -0.116363
C     10.339769     3.768487     0.000000     0.251431
C      8.463334     6.991654     0.000000    -0.114312
C      7.173264     6.636800     0.000000     0.051514
C      6.876439     5.295608     0.000000    -0.116363
C      6.045682     7.568718     0.000000     0.251431
C      8.192645     5.668632    11.530294     0.467165
C      2.139720     5.668605     0.783134     0.467178
N     -0.307644    11.109352     9.609399    -0.241082
N     -4.662638     0.405900    10.800847     0.045073
N     -3.832561     1.418312    10.781638    -0.091165
N     -3.238862     1.535083     9.604474    -0.228691
N      4.586961     0.227903     9.609399    -0.241407
N      8.941938    10.931361    10.800847     0.044756
N      8.111861     9.918949    10.781638    -0.089080
N      7.518179     9.802172     9.604474    -0.230460
N     10.640009     0.227885     2.704029    -0.241089
N     14.995003    10.931337     1.512581     0.045078
N     14.164926     9.918925     1.531790    -0.091186
N     13.571227     9.802154     2.708954    -0.228696
N      5.745404    11.109334     2.704029    -0.241416
N      1.390427     0.405876     1.512581     0.044762
N      2.220504     1.418288     1.531790    -0.089093
N      2.814186     1.535065     2.708954    -0.230466
N     10.221600     2.403487     0.000000    -0.259332
N     11.497185     1.991947     0.000000     0.049274
N     12.287667     3.002092     0.000000    -0.058326
N     11.602997     4.132411     0.000000    -0.228447
N      6.163851     8.933718     0.000000    -0.259331
N      4.888266     9.345258     0.000000     0.049273
N      4.097784     8.335113     0.000000    -0.058330
N      4.782454     7.204794     0.000000    -0.228446
O      8.390461     4.566655    10.948854    -0.437292
O      7.994837     6.770607    10.948854    -0.437662
O      1.941904     6.770582     1.364574    -0.437281
O      2.337528     4.566630     1.364574    -0.437645

The following XYZ coordinates are in angstroms. Other properties are in atomic units.
The sperically averaged electron density of each atom fit to a function of the form exp(a - br)
eigen_1, eigen_2 and eigen_3 are the three eigenvalues of traceless quadrupole moment tensor
  atom number  atomic symbol              X              Y              Z     net charge C6 coefficient C8 coefficient C10 coefficient fluctuating dipole atomic polarizability isotropic forcefield polarizability              a              b squared Pearson coefficient          <r^3>          <r^4>         wp_QDO          m_QDO          q_QDO       dipole_x       dipole_y       dipole_z         dipole            Qxy            Qxz            Qyz     Q(x^2-y^2)  Q(3z^2 - R^2)        eigen_1        eigen_2        eigen_3 static polarizability      alpha(xx)      alpha(xy)      alpha(xz)      alpha(yy)      alpha(yz)      alpha(zz) atomic spin moment
            1             Fe       0.000000       0.000000       0.000000       0.284997     160.958926 0.25982409E+04  0.90679405E+05                                24.702756                           17.231422       0.614896       1.915086                    0.994136      67.164549     198.582613       0.409527       0.428543      -1.112860       0.000000       0.000000      -0.000002       0.000002      -0.030719      -0.000199      -0.000429       0.024660       0.112739      -0.051893       0.014311       0.037582             35.898786      27.803689      -2.161705      -0.002334      38.426122      -0.005499      41.466548           0.841724
            2             Fe       2.359420       2.914229       0.000000       0.870574     167.174677 0.34422894E+04  0.12662971E+06                                23.276658                           18.160478       0.545602       1.954684                    0.996707      54.921766     157.354385       0.463425       0.359284      -1.183756       0.201881       0.070869      -0.000210       0.213959      -0.000712       0.000076       0.000615       0.433380       0.222908      -0.253843       0.074304       0.179540             29.954132      20.420877       3.189727       0.001794      46.424033       0.012633      23.017486           4.260914
            3             Fe      14.026031       8.422976       0.000000       0.870603     167.172028 0.34422213E+04  0.12662655E+06                                23.276404                           18.160284       0.545615       1.954691                    0.996707      54.921342     157.352617       0.463428       0.359284      -1.183757      -0.201878      -0.070869       0.000201       0.213956      -0.000709       0.000131       0.000215       0.433371       0.222903      -0.253837       0.074301       0.179537             29.953801      20.420653       3.189675       0.001806      46.423492       0.012786      23.017257           4.260940
            4              H      11.449837      10.346352       7.043281       0.119716       1.274539 0.94272725E+01  0.95269484E+02                                 1.866537                            1.738952      -0.992665       2.411852                    0.997656       3.414363       9.322906       0.503869       1.202875      -0.728739      -0.033321      -0.019088       0.012052       0.040248       0.015161      -0.003180       0.006827       0.007073      -0.012432      -0.017530      -0.000262       0.017792              1.932576       2.332029       0.307540      -0.441494       1.566762      -0.107959       1.898938          -0.000077
            5              H      -1.705294       1.428507       7.444699       0.124112       1.323826 0.10000562E+02  0.10211204E+03                                 1.886722                            1.772475      -1.043248       2.389872                    0.997281       3.377549       9.136893       0.509198       1.178059      -0.735800       0.025201       0.028894       0.018003       0.042356       0.017666      -0.000710       0.001254       0.007838      -0.012849      -0.016125      -0.004114       0.020239              1.921235       1.870591       0.319540       0.188710       1.812875       0.408008       2.080239          -0.000135
            6              H       4.935516       0.990890       7.043281       0.119269       1.274092 0.94219394E+01  0.95179931E+02                                 1.863969                            1.736794      -0.990439       2.412474                    0.997667       3.414519       9.314491       0.505025       1.200571      -0.729258       0.033481       0.019273       0.012208       0.040515       0.015084       0.003093      -0.006827       0.007094      -0.012318      -0.017437      -0.000275       0.017712              1.929778       2.328303       0.306802       0.440446       1.564824       0.107724       1.896207          -0.000077
            7              H       5.984641       9.908737       7.444699       0.124587       1.325654 0.10019018E+02  0.10237355E+03                                 1.890909                            1.776058      -1.052540       2.386553                    0.997256       3.377907       9.148678       0.507719       1.180648      -0.735211      -0.024923      -0.028780       0.017811       0.042032       0.017800       0.000611      -0.001172       0.008165      -0.012963      -0.016243      -0.004182       0.020426              1.925634       1.874792       0.320802      -0.189485       1.816882      -0.409579       2.085227          -0.000136
            8              H      -1.117472       0.990885       5.270147       0.119716       1.274551 0.94273733E+01  0.95270763E+02                                 1.866549                            1.738962      -0.992674       2.411847                    0.997656       3.414376       9.322956       0.503868       1.202875      -0.728739       0.033322       0.019088      -0.012052       0.040248       0.015161      -0.003180       0.006827       0.007073      -0.012432      -0.017530      -0.000262       0.017792              1.932589       2.332047       0.307544      -0.441500       1.566770      -0.107960       1.898949          -0.000077
            9              H      12.037659       9.908730       4.868729       0.124111       1.323837 0.10000657E+02  0.10211325E+03                                 1.886732                            1.772483      -1.043256       2.389867                    0.997281       3.377559       9.136928       0.509197       1.178058      -0.735801      -0.025201      -0.028894      -0.018003       0.042356       0.017666      -0.000710       0.001254       0.007838      -0.012849      -0.016125      -0.004114       0.020239              1.921246       1.870601       0.319544       0.188713       1.812885       0.408013       2.080251          -0.000135
           10              H       5.396849      10.346347       5.270147       0.119269       1.274100 0.94220085E+01  0.95180815E+02                                 1.863977                            1.736801      -0.990446       2.412471                    0.997667       3.414528       9.314528       0.505024       1.200571      -0.729258      -0.033481      -0.019273      -0.012208       0.040515       0.015084       0.003093      -0.006827       0.007094      -0.012319      -0.017437      -0.000275       0.017712              1.929787       2.328316       0.306805       0.440450       1.564830       0.107725       1.896215          -0.000077
           11              H       4.347724       1.428500       4.868729       0.124586       1.325664 0.10019100E+02  0.10237460E+03                                 1.890919                            1.776065      -1.052546       2.386549                    0.997256       3.377916       9.148712       0.507718       1.180648      -0.735211       0.024923       0.028780      -0.017811       0.042032       0.017801       0.000611      -0.001172       0.008165      -0.012962      -0.016244      -0.004182       0.020426              1.925643       1.874801       0.320806      -0.189487       1.816891      -0.409582       2.085238          -0.000136
           12              H       7.701665       3.421568       0.000000       0.114415       1.319372 0.98852667E+01  0.10066718E+03                                 1.880062                            1.759100      -1.037442       2.385950                    0.997142       3.413862       9.230225       0.512369       1.173881      -0.736275      -0.009800      -0.038416       0.000071       0.039646       0.009776       0.000097      -0.000006      -0.000450      -0.048851      -0.016284      -0.001636       0.017921              1.927078       1.756207       0.089733      -0.000000       2.596538      -0.000006       1.428489           0.000006
           13              H      10.414285       6.329562       0.000000       0.113868       1.188291 0.85453086E+01  0.84746661E+02                                 1.802982                            1.669241      -1.109321       2.345678                    0.997100       3.529351       9.727225       0.505091       1.222761      -0.721606       0.036050       0.013763       0.000187       0.038588       0.011150      -0.000185       0.000043      -0.004777      -0.039349      -0.013120      -0.004842       0.017962              1.877039       2.596780       0.148441       0.000004       1.684221      -0.000002       1.350117           0.000058
           14              H       8.683786       7.915637       0.000000       0.114415       1.319373 0.98852777E+01  0.10066732E+03                                 1.880063                            1.759101      -1.037443       2.385950                    0.997142       3.413864       9.230231       0.512369       1.173880      -0.736275       0.009800       0.038416      -0.000071       0.039646       0.009776       0.000097      -0.000006      -0.000450      -0.048851      -0.016284      -0.001636       0.017921              1.927079       1.756208       0.089733      -0.000000       2.596539      -0.000007       1.428489           0.000006
           15              H       5.971166       5.007643       0.000000       0.113869       1.188288 0.85452819E+01  0.84746326E+02                                 1.802979                            1.669238      -1.109318       2.345680                    0.997100       3.529346       9.727206       0.505091       1.222761      -0.721606      -0.036050      -0.013763      -0.000187       0.038588       0.011150      -0.000186       0.000043      -0.004777      -0.039349      -0.013120      -0.004842       0.017962              1.877036       2.596774       0.148441       0.000004       1.684218      -0.000002       1.350115           0.000058
           16              C      12.235613      10.744287       6.688654      -0.110908      34.626766 0.40146893E+03  0.92719100E+04                                 9.281356                            6.693666       0.057007       1.998302                    0.999586      28.865135      82.813427       0.633697       0.418512      -1.060638       0.017200      -0.001360      -0.017575       0.024629       0.009061      -0.004751      -0.011864      -0.007399      -0.079377      -0.029641       0.003629       0.026012             11.691702       9.514356       1.316460      -3.312929       6.685366       3.221520      18.875385           0.001149
           17              C      -3.390107       0.207490       7.496415       0.048115      43.198554 0.41744145E+03  0.96545002E+04                                10.791031                            6.823429      -0.068249       1.989908                    0.999247      26.583621      74.272592       0.633185       0.418255      -1.069677       0.000217      -0.006811      -0.014384       0.015917       0.002667      -0.015426      -0.000825      -0.015316       0.021998      -0.020176       0.003809       0.016367             15.771223      11.337837       1.058804      -6.576702       7.763702       4.328574      28.212129           0.007250
           18              C      -2.236096       0.840105       6.920147      -0.113644      36.297586 0.41984406E+03  0.97824467E+04                                 9.555579                            6.820720       0.084440       2.003042                    0.999565      29.035467      83.033950       0.632620       0.415531      -1.065025      -0.009507      -0.001072      -0.024421       0.026228       0.013083       0.012908       0.002556      -0.010100      -0.075804      -0.029813       0.001413       0.028400             12.290272      10.740362       1.414799      -5.406913       6.685816       2.233266      19.444638           0.003537
           19              C      -3.710473       0.490924       8.892758       0.243725      40.230685 0.35196742E+03  0.78947704E+04                                10.741333                            6.508547      -0.238107       1.949355                    0.999052      25.449598      72.831235       0.605023       0.451333      -1.036961      -0.002863       0.005671       0.009012       0.011026      -0.038594       0.017206      -0.010697       0.031508      -0.033442      -0.036137      -0.017455       0.053592             16.307934       9.604293      -0.044809      -7.974535       8.435669       4.915981      30.883838           0.007166
           20              C       4.149744       0.592953       6.688654      -0.110464      34.623410 0.40141934E+03  0.92704894E+04                                 9.282233                            6.694553       0.055810       1.997970                    0.999563      28.860226      82.798432       0.633469       0.418674      -1.060534      -0.017410       0.001299      -0.016762       0.024203       0.009207       0.005074       0.011936      -0.005735      -0.079596      -0.029820       0.003853       0.025966             11.692470       9.512565       1.315891       3.310677       6.686205      -3.223727      18.878641           0.001148
           21              C       7.669454      11.129754       7.496415       0.046910      43.211693 0.41766377E+03  0.96604720E+04                                10.790740                            6.823658      -0.066567       1.990384                    0.999224      26.592730      74.289786       0.633426       0.418060      -1.069852       0.000270       0.006978      -0.013735       0.015408       0.002065       0.015582       0.001374      -0.014466       0.022802      -0.019925       0.003119       0.016806             15.769186      11.337109       1.059656       6.574475       7.763423      -4.327634      28.207027           0.007257
           22              C       6.515451      10.497136       6.920147      -0.112971      36.261173 0.41936061E+03  0.97684603E+04                                 9.548675                            6.816090       0.084996       2.003214                    0.999578      29.019655      82.979731       0.632927       0.415446      -1.065070       0.009984       0.001563      -0.025248       0.027195       0.012740      -0.011988      -0.003015      -0.008666      -0.073518      -0.028487       0.000991       0.027497             12.279695      10.730867       1.415492       5.396829       6.682681      -2.233370      19.425536           0.003538
           23              C       7.989799      10.846327       8.892758       0.244569      40.200477 0.35172064E+03  0.78882244E+04                                10.738149                            6.507771      -0.238741       1.949169                    0.999027      25.440166      72.810808       0.604821       0.451542      -1.036792       0.002354      -0.006535       0.009767       0.011985      -0.038285      -0.016835       0.010870       0.030629      -0.033117      -0.035725      -0.017295       0.053020             16.300293       9.601722      -0.043114       7.970497       8.432504      -4.910462      30.866654           0.007158
           24              C      -1.903248       0.592950       5.624774      -0.110894      34.626398 0.40146369E+03  0.92717574E+04                                 9.281283                            6.693615       0.057015       1.998306                    0.999586      28.864956      82.812733       0.633700       0.418511      -1.060639      -0.017200       0.001360       0.017575       0.024628       0.009061      -0.004752      -0.011864      -0.007399      -0.079375      -0.029640       0.003630       0.026011             11.691604       9.514290       1.316456      -3.312904       6.685315       3.221482      18.875206           0.001151
           25              C      13.722472      11.129747       4.817013       0.048114      43.198759 0.41744321E+03  0.96545519E+04                                10.791072                            6.823448      -0.068255       1.989906                    0.999247      26.583662      74.272771       0.633184       0.418256      -1.069677      -0.000217       0.006812       0.014385       0.015918       0.002667      -0.015426      -0.000826      -0.015316       0.021995      -0.020175       0.003810       0.016366             15.771295      11.337874       1.058802      -6.576738       7.763732       4.328606      28.212279           0.007248
           26              C      12.568461      10.497132       5.393281      -0.113629      36.297118 0.41983765E+03  0.97822576E+04                                 9.555488                            6.820659       0.084451       2.003048                    0.999565      29.035254      83.033107       0.632624       0.415530      -1.065026       0.009507       0.001073       0.024421       0.026228       0.013082       0.012908       0.002556      -0.010100      -0.075800      -0.029812       0.001413       0.028398             12.290145      10.740249       1.414790      -5.406833       6.685761       2.233251      19.444426           0.003541
           27              C      14.042838      10.846313       3.420670       0.243727      40.230664 0.35196692E+03  0.78947595E+04                                10.741335                            6.508546      -0.238107       1.949355                    0.999052      25.449619      72.831386       0.605023       0.451333      -1.036961       0.002863      -0.005672      -0.009014       0.011028      -0.038596       0.017206      -0.010697       0.031511      -0.033435      -0.036141      -0.017452       0.053593             16.307937       9.604293      -0.044811      -7.974532       8.435675       4.915992      30.883842           0.007171
           28              C       6.182621      10.744284       5.624774      -0.110455      34.623189 0.40141614E+03  0.92703968E+04                                 9.282190                            6.694523       0.055811       1.997972                    0.999563      28.860116      82.798024       0.633471       0.418674      -1.060534       0.017410      -0.001299       0.016762       0.024203       0.009206       0.005074       0.011935      -0.005735      -0.079596      -0.029819       0.003854       0.025966             11.692414       9.512528       1.315889       3.310664       6.686176      -3.223704      18.878537           0.001151
           29              C       2.662911       0.207483       4.817013       0.046911      43.211808 0.41766463E+03  0.96604980E+04                                10.790765                            6.823669      -0.066571       1.990382                    0.999224      26.592745      74.289876       0.633424       0.418061      -1.069852      -0.000270      -0.006978       0.013735       0.015408       0.002065       0.015581       0.001375      -0.014466       0.022797      -0.019924       0.003120       0.016805             15.769231      11.337133       1.059655       6.574498       7.763441      -4.327654      28.207119           0.007254
           30              C       3.816914       0.840101       5.393281      -0.112960      36.260861 0.41935630E+03  0.97683338E+04                                 9.548617                            6.816050       0.085001       2.003217                    0.999578      29.019510      82.979178       0.632929       0.415445      -1.065070      -0.009984      -0.001564       0.025247       0.027195       0.012739      -0.011988      -0.003014      -0.008666      -0.073516      -0.028487       0.000991       0.027495             12.279613      10.730795       1.415487       5.396776       6.682646      -2.233361      19.425399           0.003542
           31              C       2.342566       0.490910       3.420670       0.244571      40.200462 0.35172036E+03  0.78882192E+04                                10.738150                            6.507771      -0.238741       1.949169                    0.999027      25.440196      72.810985       0.604820       0.451542      -1.036792      -0.002354       0.006535      -0.009769       0.011987      -0.038287      -0.016835       0.010869       0.030632      -0.033110      -0.035728      -0.017293       0.053021             16.300291       9.601723      -0.043112       7.970493       8.432508      -4.910464      30.866641           0.007163
           32              C       7.922117       4.345551       0.000000      -0.114312      36.072496 0.40691033E+03  0.94238814E+04                                 9.532833                            6.735626       0.081537       2.002953                    0.999679      28.971401      83.079513       0.632538       0.418108      -1.061499      -0.006450       0.028526      -0.000299       0.029248       0.011217      -0.000087       0.000019      -0.049337      -0.000925      -0.026945      -0.000308       0.027253             12.231744      18.236051      -5.420316       0.000024      13.620595      -0.000043       4.838585           0.001043
           33              C       9.212187       4.700405       0.000000       0.051514      40.554825 0.38381256E+03  0.87102470E+04                                10.352541                            6.545456      -0.100541       1.986261                    0.999207      26.179722      72.944957       0.644767       0.418593      -1.067256      -0.009724      -0.000003       0.000277       0.009728      -0.011048      -0.000080      -0.000117      -0.011779       0.014933      -0.015009       0.004978       0.010031             14.978158      21.921344      -9.174724      -0.000006      17.810503      -0.000018       5.202629           0.003397
           34              C       9.509012       6.041597       0.000000      -0.116363      37.277665 0.43183170E+03  0.10139004E+05                                 9.768605                            6.948182       0.018680       1.978965                    0.999625      29.267648      84.186019       0.622252       0.419237      -1.062017      -0.026450       0.004143      -0.000363       0.026775       0.016790      -0.000186       0.000161       0.030773       0.006804      -0.023910       0.002269       0.021640             12.597318      16.441257      -5.800450       0.000028      16.435772      -0.000026       4.914925           0.002277
           35              C      10.339769       3.768487       0.000000       0.251431      38.857454 0.33980860E+03  0.75379056E+04                                10.423452                            6.352312      -0.194814       1.965859                    0.999161      24.962650      70.508022       0.620054       0.445308      -1.042859       0.006341      -0.007104      -0.000242       0.009526      -0.010227      -0.000126      -0.000082       0.002022       0.149336      -0.035167      -0.014612       0.049779             15.590818      22.009549     -11.717721      -0.000095      19.406054       0.000021       5.356851           0.006082
           36              C       8.463334       6.991654       0.000000      -0.114312      36.072504 0.40691038E+03  0.94238831E+04                                 9.532835                            6.735626       0.081537       2.002953                    0.999679      28.971405      83.079529       0.632538       0.418108      -1.061499       0.006450      -0.028526       0.000299       0.029248       0.011217      -0.000087       0.000020      -0.049337      -0.000924      -0.026945      -0.000308       0.027253             12.231747      18.236057      -5.420320       0.000024      13.620598      -0.000043       4.838586           0.001044
           37              C       7.173264       6.636800       0.000000       0.051514      40.554828 0.38381255E+03  0.87102466E+04                                10.352542                            6.545456      -0.100541       1.986261                    0.999207      26.179721      72.944954       0.644767       0.418593      -1.067256       0.009724       0.000003      -0.000277       0.009728      -0.011048      -0.000079      -0.000117      -0.011779       0.014933      -0.015009       0.004978       0.010031             14.978161      21.921351      -9.174728      -0.000008      17.810503      -0.000016       5.202630           0.003397
           38              C       6.876439       5.295608       0.000000      -0.116363      37.277648 0.43183153E+03  0.10138999E+05                                 9.768601                            6.948180       0.018681       1.978965                    0.999625      29.267639      84.185973       0.622252       0.419236      -1.062017       0.026450      -0.004143       0.000363       0.026775       0.016790      -0.000185       0.000161       0.030773       0.006804      -0.023910       0.002269       0.021640             12.597312      16.441247      -5.800447       0.000027      16.435766      -0.000025       4.914923           0.002277
           39              C       6.045682       7.568718       0.000000       0.251431      38.857453 0.33980853E+03  0.75379033E+04                                10.423451                            6.352311      -0.194812       1.965859                    0.999161      24.962645      70.507998       0.620054       0.445308      -1.042859      -0.006342       0.007104       0.000242       0.009526      -0.010227      -0.000125      -0.000080       0.002022       0.149336      -0.035167      -0.014612       0.049779             15.590820      22.009557     -11.717725      -0.000099      19.406053       0.000025       5.356851           0.006082
           40              C       8.192645       5.668632      11.530294       0.467165      27.649628 0.31580417E+03  0.69146081E+04                                 8.304225                            6.260252      -0.299920       1.929096                    0.998556      24.475882      69.875511       0.601118       0.465369      -1.026015       0.000170       0.000377      -0.150819       0.150820       0.032484       0.000374      -0.000276       0.153638      -0.152461      -0.058011      -0.050804       0.108816              9.882173       5.224621       0.753267      -0.000038      16.533503       0.000132       7.888396          -0.000638
           41              C       2.139720       5.668605       0.783134       0.467178      27.649387 0.31580131E+03  0.69145288E+04                                 8.304179                            6.260223      -0.299857       1.929117                    0.998556      24.475716      69.874919       0.601119       0.465369      -1.026015      -0.000170      -0.000377       0.150817       0.150818       0.032482       0.000373      -0.000275       0.153632      -0.152482      -0.058004      -0.050811       0.108816              9.882112       5.224593       0.753255      -0.000038      16.533385       0.000131       7.888358          -0.000610
           42              N      -0.307644      11.109352       9.609399      -0.241082      36.046369 0.51071681E+03  0.12266594E+05                                 9.136867                            7.289826       0.404214       2.130347                    0.999696      28.514785      77.905431       0.653547       0.390198      -1.102245       0.095555       0.177660       0.080948       0.217363      -0.102046      -0.037324      -0.019093       0.106554       0.336495      -0.175652       0.051703       0.123949             11.259969       9.140979       1.467680      -4.778803       7.694814       0.491091      16.944113           0.009106
           43              N      -4.662638       0.405900      10.800847       0.045073      32.374493 0.40851160E+03  0.92992905E+04                                 8.609729                            6.554271      -0.176299       1.996575                    0.998603      25.223567      67.568372       0.682315       0.394344      -1.096946       0.059838       0.024899      -0.103508       0.122125       0.002716       0.011758       0.007251      -0.005968      -0.062981      -0.026114       0.007936       0.018178             11.036595       8.898304       1.898721      -4.336387       8.690580       0.651891      15.520900          -0.003439
           44              N      -3.832561       1.418312      10.781638      -0.091165      34.105998 0.42507657E+03  0.97603283E+04                                 8.783700                            6.607185       0.260412       2.116273                    0.998970      26.463930      70.896602       0.692647       0.385121      -1.104889      -0.025598      -0.098515      -0.153964       0.184568      -0.015414      -0.006229      -0.050986      -0.002809      -0.135377      -0.073887       0.019316       0.054571             11.197179       7.527955       1.239808      -2.698096      10.557106       4.335655      15.506475           0.034426
           45              N      -3.238862       1.535083       9.604474      -0.228691      34.221731 0.46461570E+03  0.10882071E+05                                 8.706115                            6.872315       0.545591       2.174733                    0.999831      28.031066      75.255097       0.686033       0.381192      -1.110371      -0.172418      -0.145161       0.077281       0.238268      -0.142593       0.004479       0.037170       0.004153       0.361028      -0.205487       0.072217       0.133270             10.495400       7.349229       0.901887      -2.864922       8.685454       3.770737      15.451517           0.006320
           46              N       4.586961       0.227903       9.609399      -0.241407      36.037093 0.51059317E+03  0.12262520E+05                                 9.133812                            7.287806       0.405243       2.130617                    0.999672      28.514585      77.893874       0.653810       0.390077      -1.102363      -0.095550      -0.177680       0.080100       0.217062      -0.101514       0.037659       0.019652       0.105621       0.337611      -0.175319       0.050994       0.124325             11.255354       9.138708       1.467566       4.777518       7.691310      -0.488679      16.936044           0.009106
           47              N       8.941938      10.931361      10.800847       0.044756      32.385965 0.40867726E+03  0.93040270E+04                                 8.612801                            6.556490      -0.173432       1.997364                    0.998625      25.225196      67.576778       0.682059       0.394452      -1.096868      -0.059362      -0.024101      -0.103978       0.122132       0.002148      -0.011608      -0.007602      -0.004641      -0.065086      -0.026714       0.008852       0.017862             11.040731       8.901898       1.899384       4.339209       8.692468      -0.651512      15.527825          -0.003433
           48              N       8.111861       9.918949      10.781638      -0.089080      33.976545 0.42331073E+03  0.97080499E+04                                 8.756423                            6.589608       0.268055       2.119338                    0.998957      26.411498      70.674838       0.694292       0.384673      -1.105395       0.025725       0.098723      -0.154619       0.185243      -0.014746       0.006847       0.051200      -0.002217      -0.131424      -0.073356       0.019633       0.053723             11.158140       7.506305       1.237177       2.688361      10.519063      -4.312949      15.449051           0.034464
           49              N       7.518179       9.802172       9.604474      -0.230460      34.284439 0.46563942E+03  0.10912439E+05                                 8.718381                            6.881409       0.539537       2.172605                    0.999827      28.054359      75.348451       0.685327       0.381361      -1.110209       0.171732       0.144780       0.077036       0.237461      -0.142413      -0.004354      -0.037065       0.003662       0.360560      -0.205196       0.072067       0.133129             10.510844       7.359526       0.903824       2.869891       8.698047      -3.776714      15.474958           0.006325
           50              N      10.640009       0.227885       2.704029      -0.241089      36.046704 0.51072279E+03  0.12266776E+05                                 9.136922                            7.289869       0.404207       2.130342                    0.999696      28.514955      77.906066       0.653545       0.390198      -1.102245      -0.095555      -0.177664      -0.080950       0.217367      -0.102043      -0.037324      -0.019093       0.106559       0.336497      -0.175651       0.051701       0.123950             11.260038       9.141040       1.467698      -4.778833       7.694867       0.491095      16.944207           0.009098
           51              N      14.995003      10.931337       1.512581       0.045078      32.374524 0.40851178E+03  0.92993019E+04                                 8.609758                            6.554289      -0.176348       1.996560                    0.998603      25.223597      67.568633       0.682311       0.394346      -1.096943      -0.059839      -0.024901       0.103508       0.122126       0.002713       0.011760       0.007249      -0.005964      -0.062981      -0.026115       0.007940       0.018174             11.036634       8.898344       1.898733      -4.336411       8.690608       0.651884      15.520949          -0.003437
           52              N      14.164926       9.918925       1.531790      -0.091186      34.106888 0.42508974E+03  0.97606955E+04                                 8.783775                            6.607229       0.260710       2.116349                    0.998971      26.464490      70.898080       0.692654       0.385114      -1.104895       0.025602       0.098526       0.153974       0.184583      -0.015429      -0.006229      -0.051005      -0.002808      -0.135392      -0.073907       0.019315       0.054593             11.197286       7.528015       1.239814      -2.698123      10.557209       4.335720      15.506634           0.034418
           53              N      13.571227       9.802154       2.708954      -0.228696      34.222445 0.46462670E+03  0.10882401E+05                                 8.706258                            6.872414       0.545487       2.174695                    0.999831      28.031362      75.256341       0.686025       0.381194      -1.110369       0.172421       0.145162      -0.077282       0.238271      -0.142597       0.004481       0.037169       0.004153       0.361014      -0.205489       0.072223       0.133266             10.495585       7.349353       0.901904      -2.864985       8.685601       3.770814      15.451801           0.006310
           54              N       5.745404      11.109334       2.704029      -0.241416      36.037508 0.51060048E+03  0.12262742E+05                                 9.133882                            7.287859       0.405236       2.130611                    0.999672      28.514789      77.894633       0.653807       0.390077      -1.102363       0.095549       0.177685      -0.080102       0.217066      -0.101511       0.037658       0.019652       0.105626       0.337613      -0.175317       0.050992       0.124326             11.255442       9.138786       1.467587       4.777561       7.691372      -0.488679      16.936168           0.009097
           55              N       1.390427       0.405876       1.512581       0.044762      32.385952 0.40867679E+03  0.93040184E+04                                 8.612817                            6.556500      -0.173475       1.997351                    0.998624      25.225199      67.576905       0.682056       0.394453      -1.096867       0.059363       0.024103       0.103978       0.122132       0.002145      -0.011609      -0.007601      -0.004638      -0.065085      -0.026715       0.008856       0.017859             11.040752       8.901924       1.899395       4.339224       8.692486      -0.651505      15.527846          -0.003430
           56              N       2.220504       1.418288       1.531790      -0.089093      33.977068 0.42331881E+03  0.97082676E+04                                 8.756426                            6.589607       0.268362       2.119420                    0.998959      26.411892      70.675678       0.694303       0.384665      -1.105402      -0.025728      -0.098733       0.154627       0.185256      -0.014759       0.006847       0.051217      -0.002216      -0.131436      -0.073375       0.019632       0.053743             11.158142       7.506308       1.237179       2.688359      10.519070      -4.312955      15.449048           0.034457
           57              N       2.814186       1.535065       2.708954      -0.230466      34.285144 0.46565042E+03  0.10912768E+05                                 8.718520                            6.881507       0.539440       2.172570                    0.999827      28.054654      75.349664       0.685319       0.381363      -1.110206      -0.171735      -0.144781      -0.077036       0.237464      -0.142417      -0.004355      -0.037065       0.003661       0.360548      -0.205198       0.072072       0.133126             10.511022       7.359645       0.903842       2.869949       8.698192      -3.776791      15.475229           0.006316
           58              N      10.221600       2.403487       0.000000      -0.259332      36.501588 0.52553275E+03  0.12693666E+05                                 9.176290                            7.372887       0.432011       2.134178                    0.999677      28.773790      78.443285       0.653751       0.387888      -1.105565       0.199637       0.108965       0.000088       0.227439      -0.161780      -0.000135       0.000230      -0.023301       0.150295      -0.187248       0.050098       0.137151             11.182160      11.740430      -4.470835      -0.000053      16.304790      -0.000158       5.501260           0.008874
           59              N      11.497185       1.991947       0.000000       0.049274      31.167914 0.38644714E+03  0.86694180E+04                                 8.338887                            6.337301      -0.026067       2.047126                    0.999243      24.851101      65.928673       0.700578       0.389717      -1.100990      -0.051571       0.106299      -0.000103       0.118149       0.014824      -0.000202       0.000078       0.013067       0.093144      -0.031724       0.000675       0.031049             10.704624      10.581533      -2.974265      -0.000193      16.206744      -0.000213       5.325595          -0.006097
           60              N      12.287667       3.002092       0.000000      -0.058326      30.902314 0.40111360E+03  0.90584799E+04                                 8.137473                            6.391616       0.388912       2.166739                    0.999596      25.593878      67.535493       0.710122       0.381931      -1.109509      -0.181380       0.034729       0.000087       0.184675       0.016013      -0.000052       0.000000      -0.107328       0.176431      -0.085407       0.026597       0.058810              9.912108      12.991615      -1.447017      -0.000499      12.045885       0.000207       4.698824           0.048216
           61              N      11.602997       4.132411       0.000000      -0.228447      33.333853 0.44996525E+03  0.10439220E+05                                 8.530641                            6.754103       0.713965       2.243681                    0.999845      27.299808      72.588680       0.694432       0.380179      -1.112774      -0.052495      -0.209356       0.000078       0.215837      -0.124649      -0.000150       0.000230       0.122281       0.218896      -0.175319       0.072963       0.102356             10.266121      14.885287      -2.377427      -0.000162      11.356111       0.000103       4.556965           0.003461
           62              N       6.163851       8.933718       0.000000      -0.259331      36.501543 0.52553198E+03  0.12693642E+05                                 9.176282                            7.372881       0.432013       2.134179                    0.999677      28.773773      78.443219       0.653751       0.387888      -1.105565      -0.199637      -0.108965      -0.000083       0.227439      -0.161780      -0.000130       0.000232      -0.023301       0.150295      -0.187248       0.050098       0.137151             11.182149      11.740424      -4.470830      -0.000057      16.304768      -0.000152       5.501256           0.008873
           63              N       4.888266       9.345258       0.000000       0.049273      31.167962 0.38644778E+03  0.86694371E+04                                 8.338899                            6.337308      -0.026072       2.047124                    0.999243      24.851126      65.928789       0.700577       0.389718      -1.100990       0.051571      -0.106300       0.000104       0.118149       0.014824      -0.000201       0.000079       0.013066       0.093145      -0.031724       0.000675       0.031049             10.704642      10.581550      -2.974273      -0.000197      16.206773      -0.000205       5.325603          -0.006096
           64              N       4.097784       8.335113       0.000000      -0.058330      30.902468 0.40111589E+03  0.90585464E+04                                 8.137505                            6.391638       0.388911       2.166737                    0.999596      25.593953      67.535784       0.710120       0.381932      -1.109509       0.181381      -0.034729      -0.000086       0.184676       0.016013      -0.000054      -0.000004      -0.107329       0.176434      -0.085408       0.026597       0.058811              9.912151      12.991678      -1.447027      -0.000503      12.045934       0.000212       4.698840           0.048216
           65              N       4.782454       7.204794       0.000000      -0.228446      33.333822 0.44996470E+03  0.10439205E+05                                 8.530636                            6.754098       0.713963       2.243681                    0.999845      27.299794      72.588636       0.694432       0.380179      -1.112774       0.052495       0.209356      -0.000081       0.215837      -0.124649      -0.000149       0.000234       0.122281       0.218897      -0.175320       0.072964       0.102356             10.266115      14.885277      -2.377427      -0.000164      11.356105       0.000107       4.556963           0.003461
           66              O       8.390461       4.566655      10.948854      -0.437292      33.264579 0.45593575E+03  0.10570151E+05                                 8.352957                            6.693163       0.028727       2.082419                    0.995175      26.465879      69.430040       0.717031       0.368460      -1.126028      -0.017702       0.041642      -0.025385       0.051883       0.003517       0.005887      -0.013745      -0.037557      -0.234513      -0.079931       0.020474       0.059457              9.872414       5.909248       0.686570      -0.401393      16.751694       2.445144       6.956301           0.055881
           67              O       7.994837       6.770607      10.948854      -0.437662      33.296668 0.45644521E+03  0.10585281E+05                                 8.359634                            6.698006       0.021221       2.080271                    0.995190      26.474204      69.470560       0.716570       0.368582      -1.125896       0.017660      -0.041486      -0.025535       0.051817       0.003584      -0.005978       0.013756      -0.037485      -0.233276      -0.079542       0.020309       0.059232              9.880754       5.913692       0.687791       0.401863      16.766590      -2.446353       6.961981           0.055823
           68              O       1.941904       6.770582       1.364574      -0.437281      33.264116 0.45592830E+03  0.10569943E+05                                 8.352932                            6.693149       0.028482       2.082357                    0.995172      26.465494      69.429071       0.717025       0.368465      -1.126023       0.017699      -0.041637       0.025373       0.051872       0.003513       0.005888      -0.013757      -0.037569      -0.234516      -0.079934       0.020469       0.059465              9.872378       5.909232       0.686566      -0.401392      16.751619       2.445143       6.956283           0.055888
           69              O       2.337528       4.566630       1.364574      -0.437645      33.295889 0.45643244E+03  0.10584916E+05                                 8.359551                            6.697948       0.021005       2.080220                    0.995187      26.473698      69.469131       0.716567       0.368586      -1.125892      -0.017656       0.041480       0.025520       0.051803       0.003579      -0.005979       0.013768      -0.037501      -0.233284      -0.079547       0.020304       0.059243              9.880647       5.913637       0.687775       0.401858      16.766386      -2.446339       6.961916           0.055831

******************************************************
Auxiliary information for the entire system
The total spin magnetic moment of the unit cell is   9.981664
The total net atomic charge of the unit cell is   -0.000000
Accuracy of reproducing the electrostatic potential in the unit cell:
  The inner radius (bohr) =    5.0000
  The outer radius (bohr) =   12.0000
  Valid grid points have density less than (e/(bohr^3)) =    0.0001
  The number of valid grid points were=       169011
  The rms potential error without charges in kcal/mol is=      4.26785
  The rms potential error with partial charges in kcal/mol is=      1.21103
  The RRMSE value at monopole order=      0.28376
  The rms potential error with partial charges and cloud penetration in kcal/mol is=      1.20144
  The RRMSE value at monopole order with cloud penetration is=      0.28151
  The rms potential error with partial charges and atomic dipoles in kcal/mol is=      0.48329
  The RRMSE value at dipole order=      0.11324
  The rms potential error with partial charges, atomic dipoles and cloud penetration in kcal/mol is=      0.46835
  The RRMSE value at dipole order with cloud penetration=      0.10974

******************************************************
The electron densities and ab initio electrostatic potential were computed in VASP using the PBE functional and
projector augmented wave method. See the main text of the journal article for a description of computational details.
The atomic charges, dipoles, and quadrupoles were computed with the DDEC6 method as described in
(a) T. A. Manz and N. Gabaldon Limas, RSC Adv. 6 (2016) 47771-47801 DOI: 10.1039/c6ra04656h
(b) N. Gabaldon Limas and T. A. Manz, RSC Adv. 8 (2018) 2678-2707 DOI: 10.1039/c7ra11829e.
For each atom in the material, the electron cloud parameters were fit to the spherically averaged atom-in-material
electron density using radial positions for which this density was between 10^-4 and 10^-2 electrons per cubic bohr.
The polarizabilities, dispersion coefficients, and quantum Drude oscillator (QDO) parameters were fit using the MCLF method.
The magnetic structure of the system was optimized in VASP from the default ferromagnetic initial guess using spin polarization.
The atomic spin moments (ASMs) were computed on this optimized magnetic structure using the DDEC6 partition as inputs
to the method of T. A. Manz and D. S. Sholl, J. Chem. Theory Comput. 7 (2011) 4146-4164 DOI: 10.1021/ct200539n.
The RMSE and RRMSE were computed using a uniform grid with Ewald summation.
