# Supplementary material for: A collection of forcefield precursors for metal–organic frameworks
Source: RSC Adv. 2019 Nov 13;9(63):36492–507. doi: 10.1039/c9ra07327b (PMC9075174; doi:10.1039/c9ra07327b)
Supplement: RA-009-C9RA07327B-s3734 [file RA-009-C9RA07327B-s3734.xyz]

   69
jmolscript: load "" {1 1 1} spacegroup "x,y,z" unitcell [{     11.950000     0.000000     0.000000 }, {      4.195659    11.364218     0.000000 }, {      2.097822     5.682103    12.252970 }]
Fe     0.000000     0.000000     0.000000     0.269929
Fe    12.593368    10.168475     0.000000     0.879069
Fe     3.552291     1.195743     0.000000     0.879073
H      2.592995     4.255896     7.043007     0.118258
H     15.536598    13.304086     7.437553     0.119806
H     13.552655     7.108315     7.043007     0.117891
H      4.804710     9.424342     7.437553     0.120690
H     15.650486    12.790425     5.209963     0.118260
H      2.706883     3.742235     4.815417     0.119805
H      4.690826     9.938006     5.209963     0.117893
H     13.438771     7.621979     4.815417     0.120696
H     10.320012     5.308226     0.000000     0.113380
H      6.718340     3.861561     0.000000     0.107855
H      5.825647     6.055992     0.000000     0.113377
H      9.427319     7.502657     0.000000     0.107855
C      1.954627     3.688822     6.675418    -0.118063
C     17.108950    14.568924     7.474312     0.048947
C     16.204504    13.682515     6.910675    -0.113118
C     16.978865    15.025765     8.858897     0.244678
C     14.191024     7.675390     6.675418    -0.116905
C      3.232359     8.159505     7.474312     0.050575
C      4.136805     9.045914     6.910675    -0.115853
C      3.362442     7.702663     8.858897     0.244410
C     16.288854    13.357499     5.577552    -0.118055
C      1.134531     2.477397     4.778658     0.048949
C      2.038977     3.363806     5.342295    -0.113110
C      1.264616     2.020556     3.394073     0.244670
C      4.052457     9.370931     5.577552    -0.116896
C     15.011122     8.886816     4.778658     0.050571
C     14.106676     8.000407     5.342295    -0.115846
C     14.881039     9.343658     3.394073     0.244419
C      9.398570     5.430960     0.000000    -0.119551
C      8.573076     4.357041     0.000000     0.063318
C      7.303473     4.585462     0.000000    -0.127122
C      9.041551     2.994471     0.000000     0.251566
C      6.747089     5.933258     0.000000    -0.119547
C      7.572583     7.007177     0.000000     0.063318
C      8.842186     6.778756     0.000000    -0.127112
C      7.104108     8.369747     0.000000     0.251560
C      8.072822     5.682103    11.485934     0.477717
C     10.170659    11.364218     0.767036     0.477719
N      5.998413    15.580338     9.581087    -0.223837
N     17.402575    15.872398    10.732131     0.046964
N     16.107475    15.546245    10.711546    -0.102861
N     15.827544    14.975762     9.545554    -0.228622
N     14.342894     7.148088     9.581087    -0.225444
N      2.938730     6.856027    10.732131     0.048653
N      4.233830     7.182181    10.711546    -0.102490
N      4.513763     7.752665     9.545554    -0.229176
N     12.245068     1.465983     2.671883    -0.223835
N      0.840906     1.173923     1.520839     0.046965
N      2.136006     1.500076     1.541424    -0.102868
N      2.415937     2.070559     2.707416    -0.228620
N      3.900587     9.898233     2.671883    -0.225445
N     15.304751    10.190294     1.520839     0.048651
N     14.009651     9.864140     1.541424    -0.102478
N     13.729718     9.293656     2.707416    -0.229176
N     10.370390     2.631953     0.000000    -0.249752
N     10.314148     1.327341     0.000000     0.056878
N      9.088417     0.897773     0.000000    -0.073606
N      8.261365     1.936463     0.000000    -0.229751
N      5.775269     8.732265     0.000000    -0.249745
N      5.831511    10.036877     0.000000     0.056880
N      7.057242    10.466445     0.000000    -0.073609
N      7.884294     9.427755     0.000000    -0.229743
O      9.017665     5.127530    10.916416    -0.435121
O      7.127981     6.236677    10.916416    -0.434382
O      9.225816    11.918791     1.336554    -0.435130
O     11.115500    10.809644     1.336554    -0.434378

The following XYZ coordinates are in angstroms. Other properties are in atomic units.
The sperically averaged electron density of each atom fit to a function of the form exp(a - br)
eigen_1, eigen_2 and eigen_3 are the three eigenvalues of traceless quadrupole moment tensor
  atom number  atomic symbol              X              Y              Z     net charge C6 coefficient C8 coefficient C10 coefficient fluctuating dipole atomic polarizability isotropic forcefield polarizability              a              b squared Pearson coefficient          <r^3>          <r^4>         wp_QDO          m_QDO          q_QDO       dipole_x       dipole_y       dipole_z         dipole            Qxy            Qxz            Qyz     Q(x^2-y^2)  Q(3z^2 - R^2)        eigen_1        eigen_2        eigen_3 static polarizability      alpha(xx)      alpha(xy)      alpha(xz)      alpha(yy)      alpha(yz)      alpha(zz) atomic spin moment
            1             Fe       0.000000       0.000000       0.000000       0.269929     161.044452 0.26532344E+04  0.93067186E+05                                24.696275                           17.392751       0.630838       1.916251                    0.993847      67.639072     200.366755       0.408407       0.427555      -1.113713      -0.000002       0.000000       0.000000       0.000002      -0.005217      -0.000565       0.000622      -0.004074       0.071921      -0.017588      -0.006409       0.023997             35.743631      34.467273      -4.755957       0.008425      30.737086       0.006157      42.026533           0.897610
            2             Fe      12.593368      10.168475       0.000000       0.879069     166.190408 0.33035053E+04  0.12033444E+06                                23.123540                           17.750389       0.566475       1.965690                    0.996619      54.464189     155.505227       0.470131       0.357661      -1.184566      -0.128249      -0.164264      -0.000330       0.208400       0.127974      -0.000069       0.000328      -0.328819       0.188085      -0.239693       0.062694       0.176999             30.146862      45.959093      -6.936425      -0.002733      21.290371       0.000264      23.191122           4.215448
            3             Fe       3.552291       1.195743       0.000000       0.879073     166.191203 0.33035277E+04  0.12033505E+06                                23.123126                           17.750056       0.566576       1.965716                    0.996618      54.465687     155.507626       0.470153       0.357646      -1.184583       0.128252       0.164256       0.000331       0.208395       0.127981      -0.000100       0.000349      -0.328818       0.188298      -0.239733       0.062765       0.176967             30.146331      45.958247      -6.936327      -0.002703      21.289966       0.000254      23.190781           4.215496
            4              H       2.592995       4.255896       7.043007       0.118258       1.220406 0.88931984E+01  0.88619560E+02                                 1.814441                            1.690261      -0.993422       2.413742                    0.997836       3.373151       9.162201       0.510215       1.204706      -0.728066       0.030087       0.020433       0.013534       0.038806       0.013875      -0.004145       0.004035       0.015976      -0.010202      -0.016661      -0.001171       0.017832              1.880073       1.816465       0.458429       0.259084       1.941150       0.359508       1.882603          -0.000054
            5              H      15.536598      13.304086       7.437553       0.119806       1.257135 0.93487995E+01  0.93927961E+02                                 1.825974                            1.716418      -0.970108       2.424749                    0.998143       3.328750       8.952885       0.515876       1.181739      -0.734713      -0.029856      -0.017969       0.019031       0.039704       0.017121      -0.000034      -0.001903       0.009705       0.000081      -0.017934       0.000074       0.017859              1.857391       1.887769       0.317863      -0.399571       1.691342      -0.105174       1.993060          -0.000084
            6              H      13.552655       7.108315       7.043007       0.117891       1.216782 0.88588532E+01  0.88169429E+02                                 1.808705                            1.685318      -0.989868       2.415118                    0.997915       3.369065       9.137879       0.511856       1.202313      -0.728614      -0.030084      -0.021018       0.013267       0.039023       0.013783       0.003868      -0.004190       0.015982      -0.010085      -0.016597      -0.001095       0.017692              1.873915       1.810613       0.456060      -0.257807       1.934709      -0.357672       1.876424          -0.000058
            7              H       4.804710       9.424342       7.437553       0.120690       1.256492 0.93463616E+01  0.93928054E+02                                 1.828372                            1.718611      -0.984905       2.419510                    0.998001       3.326364       8.957201       0.514292       1.185070      -0.733956       0.029618       0.017811       0.018848       0.039366       0.017213      -0.000053       0.001931       0.009713       0.000508      -0.018105       0.000233       0.017872              1.859881       1.890173       0.318389       0.400084       1.693616       0.105139       1.995854          -0.000075
            8              H      15.650486      12.790425       5.209963       0.118260       1.220408 0.88932142E+01  0.88619730E+02                                 1.814440                            1.690260      -0.993425       2.413740                    0.997836       3.373152       9.162195       0.510217       1.204702      -0.728067      -0.030087      -0.020433      -0.013534       0.038806       0.013875      -0.004145       0.004035       0.015977      -0.010201      -0.016661      -0.001171       0.017832              1.880072       1.816465       0.458429       0.259084       1.941149       0.359508       1.882602          -0.000058
            9              H       2.706883       3.742235       4.815417       0.119805       1.257145 0.93488885E+01  0.93929110E+02                                 1.825987                            1.716429      -0.970112       2.424747                    0.998143       3.328759       8.952931       0.515873       1.181742      -0.734712       0.029856       0.017968      -0.019031       0.039704       0.017121      -0.000034      -0.001903       0.009705       0.000081      -0.017934       0.000074       0.017859              1.857404       1.887783       0.317867      -0.399577       1.691353      -0.105176       1.993076          -0.000076
           10              H       4.690826       9.938006       5.209963       0.117893       1.216786 0.88588880E+01  0.88169861E+02                                 1.808708                            1.685321      -0.989870       2.415117                    0.997915       3.369069       9.137894       0.511856       1.202312      -0.728614       0.030084       0.021018      -0.013267       0.039023       0.013783       0.003868      -0.004190       0.015982      -0.010085      -0.016597      -0.001095       0.017692              1.873919       1.810617       0.456062      -0.257809       1.934713      -0.357674       1.876428          -0.000054
           11              H      13.438771       7.621979       4.815417       0.120696       1.256487 0.93463085E+01  0.93927319E+02                                 1.828359                            1.718599      -0.984904       2.419509                    0.998001       3.326359       8.957157       0.514297       1.185060      -0.733958      -0.029618      -0.017811      -0.018848       0.039366       0.017213      -0.000053       0.001931       0.009713       0.000508      -0.018105       0.000233       0.017872              1.859868       1.890159       0.318386       0.400080       1.693605       0.105139       1.995839          -0.000082
           12              H      10.320012       5.308226       0.000000       0.113380       1.272855 0.94097606E+01  0.94692077E+02                                 1.833428                            1.715309      -1.026803       2.391080                    0.997686       3.390349       9.125206       0.519079       1.172566      -0.736162       0.040083      -0.005518      -0.000001       0.040461       0.007422       0.000043      -0.000006       0.015321      -0.050459      -0.016820      -0.002256       0.019076              1.879249       2.471920      -0.202210       0.000001       1.765849      -0.000004       1.399978           0.000026
           13              H       6.718340       3.861561       0.000000       0.107855       1.139945 0.81402751E+01  0.79698084E+02                                 1.747204                            1.624332      -1.059199       2.367440                    0.997721       3.488654       9.530896       0.514701       1.215464      -0.723209      -0.021661      -0.027644      -0.000054       0.035120       0.006030       0.000005      -0.000096       0.018211      -0.036258      -0.012087      -0.004877       0.016964              1.811780       1.871768       0.388680      -0.000001       2.254604      -0.000004       1.308969           0.000124
           14              H       5.825647       6.055992       0.000000       0.113377       1.272877 0.94099632E+01  0.94694699E+02                                 1.833455                            1.715332      -1.026814       2.391074                    0.997686       3.390379       9.125338       0.519073       1.172573      -0.736161      -0.040082       0.005517       0.000001       0.040460       0.007422       0.000043      -0.000006       0.015320      -0.050460      -0.016820      -0.002256       0.019076              1.879278       2.471963      -0.202215       0.000001       1.765877      -0.000004       1.399995           0.000030
           15              H       9.427319       7.502657       0.000000       0.107855       1.139942 0.81402443E+01  0.79697661E+02                                 1.747198                            1.624326      -1.059189       2.367445                    0.997721       3.488642       9.530838       0.514704       1.215459      -0.723210       0.021662       0.027644       0.000054       0.035120       0.006031       0.000005      -0.000096       0.018211      -0.036259      -0.012088      -0.004877       0.016965              1.811773       1.871762       0.388680      -0.000001       2.254595      -0.000004       1.308964           0.000121
           16              C       1.954627       3.688822       6.675418      -0.118063      34.382706 0.40034490E+03  0.92417423E+04                                 9.266432                            6.698337       0.064441       2.000224                    0.999625      28.878802      82.900275       0.631329       0.420273      -1.059265      -0.001652      -0.020381      -0.021406       0.029603       0.006350       0.014340       0.004106       0.015852      -0.082650      -0.031567       0.003637       0.027930             11.714172       7.794191       2.063145      -1.605861       8.150496       3.940614      19.197829           0.001671
           17              C      17.108950      14.568924       7.474312       0.048947      42.083694 0.39848842E+03  0.91164999E+04                                10.605483                            6.660659      -0.073249       1.991929                    0.999199      26.309727      73.286758       0.641274       0.417494      -1.069368      -0.001950      -0.000706      -0.012563       0.012733      -0.005391       0.002330       0.005862       0.018996       0.026586      -0.016878       0.006357       0.010520             15.570885       8.536064       2.155290      -1.356153      10.711930       8.027265      27.464660           0.004453
           18              C      16.204504      13.682515       6.910675      -0.113118      35.456031 0.40288777E+03  0.93039771E+04                                 9.433760                            6.700734       0.079281       2.004478                    0.999615      28.814505      82.406960       0.634643       0.417919      -1.062030       0.005874       0.005943      -0.026786       0.028059       0.007331      -0.010352      -0.012353       0.020426      -0.054020      -0.025355      -0.000694       0.026050             12.145345       7.707380       2.700769       0.033652       9.554378       5.472307      19.174277           0.001833
           19              C      16.978865      15.025765       8.858897       0.244678      40.197998 0.34540007E+03  0.77117025E+04                                10.750686                            6.453987      -0.239966       1.952031                    0.999085      25.250342      72.113463       0.606615       0.452236      -1.036358       0.000587       0.009198       0.007287       0.011750      -0.014131       0.001232      -0.023977      -0.083630      -0.015719      -0.041756      -0.014300       0.056056             16.449883       8.588117       0.278387      -1.696613       9.840819       9.734381      30.920713           0.007440
           20              C      14.191024       7.675390       6.675418      -0.116905      34.370926 0.40020563E+03  0.92375188E+04                                 9.265331                            6.698276       0.065495       2.000647                    0.999615      28.866675      82.854938       0.631190       0.420411      -1.059201       0.001252       0.020976      -0.021699       0.030206       0.006336      -0.014918      -0.004239       0.017459      -0.079515      -0.030888       0.002474       0.028414             11.711668       7.792359       2.060795       1.609488       8.147056      -3.937024      19.195590           0.001668
           21              C       3.232359       8.159505       7.474312       0.050575      41.979513 0.39747006E+03  0.90869378E+04                                10.587570                            6.651517      -0.071985       1.992854                    0.999201      26.273050      73.147567       0.641837       0.417415      -1.069471       0.002172       0.001224      -0.012158       0.012411      -0.004836      -0.002589      -0.006927       0.018321       0.025463      -0.016744       0.005975       0.010769             15.539723       8.522667       2.152470       1.353335      10.692387      -8.007592      27.404114           0.004450
           22              C       4.136805       9.045914       6.910675      -0.115853      35.553681 0.40426320E+03  0.93443765E+04                                 9.451443                            6.712836       0.075162       2.002604                    0.999620      28.865898      82.611712       0.633929       0.418003      -1.061900      -0.005653      -0.006006      -0.026969       0.028202       0.007096       0.010036       0.012372       0.019517      -0.057639      -0.026124       0.000241       0.025883             12.167932       7.721182       2.705625      -0.032015       9.571730      -5.482407      19.210884           0.001844
           23              C       3.362442       7.702663       8.858897       0.244410      40.184215 0.34535151E+03  0.77101479E+04                                10.747436                            6.453070      -0.236936       1.952870                    0.999077      25.248006      72.098511       0.606739       0.452171      -1.036422      -0.000612      -0.009454       0.007477       0.012069      -0.012918      -0.001656       0.024171      -0.084082      -0.016748      -0.041320      -0.014895       0.056215             16.442543       8.586083       0.279134       1.694516       9.837503      -9.729416      30.904043           0.007443
           24              C      16.288854      13.357499       5.577552      -0.118055      34.382529 0.40034242E+03  0.92416685E+04                                 9.266392                            6.698310       0.064450       2.000227                    0.999625      28.878717      82.899898       0.631331       0.420272      -1.059266       0.001653       0.020381       0.021407       0.029603       0.006350       0.014340       0.004106       0.015852      -0.082649      -0.031567       0.003637       0.027929             11.714119       7.794161       2.063139      -1.605846       8.150465       3.940597      19.197730           0.001668
           25              C       1.134531       2.477397       4.778658       0.048949      42.083677 0.39848835E+03  0.91164959E+04                                10.605475                            6.660655      -0.073246       1.991930                    0.999199      26.309715      73.286665       0.641275       0.417493      -1.069369       0.001950       0.000706       0.012563       0.012733      -0.005390       0.002330       0.005863       0.018996       0.026589      -0.016878       0.006357       0.010521             15.570876       8.536058       2.155286      -1.356157      10.711922       8.027260      27.464648           0.004452
           26              C       2.038977       3.363806       5.342295      -0.113110      35.455752 0.40288406E+03  0.93038681E+04                                 9.433701                            6.700694       0.079293       2.004483                    0.999615      28.814382      82.406452       0.634646       0.417918      -1.062031      -0.005873      -0.005944       0.026787       0.028060       0.007331      -0.010352      -0.012353       0.020426      -0.054019      -0.025355      -0.000695       0.026050             12.145264       7.707339       2.700751       0.033637       9.554309       5.472253      19.174144           0.001842
           27              C       1.264616       2.020556       3.394073       0.244670      40.198020 0.34540006E+03  0.77117024E+04                                10.750695                            6.453991      -0.239962       1.952032                    0.999085      25.250336      72.113461       0.606614       0.452236      -1.036358      -0.000587      -0.009199      -0.007287       0.011750      -0.014133       0.001232      -0.023978      -0.083633      -0.015722      -0.041757      -0.014301       0.056059             16.449904       8.588123       0.278381      -1.696629       9.840828       9.734395      30.920761           0.007445
           28              C       4.052457       9.370931       5.577552      -0.116896      34.370681 0.40020236E+03  0.92374224E+04                                 9.265277                            6.698240       0.065507       2.000652                    0.999615      28.866564      82.854467       0.631193       0.420410      -1.059202      -0.001252      -0.020977       0.021699       0.030207       0.006337      -0.014917      -0.004239       0.017459      -0.079512      -0.030887       0.002473       0.028413             11.711595       7.792316       2.060785       1.609475       8.147007      -3.936994      19.195460           0.001671
           29              C      15.011122       8.886816       4.778658       0.050571      41.979790 0.39747275E+03  0.90870166E+04                                10.587621                            6.651545      -0.071996       1.992849                    0.999201      26.273145      73.147950       0.641835       0.417416      -1.069471      -0.002172      -0.001224       0.012158       0.012411      -0.004837      -0.002589      -0.006927       0.018321       0.025462      -0.016745       0.005976       0.010769             15.539806       8.522702       2.152478       1.353335      10.692440      -8.007646      27.404277           0.004451
           30              C      14.106676       8.000407       5.342295      -0.115846      35.553569 0.40426175E+03  0.93443324E+04                                 9.451416                            6.712819       0.075168       2.002607                    0.999620      28.865851      82.611471       0.633931       0.418002      -1.061900       0.005653       0.006006       0.026970       0.028203       0.007097       0.010035       0.012372       0.019516      -0.057638      -0.026123       0.000240       0.025883             12.167893       7.721160       2.705616      -0.032019       9.571702      -5.482389      19.210818           0.001835
           31              C      14.881039       9.343658       3.394073       0.244419      40.184273 0.34535236E+03  0.77101712E+04                                10.747438                            6.453073      -0.236945       1.952867                    0.999077      25.248049      72.098642       0.606740       0.452170      -1.036422       0.000612       0.009454      -0.007476       0.012069      -0.012917      -0.001655       0.024170      -0.084079      -0.016747      -0.041319      -0.014894       0.056213             16.442537       8.586084       0.279141       1.694500       9.837504      -9.729412      30.904024           0.007437
           32              C       9.398570       5.430960       0.000000      -0.119551      36.623996 0.42291591E+03  0.98792587E+04                                 9.657874                            6.883373       0.085198       2.002570                    0.999620      29.136728      83.630800       0.624103       0.420126      -1.061320      -0.025593       0.017788      -0.000028       0.031168      -0.008868      -0.000278       0.000182       0.049007      -0.042350      -0.019004      -0.014115       0.033119             12.383642      10.948005      -2.609923       0.000011      21.290870      -0.000068       4.912052           0.001898
           33              C       8.573076       4.357041       0.000000       0.063318      37.893403 0.35052344E+03  0.77941144E+04                                 9.917013                            6.263057      -0.110250       1.990219                    0.999356      25.668360      71.322730       0.656401       0.419650      -1.064158       0.002177       0.006130      -0.000022       0.006505      -0.003315       0.000549      -0.000233      -0.009585       0.043965      -0.013162      -0.001509       0.014672             14.270234      12.035035      -5.502298       0.000014      25.803170      -0.000059       4.972499           0.002243
           34              C       7.303473       4.585462       0.000000      -0.127122      36.377994 0.41244409E+03  0.95974879E+04                                 9.672570                            6.829188      -0.022054       1.967406                    0.999580      29.242668      84.433547       0.620739       0.424038      -1.056321       0.000532       0.030652       0.000299       0.030658       0.025928       0.000139       0.000086      -0.027709       0.025257      -0.033607       0.008418       0.025189             12.550560      12.756002      -4.735063       0.000009      20.038008      -0.000059       4.857670           0.000987
           35              C       9.041551       2.994471       0.000000       0.251566      39.018436 0.33510737E+03  0.74056182E+04                                10.447696                            6.305801      -0.172335       1.975493                    0.999208      24.772661      69.773127       0.622875       0.444967      -1.043362       0.003902      -0.010248      -0.000046       0.010966      -0.010925      -0.000110      -0.000258      -0.009662       0.132572      -0.034042      -0.010150       0.044192             15.688499      12.061509      -8.088859       0.000012      29.663254      -0.000021       5.340735           0.005895
           36              C       6.747089       5.933258       0.000000      -0.119547      36.624005 0.42291535E+03  0.98792459E+04                                 9.657883                            6.883371       0.085199       2.002570                    0.999620      29.136735      83.630924       0.624102       0.420127      -1.061320       0.025594      -0.017788       0.000028       0.031169      -0.008868      -0.000278       0.000182       0.049007      -0.042351      -0.019004      -0.014115       0.033119             12.383664      10.948029      -2.609943       0.000011      21.290907      -0.000068       4.912055           0.001907
           37              C       7.572583       7.007177       0.000000       0.063318      37.893478 0.35052427E+03  0.77941369E+04                                 9.917023                            6.263062      -0.110248       1.990219                    0.999356      25.668388      71.322809       0.656401       0.419649      -1.064158      -0.002177      -0.006131       0.000022       0.006506      -0.003315       0.000549      -0.000233      -0.009587       0.043959      -0.013162      -0.001508       0.014670             14.270250      12.035034      -5.502285       0.000014      25.803212      -0.000059       4.972503           0.002242
           38              C       8.842186       6.778756       0.000000      -0.127112      36.377600 0.41243949E+03  0.95973485E+04                                 9.672479                            6.829135      -0.022035       1.967413                    0.999580      29.242504      84.432771       0.620744       0.424036      -1.056323      -0.000532      -0.030653      -0.000299       0.030659       0.025928       0.000139       0.000086      -0.027708       0.025254      -0.033606       0.008417       0.025189             12.550422      12.755875      -4.734976       0.000009      20.037764      -0.000059       4.857628           0.000981
           39              C       7.104108       8.369747       0.000000       0.251560      39.018540 0.33510824E+03  0.74056431E+04                                10.447721                            6.305815      -0.172334       1.975493                    0.999208      24.772679      69.773225       0.622873       0.444968      -1.043361      -0.003903       0.010249       0.000046       0.010967      -0.010925      -0.000109      -0.000258      -0.009662       0.132578      -0.034043      -0.010151       0.044194             15.688540      12.061513      -8.088864       0.000012      29.663359      -0.000022       5.340747           0.005900
           40              C       8.072822       5.682103      11.485934       0.477717      26.209180 0.28773457E+03  0.61692121E+04                                 8.039531                            5.989358      -0.331423       1.926854                    0.998741      23.981514      68.258292       0.611039       0.467519      -1.022489       0.000390      -0.000554      -0.148833       0.148835       0.073833       0.000147       0.000424      -0.069410      -0.144902      -0.057434      -0.048301       0.105735              9.646909      15.387890      -3.104476      -0.000226       5.915335       0.000041       7.637501          -0.000309
           41              C      10.170659      11.364218       0.767036       0.477719      26.209141 0.28773399E+03  0.61691976E+04                                 8.039527                            5.989354      -0.331428       1.926853                    0.998741      23.981501      68.258270       0.611039       0.467520      -1.022489      -0.000389       0.000553       0.148833       0.148835       0.073834       0.000144       0.000426      -0.069410      -0.144900      -0.057435      -0.048300       0.105735              9.646904      15.387884      -3.104475      -0.000218       5.915333       0.000037       7.637496          -0.000310
           42              N       5.998413      15.580338       9.581087      -0.223837      34.681850 0.47560560E+03  0.11234675E+05                                 8.908458                            7.039165       0.412105       2.139966                    0.999716      28.013352      76.188729       0.663691       0.390685      -1.100626      -0.202384      -0.019306       0.078068       0.217776      -0.037913       0.036984       0.019157      -0.223112       0.320931      -0.176853       0.061181       0.115671             11.015643       8.705805       1.468950       1.215877       7.789182       4.636669      16.551941           0.006998
           43              N      17.402575      15.872398      10.732131       0.046964      31.961502 0.40003496E+03  0.90623389E+04                                 8.528955                            6.479111      -0.183345       1.994284                    0.998696      25.167649      67.343390       0.687068       0.393518      -1.097083      -0.046462      -0.044116      -0.104597       0.122660      -0.002222      -0.006442      -0.008213       0.004834      -0.090323      -0.032540       0.013935       0.018604             10.949561       9.974299       1.234992       0.851645       7.403900       4.250339      15.470483          -0.003869
           44              N      16.107475      15.546245      10.711546      -0.102861      35.869766 0.44582987E+03  0.10353333E+05                                 9.098007                            6.773222       0.230256       2.103790                    0.999016      26.699632      71.792366       0.683506       0.385880      -1.105010       0.097026      -0.011711      -0.152070       0.180766      -0.002507       0.047600      -0.010847      -0.001864      -0.114640      -0.066124       0.018694       0.047430             11.745045      11.862919      -0.616496      -3.852318       7.435966       4.488252      15.936249           0.033879
           45              N      15.827544      14.975762       9.545554      -0.228622      33.864495 0.46232642E+03  0.10816897E+05                                 8.645500                            6.851483       0.551129       2.175901                    0.999827      28.033745      75.263211       0.687544       0.380760      -1.110500       0.193574       0.108708       0.082224       0.236747      -0.108472      -0.046931       0.011566      -0.206812       0.330209      -0.209596       0.074243       0.135354             10.421067       9.142347       0.022315      -2.748439       6.993418       4.151192      15.127438           0.004053
           46              N      14.342894       7.148088       9.581087      -0.225444      34.734495 0.47649524E+03  0.11261440E+05                                 8.919028                            7.047230       0.411350       2.139304                    0.999700      28.035357      76.278884       0.663073       0.390849      -1.100462       0.201751       0.019246       0.077098       0.216837      -0.037823      -0.037473      -0.019547      -0.223909       0.316271      -0.176612       0.061993       0.114619             11.028565       8.716857       1.471417      -1.217800       7.798191      -4.642294      16.570647           0.007004
           47              N       2.938730       6.856027      10.732131       0.048653      31.899605 0.39919506E+03  0.90379016E+04                                 8.515861                            6.470802      -0.179511       1.995771                    0.998705      25.139893      67.232961       0.687799       0.393335      -1.097290       0.046032       0.045264      -0.105753       0.123901      -0.002423       0.006854       0.007127       0.005858      -0.087704      -0.031487       0.012639       0.018848             10.930154       9.958749       1.232019      -0.847727       7.391463      -4.239950      15.440250          -0.003845
           48              N       4.233830       7.182181      10.711546      -0.102490      35.854448 0.44562480E+03  0.10347353E+05                                 9.096200                            6.772329       0.228216       2.103349                    0.999062      26.690837      71.763867       0.683452       0.385956      -1.104959      -0.096813       0.012275      -0.152723       0.181239      -0.002425      -0.047282       0.010574      -0.001262      -0.115611      -0.065955       0.018662       0.047293             11.741922      11.860083      -0.616310       3.851330       7.434086      -4.486591      15.931598           0.033848
           49              N       4.513763       7.752665       9.545554      -0.229176      33.862231 0.46234585E+03  0.10816963E+05                                 8.642777                            6.849898       0.557109       2.177651                    0.999823      28.040181      75.267720       0.687916       0.380568      -1.110692      -0.193164      -0.109146       0.082113       0.236575      -0.107998       0.046810      -0.011500      -0.206824       0.328746      -0.209017       0.074158       0.134858             10.416832       9.139428       0.022436       2.747086       6.991036      -4.148938      15.120031           0.004066
           50              N      12.245068       1.465983       2.671883      -0.223835      34.681665 0.47560266E+03  0.11234588E+05                                 8.908427                            7.039144       0.412104       2.139968                    0.999716      28.013260      76.188409       0.663692       0.390685      -1.100626       0.202384       0.019306      -0.078068       0.217776      -0.037913       0.036984       0.019157      -0.223113       0.320931      -0.176853       0.061182       0.115671             11.015600       8.705783       1.468941       1.215861       7.789150       4.636640      16.551867           0.006997
           51              N       0.840906       1.173923       1.520839       0.046965      31.961446 0.40003412E+03  0.90623170E+04                                 8.528949                            6.479107      -0.183350       1.994283                    0.998695      25.167624      67.343353       0.687067       0.393518      -1.097082       0.046463       0.044118       0.104597       0.122661      -0.002224      -0.006441      -0.008215       0.004831      -0.090325      -0.032541       0.013937       0.018604             10.949552       9.974296       1.234992       0.851645       7.403893       4.250329      15.470468          -0.003867
           52              N       2.136006       1.500076       1.541424      -0.102868      35.870462 0.44583907E+03  0.10353608E+05                                 9.098147                            6.773309       0.230233       2.103777                    0.999016      26.699912      71.793515       0.683498       0.385882      -1.105008      -0.097022       0.011707       0.152070       0.180764      -0.002513       0.047599      -0.010845      -0.001856      -0.114651      -0.066124       0.018689       0.047435             11.745253      11.863120      -0.616522      -3.852419       7.436081       4.488347      15.936557           0.033881
           53              N       2.415937       2.070559       2.707416      -0.228620      33.864441 0.46232514E+03  0.10816862E+05                                 8.645502                            6.851481       0.551121       2.175901                    0.999827      28.033678      75.263081       0.687543       0.380761      -1.110499      -0.193571      -0.108710      -0.082223       0.236745      -0.108475      -0.046930       0.011568      -0.206808       0.330202      -0.209596       0.074242       0.135354             10.421073       9.142346       0.022313      -2.748440       6.993422       4.151198      15.127453           0.004065
           54              N       3.900587       9.898233       2.671883      -0.225445      34.734695 0.47649839E+03  0.11261534E+05                                 8.919062                            7.047253       0.411349       2.139301                    0.999700      28.035458      76.279241       0.663072       0.390849      -1.100462      -0.201751      -0.019246      -0.077099       0.216836      -0.037824      -0.037473      -0.019547      -0.223908       0.316270      -0.176612       0.061993       0.114619             11.028612       8.716881       1.471427      -1.217819       7.798227      -4.642326      16.570729           0.007005
           55              N      15.304751      10.190294       1.520839       0.048651      31.899675 0.39919611E+03  0.90379287E+04                                 8.515864                            6.470804      -0.179498       1.995774                    0.998705      25.139923      67.232990       0.687800       0.393334      -1.097291      -0.046031      -0.045261       0.105753       0.123899      -0.002422       0.006855       0.007124       0.005862      -0.087702      -0.031486       0.012637       0.018849             10.930160       9.958748       1.232019      -0.847726       7.391469      -4.239959      15.440264          -0.003847
           56              N      14.009651       9.864140       1.541424      -0.102478      35.853571 0.44561295E+03  0.10347003E+05                                 9.096043                            6.772232       0.228188       2.103349                    0.999062      26.690452      71.762437       0.683459       0.385955      -1.104960       0.096815      -0.012281       0.152720       0.181238      -0.002417      -0.047279       0.010575      -0.001266      -0.115598      -0.065951       0.018666       0.047285             11.741691      11.859862      -0.616282       3.851219       7.433957      -4.486484      15.931254           0.033844
           57              N      13.729718       9.293656       2.707416      -0.229176      33.862172 0.46234544E+03  0.10816946E+05                                 8.642750                            6.849882       0.557134       2.177657                    0.999823      28.040211      75.267673       0.687919       0.380567      -1.110693       0.193167       0.109143      -0.082114       0.236576      -0.107994       0.046811      -0.011498      -0.206827       0.328755      -0.209017       0.074159       0.134858             10.416792       9.139404       0.022437       2.747077       6.991011      -4.148914      15.119962           0.004055
           58              N      10.370390       2.631953       0.000000      -0.249752      35.841921 0.50718631E+03  0.12148917E+05                                 9.072500                            7.251075       0.433725       2.138153                    0.999679      28.504357      77.526120       0.657760       0.388748      -1.104340      -0.168807      -0.149433      -0.000017       0.225446      -0.131145      -0.000215       0.000187      -0.174115       0.160902      -0.184227       0.053633       0.130594             11.066311      12.610693      -4.778945       0.000093      15.167233      -0.000052       5.421006           0.006784
           59              N      10.314148       1.327341       0.000000       0.056878      30.504696 0.37689281E+03  0.84009791E+04                                 8.198795                            6.245394      -0.040822       2.045134                    0.999055      24.672091      65.209821       0.708045       0.388091      -1.102319      -0.085446       0.083434       0.000228       0.119425       0.015222      -0.000222       0.000020       0.016391       0.102191      -0.034320       0.000255       0.034065             10.480350      13.098560      -3.823416       0.000136      13.115260       0.000112       5.227229          -0.008054
           60              N       9.088417       0.897773       0.000000      -0.073606      32.057277 0.42089701E+03  0.96177561E+04                                 8.362216                            6.563928       0.386461       2.160560                    0.999592      25.941724      68.796635       0.698273       0.383869      -1.108405       0.025676       0.184216      -0.000434       0.185997      -0.023699      -0.000152      -0.000238       0.111862       0.148831      -0.085550       0.035939       0.049612             10.216885      11.453373      -0.575994      -0.000066      14.368273       0.000172       4.829008           0.049304
           61              N       8.261365       1.936463       0.000000      -0.229751      32.947050 0.44772259E+03  0.10367735E+05                                 8.451280                            6.724039       0.752920       2.258908                    0.999835      27.201192      72.111177       0.698471       0.378689      -1.114564       0.209103      -0.026894       0.000085       0.210826      -0.050866       0.000114      -0.000425      -0.255972       0.218894      -0.174206       0.072958       0.101248             10.146651      10.030900      -0.352545      -0.000033      15.896493       0.000033       4.512559           0.002529
           62              N       5.775269       8.732265       0.000000      -0.249745      35.841608 0.50718113E+03  0.12148760E+05                                 9.072446                            7.251036       0.433730       2.138157                    0.999679      28.504210      77.525578       0.657762       0.388748      -1.104341       0.168807       0.149432       0.000016       0.225445      -0.131144      -0.000215       0.000187      -0.174117       0.160899      -0.184226       0.053632       0.130594             11.066239      12.610590      -4.778902       0.000093      15.167148      -0.000052       5.420979           0.006785
           63              N       5.831511      10.036877       0.000000       0.056880      30.504627 0.37689189E+03  0.84009531E+04                                 8.198783                            6.245386      -0.040827       2.045134                    0.999055      24.672055      65.209695       0.708046       0.388091      -1.102319       0.085449      -0.083434      -0.000228       0.119427       0.015223      -0.000222       0.000021       0.016391       0.102201      -0.034322       0.000254       0.034068             10.480332      13.098523      -3.823402       0.000136      13.115249       0.000112       5.227224          -0.008051
           64              N       7.057242      10.466445       0.000000      -0.073609      32.057541 0.42090111E+03  0.96178749E+04                                 8.362269                            6.563965       0.386500       2.160569                    0.999592      25.941847      68.797084       0.698270       0.383870      -1.108405      -0.025677      -0.184213       0.000434       0.185995      -0.023699      -0.000153      -0.000238       0.111860       0.148851      -0.085553       0.035935       0.049618             10.216955      11.453438      -0.575994      -0.000066      14.368393       0.000171       4.829035           0.049308
           65              N       7.884294       9.427755       0.000000      -0.229743      32.946709 0.44771713E+03  0.10367575E+05                                 8.451217                            6.723994       0.752926       2.258913                    0.999835      27.201038      72.110606       0.698474       0.378689      -1.114564      -0.209102       0.026894      -0.000085       0.210825      -0.050866       0.000114      -0.000426      -0.255970       0.218892      -0.174205       0.072957       0.101247             10.146569      10.030805      -0.352536      -0.000032      15.896369       0.000033       4.512532           0.002529
           66              O       9.017665       5.127530      10.916416      -0.435121      33.566119 0.44781754E+03  0.10347666E+05                                 8.428956                            6.651441      -0.030966       2.066564                    0.995311      26.331447      69.230574       0.715489       0.370477      -1.123161      -0.032765       0.034109      -0.027045       0.054483      -0.004745       0.014633      -0.014139       0.020824      -0.230502      -0.080205       0.027943       0.052262             10.085115      16.416928      -3.238831      -2.230142       6.844245       1.239175       6.994171           0.055613
           67              O       7.127981       6.236677      10.916416      -0.434382      33.558483 0.44769209E+03  0.10344155E+05                                 8.428293                            6.650978      -0.037258       2.064821                    0.995186      26.326169      69.217093       0.715431       0.370530      -1.123109       0.033447      -0.034271      -0.026569       0.054764      -0.005081      -0.014536       0.013836       0.021789      -0.230972      -0.080255       0.027391       0.052865             10.084222      16.415242      -3.238516       2.229561       6.843764      -1.239022       6.993661           0.055629
           68              O       9.225816      11.918791       1.336554      -0.435130      33.566864 0.44782947E+03  0.10348016E+05                                 8.429098                            6.651545      -0.030952       2.066562                    0.995312      26.331711      69.231633       0.715481       0.370479      -1.123159       0.032762      -0.034109       0.027055       0.054486      -0.004746       0.014632      -0.014137       0.020833      -0.230480      -0.080198       0.027936       0.052262             10.085295      16.417252      -3.238888      -2.230172       6.844347       1.239193       6.994285           0.055618
           69              O      11.115500      10.809644       1.336554      -0.434378      33.558048 0.44768484E+03  0.10343941E+05                                 8.428206                            6.650910      -0.037230       2.064834                    0.995186      26.326014      69.216444       0.715437       0.370528      -1.123110      -0.033451       0.034272       0.026564       0.054764      -0.005079      -0.014534       0.013837       0.021779      -0.230991      -0.080261       0.027399       0.052862             10.084116      16.415057      -3.238487       2.229543       6.843703      -1.239011       6.993588           0.055626

******************************************************
Auxiliary information for the entire system
The total spin magnetic moment of the unit cell is   9.899240
The total net atomic charge of the unit cell is   -0.000002
Accuracy of reproducing the electrostatic potential in the unit cell:
  The inner radius (bohr) =    5.0000
  The outer radius (bohr) =   12.0000
  Valid grid points have density less than (e/(bohr^3)) =    0.0001
  The number of valid grid points were=       168839
  The rms potential error without charges in kcal/mol is=      4.64063
  The rms potential error with partial charges in kcal/mol is=      1.22146
  The RRMSE value at monopole order=      0.26321
  The rms potential error with partial charges and cloud penetration in kcal/mol is=      1.21140
  The RRMSE value at monopole order with cloud penetration is=      0.26104
  The rms potential error with partial charges and atomic dipoles in kcal/mol is=      0.51310
  The RRMSE value at dipole order=      0.11057
  The rms potential error with partial charges, atomic dipoles and cloud penetration in kcal/mol is=      0.49791
  The RRMSE value at dipole order with cloud penetration=      0.10729

******************************************************
The electron densities and ab initio electrostatic potential were computed in VASP using the PBE functional and
projector augmented wave method. See the main text of the journal article for a description of computational details.
The atomic charges, dipoles, and quadrupoles were computed with the DDEC6 method as described in
(a) T. A. Manz and N. Gabaldon Limas, RSC Adv. 6 (2016) 47771-47801 DOI: 10.1039/c6ra04656h
(b) N. Gabaldon Limas and T. A. Manz, RSC Adv. 8 (2018) 2678-2707 DOI: 10.1039/c7ra11829e.
For each atom in the material, the electron cloud parameters were fit to the spherically averaged atom-in-material
electron density using radial positions for which this density was between 10^-4 and 10^-2 electrons per cubic bohr.
The polarizabilities, dispersion coefficients, and quantum Drude oscillator (QDO) parameters were fit using the MCLF method.
The magnetic structure of the system was optimized in VASP from the default ferromagnetic initial guess using spin polarization.
The atomic spin moments (ASMs) were computed on this optimized magnetic structure using the DDEC6 partition as inputs
to the method of T. A. Manz and D. S. Sholl, J. Chem. Theory Comput. 7 (2011) 4146-4164 DOI: 10.1021/ct200539n.
The RMSE and RRMSE were computed using a uniform grid with Ewald summation.
