# Supplementary material for: A collection of forcefield precursors for metal–organic frameworks
Source: RSC Adv. 2019 Nov 13;9(63):36492–507. doi: 10.1039/c9ra07327b (PMC9075174; doi:10.1039/c9ra07327b)
Supplement: RA-009-C9RA07327B-s3735 [file RA-009-C9RA07327B-s3735.xyz]

   58
jmolscript: load "" {1 1 1} spacegroup "x,y,z" unitcell [{     10.114900     0.000000     0.000000 }, {     -4.319170     9.146364     0.000000 }, {     -1.778098    -2.806053    10.975269 }]
In     0.476306     5.124446     2.743817     1.201107
In     3.541326     1.215865     8.231452     1.201105
H     -0.171594     5.597033     6.233953     0.118180
H      2.545249     6.733535     0.633273     0.137838
H     -2.005787     2.702455    10.228951     0.118181
H     -0.095246     2.566514     4.854361     0.137838
H      4.189226     0.743278     4.741316     0.118180
H      1.472383    -0.393224    10.341996     0.137835
H      6.023419     3.637856     0.746318     0.118179
H      4.112878     3.773797     6.120908     0.137836
C     -0.161305     6.468862     5.911280     0.063860
C      2.681765     5.847559     0.385232     0.082182
C      1.898845     2.718860    10.433091     0.075822
C     -0.017215     7.957295     4.174992     0.084483
C      0.098045     8.171113     2.676868     0.557354
C      2.767258     3.760493     9.778965     0.523013
C     -2.789742     2.320871    10.551624     0.063863
C      0.764188     2.821391     5.102403     0.082181
C      1.480891     2.059278     6.029813     0.075820
C     -2.296026     4.361054     1.312642     0.084478
C     -2.440154     4.165528     2.810766     0.557358
C      0.909820     0.829230     6.683939     0.523008
C      4.178937    -0.128551     5.063989     0.063859
C      1.335867     0.492752    10.590037     0.082182
C      2.118787     3.621451     0.542178     0.075818
C      4.034847    -1.616984     6.800277     0.084480
C      3.919587    -1.830802     8.298401     0.557353
C      1.250374     2.579818     1.196304     0.523008
C      6.807374     4.019440     0.423645     0.063864
C      3.253444     3.518920     5.872866     0.082184
C      2.536741     4.281033     4.945456     0.075819
C      6.313658     1.979257     9.662627     0.084481
C      6.457786     2.174783     8.164503     0.557350
C      3.107812     5.511081     4.291330     0.523021
N     -0.027349     6.683454     4.599735    -0.194316
N      1.926254     4.880982     0.916435    -0.199020
N     -1.148487     4.914162     0.887899    -0.194317
N      1.315601     3.917298     4.571200    -0.199021
N      4.044981    -0.343143     6.375534    -0.194317
N      2.091378     1.459329    10.058834    -0.199021
N      5.166119     1.426149    10.087370    -0.194318
N      2.702031     2.423013     6.404069    -0.199021
O      0.216652     7.122150     1.960183    -0.535344
O      4.361710     0.163078     2.245540    -0.405356
O      3.500537     3.356879     8.839482    -0.534120
O      2.713109     4.916924    10.221268    -0.375120
O     -1.440986     4.506197     3.527451    -0.535339
O      6.621715     3.729640     3.242094    -0.405362
O      1.587904     0.338513     7.623422    -0.534120
O     -0.159002     0.384385     6.241635    -0.375110
O      3.800980    -0.781839     9.015086    -0.535341
O     -0.344078     6.177233     8.729729    -0.405359
O      0.517095     2.983432     2.135787    -0.534119
O      1.304523     1.423387     0.754001    -0.375119
O      5.458618     1.834114     7.447818    -0.535341
O     -2.604083     2.610671     7.733175    -0.405356
O      2.429728     6.001798     3.351847    -0.534121
O      4.176634     5.955926     4.733634    -0.375142

The following XYZ coordinates are in angstroms. Other properties are in atomic units.
The sperically averaged electron density of each atom fit to a function of the form exp(a - br)
eigen_1, eigen_2 and eigen_3 are the three eigenvalues of traceless quadrupole moment tensor
  atom number  atomic symbol              X              Y              Z     net charge C6 coefficient C8 coefficient C10 coefficient fluctuating dipole atomic polarizability isotropic forcefield polarizability              a              b squared Pearson coefficient          <r^3>          <r^4>         wp_QDO          m_QDO          q_QDO       dipole_x       dipole_y       dipole_z         dipole            Qxy            Qxz            Qyz     Q(x^2-y^2)  Q(3z^2 - R^2)        eigen_1        eigen_2        eigen_3 static polarizability      alpha(xx)      alpha(xy)      alpha(xz)      alpha(yy)      alpha(yz)      alpha(zz) atomic spin moment
            1             In       0.476306       5.124446       2.743817       1.201107     173.268887 0.40101664E+04  0.14924923E+06                                21.311040                           17.635793       1.689003       2.191606                    0.995918      78.711445     208.008961       0.565845       0.290843      -1.281517      -0.021000       0.013303       0.000003       0.024859       0.048168      -0.041739      -0.065871      -0.045484      -0.352692      -0.141544       0.005515       0.136028             25.356511      26.114468      -3.133471       2.745975      23.154940       4.333416      26.800125           0.012383
            2             In       3.541326       1.215865       8.231452       1.201105     173.268999 0.40101735E+04  0.14924955E+06                                21.311041                           17.635801       1.688996       2.191604                    0.995918      78.711501     208.009128       0.565845       0.290843      -1.281518       0.020991      -0.013311      -0.000003       0.024856       0.048167      -0.041739      -0.065870      -0.045490      -0.352694      -0.141544       0.005515       0.136029             25.356504      26.114377      -3.133497       2.745913      23.154998       4.333411      26.800137           0.012367
            3              H      -0.171594       5.597033       6.233953       0.118180       1.115292 0.81107917E+01  0.80312430E+02                                 1.810312                            1.690521      -1.170918       2.336636                    0.995922       3.581686      10.241092       0.468142       1.321324      -0.699668      -0.006693      -0.043023       0.013881       0.045700       0.002134       0.001350      -0.005414      -0.019541      -0.024101      -0.010076      -0.005131       0.015207              1.860273       1.411681      -0.083250      -0.033308       2.509313      -0.219666       1.659827           0.000987
            4              H       2.545249       6.733535       0.633273       0.137838       1.156645 0.85444562E+01  0.85819629E+02                                 1.876658                            1.754618      -1.212480       2.334836                    0.995949       3.502952      10.127611       0.451328       1.351176      -0.694927      -0.007629       0.048027       0.015393       0.051007      -0.003015       0.000100       0.008448      -0.026208      -0.015240      -0.011218      -0.007701       0.018919              1.917168       1.623792      -0.191301      -0.182665       2.432132       0.261460       1.695580           0.000815
            5              H      -2.005787       2.702455      10.228951       0.118181       1.115297 0.81108319E+01  0.80312930E+02                                 1.810316                            1.690525      -1.170922       2.336634                    0.995922       3.581696      10.241128       0.468141       1.321323      -0.699668       0.036046       0.024423      -0.013881       0.045700       0.008901      -0.005472      -0.001092       0.009120      -0.024101      -0.010076      -0.005132       0.015208              1.860278       2.373469       0.370932      -0.184410       1.547534      -0.123919       1.659831           0.000985
            6              H      -0.095246       2.566514       4.854361       0.137838       1.156625 0.85442600E+01  0.85817099E+02                                 1.876632                            1.754595      -1.212464       2.334847                    0.995949       3.502905      10.127416       0.451332       1.351172      -0.694928      -0.046686      -0.013610      -0.015392       0.051007       0.008205       0.007596       0.003696       0.021305      -0.015243      -0.011216      -0.007702       0.018918              1.917141       2.432435       0.190577       0.314418       1.623431      -0.053525       1.695558           0.000813
            7              H       4.189226       0.743278       4.741316       0.118180       1.115293 0.81107986E+01  0.80312536E+02                                 1.810314                            1.690524      -1.170917       2.336637                    0.995922       3.581691      10.241117       0.468141       1.321326      -0.699668       0.006693       0.043023      -0.013881       0.045700       0.002134       0.001350      -0.005414      -0.019542      -0.024100      -0.010076      -0.005132       0.015207              1.860276       1.411682      -0.083250      -0.033308       2.509316      -0.219666       1.659830           0.000985
            8              H       1.472383      -0.393224      10.341996       0.137835       1.156646 0.85444652E+01  0.85819786E+02                                 1.876664                            1.754623      -1.212480       2.334837                    0.995949       3.502953      10.127634       0.451325       1.351183      -0.694926       0.007629      -0.048027      -0.015393       0.051008      -0.003015       0.000100       0.008448      -0.026208      -0.015241      -0.011217      -0.007701       0.018919              1.917175       1.623797      -0.191302      -0.182666       2.432142       0.261462       1.695585           0.000812
            9              H       6.023419       3.637856       0.746318       0.118179       1.115312 0.81109701E+01  0.80314618E+02                                 1.810329                            1.690537      -1.170945       2.336621                    0.995921       3.581725      10.241222       0.468141       1.321319      -0.699669      -0.036046      -0.024423       0.013880       0.045700       0.008901      -0.005472      -0.001091       0.009120      -0.024105      -0.010077      -0.005131       0.015208              1.860292       2.373489       0.370936      -0.184412       1.547545      -0.123920       1.659843           0.000985
           10              H       4.112878       3.773797       6.120908       0.137836       1.156664 0.85446412E+01  0.85822059E+02                                 1.876688                            1.754644      -1.212494       2.334828                    0.995948       3.502995      10.127810       0.451321       1.351187      -0.694925       0.046687       0.013608       0.015394       0.051008       0.008203       0.007596       0.003698       0.021309      -0.015238      -0.011219      -0.007700       0.018919              1.917199       2.432515       0.190585       0.314433       1.623476      -0.053530       1.695607           0.000818
           11              C      -0.161305       6.468862       5.911280       0.063860      27.066269 0.33029086E+03  0.72689190E+04                                 7.915435                            6.129131       0.153489       2.075440                    0.999459      25.845838      72.517957       0.652530       0.426513      -1.055033      -0.016400       0.006090      -0.053123       0.055929       0.019548       0.015549      -0.018690       0.131874      -0.173334      -0.072077      -0.026638       0.098715              9.008205       4.347013      -0.854855      -1.142204      10.746974       1.803554      11.930629           0.004908
           12              C       2.681765       5.847559       0.385232       0.082182      26.891983 0.32920917E+03  0.72497542E+04                                 7.922625                            6.147814       0.091253       2.063202                    0.999285      25.652417      72.342581       0.646032       0.430527      -1.051029      -0.029137      -0.033981       0.028330       0.052975      -0.010491       0.078494      -0.010340       0.032810       0.074186      -0.064821      -0.030476       0.095297              8.976546       9.246181       0.629227      -4.536767       9.004028      -0.008562       8.679429           0.003552
           13              C       1.898845       2.718860      10.433091       0.075822      31.592832 0.39447656E+03  0.90083283E+04                                 8.755476                            6.688382       0.207828       2.088442                    0.999561      25.922353      72.310082       0.630712       0.425258      -1.063696      -0.008573      -0.054881       0.004062       0.055695      -0.012595       0.064160       0.002951       0.028405       0.074054      -0.056401      -0.022364       0.078765             10.151975      10.734274       1.402478      -5.379601      10.260763      -0.615458       9.460889           0.013572
           14              C      -0.017215       7.957295       4.174992       0.084483      31.966526 0.38758432E+03  0.87898053E+04                                 8.768630                            6.592223       0.152006       2.072550                    0.999456      25.605499      70.594692       0.642339       0.420464      -1.069411       0.003795      -0.042879       0.042934       0.060798       0.013455       0.014553      -0.006964       0.120994      -0.163752      -0.058850      -0.031717       0.090566             10.288286       4.583359      -0.931447      -1.283025      11.534700       1.883688      14.746800           0.014610
           15              C       0.098045       8.171113       2.676868       0.557354      24.366579 0.25335388E+03  0.52356743E+04                                 7.595397                            5.593661      -0.006183       2.059723                    0.999267      22.073534      60.679913       0.639978       0.463123      -1.030057       0.010523      -0.014180      -0.081142       0.083041       0.015308       0.012335       0.008598       0.197445      -0.120568      -0.081253      -0.039788       0.121041              8.814383       4.200911      -0.960129      -0.541139      11.820441       0.168948      10.421799           0.000401
           16              C       2.767258       3.760493       9.778965       0.523013      23.545853 0.26763060E+03  0.56139267E+04                                 7.435379                            5.759270       0.020089       2.059150                    0.999422      22.709882      63.150197       0.628268       0.464762      -1.027883       0.050023       0.038513      -0.047503       0.079007      -0.013763       0.070455      -0.038550       0.109070       0.042760      -0.080341      -0.030007       0.110348              8.278336       7.000321       0.536317      -2.879380      10.124928       0.876533       7.709759          -0.001040
           17              C      -2.789742       2.320871      10.551624       0.063863      27.066267 0.33029067E+03  0.72689142E+04                                 7.915432                            6.129128       0.153488       2.075439                    0.999459      25.845850      72.518000       0.652530       0.426513      -1.055033      -0.012510       0.012229       0.053123       0.055929      -0.038500      -0.023541       0.006079      -0.113972      -0.173335      -0.072077      -0.026636       0.098714              9.008203      10.240177       1.928065       2.118586       4.853811      -0.262698      11.930620           0.004900
           18              C       0.764188       2.821391       5.102403       0.082181      26.891793 0.32920664E+03  0.72496805E+04                                 7.922579                            6.147785       0.091289       2.063216                    0.999285      25.652283      72.341992       0.646035       0.430527      -1.051030       0.018286       0.040856      -0.028331       0.052974      -0.019332      -0.042869       0.066562      -0.004640       0.074174      -0.064823      -0.030472       0.095295              8.976488       8.562213       0.306265       1.929490       9.687881      -4.105975       8.679369           0.003546
           19              C       1.480891       2.059278       6.029813       0.075820      31.592746 0.39447571E+03  0.90083043E+04                                 8.755468                            6.688381       0.207836       2.088444                    0.999561      25.922311      72.309956       0.630711       0.425259      -1.063695       0.045964       0.031181      -0.004059       0.055690      -0.018968      -0.024725       0.059273       0.001405       0.074048      -0.056397      -0.022362       0.078759             10.151960       9.264036       0.708201       1.740613      11.730974      -5.127277       9.460871           0.013569
           20              C      -2.296026       4.361054       1.312642       0.084478      31.966774 0.38758766E+03  0.87898990E+04                                 8.768662                            6.592241       0.152003       2.072548                    0.999456      25.605640      70.595124       0.642339       0.420463      -1.069412       0.040393       0.014879      -0.042941       0.060802      -0.038171      -0.012513       0.010185      -0.097654      -0.163760      -0.058853      -0.031716       0.090570             10.288326      10.986557       2.092313       2.251199       5.131564      -0.355814      14.746858           0.014608
           21              C      -2.440154       4.165528       2.810766       0.557358      24.366901 0.25335781E+03  0.52357735E+04                                 7.595439                            5.593689      -0.006154       2.059728                    0.999267      22.073739      60.680500       0.639979       0.463120      -1.030058       0.017310      -0.003462       0.081146       0.083044      -0.066517       0.002507       0.014827      -0.149095      -0.120591      -0.081256      -0.039795       0.121051              8.814432      11.172625       2.332097       0.383843       4.848809      -0.417182      10.421863           0.000399
           22              C       0.909820       0.829230       6.683939       0.523008      23.545408 0.26762478E+03  0.56137716E+04                                 7.435294                            5.759211       0.020079       2.059154                    0.999422      22.709542      63.148981       0.628271       0.464762      -1.027883      -0.013460      -0.061676       0.047503       0.079004      -0.050849      -0.064937       0.047235      -0.048041       0.042750      -0.080335      -0.029993       0.110329              8.278239       9.140915       1.547201       2.022104       7.984129      -2.229345       7.709671          -0.001041
           23              C       4.178937      -0.128551       5.063989       0.063859      27.066346 0.33029193E+03  0.72689491E+04                                 7.915451                            6.129142       0.153483       2.075437                    0.999459      25.845886      72.518152       0.652529       0.426513      -1.055033       0.016401      -0.006089       0.053123       0.055929       0.019548       0.015549      -0.018691       0.131871      -0.173332      -0.072077      -0.026636       0.098713              9.008225       4.347019      -0.854857      -1.142206      10.746999       1.803557      11.930657           0.004902
           24              C       1.335867       0.492752      10.590037       0.082182      26.891906 0.32920808E+03  0.72497234E+04                                 7.922607                            6.147800       0.091258       2.063205                    0.999285      25.652374      72.342410       0.646033       0.430527      -1.051029       0.029137       0.033981      -0.028331       0.052975      -0.010491       0.078494      -0.010340       0.032810       0.074183      -0.064821      -0.030475       0.095296              8.976523       9.246155       0.629224      -4.536749       9.004016      -0.008558       8.679398           0.003544
           25              C       2.118787       3.621451       0.542178       0.075818      31.592836 0.39447677E+03  0.90083324E+04                                 8.755470                            6.688379       0.207835       2.088445                    0.999561      25.922361      72.310059       0.630713       0.425257      -1.063697       0.008573       0.054881      -0.004062       0.055695      -0.012594       0.064159       0.002952       0.028403       0.074053      -0.056400      -0.022363       0.078763             10.151966      10.734266       1.402476      -5.379592      10.260755      -0.615454       9.460877           0.013575
           26              C       4.034847      -1.616984       6.800277       0.084480      31.966577 0.38758499E+03  0.87898242E+04                                 8.768637                            6.592227       0.152002       2.072549                    0.999456      25.605529      70.594788       0.642339       0.420464      -1.069411      -0.003794       0.042879      -0.042937       0.060799       0.013455       0.014553      -0.006965       0.120995      -0.163756      -0.058851      -0.031716       0.090568             10.288295       4.583361      -0.931446      -1.283026      11.534705       1.883686      14.746818           0.014612
           27              C       3.919587      -1.830802       8.298401       0.557353      24.366687 0.25335512E+03  0.52357071E+04                                 7.595421                            5.593676      -0.006179       2.059723                    0.999267      22.073601      60.680164       0.639977       0.463123      -1.030056      -0.010523       0.014178       0.081142       0.083041       0.015309       0.012336       0.008598       0.197450      -0.120578      -0.081254      -0.039791       0.121045              8.814411       4.200921      -0.960131      -0.541142      11.820478       0.168950      10.421835           0.000401
           28              C       1.250374       2.579818       1.196304       0.523008      23.545899 0.26763132E+03  0.56139457E+04                                 7.435393                            5.759282       0.020073       2.059144                    0.999422      22.709903      63.150292       0.628266       0.464762      -1.027883      -0.050023      -0.038512       0.047502       0.079005      -0.013763       0.070456      -0.038550       0.109071       0.042762      -0.080342      -0.030008       0.110350              8.278350       7.000335       0.536319      -2.879384      10.124946       0.876535       7.709769          -0.001041
           29              C       6.807374       4.019440       0.423645       0.063864      27.066363 0.33029181E+03  0.72689476E+04                                 7.915457                            6.129143       0.153469       2.075432                    0.999459      25.845921      72.518314       0.652528       0.426514      -1.055032       0.012511      -0.012228      -0.053123       0.055930      -0.038500      -0.023539       0.006079      -0.113972      -0.173340      -0.072077      -0.026638       0.098714              9.008233      10.240215       1.928074       2.118595       4.853825      -0.262698      11.930661           0.004902
           30              C       3.253444       3.518920       5.872866       0.082184      26.892014 0.32920933E+03  0.72497604E+04                                 7.922632                            6.147813       0.091240       2.063196                    0.999285      25.652460      72.342785       0.646032       0.430527      -1.051029      -0.018289      -0.040857       0.028330       0.052975      -0.019339      -0.042869       0.066564      -0.004636       0.074189      -0.064822      -0.030479       0.095301              8.976557       8.562282       0.306263       1.929518       9.687949      -4.106015       8.679439           0.003553
           31              C       2.536741       4.281033       4.945456       0.075819      31.593017 0.39447892E+03  0.90083930E+04                                 8.755490                            6.688387       0.207832       2.088442                    0.999561      25.922471      72.310388       0.630714       0.425256      -1.063697      -0.045966      -0.031193       0.004066       0.055699      -0.018971      -0.024729       0.059280       0.001410       0.074053      -0.056405      -0.022363       0.078769             10.151995       9.264055       0.708183       1.740632      11.731013      -5.127313       9.460917           0.013570
           32              C       6.313658       1.979257       9.662627       0.084481      31.966597 0.38758529E+03  0.87898333E+04                                 8.768642                            6.592230       0.152003       2.072549                    0.999456      25.605536      70.594825       0.642339       0.420464      -1.069411      -0.040394      -0.014879       0.042937       0.060800      -0.038171      -0.012512       0.010185      -0.097653      -0.163755      -0.058851      -0.031717       0.090568             10.288301      10.986523       2.092305       2.251184       5.131555      -0.355819      14.746825           0.014607
           33              C       6.457786       2.174783       8.164503       0.557350      24.366691 0.25335527E+03  0.52357111E+04                                 7.595426                            5.593681      -0.006178       2.059724                    0.999267      22.073594      60.680160       0.639976       0.463123      -1.030056      -0.017314       0.003461      -0.081143       0.083042      -0.066514       0.002508       0.014826      -0.149088      -0.120572      -0.081255      -0.039789       0.121043              8.814416      11.172602       2.332090       0.383841       4.848801      -0.417184      10.421844           0.000402
           34              C       3.107812       5.511081       4.291330       0.523021      23.546227 0.26763555E+03  0.56140567E+04                                 7.435443                            5.759315       0.020106       2.059149                    0.999422      22.710150      63.151100       0.628267       0.464760      -1.027884       0.013470       0.061682      -0.047500       0.079008      -0.050869      -0.064949       0.047262      -0.048035       0.042770      -0.080346      -0.030023       0.110368              8.278408       9.141095       1.547228       2.022148       7.984297      -2.229407       7.709834          -0.001038
           35              N      -0.027349       6.683454       4.599735      -0.194316      35.285846 0.50013692E+03  0.11932383E+05                                 8.960631                            7.246974       0.021285       2.034312                    0.999060      27.194628      73.698919       0.651947       0.393782      -1.101332      -0.028767       0.109984       0.108736       0.157314       0.023276       0.009327      -0.080804       0.129407      -0.057903      -0.122857       0.044007       0.078851             10.094551       5.248705      -0.763738      -1.120957      11.453877       0.177055      13.581071           0.019595
           36              N       1.926254       4.880982       0.916435      -0.199020      35.359687 0.51199456E+03  0.12319723E+05                                 9.033570                            7.384341      -0.087715       2.002552                    0.998768      27.386736      75.185472       0.637354       0.399383      -1.094540       0.108274      -0.009722      -0.090667       0.141557       0.019072       0.077676      -0.021424      -0.075371      -0.043254      -0.105930       0.048881       0.057048             10.077391       9.618294       1.478325      -3.640386      11.540612      -0.104652       9.073266           0.011281
           37              N      -1.148487       4.914162       0.887899      -0.194317      35.285998 0.50013911E+03  0.11932450E+05                                 8.960657                            7.246990       0.021279       2.034309                    0.999060      27.194707      73.699215       0.651946       0.393782      -1.101332      -0.111741      -0.020953      -0.108740       0.157320      -0.035179      -0.077050      -0.026071      -0.118163      -0.057908      -0.122858       0.044007       0.078851             10.094583      10.912270       1.910749       0.638770       5.790366      -0.938018      13.581115           0.019589
           38              N       1.315601       3.917298       4.571200      -0.199021      35.359765 0.51199604E+03  0.12319766E+05                                 9.033575                            7.384347      -0.087716       2.002551                    0.998768      27.386785      75.185593       0.637355       0.399382      -1.094541       0.055027      -0.093757       0.090672       0.141561       0.041220      -0.052541       0.061091       0.018433      -0.043255      -0.105930       0.048882       0.057048             10.077394      10.048485       1.681461       1.459858      11.110430      -3.336495       9.073268           0.011276
           39              N       4.044981      -0.343143       6.375534      -0.194317      35.285946 0.50013840E+03  0.11932429E+05                                 8.960650                            7.246986       0.021280       2.034310                    0.999060      27.194674      73.699105       0.651946       0.393782      -1.101332       0.028768      -0.109985      -0.108737       0.157315       0.023276       0.009326      -0.080804       0.129404      -0.057903      -0.122857       0.044007       0.078850             10.094574       5.248711      -0.763738      -1.120958      11.453903       0.177052      13.581110           0.019594
           40              N       2.091378       1.459329      10.058834      -0.199021      35.359715 0.51199505E+03  0.12319740E+05                                 9.033582                            7.384350      -0.087723       2.002550                    0.998768      27.386749      75.185565       0.637353       0.399383      -1.094539      -0.108274       0.009722       0.090668       0.141557       0.019071       0.077677      -0.021424      -0.075371      -0.043255      -0.105929       0.048881       0.057048             10.077405       9.618309       1.478325      -3.640394      11.540630      -0.104654       9.073275           0.011278
           41              N       5.166119       1.426149      10.087370      -0.194318      35.285984 0.50013891E+03  0.11932445E+05                                 8.960656                            7.246989       0.021283       2.034310                    0.999060      27.194698      73.699194       0.651946       0.393782      -1.101332       0.111739       0.020952       0.108739       0.157317      -0.035179      -0.077050      -0.026071      -0.118164      -0.057906      -0.122858       0.044007       0.078851             10.094582      10.912255       1.910746       0.638765       5.790366      -0.938022      13.581125           0.019592
           42              N       2.702031       2.423013       6.404069      -0.199021      35.359667 0.51199415E+03  0.12319712E+05                                 9.033571                            7.384341      -0.087721       2.002550                    0.998768      27.386729      75.185476       0.637354       0.399383      -1.094540      -0.055023       0.093753      -0.090665       0.141553       0.041219      -0.052542       0.061089       0.018429      -0.043252      -0.105928       0.048880       0.057048             10.077393      10.048469       1.681470       1.459844      11.110444      -3.336502       9.073265           0.011280
           43              O       0.216652       7.122150       1.960183      -0.535344      39.001806 0.55136872E+03  0.13347294E+05                                 9.209349                            7.342661       0.143772       2.101376                    0.996860      27.468658      72.611627       0.690016       0.366687      -1.132227       0.006711       0.045563       0.006215       0.046472      -0.020044       0.005175       0.035190      -0.020066      -0.204548      -0.079391       0.016740       0.062651             10.657562       6.323106      -1.675207      -0.490363      15.307250       4.752014      10.342330           0.029839
           44              O       4.361710       0.163078       2.245540      -0.405356      26.320891 0.35339991E+03  0.76199569E+04                                 6.857783                            5.693552       0.936093       2.377322                    0.999769      24.840816      61.060945       0.825826       0.343979      -1.155702       0.006919      -0.048676      -0.022519       0.054077       0.002250       0.010909      -0.006553       0.024972      -0.143359      -0.049928       0.012082       0.037846              7.589968       4.491090      -0.686237       0.096960      11.832377      -2.839151       6.446437           0.168190
           45              O       3.500537       3.356879       8.839482      -0.534120      34.886149 0.54063652E+03  0.13048461E+05                                 8.542775                            7.291707       0.152213       2.096273                    0.998016      27.689747      73.548390       0.688126       0.368794      -1.128430      -0.001263       0.041060       0.022005       0.046602      -0.044757      -0.003217       0.044141       0.037287       0.077769      -0.074478       0.011678       0.062800              9.326104       8.817756      -1.859265      -3.306826       7.770786       2.086768      11.389771           0.022008
           46              O       2.713109       4.916924      10.221268      -0.375120      24.124074 0.34044097E+03  0.72815613E+04                                 6.469351                            5.603343       0.801652       2.338320                    0.999362      24.670985      60.651007       0.828018       0.345847      -1.152670       0.018769      -0.019480      -0.028976       0.039640      -0.026019       0.016213       0.027766      -0.007184      -0.001504      -0.046736       0.014109       0.032627              6.854509       4.703365       0.034875      -0.121693      10.758349       1.665978       5.101814           0.203856
           47              O      -1.440986       4.506197       3.527451      -0.535339      39.001835 0.55136875E+03  0.13347298E+05                                 9.209358                            7.342667       0.143740       2.101366                    0.996860      27.468653      72.611663       0.690014       0.366688      -1.132227      -0.038332      -0.025522      -0.006213       0.046468      -0.004992       0.029608       0.019707       0.043699      -0.204545      -0.079390       0.016743       0.062647             10.657573      14.962779       2.404692       4.506391       6.667591       1.585756      10.342348           0.029847
           48              O       6.621715       3.729640       3.242094      -0.405362      26.321055 0.35340298E+03  0.76200268E+04                                 6.857721                            5.693503       0.936155       2.377336                    0.999769      24.841331      61.061886       0.825847       0.343970      -1.155712       0.046962       0.014526       0.022521       0.054071      -0.008216      -0.010619       0.007063      -0.019360      -0.143538      -0.049996       0.012109       0.037887              7.589896      11.023614       2.398629      -2.608669       5.299697      -1.124659       6.446378           0.168216
           49              O       1.587904       0.338513       7.623422      -0.534120      34.885710 0.54062871E+03  0.13048221E+05                                 8.542696                            7.291646       0.152244       2.096284                    0.998016      27.689594      73.547745       0.688130       0.368794      -1.128431      -0.037665      -0.016389      -0.022005       0.046600      -0.042827       0.041299       0.015939       0.045451       0.077760      -0.074477       0.011666       0.062811              9.326013       9.397400      -1.585473       3.298963       7.190981      -2.099088      11.389658           0.022008
           50              O      -0.159002       0.384385       6.241635      -0.375110      24.123326 0.34042781E+03  0.72812240E+04                                 6.469336                            5.603334       0.801590       2.338314                    0.999362      24.669988      60.648720       0.827995       0.345859      -1.152658       0.025640      -0.008650       0.028981       0.039650      -0.013754       0.018190       0.026433       0.044665      -0.001448      -0.046643       0.014047       0.032595              6.854494       9.627334       2.360119       1.558414       5.834342       0.601352       5.101805           0.203864
           51              O       3.800980      -0.781839       9.015086      -0.535341      39.001836 0.55136892E+03  0.13347303E+05                                 9.209363                            7.342670       0.143764       2.101374                    0.996860      27.468635      72.611626       0.690014       0.366688      -1.132227      -0.006711      -0.045561      -0.006216       0.046470      -0.020046       0.005177       0.035187      -0.020062      -0.204545      -0.079390       0.016739       0.062650             10.657580       6.323110      -1.675206      -0.490366      15.307279       4.752028      10.342350           0.029842
           52              O      -0.344078       6.177233       8.729729      -0.405359      26.320995 0.35340175E+03  0.76200028E+04                                 6.857776                            5.693547       0.936116       2.377328                    0.999769      24.840977      61.061271       0.825831       0.343976      -1.155705      -0.006920       0.048673       0.022517       0.054074       0.002253       0.010915      -0.006563       0.024974      -0.143419      -0.049951       0.012093       0.037858              7.589960       4.491086      -0.686236       0.096960      11.832366      -2.839147       6.446429           0.168195
           53              O       0.517095       2.983432       2.135787      -0.534119      34.885961 0.54063311E+03  0.13048355E+05                                 8.542730                            7.291672       0.152218       2.096274                    0.998016      27.689725      73.548196       0.688129       0.368793      -1.128431       0.001264      -0.041058      -0.022006       0.046601      -0.044757      -0.003217       0.044143       0.037287       0.077766      -0.074478       0.011677       0.062801              9.326052       8.817716      -1.859252      -3.306804       7.770743       2.086758      11.389697           0.022015
           54              O       1.304523       1.423387       0.754001      -0.375119      24.123937 0.34043857E+03  0.72814969E+04                                 6.469327                            5.603324       0.801640       2.338316                    0.999362      24.670911      60.650771       0.828019       0.345847      -1.152670      -0.018768       0.019482       0.028973       0.039639      -0.026015       0.016203       0.027765      -0.007182      -0.001501      -0.046726       0.014100       0.032626              6.854483       4.703350       0.034877      -0.121691      10.758304       1.665970       5.101795           0.203939
           55              O       5.458618       1.834114       7.447818      -0.535341      39.001739 0.55136775E+03  0.13347267E+05                                 9.209347                            7.342661       0.143771       2.101376                    0.996860      27.468608      72.611525       0.690014       0.366688      -1.132227       0.038335       0.025524       0.006214       0.046472      -0.004988       0.029609       0.019706       0.043704      -0.204545      -0.079390       0.016740       0.062650             10.657558      14.962751       2.404680       4.506383       6.667585       1.585749      10.342338           0.029847
           56              O      -2.604083       2.610671       7.733175      -0.405356      26.320746 0.35339765E+03  0.76198924E+04                                 6.857735                            5.693515       0.936106       2.377326                    0.999769      24.840857      61.060888       0.825833       0.343976      -1.155705      -0.046969      -0.014527      -0.022520       0.054076      -0.008212      -0.010591       0.007066      -0.019345      -0.143399      -0.049943       0.012089       0.037854              7.589912      11.023637       2.398634      -2.608673       5.299707      -1.124662       6.446391           0.168206
           57              O       2.429728       6.001798       3.351847      -0.534121      34.886444 0.54064144E+03  0.13048612E+05                                 8.542822                            7.291741       0.152171       2.096258                    0.998016      27.689884      73.548897       0.688124       0.368794      -1.128430       0.037665       0.016391       0.022004       0.046599      -0.042836       0.041281       0.015943       0.045426       0.077772      -0.074478       0.011687       0.062791              9.326159       9.397550      -1.585505       3.299031       7.191083      -2.099130      11.389845           0.022003
           58              O       4.176634       5.955926       4.733634      -0.375142      24.124800 0.34045406E+03  0.72818953E+04                                 6.469362                            5.603352       0.801720       2.338330                    0.999362      24.671959      60.653196       0.828041       0.345835      -1.152683      -0.025618       0.008656      -0.028966       0.039626      -0.013757       0.018182       0.026601       0.044837      -0.001570      -0.046830       0.014167       0.032662              6.854520       9.627374       2.360129       1.558424       5.834362       0.601353       5.101824           0.203842

******************************************************
Auxiliary information for the entire system
The total spin magnetic moment of the unit cell is   1.995123
The total net atomic charge of the unit cell is   -0.000000
Accuracy of reproducing the electrostatic potential in the unit cell:
  The inner radius (bohr) =    5.0000
  The outer radius (bohr) =   12.0000
  Valid grid points have density less than (e/(bohr^3)) =    0.0001
  The number of valid grid points were=        30438
  The rms potential error without charges in kcal/mol is=      6.48471
  The rms potential error with partial charges in kcal/mol is=      0.85265
  The RRMSE value at monopole order=      0.13149
  The rms potential error with partial charges and cloud penetration in kcal/mol is=      0.82705
  The RRMSE value at monopole order with cloud penetration is=      0.12754
  The rms potential error with partial charges and atomic dipoles in kcal/mol is=      0.87052
  The RRMSE value at dipole order=      0.13424
  The rms potential error with partial charges, atomic dipoles and cloud penetration in kcal/mol is=      0.83997
  The RRMSE value at dipole order with cloud penetration=      0.12953

******************************************************
The electron densities and ab initio electrostatic potential were computed in VASP using the PBE functional and
projector augmented wave method. See the main text of the journal article for a description of computational details.
The atomic charges, dipoles, and quadrupoles were computed with the DDEC6 method as described in
(a) T. A. Manz and N. Gabaldon Limas, RSC Adv. 6 (2016) 47771-47801 DOI: 10.1039/c6ra04656h
(b) N. Gabaldon Limas and T. A. Manz, RSC Adv. 8 (2018) 2678-2707 DOI: 10.1039/c7ra11829e.
For each atom in the material, the electron cloud parameters were fit to the spherically averaged atom-in-material
electron density using radial positions for which this density was between 10^-4 and 10^-2 electrons per cubic bohr.
The polarizabilities, dispersion coefficients, and quantum Drude oscillator (QDO) parameters were fit using the MCLF method.
The magnetic structure of the system was optimized in VASP from the default ferromagnetic initial guess using spin polarization.
The atomic spin moments (ASMs) were computed on this optimized magnetic structure using the DDEC6 partition as inputs
to the method of T. A. Manz and D. S. Sholl, J. Chem. Theory Comput. 7 (2011) 4146-4164 DOI: 10.1021/ct200539n.
The RMSE and RRMSE were computed using a uniform grid with Ewald summation.
