# Supplementary material for: A collection of forcefield precursors for metal–organic frameworks
Source: RSC Adv. 2019 Nov 13;9(63):36492–507. doi: 10.1039/c9ra07327b (PMC9075174; doi:10.1039/c9ra07327b)
Supplement: RA-009-C9RA07327B-s3736 [file RA-009-C9RA07327B-s3736.xyz]

   34
jmolscript: load "" {1 1 1} spacegroup "x,y,z" unitcell [{      7.989000     0.000000     0.000000 }, {     -1.564401     8.815466     0.000000 }, {     -1.564401    -2.335797     8.500382 }]
Zn     3.385981     2.560830     3.359436     1.050919
Zn     1.474217     3.918839     5.140946     1.050919
H      4.940708    -0.831783     4.489902     0.113308
H     -1.510532     5.504222     3.943327     0.108655
H     -0.080510     1.929852     8.112765     0.113308
H      6.370730     4.135715     2.148047     0.108655
H     -0.080510     7.311452     4.010480     0.113307
H      6.370730     0.975447     4.557055     0.108654
H      4.940708     4.549817     0.387617     0.113307
H     -1.510532     2.343954     6.352335     0.108654
C      4.780418     6.558684     4.218740    -0.017653
C      5.875358    -0.973296     4.392147    -0.100451
C     -1.860816     6.378941     4.070833    -0.108686
C      3.855895     5.369772     4.185588     0.633685
C      0.079780     4.149543     1.058298    -0.017653
C     -1.015160     1.986616     8.275122    -0.100450
C      6.721014     4.244538     1.270807    -0.108685
C      1.004303     3.866489     2.213499     0.633685
C      0.079780    -0.079015     4.281642    -0.017654
C     -1.015160     7.452965     4.108235    -0.100438
C      6.721014     0.100728     4.429549    -0.108673
C      1.004303     1.109897     4.314794     0.633686
C      4.780418     2.330126     7.442084    -0.017654
C      5.875358     4.493053     0.225260    -0.100437
C     -1.860816     2.235131     7.229575    -0.108673
C      3.855895     2.613180     6.286883     0.633685
O      4.230482     4.382883     3.503857    -0.578620
O      2.079864     3.283646     1.966988    -0.575710
O      0.629716     4.262361     3.345750    -0.578620
O      2.780334     5.453039     4.812916    -0.575710
O      0.629716     2.096786     4.996525    -0.578620
O      2.780334     3.196023     6.533394    -0.575710
O      4.230482     2.217308     5.154632    -0.578620
O      2.079864     1.026630     3.687466    -0.575710

The following XYZ coordinates are in angstroms. Other properties are in atomic units.
The sperically averaged electron density of each atom fit to a function of the form exp(a - br)
eigen_1, eigen_2 and eigen_3 are the three eigenvalues of traceless quadrupole moment tensor
  atom number  atomic symbol              X              Y              Z     net charge C6 coefficient C8 coefficient C10 coefficient fluctuating dipole atomic polarizability isotropic forcefield polarizability              a              b squared Pearson coefficient          <r^3>          <r^4>         wp_QDO          m_QDO          q_QDO       dipole_x       dipole_y       dipole_z         dipole            Qxy            Qxz            Qyz     Q(x^2-y^2)  Q(3z^2 - R^2)        eigen_1        eigen_2        eigen_3 static polarizability      alpha(xx)      alpha(xy)      alpha(xz)      alpha(yy)      alpha(yz)      alpha(zz) atomic spin moment
            1             Zn       3.385981       2.560830       3.359436       1.050919      70.962077 0.13034192E+04  0.37927326E+05                                14.323468                           12.027827       0.355470       2.031980                    0.996305      41.233520     107.969601       0.505727       0.416219      -1.131542       0.146326      -0.103745      -0.136098       0.225160      -0.062584      -0.082101       0.060446       0.043060       0.023379      -0.071503      -0.069061       0.140564             16.734525      17.342348       3.130887       4.107264      17.222307      -2.881113      15.638921           0.000015
            2             Zn       1.474217       3.918839       5.140946       1.050919      70.962074 0.13034192E+04  0.37927326E+05                                14.323467                           12.027826       0.355472       2.031981                    0.996305      41.233522     107.969603       0.505727       0.416219      -1.131542      -0.146326       0.103745       0.136098       0.225160      -0.062584      -0.082101       0.060446       0.043060       0.023379      -0.071503      -0.069061       0.140564             16.734524      17.342347       3.130885       4.107264      17.222307      -2.881113      15.638918           0.000016
            3              H       4.940708      -0.831783       4.489902       0.113308       1.165903 0.85567348E+01  0.85038252E+02                                 1.794013                            1.681972      -1.060075       2.372707                    0.996746       3.538845       9.820069       0.497095       1.239826      -0.717842      -0.038670       0.007182       0.007083       0.039964      -0.003639      -0.001833       0.004642       0.011536      -0.041919      -0.015301       0.001150       0.014151              1.837007       2.472248      -0.134478      -0.095239       1.673498       0.060781       1.365276           0.000000
            4              H      -1.510532       5.504222       3.943327       0.108655       1.165992 0.82619238E+01  0.82165664E+02                                 1.845919                            1.687315      -1.344604       2.226244                    0.994624       3.812434      10.915179       0.476600       1.292238      -0.703759       0.013326      -0.034023      -0.008091       0.037425      -0.001344      -0.000688      -0.002272      -0.010909      -0.036318      -0.012374       0.000506       0.011868              1.943996       1.752096      -0.365870      -0.117863       2.558284       0.264660       1.521609           0.000002
            5              H      -0.080510       1.929852       8.112765       0.113308       1.165904 0.85567396E+01  0.85038317E+02                                 1.794014                            1.681973      -1.060075       2.372707                    0.996746       3.538846       9.820075       0.497094       1.239827      -0.717842       0.038670      -0.004927      -0.008802       0.039964      -0.000804      -0.003995       0.000108       0.028033       0.007572      -0.015301       0.001150       0.014151              1.837008       2.472249      -0.056202      -0.154907       1.355858      -0.026503       1.682919           0.000000
            6              H       6.370730       4.135715       2.148047       0.108655       1.165993 0.82619299E+01  0.82165734E+02                                 1.845919                            1.687315      -1.344603       2.226244                    0.994624       3.812434      10.915177       0.476601       1.292237      -0.703759      -0.013326      -0.001213       0.034951       0.037425      -0.000307      -0.001479      -0.007986       0.009886       0.026065      -0.012374       0.000506       0.011868              1.943997       1.752096      -0.016707      -0.384023       1.459152      -0.037368       2.620741           0.000002
            7              H      -0.080510       7.311452       4.010480       0.113307       1.165911 0.85568016E+01  0.85039073E+02                                 1.794020                            1.681978      -1.060082       2.372704                    0.996746       3.538855       9.820103       0.497094       1.239825      -0.717842       0.038670      -0.007182      -0.007083       0.039964      -0.003639      -0.001833       0.004642       0.011536      -0.041920      -0.015302       0.001150       0.014151              1.837015       2.472262      -0.134479      -0.095240       1.673504       0.060781       1.365280           0.000000
            8              H       6.370730       0.975447       4.557055       0.108654       1.166000 0.82619891E+01  0.82166455E+02                                 1.845926                            1.687320      -1.344608       2.226240                    0.994624       3.812445      10.915211       0.476601       1.292235      -0.703759      -0.013326       0.034023       0.008091       0.037425      -0.001344      -0.000688      -0.002272      -0.010909      -0.036318      -0.012374       0.000506       0.011868              1.944004       1.752102      -0.365873      -0.117864       2.558298       0.264662       1.521613           0.000002
            9              H       4.940708       4.549817       0.387617       0.113307       1.165912 0.85568079E+01  0.85039155E+02                                 1.794021                            1.681979      -1.060082       2.372703                    0.996746       3.538856       9.820108       0.497094       1.239825      -0.717842      -0.038670       0.004927       0.008802       0.039964      -0.000804      -0.003995       0.000108       0.028033       0.007572      -0.015302       0.001150       0.014151              1.837016       2.472264      -0.056203      -0.154909       1.355861      -0.026503       1.682924           0.000000
           10              H      -1.510532       2.343954       6.352335       0.108654       1.166000 0.82619884E+01  0.82166448E+02                                 1.845926                            1.687320      -1.344608       2.226241                    0.994624       3.812444      10.915209       0.476601       1.292235      -0.703759       0.013326       0.001213      -0.034951       0.037425      -0.000308      -0.001479      -0.007986       0.009886       0.026066      -0.012374       0.000506       0.011868              1.944004       1.752102      -0.016707      -0.384026       1.459156      -0.037369       2.620755           0.000002
           11              C       4.780418       6.558684       4.218740      -0.017653      37.209464 0.41456271E+03  0.95445854E+04                                 9.602119                            6.711077       0.080746       2.036860                    0.999258      26.617113      73.522364       0.653001       0.407404      -1.079749       0.024291       0.034523       0.000004       0.042212       0.004284      -0.011624       0.009987       0.003805       0.068926      -0.021217      -0.007143       0.028360             12.010828      13.214878       4.023540      -0.669539      17.814668       1.253171       5.002939           0.000012
           12              C       5.875358      -0.973296       4.392147      -0.100451      34.264018 0.41524012E+03  0.96740008E+04                                 9.209555                            6.831312       0.036024       1.987961                    0.999651      29.053343      83.798298       0.623820       0.421444      -1.058477       0.033228       0.000557       0.009858       0.034664      -0.011035      -0.008186       0.007617       0.049686       0.025689      -0.032309       0.004490       0.027819             10.817471      11.044413       1.886823      -0.377100      16.555212       1.557254       4.852789           0.000016
           13              C      -1.860816       6.378941       4.070833      -0.108686      34.624331 0.43106211E+03  0.10157953E+05                                 9.350298                            7.016210      -0.084175       1.947457                    0.999539      29.520926      86.215759       0.606936       0.428249      -1.052065      -0.005283       0.031732      -0.013059       0.034719      -0.014662      -0.005011       0.003790      -0.027964       0.046831      -0.028290       0.008446       0.019843             10.882188      12.951386       2.120445      -0.810395      14.547148       1.441819       5.148031           0.000015
           14              C       3.855895       5.369772       4.185588       0.633685      22.409304 0.24434350E+03  0.50289717E+04                                 7.414953                            5.587582      -0.070685       2.044020                    0.999439      21.807344      60.808539       0.621083       0.479157      -1.016250      -0.038996      -0.049498      -0.006633       0.063362      -0.062844       0.059474      -0.046193       0.033640       0.175902      -0.094375      -0.028982       0.123357              8.779679       9.565939       3.538161      -1.455340      11.419310       1.090096       5.353787           0.000015
           15              C       0.079780       4.149543       1.058298      -0.017653      37.209474 0.41456268E+03  0.95445846E+04                                 9.602120                            6.711076       0.080745       2.036860                    0.999258      26.617120      73.522387       0.653001       0.407404      -1.079749      -0.024291       0.009144      -0.033289       0.042212      -0.012344       0.001051       0.017876      -0.024904      -0.017201      -0.021217      -0.007143       0.028360             12.010830      13.214880      -1.711711       3.702326       5.262052      -2.196128      17.555559           0.000012
           16              C      -1.015160       1.986616       8.275122      -0.100450      34.264012 0.41524000E+03  0.96739972E+04                                 9.209554                            6.831310       0.036025       1.987962                    0.999651      29.053337      83.798274       0.623820       0.421444      -1.058477      -0.033228      -0.009358      -0.003150       0.034664      -0.004970      -0.012809       0.016176       0.018537      -0.067758      -0.032309       0.004489       0.027819             10.817471      11.044409      -0.863564       1.719463       4.878636      -1.651321      16.529366           0.000016
           17              C       6.721014       4.244538       1.270807      -0.108685      34.624343 0.43106234E+03  0.10157959E+05                                 9.350299                            7.016212      -0.084173       1.947458                    0.999539      29.520916      86.215713       0.606936       0.428249      -1.052066       0.005283       0.021000      -0.027138       0.034719      -0.000947      -0.015465       0.005669      -0.034798       0.026327      -0.028289       0.008446       0.019843             10.882191      12.951387      -1.343276       1.829928       5.071160      -1.162066      14.624024           0.000015
           18              C       1.004303       3.866489       2.213499       0.633685      22.409311 0.24434350E+03  0.50289719E+04                                 7.414954                            5.587582      -0.070685       2.044020                    0.999439      21.807349      60.808559       0.621083       0.479157      -1.016250       0.038996      -0.006719       0.049486       0.063362       0.074000      -0.044839      -0.012939      -0.087379      -0.187157      -0.094375      -0.028982       0.123357              8.779682       9.565944      -2.340816       3.026088       5.222600      -0.612684      11.550503           0.000015
           19              C       0.079780      -0.079015       4.281642      -0.017654      37.209607 0.41456461E+03  0.95446398E+04                                 9.602144                            6.711093       0.080742       2.036859                    0.999258      26.617167      73.522549       0.653000       0.407404      -1.079749      -0.024291      -0.034522      -0.000004       0.042212       0.004284      -0.011624       0.009987       0.003805       0.068924      -0.021217      -0.007142       0.028359             12.010861      13.214914       4.023560      -0.669541      17.814720       1.253175       5.002950           0.000012
           20              C      -1.015160       7.452965       4.108235      -0.100438      34.263648 0.41523476E+03  0.96738419E+04                                 9.209476                            6.831256       0.036040       1.987969                    0.999651      29.053166      83.797560       0.623824       0.421443      -1.058478      -0.033228      -0.000558      -0.009858       0.034664      -0.011034      -0.008187       0.007617       0.049685       0.025686      -0.032308       0.004489       0.027819             10.817374      11.044334       1.886802      -0.377098      16.555037       1.557235       4.852749           0.000016
           21              C       6.721014       0.100728       4.429549      -0.108673      34.623984 0.43105673E+03  0.10157791E+05                                 9.350222                            7.016154      -0.084160       1.947464                    0.999539      29.520753      86.215019       0.606941       0.428248      -1.052067       0.005283      -0.031733       0.013059       0.034719      -0.014661      -0.005011       0.003791      -0.027963       0.046829      -0.028289       0.008446       0.019843             10.882098      12.951266       2.120416      -0.810387      14.547035       1.441808       5.147992           0.000015
           22              C       1.004303       1.109897       4.314794       0.633686      22.409317 0.24434371E+03  0.50289777E+04                                 7.414957                            5.587585      -0.070688       2.044019                    0.999439      21.807360      60.808614       0.621082       0.479158      -1.016250       0.038996       0.049498       0.006633       0.063362      -0.062844       0.059474      -0.046193       0.033640       0.175902      -0.094375      -0.028982       0.123357              8.779683       9.565944       3.538162      -1.455342      11.419314       1.090097       5.353791           0.000015
           23              C       4.780418       2.330126       7.442084      -0.017654      37.209608 0.41456447E+03  0.95446359E+04                                 9.602144                            6.711091       0.080742       2.036858                    0.999258      26.617170      73.522557       0.653000       0.407404      -1.079749       0.024291      -0.009144       0.033289       0.042212      -0.012344       0.001051       0.017876      -0.024903      -0.017200      -0.021217      -0.007142       0.028359             12.010861      13.214914      -1.711717       3.702344       5.262063      -2.196135      17.555606           0.000012
           24              C       5.875358       4.493053       0.225260      -0.100437      34.263626 0.41523442E+03  0.96738316E+04                                 9.209471                            6.831252       0.036042       1.987969                    0.999651      29.053152      83.797498       0.623824       0.421443      -1.058478       0.033228       0.009358       0.003150       0.034664      -0.004970      -0.012809       0.016176       0.018537      -0.067756      -0.032308       0.004489       0.027819             10.817368      11.044326      -0.863557       1.719441       4.878595      -1.651301      16.529183           0.000016
           25              C      -1.860816       2.235131       7.229575      -0.108673      34.624006 0.43105710E+03  0.10157802E+05                                 9.350227                            7.016158      -0.084160       1.947464                    0.999539      29.520747      86.214998       0.606940       0.428248      -1.052067      -0.005283      -0.021000       0.027139       0.034719      -0.000947      -0.015465       0.005668      -0.034797       0.026328      -0.028289       0.008446       0.019843             10.882104      12.951273      -1.343261       1.829905       5.071123      -1.162057      14.623918           0.000015
           26              C       3.855895       2.613180       6.286883       0.633685      22.409321 0.24434366E+03  0.50289766E+04                                 7.414958                            5.587585      -0.070688       2.044019                    0.999439      21.807363      60.808624       0.621082       0.479158      -1.016250      -0.038996       0.006719      -0.049486       0.063362       0.074000      -0.044839      -0.012939      -0.087379      -0.187157      -0.094375      -0.028982       0.123357              8.779685       9.565947      -2.340817       3.026088       5.222602      -0.612683      11.550505           0.000015
           27              O       4.230482       4.382883       3.503857      -0.578620      35.544695 0.55667835E+03  0.13456278E+05                                 8.512904                            7.246734       0.539971       2.228604                    0.997613      27.411091      71.502540       0.716265       0.353762      -1.146835       0.006665       0.031121       0.001577       0.031866      -0.045846       0.030797       0.019701      -0.067150       0.103510      -0.085147       0.037983       0.047165              9.469995       7.619708       1.558609      -0.828248      13.416833       2.310966       7.373445           0.000009
           28              O       2.079864       3.283646       1.966988      -0.575710      30.930350 0.47021311E+03  0.10917603E+05                                 7.717529                            6.611348       0.608319       2.241424                    0.999117      27.275738      70.172885       0.756758       0.348591      -1.148842      -0.020119       0.022214      -0.010422       0.031731      -0.004917      -0.014051      -0.020229      -0.010105      -0.275371      -0.096157       0.041691       0.054466              8.479945      11.601297      -2.838469       1.949580       6.359779      -1.066289       7.478758           0.000009
           29              O       0.629716       4.262361       3.345750      -0.578620      35.544682 0.55667805E+03  0.13456269E+05                                 8.512903                            7.246732       0.539970       2.228604                    0.997613      27.411083      71.502515       0.716265       0.353762      -1.146835      -0.006665       0.006726      -0.030426       0.031866       0.041844      -0.036048       0.021580      -0.073986       0.083000      -0.085147       0.037983       0.047165              9.469994       7.619705      -1.211621       1.283444       6.616847       0.442415      14.173431           0.000008
           30              O       2.780334       5.453039       4.812916      -0.575710      30.930339 0.47021296E+03  0.10917599E+05                                 7.717526                            6.611346       0.608320       2.241425                    0.999117      27.275737      70.172874       0.756758       0.348591      -1.148842       0.020119       0.015936      -0.018658       0.031731      -0.012246      -0.008464      -0.053857       0.112275       0.091769      -0.096157       0.041691       0.054466              8.479942      11.601291       2.631991      -2.220443       7.945058      -0.630673       5.893475           0.000009
           31              O       0.629716       2.096786       4.996525      -0.578620      35.544723 0.55667892E+03  0.13456296E+05                                 8.512910                            7.246738       0.539969       2.228603                    0.997613      27.411102      71.502588       0.716265       0.353762      -1.146835      -0.006665      -0.031121      -0.001577       0.031866      -0.045847       0.030797       0.019701      -0.067150       0.103510      -0.085147       0.037983       0.047165              9.470001       7.619712       1.558610      -0.828249      13.416840       2.310967       7.373451           0.000009
           32              O       2.780334       3.196023       6.533394      -0.575710      30.930367 0.47021348E+03  0.10917614E+05                                 7.717532                            6.611351       0.608318       2.241424                    0.999117      27.275748      70.172924       0.756758       0.348591      -1.148842       0.020119      -0.022214       0.010422       0.031731      -0.004917      -0.014051      -0.020229      -0.010105      -0.275372      -0.096157       0.041692       0.054466              8.479948      11.601302      -2.838470       1.949579       6.359782      -1.066288       7.478759           0.000008
           33              O       4.230482       2.217308       5.154632      -0.578620      35.544733 0.55667906E+03  0.13456301E+05                                 8.512911                            7.246739       0.539969       2.228603                    0.997613      27.411105      71.502599       0.716265       0.353762      -1.146835       0.006665      -0.006726       0.030426       0.031866       0.041844      -0.036048       0.021580      -0.073987       0.083000      -0.085147       0.037983       0.047165              9.470004       7.619712      -1.211623       1.283445       6.616854       0.442415      14.173445           0.000009
           34              O       2.079864       1.026630       3.687466      -0.575710      30.930360 0.47021336E+03  0.10917611E+05                                 7.717530                            6.611350       0.608318       2.241424                    0.999117      27.275745      70.172912       0.756758       0.348591      -1.148842      -0.020119      -0.015936       0.018658       0.031731      -0.012246      -0.008464      -0.053857       0.112276       0.091769      -0.096157       0.041692       0.054466              8.479946      11.601298       2.631992      -2.220445       7.945061      -0.630673       5.893478           0.000009

******************************************************
Auxiliary information for the entire system
The total spin magnetic moment of the unit cell is   0.000339
The total net atomic charge of the unit cell is   -0.000000
Accuracy of reproducing the electrostatic potential in the unit cell:
  The inner radius (bohr) =    5.0000
  The outer radius (bohr) =   12.0000
  Valid grid points have density less than (e/(bohr^3)) =    0.0001
  The number of valid grid points were=        30918
  The rms potential error without charges in kcal/mol is=      5.03828
  The rms potential error with partial charges in kcal/mol is=      0.82656
  The RRMSE value at monopole order=      0.16406
  The rms potential error with partial charges and cloud penetration in kcal/mol is=      0.82388
  The RRMSE value at monopole order with cloud penetration is=      0.16352
  The rms potential error with partial charges and atomic dipoles in kcal/mol is=      0.38474
  The RRMSE value at dipole order=      0.07636
  The rms potential error with partial charges, atomic dipoles and cloud penetration in kcal/mol is=      0.36751
  The RRMSE value at dipole order with cloud penetration=      0.07294

******************************************************
The electron densities and ab initio electrostatic potential were computed in VASP using the PBE functional and
projector augmented wave method. See the main text of the journal article for a description of computational details.
The atomic charges, dipoles, and quadrupoles were computed with the DDEC6 method as described in
(a) T. A. Manz and N. Gabaldon Limas, RSC Adv. 6 (2016) 47771-47801 DOI: 10.1039/c6ra04656h
(b) N. Gabaldon Limas and T. A. Manz, RSC Adv. 8 (2018) 2678-2707 DOI: 10.1039/c7ra11829e.
For each atom in the material, the electron cloud parameters were fit to the spherically averaged atom-in-material
electron density using radial positions for which this density was between 10^-4 and 10^-2 electrons per cubic bohr.
The polarizabilities, dispersion coefficients, and quantum Drude oscillator (QDO) parameters were fit using the MCLF method.
The magnetic structure of the system was optimized in VASP from the default ferromagnetic initial guess using spin polarization.
The atomic spin moments (ASMs) were computed on this optimized magnetic structure using the DDEC6 partition as inputs
to the method of T. A. Manz and D. S. Sholl, J. Chem. Theory Comput. 7 (2011) 4146-4164 DOI: 10.1021/ct200539n.
The RMSE and RRMSE were computed using a uniform grid with Ewald summation.
