# Supplementary material for: A collection of forcefield precursors for metal–organic frameworks
Source: RSC Adv. 2019 Nov 13;9(63):36492–507. doi: 10.1039/c9ra07327b (PMC9075174; doi:10.1039/c9ra07327b)
Supplement: RA-009-C9RA07327B-s3737 [file RA-009-C9RA07327B-s3737.xyz]

  340
jmolscript: load "" {1 1 1} spacegroup "x,y,z" unitcell [{      9.562300     0.000000     0.000000 }, {      0.000000    24.330200     0.000000 }, {      0.000000    -0.662278    24.602188 }]
Co     9.160779     5.134843     4.502692     0.632286
Co     7.306840    23.824062     5.452583     0.627216
Co     5.266150    18.473277     4.434544     0.626223
Co     7.817850     7.642102    24.177554     0.617998
Co     2.580578    23.261886     8.910666     0.625745
Co     4.379629     6.699118     7.798402     0.632077
Co     2.525690    12.340099     6.848511     0.627218
Co     0.485000    17.690884     7.866550     0.626241
Co     3.036700     3.529581    12.725728     0.617957
Co     7.361728    12.902275     3.390428     0.625736
Co     0.401521    18.533079    20.099496     0.631938
Co     2.255460    -0.156140    19.149605     0.627176
Co     4.296150     5.194645    20.167644     0.626253
Co     1.744450    16.025820     0.424634     0.617887
Co     6.981722     0.406036    15.691522     0.625744
Co     5.182671    16.968804    16.803786     0.631870
Co     7.036610    11.327823    17.753677     0.627215
Co     9.077300     5.977038    16.735638     0.626223
Co     6.525600    20.138341    11.876460     0.617928
Co     2.200572    10.765647    21.211760     0.625742
H      6.332155     4.994503     5.983252     0.072344
H      6.827482     8.635382     7.208441     0.107853
H      8.787754     7.992995     5.855321     0.099972
H      8.429167     2.415502     5.983252     0.074362
H      7.771281     0.776043     2.534025     0.110343
H      8.427255     3.057557     2.196975     0.101681
H      5.310901    22.937761     7.710326     0.075201
H      2.853390     1.478452     6.718858     0.102564
H      4.886335     1.680455     5.360817     0.106451
H      0.655974    -0.076098     6.622909     0.081774
H     -0.017212    21.353256     9.179076     0.101054
H      7.526486    21.649286     7.853018     0.110434
H      5.366363    21.498877     5.215664     0.074252
H      7.724426    19.701230     2.671798     0.106387
H      8.526703    21.999057     2.994086     0.110175
H      7.993127    18.822186     5.771673     0.079680
H      7.533180    15.519333     7.806274     0.111955
H      5.555696    15.840157     6.462995     0.112729
H      6.728991     6.150868    21.684369     0.076931
H      4.579385     8.304427    -0.019682     0.113735
H      3.053242     6.602768    22.973523     0.111692
H      0.257226     9.723998    23.347476     0.082631
H      1.414264     7.691844    20.205777     0.104669
H      9.218057     6.418371    21.327637     0.109674
H      7.595335     7.025827     2.467599     0.078632
H      1.529012     5.390478     1.938652     0.113023
H      0.911287     5.941618    24.486558     0.107382
H      8.184373    10.099909     2.152691     0.074504
H      6.171508    12.939261     0.344431     0.113450
H      6.286256    10.324853    23.531993     0.097751
H      1.551005     6.839458     6.317842     0.072344
H      2.046332     3.198579     5.092653     0.107847
H      4.006604     3.840966     6.445773     0.099974
H      3.648017     9.418459     6.317842     0.074354
H      2.990131    11.057918     9.767069     0.110363
H      3.646105     8.776404    10.104119     0.101685
H      0.529751    13.226400     4.590768     0.075200
H      7.634540    10.355509     5.582236     0.102564
H      0.105185    10.153506     6.940277     0.106459
H      5.437124    11.910059     5.678185     0.081776
H      4.763938    14.810905     3.122018     0.101052
H      2.745336    14.514875     4.448076     0.110434
H      0.585213    14.665284     7.085430     0.074251
H      2.943276    16.462931     9.629296     0.106391
H      3.745553    14.165104     9.307008     0.110184
H      3.211977    17.341975     6.529421     0.079681
H      2.752030    20.644828     4.494820     0.111949
H      0.774546    20.324004     5.838099     0.112729
H      1.947841     5.020815    15.218913     0.076927
H      9.360535     3.529534    12.320776     0.113735
H      7.834392     4.568915    13.929759     0.111692
H      5.038376     1.447685    13.555806     0.082633
H      6.195414     3.479839    16.697505     0.104666
H      4.436907     4.753312    15.575645     0.109673
H      2.814185     4.808134     9.833495     0.078621
H      6.310162     6.443483    10.362442     0.113015
H      5.692437     5.230065    12.416724     0.107374
H      3.403223     1.734052    10.148403     0.074505
H      1.390358    23.224900    11.956663     0.113450
H      1.505106     0.846830    13.371289     0.097749
H      3.230145    18.673419    18.618936     0.072314
H      2.734818    15.032540    17.393747     0.107799
H      0.774546    15.674927    18.746867     0.099943
H      1.133133    21.252420    18.618936     0.074352
H      1.791019    22.891879    22.068163     0.110280
H      1.135045    20.610365    22.405213     0.101644
H      4.251399     0.730161    16.891862     0.075182
H      6.708910    22.189470    17.883330     0.102584
H      4.675965    21.987467    19.241371     0.106474
H      8.906326    23.744020    17.979279     0.081796
H      0.017212     2.314666    15.423112     0.101036
H      2.035814     2.018636    16.749170     0.110423
H      4.195937     2.169045    19.386524     0.074253
H      1.837874     3.966692    21.930390     0.106354
H      1.035597     1.668865    21.608102     0.110159
H      1.569173     4.845736    18.830515     0.079683
H      2.029120     8.148589    16.795914     0.111956
H      4.006604     7.827765    18.139193     0.112738
H      2.833309    17.517054     2.917819     0.076920
H      4.982915    16.025773     0.019682     0.113753
H      6.509058    17.065154     1.628665     0.111694
H      9.305074    13.943924     1.254712     0.082628
H      8.148036    15.976078     4.396411     0.104657
H      0.344243    17.249551     3.274551     0.109673
H      1.966965    16.642095    22.134589     0.078615
H      8.033288    18.277444    22.663536     0.112999
H      8.651013    17.726304     0.115630     0.107340
H      1.377927    13.568013    22.449497     0.074528
H      3.390792    10.728661    24.257757     0.113409
H      3.276044    13.343069     1.070195     0.097721
H      8.011295    16.828464    18.284346     0.072315
H      7.515968    20.469343    19.509535     0.107798
H      5.555696    19.826956    18.156415     0.099944
H      5.914283    14.249463    18.284346     0.074339
H      6.572169    12.610004    14.835119     0.110286
H      5.916195    14.891518    14.498069     0.101635
H      9.032549    10.441522    20.011420     0.075178
H      1.927760    13.312413    19.019952     0.102583
H      9.457115    13.514416    17.661911     0.106473
H      4.125176    11.757863    18.924003     0.081795
H      4.798362     8.857017    21.480170     0.101031
H      6.816964     9.153047    20.154112     0.110420
H      8.977087     9.002638    17.516758     0.074249
H      6.619024     7.204991    14.972892     0.106358
H      5.816747     9.502818    15.295180     0.110164
H      6.350323     6.325947    18.072767     0.079685
H      6.810270     3.023094    20.107368     0.111952
H      8.787754     3.343918    18.764089     0.112738
H      7.614459    18.647107     9.383275     0.076918
H      0.201765    20.138388    12.281412     0.113753
H      1.727908    19.099007    10.672429     0.111693
H      4.523924    22.220237    11.046382     0.082626
H      3.366886    20.188083     7.904683     0.104653
H      5.125393    18.914610     9.026543     0.109668
H      6.748115    18.859788    14.768693     0.078600
H      3.252138    17.224439    14.239746     0.112982
H      3.869863    18.437857    12.185464     0.107331
H      6.159077    21.933870    14.453785     0.074526
H      8.171942     0.443022    12.645525     0.113410
H      8.057194    22.821092    11.230899     0.097719
C      6.718472     5.824989     6.133325     0.132641
C      6.968048     7.809152     6.809886    -0.076506
C      8.057194     7.452565     6.047218    -0.085992
C      8.338326     2.286859     5.068051     0.111274
C      7.980696     1.380750     3.208125    -0.082831
C      8.342151     2.645889     3.028529    -0.061815
C      4.941797    23.674391     7.279787     0.121165
C      3.592556     0.915364     6.758221    -0.081773
C      4.721864     1.018750     5.990633    -0.074284
C      0.240970    23.569806     7.097731     0.115027
C      9.432253    21.982156     8.502516    -0.058213
C      8.315376    22.133408     7.764451    -0.070930
C      6.052936    21.330193     4.612910     0.118140
C      7.334284    20.340878     3.222887    -0.080287
C      7.785625    21.620545     3.407403    -0.066331
C      7.632628    18.036714     6.118564     0.121945
C      7.385921    16.233108     7.230583    -0.070007
C      6.292950    16.406389     6.487597    -0.065948
C      5.996518     6.394860    22.201014     0.128161
C      4.828005     7.203369    23.800157    -0.069043
C      3.979829     6.646183    22.897256    -0.069532
C      0.327031     9.057671    22.702899     0.114074
C      0.964836     7.950846    20.978286    -0.066406
C     -0.008606     7.243112    21.600721    -0.083258
C      8.401437     6.773458     2.081345     0.138343
C      0.742991     5.868758     1.795960    -0.081025
C      0.407354     6.553706     0.664259    -0.076983
C      7.683308    10.571706     1.527796     0.130467
C      6.578862    12.130668     0.556009    -0.081602
C      6.669704    10.392159    24.375848    -0.055049
C      1.937322     6.008972     6.167769     0.132645
C      2.186898     4.024809     5.491208    -0.076529
C      3.276044     4.381396     6.253876    -0.085978
C      3.557176     9.547102     7.233043     0.111257
C      3.199546    10.453211     9.092969    -0.082852
C      3.561001     9.188072     9.272565    -0.061818
C      0.160647    12.489770     5.021307     0.121163
C      8.373706    10.918597     5.542873    -0.081777
C      9.503014    10.815211     6.310461    -0.074280
C      5.022120    12.594355     5.203363     0.115027
C      4.651103    14.182005     3.798578    -0.058217
C      3.534226    14.030753     4.536643    -0.070935
C      1.271786    14.833968     7.688184     0.118146
C      2.553134    15.823283     9.078207    -0.080287
C      3.004475    14.543616     8.893691    -0.066324
C      2.851478    18.127447     6.182530     0.121948
C      2.604771    19.931053     5.070511    -0.070005
C      1.511800    19.757772     5.813497    -0.065952
C      1.215368     4.776823    14.702268     0.128157
C      0.046855     3.968314    13.103125    -0.069046
C      8.760979     4.525500    14.006026    -0.069535
C      5.108181     2.114012    14.200383     0.114073
C      5.745986     3.220837    15.924996    -0.066407
C      4.772544     3.928571    15.302561    -0.083254
C      3.620287     5.060503    10.219749     0.138327
C      5.524141     5.965203    10.505134    -0.081036
C      5.188504     5.280255    11.636835    -0.077007
C      2.902158     1.262255    10.773298     0.130469
C      1.797712    -0.296707    11.745085    -0.081606
C      1.888554     0.779524    12.527434    -0.055047
C      2.843828    17.842933    18.468863     0.132596
C      2.594252    15.858770    17.792302    -0.076589
C      1.505106    16.215357    18.554970    -0.086046
C      1.223974    21.381063    19.534137     0.111269
C      1.581604    22.287172    21.394063    -0.082921
C      1.220149    21.022033    21.573659    -0.061836
C      4.620503    -0.006469    17.322401     0.121119
C      5.969744    22.752558    17.843967    -0.081747
C      4.840436    22.649172    18.611555    -0.074230
C      9.321330     0.098116    17.504457     0.115064
C      0.130047     1.685766    16.099672    -0.058265
C      1.246924     1.534514    16.837737    -0.070954
C      3.509364     2.337729    19.989278     0.118137
C      2.228016     3.327044    21.379301    -0.080360
C      1.776675     2.047377    21.194785    -0.066323
C      1.929672     5.631208    18.483624     0.121945
C      2.176379     7.434814    17.371605    -0.069999
C      3.269350     7.261533    18.114591    -0.065944
C      3.565782    17.273062     2.401174     0.128138
C      4.734295    16.464553     0.802031    -0.069017
C      5.582471    17.021739     1.704932    -0.069546
C      9.235269    14.610251     1.899289     0.114069
C      8.597464    15.717076     3.623902    -0.066441
C      0.008606    16.424810     3.001467    -0.083245
C      1.160863    16.894464    22.520843     0.138318
C      8.819309    17.799164    22.806228    -0.081032
C      9.154946    17.114216    23.937929    -0.077093
C      1.878992    13.096216    23.074392     0.130496
C      2.983438    11.537254    24.046179    -0.081666
C      2.892596    13.275763     0.226340    -0.055086
C      7.624978    17.658950    18.434419     0.132597
C      7.375402    19.643113    19.110980    -0.076593
C      6.286256    19.286526    18.348312    -0.086044
C      6.005124    14.120820    17.369145     0.111270
C      6.362754    13.214711    15.509219    -0.082931
C      6.001299    14.479850    15.329623    -0.061837
C      9.401653    11.178152    19.580881     0.121119
C      1.188594    12.749325    19.059315    -0.081746
C      0.059286    12.852711    18.291727    -0.074229
C      4.540180    11.073567    19.398825     0.115065
C      4.911197     9.485917    20.803610    -0.058265
C      6.028074     9.637169    20.065545    -0.070956
C      8.290514     8.833954    16.914004     0.118138
C      7.009166     7.844639    15.523981    -0.080355
C      6.557825     9.124306    15.708497    -0.066323
C      6.710822     5.540475    18.419658     0.121944
C      6.957529     3.736869    19.531677    -0.070000
C      8.050500     3.910150    18.788691    -0.065943
C      8.346932    18.891099     9.899920     0.128138
C      9.515445    19.699608    11.499063    -0.069018
C      0.801321    19.142422    10.596162    -0.069543
C      4.454119    21.553910    10.401805     0.114069
C      3.816314    20.447085     8.677192    -0.066443
C      4.789756    19.739351     9.299627    -0.083240
C      5.942013    18.607419    14.382439     0.138312
C      4.038159    17.702719    14.097054    -0.081034
C      4.373796    18.387667    12.965353    -0.077105
C      6.660142    22.405667    13.828890     0.130500
C      7.764588    -0.365571    12.857103    -0.081663
C      7.673746    22.888398    12.074754    -0.055087
N      7.880291     6.172088     5.621600    -0.289136
N      6.146646     6.749000     6.876312    -0.282213
N      8.564952     3.249648     4.189753    -0.283206
N      7.967308     1.116217     4.539104    -0.288269
N      5.567171    -0.006730     6.305541    -0.287546
N      3.739816    -0.163018     7.592235    -0.285926
N      8.557302    23.140918     6.851709    -0.300503
N      0.823314    22.900402     8.103961    -0.291252
N      6.979523    22.239086     4.290622    -0.288482
N      6.202108    20.162068     3.990475    -0.286045
N      6.439253    17.569379     5.764293    -0.300927
N      8.268521    17.275336     7.016544    -0.299947
N      4.739076     6.149128    21.839362    -0.294503
N      6.112222     7.013637    23.364698    -0.292576
N      9.151121     7.955315    22.710280    -0.290045
N      1.179988     9.114551    21.674528    -0.291469
N      8.760023     7.151200     0.883219    -0.292327
N      9.268737     6.012596     2.689019    -0.290974
N      7.379227    10.077830     0.351811    -0.286904
N      7.221449    11.801388     1.761517    -0.303128
N      3.099141     5.661873     6.679494    -0.289095
N      1.365496     5.084961     5.424782    -0.282252
N      3.783802     8.584313     8.111341    -0.283183
N      3.186158    10.717744     7.761990    -0.288284
N      0.786021    11.840691     5.995553    -0.287546
N      8.520966    11.996979     4.708859    -0.285929
N      3.776152    13.023243     5.449385    -0.300503
N      5.604464    13.263759     4.197133    -0.291255
N      2.198373    13.925075     8.010472    -0.288480
N      1.420958    16.002093     8.310619    -0.286049
N      1.658103    18.594782     6.536801    -0.300931
N      3.487371    18.888825     5.284550    -0.299944
N      9.520226     5.022555    15.063920    -0.294504
N      1.331072     4.158046    13.538584    -0.292567
N      4.369971     3.216368    14.193002    -0.290033
N      5.961138     2.057132    15.228754    -0.291472
N      3.978873     4.682761    11.417875    -0.292333
N      4.487587     5.821365     9.612075    -0.290956
N      2.598077     1.756131    11.949283    -0.286891
N      2.440299     0.032573    10.539577    -0.303133
N      1.682009    17.495834    18.980588    -0.289106
N      3.415654    16.918922    17.725876    -0.282211
N      0.997348    20.418274    20.412435    -0.283130
N      1.594992    22.551705    20.063084    -0.288323
N      3.995129    23.674652    18.296647    -0.287540
N      5.822484    23.830940    17.009953    -0.285950
N      1.004998     0.527004    17.750479    -0.300485
N      8.738986     0.767520    16.498227    -0.291265
N      2.582777     1.428836    20.311566    -0.288446
N      3.360192     3.505854    20.611713    -0.286077
N      3.123047     6.098543    18.837895    -0.300936
N      1.293779     6.392586    17.585644    -0.299948
N      4.823224    17.518794     2.762826    -0.294530
N      3.450078    16.654285     1.237490    -0.292544
N      0.411179    15.712607     1.891908    -0.289999
N      8.382312    14.553371     2.927660    -0.291498
N      0.802277    16.516722    23.718969    -0.292367
N      0.293563    17.655326    21.913169    -0.290908
N      2.183073    13.590092    24.250377    -0.286876
N      2.340851    11.866534    22.840671    -0.303139
N      6.463159    18.006049    17.922694    -0.289090
N      8.196804    18.582961    19.177406    -0.282225
N      5.778498    15.083609    16.490847    -0.283122
N      6.376142    12.950178    16.840198    -0.288331
N      8.776279    11.827231    18.606635    -0.287545
N      1.041334    11.670943    19.893329    -0.285952
N      5.786148    10.644679    19.152803    -0.300489
N      3.957836    10.404163    20.405055    -0.291266
N      7.363927     9.742847    16.591716    -0.288451
N      8.141342     7.665829    16.291569    -0.286071
N      7.904197     5.073140    18.065387    -0.300928
N      6.074929     4.779097    19.317638    -0.299957
N      0.042074    18.645367     9.538268    -0.294535
N      8.231228    19.509876    11.063604    -0.292547
N      5.192329    20.451554    10.409186    -0.290003
N      3.601162    21.610790     9.373434    -0.291500
N      5.583427    18.985161    13.184313    -0.292378
N      5.074713    17.846557    14.990113    -0.290901
N      6.964223    21.911791    12.652905    -0.286881
N      7.122001    23.635349    14.062611    -0.303139

The following XYZ coordinates are in angstroms. Other properties are in atomic units.
The sperically averaged electron density of each atom fit to a function of the form exp(a - br)
eigen_1, eigen_2 and eigen_3 are the three eigenvalues of traceless quadrupole moment tensor
  atom number  atomic symbol              X              Y              Z     net charge C6 coefficient C8 coefficient C10 coefficient fluctuating dipole atomic polarizability isotropic forcefield polarizability              a              b squared Pearson coefficient          <r^3>          <r^4>         wp_QDO          m_QDO          q_QDO       dipole_x       dipole_y       dipole_z         dipole            Qxy            Qxz            Qyz     Q(x^2-y^2)  Q(3z^2 - R^2)        eigen_1        eigen_2        eigen_3 static polarizability      alpha(xx)      alpha(xy)      alpha(xz)      alpha(yy)      alpha(yz)      alpha(zz) atomic spin moment
            1             Co       9.160779       5.134843       4.502692       0.632286     135.378595 0.27397766E+04  0.94251821E+05                                19.185438                           15.396663       1.001987       2.134157                    0.994848      51.341908     137.690455       0.548734       0.324466      -1.226479       0.013395       0.001199      -0.010042       0.016784      -0.005544      -0.010723       0.022379      -0.024288      -0.025872      -0.024549      -0.007671       0.032220             22.735800      21.175036      -1.333743       1.625401      23.614352      -2.990032      23.418012           2.787540
            2             Co       7.306840      23.824062       5.452583       0.627216     137.398198 0.27685381E+04  0.95621265E+05                                19.443661                           15.510838       0.934512       2.109333                    0.995216      51.811139     139.850791       0.544190       0.325875      -1.223472      -0.004255      -0.006674      -0.006673       0.010352       0.010589      -0.015258      -0.021504      -0.024718       0.012281      -0.023100      -0.012377       0.035476             23.516921      22.022787      -1.056425       0.200263      30.665259      -1.868208      17.862716           2.777141
            3             Co       5.266150      18.473277       4.434544       0.626223     135.195939 0.28047975E+04  0.97232233E+05                                19.209343                           15.606294       0.945304       2.111293                    0.995366      51.993702     140.806319       0.542585       0.325634      -1.223158       0.006273      -0.014835      -0.005389       0.016984       0.004956      -0.024128      -0.009544       0.023142      -0.085953      -0.039047       0.002093       0.036954             23.144272      26.066734       2.878664       3.473289      21.215565       5.255225      22.150517           2.773204
            4             Co       7.817850       7.642102      24.177554       0.617998     135.166138 0.27705094E+04  0.95657962E+05                                19.162564                           15.479552       0.955311       2.114922                    0.995441      51.843031     139.682847       0.546961       0.324331      -1.225546       0.001086      -0.003920      -0.001537       0.004348      -0.008230      -0.014860       0.009082       0.007653      -0.013351      -0.015694      -0.006843       0.022537             22.760526      24.638381      -1.812708       3.893091      20.626458      -1.496664      23.016741           2.771666
            5             Co       2.580578      23.261886       8.910666       0.625745     131.996750 0.27663774E+04  0.95557365E+05                                18.856239                           15.477590       0.925812       2.107665                    0.995405      51.848795     140.100924       0.546043       0.324733      -1.224170      -0.012301      -0.010821       0.010560       0.019492       0.004271      -0.015659      -0.018387       0.005351       0.001892      -0.022426      -0.004012       0.026438             22.076050      26.059684      -0.520671      -0.171886      18.900116       3.125109      21.268352           2.766900
            6             Co       4.379629       6.699118       7.798402       0.632077     135.394585 0.27401912E+04  0.94270252E+05                                19.187348                           15.398187       1.001857       2.134080                    0.994850      51.344897     137.704378       0.548684       0.324481      -1.226457       0.013393      -0.001190       0.010045       0.016783       0.005549       0.010721       0.022377      -0.024285      -0.025856      -0.024542      -0.007677       0.032219             22.738077      21.177015       1.333830      -1.625545      23.616769      -2.990528      23.420446           2.787141
            7             Co       2.525690      12.340099       6.848511       0.627218     137.399175 0.27685504E+04  0.95621800E+05                                19.443762                           15.510867       0.934505       2.109330                    0.995216      51.811258     139.851214       0.544190       0.325875      -1.223472      -0.004255       0.006670       0.006671       0.010348      -0.010591       0.015257      -0.021503      -0.024721       0.012287      -0.023100      -0.012377       0.035477             23.517108      22.022918       1.056360      -0.200250      30.665612      -1.868286      17.862794           2.777157
            8             Co       0.485000      17.690884       7.866550       0.626241     135.194668 0.28047651E+04  0.97230742E+05                                19.209154                           15.606147       0.945326       2.111302                    0.995366      51.993520     140.805156       0.542591       0.325631      -1.223161       0.006272       0.014831       0.005386       0.016980      -0.004956       0.024126      -0.009544       0.023139      -0.085941      -0.039043       0.002092       0.036951             23.144031      26.066463      -2.878599      -3.473241      21.215317       5.255151      22.150313           2.773224
            9             Co       3.036700       3.529581      12.725728       0.617957     135.168771 0.27705804E+04  0.95661093E+05                                19.162850                           15.479789       0.955231       2.114895                    0.995442      51.843573     139.685136       0.546954       0.324333      -1.225544       0.001081       0.003929       0.001530       0.004353       0.008226       0.014871       0.009085       0.007647      -0.013353      -0.015706      -0.006838       0.022544             22.760864      24.638742       1.812782      -3.893213      20.626733      -1.496776      23.017116           2.771546
           10             Co       7.361728      12.902275       3.390428       0.625736     131.997871 0.27664038E+04  0.95558543E+05                                18.856366                           15.477680       0.925818       2.107664                    0.995405      51.849006     140.101881       0.546040       0.324734      -1.224169      -0.012300       0.010822      -0.010560       0.019492      -0.004271       0.015658      -0.018386       0.005355       0.001892      -0.022425      -0.004012       0.026436             22.076217      26.059902       0.520673       0.171886      18.900264       3.125123      21.268486           2.766938
           11             Co       0.401521      18.533079      20.099496       0.631938     135.406582 0.27404840E+04  0.94283297E+05                                19.188781                           15.399264       1.001783       2.134033                    0.994850      51.346995     137.714342       0.548649       0.324492      -1.226441      -0.013397      -0.001205       0.010039       0.016784      -0.005545      -0.010718       0.022380      -0.024301      -0.025856      -0.024543      -0.007680       0.032223             22.739831      21.178914      -1.334105       1.625741      23.618454      -2.990499      23.422126           2.786905
           12             Co       2.255460      -0.156140      19.149605       0.627176     137.401558 0.27686118E+04  0.95624584E+05                                19.444083                           15.511129       0.934479       2.109317                    0.995216      51.811615     139.853301       0.544180       0.325879      -1.223467       0.004256       0.006640       0.006677       0.010334       0.010592      -0.015244      -0.021491      -0.024742       0.012341      -0.023096      -0.012371       0.035467             23.517543      22.022996      -1.056283       0.200111      30.666420      -1.868683      17.863213           2.777026
           13             Co       4.296150       5.194645      20.167644       0.626253     135.194656 0.28047548E+04  0.97230285E+05                                19.209140                           15.606097       0.945323       2.111304                    0.995366      51.993468     140.804877       0.542593       0.325630      -1.223162      -0.006276       0.014830       0.005379       0.016978       0.004961      -0.024126      -0.009539       0.023128      -0.085942      -0.039041       0.002093       0.036948             23.144061      26.066511       2.878862       3.473223      21.215535       5.255085      22.150136           2.773215
           14             Co       1.744450      16.025820       0.424634       0.617887     135.174948 0.27707304E+04  0.95667811E+05                                19.163601                           15.480348       0.955214       2.114874                    0.995442      51.844647     139.690307       0.546936       0.324338      -1.225535      -0.001080       0.003935       0.001510       0.004351      -0.008220      -0.014893       0.009085       0.007677      -0.013382      -0.015729      -0.006834       0.022563             22.761805      24.639632      -1.813141       3.893474      20.627752      -1.497064      23.018030           2.771427
           15             Co       6.981722       0.406036      15.691522       0.625744     131.996613 0.27663719E+04  0.95557133E+05                                18.856234                           15.477586       0.925809       2.107663                    0.995405      51.848729     140.100755       0.546042       0.324734      -1.224170       0.012309       0.010794      -0.010555       0.019479       0.004247      -0.015662      -0.018397       0.005346       0.001836      -0.022450      -0.003980       0.026430             22.076051      26.059777      -0.520630      -0.172009      18.899993       3.125088      21.268382           2.766902
           16             Co       5.182671      16.968804      16.803786       0.631870     135.411481 0.27406202E+04  0.94289284E+05                                19.189308                           15.399718       1.001686       2.133994                    0.994851      51.348056     137.718744       0.548636       0.324495      -1.226436      -0.013398       0.001207      -0.010039       0.016785       0.005541       0.010718       0.022382      -0.024296      -0.025865      -0.024547      -0.007675       0.032222             22.740414      21.179489       1.334170      -1.625786      23.619006      -2.990611      23.422747           2.786740
           17             Co       7.036610      11.327823      17.753677       0.627215     137.398008 0.27685219E+04  0.95620551E+05                                19.443657                           15.510791       0.934496       2.109331                    0.995216      51.810969     139.850162       0.544191       0.325875      -1.223472       0.004255      -0.006642      -0.006677       0.010334      -0.010589       0.015242      -0.021491      -0.024730       0.012348      -0.023090      -0.012372       0.035462             23.517019      22.022529       1.056248      -0.200116      30.665727      -1.868561      17.862803           2.777097
           18             Co       9.077300       5.977038      16.735638       0.626223     135.195900 0.28047924E+04  0.97232020E+05                                19.209349                           15.606281       0.945282       2.111288                    0.995366      51.993650     140.806181       0.542585       0.325634      -1.223158      -0.006274      -0.014829      -0.005379       0.016976      -0.004962       0.024127      -0.009540       0.023129      -0.085940      -0.039042       0.002092       0.036950             23.144300      26.066771      -2.878863      -3.473261      21.215721       5.255167      22.150409           2.773172
           19             Co       6.525600      20.138341      11.876460       0.617928     135.170621 0.27706235E+04  0.95663064E+05                                19.163120                           15.479986       0.955238       2.114891                    0.995442      51.843809     139.686641       0.546946       0.324336      -1.225539      -0.001079      -0.003941      -0.001507       0.004355       0.008218       0.014897       0.009090       0.007670      -0.013377      -0.015734      -0.006831       0.022565             22.761199      24.638946       1.813067      -3.893333      20.627205      -1.496993      23.017445           2.771521
           20             Co       2.200572      10.765647      21.211760       0.625742     131.996758 0.27663753E+04  0.95557277E+05                                18.856241                           15.477589       0.925828       2.107668                    0.995405      51.848776     140.100874       0.546043       0.324733      -1.224170       0.012308      -0.010794       0.010558       0.019481      -0.004247       0.015661      -0.018396       0.005348       0.001833      -0.022449      -0.003980       0.026429             22.076058      26.059757       0.520635       0.172014      18.900041       3.125124      21.268375           2.766951
           21              H       6.332155       4.994503       5.983252       0.072344       1.345887 0.97295011E+01  0.10018223E+03                                 1.993967                            1.807663      -1.167637       2.304009                    0.995100       3.840909      10.967674       0.472314       1.259434      -0.712651      -0.022459      -0.044238      -0.008676       0.050366       0.011139      -0.011589       0.010616      -0.011263      -0.033384      -0.024716       0.006234       0.018482              2.065231       1.961689       0.565999      -0.025039       2.724623       0.151351       1.509381           0.000147
           22              H       6.827482       8.635382       7.208441       0.107853       1.335084 0.97600466E+01  0.10044769E+03                                 1.996081                            1.826798      -1.002207       2.401912                    0.997648       3.579276      10.175726       0.464149       1.282214      -0.710367      -0.004137       0.042014       0.018524       0.046102       0.008436      -0.013323       0.012118      -0.017259      -0.038812      -0.027088       0.006820       0.020268              2.049284       1.708886      -0.145017      -0.197410       2.723437       0.354439       1.715529           0.000507
           23              H       8.787754       7.992995       5.855321       0.099972       1.240389 0.87891684E+01  0.88770995E+02                                 1.930218                            1.750912      -1.198567       2.300058                    0.995074       3.795560      10.950985       0.463629       1.308013      -0.701631       0.033203       0.025722      -0.006581       0.042513       0.005004      -0.013267       0.014246      -0.001428      -0.042492      -0.027125       0.011792       0.015334              2.029398       2.347644       0.581979      -0.238706       2.208007      -0.185330       1.532543           0.000594
           24              H       8.429167       2.415502       5.983252       0.074362       1.501764 0.11628153E+02  0.12375756E+03                                 2.078844                            1.934455      -1.014878       2.380278                    0.998140       3.670783      10.263761       0.476878       1.206806      -0.728627       0.005369       0.007560       0.051944       0.052765       0.009878       0.002962       0.001817      -0.029779       0.062684      -0.028424       0.006943       0.021481              2.097874       1.680950       0.034960       0.139320       1.808496       0.054906       2.804176           0.000308
           25              H       7.771281       0.776043       2.534025       0.110343       1.353790 0.97621430E+01  0.99285286E+02                                 1.932816                            1.767939      -0.859050       2.469429                    0.999131       3.374310       9.172505       0.501586       1.200662      -0.730785      -0.009813      -0.025094      -0.035630       0.044671       0.010612       0.003549       0.001387      -0.033756       0.070622      -0.031873       0.007830       0.024043              1.971295       1.506835       0.233289       0.181155       2.255928       0.556797       2.151123           0.000401
           26              H       8.427255       3.057557       2.196975       0.101681       1.427740 0.10162695E+02  0.10474107E+03                                 2.021238                            1.813967      -1.001272       2.397139                    0.997637       3.523023       9.742801       0.489459       1.214175      -0.726394       0.001570       0.015474      -0.041899       0.044693       0.008487       0.005692       0.000689      -0.033795       0.074817      -0.031888       0.006237       0.025651              2.150748       1.515024       0.147207      -0.155484       2.130523      -0.769515       2.806698           0.000483
           27              H       5.310901      22.937761       7.710326       0.075201       1.220272 0.89079963E+01  0.90812543E+02                                 1.947791                            1.788921      -1.266756       2.256633                    0.993979       4.027189      11.902621       0.445971       1.347205      -0.692339       0.022927      -0.039555       0.024432       0.051838      -0.014104      -0.003830      -0.014820      -0.000638      -0.011555      -0.022354       0.002829       0.019525              2.017069       1.888554      -0.457173       0.151908       2.358830      -0.496280       1.803823           0.000101
           28              H       2.853390       1.478452       6.718858       0.102564       1.251006 0.88293376E+01  0.89185241E+02                                 1.936013                            1.750964      -1.166295       2.315721                    0.995488       3.758860      10.808685       0.465676       1.302140      -0.703155      -0.032019       0.025575      -0.003709       0.041147      -0.006563      -0.009237      -0.019895       0.010029      -0.011761      -0.027074       0.010200       0.016873              2.035809       2.361442      -0.648957       0.049891       2.252725      -0.152068       1.493259           0.000277
           29              H       4.886335       1.680455       5.360817       0.106451       1.323632 0.95790425E+01  0.98133622E+02                                 1.986505                            1.811051      -0.943926       2.429264                    0.998137       3.557731      10.094346       0.465629       1.284017      -0.710052       0.005813       0.034811      -0.030111       0.046392      -0.010290      -0.010669      -0.019363      -0.003663      -0.019216      -0.028206       0.008438       0.019768              2.069796       1.713079       0.111929      -0.241712       2.433464      -0.678694       2.062845           0.000519
           30              H       0.655974      -0.076098       6.622909       0.081774       1.348917 0.99142360E+01  0.10264495E+03                                 2.001326                            1.829394      -1.246237       2.272490                    0.993854       3.853045      11.060415       0.467349       1.265862      -0.711194       0.024930       0.037045      -0.026100       0.051721       0.011792       0.003803      -0.014949       0.003667      -0.007128      -0.021502       0.004600       0.016902              2.060655       2.007115       0.482602      -0.217515       2.348181      -0.548156       1.826669          -0.000065
           31              H      -0.017212      21.353256       9.179076       0.101054       1.053784 0.75681797E+01  0.74730848E+02                                 1.818730                            1.689377      -1.481403       2.165664                    0.992148       4.062759      12.163978       0.438636       1.414142      -0.677976       0.000380      -0.030088       0.027883       0.041023       0.010275       0.000588      -0.014270       0.007047      -0.017621      -0.019764       0.002474       0.017290              1.853058       1.512773      -0.084914       0.077432       2.022504      -0.547128       2.023895           0.000516
           32              H       7.526486      21.649286       7.853018       0.110434       1.031490 0.72737108E+01  0.70360833E+02                                 1.737738                            1.617391      -1.008510       2.399525                    0.997227       3.618192      10.355547       0.469489       1.348669      -0.693403      -0.035725      -0.023267       0.009296       0.043635       0.008343       0.003280      -0.017457       0.012056      -0.012802      -0.023674       0.007997       0.015677              1.807003       2.341275       0.400614      -0.034762       1.653333      -0.032780       1.426402           0.000306
           33              H       5.366363      21.498877       5.215664       0.074252       1.282388 0.94080463E+01  0.96779442E+02                                 1.976996                            1.812332      -1.270578       2.253142                    0.994139       3.995435      11.683998       0.454794       1.309204      -0.700548      -0.039863       0.009047       0.031279       0.051471       0.002668      -0.015554       0.007521       0.004263      -0.019971      -0.020100       0.003696       0.016404              2.052358       2.341947      -0.159320      -0.665910       1.744833       0.297501       2.070294           0.000074
           34              H       7.724426      19.701230       2.671798       0.106387       1.171719 0.81585734E+01  0.80512980E+02                                 1.838592                            1.673549      -0.933725       2.430353                    0.998454       3.532986       9.926335       0.482126       1.287343      -0.707663       0.021088      -0.027022      -0.027546       0.043974       0.007919      -0.022123       0.010462      -0.001203      -0.026634      -0.030397       0.009899       0.020498              1.936537       1.650601      -0.326747      -0.307913       2.192887       0.598975       1.966124           0.000513
           35              H       8.526703      21.999057       2.994086       0.110175       1.274773 0.91918899E+01  0.92012998E+02                                 1.850518                            1.710867      -0.821419       2.487478                    0.999475       3.302132       8.881226       0.512392       1.194150      -0.732387       0.036546       0.015501      -0.021709       0.045245       0.004982      -0.023016       0.009679      -0.000751      -0.025860      -0.029560       0.007796       0.021764              1.885875       2.138096       0.385532      -0.407411       1.799919      -0.203465       1.719611           0.000533
           36              H       7.993127      18.822186       5.771673       0.079680       1.108892 0.81906315E+01  0.81938884E+02                                 1.840564                            1.727145      -1.248907       2.269194                    0.994171       3.974489      11.717600       0.448293       1.365751      -0.688513       0.021122       0.043392      -0.018036       0.051520       0.010197       0.007572      -0.010469      -0.007522      -0.032641      -0.020952       0.003798       0.017154              1.869528       1.759139       0.362485      -0.076501       2.269614      -0.256063       1.579831           0.000129
           37              H       7.533180      15.519333       7.806274       0.111955       1.251216 0.93084422E+01  0.93662051E+02                                 1.842066                            1.734171      -0.844464       2.479091                    0.999224       3.325041       9.025106       0.502437       1.211541      -0.728277       0.003105      -0.037213       0.025989       0.045496       0.011897       0.009533      -0.017707      -0.008040      -0.027238      -0.027545       0.006363       0.021182              1.842399       1.623841      -0.169342       0.141284       2.072177      -0.430222       1.831179           0.000375
           38              H       5.555696      15.840157       6.462995       0.112729       1.056367 0.73055823E+01  0.70784394E+02                                 1.771420                            1.624684      -1.026103       2.394485                    0.996871       3.617319      10.379664       0.466562       1.354923      -0.692230      -0.031169      -0.031863      -0.000227       0.044574       0.009045       0.009497      -0.015992      -0.006557      -0.043046      -0.027262       0.007671       0.019590              1.865063       2.325854       0.582565       0.086231       1.854070       0.123881       1.415266           0.000313
           39              H       6.728991       6.150868      21.684369       0.076931       1.285753 0.94068349E+01  0.96762625E+02                                 1.983927                            1.815480      -1.252826       2.264661                    0.994467       3.956142      11.568347       0.453181       1.313925      -0.699926       0.041751      -0.013169      -0.026743       0.051301      -0.003515      -0.006264       0.008968       0.030541       0.000652      -0.019477       0.000753       0.018724              2.063897       2.510629      -0.221204      -0.540998       1.643735       0.315460       2.037329           0.000180
           40              H       4.579385       8.304427      -0.019682       0.113735       1.254236 0.91045761E+01  0.91265046E+02                                 1.855298                            1.721262      -0.831876       2.484339                    0.999346       3.339969       9.100540       0.500721       1.220297      -0.725692      -0.016143       0.023258       0.037021       0.046605      -0.002621      -0.005548       0.019446       0.030093       0.015159      -0.028763       0.007991       0.020772              1.904483       1.621338      -0.093762      -0.209827       1.747166       0.483396       2.344944           0.000570
           41              H       3.053242       6.602768      22.973523       0.111692       1.028862 0.70133874E+01  0.67183868E+02                                 1.732936                            1.585633      -0.980457       2.414226                    0.997815       3.562908      10.126286       0.475620       1.344339      -0.694410      -0.043144       0.001065       0.008394       0.043966      -0.000025      -0.009503       0.016266       0.026055       0.005264      -0.024847       0.004431       0.020416              1.818154       2.625548       0.079643      -0.096976       1.400979       0.013367       1.427933           0.000311
           42              H       0.257226       9.723998      23.347476       0.082631       1.280755 0.95064212E+01  0.97815126E+02                                 1.964876                            1.815290      -1.273017       2.258711                    0.994577       3.882808      11.268880       0.457942       1.299889      -0.703456      -0.004432       0.039388       0.037389       0.054488       0.004518      -0.009539       0.017232      -0.020519       0.011077      -0.021982      -0.001713       0.023696              2.034815       1.639290      -0.007986      -0.161870       2.234934       0.701152       2.230220           0.000124
           43              H       1.414264       7.691844      20.205777       0.104669       1.061694 0.73602854E+01  0.72214711E+02                                 1.835461                            1.670946      -1.451862       2.182778                    0.992287       4.018251      12.014588       0.438848       1.422530      -0.676590       0.020179      -0.014547      -0.034824       0.042796       0.009812      -0.010457       0.012481      -0.008965       0.007485      -0.022145       0.006789       0.015356              1.942482       1.823957      -0.241912      -0.559493       1.637932       0.447342       2.365559           0.000375
           44              H       9.218057       6.418371      21.327637       0.109674       1.122827 0.79886239E+01  0.78585152E+02                                 1.800511                            1.667181      -0.938286       2.432309                    0.998194       3.536231       9.987200       0.477213       1.304743      -0.703828      -0.014705      -0.038292      -0.017443       0.044573       0.012363      -0.013179       0.012735      -0.008711       0.010105      -0.026032       0.010199       0.015834              1.867887       1.745107       0.373790       0.118297       2.265581       0.365602       1.592974           0.000348
           45              H       7.595335       7.025827       2.467599       0.078632       1.431454 0.10794492E+02  0.11300971E+03                                 2.026476                            1.872173      -0.995330       2.390632                    0.997487       3.630328      10.138102       0.480476       1.217646      -0.725446      -0.046218       0.013281       0.021296       0.052593      -0.014259      -0.011498      -0.008255       0.027530       0.003158      -0.026000       0.003674       0.022326              2.050623       2.481221      -0.344643      -0.481379       1.712250       0.052169       1.958400           0.000486
           46              H       1.529012       5.390478       1.938652       0.113023       1.382473 0.10239683E+02  0.10587588E+03                                 2.000865                            1.843143      -0.874070       2.464615                    0.999011       3.430961       9.545301       0.476138       1.244121      -0.721014       0.041616      -0.021582       0.003233       0.046991      -0.017593      -0.009846      -0.010496       0.029440       0.014123      -0.030643       0.008564       0.022079              2.041285       2.458452      -0.561215       0.214730       1.905092      -0.243074       1.760311           0.000465
           47              H       0.911287       5.941618      24.486558       0.107382       1.112857 0.75599243E+01  0.73550266E+02                                 1.802225                            1.627779      -1.014999       2.392834                    0.997567       3.605847      10.218486       0.478999       1.314331      -0.700623       0.027748      -0.000400      -0.035244       0.044858      -0.013478      -0.010762      -0.007445       0.023386       0.013084      -0.024567       0.005126       0.019441              1.908306       1.816324       0.041231      -0.617551       1.432143      -0.186264       2.476452           0.000380
           48              H       8.184373      10.099909       2.152691       0.074504       1.407839 0.10557675E+02  0.11033060E+03                                 2.015331                            1.856211      -1.221843       2.280191                    0.994466       3.789893      10.703973       0.478918       1.223820      -0.721827       0.031132      -0.025584       0.034414       0.052991      -0.014692       0.015030      -0.000975      -0.006112       0.017219      -0.022678       0.001797       0.020880              2.060279       1.871205      -0.389201       0.533836       2.003492      -0.400867       2.306139          -0.000094
           49              H       6.171508      12.939261       0.344431       0.113450       1.193210 0.86637693E+01  0.86401508E+02                                 1.828124                            1.702402      -0.993898       2.406219                    0.998027       3.495653       9.728662       0.489602       1.254437      -0.715481      -0.018991       0.036718      -0.015047       0.043992      -0.011089       0.012918      -0.000965      -0.027767       0.033952      -0.027157       0.008434       0.018723              1.862163       1.795946      -0.486010       0.113220       2.317551      -0.061251       1.472992           0.000408
           50              H       6.286256      10.324853      23.531993       0.097751       1.206618 0.86244987E+01  0.86671096E+02                                 1.894710                            1.733619      -1.190804       2.304351                    0.995397       3.766063      10.828064       0.466403       1.306786      -0.702005      -0.020115       0.001060      -0.035325       0.040664      -0.013673       0.014618      -0.001149      -0.022120       0.008635      -0.025075       0.004862       0.020213              1.980361       1.779232       0.046288       0.555313       1.532273       0.240018       2.629579           0.000617
           51              H       1.551005       6.839458       6.317842       0.072344       1.345873 0.97293791E+01  0.10018065E+03                                 1.993955                            1.807652      -1.167635       2.304012                    0.995100       3.840884      10.967584       0.472315       1.259436      -0.712651      -0.022455       0.044240       0.008679       0.050366      -0.011138       0.011588       0.010617      -0.011264      -0.033383      -0.024715       0.006233       0.018482              2.065218       1.961675      -0.565994       0.025038       2.724606       0.151350       1.509373           0.000152
           52              H       2.046332       3.198579       5.092653       0.107847       1.335133 0.97605229E+01  0.10045416E+03                                 1.996158                            1.826864      -1.002236       2.401895                    0.997647       3.579376      10.176204       0.464131       1.282244      -0.710361      -0.004135      -0.042016      -0.018523       0.046103      -0.008437       0.013325       0.012118      -0.017260      -0.038818      -0.027090       0.006821       0.020269              2.049364       1.708949       0.145023       0.197421       2.723554       0.354456       1.715589           0.000508
           53              H       4.006604       3.840966       6.445773       0.099974       1.240369 0.87889963E+01  0.88768837E+02                                 1.930201                            1.750897      -1.198540       2.300073                    0.995074       3.795524      10.950861       0.463630       1.308016      -0.701631       0.033203      -0.025719       0.006583       0.042512      -0.005003       0.013267       0.014246      -0.001427      -0.042492      -0.027125       0.011792       0.015334              2.029379       2.347625      -0.581972       0.238704       2.207982      -0.185328       1.532531           0.000588
           54              H       3.648017       9.418459       6.317842       0.074354       1.501771 0.11628237E+02  0.12375850E+03                                 2.078835                            1.934450      -1.014894       2.380266                    0.998140       3.670807      10.263782       0.476884       1.206792      -0.728631       0.005370      -0.007561      -0.051942       0.052764      -0.009879      -0.002963       0.001817      -0.029781       0.062683      -0.028426       0.006945       0.021481              2.097864       1.680945      -0.034960      -0.139317       1.808492       0.054902       2.804154           0.000334
           55              H       2.990131      11.057918       9.767069       0.110363       1.353490 0.97594331E+01  0.99248617E+02                                 1.932308                            1.767520      -0.859062       2.469415                    0.999131       3.374066       9.170751       0.501731       1.200426      -0.730837      -0.009814       0.025093       0.035630       0.044670      -0.010613      -0.003553       0.001388      -0.033752       0.070631      -0.031874       0.007827       0.024046              1.970761       1.506501      -0.233186      -0.181077       2.255269       0.556556       2.150514           0.000372
           56              H       3.646105       8.776404      10.104119       0.101685       1.427726 0.10162519E+02  0.10473796E+03                                 2.021147                            1.813891      -1.001299       2.397120                    0.997637       3.522999       9.742416       0.489498       1.214094      -0.726412       0.001570      -0.015475       0.041896       0.044690      -0.008488      -0.005693       0.000690      -0.033796       0.074814      -0.031889       0.006238       0.025651              2.150648       1.514967      -0.147194       0.155472       2.130415      -0.769459       2.806560           0.000463
           57              H       0.529751      13.226400       4.590768       0.075200       1.220275 0.89080252E+01  0.90812920E+02                                 1.947795                            1.788925      -1.266759       2.256630                    0.993979       4.027199      11.902660       0.445970       1.347206      -0.692339       0.022927       0.039554      -0.024433       0.051838       0.014104       0.003830      -0.014820      -0.000638      -0.011554      -0.022354       0.002829       0.019525              2.017074       1.888558       0.457174      -0.151908       2.358836      -0.496281       1.803826           0.000111
           58              H       7.634540      10.355509       5.582236       0.102564       1.251017 0.88294391E+01  0.89186503E+02                                 1.936022                            1.750972      -1.166303       2.315716                    0.995488       3.758881      10.808752       0.465676       1.302137      -0.703156      -0.032019      -0.025575       0.003709       0.041146       0.006563       0.009238      -0.019895       0.010029      -0.011762      -0.027074       0.010201       0.016874              2.035818       2.361453       0.648959      -0.049891       2.252736      -0.152069       1.493265           0.000286
           59              H       0.105185      10.153506       6.940277       0.106459       1.323643 0.95791230E+01  0.98134421E+02                                 1.986493                            1.811041      -0.943931       2.429260                    0.998137       3.557727      10.094255       0.465638       1.283991      -0.710058       0.005814      -0.034810       0.030111       0.046392       0.010290       0.010668      -0.019363      -0.003663      -0.019213      -0.028205       0.008437       0.019768              2.069783       1.713069      -0.111929       0.241710       2.433449      -0.678688       2.062832           0.000519
           60              H       5.437124      11.910059       5.678185       0.081776       1.348931 0.99143677E+01  0.10264662E+03                                 2.001336                            1.829402      -1.246249       2.272483                    0.993854       3.853069      11.060491       0.467349       1.265857      -0.711195       0.024930      -0.037045       0.026099       0.051720      -0.011792      -0.003803      -0.014949       0.003668      -0.007130      -0.021502       0.004600       0.016902              2.060666       2.007126      -0.482606       0.217517       2.348195      -0.548160       1.826678          -0.000055
           61              H       4.763938      14.810905       3.122018       0.101052       1.053781 0.75681568E+01  0.74730582E+02                                 1.818729                            1.689376      -1.481398       2.165666                    0.992148       4.062758      12.163980       0.438636       1.414145      -0.677976       0.000380       0.030087      -0.027884       0.041023      -0.010275      -0.000588      -0.014270       0.007047      -0.017621      -0.019764       0.002474       0.017290              1.853057       1.512772       0.084914      -0.077432       2.022504      -0.547128       2.023894           0.000521
           62              H       2.745336      14.514875       4.448076       0.110434       1.031498 0.72737825E+01  0.70361697E+02                                 1.737745                            1.617398      -1.008514       2.399521                    0.997227       3.618212      10.355615       0.469489       1.348667      -0.693404      -0.035725       0.023266      -0.009297       0.043635      -0.008343      -0.003280      -0.017457       0.012056      -0.012801      -0.023674       0.007997       0.015677              1.807012       2.341287      -0.400617       0.034762       1.653341      -0.032780       1.426408           0.000315
           63              H       0.585213      14.665284       7.085430       0.074251       1.282386 0.94080244E+01  0.96779056E+02                                 1.976986                            1.812323      -1.270585       2.253140                    0.994138       3.995421      11.683906       0.454799       1.309194      -0.700550      -0.039863      -0.009047      -0.031279       0.051471      -0.002667       0.015553       0.007521       0.004264      -0.019971      -0.020099       0.003696       0.016404              2.052347       2.341933       0.159320       0.665906       1.744825       0.297500       2.070284           0.000077
           64              H       2.943276      16.462931       9.629296       0.106391       1.171724 0.81586147E+01  0.80513440E+02                                 1.838591                            1.673548      -0.933724       2.430352                    0.998454       3.532990       9.926329       0.482128       1.287335      -0.707665       0.021088       0.027022       0.027546       0.043974      -0.007919       0.022123       0.010463      -0.001203      -0.026634      -0.030397       0.009899       0.020498              1.936537       1.650601       0.326749       0.307915       2.192885       0.598976       1.966125           0.000501
           65              H       3.745553      14.165104       9.307008       0.110184       1.274728 0.91914600E+01  0.92007055E+02                                 1.850420                            1.710784      -0.821414       2.487480                    0.999475       3.302067       8.880794       0.512427       1.194091      -0.732400       0.036546      -0.015502       0.021708       0.045245      -0.004983       0.023016       0.009679      -0.000751      -0.025859      -0.029560       0.007796       0.021764              1.885773       2.137973      -0.385499       0.407375       1.799822      -0.203448       1.719524           0.000520
           66              H       3.211977      17.341975       6.529421       0.079681       1.108887 0.81905819E+01  0.81938274E+02                                 1.840559                            1.727141      -1.248905       2.269196                    0.994171       3.974477      11.717561       0.448293       1.365753      -0.688513       0.021122      -0.043393       0.018034       0.051520      -0.010197      -0.007572      -0.010469      -0.007522      -0.032641      -0.020952       0.003798       0.017154              1.869524       1.759135      -0.362484       0.076501       2.269608      -0.256062       1.579827           0.000130
           67              H       2.752030      20.644828       4.494820       0.111949       1.251229 0.93085774E+01  0.93663911E+02                                 1.842094                            1.734195      -0.844470       2.479089                    0.999224       3.325067       9.025251       0.502427       1.211557      -0.728273       0.003105       0.037212      -0.025990       0.045496      -0.011897      -0.009533      -0.017706      -0.008039      -0.027239      -0.027544       0.006363       0.021181              1.842428       1.623864       0.169347      -0.141288       2.072211      -0.430233       1.831207           0.000383
           68              H       0.774546      20.324004       5.838099       0.112729       1.056375 0.73056454E+01  0.70785152E+02                                 1.771426                            1.624690      -1.026104       2.394483                    0.996871       3.617335      10.379718       0.466561       1.354921      -0.692231      -0.031169       0.031862       0.000227       0.044573      -0.009045      -0.009498      -0.015992      -0.006558      -0.043046      -0.027262       0.007672       0.019591              1.865070       2.325864      -0.582568      -0.086232       1.854076       0.123882       1.415271           0.000310
           69              H       1.947841       5.020815      15.218913       0.076927       1.285752 0.94068253E+01  0.96762481E+02                                 1.983926                            1.815479      -1.252820       2.264664                    0.994467       3.956135      11.568316       0.453181       1.313925      -0.699927       0.041751       0.013170       0.026744       0.051301       0.003515       0.006264       0.008968       0.030541       0.000652      -0.019477       0.000753       0.018724              2.063897       2.510628       0.221205       0.540999       1.643734       0.315461       2.037329           0.000171
           70              H       9.360535       3.529534      12.320776       0.113735       1.254251 0.91047219E+01  0.91266989E+02                                 1.855324                            1.721284      -0.831877       2.484338                    0.999346       3.339992       9.100665       0.500713       1.220309      -0.725689      -0.016143      -0.023257      -0.037021       0.046605       0.002621       0.005547       0.019446       0.030093       0.015157      -0.028763       0.007992       0.020771              1.904510       1.621359       0.093764       0.209831       1.747189       0.483407       2.344983           0.000539
           71              H       7.834392       4.568915      13.929759       0.111692       1.028853 0.70133178E+01  0.67183028E+02                                 1.732926                            1.585625      -0.980445       2.414232                    0.997815       3.562891      10.126221       0.475621       1.344339      -0.694410      -0.043144      -0.001064      -0.008395       0.043966       0.000024       0.009502       0.016265       0.026055       0.005264      -0.024847       0.004432       0.020415              1.818143       2.625530      -0.079642       0.096976       1.400972       0.013366       1.427927           0.000300
           72              H       5.038376       1.447685      13.555806       0.082633       1.280755 0.95064256E+01  0.97815176E+02                                 1.964875                            1.815290      -1.273013       2.258713                    0.994577       3.882807      11.268875       0.457943       1.299888      -0.703456      -0.004432      -0.039387      -0.037389       0.054488      -0.004518       0.009539       0.017232      -0.020519       0.011077      -0.021982      -0.001713       0.023696              2.034814       1.639290       0.007986       0.161870       2.234932       0.701151       2.230219           0.000106
           73              H       6.195414       3.479839      16.697505       0.104666       1.061689 0.73602414E+01  0.72214175E+02                                 1.835456                            1.670942      -1.451861       2.182780                    0.992287       4.018239      12.014545       0.438848       1.422532      -0.676590       0.020179       0.014547       0.034824       0.042796      -0.009812       0.010457       0.012481      -0.008965       0.007485      -0.022145       0.006789       0.015356              1.942478       1.823952       0.241911       0.559491       1.637927       0.447340       2.365554           0.000371
           74              H       4.436907       4.753312      15.575645       0.109673       1.122813 0.79884959E+01  0.78583573E+02                                 1.800497                            1.667170      -0.938274       2.432317                    0.998194       3.536199       9.987087       0.477214       1.304745      -0.703828      -0.014705       0.038293       0.017443       0.044573      -0.012363       0.013179       0.012735      -0.008711       0.010105      -0.026032       0.010198       0.015834              1.867873       1.745093      -0.373786      -0.118296       2.265562       0.365598       1.592963           0.000341
           75              H       2.814185       4.808134       9.833495       0.078621       1.431485 0.10794769E+02  0.11301331E+03                                 2.026503                            1.872195      -0.995347       2.390619                    0.997486       3.630376      10.138260       0.480474       1.217644      -0.725446      -0.046216      -0.013278      -0.021297       0.052591       0.014259       0.011498      -0.008256       0.027528       0.003163      -0.026001       0.003676       0.022325              2.050652       2.481258       0.344650       0.481390       1.712269       0.052170       1.958428           0.000466
           76              H       6.310162       6.443483      10.362442       0.113015       1.382467 0.10239627E+02  0.10587493E+03                                 2.000839                            1.843122      -0.874076       2.464609                    0.999011       3.430965       9.545226       0.476148       1.244100      -0.721019       0.041614       0.021583      -0.003235       0.046989       0.017594       0.009846      -0.010497       0.029438       0.014124      -0.030644       0.008565       0.022079              2.041257       2.458411       0.561200      -0.214726       1.905067      -0.243070       1.760293           0.000440
           77              H       5.692437       5.230065      12.416724       0.107374       1.112899 0.75602766E+01  0.73554610E+02                                 1.802273                            1.627819      -1.015033       2.392811                    0.997567       3.605948      10.218863       0.478992       1.314334      -0.700622       0.027748       0.000401       0.035243       0.044858       0.013479       0.010762      -0.007446       0.023389       0.013085      -0.024570       0.005127       0.019443              1.908359       1.816373      -0.041232       0.617574       1.432177      -0.186272       2.476527           0.000368
           78              H       3.403223       1.734052      10.148403       0.074505       1.407818 0.10557480E+02  0.11032810E+03                                 2.015317                            1.856199      -1.221836       2.280198                    0.994466       3.789858      10.703867       0.478917       1.223827      -0.721826       0.031132       0.025585      -0.034414       0.052992       0.014691      -0.015030      -0.000975      -0.006110       0.017219      -0.022677       0.001797       0.020880              2.060264       1.871193       0.389197      -0.533831       2.003477      -0.400864       2.306123          -0.000116
           79              H       1.390358      23.224900      11.956663       0.113450       1.193202 0.86636897E+01  0.86400461E+02                                 1.828111                            1.702391      -0.993891       2.406223                    0.998027       3.495633       9.728572       0.489605       1.254432      -0.715482      -0.018991      -0.036718       0.015048       0.043992       0.011088      -0.012918      -0.000966      -0.027767       0.033953      -0.027157       0.008434       0.018723              1.862149       1.795932       0.486003      -0.113219       2.317530      -0.061250       1.472984           0.000377
           80              H       1.505106       0.846830      13.371289       0.097749       1.206623 0.86245298E+01  0.86671491E+02                                 1.894715                            1.733623      -1.190819       2.304344                    0.995397       3.766067      10.828082       0.466402       1.306787      -0.702005      -0.020115      -0.001060       0.035325       0.040664       0.013673      -0.014618      -0.001149      -0.022120       0.008635      -0.025075       0.004862       0.020213              1.980368       1.779237      -0.046288      -0.555317       1.532276       0.240019       2.629590           0.000599
           81              H       3.230145      18.673419      18.618936       0.072314       1.345968 0.97302181E+01  0.10019151E+03                                 1.994051                            1.807732      -1.167695       2.303970                    0.995099       3.841073      10.968268       0.472303       1.259438      -0.712650       0.022458       0.044234       0.008678       0.050362       0.011138      -0.011592       0.010618      -0.011261      -0.033391      -0.024720       0.006238       0.018482              2.065322       1.961775       0.566035      -0.025041       2.724753       0.151363       1.509436           0.000115
           82              H       2.734818      15.032540      17.393747       0.107799       1.335354 0.97625244E+01  0.10048004E+03                                 1.996381                            1.827054      -1.002376       2.401802                    0.997646       3.579749      10.177573       0.464105       1.282248      -0.710359       0.004138      -0.042008      -0.018523       0.046097       0.008439      -0.013329       0.012117      -0.017258      -0.038828      -0.027095       0.006826       0.020270              2.049600       1.709134      -0.145048      -0.197458       2.723899       0.354512       1.715766           0.000477
           83              H       0.774546      15.674927      18.746867       0.099943       1.240421 0.87894844E+01  0.88775079E+02                                 1.930263                            1.750953      -1.198508       2.300074                    0.995074       3.795661      10.951370       0.463619       1.308027      -0.701629      -0.033205      -0.025715       0.006581       0.042510       0.005005      -0.013270       0.014247      -0.001432      -0.042504      -0.027130       0.011794       0.015336              2.029446       2.347707       0.581988      -0.238716       2.208053      -0.185333       1.532579           0.000574
           84              H       1.133133      21.252420      18.618936       0.074352       1.501775 0.11628208E+02  0.12375800E+03                                 2.078832                            1.934441      -1.014885       2.380268                    0.998140       3.670805      10.263737       0.476888       1.206783      -0.728633      -0.005370      -0.007570      -0.051939       0.052762       0.009879       0.002963       0.001817      -0.029781       0.062677      -0.028425       0.006946       0.021479              2.097863       1.680940       0.034960       0.139321       1.808484       0.054913       2.804164           0.000244
           85              H       1.791019      22.891879      22.068163       0.110280       1.354269 0.97664558E+01  0.99340914E+02                                 1.933325                            1.768372      -0.859298       2.469271                    0.999128       3.375003       9.175172       0.501503       1.200719      -0.730770       0.009814       0.025088       0.035625       0.044664       0.010616       0.003550       0.001383      -0.033770       0.070637      -0.031883       0.007836       0.024047              1.971824       1.507178       0.233385       0.181222       2.256585       0.557003       2.151710           0.000387
           86              H       1.135045      20.610365      22.405213       0.101644       1.428043 0.10165330E+02  0.10477580E+03                                 2.021580                            1.814246      -1.001456       2.397034                    0.997636       3.523458       9.744590       0.489401       1.214233      -0.726380      -0.001570      -0.015480       0.041889       0.044686       0.008489       0.005695       0.000689      -0.033798       0.074807      -0.031890       0.006241       0.025648              2.151134       1.515240       0.147253      -0.155527       2.130928      -0.769726       2.807234           0.000461
           87              H       4.251399       0.730161      16.891862       0.075182       1.220364 0.89088351E+01  0.90823063E+02                                 1.947867                            1.788988      -1.266771       2.256607                    0.993978       4.027378      11.903236       0.445970       1.347178      -0.692344      -0.022928       0.039551      -0.024429       0.051834      -0.014104      -0.003834      -0.014822      -0.000637      -0.011558      -0.022357       0.002833       0.019525              2.017150       1.888633      -0.457197       0.151913       2.358926      -0.496305       1.803892           0.000093
           88              H       6.708910      22.189470      17.883330       0.102584       1.250942 0.88287748E+01  0.89178204E+02                                 1.935956                            1.750915      -1.166332       2.315718                    0.995488       3.758741      10.808288       0.465679       1.302149      -0.703153       0.032018      -0.025581       0.003711       0.041150      -0.006561      -0.009236      -0.019895       0.010034      -0.011756      -0.027073       0.010199       0.016874              2.035748       2.361364      -0.648935       0.049894       2.252661      -0.152065       1.493219           0.000256
           89              H       4.675965      21.987467      19.241371       0.106474       1.323459 0.95774958E+01  0.98113928E+02                                 1.986348                            1.810919      -0.943860       2.429319                    0.998138       3.557469      10.093442       0.465640       1.284036      -0.710049      -0.005815      -0.034819       0.030110       0.046398      -0.010287      -0.010668      -0.019363      -0.003663      -0.019213      -0.028203       0.008436       0.019767              2.069628       1.712950       0.111916      -0.241684       2.433255      -0.678616       2.062679           0.000494
           90              H       8.906326      23.744020      17.979279       0.081796       1.348800 0.99131683E+01  0.10263128E+03                                 2.001230                            1.829311      -1.246190       2.272531                    0.993855       3.852837      11.059728       0.467353       1.265883      -0.711190      -0.024928      -0.037051       0.026101       0.051724       0.011792       0.003802      -0.014947       0.003663      -0.007127      -0.021499       0.004597       0.016902              2.060555       2.007011       0.482570      -0.217503       2.348067      -0.548123       1.826587          -0.000087
           91              H       0.017212       2.314666      15.423112       0.101036       1.053829 0.75685845E+01  0.74735672E+02                                 1.818762                            1.689407      -1.481383       2.165659                    0.992147       4.062865      12.164271       0.438640       1.414116      -0.677981      -0.000382       0.030086      -0.027883       0.041022       0.010276       0.000590      -0.014273       0.007048      -0.017621      -0.019768       0.002477       0.017291              1.853090       1.512800      -0.084916       0.077436       2.022540      -0.547140       2.023930           0.000513
           92              H       2.035814       2.018636      16.749170       0.110423       1.031538 0.72741365E+01  0.70365950E+02                                 1.737783                            1.617432      -1.008530       2.399504                    0.997227       3.618310      10.355943       0.469486       1.348659      -0.693405       0.035725       0.023262      -0.009292       0.043632       0.008343       0.003282      -0.017459       0.012057      -0.012804      -0.023677       0.007999       0.015678              1.807052       2.341344       0.400625      -0.034761       1.653374      -0.032782       1.426437           0.000300
           93              H       4.195937       2.169045      19.386524       0.074253       1.282372 0.94078925E+01  0.96777441E+02                                 1.976980                            1.812317      -1.270571       2.253146                    0.994139       3.995401      11.683864       0.454796       1.309204      -0.700548       0.039862      -0.009052      -0.031278       0.051471       0.002667      -0.015553       0.007520       0.004265      -0.019972      -0.020099       0.003695       0.016404              2.052341       2.341926      -0.159319      -0.665903       1.744820       0.297498       2.070276           0.000066
           94              H       1.837874       3.966692      21.930390       0.106354       1.171892 0.81600972E+01  0.80531994E+02                                 1.838782                            1.673713      -0.933871       2.430258                    0.998453       3.533353       9.927698       0.482098       1.287353      -0.707660      -0.021089       0.027019       0.027540       0.043969       0.007922      -0.022128       0.010463      -0.001200      -0.026643      -0.030404       0.009900       0.020504              1.936744       1.650764      -0.326790      -0.307955       2.193139       0.599063       1.966329           0.000515
           95              H       1.035597       1.668865      21.608102       0.110159       1.274895 0.91930099E+01  0.92027618E+02                                 1.850694                            1.711017      -0.821463       2.487459                    0.999474       3.302287       8.881998       0.512346       1.194214      -0.732372      -0.036545      -0.015508       0.021703       0.045245       0.004982      -0.023015       0.009679      -0.000753      -0.025868      -0.029560       0.007798       0.021762              1.886059       2.138313       0.385594      -0.407468       1.800101      -0.203496       1.719762           0.000527
           96              H       1.569173       4.845736      18.830515       0.079683       1.108870 0.81904424E+01  0.81936655E+02                                 1.840553                            1.727136      -1.248929       2.269190                    0.994170       3.974468      11.717577       0.448289       1.365768      -0.688510      -0.021121      -0.043395       0.018036       0.051522       0.010197       0.007572      -0.010470      -0.007523      -0.032644      -0.020953       0.003798       0.017155              1.869518       1.759128       0.362481      -0.076500       2.269601      -0.256063       1.579823           0.000124
           97              H       2.029120       8.148589      16.795914       0.111956       1.251190 0.93082005E+01  0.93659134E+02                                 1.842055                            1.734161      -0.844444       2.479109                    0.999225       3.324989       9.024980       0.502432       1.211558      -0.728273      -0.003106       0.037218      -0.025987       0.045498       0.011897       0.009533      -0.017707      -0.008043      -0.027246      -0.027545       0.006362       0.021183              1.842389       1.623832      -0.169342       0.141283       2.072168      -0.430220       1.831168           0.000354
           98              H       4.006604       7.827765      18.139193       0.112738       1.056330 0.73052740E+01  0.70780732E+02                                 1.771388                            1.624658      -1.026116       2.394488                    0.996871       3.617249      10.379448       0.466562       1.354936      -0.692228       0.031170       0.031866       0.000227       0.044577       0.009045       0.009496      -0.015993      -0.006558      -0.043049      -0.027262       0.007671       0.019591              1.865028       2.325805       0.582548       0.086227       1.854036       0.123877       1.415244           0.000305
           99              H       2.833309      17.517054       2.917819       0.076920       1.285789 0.94071629E+01  0.96766736E+02                                 1.983954                            1.815504      -1.252848       2.264644                    0.994467       3.956203      11.568528       0.453181       1.313914      -0.699929      -0.041752       0.013171       0.026739       0.051300      -0.003515      -0.006263       0.008970       0.030544       0.000653      -0.019479       0.000754       0.018725              2.063927       2.510668      -0.221208      -0.541008       1.643755       0.315467       2.037358           0.000181
          100              H       4.982915      16.025773       0.019682       0.113753       1.254098 0.91033040E+01  0.91248770E+02                                 1.855136                            1.721122      -0.831806       2.484381                    0.999347       3.339750       9.099658       0.500752       1.220268      -0.725699       0.016140      -0.023250      -0.037027       0.046605      -0.002619      -0.005546       0.019443       0.030089       0.015165      -0.028760       0.007991       0.020769              1.904312       1.621203      -0.093750      -0.209802       1.747016       0.483333       2.344718           0.000546
          101              H       6.509058      17.065154       1.628665       0.111694       1.028846 0.70132432E+01  0.67182109E+02                                 1.732916                            1.585614      -0.980454       2.414230                    0.997815       3.562871      10.126136       0.475624       1.344335      -0.694411       0.043145      -0.001063      -0.008400       0.043968      -0.000026      -0.009501       0.016264       0.026058       0.005268      -0.024846       0.004431       0.020415              1.818133       2.625517       0.079640      -0.096982       1.400962       0.013365       1.427920           0.000308
          102              H       9.305074      13.943924       1.254712       0.082628       1.280754 0.95064007E+01  0.97814734E+02                                 1.964866                            1.815281      -1.272993       2.258719                    0.994578       3.882788      11.268763       0.457947       1.299879      -0.703458       0.004433      -0.039381      -0.037394       0.054487       0.004519      -0.009538       0.017231      -0.020519       0.011081      -0.021982      -0.001713       0.023695              2.034804       1.639282      -0.007988      -0.161871       2.234922       0.701146       2.230207           0.000124
          103              H       8.148036      15.976078       4.396411       0.104657       1.061747 0.73607412E+01  0.72220332E+02                                 1.835521                            1.670996      -1.451912       2.182745                    0.992287       4.018398      12.015140       0.438841       1.422528      -0.676590      -0.020180       0.014550       0.034822       0.042796       0.009813      -0.010458       0.012483      -0.008968       0.007485      -0.022148       0.006789       0.015358              1.942550       1.824018      -0.241924      -0.559522       1.637985       0.447366       2.365649           0.000379
          104              H       0.344243      17.249551       3.274551       0.109673       1.122807 0.79884422E+01  0.78582861E+02                                 1.800486                            1.667161      -0.938247       2.432329                    0.998194       3.536183       9.987009       0.477217       1.304740      -0.703829       0.014705       0.038293       0.017437       0.044572       0.012364      -0.013179       0.012734      -0.008710       0.010104      -0.026032       0.010200       0.015833              1.867860       1.745084       0.373783       0.118294       2.265542       0.365593       1.592954           0.000351
          105              H       1.966965      16.642095      22.134589       0.078615       1.431473 0.10794646E+02  0.11301157E+03                                 2.026483                            1.872177      -0.995381       2.390602                    0.997486       3.630364      10.138168       0.480479       1.217634      -0.725449       0.046215      -0.013275      -0.021303       0.052591      -0.014259      -0.011498      -0.008257       0.027528       0.003164      -0.026002       0.003678       0.022324              2.050632       2.481233      -0.344645      -0.481386       1.712254       0.052170       1.958409           0.000454
          106              H       8.033288      18.277444      22.663536       0.112999       1.382570 0.10240601E+02  0.10588804E+03                                 2.000982                            1.843244      -0.874147       2.464573                    0.999011       3.431117       9.545942       0.476116       1.244147      -0.721008      -0.041613       0.021581      -0.003243       0.046988      -0.017592      -0.009846      -0.010499       0.029442       0.014127      -0.030645       0.008567       0.022078              2.041407       2.458602      -0.561260       0.214754       1.905203      -0.243103       1.760417           0.000424
          107              H       8.651013      17.726304       0.115630       0.107340       1.113033 0.75614285E+01  0.73568591E+02                                 1.802405                            1.627933      -1.015121       2.392743                    0.997565       3.606255      10.219913       0.478979       1.314319      -0.700625      -0.027747       0.000399       0.035238       0.044853      -0.013485      -0.010762      -0.007450       0.023396       0.013088      -0.024578       0.005132       0.019447              1.908504       1.816507       0.041236      -0.617631       1.432276      -0.186299       2.476728           0.000375
          108              H       1.377927      13.568013      22.449497       0.074528       1.407656 0.10555964E+02  0.11030819E+03                                 2.015164                            1.856067      -1.221743       2.280261                    0.994468       3.789587      10.702874       0.478934       1.223828      -0.721826      -0.031129       0.025592      -0.034417       0.052995      -0.014690       0.015029      -0.000976      -0.006108       0.017220      -0.022675       0.001795       0.020880              2.060105       1.871057      -0.389156       0.533771       2.003326      -0.400826       2.305932          -0.000115
          109              H       3.390792      10.728661      24.257757       0.113409       1.193392 0.86654545E+01  0.86422742E+02                                 1.828321                            1.702576      -0.994048       2.406123                    0.998025       3.496023       9.730024       0.489572       1.254449      -0.715478       0.018991      -0.036713       0.015043       0.043987      -0.011091       0.012922      -0.000962      -0.027771       0.033955      -0.027163       0.008439       0.018724              1.862367       1.796138      -0.486086       0.113236       2.317826      -0.061251       1.473137           0.000416
          110              H       3.276044      13.343069       1.070195       0.097721       1.206740 0.86255995E+01  0.86685218E+02                                 1.894858                            1.733745      -1.190899       2.304291                    0.995396       3.766351      10.829203       0.466378       1.306810      -0.701999       0.020113      -0.001056       0.035321       0.040660      -0.013676       0.014619      -0.001146      -0.022121       0.008641      -0.025079       0.004865       0.020214              1.980522       1.779365       0.046293       0.555375       1.532387       0.240052       2.629813           0.000625
          111              H       8.011295      16.828464      18.284346       0.072315       1.345958 0.97301276E+01  0.10019036E+03                                 1.994043                            1.807725      -1.167686       2.303976                    0.995100       3.841055      10.968207       0.472304       1.259440      -0.712650       0.022458      -0.044235      -0.008677       0.050362      -0.011138       0.011592       0.010618      -0.011261      -0.033391      -0.024720       0.006238       0.018482              2.065312       1.961766      -0.566031       0.025041       2.724740       0.151362       1.509430           0.000118
          112              H       7.515968      20.469343      19.509535       0.107798       1.335343 0.97624406E+01  0.10047906E+03                                 1.996379                            1.827053      -1.002367       2.401807                    0.997646       3.579746      10.177592       0.464102       1.282258      -0.710357       0.004138       0.042008       0.018523       0.046097      -0.008439       0.013329       0.012117      -0.017258      -0.038828      -0.027095       0.006826       0.020269              2.049597       1.709133       0.145047       0.197458       2.723894       0.354510       1.715764           0.000483
          113              H       5.555696      19.826956      18.156415       0.099944       1.240434 0.87895854E+01  0.88776308E+02                                 1.930270                            1.750958      -1.198517       2.300069                    0.995074       3.795677      10.951410       0.463621       1.308020      -0.701630      -0.033205       0.025715      -0.006581       0.042510      -0.005005       0.013270       0.014247      -0.001432      -0.042505      -0.027131       0.011794       0.015336              2.029454       2.347719      -0.581992       0.238718       2.208061      -0.185335       1.532584           0.000568
          114              H       5.914283      14.249463      18.284346       0.074339       1.501774 0.11628207E+02  0.12375812E+03                                 2.078846                            1.934454      -1.014873       2.380275                    0.998140       3.670796      10.263753       0.476881       1.206800      -0.728629      -0.005370       0.007570       0.051940       0.052763      -0.009879      -0.002963       0.001818      -0.029780       0.062678      -0.028424       0.006945       0.021479              2.097876       1.680949      -0.034961      -0.139322       1.808496       0.054912       2.804184           0.000280
          115              H       6.572169      12.610004      14.835119       0.110286       1.354022 0.97642236E+01  0.99310974E+02                                 1.932942                            1.768055      -0.859278       2.469282                    0.999128       3.374761       9.173710       0.501605       1.200563      -0.730806       0.009814      -0.025088      -0.035626       0.044665      -0.010616      -0.003553       0.001384      -0.033765       0.070641      -0.031882       0.007833       0.024049              1.971423       1.506926      -0.233309      -0.181165       2.256090       0.556826       2.151253           0.000352
          116              H       5.916195      14.891518      14.498069       0.101635       1.428021 0.10165095E+02  0.10477229E+03                                 2.021524                            1.814198      -1.001455       2.397036                    0.997636       3.523404       9.744247       0.489420       1.214197      -0.726388      -0.001570       0.015480      -0.041890       0.044686      -0.008489      -0.005694       0.000689      -0.033798       0.074807      -0.031889       0.006241       0.025648              2.151072       1.515204      -0.147244       0.155519       2.130857      -0.769692       2.807155           0.000431
          117              H       9.032549      10.441522      20.011420       0.075178       1.220360 0.89087999E+01  0.90822619E+02                                 1.947865                            1.788986      -1.266770       2.256608                    0.993978       4.027371      11.903212       0.445970       1.347181      -0.692344      -0.022927      -0.039551       0.024431       0.051834       0.014104       0.003833      -0.014822      -0.000638      -0.011557      -0.022357       0.002832       0.019525              2.017148       1.888631       0.457197      -0.151913       2.358924      -0.496304       1.803889           0.000104
          118              H       1.927760      13.312413      19.019952       0.102583       1.250932 0.88286926E+01  0.89177202E+02                                 1.935950                            1.750910      -1.166319       2.315725                    0.995488       3.758727      10.808251       0.465678       1.302155      -0.703152       0.032018       0.025581      -0.003710       0.041150       0.006561       0.009236      -0.019895       0.010034      -0.011756      -0.027073       0.010200       0.016873              2.035742       2.361355       0.648932      -0.049893       2.252655      -0.152064       1.493214           0.000265
          119              H       9.457115      13.514416      17.661911       0.106473       1.323477 0.95776445E+01  0.98115730E+02                                 1.986357                            1.810926      -0.943870       2.429314                    0.998138       3.557481      10.093456       0.465642       1.284026      -0.710051      -0.005815       0.034819      -0.030110       0.046398       0.010287       0.010668      -0.019363      -0.003663      -0.019213      -0.028203       0.008436       0.019767              2.069638       1.712956      -0.111917       0.241685       2.433270      -0.678622       2.062688           0.000487
          120              H       4.125176      11.757863      18.924003       0.081795       1.348799 0.99131583E+01  0.10263115E+03                                 2.001230                            1.829310      -1.246182       2.272535                    0.993855       3.852832      11.059712       0.467353       1.265884      -0.711190      -0.024929       0.037051      -0.026100       0.051725      -0.011792      -0.003802      -0.014947       0.003663      -0.007127      -0.021499       0.004597       0.016902              2.060555       2.007011      -0.482571       0.217503       2.348068      -0.548123       1.826585          -0.000078
          121              H       4.798362       8.857017      21.480170       0.101031       1.053818 0.75684898E+01  0.74734535E+02                                 1.818755                            1.689401      -1.481367       2.165668                    0.992148       4.062846      12.164215       0.438638       1.414124      -0.677980      -0.000382      -0.030086       0.027883       0.041022      -0.010276      -0.000590      -0.014273       0.007048      -0.017620      -0.019768       0.002477       0.017291              1.853083       1.512795       0.084915      -0.077436       2.022533      -0.547136       2.023921           0.000518
          122              H       6.816964       9.153047      20.154112       0.110420       1.031539 0.72741480E+01  0.70366090E+02                                 1.737785                            1.617434      -1.008531       2.399503                    0.997227       3.618314      10.355957       0.469486       1.348659      -0.693405       0.035725      -0.023262       0.009294       0.043632      -0.008343      -0.003281      -0.017459       0.012056      -0.012803      -0.023677       0.007999       0.015678              1.807055       2.341348      -0.400627       0.034761       1.653377      -0.032782       1.426438           0.000309
          123              H       8.977087       9.002638      17.516758       0.074249       1.282370 0.94078655E+01  0.96777031E+02                                 1.976973                            1.812311      -1.270572       2.253146                    0.994139       3.995388      11.683793       0.454799       1.309199      -0.700549       0.039863       0.009051       0.031279       0.051471      -0.002667       0.015553       0.007520       0.004265      -0.019972      -0.020098       0.003695       0.016404              2.052334       2.341917       0.159319       0.665900       1.744815       0.297497       2.070270           0.000068
          124              H       6.619024       7.204991      14.972892       0.106358       1.171881 0.81599945E+01  0.80530683E+02                                 1.838766                            1.673699      -0.933856       2.430267                    0.998453       3.533328       9.927592       0.482102       1.287348      -0.707661      -0.021089      -0.027019      -0.027540       0.043969      -0.007922       0.022128       0.010463      -0.001201      -0.026643      -0.030404       0.009900       0.020503              1.936728       1.650751       0.326787       0.307953       2.193118       0.599057       1.966315           0.000503
          125              H       5.816747       9.502818      15.295180       0.110164       1.274845 0.91925328E+01  0.92021095E+02                                 1.850593                            1.710932      -0.821455       2.487462                    0.999474       3.302217       8.881551       0.512380       1.194157      -0.732385      -0.036545       0.015508      -0.021704       0.045245      -0.004983       0.023015       0.009678      -0.000752      -0.025867      -0.029560       0.007798       0.021762              1.885953       2.138186      -0.385559       0.407431       1.800001      -0.203477       1.719673           0.000512
          126              H       6.350323       6.325947      18.072767       0.079685       1.108872 0.81904589E+01  0.81936863E+02                                 1.840554                            1.727137      -1.248933       2.269188                    0.994170       3.974472      11.717593       0.448289       1.365767      -0.688510      -0.021121       0.043395      -0.018036       0.051522      -0.010196      -0.007572      -0.010470      -0.007523      -0.032643      -0.020953       0.003799       0.017155              1.869519       1.759130      -0.362481       0.076500       2.269603      -0.256063       1.579824           0.000126
          127              H       6.810270       3.023094      20.107368       0.111952       1.251195 0.93082631E+01  0.93660065E+02                                 1.842073                            1.734177      -0.844444       2.479109                    0.999225       3.325007       9.025089       0.502425       1.211573      -0.728270      -0.003105      -0.037218       0.025987       0.045499      -0.011897      -0.009533      -0.017706      -0.008042      -0.027247      -0.027545       0.006362       0.021183              1.842407       1.623847       0.169344      -0.141285       2.072190      -0.430227       1.831185           0.000369
          128              H       8.787754       3.343918      18.764089       0.112738       1.056326 0.73052363E+01  0.70780268E+02                                 1.771383                            1.624654      -1.026110       2.394491                    0.996871       3.617238      10.379406       0.466562       1.354935      -0.692228       0.031170      -0.031866      -0.000226       0.044577      -0.009045      -0.009496      -0.015993      -0.006558      -0.043048      -0.027262       0.007671       0.019591              1.865023       2.325799      -0.582547      -0.086227       1.854030       0.123876       1.415240           0.000303
          129              H       7.614459      18.647107       9.383275       0.076918       1.285782 0.94070964E+01  0.96765892E+02                                 1.983950                            1.815499      -1.252848       2.264646                    0.994467       3.956186      11.568473       0.453181       1.313917      -0.699928      -0.041752      -0.013172      -0.026739       0.051300       0.003515       0.006263       0.008969       0.030544       0.000652      -0.019478       0.000754       0.018725              2.063922       2.510660       0.221207       0.541006       1.643751       0.315466       2.037354           0.000172
          130              H       0.201765      20.138388      12.281412       0.113753       1.254072 0.91030514E+01  0.91245463E+02                                 1.855098                            1.721089      -0.831796       2.484387                    0.999347       3.339707       9.099456       0.500762       1.220256      -0.725702       0.016140       0.023249       0.037028       0.046606       0.002619       0.005547       0.019443       0.030089       0.015167      -0.028760       0.007990       0.020770              1.904273       1.621171       0.093747       0.209796       1.746981       0.483318       2.344666           0.000505
          131              H       1.727908      19.099007      10.672429       0.111693       1.028834 0.70131375E+01  0.67180820E+02                                 1.732901                            1.585602      -0.980439       2.414239                    0.997815       3.562837      10.126007       0.475626       1.344335      -0.694411       0.043145       0.001062       0.008400       0.043968       0.000026       0.009501       0.016263       0.026058       0.005268      -0.024845       0.004431       0.020415              1.818117       2.625491      -0.079638       0.096982       1.400951       0.013364       1.427909           0.000297
          132              H       4.523924      22.220237      11.046382       0.082626       1.280756 0.95064210E+01  0.97814977E+02                                 1.964867                            1.815283      -1.272996       2.258718                    0.994578       3.882788      11.268759       0.457947       1.299878      -0.703459       0.004432       0.039381       0.037395       0.054487      -0.004519       0.009538       0.017231      -0.020519       0.011082      -0.021982      -0.001713       0.023695              2.034805       1.639283       0.007988       0.161871       2.234923       0.701147       2.230210           0.000105
          133              H       3.366886      20.188083       7.904683       0.104653       1.061748 0.73607479E+01  0.72220433E+02                                 1.835525                            1.670999      -1.451924       2.182740                    0.992287       4.018403      12.015168       0.438840       1.422532      -0.676589      -0.020180      -0.014551      -0.034822       0.042796      -0.009813       0.010458       0.012483      -0.008968       0.007485      -0.022147       0.006789       0.015358              1.942555       1.824021       0.241925       0.559524       1.637987       0.447368       2.365656           0.000375
          134              H       5.125393      18.914610       9.026543       0.109668       1.122793 0.79883126E+01  0.78581273E+02                                 1.800475                            1.667150      -0.938239       2.432336                    0.998194       3.536150       9.986898       0.477217       1.304745      -0.703828       0.014705      -0.038294      -0.017437       0.044572      -0.012364       0.013178       0.012734      -0.008710       0.010104      -0.026032       0.010199       0.015832              1.867848       1.745072      -0.373781      -0.118294       2.265527       0.365590       1.592944           0.000344
          135              H       6.748115      18.859788      14.768693       0.078600       1.431473 0.10794632E+02  0.11301134E+03                                 2.026485                            1.872178      -0.995384       2.390602                    0.997486       3.630353      10.138120       0.480479       1.217637      -0.725449       0.046216       0.013274       0.021303       0.052592       0.014260       0.011498      -0.008257       0.027528       0.003162      -0.026002       0.003677       0.022325              2.050634       2.481236       0.344645       0.481388       1.712254       0.052171       1.958412           0.000425
          136              H       3.252138      17.224439      14.239746       0.112982       1.382557 0.10240456E+02  0.10588592E+03                                 2.000955                            1.843221      -0.874151       2.464573                    0.999011       3.431085       9.545752       0.476125       1.244132      -0.721012      -0.041614      -0.021582       0.003243       0.046989       0.017592       0.009846      -0.010498       0.029441       0.014126      -0.030644       0.008567       0.022078              2.041379       2.458567       0.561250      -0.214750       1.905177      -0.243098       1.760394           0.000380
          137              H       3.869863      18.437857      12.185464       0.107331       1.113026 0.75613602E+01  0.73567730E+02                                 1.802397                            1.627926      -1.015112       2.392749                    0.997566       3.606234      10.219826       0.478980       1.314319      -0.700625      -0.027748      -0.000400      -0.035239       0.044854       0.013485       0.010762      -0.007450       0.023396       0.013088      -0.024578       0.005131       0.019447              1.908494       1.816498      -0.041235       0.617627       1.432270      -0.186296       2.476715           0.000362
          138              H       6.159077      21.933870      14.453785       0.074526       1.407648 0.10555876E+02  0.11030703E+03                                 2.015156                            1.856059      -1.221743       2.280263                    0.994468       3.789566      10.702796       0.478935       1.223829      -0.721826      -0.031129      -0.025592       0.034418       0.052996       0.014690      -0.015029      -0.000977      -0.006107       0.017218      -0.022674       0.001794       0.020880              2.060097       1.871050       0.389154      -0.533769       2.003317      -0.400824       2.305924          -0.000140
          139              H       8.171942       0.443022      12.645525       0.113410       1.193385 0.86653940E+01  0.86422054E+02                                 1.828321                            1.702576      -0.994042       2.406128                    0.998025       3.496011       9.730010       0.489569       1.254458      -0.715476       0.018991       0.036713      -0.015044       0.043987       0.011091      -0.012922      -0.000962      -0.027771       0.033954      -0.027163       0.008439       0.018724              1.862367       1.796138       0.486087      -0.113236       2.317825      -0.061251       1.473137           0.000390
          140              H       8.057194      22.821092      11.230899       0.097719       1.206744 0.86256329E+01  0.86685654E+02                                 1.894864                            1.733750      -1.190910       2.304286                    0.995396       3.766358      10.829236       0.466376       1.306812      -0.701999       0.020114       0.001057      -0.035322       0.040661       0.013676      -0.014619      -0.001147      -0.022121       0.008641      -0.025079       0.004865       0.020214              1.980529       1.779370      -0.046294      -0.555379       1.532391       0.240054       2.629825           0.000608
          141              C       6.718472       5.824989       6.133325       0.132641      25.330263 0.29907734E+03  0.64538820E+04                                 7.551880                            5.785572       0.282377       2.092621                    0.999792      26.195021      74.016904       0.676283       0.419701      -1.053832       0.025818       0.062639       0.007660       0.068183       0.026303       0.030746      -0.007496      -0.042644      -0.005859      -0.052177       0.015647       0.036530              8.397193       9.589001       1.601803      -2.647375       9.807902       1.240705       5.794677           0.009281
          142              C       6.968048       7.809152       6.809886      -0.076506      30.822342 0.39554743E+03  0.91360816E+04                                 8.565373                            6.620853       0.202765       2.028649                    0.999884      29.502590      85.708412       0.638093       0.415586      -1.058453      -0.050810      -0.056297       0.009937       0.076484       0.020132      -0.016754       0.028967      -0.079555      -0.077153      -0.054381      -0.010030       0.064412              9.511120       9.893212       0.650255      -3.163985      12.029598       1.485004       6.610551           0.007792
          143              C       8.057194       7.452565       6.047218      -0.085992      32.682758 0.42474203E+03  0.10000935E+05                                 9.020031                            6.947245       0.096105       1.994445                    0.999403      30.087353      88.665980       0.610463       0.426119      -1.050344      -0.002026      -0.076211      -0.029251       0.081657       0.035008      -0.022812       0.013255      -0.021387      -0.140479      -0.061214       0.001109       0.060106             10.148596      12.207562       2.448778      -3.404446      11.558355       0.409177       6.679871           0.004887
          144              C       8.338326       2.286859       5.068051       0.111274      25.452155 0.30939396E+03  0.67291536E+04                                 7.533754                            5.863045       0.459683       2.145127                    0.999575      26.523141      75.085740       0.675914       0.416645      -1.056419      -0.007204      -0.010273      -0.070969       0.072069      -0.007091       0.004531       0.012184       0.037387       0.127591      -0.043173      -0.001378       0.044551              8.542238       4.801275       2.013679       0.133394      11.122274      -1.251714       9.703164           0.006283
          145              C       7.980696       1.380750       3.208125      -0.082831      30.438974 0.38059304E+03  0.87046752E+04                                 8.479550                            6.499578       0.208370       2.030815                    0.999871      29.277218      84.582375       0.643389       0.416237      -1.058246      -0.006221      -0.025105       0.076469       0.080725       0.021036       0.010736       0.022288      -0.057269       0.194597      -0.068049      -0.005436       0.073485              9.521802       5.009651       2.519468       0.196268      13.227888      -0.046460      10.327868           0.005810
          146              C       8.342151       2.645889       3.028529      -0.061815      30.114458 0.36559299E+03  0.82914703E+04                                 8.462052                            6.381116       0.143632       2.014529                    0.999821      28.985670      83.833208       0.646615       0.417664      -1.055619       0.013027       0.039638       0.067265       0.079154       0.010586       0.007462      -0.009119      -0.028755       0.205218      -0.052879      -0.016804       0.069683              9.783459       4.880005       2.255204      -0.471084      12.697782      -3.096403      11.772588           0.005662
          147              C       4.941797      23.674391       7.279787       0.121165      25.796814 0.32017245E+03  0.70364090E+04                                 7.708126                            6.026575       0.291844       2.094099                    0.999864      26.696862      76.430506       0.655165       0.425391      -1.049011      -0.021411       0.058411      -0.027902       0.068182      -0.013499       0.034814       0.004535      -0.047726      -0.001975      -0.051200       0.021296       0.029904              8.664542       9.880047      -2.187903      -1.863836       8.801145      -2.591254       7.312433           0.009617
          148              C       3.592556       0.915364       6.758221      -0.081773      32.451867 0.41807119E+03  0.97952490E+04                                 8.936212                            6.868624       0.198159       2.028460                    0.999740      29.794927      87.303406       0.617761       0.423175      -1.053211      -0.001653      -0.062566       0.056423       0.084266      -0.034393      -0.007771      -0.039732      -0.003471      -0.089199      -0.061008       0.004114       0.056894             10.089826      12.036546      -3.305748      -1.701236      10.917394      -2.597246       7.315539           0.004064
          149              C       4.721864       1.018750       5.990633      -0.074284      31.463560 0.40368027E+03  0.93760676E+04                                 8.713607                            6.713535       0.172373       2.017822                    0.999834      29.678249      86.597472       0.629835       0.418694      -1.055967       0.057974      -0.055149       0.013950       0.081222      -0.022463      -0.014095      -0.054365      -0.054858      -0.021153      -0.061805      -0.008891       0.070696              9.827284      10.060659      -1.464503      -2.428108      11.195568      -3.677950       8.225625           0.009291
          150              C       0.240970      23.569806       7.097731       0.115027      25.746802 0.32354675E+03  0.71159267E+04                                 7.626828                            6.022548       0.252934       2.074802                    0.999828      26.866481      76.477195       0.662456       0.420392      -1.054082      -0.025220      -0.046601       0.033355       0.062612       0.018912      -0.032919      -0.003023      -0.038703       0.000135      -0.046788       0.009862       0.036926              8.413792      10.268916       1.743553       1.438239       7.784737      -2.658687       7.187724           0.010616
          151              C       9.432253      21.982156       8.502516      -0.058213      30.469030 0.42210552E+03  0.99347005E+04                                 8.656154                            6.971248       0.048150       1.989627                    0.998985      29.614653      87.579796       0.602755       0.431749      -1.045712       0.064970       0.051425      -0.021291       0.085550       0.013203      -0.008968      -0.033013      -0.021498      -0.010183      -0.029500      -0.013817       0.043317              9.484435      10.734847       0.954113       1.855085       8.789945      -3.147901       8.928513           0.008386
          152              C       8.315376      22.133408       7.764451      -0.070930      29.569187 0.41083322E+03  0.95720075E+04                                 8.372546                            6.796961       0.299927       2.066991                    0.999789      29.277492      85.206443       0.623409       0.421692      -1.055427      -0.002394       0.060042      -0.055263       0.081638       0.030434      -0.006196      -0.035192       0.008117      -0.041439      -0.045849      -0.005113       0.050962              9.287378      12.800109       1.797768       1.775940       7.612055      -1.877195       7.449972           0.006424
          153              C       6.052936      21.330193       4.612910       0.118140      26.137036 0.32285538E+03  0.71139735E+04                                 7.790199                            6.071187       0.287251       2.092143                    0.999822      26.838866      77.071540       0.649279       0.428125      -1.046775       0.043030      -0.009281      -0.051111       0.067454      -0.018409      -0.010577      -0.000764       0.063259       0.055289      -0.046005       0.012086       0.033919              8.852494       8.691500       0.960671      -2.783266      10.701346       2.461100       7.164635           0.010851
          154              C       7.334284      20.340878       3.222887      -0.080287      31.463354 0.41831923E+03  0.97885039E+04                                 8.727916                            6.856820       0.247405       2.042802                    0.999840      29.690900      86.537608       0.621053       0.421472      -1.055783      -0.072998      -0.019301       0.037101       0.084129      -0.002328      -0.060264       0.034057       0.002776      -0.048168      -0.073165       0.005318       0.067847              9.873436       8.208739       0.274306      -2.598657      12.904683       3.572123       8.506885           0.008620
          155              C       7.785625      21.620545       3.407403      -0.066331      29.330428 0.38650198E+03  0.88617709E+04                                 8.252269                            6.549545       0.242303       2.043766                    0.999843      29.102115      83.804521       0.641853       0.416200      -1.059722      -0.042066       0.048166       0.045281       0.078358       0.016001      -0.054086       0.008798       0.041090      -0.057294      -0.059322      -0.006602       0.065925              9.075532       8.746665       1.996831      -2.659616      11.125636       1.330283       7.354293           0.006714
          156              C       7.632628      18.036714       6.118564       0.121945      24.776461 0.32994861E+03  0.73123479E+04                                 7.519303                            6.150837       0.284749       2.092473                    0.999795      26.888577      77.522943       0.642750       0.429985      -1.045288      -0.021687      -0.055031       0.021926       0.063083       0.017233      -0.033171       0.001484      -0.039825       0.004781      -0.047901       0.015175       0.032726              8.257416       9.980705       1.602463       2.091527       8.316355      -1.228345       6.475190           0.009744
          157              C       7.385921      16.233108       7.230583      -0.070007      27.834411 0.38689313E+03  0.88806632E+04                                 7.968362                            6.555604       0.293223       2.062483                    0.999876      29.113573      84.121814       0.640599       0.416549      -1.058584       0.063111       0.052999      -0.009048       0.082909       0.026750       0.013595      -0.043134      -0.062738      -0.068757      -0.059794      -0.008279       0.068073              8.549337      10.079093       0.722823       2.546399       8.415020      -1.612942       7.153897           0.007451
          158              C       6.292950      16.406389       6.487597      -0.065948      29.703231 0.40980517E+03  0.95609846E+04                                 8.466498                            6.837642       0.177997       2.030578                    0.999591      29.372152      86.094719       0.613641       0.427825      -1.049544      -0.001156       0.059647      -0.057350       0.082754       0.030778       0.009269      -0.026798      -0.044218      -0.105259      -0.051943      -0.007790       0.059733              9.427192      13.004908       2.883063       2.342331       8.727505      -0.396361       6.549163           0.005189
          159              C       5.996518       6.394860      22.201014       0.128161      25.684745 0.31560776E+03  0.69208221E+04                                 7.710417                            6.010112       0.244921       2.080299                    0.999875      26.710215      76.731145       0.650800       0.429189      -1.045233      -0.048024       0.012971       0.037763       0.062455      -0.015706      -0.034462      -0.026538      -0.009043      -0.045865      -0.055613       0.023975       0.031638              8.843955      10.992752       0.513005       0.118968       5.908061       3.096677       9.631051           0.012237
          160              C       4.828005       7.203369      23.800157      -0.069043      29.391350 0.39396926E+03  0.90774867E+04                                 8.276422                            6.617678       0.226826       2.039582                    0.999885      29.202175      84.335614       0.637709       0.416850      -1.059170       0.079727      -0.000199      -0.015793       0.081276      -0.017101      -0.030638       0.041789       0.050555       0.028199      -0.056544      -0.007570       0.064115              9.215538      10.347591       0.527508       0.292677       6.538379       3.435582      10.760643           0.008657
          161              C       3.979829       6.646183      22.897256      -0.069532      31.542488 0.42154167E+03  0.98820258E+04                                 8.773383                            6.911699       0.247562       2.048871                    0.999774      29.431739      85.837640       0.614809       0.424972      -1.053690       0.033057      -0.034113      -0.069602       0.084267      -0.016134      -0.027665       0.033393       0.075695      -0.034691      -0.056885      -0.006863       0.063748              9.974453      14.352202       1.052963       0.187081       6.401252       2.461671       9.169906           0.006516
          162              C       0.327031       9.057671      22.702899       0.114074      25.103079 0.32273407E+03  0.71082026E+04                                 7.552618                            6.045491       0.276673       2.084827                    0.999873      26.912720      77.180581       0.654850       0.424668      -1.049258       0.006924      -0.043741      -0.043082       0.061784      -0.025074       0.021150       0.021822      -0.032002       0.035636      -0.049637       0.016682       0.032955              8.381827       7.342501       1.653578      -2.542806       8.857517       2.088369       8.945463           0.009141
          163              C       0.964836       7.950846      20.978286      -0.066406      31.761808 0.43173623E+03  0.10226675E+05                                 8.937479                            7.068147       0.001745       1.970829                    0.998968      29.995386      89.213396       0.595890       0.433934      -1.043592       0.025072       0.069684       0.037308       0.082924       0.003213      -0.023403       0.034000      -0.022516       0.032225      -0.041120      -0.005114       0.046234             10.154700       9.417104       0.646813      -3.901360       9.718269       2.951076      11.328725           0.007966
          164              C      -0.008606       7.243112      21.600721      -0.083258      30.084385 0.40990381E+03  0.95283417E+04                                 8.372298                            6.719083       0.395348       2.091474                    0.999707      29.352949      84.843610       0.637972       0.413018      -1.062774      -0.034486       0.032734       0.068009       0.082982       0.028501      -0.020692       0.046830      -0.049782       0.013123      -0.065182       0.002911       0.062271              9.338057       8.823823       2.520687      -1.948206      10.245289       2.311163       8.945058           0.006425
          165              C       8.401437       6.773458       2.081345       0.138343      24.470955 0.28588763E+03  0.61017332E+04                                 7.350303                            5.643744       0.345446       2.116238                    0.999640      25.914255      72.886050       0.686875       0.417802      -1.054743       0.053682      -0.018693      -0.026595       0.062758       0.007913      -0.021291       0.033160       0.018033      -0.105303      -0.058906       0.025161       0.033745              8.376790       8.120662      -2.173493      -0.950172       6.630529      -2.837599      10.379179           0.008645
          166              C       0.742991       5.868758       1.795960      -0.081025      30.759545 0.40105500E+03  0.92840985E+04                                 8.525686                            6.653158       0.211774       2.029288                    0.999846      29.572965      85.669095       0.639274       0.413888      -1.060822      -0.050757       0.005524       0.062140       0.080425      -0.050656      -0.028422      -0.015039       0.086003      -0.033593      -0.072085      -0.004528       0.076613              9.587562       9.849477      -2.798011       0.073661       7.596468      -3.559594      11.316743           0.004461
          167              C       0.407354       6.553706       0.664259      -0.076983      32.702067 0.41636398E+03  0.97277012E+04                                 8.956713                            6.823384       0.147331       2.007298                    0.999861      29.703584      86.401858       0.625189       0.419332      -1.057524      -0.069222       0.039856       0.001899       0.079899      -0.027225      -0.046662      -0.003926       0.075456       0.030767      -0.058226      -0.014402       0.072628             10.409590       9.373648      -1.569728      -2.466888       7.202998      -3.601072      14.652124           0.007814
          168              C       7.683308      10.571706       1.527796       0.130467      24.750500 0.30004125E+03  0.64714843E+04                                 7.369324                            5.757924       0.314645       2.097887                    0.999551      26.259005      73.865401       0.685332       0.414364      -1.058583      -0.031442       0.038059      -0.047022       0.068177      -0.007124       0.010657      -0.040641       0.055028      -0.002794      -0.056680       0.015527       0.041153              8.195508       5.628479      -1.852388       2.165874       9.039259       1.362314       9.918788           0.010544
          169              C       6.578862      12.130668       0.556009      -0.081602      29.707917 0.40334752E+03  0.93395100E+04                                 8.328223                            6.692555       0.279489       2.056722                    0.999826      29.246808      84.410487       0.635222       0.416424      -1.060448       0.029738      -0.001882       0.077433       0.082968      -0.034046       0.039833      -0.014242      -0.029086       0.038892      -0.055255      -0.003938       0.059192              9.134592       6.844323      -2.579524       1.704533      11.378901       2.036285       9.180553           0.006993
          170              C       6.669704      10.392159      24.375848      -0.055049      29.304812 0.38056934E+03  0.87205946E+04                                 8.346921                            6.544812       0.148372       2.021453                    0.999633      29.020418      84.443549       0.633289       0.422077      -1.052559       0.039218      -0.064489       0.035601       0.083452      -0.016970       0.035327      -0.015703       0.003137       0.074679      -0.035166      -0.018780       0.053946              9.372733       6.855451      -1.428313       2.785997       9.507670       2.681188      11.755079           0.006332
          171              C       1.937322       6.008972       6.167769       0.132645      25.330066 0.29907476E+03  0.64538126E+04                                 7.551850                            5.785554       0.282379       2.092625                    0.999792      26.194865      74.016383       0.676283       0.419702      -1.053832       0.025816      -0.062639      -0.007659       0.068182      -0.026292      -0.030749      -0.007488      -0.042657      -0.005848      -0.052174       0.015648       0.036527              8.397157       9.588948      -1.601791       2.647356       9.807873       1.240703       5.794650           0.009284
          172              C       2.186898       4.024809       5.491208      -0.076529      30.823327 0.39556275E+03  0.91365336E+04                                 8.565547                            6.620970       0.202742       2.028630                    0.999884      29.503375      85.711459       0.638089       0.415584      -1.058452      -0.050807       0.056303      -0.009933       0.076485      -0.020138       0.016755       0.028972      -0.079576      -0.077176      -0.054391      -0.010036       0.064428              9.511318       9.893407      -0.650269       3.164052      12.029869       1.485043       6.610678           0.007786
          173              C       3.276044       4.381396       6.253876      -0.085978      32.682307 0.42473430E+03  0.10000704E+05                                 9.019956                            6.947185       0.096113       1.994453                    0.999403      30.086973      88.664546       0.610466       0.426120      -1.050344      -0.002021       0.076209       0.029256       0.081657      -0.035003       0.022816       0.013254      -0.021376      -0.140462      -0.061211       0.001115       0.060096             10.148515      12.207492      -2.448725       3.404443      11.558218       0.409193       6.679833           0.004884
          174              C       3.557176       9.547102       7.233043       0.111257      25.452500 0.30939931E+03  0.67293006E+04                                 7.533817                            5.863098       0.459669       2.145118                    0.999575      26.523427      75.086777       0.675911       0.416645      -1.056418      -0.007204       0.010275       0.070967       0.072068       0.007087      -0.004533       0.012189       0.037377       0.127593      -0.043169      -0.001385       0.044554              8.542321       4.801317      -2.013712      -0.133369      11.122453      -1.251807       9.703193           0.006299
          175              C       3.199546      10.453211       9.092969      -0.082852      30.440111 0.38061660E+03  0.87053210E+04                                 8.479700                            6.499804       0.208322       2.030784                    0.999871      29.277925      84.584056       0.643376       0.416240      -1.058247      -0.006221       0.025103      -0.076472       0.080727      -0.021040      -0.010742       0.022294      -0.057268       0.194614      -0.068054      -0.005441       0.073495              9.521939       5.009766      -2.519465      -0.196157      13.228065      -0.046843      10.327987           0.005779
          176              C       3.561001       9.188072       9.272565      -0.061818      30.114731 0.36559768E+03  0.82915957E+04                                 8.462058                            6.381150       0.143599       2.014513                    0.999821      28.985914      83.833761       0.646615       0.417663      -1.055621       0.013027      -0.039640      -0.067265       0.079156      -0.010590      -0.007461      -0.009122      -0.028764       0.205198      -0.052882      -0.016795       0.069677              9.783454       4.880010      -2.255156       0.471106      12.697654      -3.096492      11.772700           0.005634
          177              C       0.160647      12.489770       5.021307       0.121163      25.796899 0.32017353E+03  0.70364400E+04                                 7.708145                            6.026586       0.291836       2.094096                    0.999864      26.696933      76.430801       0.655164       0.425391      -1.049011      -0.021410      -0.058411       0.027899       0.068181       0.013498      -0.034814       0.004534      -0.047725      -0.001974      -0.051199       0.021295       0.029904              8.664566       9.880081       2.187908       1.863842       8.801173      -2.591262       7.312446           0.009643
          178              C       8.373706      10.918597       5.542873      -0.081777      32.452195 0.41807613E+03  0.97953947E+04                                 8.936264                            6.868659       0.198138       2.028450                    0.999740      29.795164      87.304267       0.617760       0.423175      -1.053211      -0.001654       0.062567      -0.056424       0.084267       0.034394       0.007772      -0.039732      -0.003466      -0.089204      -0.061011       0.004116       0.056894             10.089888      12.036618       3.305768       1.701246      10.917469      -2.597263       7.315576           0.004083
          179              C       9.503014      10.815211       6.310461      -0.074280      31.463646 0.40368137E+03  0.93760930E+04                                 8.713586                            6.713520       0.172368       2.017817                    0.999834      29.678366      86.597612       0.629839       0.418691      -1.055970       0.057975       0.055149      -0.013952       0.081224       0.022462       0.014095      -0.054368      -0.054856      -0.021149      -0.061806      -0.008891       0.070698              9.827260      10.060637       1.464490       2.428103      11.195539      -3.677939       8.225603           0.009302
          180              C       5.022120      12.594355       5.203363       0.115027      25.746897 0.32354790E+03  0.71159594E+04                                 7.626845                            6.022557       0.252923       2.074797                    0.999828      26.866567      76.477516       0.662455       0.420392      -1.054082      -0.025221       0.046599      -0.033357       0.062612      -0.018911       0.032918      -0.003024      -0.038702       0.000130      -0.046786       0.009860       0.036926              8.413815      10.268945      -1.743560      -1.438239       7.784764      -2.658698       7.187735           0.010643
          181              C       4.651103      14.182005       3.798578      -0.058217      30.469108 0.42210661E+03  0.99347340E+04                                 8.656172                            6.971258       0.048145       1.989625                    0.998985      29.614711      87.580040       0.602755       0.431749      -1.045711       0.064969      -0.051426       0.021289       0.085550      -0.013201       0.008968      -0.033013      -0.021498      -0.010181      -0.029501      -0.013816       0.043317              9.484460      10.734880      -0.954119      -1.855089       8.789974      -3.147912       8.928526           0.008402
          182              C       3.534226      14.030753       4.536643      -0.070935      29.569381 0.41083614E+03  0.95720925E+04                                 8.372576                            6.796978       0.299931       2.066989                    0.999789      29.277639      85.206950       0.623410       0.421691      -1.055428      -0.002395      -0.060045       0.055260       0.081638      -0.030435       0.006196      -0.035194       0.008120      -0.041441      -0.045852      -0.005112       0.050963              9.287419      12.800169      -1.797781      -1.775945       7.612094      -1.877207       7.449993           0.006446
          183              C       1.271786      14.833968       7.688184       0.118146      26.136796 0.32285186E+03  0.71138705E+04                                 7.790128                            6.071139       0.287240       2.092142                    0.999822      26.838696      77.070703       0.649285       0.428123      -1.046777       0.043032       0.009282       0.051108       0.067453       0.018411       0.010575      -0.000764       0.063257       0.055295      -0.046006       0.012089       0.033917              8.852411       8.691408      -0.960652       2.783232      10.701249       2.461084       7.164574           0.010849
          184              C       2.553134      15.823283       9.078207      -0.080287      31.463369 0.41831985E+03  0.97885118E+04                                 8.727867                            6.856788       0.247410       2.042801                    0.999840      29.690983      86.537525       0.621060       0.421468      -1.055787      -0.072997       0.019300      -0.037104       0.084129       0.002328       0.060266       0.034058       0.002777      -0.048167      -0.073167       0.005317       0.067850              9.873375       8.208688      -0.274271       2.598649      12.904577       3.572114       8.506859           0.008590
          185              C       3.004475      14.543616       8.893691      -0.066324      29.330323 0.38650109E+03  0.88617372E+04                                 8.252239                            6.549545       0.242291       2.043763                    0.999843      29.102014      83.803914       0.641852       0.416201      -1.059722      -0.042064      -0.048167      -0.045284       0.078359      -0.016000       0.054081       0.008795       0.041090      -0.057289      -0.059315      -0.006604       0.065920              9.075489       8.746584      -1.996777       2.659573      11.125603       1.330321       7.354279           0.006690
          186              C       2.851478      18.127447       6.182530       0.121948      24.776369 0.32994710E+03  0.73123062E+04                                 7.519290                            6.150827       0.284747       2.092474                    0.999795      26.888494      77.522666       0.642750       0.429986      -1.045288      -0.021689       0.055027      -0.021931       0.063083      -0.017234       0.033171       0.001487      -0.039824       0.004777      -0.047902       0.015177       0.032725              8.257403       9.980687      -1.602459      -2.091524       8.316342      -1.228343       6.475179           0.009746
          187              C       2.604771      19.931053       5.070511      -0.070005      27.834315 0.38689109E+03  0.88806055E+04                                 7.968343                            6.555582       0.293226       2.062486                    0.999876      29.113503      84.121583       0.640600       0.416548      -1.058584       0.063109      -0.053003       0.009042       0.082909      -0.026748      -0.013595      -0.043134      -0.062734      -0.068752      -0.059792      -0.008278       0.068070              8.549319      10.079066      -0.722812      -2.546396       8.415006      -1.612952       7.153884           0.007458
          188              C       1.511800      19.757772       5.813497      -0.065952      29.703383 0.40980773E+03  0.95610578E+04                                 8.466515                            6.837654       0.178012       2.030580                    0.999591      29.372274      86.095093       0.613642       0.427824      -1.049545      -0.001158      -0.059652       0.057345       0.082754      -0.030780      -0.009269      -0.026799      -0.044217      -0.105261      -0.051945      -0.007790       0.059735              9.427212      13.004941      -2.883063      -2.342342       8.727515      -0.396364       6.549178           0.005187
          189              C       1.215368       4.776823      14.702268       0.128157      25.684622 0.31560598E+03  0.69207703E+04                                 7.710386                            6.010090       0.244942       2.080307                    0.999875      26.710101      76.730641       0.650802       0.429188      -1.045234      -0.048024      -0.012969      -0.037764       0.062455       0.015707       0.034461      -0.026538      -0.009043      -0.045856      -0.055612       0.023975       0.031637              8.843917      10.992700      -0.512994      -0.118959       5.908031       3.096662       9.631021           0.012213
          190              C       0.046855       3.968314      13.103125      -0.069046      29.391358 0.39396918E+03  0.90774841E+04                                 8.276420                            6.617671       0.226853       2.039591                    0.999885      29.202180      84.335618       0.637710       0.416850      -1.059170       0.079727       0.000205       0.015791       0.081276       0.017099       0.030637       0.041789       0.050560       0.028203      -0.056546      -0.007568       0.064114              9.215540      10.347581      -0.527500      -0.292666       6.538375       3.435589      10.760663           0.008616
          191              C       8.760979       4.525500      14.006026      -0.069535      31.542457 0.42154140E+03  0.98820180E+04                                 8.773384                            6.911703       0.247571       2.048875                    0.999774      29.431699      85.837520       0.614808       0.424973      -1.053689       0.033056       0.034118       0.069600       0.084267       0.016131       0.027664       0.033391       0.075694      -0.034684      -0.056883      -0.006862       0.063745              9.974454      14.352175      -1.052960      -0.187076       6.401253       2.461678       9.169934           0.006483
          192              C       5.108181       2.114012      14.200383       0.114073      25.103114 0.32273467E+03  0.71082178E+04                                 7.552619                            6.045492       0.276687       2.084831                    0.999873      26.912735      77.180585       0.654850       0.424667      -1.049258       0.006925       0.043742       0.043081       0.061784       0.025074      -0.021149       0.021822      -0.032004       0.035640      -0.049637       0.016681       0.032956              8.381827       7.342503      -1.653580       2.542813       8.857507       2.088356       8.945472           0.009110
          193              C       5.745986       3.220837      15.924996      -0.066407      31.761640 0.43173376E+03  0.10226603E+05                                 8.937459                            7.068137       0.001734       1.970828                    0.998968      29.995264      89.213004       0.595889       0.433936      -1.043592       0.025072      -0.069684      -0.037307       0.082924      -0.003213       0.023400       0.033999      -0.022518       0.032223      -0.041118      -0.005115       0.046233             10.154674       9.417074      -0.646812       3.901347       9.718237       2.951064      11.328711           0.007954
          194              C       4.772544       3.928571      15.302561      -0.083254      30.084039 0.40989833E+03  0.95281789E+04                                 8.372234                            6.719039       0.395368       2.091485                    0.999707      29.352674      84.842550       0.637974       0.413018      -1.062775      -0.034485      -0.032731      -0.068010       0.082982      -0.028500       0.020692       0.046828      -0.049782       0.013130      -0.065180       0.002911       0.062269              9.337981       8.823747      -2.520666       1.948189      10.245196       2.311134       8.945000           0.006410
          195              C       3.620287       5.060503      10.219749       0.138327      24.471108 0.28588936E+03  0.61017780E+04                                 7.350317                            5.643746       0.345480       2.116246                    0.999640      25.914383      72.886405       0.686878       0.417800      -1.054745       0.053678       0.018697       0.026598       0.062757      -0.007913       0.021297       0.033154       0.018036      -0.105279      -0.058899       0.025152       0.033747              8.376812       8.120691       2.173497       0.950193       6.630526      -2.837598      10.379218           0.008618
          196              C       5.524141       5.965203      10.505134      -0.081036      30.760057 0.40106223E+03  0.92843198E+04                                 8.525831                            6.653261       0.211720       2.029269                    0.999846      29.573232      85.670478       0.639262       0.413893      -1.060818      -0.050757      -0.005517      -0.062143       0.080427       0.050657       0.028418      -0.015046       0.085994      -0.033582      -0.072088      -0.004519       0.076606              9.587743       9.849601       2.798030      -0.073643       7.596588      -3.559695      11.317040           0.004413
          197              C       5.188504       5.280255      11.636835      -0.077007      32.703278 0.41638168E+03  0.97282288E+04                                 8.956933                            6.823526       0.147296       2.007275                    0.999861      29.704406      86.405067       0.625182       0.419331      -1.057523      -0.069225      -0.039852      -0.001901       0.079900       0.027232       0.046670      -0.003932       0.075470       0.030781      -0.058242      -0.014399       0.072641             10.409868       9.373880       1.569761       2.466974       7.203166      -3.601184      14.652559           0.007773
          198              C       2.902158       1.262255      10.773298       0.130469      24.750276 0.30003828E+03  0.64714024E+04                                 7.369284                            5.757898       0.314660       2.097895                    0.999551      26.258802      73.864658       0.685333       0.414365      -1.058583      -0.031444      -0.038057       0.047021       0.068177       0.007123      -0.010656      -0.040641       0.055025      -0.002801      -0.056680       0.015529       0.041151              8.195459       5.628448       1.852374      -2.165861       9.039196       1.362303       9.918733           0.010506
          199              C       1.797712      -0.296707      11.745085      -0.081606      29.707877 0.40334729E+03  0.93395006E+04                                 8.328210                            6.692551       0.279498       2.056725                    0.999826      29.246782      84.410315       0.635223       0.416424      -1.060449       0.029738       0.001881      -0.077433       0.082968       0.034045      -0.039834      -0.014243      -0.029087       0.038897      -0.055255      -0.003938       0.059194              9.134573       6.844308       2.579503      -1.704535      11.378852       2.036284       9.180558           0.006935
          200              C       1.888554       0.779524      12.527434      -0.055047      29.304669 0.38056693E+03  0.87205237E+04                                 8.346892                            6.544790       0.148374       2.021456                    0.999633      29.020289      84.443033       0.633290       0.422077      -1.052559       0.039216       0.064489      -0.035601       0.083451       0.016970      -0.035326      -0.015704       0.003135       0.074678      -0.035165      -0.018780       0.053945              9.372702       6.855428       1.428303      -2.785995       9.507622       2.681173      11.755054           0.006288
          201              C       2.843828      17.842933      18.468863       0.132596      25.330969 0.29908558E+03  0.64541143E+04                                 7.552040                            5.785657       0.282327       2.092597                    0.999792      26.195548      74.019075       0.676276       0.419702      -1.053830      -0.025809      -0.062638      -0.007657       0.068178       0.026303       0.030738      -0.007481      -0.042632      -0.005888      -0.052161       0.015625       0.036535              8.397396       9.589230       1.601860      -2.647433       9.808178       1.240772       5.794779           0.009204
          202              C       2.594252      15.858770      17.792302      -0.076589      30.825881 0.39559754E+03  0.91375729E+04                                 8.566052                            6.621271       0.202625       2.028568                    0.999884      29.505227      85.719007       0.638070       0.415586      -1.058447       0.050811       0.056309      -0.009944       0.076494       0.020128      -0.016776       0.028986      -0.079568      -0.077214      -0.054414      -0.010018       0.064432              9.511929       9.894050       0.650258      -3.164307      12.030674       1.485207       6.611062           0.007724
          203              C       1.505106      16.215357      18.554970      -0.086046      32.684881 0.42477314E+03  0.10001876E+05                                 9.020452                            6.947516       0.096067       1.994413                    0.999403      30.088792      88.671884       0.610447       0.426121      -1.050340       0.002008       0.076226       0.029245       0.081668       0.035011      -0.022832       0.013257      -0.021351      -0.140519      -0.061237       0.001127       0.060110             10.149107      12.208259       2.448769      -3.404710      11.558853       0.409278       6.680209           0.004819
          204              C       1.223974      21.381063      19.534137       0.111269      25.452138 0.30939282E+03  0.67291221E+04                                 7.533752                            5.863033       0.459701       2.145133                    0.999575      26.523091      75.085544       0.675915       0.416645      -1.056419       0.007209       0.010266       0.070966       0.072066      -0.007082       0.004534       0.012206       0.037377       0.127555      -0.043166      -0.001380       0.044546              8.542233       4.801260       2.013671       0.133421      11.122207      -1.251639       9.703232           0.006245
          205              C       1.581604      22.287172      21.394063      -0.082921      30.443708 0.38065516E+03  0.87065252E+04                                 8.480522                            6.500145       0.208131       2.030694                    0.999871      29.280697      84.596859       0.643350       0.416242      -1.058234       0.006231       0.025094      -0.076483       0.080735       0.021055       0.010748       0.022296      -0.057316       0.194650      -0.068089      -0.005422       0.073511              9.523001       5.010162       2.519891       0.196305      13.229778      -0.046452      10.329064           0.005755
          206              C       1.220149      21.022033      21.573659      -0.061836      30.116397 0.36561090E+03  0.82920351E+04                                 8.462578                            6.381358       0.143484       2.014475                    0.999821      28.986839      83.839270       0.646585       0.417675      -1.055605      -0.013022      -0.039656      -0.067266       0.079164       0.010593       0.007464      -0.009137      -0.028760       0.205139      -0.052873      -0.016787       0.069661              9.784198       4.880274       2.255476      -0.471149      12.698982      -3.096756      11.773339           0.005603
          207              C       4.620503      -0.006469      17.322401       0.121119      25.798383 0.32019485E+03  0.70370224E+04                                 7.708369                            6.026735       0.291877       2.094084                    0.999864      26.698130      76.434728       0.655165       0.425384      -1.049016       0.021407      -0.058417       0.027898       0.068185      -0.013510       0.034810       0.004526      -0.047729      -0.002010      -0.051197       0.021278       0.029920              8.664836       9.880427      -2.187983      -1.863940       8.801416      -2.591338       7.312667           0.009591
          208              C       5.969744      22.752558      17.843967      -0.081747      32.450748 0.41805448E+03  0.97947526E+04                                 8.936031                            6.868504       0.198138       2.028468                    0.999740      29.794074      87.300241       0.617764       0.423178      -1.053211       0.001640       0.062545      -0.056431       0.084256      -0.034385      -0.007768      -0.039743      -0.003491      -0.089204      -0.061012       0.004115       0.056897             10.089621      12.036236      -3.305751      -1.701113      10.917275      -2.597208       7.315350           0.004012
          209              C       4.840436      22.649172      18.611555      -0.074230      31.461445 0.40364985E+03  0.93751743E+04                                 8.713277                            6.713330       0.172393       2.017856                    0.999834      29.676596      86.591478       0.629838       0.418700      -1.055964      -0.057983       0.055123      -0.013968       0.081214      -0.022464      -0.014089      -0.054352      -0.054858      -0.021194      -0.061795      -0.008891       0.070686              9.826891      10.060248      -1.464477      -2.427973      11.195148      -3.677772       8.225278           0.009240
          210              C       9.321330       0.098116      17.504457       0.115064      25.745403 0.32352679E+03  0.71153649E+04                                 7.626547                            6.022359       0.252974       2.074834                    0.999828      26.865342      76.472837       0.662468       0.420392      -1.054084       0.025226       0.046587      -0.033363       0.062608       0.018901      -0.032911      -0.003018      -0.038718       0.000129      -0.046783       0.009871       0.036912              8.413464      10.268460       1.743473       1.438163       7.784469      -2.658594       7.187464           0.010568
          211              C       0.130047       1.685766      16.099672      -0.058265      30.470847 0.42213588E+03  0.99355823E+04                                 8.656388                            6.971419       0.048269       1.989639                    0.998986      29.616028      87.584264       0.602759       0.431739      -1.045719      -0.064972      -0.051429       0.021292       0.085555       0.013203      -0.008955      -0.033032      -0.021513      -0.010178      -0.029517      -0.013816       0.043334              9.484708      10.735216       0.954141       1.855191       8.790170      -3.147977       8.928738           0.008371
          212              C       1.246924       1.534514      16.837737      -0.070954      29.570394 0.41085246E+03  0.95725712E+04                                 8.372741                            6.797096       0.299904       2.066965                    0.999789      29.278433      85.209790       0.623406       0.421689      -1.055429       0.002398      -0.060049       0.055267       0.081646       0.030436      -0.006187      -0.035189       0.008133      -0.041477      -0.045856      -0.005102       0.050958              9.287615      12.800454       1.797774       1.776040       7.612228      -1.877264       7.450164           0.006406
          213              C       3.509364       2.337729      19.989278       0.118137      26.137122 0.32285586E+03  0.71139926E+04                                 7.790244                            6.071209       0.287223       2.092134                    0.999822      26.838892      77.071869       0.649275       0.428127      -1.046773      -0.043029       0.009279       0.051110       0.067453      -0.018420      -0.010574      -0.000759       0.063248       0.055282      -0.046004       0.012087       0.033918              8.852564       8.691565       0.960670      -2.783306      10.701446       2.461118       7.164681           0.010831
          214              C       2.228016       3.327044      21.379301      -0.080360      31.466783 0.41837148E+03  0.97900746E+04                                 8.728590                            6.857270       0.247247       2.042719                    0.999840      29.693325      86.547441       0.621027       0.421475      -1.055776       0.072995       0.019302      -0.037121       0.084135      -0.002331      -0.060286       0.034071       0.002771      -0.048236      -0.073199       0.005328       0.067872              9.874257       8.209364       0.274390      -2.598855      12.905906       3.572460       8.507502           0.008620
          215              C       1.776675       2.047377      21.194785      -0.066323      29.330760 0.38650280E+03  0.88618314E+04                                 8.252446                            6.549615       0.242192       2.043735                    0.999843      29.102293      83.806377       0.641838       0.416208      -1.059712       0.042060      -0.048179      -0.045292       0.078369       0.016003      -0.054072       0.008786       0.041073      -0.057357      -0.059316      -0.006594       0.065910              9.075775       8.746888       1.997000      -2.659672      11.126067       1.330282       7.354370           0.006711
          216              C       1.929672       5.631208      18.483624       0.121945      24.776493 0.32994943E+03  0.73123704E+04                                 7.519312                            6.150845       0.284743       2.092471                    0.999795      26.888587      77.522988       0.642750       0.429985      -1.045288       0.021690       0.055028      -0.021928       0.063082       0.017231      -0.033168       0.001484      -0.039829       0.004760      -0.047899       0.015175       0.032724              8.257429       9.980721       1.602448       2.091539       8.316371      -1.228365       6.475197           0.009736
          217              C       2.176379       7.434814      17.371605      -0.069999      27.833990 0.38688620E+03  0.88804597E+04                                 7.968277                            6.555538       0.293254       2.062499                    0.999876      29.113223      84.120445       0.640603       0.416548      -1.058585      -0.063116      -0.052986       0.009061       0.082905       0.026752       0.013597      -0.043133      -0.062747      -0.068809      -0.059802      -0.008279       0.068081              8.549244      10.078976       0.722803       2.546362       8.414950      -1.612941       7.153805           0.007433
          218              C       3.269350       7.261533      18.114591      -0.065944      29.703083 0.40980379E+03  0.95609447E+04                                 8.466486                            6.837643       0.177975       2.030574                    0.999591      29.372014      86.094284       0.613639       0.427827      -1.049543       0.001152      -0.059639       0.057353       0.082750       0.030775       0.009268      -0.026802      -0.044233      -0.105293      -0.051950      -0.007793       0.059743              9.427174      13.004869       2.883047       2.342317       8.727508      -0.396375       6.549145           0.005174
          219              C       3.565782      17.273062       2.401174       0.128138      25.685072 0.31561247E+03  0.69209402E+04                                 7.710416                            6.010110       0.244998       2.080315                    0.999875      26.710481      76.731587       0.650809       0.429182      -1.045238       0.048024      -0.012951      -0.037772       0.062456      -0.015710      -0.034460      -0.026537      -0.009020      -0.045860      -0.055611       0.023976       0.031634              8.843957      10.992772       0.513007       0.118993       5.908038       3.096666       9.631060           0.012236
          220              C       4.734295      16.464553       0.802031      -0.069017      29.389818 0.39394643E+03  0.90767955E+04                                 8.276073                            6.617452       0.226988       2.039646                    0.999885      29.200980      84.330367       0.637727       0.416846      -1.059176      -0.079730       0.000240       0.015763       0.081273      -0.017083      -0.030633       0.041767       0.050554       0.028250      -0.056526      -0.007568       0.064093              9.215121      10.347186       0.527486       0.292664       6.538079       3.435359      10.760097           0.008633
          221              C       5.582471      17.021739       1.704932      -0.069546      31.542351 0.42154084E+03  0.98819762E+04                                 8.773267                            6.911627       0.247664       2.048899                    0.999775      29.431695      85.836658       0.614822       0.424964      -1.053698      -0.033062       0.034140       0.069580       0.084262      -0.016131      -0.027673       0.033382       0.075719      -0.034633      -0.056882      -0.006871       0.063753              9.974306      14.352041       1.052892       0.186976       6.401120       2.461580       9.169758           0.006501
          222              C       9.235269      14.610251       1.899289       0.114069      25.103141 0.32273472E+03  0.71082188E+04                                 7.552623                            6.045492       0.276714       2.084839                    0.999873      26.912739      77.180578       0.654850       0.424667      -1.049258      -0.006941       0.043756       0.043063       0.061783      -0.025078       0.021142       0.021819      -0.031993       0.035690      -0.049635       0.016681       0.032955              8.381838       7.342499       1.653568      -2.542837       8.857520       2.088351       8.945495           0.009143
          223              C       8.597464      15.717076       3.623902      -0.066441      31.762999 0.43175512E+03  0.10227238E+05                                 8.937668                            7.068273       0.001769       1.970823                    0.998968      29.996284      89.216671       0.595888       0.433931      -1.043594      -0.025087      -0.069674      -0.037328       0.082929       0.003216      -0.023414       0.034008      -0.022535       0.032240      -0.041136      -0.005114       0.046250             10.154933       9.417295       0.646815      -3.901485       9.718459       2.951161      11.329046           0.007970
          224              C       0.008606      16.424810       3.001467      -0.083245      30.084114 0.40989915E+03  0.95282129E+04                                 8.372289                            6.719078       0.395292       2.091461                    0.999707      29.352703      84.842993       0.637967       0.413022      -1.062771       0.034470      -0.032713      -0.068029       0.082984       0.028504      -0.020689       0.046817      -0.049774       0.013117      -0.065174       0.002917       0.062257              9.338048       8.823823       2.520696      -1.948237      10.245221       2.311119       8.945102           0.006435
          225              C       1.160863      16.894464      22.520843       0.138318      24.471216 0.28589051E+03  0.61018088E+04                                 7.350339                            5.643758       0.345467       2.116240                    0.999640      25.914435      72.886595       0.686877       0.417800      -1.054745      -0.053677       0.018697       0.026594       0.062754       0.007918      -0.021305       0.033148       0.018040      -0.105235      -0.058891       0.025144       0.033747              8.376841       8.120730      -2.173502      -0.950225       6.630550      -2.837608      10.379244           0.008602
          226              C       8.819309      17.799164      22.806228      -0.081032      30.760875 0.40107099E+03  0.92846065E+04                                 8.526067                            6.653380       0.211594       2.029227                    0.999846      29.573739      85.673335       0.639248       0.413899      -1.060810       0.050749      -0.005524      -0.062160       0.080436      -0.050650      -0.028401      -0.015059       0.085996      -0.033583      -0.072086      -0.004508       0.076593              9.588060       9.849883      -2.798151       0.073714       7.596860      -3.559911      11.317436           0.004398
          227              C       9.154946      17.114216      23.937929      -0.077093      32.707219 0.41643946E+03  0.97299492E+04                                 8.957651                            6.824000       0.147132       2.007185                    0.999861      29.707078      86.415438       0.625158       0.419331      -1.057519       0.069227      -0.039862      -0.001910       0.079906      -0.027246      -0.046686      -0.003953       0.075513       0.030831      -0.058285      -0.014383       0.072668             10.410762       9.374617      -1.569913      -2.467132       7.203797      -3.601630      14.653871           0.007784
          228              C       1.878992      13.096216      23.074392       0.130496      24.749338 0.30002622E+03  0.64710680E+04                                 7.369109                            5.757796       0.314676       2.097915                    0.999551      26.257962      73.861527       0.685338       0.414366      -1.058584       0.031463      -0.038043       0.047010       0.068170      -0.007121       0.010643      -0.040644       0.055012      -0.002804      -0.056678       0.015539       0.041139              8.195243       5.628319      -1.852339       2.165785       9.038985       1.362233       9.918425           0.010506
          229              C       2.983438      11.537254      24.046179      -0.081666      29.710733 0.40339090E+03  0.93407952E+04                                 8.328752                            6.692906       0.279364       2.056651                    0.999826      29.248969      84.418869       0.635205       0.416423      -1.060446      -0.029729       0.001891      -0.077446       0.082977      -0.034064       0.039843      -0.014234      -0.029112       0.038876      -0.055281      -0.003923       0.059204              9.135215       6.844723      -2.579723       1.704633      11.379734       2.036524       9.181187           0.006998
          230              C       2.892596      13.275763       0.226340      -0.055086      29.306695 0.38059558E+03  0.87213716E+04                                 8.347305                            6.545045       0.148264       2.021398                    0.999633      29.021851      84.449369       0.633275       0.422078      -1.052555      -0.039209       0.064500      -0.035607       0.083460      -0.016972       0.035331      -0.015690       0.003139       0.074711      -0.035176      -0.018772       0.053948              9.373208       6.855724      -1.428407       2.786107       9.508232       2.681423      11.755668           0.006344
          231              C       7.624978      17.658950      18.434419       0.132597      25.330922 0.29908507E+03  0.64540995E+04                                 7.552029                            5.785651       0.282334       2.092599                    0.999792      26.195507      74.018902       0.676276       0.419702      -1.053831      -0.025809       0.062638       0.007659       0.068178      -0.026303      -0.030738      -0.007482      -0.042631      -0.005890      -0.052161       0.015625       0.036536              8.397382       9.589220      -1.601855       2.647431       9.808157       1.240767       5.794770           0.009206
          232              C       7.375402      19.643113      19.110980      -0.076593      30.825997 0.39559965E+03  0.91376384E+04                                 8.566089                            6.621301       0.202599       2.028559                    0.999884      29.505310      85.719466       0.638067       0.415587      -1.058446       0.050811      -0.056309       0.009947       0.076494      -0.020127       0.016774       0.028985      -0.079565      -0.077208      -0.054410      -0.010019       0.064429              9.511971       9.894113      -0.650269       3.164332      12.030708       1.485198       6.611092           0.007726
          233              C       6.286256      19.286526      18.348312      -0.086044      32.684873 0.42477263E+03  0.10001856E+05                                 9.020429                            6.947495       0.096091       1.994419                    0.999403      30.088782      88.671664       0.610451       0.426119      -1.050342       0.002008      -0.076227      -0.029242       0.081668      -0.035012       0.022833       0.013259      -0.021352      -0.140525      -0.061241       0.001128       0.060113             10.149084      12.208255      -2.448771       3.404714      11.558803       0.409267       6.680194           0.004816
          234              C       6.005124      14.120820      17.369145       0.111270      25.451784 0.30938814E+03  0.67289931E+04                                 7.533680                            5.862988       0.459712       2.145141                    0.999575      26.522826      75.084578       0.675918       0.416644      -1.056419       0.007209      -0.010267      -0.070965       0.072065       0.007084      -0.004535       0.012207       0.037378       0.127553      -0.043167      -0.001379       0.044546              8.542144       4.801216      -2.013645      -0.133410      11.122091      -1.251652       9.703126           0.006265
          235              C       6.362754      13.214711      15.509219      -0.082931      30.443622 0.38065892E+03  0.87066087E+04                                 8.480485                            6.500210       0.208131       2.030694                    0.999871      29.280508      84.595533       0.643344       0.416246      -1.058234       0.006233      -0.025096       0.076482       0.080735      -0.021055      -0.010750       0.022298      -0.057307       0.194655      -0.068086      -0.005427       0.073513              9.522926       5.010166      -2.519833      -0.196228      13.229638      -0.046702      10.328974           0.005703
          236              C       6.001299      14.479850      15.329623      -0.061837      30.115903 0.36560490E+03  0.82918550E+04                                 8.462457                            6.381298       0.143498       2.014483                    0.999821      28.986527      83.837820       0.646590       0.417674      -1.055607      -0.013021       0.039656       0.067265       0.079163      -0.010593      -0.007463      -0.009134      -0.028761       0.205137      -0.052873      -0.016787       0.069660              9.784034       4.880208      -2.255389       0.471149      12.698632      -3.096747      11.773261           0.005551
          237              C       9.401653      11.178152      19.580881       0.121119      25.798290 0.32019351E+03  0.70369871E+04                                 7.708361                            6.026730       0.291872       2.094084                    0.999864      26.698059      76.434540       0.655163       0.425385      -1.049015       0.021406       0.058420      -0.027895       0.068185       0.013508      -0.034811       0.004525      -0.047732      -0.002001      -0.051199       0.021280       0.029919              8.664825       9.880410       2.187982       1.863932       8.801416      -2.591333       7.312650           0.009621
          238              C       1.188594      12.749325      19.059315      -0.081746      32.450660 0.41805328E+03  0.97947195E+04                                 8.936029                            6.868505       0.198126       2.028466                    0.999740      29.794000      87.300057       0.617763       0.423179      -1.053210       0.001640      -0.062543       0.056435       0.084257       0.034384       0.007768      -0.039740      -0.003490      -0.089203      -0.061009       0.004115       0.056894             10.089616      12.036222       3.305744       1.701115      10.917281      -2.597206       7.315346           0.004029
          239              C       0.059286      12.852711      18.291727      -0.074229      31.461432 0.40364943E+03  0.93751590E+04                                 8.713256                            6.713313       0.172397       2.017855                    0.999834      29.676628      86.591451       0.629841       0.418698      -1.055966      -0.057984      -0.055122       0.013971       0.081215       0.022466       0.014090      -0.054354      -0.054862      -0.021194      -0.061798      -0.008891       0.070689              9.826866      10.060205       1.464465       2.427960      11.195137      -3.677769       8.225256           0.009245
          240              C       4.540180      11.073567      19.398825       0.115065      25.745340 0.32352587E+03  0.71153396E+04                                 7.626536                            6.022351       0.252979       2.074837                    0.999828      26.865297      76.472678       0.662468       0.420392      -1.054084       0.025227      -0.046585       0.033366       0.062609      -0.018903       0.032912      -0.003016      -0.038718       0.000124      -0.046785       0.009872       0.036913              8.413450      10.268442      -1.743477      -1.438153       7.784467      -2.658585       7.187442           0.010598
          241              C       4.911197       9.485917      20.803610      -0.058265      30.470632 0.42213249E+03  0.99354845E+04                                 8.656365                            6.971403       0.048258       1.989638                    0.998986      29.615870      87.583777       0.602758       0.431741      -1.045718      -0.064972       0.051431      -0.021287       0.085555      -0.013201       0.008956      -0.033030      -0.021511      -0.010174      -0.029514      -0.013816       0.043330              9.484680      10.735190      -0.954144      -1.855183       8.790152      -3.147959       8.928698           0.008389
          242              C       6.028074       9.637169      20.065545      -0.070956      29.570357 0.41085195E+03  0.95725546E+04                                 8.372729                            6.797086       0.299916       2.066969                    0.999789      29.278413      85.209667       0.623408       0.421688      -1.055430       0.002398       0.060052      -0.055263       0.081646      -0.030437       0.006189      -0.035191       0.008133      -0.041475      -0.045858      -0.005104       0.050962              9.287600      12.800440      -1.797782      -1.776031       7.612222      -1.877252       7.450137           0.006431
          243              C       8.290514       8.833954      16.914004       0.118138      26.136937 0.32285338E+03  0.71139190E+04                                 7.790189                            6.071174       0.287228       2.092138                    0.999822      26.838757      77.071192       0.649279       0.428126      -1.046775      -0.043030      -0.009279      -0.051110       0.067453       0.018420       0.010574      -0.000763       0.063250       0.055284      -0.046005       0.012088       0.033917              8.852496       8.691490      -0.960648       2.783279      10.701362       2.461108       7.164635           0.010826
          244              C       7.009166       7.844639      15.523981      -0.080355      31.466473 0.41836693E+03  0.97899327E+04                                 8.728506                            6.857215       0.247257       2.042724                    0.999840      29.693132      86.546470       0.621033       0.421473      -1.055779       0.072994      -0.019303       0.037120       0.084135       0.002330       0.060284       0.034070       0.002769      -0.048233      -0.073197       0.005328       0.067868              9.874155       8.209281      -0.274352       2.598837      12.905739       3.572437       8.507445           0.008595
          245              C       6.557825       9.124306      15.708497      -0.066323      29.330760 0.38650409E+03  0.88618595E+04                                 8.252430                            6.549630       0.242192       2.043734                    0.999843      29.102280      83.806053       0.641837       0.416208      -1.059713       0.042061       0.048179       0.045292       0.078369      -0.016002       0.054072       0.008785       0.041075      -0.057353      -0.059315      -0.006596       0.065911              9.075745       8.746821      -1.996941       2.659637      11.126040       1.330324       7.354374           0.006689
          246              C       6.710822       5.540475      18.419658       0.121944      24.776513 0.32994973E+03  0.73123785E+04                                 7.519315                            6.150846       0.284744       2.092471                    0.999795      26.888605      77.523039       0.642750       0.429985      -1.045288       0.021691      -0.055027       0.021931       0.063082      -0.017230       0.033168       0.001483      -0.039830       0.004761      -0.047898       0.015174       0.032724              8.257433       9.980728      -1.602449      -2.091542       8.316371      -1.228364       6.475198           0.009738
          247              C       6.957529       3.736869      19.531677      -0.070000      27.834006 0.38688652E+03  0.88804712E+04                                 7.968284                            6.555542       0.293248       2.062497                    0.999876      29.113253      84.120622       0.640603       0.416548      -1.058585      -0.063115       0.052988      -0.009058       0.082905      -0.026752      -0.013596      -0.043134      -0.062747      -0.068809      -0.059801      -0.008281       0.068081              8.549252      10.078986      -0.722803      -2.546363       8.414960      -1.612948       7.153810           0.007443
          248              C       8.050500       3.910150      18.788691      -0.065943      29.702968 0.40980166E+03  0.95608776E+04                                 8.466452                            6.837615       0.178000       2.030583                    0.999591      29.371902      86.093739       0.613642       0.427826      -1.049545       0.001155       0.059641      -0.057350       0.082749      -0.030775      -0.009268      -0.026803      -0.044230      -0.105292      -0.051950      -0.007791       0.059742              9.427138      13.004829      -2.883036      -2.342313       8.727465      -0.396374       6.549121           0.005174
          249              C       8.346932      18.891099       9.899920       0.128138      25.684908 0.31561023E+03  0.69208784E+04                                 7.710389                            6.010093       0.244996       2.080316                    0.999875      26.710354      76.731139       0.650809       0.429183      -1.045238       0.048024       0.012948       0.037775       0.062457       0.015711       0.034460      -0.026539      -0.009024      -0.045861      -0.055613       0.023978       0.031635              8.843921      10.992717      -0.513003      -0.118992       5.908016       3.096654       9.631029           0.012211
          250              C       9.515445      19.699608      11.499063      -0.069018      29.389632 0.39394396E+03  0.90767175E+04                                 8.276025                            6.617425       0.227011       2.039655                    0.999885      29.200832      84.329635       0.637730       0.416845      -1.059178      -0.079730      -0.000245      -0.015760       0.081273       0.017083       0.030635       0.041765       0.050555       0.028255      -0.056525      -0.007569       0.064094              9.215060      10.347113      -0.527484      -0.292663       6.538038       3.435328      10.760030           0.008581
          251              C       0.801321      19.142422      10.596162      -0.069543      31.542059 0.42153656E+03  0.98818484E+04                                 8.773215                            6.911595       0.247672       2.048905                    0.999775      29.431497      85.835895       0.614824       0.424964      -1.053698      -0.033062      -0.034144      -0.069578       0.084262       0.016130       0.027673       0.033380       0.075716      -0.034628      -0.056879      -0.006873       0.063752              9.974238      14.351929      -1.052876      -0.186965       6.401079       2.461560       9.169707           0.006466
          252              C       4.454119      21.553910      10.401805       0.114069      25.103121 0.32273443E+03  0.71082101E+04                                 7.552617                            6.045488       0.276716       2.084840                    0.999873      26.912725      77.180504       0.654851       0.424667      -1.049258      -0.006942      -0.043757      -0.043063       0.061784       0.025079      -0.021143       0.021820      -0.031994       0.035691      -0.049638       0.016683       0.032955              8.381829       7.342489      -1.653558       2.542836       8.857501       2.088354       8.945497           0.009111
          253              C       3.816314      20.447085       8.677192      -0.066443      31.762838 0.43175243E+03  0.10227160E+05                                 8.937653                            7.068262       0.001754       1.970820                    0.998968      29.996157      89.216279       0.595887       0.433932      -1.043593      -0.025086       0.069674       0.037327       0.082928      -0.003216       0.023410       0.034009      -0.022537       0.032240      -0.041134      -0.005115       0.046249             10.154915       9.417271      -0.646805       3.901480       9.718431       2.951164      11.329042           0.007959
          254              C       4.789756      19.739351       9.299627      -0.083240      30.083660 0.40989174E+03  0.95279953E+04                                 8.372212                            6.719022       0.395300       2.091469                    0.999707      29.352363      84.841744       0.637969       0.413023      -1.062771       0.034470       0.032712       0.068029       0.082983      -0.028502       0.020688       0.046815      -0.049774       0.013125      -0.065171       0.002915       0.062255              9.337956       8.823731      -2.520668       1.948212      10.245117       2.311097       8.945020           0.006420
          255              C       5.942013      18.607419      14.382439       0.138312      24.470986 0.28588732E+03  0.61017208E+04                                 7.350290                            5.643724       0.345482       2.116248                    0.999640      25.914239      72.885812       0.686880       0.417799      -1.054745      -0.053676      -0.018699      -0.026594       0.062754      -0.007919       0.021305       0.033148       0.018041      -0.105234      -0.058891       0.025144       0.033747              8.376782       8.120680       2.173482       0.950225       6.630489      -2.837575      10.379179           0.008570
          256              C       4.038159      17.702719      14.097054      -0.081034      30.760333 0.40106249E+03  0.92843529E+04                                 8.525962                            6.653309       0.211613       2.029239                    0.999846      29.573337      85.671679       0.639252       0.413899      -1.060811       0.050748       0.005521       0.062160       0.080434       0.050649       0.028401      -0.015057       0.085995      -0.033579      -0.072084      -0.004508       0.076593              9.587933       9.849753       2.798108      -0.073706       7.596749      -3.559845      11.317297           0.004332
          257              C       4.373796      18.387667      12.965353      -0.077105      32.707048 0.41643759E+03  0.97298899E+04                                 8.957611                            6.823980       0.147137       2.007188                    0.999861      29.706978      86.414940       0.625160       0.419331      -1.057520       0.069228       0.039860       0.001907       0.079906       0.027247       0.046686      -0.003951       0.075516       0.030828      -0.058285      -0.014385       0.072670             10.410705       9.374572       1.569904       2.467123       7.203749      -3.601588      14.653793           0.007737
          258              C       6.660142      22.405667      13.828890       0.130500      24.749145 0.30002348E+03  0.64709926E+04                                 7.369071                            5.757769       0.314683       2.097920                    0.999551      26.257806      73.860928       0.685340       0.414366      -1.058584       0.031465       0.038042      -0.047010       0.068170       0.007119      -0.010642      -0.040645       0.055013      -0.002806      -0.056680       0.015542       0.041138              8.195198       5.628292       1.852325      -2.165776       9.038917       1.362217       9.918384           0.010464
          259              C       7.764588      -0.365571      12.857103      -0.081663      29.710550 0.40338790E+03  0.93407071E+04                                 8.328719                            6.692881       0.279374       2.056656                    0.999826      29.248825      84.418331       0.635206       0.416423      -1.060446      -0.029728      -0.001891       0.077446       0.082977       0.034062      -0.039842      -0.014235      -0.029111       0.038879      -0.055279      -0.003924       0.059203              9.135177       6.844692       2.579707      -1.704626      11.379676       2.036515       9.181162           0.006946
          260              C       7.673746      22.888398      12.074754      -0.055087      29.306664 0.38059514E+03  0.87213577E+04                                 8.347296                            6.545038       0.148264       2.021398                    0.999633      29.021831      84.449257       0.633276       0.422078      -1.052556      -0.039209      -0.064499       0.035607       0.083459       0.016973      -0.035330      -0.015692       0.003139       0.074714      -0.035176      -0.018774       0.053950              9.373198       6.855715       1.428399      -2.786107       9.508206       2.681421      11.755672           0.006300
          261              N       7.880291       6.172088       5.621600      -0.289136      39.966723 0.54168270E+03  0.13246896E+05                                 9.738119                            7.488264       0.114718       2.035174                    0.999245      29.231899      81.461397       0.645191       0.388194      -1.100027      -0.053764       0.094017       0.069469       0.128669       0.032166      -0.011089       0.004255       0.003138      -0.070313      -0.032984      -0.011332       0.044316             11.088785      13.279524      -1.005372      -4.865094      11.338121       2.364854       8.648709           0.043579
          262              N       6.146646       6.749000       6.876312      -0.282213      39.723049 0.52639330E+03  0.12776445E+05                                 9.705266                            7.373529       0.138523       2.045523                    0.999466      28.934598      80.232859       0.651530       0.387322      -1.101053       0.113108       0.033557      -0.048034       0.127384       0.008507      -0.005020       0.025107      -0.048091      -0.045194      -0.030680      -0.012415       0.043096             11.345749      15.050607       1.320126      -5.711506      10.180930       0.751643       8.805711           0.042909
          263              N       8.564952       3.249648       4.189753      -0.283206      39.841495 0.52943576E+03  0.12880283E+05                                 9.771374                            7.432727       0.186713       2.064025                    0.999205      28.933977      80.558678       0.643398       0.391304      -1.097263      -0.030419      -0.109169      -0.050117       0.123915       0.011455       0.002287      -0.011714      -0.006169       0.106508      -0.030865      -0.007239       0.038104             11.654027       6.338435       3.722467       0.056778      18.396473      -1.272477      10.227172           0.042704
          264              N       7.967308       1.116217       4.539104      -0.288269      41.965105 0.54555685E+03  0.13361836E+05                                10.127275                            7.534414       0.201684       2.066852                    0.998967      29.128756      81.164058       0.640899       0.390203      -1.098904       0.011615       0.096537      -0.082914       0.127785       0.022643       0.003439       0.023221      -0.017097       0.108909      -0.043865      -0.004186       0.048051             12.576655       6.807945       4.068426      -1.158142      19.268649      -4.637173      11.653369           0.042593
          265              N       5.567171      -0.006730       6.305541      -0.287546      40.150786 0.54841228E+03  0.13457760E+05                                 9.803069                            7.558901       0.079692       2.025448                    0.999102      29.287359      81.852616       0.638850       0.390698      -1.097865      -0.115734       0.043718       0.028306       0.126912      -0.019326      -0.007342      -0.032080      -0.052357       0.006916      -0.042252      -0.007280       0.049532             11.459069      15.224526      -3.254838      -4.216255      10.243952      -1.540653       8.908728           0.043306
          266              N       3.739816      -0.163018       7.592235      -0.285926      39.739425 0.55431058E+03  0.13630224E+05                                 9.703802                            7.582708       0.154047       2.049719                    0.999323      29.227845      81.599124       0.640368       0.388980      -1.099778       0.061071       0.065966      -0.093610       0.129784      -0.032280       0.003221      -0.021285       0.003698      -0.074104      -0.037963      -0.010777       0.048740             11.177126      13.042776      -0.365470      -4.373212      10.097621      -3.483482      10.390981           0.045696
          267              N       8.557302      23.140918       6.851709      -0.300503      39.823192 0.56882453E+03  0.14064902E+05                                 9.687422                            7.654485       0.096676       2.022406                    0.999478      29.619376      82.674144       0.641302       0.386265      -1.102715       0.057395      -0.068804       0.100278       0.134476       0.040346      -0.001804      -0.026850       0.024222      -0.044290      -0.048446      -0.005807       0.054254             11.124887      14.387409      -0.251506       4.537801       8.715491      -3.134433      10.271761           0.047455
          268              N       0.823314      22.900402       8.103961      -0.291252      39.741392 0.55943836E+03  0.13773462E+05                                 9.677511                            7.587039       0.114959       2.034381                    0.999477      29.283233      81.522934       0.644750       0.385855      -1.103163      -0.121045      -0.035008      -0.024612       0.128387       0.022960       0.007619      -0.048879      -0.021461       0.000794      -0.054229      -0.002617       0.056846             11.339384      16.724282       2.345948       4.021590       8.214203      -1.390898       9.079668           0.044079
          269              N       6.979523      22.239086       4.290622      -0.288482      38.598844 0.53524483E+03  0.13056702E+05                                 9.546802                            7.452563       0.113501       2.033024                    0.999570      29.274790      81.607573       0.645260       0.389126      -1.098836       0.018881      -0.121562      -0.054326       0.134481       0.032243      -0.031704       0.012394       0.060153       0.057467      -0.061407       0.007251       0.054156             11.268368       8.644939       1.950456      -1.602541      16.332066       4.354951       8.828098           0.044574
          270              N       6.202108      20.162068       3.990475      -0.286045      38.867945 0.54997236E+03  0.13515434E+05                                 9.609656                            7.590344       0.065758       2.022891                    0.998957      29.334603      82.238190       0.634459       0.392838      -1.095572       0.088224       0.085291      -0.029550       0.126219      -0.022990      -0.041262       0.009171      -0.023418      -0.004689      -0.049923       0.000777       0.049146             11.146801      10.068607       3.581874      -1.959349      15.639494       2.096906       7.732301           0.043959
          271              N       6.439253      17.569379       5.764293      -0.300927      38.312107 0.57983016E+03  0.14441539E+05                                 9.492518                            7.789507       0.072857       2.018556                    0.999311      29.776772      84.092199       0.626676       0.392419      -1.095653       0.061718      -0.075063       0.086057       0.129805       0.038951       0.004006      -0.029212      -0.008613      -0.080190      -0.050624      -0.006608       0.057232             10.668574      14.001927      -0.054941       4.092734       9.216578      -1.631259       8.787219           0.043554
          272              N       8.268521      17.275336       7.016544      -0.299947      40.076271 0.58686974E+03  0.14643895E+05                                 9.820604                            7.846618       0.119451       2.039293                    0.998630      29.584892      83.308568       0.623931       0.393418      -1.096239      -0.117074      -0.040443      -0.031099       0.127707       0.021005       0.013177      -0.039899      -0.059389      -0.019981      -0.051765      -0.007464       0.059230             11.474558      16.304373       2.155945       4.963662       8.837694       0.012418       9.281608           0.041838
          273              N       4.739076       6.149128      21.839362      -0.294503      41.117038 0.56832969E+03  0.14066288E+05                                 9.959035                            7.688362       0.053124       2.013441                    0.999418      29.521703      82.761568       0.634495       0.390031      -1.098739       0.009249       0.054649       0.117093       0.129549      -0.003814      -0.021904       0.023327       0.081697      -0.025637      -0.050411      -0.004051       0.054461             12.111261      12.283666       2.078661       2.360402       9.456843       5.976750      14.593273           0.045868
          274              N       6.112222       7.013637      23.364698      -0.292576      40.258533 0.54919802E+03  0.13481178E+05                                 9.819727                            7.555010       0.077678       2.022470                    0.999334      29.371760      82.087389       0.640228       0.389738      -1.098597      -0.123204      -0.020301      -0.036112       0.129982      -0.003587      -0.032978       0.038222       0.018374       0.017367      -0.049164      -0.004710       0.053874             11.815884      15.804648       2.341302       3.788251       7.455964       3.703275      12.187041           0.043185
          275              N       9.151121       7.955315      22.710280      -0.290045      39.622916 0.56684806E+03  0.14018312E+05                                 9.712398                            7.690267       0.133885       2.044522                    0.998970      29.319332      82.119917       0.633038       0.391244      -1.098055       0.086945       0.004031      -0.094907       0.128775       0.018242      -0.004691       0.031759      -0.058698       0.012968      -0.041779      -0.009600       0.051379             11.221264      11.555536       2.445989      -5.096660       9.571811       0.582422      12.536447           0.044985
          276              N       1.179988       9.114551      21.674528      -0.291469      38.898752 0.57009682E+03  0.14136969E+05                                 9.609212                            7.731097       0.067359       2.023904                    0.998791      29.470743      83.003806       0.628251       0.393156      -1.095309      -0.078684      -0.102473      -0.002458       0.129221      -0.005679      -0.032658       0.028707      -0.052319       0.063944      -0.052208      -0.003957       0.056165             10.931864      10.413152       3.792183      -2.850784      12.782638       0.866984       9.599802           0.043277
          277              N       8.760023       7.151200       0.883219      -0.292327      41.148996 0.53834481E+03  0.13140616E+05                                 9.935839                            7.451433       0.071048       2.018377                    0.999507      29.251062      81.350987       0.648785       0.386768      -1.101401       0.090313      -0.073123       0.061320       0.131390      -0.017708      -0.034685      -0.004208       0.023606       0.033843      -0.038532      -0.006338       0.044870             12.101142      10.154014      -3.656488       1.366126      10.376399      -6.152406      15.773012           0.043542
          278              N       9.268737       6.012596       2.689019      -0.290974      41.528921 0.54592497E+03  0.13372939E+05                                10.059506                            7.538461       0.120477       2.038137                    0.999252      29.203688      81.375860       0.640543       0.390359      -1.098808       0.031760       0.032749      -0.123507       0.131663      -0.027535      -0.014715      -0.011257       0.034653      -0.064255      -0.038927      -0.005220       0.044147             12.591085       9.064751      -1.952421      -0.415055      10.342169      -6.932484      18.366334           0.046888
          279              N       7.379227      10.077830       0.351811      -0.286904      38.506655 0.53215320E+03  0.12968325E+05                                 9.527192                            7.454773       0.094364       2.035119                    0.999001      29.012113      80.953653       0.641794       0.391619      -1.096590      -0.041150       0.114858       0.013871       0.122793      -0.009204       0.028500      -0.002250       0.015616       0.056810      -0.026356      -0.013485       0.039841             10.998562       7.134919      -2.588604       1.181277      13.874118       4.270255      11.986650           0.043552
          280              N       7.221449      11.801388       1.761517      -0.303128      40.722726 0.56949798E+03  0.14061141E+05                                 9.811425                            7.638493       0.098896       2.025491                    0.999360      29.396615      81.526462       0.645689       0.384197      -1.106125      -0.032006      -0.044210      -0.116323       0.128491      -0.033943       0.028167      -0.011703      -0.048471       0.009984      -0.051327      -0.000836       0.052163             11.540341       6.850213      -0.967014       2.077668      12.841365       5.745244      14.929445           0.045166
          281              N       3.099141       5.661873       6.679494      -0.289095      39.964621 0.54164886E+03  0.13245857E+05                                 9.737795                            7.488038       0.114738       2.035196                    0.999245      29.230870      81.457785       0.645200       0.388195      -1.100026      -0.053757      -0.094009      -0.069460       0.128655      -0.032168       0.011083       0.004251       0.003128      -0.070309      -0.032978      -0.011339       0.044317             11.088399      13.279050       1.005300       4.864895      11.337726       2.364753       8.648421           0.043558
          282              N       1.365496       5.084961       5.424782      -0.282252      39.725068 0.52642487E+03  0.12777407E+05                                 9.705577                            7.373741       0.138508       2.045502                    0.999466      28.935587      80.236298       0.651522       0.387321      -1.101053       0.113120      -0.033554       0.048043       0.127398      -0.008511       0.005024       0.025108      -0.048085      -0.045201      -0.030687      -0.012408       0.043095             11.346137      15.051182      -1.320208       5.711737      10.181246       0.751644       8.805984           0.042932
          283              N       3.783802       8.584313       8.111341      -0.283183      39.840200 0.52941563E+03  0.12879674E+05                                 9.771167                            7.432591       0.186713       2.064033                    0.999205      28.933419      80.556810       0.643403       0.391305      -1.097263      -0.030416       0.109157       0.050117       0.123904      -0.011455      -0.002287      -0.011715      -0.006174       0.106511      -0.030867      -0.007238       0.038105             11.653773       6.338307      -3.722361      -0.056737      18.396054      -1.272576      10.226958           0.042684
          284              N       3.186158      10.717744       7.761990      -0.288284      41.966213 0.54557199E+03  0.13362316E+05                                10.127471                            7.534530       0.201622       2.066825                    0.998966      29.129267      81.166124       0.640892       0.390204      -1.098901       0.011614      -0.096540       0.082914       0.127787      -0.022645      -0.003438       0.023218      -0.017099       0.108914      -0.043868      -0.004182       0.048050             12.576961       6.808109      -4.068587       1.158215      19.269342      -4.637409      11.653431           0.042597
          285              N       0.786021      11.840691       5.995553      -0.287546      40.150986 0.54841501E+03  0.13457846E+05                                 9.803102                            7.558921       0.079679       2.025442                    0.999102      29.287447      81.852947       0.638849       0.390698      -1.097865      -0.115732      -0.043720      -0.028308       0.126912       0.019325       0.007343      -0.032081      -0.052354       0.006913      -0.042251      -0.007281       0.049532             11.459113      15.224607       3.254831       4.216282      10.243975      -1.540661       8.908756           0.043320
          286              N       8.520966      11.996979       4.708859      -0.285929      39.739670 0.55431404E+03  0.13630338E+05                                 9.703857                            7.582743       0.154028       2.049712                    0.999323      29.227957      81.599667       0.640365       0.388981      -1.099777       0.061071      -0.065965       0.093609       0.129783       0.032280      -0.003223      -0.021285       0.003699      -0.074103      -0.037963      -0.010777       0.048740             11.177196      13.042865       0.365465       4.373247      10.097686      -3.483508      10.391038           0.045706
          287              N       3.776152      13.023243       5.449385      -0.300503      39.823373 0.56882694E+03  0.14064978E+05                                 9.687452                            7.654501       0.096675       2.022404                    0.999478      29.619457      82.674453       0.641302       0.386265      -1.102715       0.057395       0.068801      -0.100280       0.134476      -0.040345       0.001803      -0.026852       0.024221      -0.044293      -0.048447      -0.005806       0.054254             11.124930      14.387465       0.251515      -4.537816       8.715538      -3.134457      10.271788           0.047469
          288              N       5.604464      13.263759       4.197133      -0.291255      39.741580 0.55944092E+03  0.13773544E+05                                 9.677548                            7.587060       0.114953       2.034378                    0.999477      29.283315      81.523291       0.644749       0.385855      -1.103162      -0.121044       0.035007       0.024610       0.128386      -0.022959      -0.007619      -0.048878      -0.021461       0.000793      -0.054228      -0.002617       0.056845             11.339436      16.724374      -2.345961      -4.021612       8.214239      -1.390905       9.079697           0.044090
          289              N       2.198373      13.925075       8.010472      -0.288480      38.598594 0.53524080E+03  0.13056571E+05                                 9.546739                            7.452518       0.113486       2.033020                    0.999570      29.274702      81.607048       0.645265       0.389124      -1.098838       0.018884       0.121562       0.054324       0.134481      -0.032241       0.031702       0.012389       0.060155       0.057471      -0.061404       0.007248       0.054156             11.268297       8.644866      -1.950446       1.602506      16.331986       4.354934       8.828039           0.044569
          290              N       1.420958      16.002093       8.310619      -0.286049      38.868144 0.54997632E+03  0.13515549E+05                                 9.609666                            7.590357       0.065761       2.022889                    0.998957      29.334730      82.238471       0.634461       0.392836      -1.095574       0.088226      -0.085292       0.029548       0.126221       0.022988       0.041263       0.009171      -0.023418      -0.004689      -0.049924       0.000779       0.049145             11.146806      10.068605      -3.581862       1.959350      15.639497       2.096912       7.732315           0.043950
          291              N       1.658103      18.594782       6.536801      -0.300931      38.312317 0.57983410E+03  0.14441661E+05                                 9.492547                            7.789529       0.072865       2.018557                    0.999311      29.776884      84.092561       0.626676       0.392419      -1.095654       0.061717       0.075060      -0.086063       0.129807      -0.038950      -0.004006      -0.029213      -0.008613      -0.080191      -0.050625      -0.006607       0.057232             10.668608      14.001972       0.054948      -4.092751       9.216605      -1.631267       8.787248           0.043556
          292              N       3.487371      18.888825       5.284550      -0.299944      40.076032 0.58686546E+03  0.14643761E+05                                 9.820569                            7.846592       0.119452       2.039295                    0.998630      29.584764      83.308123       0.623932       0.393419      -1.096239      -0.117075       0.040439       0.031094       0.127706      -0.021005      -0.013175      -0.039898      -0.059391      -0.019980      -0.051764      -0.007466       0.059231             11.474517      16.304310      -2.155937      -4.963636       8.837671       0.012412       9.281571           0.041837
          293              N       9.520226       5.022555      15.063920      -0.294504      41.116688 0.56832435E+03  0.14066124E+05                                 9.958990                            7.688335       0.053120       2.013442                    0.999418      29.521539      82.761038       0.634495       0.390031      -1.098738       0.009248      -0.054647      -0.117091       0.129546       0.003814       0.021906       0.023325       0.081696      -0.025636      -0.050409      -0.004053       0.054462             12.111198      12.283599      -2.078632      -2.360370       9.456783       5.976707      14.593213           0.045855
          294              N       1.331072       4.158046      13.538584      -0.292567      40.257900 0.54918827E+03  0.13480874E+05                                 9.819621                            7.554941       0.077696       2.022481                    0.999333      29.371467      82.086277       0.640232       0.389737      -1.098598      -0.123202       0.020306       0.036108       0.129981       0.003588       0.032974       0.038222       0.018380       0.017378      -0.049163      -0.004710       0.053873             11.815743      15.804447      -2.341239      -3.788170       7.455871       3.703218      12.186911           0.043172
          295              N       4.369971       3.216368      14.193002      -0.290033      39.622408 0.56683977E+03  0.14018054E+05                                 9.712320                            7.690214       0.133876       2.044524                    0.998970      29.319078      82.119017       0.633039       0.391244      -1.098055       0.086947      -0.004028       0.094904       0.128774      -0.018243       0.004691       0.031757      -0.058702       0.012968      -0.041781      -0.009598       0.051380             11.221169      11.555418      -2.445975       5.096598       9.571738       0.582402      12.536350           0.044976
          296              N       5.961138       2.057132      15.228754      -0.291472      38.898800 0.57009796E+03  0.14137006E+05                                 9.609223                            7.731109       0.067353       2.023903                    0.998791      29.470770      83.003934       0.628250       0.393156      -1.095308      -0.078684       0.102474       0.002459       0.129222       0.005679       0.032658       0.028706      -0.052318       0.063947      -0.052208      -0.003957       0.056164             10.931874      10.413163      -3.792182       2.850796      12.782630       0.866973       9.599829           0.043270
          297              N       3.978873       4.682761      11.417875      -0.292333      41.149380 0.53835023E+03  0.13140788E+05                                 9.935902                            7.451471       0.071048       2.018375                    0.999507      29.251273      81.351831       0.648783       0.386768      -1.101401       0.090309       0.073128      -0.061321       0.131391       0.017715       0.034683      -0.004214       0.023614       0.033847      -0.038540      -0.006330       0.044870             12.101226      10.154093       3.656517      -1.366130      10.376450      -6.152443      15.773134           0.043530
          298              N       4.487587       5.821365       9.612075      -0.290956      41.527896 0.54590764E+03  0.13372422E+05                                10.059390                            7.538371       0.120457       2.038140                    0.999252      29.203190      81.374470       0.640543       0.390362      -1.098804       0.031759      -0.032738       0.123498       0.131651       0.027534       0.014715      -0.011256       0.034653      -0.064265      -0.038926      -0.005221       0.044147             12.590946       9.064657       1.952392       0.415064      10.342034      -6.932393      18.366148           0.046858
          299              N       2.598077       1.756131      11.949283      -0.286891      38.505928 0.53214193E+03  0.12967976E+05                                 9.527072                            7.454694       0.094369       2.035128                    0.999001      29.011749      80.952308       0.641797       0.391619      -1.096591      -0.041152      -0.114854      -0.013873       0.122790       0.009204      -0.028500      -0.002253       0.015611       0.056810      -0.026356      -0.013486       0.039842             10.998405       7.134839       2.588566      -1.181273      13.873891       4.270153      11.986486           0.043539
          300              N       2.440299       0.032573      10.539577      -0.303133      40.722709 0.56949835E+03  0.14061149E+05                                 9.811415                            7.638491       0.098900       2.025493                    0.999360      29.396620      81.526407       0.645690       0.384197      -1.106126      -0.032007       0.044211       0.116324       0.128493       0.033943      -0.028167      -0.011704      -0.048474       0.009984      -0.051328      -0.000836       0.052164             11.540322       6.850206       0.967007      -2.077668      12.841325       5.745228      14.929437           0.045150
          301              N       1.682009      17.495834      18.980588      -0.289106      39.965683 0.54166139E+03  0.13246282E+05                                 9.738057                            7.488180       0.114667       2.035170                    0.999244      29.231339      81.460306       0.645185       0.388200      -1.100019       0.053747      -0.094008      -0.069466       0.128653       0.032168      -0.011084       0.004260       0.003148      -0.070321      -0.032986      -0.011333       0.044319             11.088750      13.279513      -1.005416      -4.865094      11.338075       2.364898       8.648661           0.043514
          302              N       3.415654      16.918922      17.725876      -0.282211      39.723595 0.52639758E+03  0.12776617E+05                                 9.705445                            7.373614       0.138465       2.045505                    0.999465      28.934841      80.234597       0.651517       0.387327      -1.101045      -0.113100      -0.033551       0.048038       0.127377       0.008517      -0.005024       0.025113      -0.048075      -0.045214      -0.030693      -0.012403       0.043096             11.346005      15.050971       1.320236      -5.711625      10.181205       0.751669       8.805840           0.042861
          303              N       0.997348      20.418274      20.412435      -0.283130      39.838147 0.52937951E+03  0.12878593E+05                                 9.770932                            7.432392       0.186701       2.064052                    0.999205      28.932281      80.553359       0.643404       0.391310      -1.097257       0.030415       0.109144       0.050111       0.123890       0.011447       0.002288      -0.011714      -0.006137       0.106510      -0.030856      -0.007248       0.038104             11.653482       6.338160       3.722275       0.056845      18.395479      -1.272195      10.226807           0.042648
          304              N       1.594992      22.551705      20.063084      -0.288323      41.968052 0.54559657E+03  0.13363087E+05                                10.127773                            7.534697       0.201655       2.066822                    0.998967      29.130071      81.169249       0.640884       0.390204      -1.098900      -0.011604      -0.096548       0.082911       0.127790       0.022658       0.003434       0.023209      -0.017121       0.108910      -0.043881      -0.004163       0.048044             12.577376       6.808229       4.068655      -1.158247      19.269698      -4.637631      11.654200           0.042581
          305              N       3.995129      23.674652      18.296647      -0.287540      40.150212 0.54840336E+03  0.13457473E+05                                 9.802936                            7.558811       0.079729       2.025461                    0.999102      29.287131      81.851489       0.638858       0.390695      -1.097869       0.115722      -0.043735      -0.028311       0.126909      -0.019315      -0.007348      -0.032081      -0.052362       0.006903      -0.042249      -0.007282       0.049531             11.458904      15.224254      -3.254677      -4.216254      10.243781      -1.540673       8.908678           0.043275
          306              N       5.822484      23.830940      17.009953      -0.285950      39.740352 0.55432528E+03  0.13630667E+05                                 9.703897                            7.582768       0.154066       2.049714                    0.999323      29.228350      81.600592       0.640371       0.388975      -1.099782      -0.061072      -0.065976       0.093606       0.129787      -0.032281       0.003208      -0.021286       0.003709      -0.074127      -0.037975      -0.010764       0.048740             11.177248      13.042977      -0.365522      -4.373261      10.097726      -3.483494      10.391041           0.045683
          307              N       1.004998       0.527004      17.750479      -0.300485      39.822198 0.56880835E+03  0.14064395E+05                                 9.687261                            7.654378       0.096685       2.022416                    0.999478      29.618899      82.672376       0.641307       0.386265      -1.102715      -0.057393       0.068788      -0.100283       0.134471       0.040346      -0.001810      -0.026852       0.024197      -0.044319      -0.048441      -0.005818       0.054258             11.124688      14.387009      -0.251546       4.537692       8.715409      -3.134454      10.271647           0.047422
          308              N       8.738986       0.767520      16.498227      -0.291265      39.741762 0.55944484E+03  0.13773649E+05                                 9.677524                            7.587051       0.114968       2.034377                    0.999477      29.283463      81.523425       0.644754       0.385851      -1.103166       0.121051       0.034994       0.024611       0.128388       0.022970       0.007623      -0.048879      -0.021469       0.000777      -0.054237      -0.002612       0.056850             11.339403      16.724353       2.346001       4.021583       8.214220      -1.390874       9.079636           0.044061
          309              N       2.582777       1.428836      20.311566      -0.288446      38.597542 0.53522037E+03  0.13055970E+05                                 9.546669                            7.452442       0.113496       2.033040                    0.999570      29.273947      81.605074       0.645258       0.389131      -1.098831      -0.018881       0.121548       0.054332       0.134470       0.032236      -0.031705       0.012373       0.060152       0.057450      -0.061389       0.007230       0.054159             11.268252       8.644824       1.950424      -1.602546      16.331994       4.354877       8.827939           0.044545
          310              N       3.360192       3.505854      20.611713      -0.286077      38.870018 0.55000477E+03  0.13516461E+05                                 9.610037                            7.590590       0.065729       2.022868                    0.998957      29.335630      82.242390       0.634445       0.392840      -1.095568      -0.088231      -0.085297       0.029541       0.126226      -0.022986      -0.041267       0.009167      -0.023427      -0.004724      -0.049931       0.000787       0.049144             11.147301      10.069101       3.582149      -1.959465      15.640234       2.096936       7.732568           0.043966
          311              N       3.123047       6.098543      18.837895      -0.300936      38.312531 0.57983838E+03  0.14441793E+05                                 9.492571                            7.789550       0.072862       2.018553                    0.999311      29.777010      84.092958       0.626676       0.392418      -1.095654      -0.061718       0.075059      -0.086061       0.129806       0.038951       0.004009      -0.029216      -0.008621      -0.080217      -0.050631      -0.006606       0.057237             10.668636      14.001997      -0.054946       4.092762       9.216650      -1.631291       8.787261           0.043556
          312              N       1.293779       6.392586      17.585644      -0.299948      40.076110 0.58686674E+03  0.14643792E+05                                 9.820556                            7.846581       0.119493       2.039306                    0.998630      29.584799      83.308056       0.623935       0.393417      -1.096241       0.117069       0.040447       0.031103       0.127705       0.021002       0.013180      -0.039900      -0.059396      -0.020012      -0.051768      -0.007466       0.059234             11.474501      16.304303       2.155891       4.963640       8.837652       0.012385       9.281547           0.041834
          313              N       4.823224      17.518794       2.762826      -0.294530      41.117618 0.56834084E+03  0.14066615E+05                                 9.959051                            7.688388       0.053181       2.013448                    0.999418      29.522098      82.762474       0.634501       0.390025      -1.098744      -0.009252      -0.054639      -0.117100       0.129551      -0.003814      -0.021901       0.023330       0.081707      -0.025600      -0.050418      -0.004042       0.054460             12.111258      12.283732       2.078610       2.360360       9.456766       5.976688      14.593274           0.045870
          314              N       3.450078      16.654285       1.237490      -0.292544      40.256631 0.54916836E+03  0.13480247E+05                                 9.819394                            7.554791       0.077725       2.022497                    0.999334      29.370860      82.083845       0.640240       0.389736      -1.098600       0.123200       0.020325       0.036087       0.129975      -0.003589      -0.032976       0.038214       0.018365       0.017408      -0.049152      -0.004720       0.053872             11.815447      15.803972       2.341164       3.788092       7.455708       3.703126      12.186661           0.043168
          315              N       0.411179      15.712607       1.891908      -0.289999      39.621292 0.56681989E+03  0.14017456E+05                                 9.712207                            7.690128       0.133792       2.044509                    0.998969      29.318496      82.117390       0.633036       0.391249      -1.098050      -0.086963      -0.004012       0.094881       0.128767       0.018234      -0.004680       0.031757      -0.058709       0.012975      -0.041771      -0.009610       0.051381             11.221042      11.555240       2.445942      -5.096539       9.571635       0.582363      12.536251           0.044970
          316              N       8.382312      14.553371       2.927660      -0.291498      38.899807 0.57011441E+03  0.14137518E+05                                 9.609364                            7.731200       0.067390       2.023905                    0.998791      29.471330      83.005855       0.628249       0.393154      -1.095310       0.078674       0.102485       0.002448       0.129224      -0.005669      -0.032667       0.028700      -0.052335       0.063944      -0.052223      -0.003939       0.056162             10.932051      10.413298       3.792261      -2.850852      12.782877       0.866990       9.599977           0.043292
          317              N       0.802277      16.516722      23.718969      -0.292367      41.151344 0.53837804E+03  0.13141662E+05                                 9.936230                            7.451668       0.071031       2.018355                    0.999507      29.252245      81.355658       0.648772       0.386768      -1.101398      -0.090308       0.073129      -0.061326       0.131394      -0.017724      -0.034680      -0.004226       0.023627       0.033851      -0.038553      -0.006317       0.044870             12.101670      10.154485      -3.656728       1.366247      10.376882      -6.152734      15.773642           0.043537
          318              N       0.293563      17.655326      21.913169      -0.290908      41.525982 0.54587591E+03  0.13371464E+05                                10.059148                            7.538193       0.120438       2.038152                    0.999252      29.202228      81.371496       0.640544       0.390366      -1.098800      -0.031763      -0.032742       0.123481       0.131638      -0.027533      -0.014713      -0.011248       0.034667      -0.064274      -0.038919      -0.005233       0.044152             12.590635       9.064470      -1.952325      -0.415111      10.341777      -6.932180      18.365658           0.046825
          319              N       2.183073      13.590092      24.250377      -0.286876      38.505151 0.53212852E+03  0.12967573E+05                                 9.526963                            7.454609       0.094353       2.035129                    0.999001      29.011402      80.951205       0.641800       0.391620      -1.096590       0.041159      -0.114842      -0.013885       0.122782      -0.009205       0.028497      -0.002264       0.015609       0.056816      -0.026350      -0.013491       0.039841             10.998269       7.134791      -2.588663       1.181210      13.873867       4.269993      11.986150           0.043534
          320              N       2.340851      11.866534      22.840671      -0.303139      40.722765 0.56949911E+03  0.14061170E+05                                 9.811398                            7.638474       0.098930       2.025499                    0.999360      29.396725      81.526651       0.645693       0.384195      -1.106128       0.032021       0.044225       0.116313       0.128491      -0.033942       0.028167      -0.011707      -0.048482       0.010013      -0.051333      -0.000833       0.052165             11.540299       6.850202      -0.966967       2.077739      12.841192       5.745172      14.929503           0.045148
          321              N       6.463159      18.006049      17.922694      -0.289090      39.964971 0.54165029E+03  0.13245934E+05                                 9.737922                            7.488089       0.114685       2.035180                    0.999244      29.231020      81.459009       0.645191       0.388199      -1.100021       0.053746       0.094006       0.069467       0.128652      -0.032167       0.011088       0.004263       0.003149      -0.070326      -0.032991      -0.011328       0.044319             11.088587      13.279329       1.005379       4.865011      11.337901       2.364844       8.648532           0.043511
          322              N       8.196804      18.582961      19.177406      -0.282225      39.724244 0.52640741E+03  0.12776922E+05                                 9.705566                            7.373696       0.138451       2.045496                    0.999465      28.935129      80.235744       0.651512       0.387329      -1.101044      -0.113102       0.033552      -0.048037       0.127378      -0.008515       0.005020       0.025112      -0.048077      -0.045209      -0.030688      -0.012409       0.043096             11.346162      15.051212      -1.320259       5.711732      10.181313       0.751666       8.805961           0.042866
          323              N       5.778498      15.083609      16.490847      -0.283122      39.837213 0.52936691E+03  0.12878200E+05                                 9.770761                            7.432296       0.186718       2.064064                    0.999205      28.931877      80.551781       0.643409       0.391310      -1.097259       0.030416      -0.109141      -0.050111       0.123887      -0.011446      -0.002288      -0.011714      -0.006140       0.106511      -0.030855      -0.007249       0.038104             11.653245       6.338050      -3.722164      -0.056827      18.395033      -1.272232      10.226652           0.042640
          324              N       6.376142      12.950178      16.840198      -0.288331      41.967972 0.54559644E+03  0.13363078E+05                                10.127751                            7.534692       0.201656       2.066823                    0.998967      29.130056      81.169095       0.640885       0.390203      -1.098901      -0.011605       0.096549      -0.082912       0.127792      -0.022657      -0.003435       0.023210      -0.017118       0.108909      -0.043879      -0.004165       0.048045             12.577347       6.808239      -4.068673       1.158256      19.269766      -4.637633      11.654037           0.042594
          325              N       8.776279      11.827231      18.606635      -0.287545      40.150416 0.54840690E+03  0.13457578E+05                                 9.802958                            7.558828       0.079738       2.025462                    0.999102      29.287233      81.851759       0.638859       0.390694      -1.097869       0.115723       0.043737       0.028314       0.126911       0.019317       0.007351      -0.032082      -0.052360       0.006904      -0.042252      -0.007279       0.049531             11.458928      15.224286       3.254690       4.216255      10.243814      -1.540672       8.908685           0.043300
          326              N       1.041334      11.670943      19.893329      -0.285952      39.740257 0.55432377E+03  0.13630623E+05                                 9.703895                            7.582767       0.154059       2.049713                    0.999323      29.228293      81.600475       0.640369       0.388976      -1.099781      -0.061072       0.065978      -0.093602       0.129785       0.032281      -0.003211      -0.021284       0.003707      -0.074126      -0.037972      -0.010768       0.048740             11.177242      13.042967       0.365522       4.373255      10.097731      -3.483489      10.391027           0.045696
          327              N       5.786148      10.644679      19.152803      -0.300489      39.822361 0.56881148E+03  0.14064488E+05                                 9.687276                            7.654391       0.096694       2.022417                    0.999478      29.618988      82.672592       0.641308       0.386264      -1.102716      -0.057393      -0.068787       0.100286       0.134473      -0.040346       0.001807      -0.026854       0.024201      -0.044314      -0.048444      -0.005814       0.054258             11.124701      14.387036       0.251540      -4.537693       8.715427      -3.134449      10.271640           0.047448
          328              N       3.957836      10.404163      20.405055      -0.291266      39.741660 0.55944326E+03  0.13773603E+05                                 9.677519                            7.587049       0.114965       2.034377                    0.999477      29.283401      81.523272       0.644753       0.385852      -1.103165       0.121051      -0.034993      -0.024608       0.128387      -0.022968      -0.007621      -0.048878      -0.021472       0.000781      -0.054233      -0.002616       0.056849             11.339394      16.724340      -2.346007      -4.021577       8.214223      -1.390866       9.079620           0.044074
          329              N       7.363927       9.742847      16.591716      -0.288451      38.597563 0.53522147E+03  0.13055994E+05                                 9.546643                            7.452429       0.113492       2.033037                    0.999570      29.274018      81.605071       0.645262       0.389129      -1.098833      -0.018881      -0.121549      -0.054334       0.134473      -0.032237       0.031705       0.012373       0.060151       0.057449      -0.061389       0.007231       0.054159             11.268218       8.644782      -1.950412       1.602520      16.331950       4.354885       8.827923           0.044550
          330              N       8.141342       7.665829      16.291569      -0.286071      38.869427 0.54999569E+03  0.13516176E+05                                 9.609933                            7.590525       0.065732       2.022873                    0.998957      29.335352      82.241295       0.634448       0.392840      -1.095569      -0.088230       0.085295      -0.029541       0.126223       0.022986       0.041267       0.009168      -0.023425      -0.004721      -0.049930       0.000786       0.049144             11.147163      10.068970      -3.582061       1.959442      15.640017       2.096928       7.732501           0.043951
          331              N       7.904197       5.073140      18.065387      -0.300928      38.312095 0.57983022E+03  0.14441533E+05                                 9.492494                            7.789490       0.072879       2.018562                    0.999311      29.776770      84.092021       0.626679       0.392418      -1.095655      -0.061716      -0.075057       0.086062       0.129804      -0.038951      -0.004009      -0.029216      -0.008620      -0.080217      -0.050632      -0.006606       0.057237             10.668548      14.001884       0.054933      -4.092725       9.216568      -1.631270       8.787192           0.043552
          332              N       6.074929       4.779097      19.317638      -0.299957      40.076651 0.58687619E+03  0.14644090E+05                                 9.820646                            7.846645       0.119486       2.039300                    0.998630      29.585067      83.309055       0.623932       0.393417      -1.096240       0.117072      -0.040447      -0.031103       0.127707      -0.021001      -0.013179      -0.039900      -0.059396      -0.020013      -0.051767      -0.007467       0.059234             11.474613      16.304485      -2.155917      -4.963697       8.837729       0.012389       9.281627           0.041838
          333              N       0.042074      18.645367       9.538268      -0.294535      41.117671 0.56834219E+03  0.14066656E+05                                 9.959059                            7.688399       0.053180       2.013447                    0.999418      29.522120      82.762537       0.634500       0.390026      -1.098744      -0.009252       0.054637       0.117102       0.129552       0.003815       0.021902       0.023327       0.081705      -0.025602      -0.050415      -0.004045       0.054460             12.111264      12.283728      -2.078607      -2.360361       9.456768       5.976692      14.593297           0.045861
          334              N       8.231228      19.509876      11.063604      -0.292547      40.256461 0.54916633E+03  0.13480177E+05                                 9.819351                            7.554767       0.077748       2.022505                    0.999334      29.370792      82.083438       0.640243       0.389735      -1.098601       0.123201      -0.020331      -0.036085       0.129977       0.003590       0.032976       0.038214       0.018367       0.017411      -0.049152      -0.004721       0.053872             11.815386      15.803860      -2.341154      -3.788073       7.455680       3.703114      12.186620           0.043150
          335              N       5.192329      20.451554      10.409186      -0.290003      39.621282 0.56682026E+03  0.14017462E+05                                 9.712196                            7.690124       0.133802       2.044512                    0.998969      29.318478      82.117217       0.633038       0.391248      -1.098051      -0.086964       0.004010      -0.094882       0.128769      -0.018236       0.004679       0.031756      -0.058712       0.012972      -0.041772      -0.009609       0.051381             11.221024      11.555218      -2.445933       5.096528       9.571614       0.582368      12.536239           0.044962
          336              N       3.601162      21.610790       9.373434      -0.291500      38.899738 0.57011359E+03  0.14137490E+05                                 9.609348                            7.731191       0.067394       2.023907                    0.998791      29.471296      83.005682       0.628250       0.393154      -1.095310       0.078674      -0.102487      -0.002448       0.129225       0.005668       0.032667       0.028700      -0.052334       0.063947      -0.052223      -0.003938       0.056161             10.932024      10.413269      -3.792235       2.850848      12.782828       0.867000       9.599975           0.043286
          337              N       5.583427      18.985161      13.184313      -0.292378      41.151251 0.53837787E+03  0.13141649E+05                                 9.936199                            7.451657       0.071049       2.018360                    0.999507      29.252230      81.355436       0.648774       0.386767      -1.101400      -0.090307      -0.073132       0.061326       0.131394       0.017724       0.034680      -0.004226       0.023628       0.033851      -0.038552      -0.006318       0.044870             12.101614      10.154444       3.656695      -1.366218      10.376810      -6.152680      15.773588           0.043521
          338              N       5.074713      17.846557      14.990113      -0.290901      41.525050 0.54586264E+03  0.13371049E+05                                10.058989                            7.538096       0.120448       2.038162                    0.999252      29.201817      81.369906       0.640550       0.390365      -1.098801      -0.031763       0.032740      -0.123478       0.131634       0.027533       0.014712      -0.011247       0.034670      -0.064271      -0.038918      -0.005234       0.044152             12.590407       9.064343       1.952301       0.415098      10.341569      -6.932005      18.365309           0.046807
          339              N       6.964223      21.911791      12.652905      -0.286881      38.505214 0.53213007E+03  0.12967614E+05                                 9.526959                            7.454611       0.094360       2.035130                    0.999001      29.011435      80.951192       0.641801       0.391619      -1.096591       0.041159       0.114842       0.013887       0.122783       0.009206      -0.028496      -0.002265       0.015607       0.056817      -0.026350      -0.013491       0.039841             10.998259       7.134787       2.588659      -1.181210      13.873835       4.269985      11.986156           0.043520
          340              N       7.122001      23.635349      14.062611      -0.303139      40.722567 0.56949625E+03  0.14061078E+05                                 9.811361                            7.638451       0.098932       2.025501                    0.999360      29.396634      81.526259       0.645695       0.384194      -1.106128       0.032022      -0.044226      -0.116313       0.128491       0.033942      -0.028166      -0.011708      -0.048481       0.010012      -0.051331      -0.000834       0.052165             11.540250       6.850179       0.966962      -2.077734      12.841113       5.745133      14.929457           0.045129

******************************************************
Auxiliary information for the entire system
The total spin magnetic moment of the unit cell is   59.999982
The total net atomic charge of the unit cell is   0.000007
Accuracy of reproducing the electrostatic potential in the unit cell:
  The inner radius (bohr) =    5.0000
  The outer radius (bohr) =   12.0000
  Valid grid points have density less than (e/(bohr^3)) =    0.0001
  The number of valid grid points were=       217626
  The rms potential error without charges in kcal/mol is=      2.18582
  The rms potential error with partial charges in kcal/mol is=      0.67633
  The RRMSE value at monopole order=      0.30941
  The rms potential error with partial charges and cloud penetration in kcal/mol is=      0.67880
  The RRMSE value at monopole order with cloud penetration is=      0.31055
  The rms potential error with partial charges and atomic dipoles in kcal/mol is=      0.47823
  The RRMSE value at dipole order=      0.21879
  The rms potential error with partial charges, atomic dipoles and cloud penetration in kcal/mol is=      0.47363
  The RRMSE value at dipole order with cloud penetration=      0.21668

******************************************************
The electron densities and ab initio electrostatic potential were computed in VASP using the PBE functional and
projector augmented wave method. See the main text of the journal article for a description of computational details.
The atomic charges, dipoles, and quadrupoles were computed with the DDEC6 method as described in
(a) T. A. Manz and N. Gabaldon Limas, RSC Adv. 6 (2016) 47771-47801 DOI: 10.1039/c6ra04656h
(b) N. Gabaldon Limas and T. A. Manz, RSC Adv. 8 (2018) 2678-2707 DOI: 10.1039/c7ra11829e.
For each atom in the material, the electron cloud parameters were fit to the spherically averaged atom-in-material
electron density using radial positions for which this density was between 10^-4 and 10^-2 electrons per cubic bohr.
The polarizabilities, dispersion coefficients, and quantum Drude oscillator (QDO) parameters were fit using the MCLF method.
The magnetic structure of the system was optimized in VASP from the default ferromagnetic initial guess using spin polarization.
The atomic spin moments (ASMs) were computed on this optimized magnetic structure using the DDEC6 partition as inputs
to the method of T. A. Manz and D. S. Sholl, J. Chem. Theory Comput. 7 (2011) 4146-4164 DOI: 10.1021/ct200539n.
The RMSE and RRMSE were computed using a uniform grid with Ewald summation.
