# Supplementary material for: A collection of forcefield precursors for metal–organic frameworks
Source: RSC Adv. 2019 Nov 13;9(63):36492–507. doi: 10.1039/c9ra07327b (PMC9075174; doi:10.1039/c9ra07327b)
Supplement: RA-009-C9RA07327B-s3738 [file RA-009-C9RA07327B-s3738.xyz]

  366
jmolscript: load "" {1 1 1} spacegroup "x,y,z" unitcell [{     16.402500     0.000000     0.000000 }, {     -8.201250    14.204982     0.000000 }, {      0.000000     0.000000    25.470100 }]
Zn     7.089325     4.093024    21.224998     0.728715
Zn     8.201250     6.018935     4.245102     0.728726
Zn     9.313175     4.093024    12.735050     0.728614
Zn     1.111925    10.111958    21.224998     0.728715
Zn     0.000000     8.186047     4.245102     0.728726
Zn    -1.111925    10.111958    12.735050     0.728614
H      2.497281     5.885124    20.355704     0.140723
H      0.952985     6.528610    21.967961     0.300626
H      4.565636     5.092486    19.853943     0.095104
H      5.537484     4.710372    23.595501     0.095344
H      3.446165     5.488805    24.288287     0.142281
H     -0.951345     6.673501    21.967961     0.097716
H     -0.893936     6.576907     0.422804     0.096868
H     11.267697     2.450359    23.513996     0.100210
H     -4.353223     9.099711     3.375552     0.140611
H     -3.023801    10.115368     4.987810     0.300600
H     10.328654     7.704782     2.873791     0.095174
H      9.511810     7.054194     6.615349     0.095333
H     11.231612     8.476113     7.308136     0.142355
H     -1.946157    11.692121     4.987810     0.097802
H     -2.058514    11.690700     8.912752     0.096830
H      4.689475     3.221690     6.533845     0.100137
H      1.855943    13.425128    11.865755     0.140770
H      2.070816    11.765987    13.478013     0.300702
H      9.709460     1.407714    11.363995     0.095096
H      9.554456     2.440416    15.105552     0.095358
H      9.925973     0.240064    15.798339     0.142197
H      2.897502    10.044343    13.478013     0.097728
H      2.952450    10.142357    17.402955     0.096806
H      8.646578     8.532933    15.024048     0.100286
H      5.703969     8.319858    20.355704     0.140723
H      7.248265     7.676372    21.967961     0.300626
H      3.635614     9.112496    19.853943     0.095104
H      2.663766     9.494610    23.595501     0.095344
H      4.755085     8.716177    24.288287     0.142281
H      9.152595     7.531481    21.967961     0.097716
H      9.095186     7.628075     0.422804     0.096868
H     -3.066447    11.754623    23.513996     0.100210
H     12.554474     5.105271     3.375552     0.140611
H     11.225051     4.089614     4.987810     0.300600
H     -2.127404     6.500200     2.873791     0.095174
H     -1.310560     7.150788     6.615349     0.095333
H     -3.030362     5.728869     7.308136     0.142355
H     10.147407     2.512861     4.987810     0.097802
H     10.259764     2.514282     8.912752     0.096830
H      3.511775    10.983292     6.533845     0.100137
H      6.345307     0.779854    11.865755     0.140770
H      6.130434     2.438995    13.478013     0.300702
H     -1.508210    12.797268    11.363995     0.095096
H     -1.353206    11.764566    15.105552     0.095358
H     -1.724723    13.964918    15.798339     0.142197
H      5.303748     4.160639    13.478013     0.097728
H      5.248800     4.062625    17.402955     0.096806
H     -0.445328     5.672049    15.024048     0.100286
H     10.698531     8.319858    13.604345     0.140775
H      9.154235     7.676372    11.992087     0.300687
H     -3.635614     9.112496    14.106105     0.095114
H     -2.663766     9.494610    10.364548     0.095398
H     -4.755085     8.716177     9.671761     0.142239
H      7.249905     7.531481    11.992087     0.097706
H      7.307314     7.628075     8.067145     0.096810
H      3.066447    11.754623    10.446052     0.100284
H      3.848027     5.105271     5.114396     0.140712
H      5.177449     4.089614     3.502139     0.300640
H      2.127404     6.500200     5.616157     0.095086
H      1.310560     7.150788     1.874599     0.095313
H      3.030362     5.728869     1.181813     0.142242
H      6.255093     2.512861     3.502139     0.097733
H      6.142736     2.514282    25.047296     0.096861
H     -3.511775    10.983292     1.956104     0.100217
H     10.057193     0.779854    22.094548     0.140617
H     10.272066     2.438995    20.482290     0.300601
H      1.508210    12.797268    22.596309     0.095174
H      1.353206    11.764566    18.854751     0.095324
H      1.724723    13.964918    18.161964     0.142353
H     11.098752     4.160639    20.482290     0.097806
H     11.153700     4.062625    16.557348     0.096833
H      0.445328     5.672049    18.936255     0.100131
H     -2.497281     5.885124    13.604345     0.140775
H     -0.952985     6.528610    11.992087     0.300687
H     11.836864     5.092486    14.106105     0.095114
H     10.865016     4.710372    10.364548     0.095398
H     12.956335     5.488805     9.671761     0.142239
H      0.951345     6.673501    11.992087     0.097706
H      0.893936     6.576907     8.067145     0.096810
H      5.134803     2.450359    10.446052     0.100284
H      4.353223     9.099711     5.114396     0.140712
H      3.023801    10.115368     3.502139     0.300640
H      6.073846     7.704782     5.616157     0.095086
H      6.890690     7.054194     1.874599     0.095313
H      5.170888     8.476113     1.181813     0.142242
H      1.946157    11.692121     3.502139     0.097733
H      2.058514    11.690700    25.047296     0.096861
H     11.713025     3.221690     1.956104     0.100217
H     -1.855943    13.425128    22.094548     0.140617
H     -2.070816    11.765987    20.482290     0.300601
H      6.693040     1.407714    22.596309     0.095174
H      6.848044     2.440416    18.854751     0.095324
H      6.476527     0.240064    18.161964     0.142353
H     -2.897502    10.044343    20.482290     0.097806
H     -2.952450    10.142357    16.557348     0.096833
H      7.755922     8.532933    18.936255     0.100131
H      8.428425     4.603835     0.000000     0.115767
H     12.522489     2.240126     0.000000     0.115980
H      7.974075     4.603835     8.489948     0.115888
H      3.880011     2.240126     8.489948     0.116126
H      8.201250     4.997313    16.980152     0.115885
H      8.201250     9.724731    16.980152     0.116123
H     -0.227175     9.601147     0.000000     0.115767
H     -4.321239    11.964856     0.000000     0.115980
H      0.227175     9.601147     8.489948     0.115888
H      4.321239    11.964856     8.489948     0.116126
H      0.000000     9.207669    16.980152     0.115885
H      0.000000     4.480251    16.980152     0.116123
C      2.680169     5.778587    22.390765     0.317308
C      3.090231     5.645060    21.058679    -0.243680
C     -3.372354     7.000215    23.959723     0.299084
C      0.763536     6.228885    23.911330     0.502994
C      4.326159     5.177716    20.768320     0.085931
C     -0.673323     6.561281    23.880766    -0.098122
C      4.899427     4.951857    22.935825     0.106387
C      3.644636     5.417780    23.361176    -0.244002
C     -1.389292     6.733161    22.808475     0.082442
C      9.046799     3.743013    23.014782     0.595543
C     -1.365508     6.663557    25.072766     0.106870
C      9.722582     3.549825    24.275552    -0.030452
C     10.946208     2.848099    24.313757    -0.088168
C     -4.536932     8.994595     5.410613     0.317525
C     -4.857600     8.706233     4.078527    -0.243878
C     -0.452709    13.625419     6.979572     0.299303
C     -3.188646    10.429298     6.931178     0.503322
C     10.522204     7.869560     3.788168     0.085952
C     -2.182353    11.507456     6.900614    -0.098422
C     10.039970     7.486026     5.955673     0.106319
C     11.070867     8.339745     6.381024    -0.244029
C     -1.675515    12.041563     5.828323     0.082735
C      6.919395     4.498718     6.034631     0.595263
C     -1.747686    12.055768     8.092615     0.107094
C      6.414198     4.010066     7.295401    -0.030510
C      5.194672     3.301238     7.333606    -0.087944
C      1.856763    13.636783    13.900816     0.317395
C      1.767369    14.058671    12.568730    -0.243908
C      3.825063     7.784330    15.469775     0.299351
C      2.425110    11.751782    15.421381     0.503127
C      9.755387     1.157706    12.278371     0.086029
C      2.855675    10.341227    15.390817    -0.098018
C      9.664353     1.767100    14.445877     0.106287
C      9.888247     0.447457    14.871227    -0.244040
C      3.064807     9.635239    14.318526     0.082454
C      8.637556     5.963251    14.524834     0.595384
C      3.113195     9.690639    16.582818     0.106858
C      8.466971     6.645091    15.785604    -0.030519
C      8.462870     8.055645    15.823809    -0.088189
C      5.521082     8.426395    22.390765     0.317308
C      5.111019     8.559922    21.058679    -0.243680
C     11.573604     7.204767    23.959723     0.299084
C      7.437714     7.976097    23.911330     0.502994
C      3.875091     9.027266    20.768320     0.085931
C      8.874573     7.643701    23.880766    -0.098122
C      3.301823     9.253125    22.935825     0.106387
C      4.556615     8.787202    23.361176    -0.244002
C      9.590542     7.471821    22.808475     0.082442
C     -0.845549    10.461969    23.014782     0.595543
C      9.566758     7.541425    25.072766     0.106870
C     -1.521332    10.655157    24.275552    -0.030452
C     -2.744958    11.356883    24.313757    -0.088168
C     12.738182     5.210387     5.410613     0.317525
C     13.058850     5.498749     4.078527    -0.243878
C      8.653959     0.579563     6.979572     0.299303
C     11.389896     3.775684     6.931178     0.503322
C     -2.320954     6.335422     3.788168     0.085952
C     10.383603     2.697526     6.900614    -0.098422
C     -1.838720     6.718956     5.955673     0.106319
C     -2.869617     5.865237     6.381024    -0.244029
C      9.876765     2.163419     5.828323     0.082735
C      1.281855     9.706264     6.034631     0.595263
C      9.948936     2.149214     8.092615     0.107094
C      1.787052    10.194916     7.295401    -0.030510
C      3.006578    10.903744     7.333606    -0.087944
C      6.344487     0.568199    13.900816     0.317395
C      6.433881     0.146311    12.568730    -0.243908
C      4.376187     6.420652    15.469775     0.299351
C      5.776140     2.453200    15.421381     0.503127
C     -1.554137    13.047276    12.278371     0.086029
C      5.345575     3.863755    15.390817    -0.098018
C     -1.463103    12.437882    14.445877     0.106287
C     -1.686997    13.757525    14.871227    -0.244040
C      5.136443     4.569743    14.318526     0.082454
C     -0.436306     8.241731    14.524834     0.595384
C      5.088056     4.514343    16.582818     0.106858
C     -0.265720     7.559891    15.785604    -0.030519
C     -0.261620     6.149337    15.823809    -0.088189
C     10.881419     8.426395    11.569284     0.317340
C     11.291481     8.559922    12.901370    -0.243660
C      4.828896     7.204767    10.000325     0.299290
C      8.964786     7.976097    10.048719     0.502992
C     -3.875091     9.027266    13.191729     0.085985
C      7.527927     7.643701    10.079283    -0.098008
C     -3.301823     9.253125    11.024223     0.106338
C     -4.556615     8.787202    10.598873    -0.244078
C      6.811958     7.471821    11.151574     0.082378
C      0.845549    10.461969    10.945266     0.595398
C      6.835742     7.541425     8.887282     0.106840
C      1.521332    10.655157     9.684496    -0.030525
C      2.744958    11.356883     9.646291    -0.088184
C      3.664318     5.210387     3.079335     0.317354
C      3.343650     5.498749     4.411421    -0.243933
C      7.748541     0.579563     1.510377     0.299145
C      5.012604     3.775684     1.558770     0.503122
C      2.320954     6.335422     4.701780     0.085974
C      6.018897     2.697526     1.589334    -0.098120
C      1.838720     6.718956     2.534275     0.106340
C      2.869617     5.865237     2.108924    -0.243953
C      6.525735     2.163419     2.661625     0.082512
C     -1.281855     9.706264     2.455318     0.595518
C      6.453564     2.149214     0.397334     0.106884
C     -1.787052    10.194916     1.194548    -0.030441
C     -3.006578    10.903744     1.156343    -0.088163
C     10.058013     0.568199    20.059487     0.317533
C      9.968619     0.146311    21.391573    -0.243872
C     12.026313     6.420652    18.490528     0.299304
C     10.626360     2.453200    18.538922     0.503328
C      1.554137    13.047276    21.681932     0.085953
C     11.056925     3.863755    18.569486    -0.098431
C      1.463103    12.437882    19.514427     0.106316
C      1.686997    13.757525    19.089076    -0.244039
C     11.266057     4.569743    19.641777     0.082739
C      0.436306     8.241731    19.435469     0.595274
C     11.314444     4.514343    17.377485     0.107096
C      0.265721     7.559891    18.174699    -0.030516
C      0.261620     6.149337    18.136494    -0.087954
C     -2.680169     5.778587    11.569284     0.317340
C     -3.090231     5.645060    12.901370    -0.243660
C      3.372354     7.000215    10.000325     0.299290
C     -0.763536     6.228885    10.048719     0.502992
C     12.076341     5.177716    13.191729     0.085985
C      0.673323     6.561281    10.079283    -0.098008
C     11.503073     4.951857    11.024223     0.106338
C     12.757865     5.417780    10.598873    -0.244078
C      1.389292     6.733161    11.151574     0.082378
C      7.355701     3.743013    10.945266     0.595398
C      1.365508     6.663557     8.887282     0.106840
C      6.679918     3.549825     9.684496    -0.030525
C      5.456292     2.848099     9.646291    -0.088184
C      4.536931     8.994595     3.079335     0.317354
C      4.857600     8.706233     4.411421    -0.243933
C      0.452709    13.625419     1.510377     0.299145
C      3.188646    10.429298     1.558770     0.503122
C      5.880296     7.869560     4.701780     0.085974
C      2.182353    11.507456     1.589334    -0.098120
C      6.362530     7.486026     2.534275     0.106340
C      5.331633     8.339745     2.108924    -0.243953
C      1.675515    12.041563     2.661625     0.082512
C      9.483105     4.498718     2.455318     0.595518
C      1.747686    12.055768     0.397334     0.106884
C      9.988302     4.010066     1.194548    -0.030441
C     11.207828     3.301238     1.156343    -0.088163
C     -1.856763    13.636783    20.059487     0.317533
C     -1.767369    14.058671    21.391573    -0.243872
C     -3.825063     7.784330    18.490528     0.299304
C     -2.425110    11.751782    18.538922     0.503328
C      6.647113     1.157706    21.681932     0.085953
C     -2.855675    10.341227    18.569486    -0.098431
C      6.738147     1.767100    19.514427     0.106316
C      6.514253     0.447457    19.089076    -0.244039
C     -3.064807     9.635239    19.641777     0.082739
C      7.764943     5.963251    19.435469     0.595274
C     -3.113195     9.690639    17.377485     0.107096
C      7.935530     6.645091    18.174699    -0.030516
C      7.939630     8.055645    18.136494    -0.087954
C      9.251420     4.128678     0.000000    -0.118912
C     11.699493     2.715282     0.000000    -0.095855
C      7.151080     4.128678     8.489948    -0.119059
C      4.703007     2.715282     8.489948    -0.096067
C      8.201250     5.947626    16.980152    -0.119070
C      8.201250     8.774417    16.980152    -0.096067
C     -1.050170    10.076304     0.000000    -0.118912
C     -3.498243    11.489700     0.000000    -0.095855
C      1.050170    10.076304     8.489948    -0.119059
C      3.498243    11.489700     8.489948    -0.096067
C      0.000000     8.257356    16.980152    -0.119070
C      0.000000     5.430565    16.980152    -0.096067
N      5.234038     4.829694    21.690337    -0.228971
N      1.412255     6.218941    22.650560    -0.415541
N     -2.789245     7.007318    22.808475    -0.275878
N     -2.722815     6.883734    25.098237    -0.332646
N      9.766869     7.257325     4.710186    -0.229230
N     -3.521617     9.872462     5.670408    -0.415730
N     -0.738112    13.116880     5.828323    -0.275994
N     -0.878354    13.121142     8.118085    -0.332853
N      9.602844     2.117963    13.200389    -0.229144
N      2.109362    12.318560    14.160611    -0.415745
N      3.527358     8.285766    14.318526    -0.275934
N      3.601169     8.405088    16.608288    -0.332710
N      2.967212     9.375288    21.690337    -0.228971
N      6.788995     7.986041    22.650560    -0.415541
N     10.990495     7.197664    22.808475    -0.275878
N     10.924065     7.321248    25.098237    -0.332646
N     -1.565619     6.947657     4.710186    -0.229230
N     11.722867     4.332520     5.670408    -0.415730
N      8.939363     1.088102     5.828323    -0.275994
N      9.079604     1.083840     8.118085    -0.332853
N     -1.401594    12.087019    13.200389    -0.229144
N      6.091889     1.886422    14.160611    -0.415745
N      4.673892     5.919216    14.318526    -0.275934
N      4.600081     5.799894    16.608288    -0.332710
N     -2.967212     9.375288    12.269711    -0.229025
N      9.613505     7.986041    11.309489    -0.415580
N      5.412005     7.197664    11.151574    -0.276046
N      5.478435     7.321248     8.861812    -0.332645
N      1.565619     6.947657     3.779763    -0.229075
N      4.679633     4.332520     2.819540    -0.415706
N      7.463138     1.088102     2.661625    -0.275794
N      7.322896     1.083840     0.371863    -0.332688
N      1.401594    12.087019    20.759914    -0.229246
N     10.310612     1.886422    19.799692    -0.415730
N     11.728608     5.919216    19.641777    -0.275966
N     11.802419     5.799894    17.352015    -0.332876
N     11.168462     4.829694    12.269711    -0.229025
N     -1.412255     6.218941    11.309489    -0.415580
N      2.789245     7.007318    11.151574    -0.276046
N      2.722815     6.883734     8.861812    -0.332645
N      6.635631     7.257325     3.779763    -0.229075
N      3.521617     9.872462     2.819540    -0.415706
N      0.738112    13.116880     2.661625    -0.275794
N      0.878354    13.121142     0.371863    -0.332688
N      6.799656     2.117963    20.759914    -0.229246
N     -2.109362    12.318560    19.799692    -0.415730
N     -3.527358     8.285766    19.641777    -0.275966
N     -3.601169     8.405088    17.352015    -0.332876
O      7.808410     4.140752    23.083552    -0.580674
O      9.495407     3.352376    21.985790    -0.559503
O      1.363048     5.954728    24.950510    -0.440677
O      7.883042     5.372324     6.103400    -0.580581
O      6.356789     4.305530     5.005639    -0.559231
O     -3.725828    10.047184     7.970358    -0.440655
O      8.912298     4.691906    14.593603    -0.580639
O      8.751554     6.547076    13.495842    -0.559352
O      2.362780    12.408052    16.460562    -0.440444
O      0.392840    10.064230    23.083552    -0.580674
O     -1.294157    10.852606    21.985790    -0.559503
O      6.838202     8.250254    24.950510    -0.440677
O      0.318209     8.832658     6.103400    -0.580581
O      1.844461     9.899452     5.005639    -0.559231
O     11.927078     4.157798     7.970358    -0.440655
O     -0.711048     9.513076    14.593603    -0.580639
O     -0.550304     7.657906    13.495842    -0.559352
O      5.838470     1.796930    16.460562    -0.440444
O     -0.392840    10.064230    10.876497    -0.580661
O      1.294157    10.852606    11.974258    -0.559332
O      9.564298     8.250254     9.009538    -0.440636
O     -0.318208     8.832658     2.386548    -0.580646
O     -1.844461     9.899452     3.484310    -0.559504
O      4.475422     4.157798     0.519590    -0.440483
O      0.711048     9.513076    19.366700    -0.580586
O      0.550304     7.657906    20.464461    -0.559250
O     10.564030     1.796930    17.499742    -0.440656
O      8.594090     4.140752    10.876497    -0.580661
O      6.907093     3.352376    11.974258    -0.559332
O     -1.363048     5.954728     9.009538    -0.440636
O      8.519459     5.372324     2.386548    -0.580646
O     10.045711     4.305530     3.484310    -0.559504
O      3.725828    10.047184     0.519590    -0.440483
O      7.490202     4.691906    19.366700    -0.580586
O      7.650946     6.547076    20.464461    -0.559250
O     -2.362780    12.408052    17.499742    -0.440656

The following XYZ coordinates are in angstroms. Other properties are in atomic units.
The sperically averaged electron density of each atom fit to a function of the form exp(a - br)
eigen_1, eigen_2 and eigen_3 are the three eigenvalues of traceless quadrupole moment tensor
  atom number  atomic symbol              X              Y              Z     net charge C6 coefficient C8 coefficient C10 coefficient fluctuating dipole atomic polarizability isotropic forcefield polarizability              a              b squared Pearson coefficient          <r^3>          <r^4>         wp_QDO          m_QDO          q_QDO       dipole_x       dipole_y       dipole_z         dipole            Qxy            Qxz            Qyz     Q(x^2-y^2)  Q(3z^2 - R^2)        eigen_1        eigen_2        eigen_3 static polarizability      alpha(xx)      alpha(xy)      alpha(xz)      alpha(yy)      alpha(yz)      alpha(zz) atomic spin moment
            1             Zn       7.089325       4.093024      21.224998       0.728715     102.038552 0.22321666E+04  0.74167682E+05                                17.801308                           15.390870       0.392003       1.954936                    0.997808      49.596217     137.951705       0.463220       0.397952      -1.146394       0.074584       0.043039      -0.000067       0.086111       0.026819       0.014010      -0.024289       0.030886       0.233647      -0.075031      -0.007994       0.083024             21.259519      19.566793      -3.852766       0.978471      24.019782      -1.697504      20.191981          -0.000000
            2             Zn       8.201250       6.018935       4.245102       0.728726     102.038008 0.22321439E+04  0.74166751E+05                                17.801277                           15.390811       0.392016       1.954943                    0.997808      49.595992     137.951005       0.463220       0.397953      -1.146394       0.000021      -0.086105       0.000063       0.086105       0.000049      -0.028050      -0.000008      -0.061849       0.233715      -0.075022      -0.008028       0.083050             21.259560      26.243457       0.001566      -1.959245      17.343440      -0.001561      20.191783          -0.000000
            3             Zn       9.313175       4.093024      12.735050       0.728614     102.041714 0.22322947E+04  0.74172564E+05                                17.801096                           15.390766       0.392459       1.955068                    0.997806      49.596838     137.951361       0.463249       0.397924      -1.146422      -0.074585       0.043064       0.000004       0.086124      -0.026716       0.014025       0.024299       0.030882       0.233392      -0.074911      -0.008041       0.082952             21.259165      19.567120       3.853161       0.979289      24.016939       1.695793      20.193437          -0.000000
            4             Zn       1.111925      10.111958      21.224998       0.728715     102.038554 0.22321667E+04  0.74167685E+05                                17.801308                           15.390870       0.392004       1.954936                    0.997808      49.596218     137.951706       0.463220       0.397952      -1.146395      -0.074584      -0.043039      -0.000067       0.086111       0.026819      -0.014010       0.024289       0.030886       0.233647      -0.075031      -0.007994       0.083024             21.259518      19.566793      -3.852765      -0.978472      24.019781       1.697504      20.191981          -0.000000
            5             Zn       0.000000       8.186047       4.245102       0.728726     102.038006 0.22321439E+04  0.74166752E+05                                17.801277                           15.390811       0.392016       1.954943                    0.997808      49.595992     137.951006       0.463220       0.397953      -1.146394      -0.000021       0.086105       0.000063       0.086105       0.000049       0.028050       0.000008      -0.061849       0.233715      -0.075022      -0.008028       0.083050             21.259560      26.243457       0.001569       1.959246      17.343439       0.001561      20.191783          -0.000000
            6             Zn      -1.111925      10.111958      12.735050       0.728614     102.041713 0.22322947E+04  0.74172564E+05                                17.801096                           15.390766       0.392459       1.955068                    0.997806      49.596838     137.951362       0.463249       0.397924      -1.146422       0.074585      -0.043064       0.000004       0.086124      -0.026716      -0.014025      -0.024299       0.030882       0.233392      -0.074911      -0.008041       0.082952             21.259165      19.567120       3.853161      -0.979289      24.016939      -1.695793      20.193436          -0.000000
            7              H       2.497281       5.885124      20.355704       0.140723       1.018228 0.72388586E+01  0.70020698E+02                                 1.737009                            1.621531      -1.082756       2.377840                    0.996834       3.543056      10.178711       0.464877       1.362108      -0.690886      -0.018677       0.010744      -0.026681       0.034295      -0.003895      -0.000410      -0.001791       0.012718       0.032451      -0.013007       0.002047       0.010959              1.809872       1.995453      -0.300657       0.476163       1.441467      -0.189553       1.992695          -0.000000
            8              H       0.952985       6.528610      21.967961       0.300626       0.628596 0.38833615E+01  0.32672433E+02                                 1.334807                            1.241200      -1.481765       2.259615                    0.996650       2.960256       8.362293       0.489356       1.487672      -0.664966      -0.010983       0.009303      -0.019321       0.024093      -0.005414      -0.004936       0.004032       0.017737       0.000540      -0.011147      -0.001872       0.013018              1.414246       1.548839      -0.211009       0.165453       1.167050      -0.220977       1.526849           0.000000
            9              H       4.565636       5.092486      19.853943       0.095104       1.133855 0.80592616E+01  0.79706287E+02                                 1.837123                            1.687472      -0.980779       2.411413                    0.996822       3.644776      10.428532       0.467412       1.324979      -0.698912       0.009880      -0.001589      -0.047665       0.048704      -0.005623       0.000032       0.004127       0.015523       0.035504      -0.016059       0.003498       0.012560              1.931536       1.690391      -0.147478      -0.395580       1.446224       0.171615       2.657993          -0.000000
           10              H       5.537484       4.710372      23.595501       0.095344       1.188586 0.83539133E+01  0.83669804E+02                                 1.905758                            1.722952      -1.299619       2.250393                    0.994515       3.885380      11.321310       0.458923       1.332563      -0.695377       0.031654      -0.009997       0.032800       0.046667      -0.006086       0.007281       0.004820       0.007335       0.023533      -0.013929       0.001732       0.012197              2.044419       2.308738      -0.416586       0.545949       1.642492      -0.301824       2.182027          -0.000000
           11              H       3.446165       5.488805      24.288287       0.142281       1.034349 0.73271044E+01  0.71118641E+02                                 1.739306                            1.617180      -1.374867       2.226891                    0.995282       3.726725      10.739268       0.471454       1.338492      -0.693628      -0.004107       0.003174       0.037644       0.038000      -0.001283       0.003418       0.004291       0.004671       0.032141      -0.009321      -0.002963       0.012284              1.812947       1.675014      -0.160336      -0.180428       1.377868       0.002943       2.385960          -0.000000
           12              H      -0.951345       6.673501      21.967961       0.097716       1.292672 0.91586379E+01  0.93131974E+02                                 1.966448                            1.769094      -1.229437       2.290314                    0.994839       3.750601      10.734093       0.470041       1.281452      -0.707722       0.016391      -0.002125      -0.039737       0.043037      -0.004213       0.002588       0.005557       0.005283       0.018029      -0.010276       0.001945       0.008331              2.100793       2.250968      -0.017126      -0.611695       1.443219      -0.051362       2.608194          -0.000000
           13              H      -0.893936       6.576907       0.422804       0.096868       1.336707 0.97574794E+01  0.10092356E+03                                 2.021458                            1.835825      -1.244890       2.282642                    0.994515       3.814133      11.051489       0.457188       1.295257      -0.704999       0.021465      -0.002493       0.041474       0.046766       0.002468       0.004632      -0.005161       0.001294       0.045016      -0.011838      -0.004960       0.016798              2.134389       2.133220      -0.062040       0.526829       1.522252      -0.047664       2.747693          -0.000000
           14              H      11.267697       2.450359      23.513996       0.100210       1.242600 0.92465581E+01  0.92679025E+02                                 1.801821                            1.695230      -1.006646       2.383372                    0.998086       3.451655       9.283264       0.524320       1.165490      -0.736995       0.017885      -0.017757      -0.031244       0.040142      -0.011022      -0.006538       0.008293       0.010344       0.006253      -0.014204      -0.003467       0.017671              1.846989       1.544908      -0.107643      -0.140887       1.661817       0.414802       2.334240          -0.000000
           15              H      -4.353223       9.099711       3.375552       0.140611       1.018454 0.72407894E+01  0.70043647E+02                                 1.737219                            1.621710      -1.082715       2.377806                    0.996827       3.543567      10.180301       0.464870       1.362046      -0.690898       0.018658       0.010808      -0.026716       0.034332       0.007462      -0.001325       0.001255       0.000386       0.032483      -0.013018       0.002050       0.010968              1.810103       1.840582       0.390296      -0.402318       1.596774      -0.317656       1.992953           0.000000
           16              H      -3.023801      10.115368       4.987810       0.300600       0.628557 0.38831376E+01  0.32670905E+02                                 1.334906                            1.241284      -1.481468       2.259766                    0.996650       2.960409       8.363463       0.489257       1.487959      -0.664918       0.013553       0.004860      -0.019385       0.024147       0.010378       0.005980       0.002262       0.000495       0.000511      -0.011141      -0.001884       0.013025              1.414357       1.445351       0.270860      -0.274133       1.270744      -0.032803       1.526974           0.000000
           17              H      10.328654       7.704782       2.873791       0.095174       1.133435 0.80559284E+01  0.79668854E+02                                 1.837071                            1.687435      -0.981875       2.411060                    0.996806       3.644422      10.428839       0.467265       1.325470      -0.698814      -0.006319      -0.007766      -0.047612       0.048653       0.009524       0.003552      -0.002096       0.001968       0.035507      -0.016049       0.003491       0.012559              1.931476       1.634941       0.179455       0.346382       1.501599       0.256753       2.657888          -0.000000
           18              H       9.511810       7.054194       6.615349       0.095333       1.188805 0.83557367E+01  0.83690056E+02                                 1.905714                            1.722930      -1.300199       2.250104                    0.994513       3.885515      11.320699       0.459024       1.332238      -0.695440      -0.024471      -0.022392       0.032779       0.046634       0.006226       0.000506      -0.008723       0.006893       0.023567      -0.013939       0.001721       0.012218              2.044358       2.169757       0.496755      -0.534302       1.781362      -0.321858       2.181953          -0.000000
           19              H      11.231612       8.476113       7.308136       0.142355       1.034217 0.73260281E+01  0.71106218E+02                                 1.739225                            1.617112      -1.374885       2.226925                    0.995279       3.726504      10.738795       0.471437       1.338576      -0.693610       0.004808       0.001947       0.037584       0.037940       0.002658       0.001996      -0.005092      -0.000134       0.032194      -0.009314      -0.002978       0.012292              1.812859       1.590941       0.208819       0.092755       1.461814       0.154774       2.385823           0.000000
           20              H      -1.946157      11.692121       4.987810       0.097802       1.292671 0.91585520E+01  0.93132860E+02                                 1.966636                            1.769226      -1.230276       2.290034                    0.994831       3.750516      10.734696       0.469958       1.281655      -0.707679      -0.010045      -0.013138      -0.039700       0.043007       0.004410       0.003523      -0.005028       0.004681       0.018020      -0.010299       0.001966       0.008333              2.101014       1.660107       0.358385       0.261443       2.034381       0.555558       2.608555           0.000000
           21              H      -2.058514      11.690700       8.912752       0.096830       1.337548 0.97645163E+01  0.10101171E+03                                 2.022017                            1.836258      -1.245973       2.282076                    0.994506       3.815077      11.054051       0.457232       1.294935      -0.705063      -0.012943      -0.017338       0.041466       0.046771      -0.000675      -0.006769      -0.001420      -0.004970       0.045092      -0.011862      -0.004949       0.016811              2.135016       1.729135       0.295711      -0.304879       1.927250      -0.432681       2.748663          -0.000000
           22              H       4.689475       3.221690       6.533845       0.100137       1.242557 0.92459698E+01  0.92669778E+02                                 1.801610                            1.695043      -1.005923       2.383666                    0.998093       3.451644       9.282453       0.524421       1.165307      -0.737039      -0.024338      -0.006619      -0.031305       0.040202       0.010003       0.010454       0.001514       0.013942       0.006183      -0.014212      -0.003474       0.017686              1.846765       1.725611       0.003201       0.429606       1.480752      -0.085366       2.333933          -0.000000
           23              H       1.855943      13.425128      11.865755       0.140770       1.018137 0.72381507E+01  0.70012637E+02                                 1.736955                            1.621489      -1.082451       2.377964                    0.996836       3.542974      10.178624       0.464864       1.362171      -0.690873       0.000027      -0.021541      -0.026658       0.034273      -0.003562       0.001744       0.000524      -0.013103       0.032552      -0.013021       0.002031       0.010990              1.809812       1.319563      -0.089541      -0.073913       2.117230       0.507104       1.992642          -0.000000
           24              H       2.070816      11.765987      13.478013       0.300702       0.628281 0.38811127E+01  0.32649412E+02                                 1.334497                            1.240952      -1.479894       2.260485                    0.996651       2.959536       8.360260       0.489330       1.487939      -0.664924      -0.002559      -0.014159      -0.019299       0.024073      -0.004959      -0.001035      -0.006300      -0.018253       0.000527      -0.011146      -0.001876       0.013022              1.413891       1.079551      -0.059817       0.108579       1.635687       0.253623       1.526434           0.000000
           25              H       9.709460       1.407714      11.363995       0.095096       1.133927 0.80598867E+01  0.79714932E+02                                 1.837298                            1.687611      -0.981024       2.411334                    0.996818       3.644934      10.429537       0.467356       1.325096      -0.698889      -0.003583       0.009329      -0.047721       0.048756      -0.003917      -0.003595      -0.002034      -0.017501       0.035354      -0.016039       0.003526       0.012513              1.931740       1.379654      -0.031996       0.049180       1.757230      -0.428468       2.658335          -0.000000
           26              H       9.554456       2.440416      15.105552       0.095358       1.188754 0.83553967E+01  0.83689278E+02                                 1.906004                            1.723152      -1.299723       2.250321                    0.994514       3.885846      11.323379       0.458873       1.332635      -0.695360      -0.007158       0.032363       0.032793       0.046626      -0.000128      -0.007812       0.003921      -0.014253       0.023505      -0.013945       0.001739       0.012206              2.044697       1.448434      -0.080214      -0.011586       2.503308       0.623841       2.182350          -0.000000
           27              H       9.925973       0.240064      15.798339       0.142197       1.034636 0.73296016E+01  0.71148963E+02                                 1.739616                            1.617445      -1.374226       2.227125                    0.995283       3.727406      10.741701       0.471420       1.338473      -0.693630      -0.000691      -0.005175       0.037653       0.038013      -0.001392      -0.005412       0.000822      -0.004565       0.032197      -0.009329      -0.002966       0.012295              1.813286       1.313490      -0.048510       0.087694       1.739883      -0.157770       2.386485          -0.000000
           28              H       2.897502      10.044343      13.478013       0.097728       1.292237 0.91550678E+01  0.93087934E+02                                 1.966168                            1.768877      -1.229606       2.290313                    0.994836       3.749980      10.732373       0.470012       1.281637      -0.707686      -0.006302       0.015266      -0.039794       0.043085      -0.000193      -0.006082      -0.000529      -0.009951       0.017974      -0.010260       0.001962       0.008298              2.100470       1.630091      -0.341103       0.350214       2.063553      -0.503931       2.607765          -0.000000
           29              H       2.952450      10.142357      17.402955       0.096806       1.336225 0.97529778E+01  0.10085857E+03                                 2.020385                            1.834958      -1.242995       2.283378                    0.994552       3.813154      11.045210       0.457493       1.294632      -0.705132      -0.008534       0.019874       0.041493       0.046792      -0.001799       0.002114       0.006571       0.003639       0.045114      -0.011842      -0.004971       0.016812              2.133186       1.620523      -0.233334      -0.221932       2.033093       0.479634       2.745941          -0.000000
           30              H       8.646578       8.532933      15.024048       0.100286       1.242488 0.92455552E+01  0.92666354E+02                                 1.801693                            1.695125      -1.007281       2.383129                    0.998084       3.451443       9.282528       0.524343       1.165471      -0.736999       0.006426       0.024325      -0.031213       0.040090       0.001039      -0.003920      -0.009824      -0.024272       0.006210      -0.014206      -0.003485       0.017691              1.846848       1.539247       0.104430      -0.288732       1.667262      -0.329383       2.334034          -0.000000
           31              H       5.703969       8.319858      20.355704       0.140723       1.018227 0.72388585E+01  0.70020697E+02                                 1.737009                            1.621531      -1.082756       2.377840                    0.996834       3.543056      10.178711       0.464877       1.362108      -0.690886       0.018677      -0.010744      -0.026681       0.034295      -0.003895       0.000410       0.001791       0.012718       0.032451      -0.013007       0.002047       0.010959              1.809872       1.995453      -0.300657      -0.476162       1.441467       0.189553       1.992695          -0.000000
           32              H       7.248265       7.676372      21.967961       0.300626       0.628596 0.38833624E+01  0.32672441E+02                                 1.334807                            1.241200      -1.481765       2.259615                    0.996650       2.960256       8.362292       0.489356       1.487672      -0.664967       0.010983      -0.009303      -0.019321       0.024093      -0.005414       0.004936      -0.004032       0.017737       0.000540      -0.011147      -0.001872       0.013018              1.414246       1.548839      -0.211009      -0.165453       1.167050       0.220977       1.526849           0.000000
           33              H       3.635614       9.112496      19.853943       0.095104       1.133855 0.80592616E+01  0.79706287E+02                                 1.837123                            1.687472      -0.980779       2.411413                    0.996822       3.644776      10.428532       0.467412       1.324979      -0.698912      -0.009880       0.001589      -0.047665       0.048704      -0.005623      -0.000032      -0.004127       0.015523       0.035504      -0.016059       0.003498       0.012560              1.931536       1.690391      -0.147478       0.395580       1.446224      -0.171615       2.657993          -0.000000
           34              H       2.663766       9.494610      23.595501       0.095344       1.188586 0.83539138E+01  0.83669809E+02                                 1.905758                            1.722952      -1.299619       2.250393                    0.994515       3.885380      11.321309       0.458923       1.332563      -0.695377      -0.031654       0.009997       0.032800       0.046667      -0.006086      -0.007281      -0.004820       0.007335       0.023533      -0.013929       0.001732       0.012197              2.044419       2.308737      -0.416586      -0.545948       1.642491       0.301824       2.182027          -0.000000
           35              H       4.755085       8.716177      24.288287       0.142281       1.034349 0.73271038E+01  0.71118632E+02                                 1.739306                            1.617180      -1.374867       2.226891                    0.995282       3.726725      10.739267       0.471454       1.338492      -0.693628       0.004107      -0.003174       0.037644       0.038000      -0.001283      -0.003418      -0.004291       0.004671       0.032141      -0.009321      -0.002963       0.012284              1.812947       1.675013      -0.160336       0.180427       1.377868      -0.002942       2.385959           0.000000
           36              H       9.152595       7.531481      21.967961       0.097716       1.292672 0.91586379E+01  0.93131974E+02                                 1.966448                            1.769094      -1.229437       2.290314                    0.994839       3.750601      10.734093       0.470041       1.281452      -0.707722      -0.016391       0.002125      -0.039737       0.043037      -0.004213      -0.002588      -0.005557       0.005283       0.018029      -0.010276       0.001945       0.008331              2.100794       2.250968      -0.017126       0.611695       1.443219       0.051362       2.608194          -0.000000
           37              H       9.095186       7.628075       0.422804       0.096868       1.336707 0.97574790E+01  0.10092356E+03                                 2.021458                            1.835825      -1.244890       2.282642                    0.994515       3.814133      11.051490       0.457188       1.295257      -0.704999      -0.021465       0.002493       0.041474       0.046766       0.002468      -0.004632       0.005161       0.001294       0.045016      -0.011838      -0.004960       0.016798              2.134389       2.133221      -0.062040      -0.526829       1.522253       0.047664       2.747693          -0.000000
           38              H      -3.066447      11.754623      23.513996       0.100210       1.242600 0.92465578E+01  0.92679018E+02                                 1.801821                            1.695230      -1.006646       2.383372                    0.998086       3.451655       9.283263       0.524320       1.165490      -0.736996      -0.017885       0.017757      -0.031244       0.040142      -0.011022       0.006538      -0.008293       0.010344       0.006253      -0.014204      -0.003467       0.017671              1.846988       1.544908      -0.107643       0.140887       1.661817      -0.414802       2.334240          -0.000000
           39              H      12.554474       5.105271       3.375552       0.140611       1.018454 0.72407863E+01  0.70043611E+02                                 1.737219                            1.621710      -1.082715       2.377806                    0.996827       3.543567      10.180301       0.464870       1.362046      -0.690898      -0.018658      -0.010808      -0.026716       0.034332       0.007462       0.001325      -0.001255       0.000386       0.032483      -0.013018       0.002050       0.010968              1.810103       1.840581       0.390296       0.402318       1.596774       0.317656       1.992953           0.000000
           40              H      11.225051       4.089614       4.987810       0.300600       0.628557 0.38831383E+01  0.32670912E+02                                 1.334906                            1.241284      -1.481468       2.259766                    0.996650       2.960409       8.363462       0.489257       1.487958      -0.664918      -0.013553      -0.004860      -0.019385       0.024147       0.010378      -0.005980      -0.002262       0.000495       0.000511      -0.011141      -0.001884       0.013025              1.414356       1.445351       0.270859       0.274133       1.270744       0.032803       1.526974           0.000000
           41              H      -2.127404       6.500200       2.873791       0.095174       1.133435 0.80559284E+01  0.79668854E+02                                 1.837071                            1.687435      -0.981875       2.411060                    0.996806       3.644422      10.428839       0.467265       1.325470      -0.698814       0.006319       0.007766      -0.047612       0.048653       0.009524      -0.003552       0.002096       0.001968       0.035507      -0.016049       0.003491       0.012559              1.931476       1.634941       0.179455      -0.346382       1.501599      -0.256753       2.657888          -0.000000
           42              H      -1.310560       7.150788       6.615349       0.095333       1.188805 0.83557359E+01  0.83690048E+02                                 1.905715                            1.722930      -1.300199       2.250104                    0.994513       3.885515      11.320700       0.459024       1.332238      -0.695440       0.024471       0.022392       0.032779       0.046634       0.006226      -0.000506       0.008723       0.006893       0.023567      -0.013939       0.001721       0.012218              2.044358       2.169757       0.496755       0.534302       1.781362       0.321858       2.181954          -0.000000
           43              H      -3.030362       5.728869       7.308136       0.142355       1.034217 0.73260289E+01  0.71106225E+02                                 1.739225                            1.617112      -1.374885       2.226925                    0.995279       3.726504      10.738794       0.471437       1.338576      -0.693611      -0.004808      -0.001947       0.037584       0.037940       0.002658      -0.001996       0.005092      -0.000134       0.032194      -0.009314      -0.002978       0.012292              1.812859       1.590941       0.208819      -0.092755       1.461814      -0.154774       2.385823           0.000000
           44              H      10.147407       2.512861       4.987810       0.097802       1.292671 0.91585481E+01  0.93132817E+02                                 1.966636                            1.769227      -1.230275       2.290034                    0.994831       3.750515      10.734695       0.469957       1.281656      -0.707678       0.010045       0.013138      -0.039700       0.043007       0.004410      -0.003523       0.005028       0.004681       0.018020      -0.010299       0.001966       0.008333              2.101015       1.660107       0.358385      -0.261443       2.034382      -0.555559       2.608556           0.000000
           45              H      10.259764       2.514282       8.912752       0.096830       1.337548 0.97645162E+01  0.10101171E+03                                 2.022017                            1.836258      -1.245973       2.282076                    0.994506       3.815077      11.054051       0.457232       1.294935      -0.705063       0.012943       0.017338       0.041466       0.046771      -0.000675       0.006769       0.001420      -0.004970       0.045092      -0.011862      -0.004949       0.016811              2.135016       1.729135       0.295711       0.304879       1.927250       0.432681       2.748663          -0.000000
           46              H       3.511775      10.983292       6.533845       0.100137       1.242557 0.92459701E+01  0.92669785E+02                                 1.801611                            1.695043      -1.005923       2.383666                    0.998093       3.451644       9.282454       0.524421       1.165307      -0.737039       0.024338       0.006619      -0.031305       0.040202       0.010003      -0.010454      -0.001514       0.013942       0.006183      -0.014212      -0.003474       0.017686              1.846766       1.725612       0.003201      -0.429606       1.480752       0.085366       2.333933          -0.000000
           47              H       6.345307       0.779854      11.865755       0.140770       1.018138 0.72381514E+01  0.70012643E+02                                 1.736955                            1.621489      -1.082451       2.377964                    0.996836       3.542974      10.178623       0.464864       1.362171      -0.690873      -0.000027       0.021541      -0.026658       0.034273      -0.003562      -0.001744      -0.000524      -0.013103       0.032552      -0.013021       0.002031       0.010990              1.809811       1.319562      -0.089541       0.073913       2.117230      -0.507104       1.992642          -0.000000
           48              H       6.130434       2.438995      13.478013       0.300702       0.628281 0.38811118E+01  0.32649405E+02                                 1.334497                            1.240952      -1.479894       2.260484                    0.996651       2.959536       8.360261       0.489330       1.487939      -0.664924       0.002559       0.014159      -0.019299       0.024073      -0.004959       0.001035       0.006300      -0.018253       0.000527      -0.011146      -0.001876       0.013022              1.413891       1.079551      -0.059818      -0.108579       1.635687      -0.253623       1.526434           0.000000
           49              H      -1.508210      12.797268      11.363995       0.095096       1.133927 0.80598873E+01  0.79714937E+02                                 1.837298                            1.687611      -0.981024       2.411334                    0.996818       3.644934      10.429536       0.467356       1.325095      -0.698889       0.003583      -0.009329      -0.047721       0.048756      -0.003917       0.003595       0.002034      -0.017501       0.035354      -0.016039       0.003526       0.012513              1.931739       1.379654      -0.031996      -0.049180       1.757230       0.428468       2.658335          -0.000000
           50              H      -1.353206      11.764566      15.105552       0.095358       1.188754 0.83553974E+01  0.83689286E+02                                 1.906003                            1.723152      -1.299723       2.250321                    0.994514       3.885846      11.323378       0.458873       1.332635      -0.695360       0.007158      -0.032363       0.032793       0.046626      -0.000128       0.007812      -0.003921      -0.014253       0.023505      -0.013945       0.001739       0.012206              2.044697       1.448434      -0.080214       0.011586       2.503308      -0.623841       2.182350          -0.000000
           51              H      -1.724723      13.964918      15.798339       0.142197       1.034636 0.73296016E+01  0.71148963E+02                                 1.739616                            1.617445      -1.374226       2.227125                    0.995283       3.727406      10.741701       0.471420       1.338473      -0.693630       0.000691       0.005175       0.037653       0.038013      -0.001392       0.005412      -0.000822      -0.004565       0.032197      -0.009329      -0.002966       0.012295              1.813286       1.313490      -0.048509      -0.087694       1.739883       0.157770       2.386485          -0.000000
           52              H       5.303748       4.160639      13.478013       0.097728       1.292237 0.91550674E+01  0.93087931E+02                                 1.966168                            1.768877      -1.229606       2.290313                    0.994836       3.749980      10.732374       0.470012       1.281637      -0.707686       0.006302      -0.015266      -0.039794       0.043085      -0.000193       0.006082       0.000529      -0.009951       0.017974      -0.010260       0.001962       0.008298              2.100470       1.630091      -0.341103      -0.350214       2.063553       0.503931       2.607765          -0.000000
           53              H       5.248800       4.062625      17.402955       0.096806       1.336224 0.97529709E+01  0.10085848E+03                                 2.020385                            1.834958      -1.242995       2.283378                    0.994552       3.813153      11.045209       0.457493       1.294633      -0.705132       0.008534      -0.019874       0.041493       0.046792      -0.001799      -0.002114      -0.006571       0.003639       0.045114      -0.011842      -0.004971       0.016812              2.133186       1.620523      -0.233334       0.221932       2.033093      -0.479634       2.745941          -0.000000
           54              H      -0.445328       5.672049      15.024048       0.100286       1.242488 0.92455552E+01  0.92666354E+02                                 1.801693                            1.695125      -1.007281       2.383129                    0.998084       3.451443       9.282528       0.524343       1.165471      -0.736999      -0.006426      -0.024325      -0.031213       0.040090       0.001039       0.003920       0.009824      -0.024272       0.006210      -0.014206      -0.003485       0.017691              1.846848       1.539247       0.104430       0.288732       1.667262       0.329383       2.334034          -0.000000
           55              H      10.698531       8.319858      13.604345       0.140775       1.018099 0.72377725E+01  0.70007943E+02                                 1.736905                            1.621442      -1.082490       2.377971                    0.996834       3.542835      10.178092       0.464873       1.362163      -0.690876      -0.018679      -0.010743       0.026666       0.034284       0.003891       0.000413      -0.001776       0.012694       0.032534      -0.013006       0.002021       0.010984              1.809757       1.995297       0.300620      -0.476112       1.441393      -0.189539       1.992581          -0.000000
           56              H       9.154235       7.676372      11.992087       0.300687       0.628388 0.38818943E+01  0.32657457E+02                                 1.334607                            1.241042      -1.480271       2.260280                    0.996647       2.959790       8.361019       0.489336       1.487855      -0.664937      -0.010994      -0.009297       0.019298       0.024077       0.005428       0.004932       0.004047       0.017718       0.000544      -0.011151      -0.001869       0.013020              1.414015       1.548601       0.210939      -0.165385       1.166870      -0.220881       1.526574           0.000000
           57              H      -3.635614       9.112496      14.106105       0.095114       1.133880 0.80595169E+01  0.79710507E+02                                 1.837264                            1.687586      -0.981078       2.411323                    0.996817       3.644845      10.429295       0.467353       1.325117      -0.698885       0.009874       0.001569       0.047721       0.048757       0.005615      -0.000035       0.004130       0.015540       0.035347      -0.016037       0.003527       0.012511              1.931700       1.690518       0.147494       0.395640       1.446318       0.171637       2.658263          -0.000000
           58              H      -2.663766       9.494610      10.364548       0.095398       1.188444 0.83527669E+01  0.83656848E+02                                 1.905746                            1.722939      -1.299403       2.250516                    0.994516       3.885261      11.321480       0.458875       1.332726      -0.695344       0.031606       0.009975      -0.032800       0.046629       0.006103      -0.007304       0.004814       0.007325       0.023482      -0.013941       0.001739       0.012202              2.044405       2.308707       0.416575      -0.545949       1.642477      -0.301826       2.182032          -0.000000
           59              H      -4.755085       8.716177       9.671761       0.142239       1.034421 0.73277120E+01  0.71125909E+02                                 1.739378                            1.617240      -1.374220       2.227161                    0.995282       3.726888      10.739790       0.471449       1.338479      -0.693630      -0.004139      -0.003186      -0.037660       0.038021       0.001285      -0.003425       0.004288       0.004695       0.032177      -0.009336      -0.002960       0.012296              1.813027       1.675066       0.160342       0.180438       1.377915       0.002940       2.386101          -0.000000
           60              H       7.249905       7.531481      11.992087       0.097706       1.292402 0.91565006E+01  0.93106504E+02                                 1.966357                            1.769030      -1.229728       2.290237                    0.994835       3.750319      10.733709       0.469984       1.281659      -0.707680       0.016370       0.002173       0.039792       0.043082       0.004212      -0.002583       0.005531       0.005312       0.017976      -0.010260       0.001962       0.008298              2.100686       2.250851       0.017143       0.611613       1.443173      -0.051343       2.608035          -0.000000
           61              H       7.307314       7.628075       8.067145       0.096810       1.336185 0.97526575E+01  0.10085480E+03                                 2.020375                            1.834951      -1.242954       2.283396                    0.994553       3.813153      11.045316       0.457483       1.294665      -0.705125       0.021480       0.002546      -0.041490       0.046790      -0.002475      -0.004631      -0.005113       0.001302       0.045123      -0.011841      -0.004972       0.016813              2.133176       2.132014       0.061980      -0.526332       1.521590      -0.047618       2.745925           0.000000
           62              H       3.066447      11.754623      10.446052       0.100284       1.242528 0.92459656E+01  0.92671754E+02                                 1.801750                            1.695176      -1.007367       2.383088                    0.998082       3.451537       9.282930       0.524327       1.165490      -0.736994       0.017852       0.017728       0.031212       0.040089       0.011029       0.006548       0.008306       0.010340       0.006211      -0.014207      -0.003483       0.017690              1.846907       1.544862       0.107650       0.140890       1.661741       0.414763       2.334117          -0.000000
           63              H       3.848027       5.105271       5.114396       0.140712       1.018303 0.72395672E+01  0.70029287E+02                                 1.737088                            1.621604      -1.082760       2.377808                    0.996834       3.543271      10.179465       0.464869       1.362097      -0.690887       0.018640      -0.010791       0.026673       0.034283      -0.007468       0.001341       0.001253       0.000377       0.032473      -0.013023       0.002057       0.010966              1.809956       1.840428      -0.390235       0.402254       1.596653      -0.317605       1.992787           0.000000
           64              H       5.177449       4.089614       3.502139       0.300640       0.628506 0.38827081E+01  0.32665714E+02                                 1.334715                            1.241125      -1.481463       2.259782                    0.996653       2.960051       8.361685       0.489351       1.487743      -0.664956       0.013543      -0.004851       0.019324       0.024090      -0.010386      -0.005962       0.002263       0.000503       0.000524      -0.011143      -0.001879       0.013022              1.414142       1.445128      -0.270791       0.274055       1.270570      -0.032789       1.526727           0.000000
           65              H       2.127404       6.500200       5.616157       0.095086       1.133936 0.80599462E+01  0.79714838E+02                                 1.837214                            1.687545      -0.980808       2.411386                    0.996821       3.644954      10.429195       0.467400       1.324982      -0.698911      -0.006311       0.007762       0.047665       0.048703      -0.009535      -0.003559      -0.002092       0.001991       0.035508      -0.016062       0.003500       0.012562              1.931639       1.635061      -0.179482      -0.346442       1.501695       0.256799       2.658163          -0.000000
           66              H       1.310560       7.150788       1.874599       0.095313       1.188860 0.83562308E+01  0.83698419E+02                                 1.905988                            1.723141      -1.299977       2.250188                    0.994510       3.885903      11.323022       0.458920       1.332485      -0.695390      -0.024495       0.022410      -0.032794       0.046665      -0.006231      -0.000527      -0.008711       0.006872       0.023551      -0.013934       0.001733       0.012201              2.044680       2.170116      -0.496881       0.534459       1.781612      -0.321949       2.182312          -0.000000
           67              H       3.030362       5.728869       1.181813       0.142242       1.034529 0.73286767E+01  0.71137653E+02                                 1.739489                            1.617338      -1.374855       2.226866                    0.995281       3.727127      10.740678       0.471438       1.338466      -0.693632       0.004798      -0.001968      -0.037638       0.037993      -0.002662      -0.002003      -0.005096      -0.000121       0.032162      -0.009317      -0.002968       0.012285              1.813146       1.591175      -0.208871      -0.092771       1.462010       0.154808       2.386252           0.000000
           68              H       6.255093       2.512861       3.502139       0.097733       1.292540 0.91574850E+01  0.93117027E+02                                 1.966296                            1.768970      -1.229337       2.290375                    0.994839       3.750332      10.733027       0.470064       1.281433      -0.707726      -0.010040       0.013134       0.039737       0.043039      -0.004394      -0.003520      -0.005020       0.004659       0.018024      -0.010276       0.001946       0.008331              2.100620       1.659865      -0.358281      -0.261344       2.034022       0.555360       2.607974           0.000000
           69              H       6.142736       2.514282      25.047296       0.096861       1.336777 0.97580850E+01  0.10093112E+03                                 2.021505                            1.835863      -1.244939       2.282618                    0.994513       3.814189      11.051622       0.457192       1.295231      -0.705005      -0.012890       0.017339      -0.041477       0.046767       0.000676       0.006789      -0.001431      -0.004921       0.045007      -0.011839      -0.004958       0.016797              2.134438       1.728757      -0.295585       0.304703       1.926789      -0.432429       2.747769          -0.000000
           70              H      -3.511775      10.983292       1.956104       0.100217       1.242558 0.92461798E+01  0.92674373E+02                                 1.801790                            1.695203      -1.006628       2.383388                    0.998086       3.451590       9.283075       0.524320       1.165501      -0.736993      -0.024323       0.006608       0.031245       0.040144      -0.009990      -0.010452       0.001517       0.013921       0.006253      -0.014204      -0.003469       0.017672              1.846955       1.725782      -0.003199      -0.429657       1.480893      -0.085387       2.334191          -0.000000
           71              H      10.057193       0.779854      22.094548       0.140617       1.018417 0.72404617E+01  0.70039786E+02                                 1.737192                            1.621685      -1.082671       2.377831                    0.996829       3.543491      10.180081       0.464868       1.362066      -0.690895       0.000031       0.021564       0.026715       0.034332       0.003563      -0.001750       0.000521      -0.013117       0.032479      -0.013017       0.002050       0.010967              1.810074       1.319701       0.089575       0.073939       2.117598       0.507237       1.992923          -0.000000
           72              H      10.272066       2.438995      20.482290       0.300601       0.628545 0.38830469E+01  0.32669972E+02                                 1.334894                            1.241274      -1.481426       2.259786                    0.996651       2.960373       8.363356       0.489256       1.487969      -0.664916      -0.002568       0.014166       0.019384       0.024146       0.004975       0.001031      -0.006310      -0.018221       0.000511      -0.011140      -0.001884       0.013025              1.414343       1.079815       0.059821      -0.108656       1.636250       0.253807       1.526963           0.000000
           73              H       1.508210      12.797268      22.596309       0.095174       1.133400 0.80556083E+01  0.79664672E+02                                 1.837014                            1.687387      -0.981791       2.411098                    0.996808       3.644332      10.428419       0.467279       1.325447      -0.698819      -0.003567      -0.009353       0.047612       0.048653       0.003910       0.003591      -0.002027      -0.017475       0.035509      -0.016047       0.003488       0.012559              1.931413       1.379487       0.031987      -0.049160       1.756961      -0.428330       2.657791          -0.000000
           74              H       1.353206      11.764566      18.854751       0.095324       1.188842 0.83560503E+01  0.83693887E+02                                 1.905743                            1.722954      -1.300161       2.250114                    0.994515       3.885577      11.320884       0.459025       1.332225      -0.695443      -0.007160      -0.032387      -0.032778       0.046632       0.000129       0.007806       0.003923      -0.014229       0.023572      -0.013938       0.001719       0.012219              2.044388       1.448275       0.080200       0.011587       2.502902       0.623658       2.181986          -0.000000
           75              H       1.724723      13.964918      18.161964       0.142353       1.034251 0.73263491E+01  0.71110311E+02                                 1.739281                            1.617160      -1.374904       2.226915                    0.995280       3.726622      10.739307       0.471424       1.338597      -0.693606      -0.000718       0.005138      -0.037583       0.037940       0.001386       0.005404       0.000818      -0.004536       0.032192      -0.009310      -0.002979       0.012290              1.812920       1.313287       0.048500      -0.087664       1.739557      -0.157731       2.385917          -0.000000
           76              H      11.098752       4.160639      20.482290       0.097806       1.292640 0.91582898E+01  0.93129480E+02                                 1.966603                            1.769200      -1.230255       2.290049                    0.994831       3.750448      10.734442       0.469962       1.281654      -0.707679      -0.006355      -0.015266       0.039702       0.043008       0.000178       0.006116      -0.000537      -0.009978       0.018023      -0.010298       0.001965       0.008333              2.100976       1.630413       0.341246      -0.350394       2.064004      -0.504180       2.608510          -0.000000
           77              H      11.153700       4.062625      16.557348       0.096833       1.337517 0.97642256E+01  0.10100788E+03                                 2.021981                            1.836227      -1.245963       2.282083                    0.994507       3.815022      11.053818       0.457238       1.294929      -0.705064      -0.008544      -0.019879      -0.041466       0.046772       0.001814      -0.002154       0.006573       0.003654       0.045092      -0.011862      -0.004950       0.016811              2.134977       1.621602       0.233639       0.222270       2.034723       0.480366       2.748605          -0.000000
           78              H       0.445328       5.672049      18.936255       0.100131       1.242551 0.92458636E+01  0.92668068E+02                                 1.801574                            1.695009      -1.005855       2.383691                    0.998095       3.451610       9.282205       0.524440       1.165274      -0.737048       0.006432      -0.024386       0.031305       0.040200      -0.001036       0.003917      -0.009810      -0.024295       0.006181      -0.014211      -0.003474       0.017686              1.846728       1.539164      -0.104424       0.288719       1.667139      -0.329361       2.333880          -0.000000
           79              H      -2.497281       5.885124      13.604345       0.140775       1.018099 0.72377725E+01  0.70007943E+02                                 1.736905                            1.621442      -1.082490       2.377971                    0.996834       3.542835      10.178092       0.464873       1.362163      -0.690876       0.018679       0.010743       0.026666       0.034284       0.003891      -0.000413       0.001776       0.012694       0.032534      -0.013006       0.002021       0.010984              1.809757       1.995297       0.300620       0.476112       1.441393       0.189539       1.992581          -0.000000
           80              H      -0.952985       6.528610      11.992087       0.300687       0.628388 0.38818943E+01  0.32657457E+02                                 1.334607                            1.241042      -1.480271       2.260280                    0.996647       2.959790       8.361019       0.489336       1.487855      -0.664937       0.010994       0.009297       0.019298       0.024077       0.005428      -0.004932      -0.004047       0.017718       0.000544      -0.011151      -0.001869       0.013020              1.414015       1.548601       0.210939       0.165385       1.166870       0.220881       1.526574           0.000000
           81              H      11.836864       5.092486      14.106105       0.095114       1.133880 0.80595163E+01  0.79710502E+02                                 1.837264                            1.687586      -0.981078       2.411323                    0.996817       3.644845      10.429296       0.467353       1.325117      -0.698884      -0.009874      -0.001569       0.047721       0.048757       0.005615       0.000035      -0.004130       0.015540       0.035347      -0.016037       0.003527       0.012511              1.931700       1.690518       0.147494      -0.395640       1.446319      -0.171637       2.658263          -0.000000
           82              H      10.865016       4.710372      10.364548       0.095398       1.188444 0.83527669E+01  0.83656848E+02                                 1.905746                            1.722939      -1.299403       2.250516                    0.994516       3.885261      11.321480       0.458875       1.332726      -0.695344      -0.031606      -0.009975      -0.032800       0.046629       0.006103       0.007304      -0.004814       0.007325       0.023482      -0.013941       0.001739       0.012202              2.044405       2.308707       0.416575       0.545949       1.642477       0.301826       2.182032          -0.000000
           83              H      12.956335       5.488805       9.671761       0.142239       1.034421 0.73277128E+01  0.71125917E+02                                 1.739378                            1.617240      -1.374220       2.227161                    0.995282       3.726888      10.739789       0.471449       1.338479      -0.693630       0.004139       0.003186      -0.037660       0.038021       0.001285       0.003425      -0.004288       0.004695       0.032177      -0.009336      -0.002960       0.012296              1.813027       1.675066       0.160342      -0.180438       1.377915      -0.002940       2.386101          -0.000000
           84              H       0.951345       6.673501      11.992087       0.097706       1.292402 0.91565002E+01  0.93106501E+02                                 1.966357                            1.769031      -1.229728       2.290237                    0.994835       3.750319      10.733710       0.469984       1.281659      -0.707680      -0.016370      -0.002173       0.039792       0.043082       0.004212       0.002583      -0.005531       0.005312       0.017976      -0.010260       0.001962       0.008298              2.100687       2.250851       0.017143      -0.611613       1.443173       0.051343       2.608036          -0.000000
           85              H       0.893936       6.576907       8.067145       0.096810       1.336185 0.97526576E+01  0.10085480E+03                                 2.020375                            1.834951      -1.242954       2.283396                    0.994553       3.813153      11.045316       0.457483       1.294665      -0.705125      -0.021480      -0.002546      -0.041490       0.046790      -0.002475       0.004631       0.005113       0.001302       0.045123      -0.011841      -0.004972       0.016813              2.133176       2.132014       0.061980       0.526332       1.521590       0.047618       2.745925          -0.000000
           86              H       5.134803       2.450359      10.446052       0.100284       1.242528 0.92459656E+01  0.92671754E+02                                 1.801750                            1.695176      -1.007367       2.383088                    0.998082       3.451537       9.282930       0.524327       1.165490      -0.736994      -0.017852      -0.017728       0.031212       0.040089       0.011029      -0.006548      -0.008306       0.010340       0.006211      -0.014207      -0.003483       0.017690              1.846907       1.544862       0.107650      -0.140890       1.661741      -0.414763       2.334117          -0.000000
           87              H       4.353223       9.099711       5.114396       0.140712       1.018303 0.72395671E+01  0.70029287E+02                                 1.737088                            1.621604      -1.082760       2.377808                    0.996834       3.543271      10.179465       0.464869       1.362097      -0.690887      -0.018640       0.010791       0.026673       0.034283      -0.007468      -0.001341      -0.001253       0.000377       0.032473      -0.013023       0.002057       0.010966              1.809956       1.840428      -0.390235      -0.402254       1.596653       0.317604       1.992787           0.000000
           88              H       3.023801      10.115368       3.502139       0.300640       0.628506 0.38827075E+01  0.32665708E+02                                 1.334716                            1.241126      -1.481463       2.259782                    0.996653       2.960051       8.361686       0.489351       1.487743      -0.664955      -0.013543       0.004851       0.019324       0.024090      -0.010386       0.005962      -0.002263       0.000503       0.000524      -0.011143      -0.001879       0.013022              1.414142       1.445129      -0.270791      -0.274055       1.270570       0.032789       1.526727           0.000000
           89              H       6.073846       7.704782       5.616157       0.095086       1.133936 0.80599462E+01  0.79714838E+02                                 1.837214                            1.687545      -0.980808       2.411386                    0.996821       3.644954      10.429195       0.467400       1.324982      -0.698911       0.006311      -0.007762       0.047665       0.048703      -0.009535       0.003559       0.002092       0.001991       0.035508      -0.016062       0.003500       0.012562              1.931639       1.635061      -0.179482       0.346442       1.501695      -0.256799       2.658163          -0.000000
           90              H       6.890690       7.054194       1.874599       0.095313       1.188860 0.83562308E+01  0.83698419E+02                                 1.905988                            1.723141      -1.299977       2.250188                    0.994510       3.885903      11.323022       0.458920       1.332485      -0.695390       0.024495      -0.022410      -0.032794       0.046665      -0.006231       0.000527       0.008711       0.006872       0.023551      -0.013934       0.001733       0.012201              2.044680       2.170116      -0.496881      -0.534459       1.781612       0.321949       2.182312          -0.000000
           91              H       5.170888       8.476113       1.181813       0.142242       1.034529 0.73286766E+01  0.71137652E+02                                 1.739489                            1.617338      -1.374855       2.226866                    0.995281       3.727127      10.740678       0.471438       1.338466      -0.693632      -0.004798       0.001968      -0.037638       0.037993      -0.002662       0.002003       0.005096      -0.000121       0.032162      -0.009317      -0.002968       0.012285              1.813146       1.591175      -0.208871       0.092771       1.462010      -0.154808       2.386252           0.000000
           92              H       1.946157      11.692121       3.502139       0.097733       1.292540 0.91574850E+01  0.93117027E+02                                 1.966296                            1.768970      -1.229337       2.290375                    0.994839       3.750332      10.733027       0.470064       1.281433      -0.707726       0.010040      -0.013134       0.039737       0.043039      -0.004394       0.003520       0.005020       0.004659       0.018024      -0.010276       0.001946       0.008331              2.100620       1.659865      -0.358281       0.261344       2.034022      -0.555360       2.607974           0.000000
           93              H       2.058514      11.690700      25.047296       0.096861       1.336777 0.97580850E+01  0.10093112E+03                                 2.021505                            1.835863      -1.244939       2.282618                    0.994513       3.814189      11.051622       0.457192       1.295231      -0.705005       0.012890      -0.017339      -0.041477       0.046767       0.000676      -0.006789       0.001431      -0.004921       0.045007      -0.011839      -0.004958       0.016797              2.134438       1.728757      -0.295585      -0.304703       1.926789       0.432429       2.747769          -0.000000
           94              H      11.713025       3.221690       1.956104       0.100217       1.242558 0.92461785E+01  0.92674358E+02                                 1.801789                            1.695203      -1.006628       2.383388                    0.998086       3.451590       9.283075       0.524320       1.165501      -0.736993       0.024323      -0.006608       0.031245       0.040144      -0.009990       0.010452      -0.001517       0.013920       0.006253      -0.014204      -0.003469       0.017672              1.846955       1.725781      -0.003199       0.429657       1.480893       0.085387       2.334191          -0.000000
           95              H      -1.855943      13.425128      22.094548       0.140617       1.018417 0.72404629E+01  0.70039801E+02                                 1.737192                            1.621685      -1.082671       2.377831                    0.996829       3.543491      10.180081       0.464868       1.362066      -0.690895      -0.000031      -0.021564       0.026715       0.034332       0.003563       0.001750      -0.000521      -0.013117       0.032479      -0.013017       0.002050       0.010967              1.810074       1.319702       0.089575      -0.073939       2.117598      -0.507237       1.992923          -0.000000
           96              H      -2.070816      11.765987      20.482290       0.300601       0.628544 0.38830415E+01  0.32669920E+02                                 1.334894                            1.241274      -1.481426       2.259786                    0.996651       2.960372       8.363356       0.489255       1.487971      -0.664916       0.002568      -0.014166       0.019384       0.024146       0.004975      -0.001031       0.006310      -0.018221       0.000511      -0.011140      -0.001884       0.013025              1.414343       1.079815       0.059821       0.108656       1.636250      -0.253807       1.526963           0.000000
           97              H       6.693040       1.407714      22.596309       0.095174       1.133400 0.80556083E+01  0.79664672E+02                                 1.837014                            1.687387      -0.981791       2.411098                    0.996808       3.644332      10.428419       0.467279       1.325447      -0.698819       0.003567       0.009353       0.047612       0.048653       0.003910      -0.003591       0.002027      -0.017475       0.035510      -0.016047       0.003488       0.012559              1.931413       1.379487       0.031987       0.049160       1.756961       0.428330       2.657791          -0.000000
           98              H       6.848044       2.440416      18.854751       0.095324       1.188842 0.83560503E+01  0.83693887E+02                                 1.905743                            1.722954      -1.300161       2.250114                    0.994515       3.885577      11.320884       0.459025       1.332225      -0.695443       0.007160       0.032387      -0.032778       0.046632       0.000129      -0.007806      -0.003923      -0.014229       0.023572      -0.013938       0.001719       0.012219              2.044388       1.448275       0.080200      -0.011587       2.502902      -0.623658       2.181986          -0.000000
           99              H       6.476527       0.240064      18.161964       0.142353       1.034251 0.73263491E+01  0.71110311E+02                                 1.739281                            1.617160      -1.374904       2.226915                    0.995280       3.726622      10.739307       0.471424       1.338597      -0.693606       0.000718      -0.005138      -0.037583       0.037940       0.001386      -0.005404      -0.000818      -0.004536       0.032192      -0.009310      -0.002979       0.012290              1.812920       1.313287       0.048500       0.087664       1.739557       0.157731       2.385917          -0.000000
          100              H      -2.897502      10.044343      20.482290       0.097806       1.292640 0.91582902E+01  0.93129483E+02                                 1.966603                            1.769200      -1.230255       2.290049                    0.994831       3.750448      10.734441       0.469962       1.281654      -0.707679       0.006355       0.015266       0.039702       0.043008       0.000178      -0.006116       0.000537      -0.009978       0.018023      -0.010298       0.001965       0.008333              2.100976       1.630413       0.341246       0.350394       2.064003       0.504180       2.608510          -0.000000
          101              H      -2.952450      10.142357      16.557348       0.096833       1.337517 0.97642286E+01  0.10100792E+03                                 2.021981                            1.836227      -1.245963       2.282083                    0.994507       3.815022      11.053818       0.457238       1.294929      -0.705064       0.008544       0.019879      -0.041466       0.046772       0.001814       0.002154      -0.006573       0.003654       0.045092      -0.011862      -0.004950       0.016811              2.134977       1.621603       0.233639      -0.222271       2.034724      -0.480367       2.748605          -0.000000
          102              H       7.755922       8.532933      18.936255       0.100131       1.242551 0.92458661E+01  0.92668098E+02                                 1.801574                            1.695009      -1.005855       2.383691                    0.998095       3.451611       9.282207       0.524440       1.165273      -0.737048      -0.006432       0.024386       0.031305       0.040200      -0.001036      -0.003917       0.009810      -0.024295       0.006181      -0.014211      -0.003474       0.017686              1.846728       1.539164      -0.104424      -0.288719       1.667139       0.329361       2.333879          -0.000000
          103              H       8.428425       4.603835       0.000000       0.115767       1.085152 0.85864896E+01  0.87093789E+02                                 1.831329                            1.781912      -1.451959       2.188531                    0.992597       3.956135      11.821806       0.435458       1.386717      -0.684516      -0.036788       0.021242      -0.000000       0.042480      -0.012946      -0.000094      -0.000162       0.014950      -0.028052      -0.010310      -0.009314       0.019624              1.853775       2.052855      -0.285332       0.022803       1.723383       0.039500       1.785085          -0.000000
          104              H      12.522489       2.240126       0.000000       0.115980       1.121050 0.80055979E+01  0.76311001E+02                                 1.598426                            1.515066      -0.800427       2.495470                    0.999444       3.080621       7.714035       0.597602       1.075228      -0.762743       0.033766      -0.019492       0.000001       0.038988      -0.014089       0.003825       0.006623       0.016271       0.029487      -0.022968       0.011355       0.011613              1.603652       1.949350      -0.365238       0.011216       1.527609       0.019426       1.333997          -0.000001
          105              H       7.974075       4.603835       8.489948       0.115888       1.084464 0.85796278E+01  0.87007188E+02                                 1.830638                            1.781276      -1.389235       2.216851                    0.993029       3.954608      11.816262       0.435506       1.386836      -0.684498       0.036746       0.021217      -0.000064       0.042432       0.012947      -0.000065       0.000177       0.014952      -0.028006      -0.010318      -0.009300       0.019618              1.853064       2.051993       0.285124       0.022788       1.722754      -0.039480       1.784445          -0.000000
          106              H       3.880011       2.240126       8.489948       0.116126       1.121102 0.80063522E+01  0.76323123E+02                                 1.598829                            1.515424      -0.802489       2.494766                    0.999430       3.080278       7.714460       0.597338       1.075635      -0.762640      -0.033726      -0.019469       0.000067       0.038942       0.014099       0.003837      -0.006613       0.016281       0.029450      -0.022972       0.011371       0.011601              1.604064       1.949900       0.365386       0.011221       1.527989      -0.019433       1.334302          -0.000001
          107              H       8.201250       4.997313      16.980152       0.115885       1.084471 0.85796907E+01  0.87007859E+02                                 1.830635                            1.781273      -1.389200       2.216858                    0.993031       3.954605      11.816199       0.435510       1.386822      -0.684501       0.000001      -0.042430       0.000064       0.042430      -0.000000       0.000186       0.000032      -0.029901      -0.028006      -0.010318      -0.009300       0.019618              1.853062       1.558136      -0.000003      -0.045585       2.216605      -0.000003       1.784444          -0.000000
          108              H       8.201250       9.724731      16.980152       0.116123       1.120966 0.80050780E+01  0.76307181E+02                                 1.598615                            1.515233      -0.802479       2.494764                    0.999431       3.080185       7.713785       0.597423       1.075535      -0.762665      -0.000000       0.038941      -0.000068       0.038941       0.000000      -0.007645       0.000016      -0.032562       0.029447      -0.022971       0.011372       0.011599              1.603846       1.316879       0.000001      -0.022434       2.160516       0.000001       1.334143          -0.000001
          109              H      -0.227175       9.601147       0.000000       0.115767       1.085151 0.85864838E+01  0.87093724E+02                                 1.831329                            1.781912      -1.451959       2.188531                    0.992597       3.956134      11.821806       0.435458       1.386719      -0.684516       0.036788      -0.021242      -0.000000       0.042480      -0.012946       0.000094       0.000162       0.014950      -0.028052      -0.010310      -0.009314       0.019624              1.853775       2.052855      -0.285332      -0.022803       1.723384      -0.039500       1.785085          -0.000000
          110              H      -4.321239      11.964856       0.000000       0.115980       1.121050 0.80055992E+01  0.76311012E+02                                 1.598426                            1.515065      -0.800427       2.495470                    0.999444       3.080622       7.714036       0.597603       1.075227      -0.762743      -0.033766       0.019492       0.000001       0.038988      -0.014089      -0.003825      -0.006623       0.016271       0.029487      -0.022968       0.011355       0.011613              1.603652       1.949350      -0.365238      -0.011216       1.527609      -0.019426       1.333997          -0.000001
          111              H       0.227175       9.601147       8.489948       0.115888       1.084464 0.85796278E+01  0.87007188E+02                                 1.830638                            1.781276      -1.389235       2.216851                    0.993029       3.954608      11.816262       0.435506       1.386836      -0.684498      -0.036746      -0.021217      -0.000064       0.042432       0.012947       0.000065      -0.000177       0.014952      -0.028006      -0.010318      -0.009300       0.019618              1.853064       2.051993       0.285124      -0.022788       1.722754       0.039480       1.784445          -0.000000
          112              H       4.321239      11.964856       8.489948       0.116126       1.121103 0.80063596E+01  0.76323213E+02                                 1.598830                            1.515425      -0.802489       2.494766                    0.999430       3.080279       7.714464       0.597337       1.075635      -0.762639       0.033726       0.019469       0.000067       0.038942       0.014099      -0.003837       0.006613       0.016281       0.029450      -0.022972       0.011371       0.011601              1.604065       1.949901       0.365387      -0.011221       1.527990       0.019433       1.334302          -0.000001
          113              H       0.000000       9.207669      16.980152       0.115885       1.084472 0.85796965E+01  0.87007924E+02                                 1.830635                            1.781273      -1.389200       2.216858                    0.993031       3.954606      11.816199       0.435511       1.386821      -0.684501      -0.000001       0.042430       0.000064       0.042430      -0.000000      -0.000186      -0.000032      -0.029901      -0.028006      -0.010318      -0.009300       0.019618              1.853062       1.558136      -0.000003       0.045585       2.216605       0.000003       1.784444          -0.000000
          114              H       0.000000       4.480251      16.980152       0.116123       1.120966 0.80050742E+01  0.76307132E+02                                 1.598614                            1.515232      -0.802478       2.494765                    0.999431       3.080185       7.713783       0.597423       1.075535      -0.762665       0.000000      -0.038941      -0.000068       0.038941       0.000000       0.007645      -0.000016      -0.032562       0.029447      -0.022971       0.011372       0.011599              1.603845       1.316878       0.000001       0.022434       2.160515      -0.000001       1.334142          -0.000001
          115              C       2.680169       5.778587      22.390765       0.317308      31.274324 0.33538508E+03  0.74106608E+04                                 8.961870                            6.310889      -0.114770       1.999171                    0.999319      24.303415      68.367143       0.622478       0.445316      -1.043527      -0.064774       0.026288       0.015925       0.071696      -0.019339      -0.018166      -0.004240       0.038306      -0.006337      -0.030929      -0.003892       0.034821             11.805288      18.660114      -5.162491      -2.296068       6.575573       0.503217      10.180176           0.000000
          116              C       3.090231       5.645060      21.058679      -0.243680      36.175610 0.47019689E+03  0.11286196E+05                                 9.532676                            7.248049       0.056921       1.989879                    0.998718      30.437503      88.753196       0.609038       0.418980      -1.061334       0.007844       0.012067      -0.012219       0.018879      -0.003113       0.013799      -0.011169       0.006171      -0.028986      -0.020587       0.000993       0.019595             11.476631      15.729701      -4.673512      -2.012416       6.937031       0.632759      11.763161           0.000000
          117              C      -3.372354       7.000215      23.959723       0.299084      32.846578 0.31863545E+03  0.70152002E+04                                 9.586517                            6.303170      -0.393369       1.916587                    0.997930      24.871753      71.970261       0.594984       0.467579      -1.021438       0.025811      -0.004002       0.012268       0.028857       0.019899       0.004268       0.012419      -0.150214      -0.224146      -0.075778      -0.040147       0.115925             13.560159      26.167546      -0.472129       0.071117       5.072102      -0.165165       9.440829          -0.000000
          118              C       0.763536       6.228885      23.911330       0.502994      28.140235 0.28050172E+03  0.59213878E+04                                 8.401097                            5.841330       0.096126       2.089670                    0.999535      22.297991      61.115448       0.636061       0.456162      -1.038280       0.051811      -0.005170      -0.006523       0.052475       0.014571      -0.016893       0.016488      -0.074177      -0.098028      -0.049293      -0.008873       0.058166             11.073079      17.507225      -2.794342      -1.725497       5.061984      -0.341220      10.650028           0.000000
          119              C       4.326159       5.177716      20.768320       0.085931      27.883337 0.33763480E+03  0.74864455E+04                                 8.112533                            6.202807       0.234743       2.086760                    0.999830      26.355584      74.711759       0.646423       0.427327      -1.052426       0.021393       0.000592       0.050211       0.054582       0.018072       0.002699      -0.006467      -0.039117       0.061028      -0.037216       0.013148       0.024069              9.601645      12.715073      -3.855665      -0.712996       6.017112       0.238465      10.072751          -0.000000
          120              C      -0.673323       6.561281      23.880766      -0.098122      36.967978 0.41723629E+03  0.96591436E+04                                 9.653303                            6.789934       0.068438       2.030006                    0.999468      27.340818      76.699224       0.638512       0.414362      -1.071007      -0.010300       0.014124       0.011224       0.020774       0.014799      -0.004248       0.000332      -0.054571      -0.033033      -0.026663      -0.009895       0.036557             13.022473      22.507855      -3.055293      -1.356489       5.560176      -0.030305      10.999387           0.000000
          121              C       4.899427       4.951857      22.935825       0.106387      28.065044 0.33772731E+03  0.75132997E+04                                 8.256773                            6.280007      -0.042703       2.005849                    0.999061      26.385581      75.717233       0.628718       0.437910      -1.042627      -0.014945       0.012305      -0.038072       0.042711       0.026629       0.016294       0.006392      -0.053280      -0.038481      -0.038041      -0.008605       0.046646              9.903276      12.831657      -3.836323      -0.758364       6.149221       0.127308      10.728949          -0.000000
          122              C       3.644636       5.417780      23.361176      -0.244002      39.408922 0.52115547E+03  0.12838451E+05                                10.161286                            7.695672      -0.091025       1.934976                    0.998544      31.280142      92.475660       0.583450       0.426145      -1.056588       0.017852      -0.013256       0.008607       0.023842       0.012523      -0.008519       0.012384      -0.004649      -0.011439      -0.022382       0.006359       0.016023             12.495396      18.012034      -5.370631      -0.311703       7.540839      -0.280719      11.933314           0.000000
          123              C      -1.389292       6.733161      22.808475       0.082442      29.463586 0.34569200E+03  0.77224791E+04                                 8.537335                            6.340410       0.026285       2.023655                    0.999270      26.568777      75.984212       0.628727       0.436091      -1.045464      -0.060963       0.023935      -0.003920       0.065611       0.027287      -0.019589       0.008151      -0.131463      -0.095178      -0.067459      -0.019724       0.087183             10.611588      16.939646      -1.134777      -1.057830       4.667358      -0.384013      10.227759           0.000000
          124              C       9.046799       3.743013      23.014782       0.595543      22.808184 0.23389535E+03  0.47839604E+04                                 7.487349                            5.450849      -0.040442       2.044952                    0.999699      22.323313      63.009052       0.628640       0.476363      -1.012985      -0.038651       0.015848      -0.045915       0.062074       0.044729      -0.016728      -0.016303      -0.105063      -0.183435      -0.067315      -0.034982       0.102297              9.188050       8.324507      -1.228700       2.114959       5.087475       1.031985      14.152169           0.000000
          125              C      -1.365508       6.663557      25.072766       0.106870      28.859919 0.35310109E+03  0.79232700E+04                                 8.384423                            6.382512      -0.046502       1.996237                    0.999352      26.612858      76.071484       0.630936       0.432629      -1.048428      -0.035764       0.015028      -0.014996       0.041590       0.024268       0.021870      -0.003051      -0.143603      -0.087175      -0.072485      -0.017839       0.090323             10.151136      15.070469      -0.987793      -0.263784       4.652020       0.114340      10.730920           0.000000
          126              C       9.722582       3.549825      24.275552      -0.030452      38.173646 0.45520811E+03  0.10783851E+05                                 9.924592                            7.155768       0.002659       2.010087                    0.999291      27.532824      78.456988       0.612927       0.421826      -1.064887       0.015329      -0.012718       0.040780       0.045384       0.008766      -0.002251       0.006657       0.013903      -0.022529      -0.014458      -0.000522       0.014980             12.542336       9.840970      -1.779093       3.583278       6.937468       1.728660      20.848570           0.000000
          127              C      10.946208       2.848099      24.313757      -0.088168      30.468311 0.43320155E+03  0.10183473E+05                                 8.495485                            6.983472       0.097122       2.001456                    0.999652      29.203772      84.167733       0.617186       0.422167      -1.059727      -0.008809       0.010413       0.025662       0.029062       0.010042      -0.035732       0.013900      -0.018526      -0.003746      -0.045919       0.014219       0.031699              9.158220       8.809985      -1.784044       2.269029       6.274620       1.080385      12.390056           0.000000
          128              C      -4.536932       8.994595       5.410613       0.317525      31.270161 0.33533255E+03  0.74092556E+04                                 8.961408                            6.310615      -0.114379       1.999330                    0.999320      24.301314      68.361482       0.622456       0.445347      -1.043503       0.055286       0.042971       0.015839       0.071791       0.026259       0.005313       0.017917       0.014310      -0.006514      -0.030987      -0.003830       0.034816             11.804601      14.066769       7.813516       1.583616      11.167473       1.736631      10.179560           0.000000
          129              C      -4.857600       8.706233       4.078527      -0.243878      36.179705 0.47025827E+03  0.11288033E+05                                 9.533205                            7.248385       0.057560       1.990056                    0.998711      30.440273      88.762597       0.609042       0.418965      -1.061344       0.006664      -0.012894      -0.012442       0.019118       0.004398      -0.016646      -0.006434       0.002293      -0.029058      -0.020659       0.000874       0.019785             11.477315      13.183527       6.144645       1.553941       9.484793       1.426243      11.763626           0.000000
          130              C      -0.452709      13.625419       6.979572       0.299303      32.836270 0.31853313E+03  0.70123896E+04                                 9.584815                            6.302333      -0.392807       1.916853                    0.997931      24.866981      71.953766       0.594998       0.467605      -1.021423      -0.016397      -0.020334       0.012333       0.028886      -0.074973       0.008485      -0.009846       0.040614      -0.223876      -0.075675      -0.040162       0.115838             13.557339      10.752617       9.368273      -0.178572      20.480013       0.020975       9.439385          -0.000000
          131              C      -3.188646      10.429298       6.931178       0.503322      28.134409 0.28043762E+03  0.59197171E+04                                 8.400127                            5.840780       0.095973       2.089667                    0.999531      22.295186      61.106819       0.636070       0.456180      -1.038266      -0.030381      -0.042251      -0.006463       0.052440      -0.039474       0.022642       0.006248       0.011971      -0.098399      -0.049221      -0.009087       0.058308             11.071545      10.591610       6.784808       0.567057      11.974039       1.664650      10.648987           0.000000
          132              C      10.522204       7.869560       3.788168       0.085952      27.886917 0.33768719E+03  0.74879504E+04                                 8.113352                            6.203359       0.235109       2.086848                    0.999829      26.357606      74.720922       0.646379       0.427337      -1.052412      -0.010168      -0.018832       0.050368       0.054727      -0.026045      -0.006950       0.000890      -0.011643       0.061141      -0.037291       0.013185       0.024107              9.602681      11.032023       4.828815       0.562755       7.702372       0.498089      10.073647          -0.000000
          133              C      -2.182353      11.507456       6.900614      -0.098422      36.981832 0.41741897E+03  0.96645384E+04                                 9.656076                            6.791751       0.067712       2.029724                    0.999466      27.346695      76.723142       0.638373       0.414403      -1.070969       0.017359       0.001782       0.011146       0.020706      -0.031118       0.002426       0.003482       0.001569      -0.033489      -0.026677      -0.010043       0.036720             13.026412      12.446755       8.869174       0.652315      15.629930       1.190435      11.002552           0.000000
          134              C      10.039970       7.486026       5.955673       0.106319      28.067926 0.33776875E+03  0.75145379E+04                                 8.257685                            6.280689      -0.042480       2.005857                    0.999064      26.387973      75.728511       0.628633       0.437952      -1.042590       0.018083       0.006751      -0.038229       0.042826      -0.036394      -0.002585      -0.017208      -0.019347      -0.038340      -0.037979      -0.008607       0.046586              9.904388      11.143609       4.812433       0.489631       7.839619       0.593303      10.729936          -0.000000
          135              C      11.070867       8.339745       6.381024      -0.244029      39.410630 0.52118210E+03  0.12839328E+05                                10.161758                            7.696001      -0.159018       1.917750                    0.999002      31.280617      92.479197       0.583420       0.426159      -1.056574      -0.020462      -0.008968       0.008426       0.023877      -0.008368       0.014964       0.001279      -0.019175      -0.011663      -0.022372       0.006344       0.016028             12.495978      14.810508       7.219871      -0.087208      10.743631       0.410393      11.933796           0.000000
          136              C      -1.675515      12.041563       5.828323       0.082735      29.451259 0.34552176E+03  0.77176965E+04                                 8.534920                            6.338748       0.027036       2.023982                    0.999271      26.561827      75.958587       0.628827       0.436077      -1.045476       0.051275       0.040838      -0.003758       0.065658      -0.070410       0.016782       0.012676       0.018443      -0.095304      -0.067155      -0.019896       0.087051             10.608288       8.715354       5.879146       0.196380      12.884324       1.107841      10.225185           0.000000
          137              C       6.919395       4.498718       6.034631       0.595263      22.811583 0.23393040E+03  0.47848433E+04                                 7.488034                            5.451211      -0.040524       2.044911                    0.999698      22.324948      63.014195       0.628629       0.476355      -1.012992       0.033090       0.025448      -0.045756       0.061937      -0.067922      -0.005762       0.022559      -0.024956      -0.183506      -0.067293      -0.035064       0.102357              9.189065       6.961512       2.016388      -0.164107       6.451886      -2.348167      14.153798           0.000000
          138              C      -1.747686      12.055768       8.092615       0.107094      28.847894 0.35291784E+03  0.79180028E+04                                 8.381486                            6.380354      -0.045653       1.996564                    0.999353      26.606758      76.044497       0.631127       0.432561      -1.048486       0.030980       0.023531      -0.014899       0.041659      -0.074318      -0.013443      -0.017418       0.029737      -0.087128      -0.072420      -0.017895       0.090315             10.147296       8.108851       5.002789       0.230464      11.605444       0.170716      10.727592           0.000000
          139              C       6.414198       4.010066       7.295401      -0.030510      38.177688 0.45525522E+03  0.10785248E+05                                 9.925163                            7.156025       0.002472       2.010003                    0.999289      27.534698      78.463391       0.612930       0.421813      -1.064895      -0.018624      -0.006789       0.040855       0.045410       0.001662       0.007014      -0.001325      -0.022302      -0.022474      -0.014613      -0.000438       0.015052             12.543255       9.204605       2.147104      -0.295242       7.575013      -3.968248      20.850147           0.000000
          140              C       5.194672       3.301238       7.333606      -0.087944      30.463586 0.43311444E+03  0.10180898E+05                                 8.494665                            6.982827       0.096845       2.001400                    0.999651      29.200598      84.156010       0.617208       0.422174      -1.059724       0.013365       0.002462       0.025761       0.029126      -0.013053       0.029973       0.024027      -0.008137      -0.003543      -0.045990       0.014198       0.031792              9.157315       8.452880       1.989860      -0.199019       6.630574      -2.504936      12.388491           0.000000
          141              C       1.856763      13.636783      13.900816       0.317395      31.275324 0.33539522E+03  0.74109921E+04                                 8.962214                            6.311085      -0.114495       1.999248                    0.999323      24.304118      68.371164       0.622450       0.445331      -1.043512       0.009600      -0.069198       0.015947       0.071657      -0.007031       0.012737      -0.013460      -0.052600      -0.006470      -0.030890      -0.003853       0.034742             11.805694       5.126049      -2.651641       0.712281      20.110233      -2.240192      10.180802           0.000000
          142              C       1.767369      14.058671      12.568730      -0.243908      36.181483 0.47028710E+03  0.11288920E+05                                 9.533697                            7.248741       0.056846       1.989846                    0.998715      30.440604      88.764872       0.609009       0.418980      -1.061332      -0.014500       0.000889      -0.012149       0.018938      -0.001087       0.002741       0.017557      -0.008649      -0.029119      -0.020601       0.000918       0.019683             11.477942       5.088334      -1.470789       0.458323      17.580844      -2.059607      11.764650           0.000000
          143              C       3.825063       7.784330      15.469775       0.299351      32.834891 0.31852655E+03  0.70121686E+04                                 9.584323                            6.302147      -0.392864       1.916815                    0.997927      24.866331      71.950154       0.595027       0.467587      -1.021439      -0.009403       0.024366       0.012263       0.028853       0.055008      -0.012940      -0.002519       0.109537      -0.223898      -0.075704      -0.040112       0.115817             13.556271       9.934169      -8.895293       0.107438      21.295727       0.144170       9.438918          -0.000000
          144              C       2.425110      11.751782      15.421381       0.503127      28.136716 0.28046518E+03  0.59204259E+04                                 8.400612                            5.841092       0.095795       2.089591                    0.999534      22.295862      61.108698       0.636051       0.456184      -1.038267      -0.021425       0.047401      -0.006573       0.052431       0.024958      -0.005894      -0.022882       0.062408      -0.098348      -0.049368      -0.008978       0.058345             11.072295       5.752978      -3.991461       1.158127      16.814655      -1.323706      10.649253           0.000000
          145              C       9.755387       1.157706      12.278371       0.086029      27.882879 0.33762572E+03  0.74862026E+04                                 8.112350                            6.202615       0.234787       2.086771                    0.999830      26.355697      74.712162       0.646450       0.427312      -1.052434      -0.011252       0.018335       0.050344       0.054748       0.008046       0.004195       0.005731       0.050702       0.061182      -0.037235       0.013146       0.024089              9.601427       4.352400      -0.972451       0.150005      14.378965      -0.736832      10.072917          -0.000000
          146              C       2.855675      10.341227      15.390817      -0.098018      36.956889 0.41710899E+03  0.96552423E+04                                 9.650629                            6.788338       0.069688       2.030452                    0.999462      27.336301      76.677114       0.638681       0.414294      -1.071075      -0.007066      -0.016124       0.011080       0.020801       0.016204       0.001863      -0.003797       0.052880      -0.032906      -0.026631      -0.009876       0.036507             13.018335       7.149016      -5.808712       0.704160      20.909855      -1.159142      10.996136          -0.000000
          147              C       9.664353       1.767100      14.445877       0.106287      28.067619 0.33776151E+03  0.75142654E+04                                 8.257172                            6.280217      -0.042653       2.005827                    0.999060      26.387664      75.724723       0.628723       0.437895      -1.042634      -0.003207      -0.019187      -0.038087       0.042767       0.009789      -0.013507       0.010965       0.072610      -0.038978      -0.037981      -0.008600       0.046581              9.903800       4.497643      -0.975488       0.268953      14.484046      -0.720381      10.729711          -0.000000
          148              C       9.888247       0.447457      14.871227      -0.244040      39.408334 0.52113882E+03  0.12837986E+05                                10.161279                            7.695585      -0.091413       1.934891                    0.998541      31.280132      92.476552       0.583447       0.426149      -1.056581       0.002432       0.022146       0.008807       0.023956      -0.004172      -0.006356      -0.013612       0.024333      -0.011471      -0.022459       0.006352       0.016107             12.495354       5.507469      -1.848809       0.398978      20.044815      -0.129623      11.933779           0.000000
          149              C       3.064807       9.635239      14.318526       0.082454      29.462609 0.34568895E+03  0.77223852E+04                                 8.537229                            6.340463       0.026403       2.023715                    0.999270      26.567823      75.981078       0.628713       0.436102      -1.045458       0.009744      -0.064843      -0.004002       0.065693       0.043250       0.002806      -0.021085       0.112996      -0.095661      -0.067482      -0.019758       0.087241             10.611271       6.752465      -4.746416       0.861254      14.853909      -0.723840      10.227440           0.000000
          150              C       8.637556       5.963251      14.524834       0.595384      22.812004 0.23393582E+03  0.47850380E+04                                 7.488348                            5.451424      -0.040862       2.044785                    0.999701      22.326050      63.020268       0.628584       0.476381      -1.012967       0.005638      -0.041427      -0.045873       0.062067       0.023079       0.022513      -0.006183       0.130202      -0.183661      -0.067301      -0.035122       0.102423              9.189479       4.833223      -0.787529      -1.951598       8.580503       1.316265      14.154710           0.000000
          151              C       3.113195       9.690639      16.582818       0.106858      28.861937 0.35314038E+03  0.79244059E+04                                 8.385281                            6.383387      -0.046809       1.996131                    0.999354      26.613427      76.075394       0.630813       0.432699      -1.048381       0.004747      -0.038443      -0.014904       0.041504       0.050026      -0.008346       0.020572       0.113773      -0.087218      -0.072548      -0.017745       0.090293             10.152043       6.401899      -4.017869       0.033180      13.322778      -0.286401      10.731453           0.000000
          152              C       8.466971       6.645091      15.785604      -0.030519      38.177159 0.45524450E+03  0.10784913E+05                                 9.924964                            7.155844       0.002910       2.010129                    0.999290      27.534574      78.462337       0.612951       0.421802      -1.064904       0.003373       0.019518       0.040796       0.045350      -0.010391      -0.004630      -0.005245       0.008282      -0.022476      -0.014419      -0.000552       0.014971             12.543039       6.122773      -0.367913      -3.288834      10.656503       2.239747      20.849841           0.000000
          153              C       8.462870       8.055645      15.823809      -0.088189      30.467341 0.43318381E+03  0.10182977E+05                                 8.495461                            6.983462       0.097400       2.001566                    0.999651      29.203012      84.165924       0.617167       0.422183      -1.059714      -0.004586      -0.012924       0.025745       0.029170       0.003008       0.005913      -0.037866       0.026726      -0.003857      -0.045928       0.014265       0.031663              9.158167       5.363294      -0.205876      -2.069935       9.721576       1.425019      12.389631           0.000000
          154              C       5.521082       8.426395      22.390765       0.317308      31.274327 0.33538493E+03  0.74106567E+04                                 8.961871                            6.310887      -0.114770       1.999171                    0.999319      24.303415      68.367144       0.622478       0.445316      -1.043527       0.064774      -0.026288       0.015925       0.071696      -0.019339       0.018166       0.004240       0.038306      -0.006337      -0.030929      -0.003892       0.034821             11.805289      18.660120      -5.162493       2.296074       6.575574      -0.503219      10.180174           0.000000
          155              C       5.111019       8.559922      21.058679      -0.243680      36.175624 0.47019701E+03  0.11286199E+05                                 9.532679                            7.248050       0.056921       1.989879                    0.998718      30.437503      88.753200       0.609038       0.418980      -1.061334      -0.007844      -0.012067      -0.012219       0.018879      -0.003113      -0.013799       0.011169       0.006171      -0.028986      -0.020587       0.000993       0.019595             11.476636      15.729711      -4.673516       2.012423       6.937034      -0.632761      11.763163           0.000000
          156              C      11.573604       7.204767      23.959723       0.299084      32.846578 0.31863545E+03  0.70152002E+04                                 9.586517                            6.303170      -0.393369       1.916587                    0.997930      24.871753      71.970261       0.594984       0.467579      -1.021438      -0.025811       0.004002       0.012268       0.028857       0.019899      -0.004268      -0.012419      -0.150214      -0.224146      -0.075778      -0.040147       0.115925             13.560159      26.167547      -0.472129      -0.071117       5.072102       0.165165       9.440829          -0.000000
          157              C       7.437714       7.976097      23.911330       0.502994      28.140238 0.28050173E+03  0.59213881E+04                                 8.401097                            5.841330       0.096126       2.089670                    0.999535      22.297991      61.115448       0.636061       0.456162      -1.038280      -0.051811       0.005170      -0.006523       0.052475       0.014571       0.016893      -0.016488      -0.074177      -0.098028      -0.049293      -0.008873       0.058166             11.073081      17.507229      -2.794343       1.725499       5.061985       0.341219      10.650028           0.000000
          158              C       3.875091       9.027266      20.768320       0.085931      27.883340 0.33763480E+03  0.74864455E+04                                 8.112534                            6.202807       0.234743       2.086760                    0.999830      26.355584      74.711760       0.646423       0.427327      -1.052426      -0.021393      -0.000592       0.050211       0.054582       0.018072      -0.002699       0.006467      -0.039117       0.061028      -0.037216       0.013148       0.024069              9.601647      12.715076      -3.855666       0.712996       6.017113      -0.238465      10.072751          -0.000000
          159              C       8.874573       7.643701      23.880766      -0.098122      36.967978 0.41723626E+03  0.96591429E+04                                 9.653303                            6.789934       0.068438       2.030006                    0.999468      27.340817      76.699221       0.638512       0.414362      -1.071007       0.010300      -0.014124       0.011224       0.020774       0.014799       0.004248      -0.000332      -0.054572      -0.033033      -0.026663      -0.009895       0.036557             13.022474      22.507857      -3.055293       1.356490       5.560177       0.030305      10.999387           0.000000
          160              C       3.301823       9.253125      22.935825       0.106387      28.065050 0.33772750E+03  0.75133050E+04                                 8.256774                            6.280009      -0.042703       2.005849                    0.999061      26.385581      75.717233       0.628718       0.437911      -1.042627       0.014945      -0.012305      -0.038072       0.042711       0.026629      -0.016294      -0.006392      -0.053280      -0.038481      -0.038041      -0.008605       0.046646              9.903277      12.831659      -3.836322       0.758363       6.149222      -0.127308      10.728952          -0.000000
          161              C       4.556615       8.787202      23.361176      -0.244002      39.408926 0.52115570E+03  0.12838458E+05                                10.161286                            7.695674      -0.091025       1.934976                    0.998544      31.280143      92.475659       0.583450       0.426145      -1.056588      -0.017852       0.013256       0.008607       0.023843       0.012523       0.008519      -0.012384      -0.004649      -0.011439      -0.022382       0.006359       0.016023             12.495396      18.012036      -5.370631       0.311697       7.540839       0.280722      11.933313           0.000000
          162              C       9.590542       7.471821      22.808475       0.082442      29.463587 0.34569200E+03  0.77224790E+04                                 8.537335                            6.340410       0.026285       2.023655                    0.999270      26.568777      75.984210       0.628727       0.436091      -1.045464       0.060963      -0.023935      -0.003920       0.065611       0.027287       0.019589      -0.008151      -0.131463      -0.095178      -0.067459      -0.019724       0.087183             10.611587      16.939646      -1.134777       1.057830       4.667358       0.384013      10.227759           0.000000
          163              C      -0.845549      10.461969      23.014782       0.595543      22.808183 0.23389535E+03  0.47839604E+04                                 7.487349                            5.450849      -0.040442       2.044952                    0.999699      22.323313      63.009052       0.628640       0.476363      -1.012985       0.038651      -0.015848      -0.045915       0.062074       0.044729       0.016728       0.016303      -0.105063      -0.183435      -0.067315      -0.034982       0.102297              9.188050       8.324506      -1.228700      -2.114959       5.087475      -1.031985      14.152169           0.000000
          164              C       9.566758       7.541425      25.072766       0.106870      28.859920 0.35310109E+03  0.79232701E+04                                 8.384423                            6.382512      -0.046502       1.996237                    0.999352      26.612858      76.071485       0.630936       0.432629      -1.048428       0.035764      -0.015028      -0.014996       0.041590       0.024268      -0.021870       0.003051      -0.143603      -0.087175      -0.072485      -0.017839       0.090323             10.151137      15.070469      -0.987793       0.263784       4.652020      -0.114340      10.730921           0.000000
          165              C      -1.521332      10.655157      24.275552      -0.030452      38.173646 0.45520811E+03  0.10783851E+05                                 9.924592                            7.155768       0.002659       2.010087                    0.999291      27.532824      78.456988       0.612927       0.421826      -1.064887      -0.015329       0.012718       0.040780       0.045384       0.008766       0.002251      -0.006657       0.013903      -0.022529      -0.014458      -0.000522       0.014980             12.542336       9.840970      -1.779093      -3.583278       6.937468      -1.728660      20.848570           0.000000
          166              C      -2.744958      11.356883      24.313757      -0.088168      30.468311 0.43320155E+03  0.10183473E+05                                 8.495485                            6.983472       0.097122       2.001456                    0.999652      29.203772      84.167732       0.617186       0.422167      -1.059727       0.008809      -0.010413       0.025662       0.029062       0.010042       0.035732      -0.013900      -0.018526      -0.003746      -0.045919       0.014219       0.031699              9.158220       8.809985      -1.784044      -2.269029       6.274620      -1.080385      12.390055           0.000000
          167              C      12.738182       5.210387       5.410613       0.317525      31.270161 0.33533254E+03  0.74092553E+04                                 8.961409                            6.310615      -0.114379       1.999330                    0.999320      24.301313      68.361480       0.622455       0.445347      -1.043503      -0.055286      -0.042971       0.015839       0.071791       0.026259      -0.005313      -0.017917       0.014310      -0.006514      -0.030987      -0.003830       0.034816             11.804602      14.066770       7.813516      -1.583617      11.167474      -1.736631      10.179561           0.000000
          168              C      13.058850       5.498749       4.078527      -0.243878      36.179689 0.47025805E+03  0.11288027E+05                                 9.533202                            7.248384       0.057560       1.990056                    0.998711      30.440272      88.762595       0.609042       0.418965      -1.061344      -0.006664       0.012894      -0.012442       0.019118       0.004398       0.016646       0.006434       0.002293      -0.029058      -0.020659       0.000874       0.019785             11.477312      13.183520       6.144641      -1.553941       9.484790      -1.426242      11.763626           0.000000
          169              C       8.653959       0.579563       6.979572       0.299303      32.836279 0.31853320E+03  0.70123915E+04                                 9.584817                            6.302334      -0.392807       1.916853                    0.997931      24.866981      71.953765       0.594998       0.467605      -1.021423       0.016397       0.020334       0.012333       0.028886      -0.074973      -0.008485       0.009846       0.040614      -0.223876      -0.075675      -0.040162       0.115838             13.557342      10.752621       9.368277       0.178571      20.480019      -0.020975       9.439385          -0.000000
          170              C      11.389896       3.775684       6.931178       0.503322      28.134409 0.28043762E+03  0.59197171E+04                                 8.400127                            5.840780       0.095973       2.089667                    0.999531      22.295186      61.106817       0.636070       0.456180      -1.038266       0.030381       0.042251      -0.006463       0.052440      -0.039474      -0.022642      -0.006248       0.011971      -0.098399      -0.049221      -0.009087       0.058308             11.071545      10.591609       6.784808      -0.567056      11.974039      -1.664649      10.648987           0.000000
          171              C      -2.320954       6.335422       3.788168       0.085952      27.886916 0.33768720E+03  0.74879505E+04                                 8.113352                            6.203358       0.235109       2.086848                    0.999829      26.357606      74.720921       0.646379       0.427337      -1.052412       0.010168       0.018832       0.050368       0.054727      -0.026045       0.006950      -0.000890      -0.011643       0.061141      -0.037291       0.013185       0.024107              9.602680      11.032022       4.828815      -0.562755       7.702372      -0.498089      10.073647          -0.000000
          172              C      10.383603       2.697526       6.900614      -0.098422      36.981833 0.41741897E+03  0.96645384E+04                                 9.656076                            6.791751       0.067712       2.029724                    0.999466      27.346695      76.723139       0.638373       0.414403      -1.070969      -0.017359      -0.001782       0.011146       0.020706      -0.031118      -0.002426      -0.003482       0.001569      -0.033489      -0.026677      -0.010043       0.036720             13.026412      12.446755       8.869174      -0.652314      15.629931      -1.190434      11.002552          -0.000000
          173              C      -1.838720       6.718956       5.955673       0.106319      28.067927 0.33776878E+03  0.75145386E+04                                 8.257685                            6.280689      -0.042480       2.005857                    0.999064      26.387974      75.728514       0.628633       0.437952      -1.042591      -0.018083      -0.006751      -0.038229       0.042826      -0.036394       0.002585       0.017208      -0.019347      -0.038340      -0.037979      -0.008607       0.046586              9.904388      11.143608       4.812432      -0.489632       7.839618      -0.593303      10.729937          -0.000000
          174              C      -2.869617       5.865237       6.381024      -0.244029      39.410630 0.52118211E+03  0.12839328E+05                                10.161758                            7.696001      -0.159018       1.917750                    0.999002      31.280618      92.479197       0.583420       0.426159      -1.056574       0.020462       0.008968       0.008426       0.023877      -0.008368      -0.014964      -0.001279      -0.019175      -0.011663      -0.022372       0.006344       0.016028             12.495978      14.810508       7.219871       0.087208      10.743630      -0.410393      11.933795           0.000000
          175              C       9.876765       2.163419       5.828323       0.082735      29.451256 0.34552161E+03  0.77176925E+04                                 8.534919                            6.338746       0.027036       2.023982                    0.999271      26.561826      75.958584       0.628827       0.436077      -1.045476      -0.051275      -0.040838      -0.003758       0.065658      -0.070410      -0.016782      -0.012676       0.018443      -0.095304      -0.067155      -0.019896       0.087051             10.608287       8.715353       5.879146      -0.196380      12.884327      -1.107842      10.225183           0.000000
          176              C       1.281855       9.706264       6.034631       0.595263      22.811573 0.23393026E+03  0.47848399E+04                                 7.488031                            5.451210      -0.040524       2.044911                    0.999698      22.324948      63.014195       0.628629       0.476355      -1.012992      -0.033090      -0.025448      -0.045756       0.061937      -0.067922       0.005762      -0.022559      -0.024956      -0.183506      -0.067293      -0.035064       0.102357              9.189062       6.961509       2.016388       0.164106       6.451886       2.348166      14.153791           0.000000
          177              C       9.948936       2.149214       8.092615       0.107094      28.847893 0.35291784E+03  0.79180027E+04                                 8.381486                            6.380354      -0.045653       1.996564                    0.999353      26.606758      76.044495       0.631127       0.432561      -1.048487      -0.030980      -0.023531      -0.014899       0.041659      -0.074318       0.013443       0.017418       0.029737      -0.087128      -0.072420      -0.017895       0.090315             10.147295       8.108850       5.002788      -0.230463      11.605443      -0.170716      10.727591           0.000000
          178              C       1.787052      10.194916       7.295401      -0.030510      38.177689 0.45525522E+03  0.10785248E+05                                 9.925164                            7.156025       0.002472       2.010003                    0.999289      27.534698      78.463393       0.612930       0.421813      -1.064895       0.018624       0.006789       0.040855       0.045410       0.001662      -0.007014       0.001325      -0.022302      -0.022475      -0.014613      -0.000438       0.015052             12.543256       9.204605       2.147105       0.295242       7.575014       3.968249      20.850148           0.000000
          179              C       3.006578      10.903744       7.333606      -0.087944      30.463586 0.43311444E+03  0.10180898E+05                                 8.494665                            6.982826       0.096845       2.001400                    0.999651      29.200598      84.156010       0.617208       0.422174      -1.059724      -0.013365      -0.002462       0.025761       0.029126      -0.013053      -0.029973      -0.024027      -0.008137      -0.003543      -0.045989       0.014198       0.031792              9.157315       8.452880       1.989860       0.199019       6.630574       2.504936      12.388490           0.000000
          180              C       6.344487       0.568199      13.900816       0.317395      31.275322 0.33539517E+03  0.74109910E+04                                 8.962213                            6.311084      -0.114495       1.999248                    0.999323      24.304118      68.371163       0.622450       0.445331      -1.043512      -0.009600       0.069198       0.015947       0.071657      -0.007031      -0.012737       0.013460      -0.052600      -0.006470      -0.030890      -0.003853       0.034742             11.805693       5.126047      -2.651638      -0.712280      20.110232       2.240191      10.180801           0.000000
          181              C       6.433881       0.146311      12.568730      -0.243908      36.181480 0.47028705E+03  0.11288918E+05                                 9.533697                            7.248741       0.056847       1.989846                    0.998715      30.440602      88.764866       0.609008       0.418980      -1.061332       0.014500      -0.000889      -0.012149       0.018938      -0.001087      -0.002741      -0.017557      -0.008649      -0.029119      -0.020601       0.000918       0.019683             11.477942       5.088334      -1.470788      -0.458323      17.580843       2.059607      11.764649           0.000000
          182              C       4.376187       6.420652      15.469775       0.299351      32.834890 0.31852654E+03  0.70121684E+04                                 9.584322                            6.302147      -0.392864       1.916815                    0.997927      24.866331      71.950155       0.595027       0.467587      -1.021439       0.009403      -0.024366       0.012263       0.028853       0.055008       0.012940       0.002519       0.109537      -0.223898      -0.075704      -0.040112       0.115817             13.556271       9.934169      -8.895293      -0.107439      21.295726      -0.144169       9.438917          -0.000000
          183              C       5.776140       2.453200      15.421381       0.503127      28.136718 0.28046522E+03  0.59204269E+04                                 8.400613                            5.841093       0.095795       2.089591                    0.999534      22.295862      61.108700       0.636051       0.456184      -1.038267       0.021425      -0.047401      -0.006573       0.052431       0.024958       0.005894       0.022882       0.062408      -0.098348      -0.049368      -0.008978       0.058345             11.072297       5.752980      -3.991462      -1.158129      16.814657       1.323707      10.649253           0.000000
          184              C      -1.554137      13.047276      12.278371       0.086029      27.882876 0.33762567E+03  0.74862014E+04                                 8.112349                            6.202615       0.234787       2.086771                    0.999830      26.355695      74.712155       0.646450       0.427312      -1.052434       0.011252      -0.018335       0.050344       0.054748       0.008046      -0.004195      -0.005731       0.050702       0.061182      -0.037235       0.013146       0.024089              9.601427       4.352400      -0.972451      -0.150005      14.378965       0.736832      10.072916          -0.000000
          185              C       5.345575       3.863755      15.390817      -0.098018      36.956886 0.41710894E+03  0.96552409E+04                                 9.650629                            6.788338       0.069688       2.030452                    0.999462      27.336301      76.677116       0.638681       0.414294      -1.071075       0.007066       0.016124       0.011080       0.020801       0.016204      -0.001863       0.003797       0.052880      -0.032906      -0.026631      -0.009876       0.036507             13.018334       7.149014      -5.808710      -0.704158      20.909851       1.159140      10.996137          -0.000000
          186              C      -1.463103      12.437882      14.445877       0.106287      28.067620 0.33776151E+03  0.75142652E+04                                 8.257171                            6.280216      -0.042653       2.005827                    0.999060      26.387664      75.724720       0.628723       0.437895      -1.042634       0.003207       0.019187      -0.038087       0.042767       0.009789       0.013507      -0.010965       0.072610      -0.038978      -0.037981      -0.008600       0.046581              9.903799       4.497642      -0.975488      -0.268953      14.484046       0.720381      10.729710          -0.000000
          187              C      -1.686997      13.757525      14.871227      -0.244040      39.408335 0.52113881E+03  0.12837986E+05                                10.161280                            7.695585      -0.091413       1.934891                    0.998541      31.280131      92.476552       0.583447       0.426149      -1.056581      -0.002432      -0.022146       0.008807       0.023956      -0.004172       0.006356       0.013612       0.024333      -0.011471      -0.022459       0.006352       0.016107             12.495356       5.507469      -1.848808      -0.398978      20.044818       0.129623      11.933780           0.000000
          188              C       5.136443       4.569743      14.318526       0.082454      29.462612 0.34568897E+03  0.77223858E+04                                 8.537229                            6.340463       0.026403       2.023715                    0.999270      26.567824      75.981081       0.628713       0.436102      -1.045458      -0.009744       0.064843      -0.004002       0.065693       0.043250      -0.002806       0.021085       0.112996      -0.095661      -0.067482      -0.019758       0.087241             10.611272       6.752466      -4.746417      -0.861254      14.853909       0.723839      10.227441           0.000000
          189              C      -0.436306       8.241731      14.524834       0.595384      22.812005 0.23393584E+03  0.47850384E+04                                 7.488348                            5.451424      -0.040862       2.044785                    0.999701      22.326050      63.020267       0.628584       0.476381      -1.012967      -0.005638       0.041427      -0.045873       0.062067       0.023079      -0.022513       0.006183       0.130202      -0.183661      -0.067301      -0.035122       0.102423              9.189479       4.833223      -0.787530       1.951600       8.580503      -1.316264      14.154710           0.000000
          190              C       5.088056       4.514343      16.582818       0.106858      28.861934 0.35314038E+03  0.79244060E+04                                 8.385280                            6.383387      -0.046809       1.996131                    0.999354      26.613427      76.075392       0.630813       0.432699      -1.048381      -0.004747       0.038443      -0.014904       0.041504       0.050026       0.008346      -0.020572       0.113773      -0.087218      -0.072548      -0.017745       0.090293             10.152042       6.401897      -4.017867      -0.033180      13.322773       0.286402      10.731455           0.000000
          191              C      -0.265720       7.559891      15.785604      -0.030519      38.177156 0.45524448E+03  0.10784913E+05                                 9.924964                            7.155844       0.002910       2.010128                    0.999290      27.534574      78.462337       0.612951       0.421802      -1.064904      -0.003373      -0.019518       0.040796       0.045350      -0.010391       0.004630       0.005245       0.008282      -0.022476      -0.014419      -0.000552       0.014971             12.543039       6.122773      -0.367912       3.288834      10.656502      -2.239744      20.849841           0.000000
          192              C      -0.261620       6.149337      15.823809      -0.088189      30.467341 0.43318381E+03  0.10182977E+05                                 8.495460                            6.983462       0.097400       2.001566                    0.999651      29.203012      84.165923       0.617167       0.422183      -1.059714       0.004586       0.012924       0.025745       0.029170       0.003008      -0.005913       0.037866       0.026726      -0.003857      -0.045928       0.014265       0.031663              9.158167       5.363294      -0.205874       2.069935       9.721575      -1.425018      12.389631           0.000000
          193              C      10.881419       8.426395      11.569284       0.317340      31.277132 0.33541813E+03  0.74116013E+04                                 8.962442                            6.311227      -0.114635       1.999182                    0.999321      24.304883      68.373078       0.622455       0.445320      -1.043521      -0.064704      -0.026225      -0.015973       0.071620       0.019325       0.018059      -0.004248       0.038321      -0.006287      -0.030894      -0.003846       0.034740             11.806063      18.661311       5.162754       2.296399       6.575910       0.503300      10.180968           0.000000
          194              C      11.291481       8.559922      12.901370      -0.243660      36.175928 0.47019988E+03  0.11286297E+05                                 9.532810                            7.248120       0.056778       1.989850                    0.998718      30.437357      88.753177       0.609028       0.418986      -1.061329       0.007963      -0.011997       0.012147       0.018839       0.003158      -0.013846      -0.011184       0.006006      -0.029279      -0.020671       0.001022       0.019649             11.476828      15.729885       4.673521       2.012665       6.937095       0.632832      11.763506           0.000000
          195              C       4.828896       7.204767      10.000325       0.299290      32.838288 0.31855620E+03  0.70129903E+04                                 9.584891                            6.302372      -0.392886       1.916776                    0.997928      24.868017      71.956094       0.595026       0.467577      -1.021443       0.025862       0.004048      -0.012236       0.028896      -0.019918      -0.004313       0.012461      -0.150002      -0.223800      -0.075676      -0.040101       0.115777             13.557374      26.161485       0.472092      -0.071172       5.071304      -0.165139       9.439331          -0.000000
          196              C       8.964786       7.976097      10.048719       0.502992      28.139343 0.28049343E+03  0.59211495E+04                                 8.400910                            5.841236       0.096183       2.089689                    0.999534      22.297374      61.112773       0.636070       0.456161      -1.038284       0.051826       0.005152       0.006553       0.052492      -0.014569       0.016931       0.016536      -0.074246      -0.098211      -0.049380      -0.008859       0.058238             11.072785      17.506836       2.794273       1.725412       5.061870      -0.341159      10.649649           0.000000
          197              C      -3.875091       9.027266      13.191729       0.085985      27.883246 0.33763368E+03  0.74864115E+04                                 8.112417                            6.202687       0.234655       2.086733                    0.999829      26.355753      74.712092       0.646447       0.427312      -1.052436       0.021506      -0.000524      -0.050335       0.054740      -0.017970      -0.002851      -0.006510      -0.039213       0.061107      -0.037221       0.013136       0.024085              9.601516      12.714699       3.855494       0.713153       6.016963       0.238528      10.072885          -0.000000
          198              C       7.527927       7.643701      10.079283      -0.098008      36.959136 0.41713283E+03  0.96559543E+04                                 9.650998                            6.788519       0.069649       2.030413                    0.999462      27.337447      76.681539       0.638673       0.414292      -1.071074      -0.010493      -0.014170      -0.011131       0.020852      -0.014778       0.004183       0.000268      -0.054516      -0.032824      -0.026619      -0.009870       0.036489             13.018972      22.501452       3.054445       1.355785       5.558943      -0.030292      10.996521          -0.000000
          199              C      -3.301823       9.253125      11.024223       0.106338      28.065387 0.33773296E+03  0.75134463E+04                                 8.256759                            6.279976      -0.042757       2.005828                    0.999059      26.385812      75.717660       0.628733       0.437899      -1.042635      -0.015003      -0.012363       0.038045       0.042724      -0.026618      -0.016267       0.006284      -0.053297      -0.038952      -0.038023      -0.008646       0.046669              9.903262      12.831539       3.836247       0.758339       6.149158       0.127294      10.729088          -0.000000
          200              C      -4.556615       8.787202      10.598873      -0.244078      39.408061 0.52114223E+03  0.12837994E+05                                10.160940                            7.695404      -0.090785       1.935066                    0.998546      31.280131      92.474001       0.583482       0.426126      -1.056603       0.017913       0.013278      -0.008825       0.023981      -0.012576       0.008559       0.012382      -0.004726      -0.011416      -0.022440       0.006374       0.016067             12.494903      18.011065       5.370267       0.311677       7.540485      -0.280719      11.933161           0.000000
          201              C       6.811958       7.471821      11.151574       0.082378      29.466921 0.34574213E+03  0.77239022E+04                                 8.538039                            6.340927       0.026350       2.023650                    0.999271      26.570596      75.991653       0.628691       0.436098      -1.045456      -0.061018      -0.023977       0.003994       0.065681      -0.027306       0.019691       0.008098      -0.131420      -0.095523      -0.067514      -0.019709       0.087222             10.612465      16.941288       1.134936       1.057743       4.667719      -0.383999      10.228390           0.000000
          202              C       0.845549      10.461969      10.945266       0.595398      22.811926 0.23393631E+03  0.47850521E+04                                 7.488344                            5.451440      -0.040858       2.044784                    0.999701      22.326049      63.020364       0.628581       0.476383      -1.012965      -0.038702      -0.015828       0.045871       0.062068      -0.044835       0.016610      -0.016396      -0.105078      -0.183665      -0.067302      -0.035117       0.102419              9.189457       8.325651       1.228818      -2.115775       5.088034       1.032048      14.154687           0.000000
          203              C       6.835742       7.541425       8.887282       0.106840      28.862799 0.35315202E+03  0.79247602E+04                                 8.385575                            6.383587      -0.047055       1.996061                    0.999353      26.613816      76.077824       0.630787       0.432712      -1.048370      -0.035633      -0.015102       0.014929       0.041481      -0.024240      -0.021989      -0.003055      -0.143506      -0.087210      -0.072535      -0.017740       0.090274             10.152447      15.072802       0.987944       0.264586       4.652694       0.114462      10.731846           0.000000
          204              C       1.521332      10.655157       9.684496      -0.030525      38.177242 0.45524689E+03  0.10784994E+05                                 9.925010                            7.155886       0.002982       2.010154                    0.999289      27.534660      78.462906       0.612946       0.421804      -1.064901       0.015222       0.012676      -0.040798       0.045352      -0.008779       0.002222       0.006637       0.013856      -0.022484      -0.014421      -0.000549       0.014970             12.543071       9.841773       1.779207      -3.584152       6.937637       1.728391      20.849803           0.000000
          205              C       2.744958      11.356883       9.646291      -0.088184      30.467555 0.43318700E+03  0.10183089E+05                                 8.495554                            6.983522       0.097314       2.001541                    0.999652      29.203141      84.166919       0.617159       0.422187      -1.059709      -0.008901      -0.010438      -0.025746       0.029173      -0.010073       0.035748       0.013817      -0.018574      -0.003875      -0.045930       0.014271       0.031659              9.158273       8.810415       1.784266      -2.269152       6.274638       1.080147      12.389766           0.000000
          206              C       3.664318       5.210387       3.079335       0.317354      31.273187 0.33536857E+03  0.74102318E+04                                 8.961773                            6.310806      -0.114633       1.999230                    0.999320      24.302955      68.366371       0.622470       0.445327      -1.043518       0.055214      -0.042944      -0.015899       0.071732      -0.026297      -0.005348       0.017853       0.014161      -0.006506      -0.030933      -0.003895       0.034828             11.805158      14.067383      -7.813882      -1.583728      11.167969       1.736756      10.180123           0.000000
          207              C       3.343650       5.498749       4.411421      -0.243933      36.181778 0.47029225E+03  0.11289073E+05                                 9.533691                            7.248748       0.056947       1.989858                    0.998715      30.441112      88.766440       0.609013       0.418976      -1.061335       0.006598       0.012933       0.012220       0.018977      -0.004341       0.016542      -0.006373       0.002281      -0.028815      -0.020517       0.000884       0.019633             11.477934      13.184154      -6.144895      -1.554378       9.485214       1.426601      11.764435           0.000000
          208              C       7.748541       0.579563       1.510377       0.299145      32.843612 0.31860878E+03  0.70144703E+04                                 9.586071                            6.302995      -0.393404       1.916606                    0.997929      24.870287      71.965426       0.594979       0.467592      -1.021430      -0.016334       0.020309      -0.012294       0.028817       0.075014      -0.008639      -0.009885       0.040643      -0.224238      -0.075804      -0.040155       0.115959             13.559295      10.754117      -9.369855       0.178573      20.483279       0.021021       9.440489          -0.000000
          209              C       5.012604       3.775684       1.558770       0.503122      28.138072 0.28047875E+03  0.59208006E+04                                 8.400876                            5.841231       0.095742       2.089568                    0.999535      22.296663      61.111916       0.636042       0.456184      -1.038264      -0.030345       0.042235       0.006539       0.052416       0.039465      -0.022701       0.006326       0.011992      -0.098177      -0.049277      -0.008990       0.058267             11.072729      10.592954      -6.785874      -0.567364      11.975567       1.665021      10.649667           0.000000
          210              C       2.320954       6.335422       4.701780       0.085974      27.883061 0.33762729E+03  0.74862510E+04                                 8.112476                            6.202726       0.234852       2.086792                    0.999830      26.355603      74.712121       0.646428       0.427326      -1.052425      -0.010141       0.018846      -0.050220       0.054590       0.025984       0.006944       0.000881      -0.011634       0.061105      -0.037226       0.013155       0.024072              9.601591      11.030578      -4.828065      -0.562994       7.701388       0.498237      10.072808          -0.000000
          211              C       6.018897       2.697526       1.589334      -0.098120      36.965882 0.41721295E+03  0.96584616E+04                                 9.653017                            6.789795       0.068441       2.030035                    0.999468      27.339703      76.695366       0.638512       0.414369      -1.071003       0.017362      -0.001798      -0.011173       0.020725       0.031036      -0.002446       0.003532       0.001615      -0.033119      -0.026675      -0.009902       0.036577             13.021996      12.442572      -8.865771      -0.652189      15.624315       1.190109      10.999102           0.000000
          212              C       1.838720       6.718956       2.534275       0.106340      28.067232 0.33775566E+03  0.75141150E+04                                 8.257200                            6.280263      -0.042653       2.005834                    0.999061      26.387342      75.724097       0.628705       0.437909      -1.042624       0.018131      -0.006809       0.038111       0.042750       0.036334       0.002662      -0.017255      -0.019371      -0.038502      -0.037999      -0.008558       0.046556              9.903842      11.142854      -4.812062      -0.489365       7.839095       0.593096      10.729577          -0.000000
          213              C       2.869617       5.865237       2.108924      -0.243953      39.408686 0.52114335E+03  0.12838164E+05                                10.161521                            7.695776      -0.091632       1.934811                    0.998539      31.279830      92.476791       0.583420       0.426166      -1.056567      -0.020356       0.008917      -0.008591       0.023827       0.008387      -0.014948       0.001262      -0.019333      -0.011486      -0.022395       0.006335       0.016060             12.495746      14.810149      -7.219674       0.087339      10.743337       0.410280      11.933753           0.000000
          214              C       6.525735       2.163419       2.661625       0.082512      29.459937 0.34564660E+03  0.77211914E+04                                 8.536680                            6.340035       0.026254       2.023688                    0.999269      26.566419      75.975482       0.628741       0.436096      -1.045463       0.051218      -0.040835       0.003925       0.065621       0.070560      -0.016857       0.012863       0.018461      -0.095318      -0.067431      -0.019767       0.087198             10.610633       8.717410      -5.880777      -0.196325      12.887522       1.107974      10.226966           0.000000
          215              C      -1.281855       9.706264       2.455318       0.595518      22.808703 0.23390077E+03  0.47840973E+04                                 7.487440                            5.450897      -0.040482       2.044934                    0.999699      22.323607      63.009982       0.628640       0.476360      -1.012987       0.033033      -0.025562       0.045913       0.062069       0.067858       0.005761       0.022638      -0.024948      -0.183417      -0.067307      -0.034989       0.102296              9.188179       6.960936      -2.016094       0.163797       6.451265      -2.347642      14.152335           0.000000
          216              C       6.453564       2.149214       0.397334       0.106884      28.859330 0.35309326E+03  0.79230296E+04                                 8.384203                            6.382359      -0.046345       1.996279                    0.999353      26.612632      76.069869       0.630957       0.432618      -1.048438       0.030921      -0.023485       0.014968       0.041614       0.074332       0.013578      -0.017407       0.029752      -0.087166      -0.072492      -0.017844       0.090336             10.150832       8.111827      -5.005006      -0.230957      11.610007       0.171333      10.730662           0.000000
          217              C      -1.787052      10.194916       1.194548      -0.030441      38.173494 0.45520487E+03  0.10783753E+05                                 9.924559                            7.155735       0.002571       2.010059                    0.999291      27.532734      78.456621       0.612929       0.421826      -1.064887      -0.018688       0.006894      -0.040780       0.045385      -0.001633      -0.006892      -0.001378      -0.022136      -0.022531      -0.014459      -0.000522       0.014981             12.542307       9.204049      -2.146809       0.294619       7.574343      -3.967547      20.848529           0.000000
          218              C      -3.006578      10.903744       1.156343      -0.088163      30.468417 0.43320364E+03  0.10183544E+05                                 8.495557                            6.983530       0.097189       2.001480                    0.999652      29.203741      84.167999       0.617177       0.422172      -1.059723       0.013405      -0.002442      -0.025666       0.029059       0.013043      -0.029902       0.023993      -0.008124      -0.003753      -0.045917       0.014220       0.031697              9.158303       8.453556      -1.989904       0.198924       6.631195      -2.505274      12.390157           0.000000
          219              C      10.058013       0.568199      20.059487       0.317533      31.269615 0.33532760E+03  0.74091157E+04                                 8.961300                            6.310568      -0.114379       1.999334                    0.999321      24.301075      68.360577       0.622458       0.445347      -1.043503       0.009567       0.069366      -0.015841       0.071792       0.006931      -0.012856      -0.013558      -0.052627      -0.006522      -0.030979      -0.003832       0.034811             11.804394       5.125527       2.651275      -0.712138      20.108181      -2.239711      10.179474           0.000000
          220              C       9.968619       0.146311      21.391573      -0.243872      36.179102 0.47025023E+03  0.11287783E+05                                 9.533081                            7.248310       0.057603       1.990074                    0.998711      30.439916      88.761092       0.609047       0.418963      -1.061346      -0.014500      -0.000674       0.012443       0.019119       0.001204      -0.002751       0.017630      -0.008758      -0.029070      -0.020659       0.000879       0.019781             11.477132       5.087994       1.470705      -0.458171      17.579899      -2.058803      11.763504           0.000000
          221              C      12.026313       6.420652      18.490528       0.299304      32.835833 0.31853012E+03  0.70122966E+04                                 9.584692                            6.302283      -0.392749       1.916873                    0.997932      24.866759      71.952651       0.595004       0.467602      -1.021426      -0.009406      -0.024365      -0.012334       0.028884      -0.055077       0.012769      -0.002423       0.109556      -0.223882      -0.075677      -0.040166       0.115843             13.557099       9.934795       8.895998      -0.107449      21.297190       0.144158       9.439310          -0.000000
          222              C      10.626360       2.453200      18.538922       0.503328      28.134072 0.28043381E+03  0.59196196E+04                                 8.400074                            5.840749       0.095964       2.089668                    0.999532      22.295067      61.106507       0.636070       0.456182      -1.038264      -0.021398      -0.047435       0.006466       0.052438      -0.024922       0.005908      -0.022733       0.062401      -0.098392      -0.049224      -0.009089       0.058313             11.071440       5.752558       3.990948      -1.158060      16.812780      -1.323308      10.648983           0.000000
          223              C       1.554137      13.047276      21.681932       0.085953      27.886818 0.33768659E+03  0.74879320E+04                                 8.113342                            6.203367       0.235132       2.086855                    0.999829      26.357524      74.720608       0.646377       0.427339      -1.052411      -0.011229      -0.018220      -0.050368       0.054727      -0.007980      -0.004245       0.005578       0.050939       0.061137      -0.037295       0.013188       0.024108              9.602646       4.352906       0.972640      -0.149972      14.381410      -0.736386      10.073620          -0.000000
          224              C      11.056925       3.863755      18.569486      -0.098431      36.981600 0.41741729E+03  0.96644751E+04                                 9.655985                            6.791704       0.067733       2.029730                    0.999466      27.346621      76.722457       0.638381       0.414399      -1.070973      -0.007134       0.015924      -0.011145       0.020704      -0.016237      -0.001805      -0.003841       0.053111      -0.033484      -0.026676      -0.010041       0.036717             13.026241       7.153111       5.812840      -0.704740      20.923166      -1.160017      11.002445           0.000000
          225              C       1.463103      12.437882      19.514427       0.106316      28.067963 0.33776897E+03  0.75145418E+04                                 8.257668                            6.280672      -0.042424       2.005872                    0.999065      26.388055      75.728670       0.628636       0.437949      -1.042592      -0.003213       0.019037       0.038232       0.042830      -0.009817       0.013611       0.010844       0.072713      -0.038345      -0.037980      -0.008608       0.046588              9.904358       4.497913       0.975560      -0.268999      14.485234      -0.720741      10.729927          -0.000000
          226              C       1.686997      13.757525      19.089076      -0.244039      39.411102 0.52119030E+03  0.12839592E+05                                10.161855                            7.696073      -0.159035       1.917742                    0.999002      31.280919      92.480573       0.583415       0.426161      -1.056572       0.002453      -0.022198      -0.008423       0.023869       0.004119       0.006371      -0.013602       0.024090      -0.011672      -0.022378       0.006346       0.016031             12.496070       5.507797       1.848962      -0.399022      20.046443      -0.129804      11.933971           0.000000
          227              C      11.266057       4.569743      19.641777       0.082739      29.450611 0.34551412E+03  0.77174715E+04                                 8.534766                            6.338660       0.027121       2.024014                    0.999272      26.561419      75.956768       0.628835       0.436074      -1.045479       0.009727       0.064826       0.003762       0.065659      -0.043195      -0.002584      -0.020865       0.112733      -0.095301      -0.067151      -0.019902       0.087053             10.608053       6.750425       4.744633      -0.861168      14.848702      -0.723892      10.225032           0.000000
          228              C       0.436306       8.241731      19.435469       0.595274      22.811159 0.23392465E+03  0.47846975E+04                                 7.487957                            5.451153      -0.040487       2.044929                    0.999698      22.324669      63.013263       0.628631       0.476356      -1.012991       0.005469       0.041385       0.045761       0.061941      -0.023154      -0.022424      -0.006291       0.130128      -0.183520      -0.067301      -0.035063       0.102363              9.188973       4.832981       0.787504       1.951439       8.580259       1.316129      14.153678           0.000000
          229              C      11.314444       4.514343      17.377485       0.107096      28.847620 0.35291403E+03  0.79178889E+04                                 8.381412                            6.380306      -0.045565       1.996592                    0.999353      26.606595      76.043672       0.631132       0.432559      -1.048489       0.004887       0.038594       0.014900       0.041658      -0.050040       0.008365       0.020355       0.113854      -0.087143      -0.072426      -0.017895       0.090321             10.147194       6.398694       4.015429      -0.032597      13.315430      -0.284912      10.727459           0.000000
          230              C       0.265721       7.559891      18.174699      -0.030516      38.177739 0.45525576E+03  0.10785256E+05                                 9.925145                            7.156010       0.002488       2.010006                    0.999289      27.534705      78.463199       0.612934       0.421811      -1.064897       0.003414      -0.019523      -0.040854       0.045407       0.010491       0.004648      -0.005412       0.008268      -0.022464      -0.014610      -0.000441       0.015052             12.543246       6.122926       0.367892       3.288923      10.656599       2.239747      20.850213           0.000000
          231              C       0.261620       6.149337      18.136494      -0.087954      30.463485 0.43311321E+03  0.10180843E+05                                 8.494575                            6.982771       0.096865       2.001401                    0.999651      29.200606      84.155413       0.617218       0.422168      -1.059729      -0.004573       0.012807      -0.025756       0.029126      -0.003002      -0.005827      -0.037972       0.026672      -0.003517      -0.045989       0.014190       0.031799              9.157208       5.362816       0.205817       2.069757       9.720450       1.424739      12.388357           0.000000
          232              C      -2.680169       5.778587      11.569284       0.317340      31.277132 0.33541813E+03  0.74116012E+04                                 8.962442                            6.311227      -0.114635       1.999182                    0.999321      24.304883      68.373078       0.622455       0.445320      -1.043521       0.064704       0.026225      -0.015973       0.071620       0.019325      -0.018059       0.004248       0.038321      -0.006287      -0.030894      -0.003846       0.034740             11.806063      18.661311       5.162754      -2.296399       6.575910      -0.503300      10.180968           0.000000
          233              C      -3.090231       5.645060      12.901370      -0.243660      36.175929 0.47019988E+03  0.11286297E+05                                 9.532810                            7.248120       0.056778       1.989850                    0.998718      30.437357      88.753178       0.609028       0.418986      -1.061329      -0.007963       0.011997       0.012147       0.018839       0.003158       0.013846       0.011184       0.006006      -0.029279      -0.020671       0.001022       0.019649             11.476829      15.729885       4.673521      -2.012665       6.937095      -0.632832      11.763506           0.000000
          234              C       3.372354       7.000215      10.000325       0.299290      32.838288 0.31855620E+03  0.70129903E+04                                 9.584891                            6.302372      -0.392886       1.916776                    0.997928      24.868017      71.956094       0.595026       0.467577      -1.021443      -0.025862      -0.004048      -0.012236       0.028896      -0.019918       0.004313      -0.012461      -0.150002      -0.223800      -0.075676      -0.040101       0.115777             13.557374      26.161485       0.472092       0.071172       5.071304       0.165138       9.439331          -0.000000
          235              C      -0.763536       6.228885      10.048719       0.502992      28.139345 0.28049345E+03  0.59211500E+04                                 8.400910                            5.841236       0.096183       2.089689                    0.999534      22.297375      61.112774       0.636070       0.456161      -1.038284      -0.051826      -0.005152       0.006553       0.052492      -0.014569      -0.016931      -0.016536      -0.074246      -0.098211      -0.049380      -0.008859       0.058238             11.072785      17.506836       2.794273      -1.725412       5.061870       0.341159      10.649649           0.000000
          236              C      12.076341       5.177716      13.191729       0.085985      27.883247 0.33763370E+03  0.74864120E+04                                 8.112417                            6.202687       0.234655       2.086733                    0.999829      26.355754      74.712094       0.646447       0.427312      -1.052436      -0.021506       0.000524      -0.050335       0.054740      -0.017970       0.002851       0.006510      -0.039213       0.061107      -0.037221       0.013136       0.024085              9.601516      12.714699       3.855494      -0.713154       6.016963      -0.238528      10.072885          -0.000000
          237              C       0.673323       6.561281      10.079283      -0.098008      36.959136 0.41713283E+03  0.96559544E+04                                 9.650998                            6.788519       0.069649       2.030413                    0.999462      27.337447      76.681541       0.638673       0.414292      -1.071074       0.010493       0.014170      -0.011131       0.020852      -0.014778      -0.004183      -0.000268      -0.054516      -0.032824      -0.026619      -0.009870       0.036489             13.018973      22.501454       3.054446      -1.355785       5.558943       0.030292      10.996522           0.000000
          238              C      11.503073       4.951857      11.024223       0.106338      28.065386 0.33773296E+03  0.75134463E+04                                 8.256759                            6.279976      -0.042757       2.005828                    0.999059      26.385812      75.717659       0.628733       0.437899      -1.042635       0.015003       0.012363       0.038045       0.042724      -0.026618       0.016267      -0.006284      -0.053297      -0.038952      -0.038023      -0.008646       0.046669              9.903261      12.831539       3.836247      -0.758339       6.149158      -0.127294      10.729088          -0.000000
          239              C      12.757865       5.417780      10.598873      -0.244078      39.408060 0.52114221E+03  0.12837994E+05                                10.160940                            7.695404      -0.090785       1.935066                    0.998546      31.280130      92.474000       0.583482       0.426126      -1.056603      -0.017913      -0.013278      -0.008825       0.023981      -0.012576      -0.008559      -0.012382      -0.004726      -0.011416      -0.022440       0.006374       0.016067             12.494904      18.011065       5.370267      -0.311677       7.540485       0.280719      11.933161           0.000000
          240              C       1.389292       6.733161      11.151574       0.082378      29.466922 0.34574215E+03  0.77239027E+04                                 8.538039                            6.340927       0.026350       2.023650                    0.999271      26.570597      75.991655       0.628691       0.436098      -1.045456       0.061018       0.023977       0.003994       0.065682      -0.027306      -0.019691      -0.008098      -0.131420      -0.095523      -0.067514      -0.019709       0.087222             10.612465      16.941288       1.134936      -1.057743       4.667718       0.383999      10.228390           0.000000
          241              C       7.355701       3.743013      10.945266       0.595398      22.811927 0.23393631E+03  0.47850521E+04                                 7.488344                            5.451440      -0.040858       2.044784                    0.999701      22.326049      63.020364       0.628581       0.476383      -1.012965       0.038702       0.015828       0.045871       0.062068      -0.044835      -0.016610       0.016396      -0.105078      -0.183665      -0.067302      -0.035117       0.102419              9.189457       8.325651       1.228817       2.115775       5.088034      -1.032048      14.154688           0.000000
          242              C       1.365508       6.663557       8.887282       0.106840      28.862799 0.35315202E+03  0.79247602E+04                                 8.385575                            6.383587      -0.047055       1.996061                    0.999353      26.613816      76.077824       0.630787       0.432712      -1.048370       0.035633       0.015102       0.014929       0.041481      -0.024240       0.021989       0.003055      -0.143506      -0.087210      -0.072535      -0.017740       0.090274             10.152447      15.072802       0.987944      -0.264586       4.652694      -0.114462      10.731846           0.000000
          243              C       6.679918       3.549825       9.684496      -0.030525      38.177243 0.45524689E+03  0.10784994E+05                                 9.925010                            7.155886       0.002982       2.010154                    0.999289      27.534660      78.462905       0.612946       0.421804      -1.064901      -0.015222      -0.012676      -0.040798       0.045352      -0.008779      -0.002222      -0.006637       0.013856      -0.022484      -0.014421      -0.000549       0.014970             12.543071       9.841773       1.779206       3.584152       6.937637      -1.728391      20.849803           0.000000
          244              C       5.456292       2.848099       9.646291      -0.088184      30.467553 0.43318697E+03  0.10183088E+05                                 8.495554                            6.983522       0.097314       2.001541                    0.999652      29.203140      84.166917       0.617159       0.422187      -1.059709       0.008901       0.010438      -0.025746       0.029173      -0.010073      -0.035748      -0.013817      -0.018574      -0.003875      -0.045930       0.014271       0.031659              9.158273       8.810415       1.784266       2.269152       6.274638      -1.080147      12.389767           0.000000
          245              C       4.536931       8.994595       3.079335       0.317354      31.273198 0.33536858E+03  0.74102323E+04                                 8.961775                            6.310806      -0.114633       1.999230                    0.999320      24.302956      68.366374       0.622470       0.445327      -1.043518      -0.055214       0.042944      -0.015899       0.071732      -0.026297       0.005348      -0.017853       0.014161      -0.006506      -0.030933      -0.003895       0.034828             11.805163      14.067392      -7.813888       1.583733      11.167976      -1.736760      10.180121           0.000000
          246              C       4.857600       8.706233       4.411421      -0.243933      36.181786 0.47029233E+03  0.11289075E+05                                 9.533692                            7.248748       0.056947       1.989858                    0.998715      30.441112      88.766442       0.609012       0.418976      -1.061335      -0.006598      -0.012933       0.012220       0.018977      -0.004341      -0.016542       0.006373       0.002281      -0.028815      -0.020517       0.000884       0.019633             11.477937      13.184161      -6.144899       1.554382       9.485217      -1.426603      11.764434           0.000000
          247              C       0.452709      13.625419       1.510377       0.299145      32.843612 0.31860878E+03  0.70144703E+04                                 9.586071                            6.302995      -0.393404       1.916606                    0.997929      24.870287      71.965426       0.594979       0.467592      -1.021430       0.016334      -0.020309      -0.012294       0.028817       0.075014       0.008639       0.009885       0.040643      -0.224238      -0.075804      -0.040155       0.115959             13.559295      10.754117      -9.369855      -0.178573      20.483280      -0.021022       9.440489          -0.000000
          248              C       3.188646      10.429298       1.558770       0.503122      28.138075 0.28047876E+03  0.59208008E+04                                 8.400876                            5.841231       0.095742       2.089568                    0.999535      22.296663      61.111916       0.636042       0.456184      -1.038264       0.030345      -0.042235       0.006539       0.052416       0.039465       0.022701      -0.006326       0.011992      -0.098177      -0.049277      -0.008990       0.058267             11.072731      10.592955      -6.785876       0.567365      11.975569      -1.665022      10.649668           0.000000
          249              C       5.880296       7.869560       4.701780       0.085974      27.883063 0.33762729E+03  0.74862510E+04                                 8.112476                            6.202726       0.234852       2.086792                    0.999830      26.355603      74.712121       0.646428       0.427326      -1.052425       0.010141      -0.018846      -0.050220       0.054590       0.025984      -0.006944      -0.000881      -0.011634       0.061105      -0.037226       0.013155       0.024072              9.601592      11.030581      -4.828066       0.562994       7.701389      -0.498237      10.072808          -0.000000
          250              C       2.182353      11.507456       1.589334      -0.098120      36.965884 0.41721295E+03  0.96584617E+04                                 9.653018                            6.789795       0.068441       2.030035                    0.999468      27.339703      76.695367       0.638512       0.414369      -1.071003      -0.017362       0.001798      -0.011173       0.020725       0.031036       0.002446      -0.003532       0.001615      -0.033119      -0.026675      -0.009902       0.036577             13.021997      12.442573      -8.865773       0.652190      15.624317      -1.190110      10.999102           0.000000
          251              C       6.362530       7.486026       2.534275       0.106340      28.067233 0.33775566E+03  0.75141149E+04                                 8.257201                            6.280263      -0.042653       2.005834                    0.999061      26.387342      75.724100       0.628704       0.437909      -1.042624      -0.018131       0.006809       0.038111       0.042750       0.036334      -0.002662       0.017255      -0.019371      -0.038502      -0.037999      -0.008558       0.046556              9.903842      11.142855      -4.812062       0.489366       7.839095      -0.593096      10.729578          -0.000000
          252              C       5.331633       8.339745       2.108924      -0.243953      39.408698 0.52114357E+03  0.12838170E+05                                10.161523                            7.695778      -0.091632       1.934810                    0.998539      31.279831      92.476796       0.583420       0.426166      -1.056567       0.020356      -0.008917      -0.008591       0.023827       0.008387       0.014948      -0.001262      -0.019333      -0.011486      -0.022395       0.006335       0.016060             12.495750      14.810157      -7.219678      -0.087338      10.743341      -0.410281      11.933752           0.000000
          253              C       1.675515      12.041563       2.661625       0.082512      29.459937 0.34564660E+03  0.77211914E+04                                 8.536681                            6.340035       0.026254       2.023688                    0.999269      26.566419      75.975482       0.628741       0.436096      -1.045463      -0.051218       0.040835       0.003925       0.065621       0.070560       0.016857      -0.012863       0.018461      -0.095318      -0.067431      -0.019767       0.087198             10.610633       8.717410      -5.880778       0.196325      12.887523      -1.107974      10.226967           0.000000
          254              C       9.483105       4.498718       2.455318       0.595518      22.808693 0.23390063E+03  0.47840938E+04                                 7.487438                            5.450896      -0.040482       2.044934                    0.999699      22.323607      63.009982       0.628640       0.476360      -1.012987      -0.033033       0.025562       0.045913       0.062069       0.067858      -0.005761      -0.022638      -0.024948      -0.183417      -0.067307      -0.034989       0.102296              9.188175       6.960932      -2.016094      -0.163796       6.451265       2.347641      14.152329           0.000000
          255              C       1.747686      12.055768       0.397334       0.106884      28.859331 0.35309326E+03  0.79230295E+04                                 8.384203                            6.382359      -0.046345       1.996279                    0.999353      26.612632      76.069868       0.630957       0.432618      -1.048438      -0.030921       0.023485       0.014968       0.041614       0.074332      -0.013578       0.017407       0.029752      -0.087166      -0.072492      -0.017844       0.090336             10.150832       8.111827      -5.005006       0.230957      11.610007      -0.171334      10.730662           0.000000
          256              C       9.988302       4.010066       1.194548      -0.030441      38.173495 0.45520488E+03  0.10783754E+05                                 9.924559                            7.155735       0.002571       2.010059                    0.999291      27.532734      78.456620       0.612929       0.421826      -1.064887       0.018688      -0.006894      -0.040780       0.045385      -0.001633       0.006892       0.001378      -0.022136      -0.022531      -0.014459      -0.000522       0.014981             12.542307       9.204048      -2.146810      -0.294619       7.574344       3.967548      20.848530           0.000000
          257              C      11.207828       3.301238       1.156343      -0.088163      30.468416 0.43320363E+03  0.10183543E+05                                 8.495557                            6.983530       0.097189       2.001480                    0.999652      29.203740      84.167997       0.617177       0.422172      -1.059722      -0.013405       0.002442      -0.025666       0.029059       0.013043       0.029902      -0.023993      -0.008124      -0.003753      -0.045917       0.014220       0.031697              9.158303       8.453556      -1.989905      -0.198924       6.631195       2.505274      12.390157           0.000000
          258              C      -1.856763      13.636783      20.059487       0.317533      31.269614 0.33532759E+03  0.74091157E+04                                 8.961300                            6.310568      -0.114379       1.999334                    0.999321      24.301075      68.360577       0.622458       0.445347      -1.043503      -0.009567      -0.069366      -0.015841       0.071792       0.006931       0.012856       0.013558      -0.052627      -0.006522      -0.030979      -0.003832       0.034811             11.804394       5.125527       2.651275       0.712138      20.108181       2.239711      10.179474           0.000000
          259              C      -1.767369      14.058671      21.391573      -0.243872      36.179101 0.47025020E+03  0.11287782E+05                                 9.533081                            7.248310       0.057603       1.990074                    0.998711      30.439915      88.761090       0.609047       0.418963      -1.061346       0.014500       0.000674       0.012443       0.019119       0.001204       0.002751      -0.017630      -0.008758      -0.029070      -0.020659       0.000879       0.019781             11.477132       5.087994       1.470705       0.458171      17.579899       2.058802      11.763504           0.000000
          260              C      -3.825063       7.784330      18.490528       0.299304      32.835835 0.31853012E+03  0.70122967E+04                                 9.584693                            6.302283      -0.392749       1.916873                    0.997932      24.866759      71.952652       0.595004       0.467602      -1.021426       0.009406       0.024365      -0.012334       0.028884      -0.055077      -0.012769       0.002423       0.109556      -0.223882      -0.075677      -0.040166       0.115843             13.557099       9.934796       8.895998       0.107448      21.297192      -0.144159       9.439311          -0.000000
          261              C      -2.425110      11.751782      18.538922       0.503328      28.134073 0.28043380E+03  0.59196195E+04                                 8.400074                            5.840749       0.095965       2.089668                    0.999532      22.295067      61.106507       0.636070       0.456182      -1.038264       0.021398       0.047435       0.006466       0.052438      -0.024922      -0.005908       0.022733       0.062401      -0.098392      -0.049224      -0.009089       0.058313             11.071441       5.752559       3.990948       1.158060      16.812780       1.323307      10.648983           0.000000
          262              C       6.647113       1.157706      21.681932       0.085953      27.886817 0.33768659E+03  0.74879320E+04                                 8.113341                            6.203367       0.235132       2.086855                    0.999829      26.357524      74.720607       0.646377       0.427339      -1.052411       0.011229       0.018220      -0.050368       0.054727      -0.007981       0.004245      -0.005578       0.050939       0.061137      -0.037295       0.013188       0.024108              9.602645       4.352906       0.972640       0.149972      14.381410       0.736386      10.073620          -0.000000
          263              C      -2.855675      10.341227      18.569486      -0.098431      36.981605 0.41741736E+03  0.96644772E+04                                 9.655986                            6.791704       0.067733       2.029730                    0.999466      27.346622      76.722460       0.638381       0.414399      -1.070973       0.007134      -0.015924      -0.011145       0.020704      -0.016237       0.001805       0.003841       0.053111      -0.033484      -0.026676      -0.010041       0.036717             13.026242       7.153113       5.812843       0.704742      20.923170       1.160017      11.002444           0.000000
          264              C       6.738147       1.767100      19.514427       0.106316      28.067963 0.33776897E+03  0.75145418E+04                                 8.257669                            6.280673      -0.042424       2.005871                    0.999065      26.388055      75.728673       0.628636       0.437949      -1.042592       0.003213      -0.019037       0.038232       0.042830      -0.009817      -0.013611      -0.010844       0.072713      -0.038345      -0.037980      -0.008608       0.046588              9.904359       4.497914       0.975560       0.268999      14.485235       0.720741      10.729928          -0.000000
          265              C       6.514253       0.447457      19.089076      -0.244039      39.411102 0.52119030E+03  0.12839592E+05                                10.161856                            7.696073      -0.159035       1.917742                    0.999002      31.280919      92.480575       0.583415       0.426161      -1.056572      -0.002453       0.022198      -0.008423       0.023869       0.004119      -0.006371       0.013602       0.024090      -0.011672      -0.022377       0.006346       0.016031             12.496071       5.507797       1.848962       0.399022      20.046444       0.129804      11.933971           0.000000
          266              C      -3.064807       9.635239      19.641777       0.082739      29.450610 0.34551412E+03  0.77174714E+04                                 8.534766                            6.338660       0.027121       2.024014                    0.999272      26.561419      75.956769       0.628835       0.436074      -1.045479      -0.009727      -0.064826       0.003762       0.065659      -0.043195       0.002584       0.020865       0.112733      -0.095301      -0.067151      -0.019902       0.087053             10.608052       6.750425       4.744633       0.861168      14.848702       0.723892      10.225031           0.000000
          267              C       7.764943       5.963251      19.435469       0.595274      22.811158 0.23392462E+03  0.47846967E+04                                 7.487957                            5.451153      -0.040487       2.044929                    0.999698      22.324669      63.013262       0.628631       0.476356      -1.012991      -0.005469      -0.041385       0.045761       0.061941      -0.023154       0.022424       0.006291       0.130128      -0.183520      -0.067301      -0.035063       0.102363              9.188972       4.832981       0.787504      -1.951440       8.580260      -1.316128      14.153675           0.000000
          268              C      -3.113195       9.690639      17.377485       0.107096      28.847623 0.35291403E+03  0.79178890E+04                                 8.381412                            6.380306      -0.045565       1.996592                    0.999353      26.606595      76.043672       0.631132       0.432559      -1.048489      -0.004887      -0.038594       0.014900       0.041658      -0.050040      -0.008365      -0.020355       0.113854      -0.087143      -0.072426      -0.017895       0.090321             10.147195       6.398695       4.015431       0.032597      13.315434       0.284911      10.727457           0.000000
          269              C       7.935530       6.645091      18.174699      -0.030516      38.177737 0.45525576E+03  0.10785256E+05                                 9.925145                            7.156010       0.002488       2.010006                    0.999289      27.534705      78.463199       0.612934       0.421811      -1.064897      -0.003414       0.019523      -0.040854       0.045407       0.010491      -0.004648       0.005412       0.008268      -0.022464      -0.014610      -0.000441       0.015052             12.543245       6.122927       0.367892      -3.288925      10.656598      -2.239744      20.850210           0.000000
          270              C       7.939630       8.055645      18.136494      -0.087954      30.463485 0.43311321E+03  0.10180843E+05                                 8.494576                            6.982771       0.096865       2.001401                    0.999651      29.200606      84.155417       0.617218       0.422168      -1.059729       0.004573      -0.012807      -0.025756       0.029126      -0.003002       0.005827       0.037972       0.026672      -0.003517      -0.045989       0.014190       0.031799              9.157209       5.362817       0.205815      -2.069757       9.720451      -1.424739      12.388358           0.000000
          271              C       9.251420       4.128678       0.000000      -0.118912      37.205215 0.50567907E+03  0.12448688E+05                                 9.993981                            7.723559      -0.284626       1.873877                    0.998887      31.151911      94.149336       0.562427       0.442376      -1.039610       0.021406      -0.012345      -0.000003       0.024711       0.010972      -0.008011      -0.013873      -0.012663      -0.131946      -0.047120       0.009323       0.037797             12.299572       8.568789      -1.080737       1.639235       7.320884       2.839291      21.009043           0.000000
          272              C      11.699493       2.715282       0.000000      -0.095855      29.328825 0.39886649E+03  0.91346438E+04                                 8.096688                            6.567373       0.267574       2.060209                    0.999762      28.286119      79.040065       0.659561       0.405496      -1.076327      -0.021176       0.012244      -0.000000       0.024461      -0.018823       0.001430       0.002471       0.021748      -0.001988      -0.021793      -0.000277       0.022070              8.697109       8.337001      -1.860906       0.908821       6.188225       1.574140      11.566101           0.000001
          273              C       7.151080       4.128678       8.489948      -0.119059      37.212350 0.50579041E+03  0.12452279E+05                                 9.995988                            7.724981      -0.284726       1.873818                    0.998879      31.155211      94.166576       0.562306       0.442441      -1.039558      -0.021494      -0.012442       0.000113       0.024835      -0.010975      -0.007970       0.013971      -0.012708      -0.132015      -0.047166       0.009321       0.037845             12.302405       8.569925       1.080555       1.639673       7.322231      -2.840206      21.015058           0.000000
          274              C       4.703007       2.715282       8.489948      -0.096067      29.333768 0.39895424E+03  0.91371565E+04                                 8.097388                            6.567890       0.267581       2.060144                    0.999762      28.289798      79.052543       0.659566       0.405471      -1.076344       0.021298       0.012318       0.000009       0.024604       0.018713       0.001510      -0.002374       0.021634      -0.001418      -0.021749      -0.000102       0.021851              8.697859       8.338104       1.861346       0.908874       6.188807      -1.574144      11.566666           0.000001
          275              C       8.201250       5.947626      16.980152      -0.119070      37.212861 0.50579728E+03  0.12452489E+05                                 9.996080                            7.725035      -0.284731       1.873813                    0.998879      31.155440      94.167403       0.562303       0.442441      -1.039558       0.000040       0.024837      -0.000109       0.024837       0.000018       0.016085       0.000084       0.025368      -0.132014      -0.047166       0.009319       0.037847             12.302544       6.698395      -0.000000      -3.279524       9.193868      -0.000074      21.015370           0.000000
          276              C       8.201250       8.774417      16.980152      -0.096067      29.333584 0.39895320E+03  0.91371028E+04                                 8.097313                            6.567871       0.267684       2.060175                    0.999762      28.289585      79.051143       0.659570       0.405470      -1.076348      -0.000003      -0.024606      -0.000009       0.024606      -0.000006      -0.002805       0.000118      -0.043221      -0.001423      -0.021743      -0.000105       0.021848              8.697766       5.114136      -0.000005      -1.817650       9.412523       0.000041      11.566639           0.000000
          277              C      -1.050170      10.076304       0.000000      -0.118912      37.205217 0.50567910E+03  0.12448689E+05                                 9.993981                            7.723559      -0.284626       1.873877                    0.998887      31.151911      94.149335       0.562427       0.442376      -1.039610      -0.021406       0.012345      -0.000003       0.024711       0.010972       0.008011       0.013873      -0.012663      -0.131946      -0.047120       0.009323       0.037797             12.299572       8.568789      -1.080737      -1.639235       7.320884      -2.839291      21.009043           0.000000
          278              C      -3.498243      11.489700       0.000000      -0.095855      29.328823 0.39886647E+03  0.91346430E+04                                 8.096687                            6.567373       0.267574       2.060209                    0.999762      28.286118      79.040061       0.659561       0.405496      -1.076327       0.021176      -0.012244      -0.000000       0.024461      -0.018823      -0.001430      -0.002471       0.021748      -0.001988      -0.021793      -0.000277       0.022070              8.697109       8.337001      -1.860906      -0.908821       6.188224      -1.574140      11.566101           0.000001
          279              C       1.050170      10.076304       8.489948      -0.119059      37.212349 0.50579040E+03  0.12452279E+05                                 9.995988                            7.724981      -0.284726       1.873818                    0.998879      31.155211      94.166577       0.562306       0.442441      -1.039558       0.021494       0.012442       0.000113       0.024835      -0.010975       0.007970      -0.013971      -0.012708      -0.132015      -0.047166       0.009321       0.037845             12.302404       8.569925       1.080554      -1.639673       7.322231       2.840206      21.015058           0.000000
          280              C       3.498243      11.489700       8.489948      -0.096067      29.333767 0.39895420E+03  0.91371555E+04                                 8.097388                            6.567889       0.267581       2.060144                    0.999762      28.289798      79.052542       0.659566       0.405471      -1.076344      -0.021298      -0.012318       0.000009       0.024604       0.018713      -0.001510       0.002374       0.021634      -0.001418      -0.021749      -0.000102       0.021851              8.697859       8.338104       1.861346      -0.908874       6.188807       1.574144      11.566665           0.000001
          281              C       0.000000       8.257356      16.980152      -0.119070      37.212860 0.50579722E+03  0.12452488E+05                                 9.996080                            7.725035      -0.284731       1.873813                    0.998879      31.155439      94.167401       0.562303       0.442441      -1.039558      -0.000040      -0.024837      -0.000109       0.024837       0.000018      -0.016085      -0.000084       0.025368      -0.132014      -0.047166       0.009319       0.037847             12.302545       6.698395      -0.000001       3.279524       9.193868       0.000076      21.015372           0.000000
          282              C       0.000000       5.430565      16.980152      -0.096067      29.333583 0.39895318E+03  0.91371023E+04                                 8.097312                            6.567871       0.267684       2.060175                    0.999762      28.289584      79.051136       0.659570       0.405470      -1.076348       0.000003       0.024606      -0.000008       0.024606      -0.000006       0.002805      -0.000118      -0.043221      -0.001423      -0.021743      -0.000105       0.021848              8.697766       5.114136      -0.000005       1.817650       9.412522      -0.000041      11.566639           0.000000
          283              N       5.234038       4.829694      21.690337      -0.228971      35.263231 0.48799539E+03  0.11623181E+05                                 9.005499                            7.158802      -0.071176       2.009829                    0.998243      27.516701      75.603952       0.652981       0.393819      -1.096400      -0.124974       0.056106       0.036922       0.141879       0.020629       0.036236      -0.018446      -0.034214       0.142793      -0.065239       0.002979       0.062260             10.648882      13.027796      -4.084207      -0.304932       7.013144       0.070105      11.905706          -0.000000
          284              N       1.412255       6.218941      22.650560      -0.415541      44.874930 0.47996473E+03  0.11473206E+05                                10.828059                            7.192544      -0.442737       1.888146                    0.996783      28.950734      81.731893       0.633933       0.404191      -1.080882       0.065432      -0.019937       0.032518       0.075738      -0.030173      -0.005892      -0.011536       0.070740       0.112257      -0.066789       0.027578       0.039211             15.083915      24.582980      -5.522270      -6.527001       7.582532       0.565653      13.086234          -0.000000
          285              N      -2.789245       7.007318      22.808475      -0.275878      40.826487 0.53652884E+03  0.13022874E+05                                 9.920511                            7.466492       0.342558       2.116204                    0.999658      28.419447      77.596043       0.647621       0.389647      -1.104625       0.117766      -0.024402       0.153112       0.194698       0.012851      -0.120218       0.034162      -0.028342      -0.442405      -0.207091       0.092113       0.114977             12.563672      21.875727      -0.429188      -3.717149       5.468972      -0.178134      10.346317          -0.000000
          286              N      -2.722815       6.883734      25.098237      -0.332646      42.038362 0.57849813E+03  0.14326260E+05                                10.054810                            7.738648       0.299513       2.079452                    0.999749      29.766537      82.427913       0.637112       0.388204      -1.104277       0.116395      -0.001916      -0.190912       0.223604       0.004351       0.146880      -0.008636      -0.040494      -0.480201      -0.233880       0.100561       0.133319             12.413871      21.187068      -0.535606       3.415818       5.670139      -0.215421      10.384407          -0.000000
          287              N       9.766869       7.257325       4.710186      -0.229230      35.269103 0.48808490E+03  0.11625850E+05                                 9.006276                            7.159272      -0.071148       2.009811                    0.998231      27.520100      75.615139       0.652985       0.393798      -1.096413       0.111068       0.080034       0.036978       0.141806      -0.025124      -0.034110      -0.022155      -0.018720       0.143099      -0.065291       0.002940       0.062351             10.649972      12.055611       4.647459       0.212721       7.988114       0.228813      11.906192          -0.000000
          288              N      -3.521617       9.872462       5.670408      -0.415730      44.878077 0.48001609E+03  0.11474628E+05                                10.827964                            7.192489      -0.442606       1.888167                    0.996777      28.952582      81.735183       0.634000       0.404142      -1.080926      -0.049931      -0.046637       0.032488       0.075655       0.045682      -0.007051       0.010989       0.017050       0.112616      -0.066850       0.027487       0.039363             15.083726      16.614849      10.122347       3.753208      15.550138       5.369594      13.086190          -0.000000
          289              N      -0.738112      13.116880       5.828323      -0.275994      40.831450 0.53661745E+03  0.13025571E+05                                 9.921405                            7.467180       0.342509       2.116157                    0.999658      28.421234      77.602716       0.647581       0.389655      -1.104619      -0.080015      -0.089689       0.153085       0.194632      -0.018820       0.089647       0.087073      -0.008035      -0.442478      -0.207126       0.092241       0.114885             12.564820       9.943206       7.319652       1.704385      17.403993       3.308374      10.347260          -0.000000
          290              N      -0.878354      13.121142       8.118085      -0.332853      42.042925 0.57858248E+03  0.14328827E+05                                10.055473                            7.739203       0.299457       2.079434                    0.999750      29.768333      82.433440       0.637092       0.388203      -1.104281      -0.059764      -0.099885      -0.190897       0.223586      -0.019692      -0.080943      -0.122768       0.012830      -0.480210      -0.233817       0.100578       0.133239             12.414669      10.013800       6.987280      -1.894561      16.845186      -2.850669      10.385021          -0.000000
          291              N       9.602844       2.117963      13.200389      -0.229144      35.270229 0.48810168E+03  0.11626500E+05                                 9.007117                            7.159905      -0.071623       2.009667                    0.998234      27.519984      75.618822       0.652878       0.393854      -1.096360       0.013820      -0.136179       0.037004       0.141792       0.004532      -0.002066       0.040560       0.052816       0.142677      -0.065190       0.002989       0.062200             10.650994       4.980534      -0.562471       0.091776      15.064352      -0.299351      11.908098          -0.000000
          292              N       2.109362      12.318560      14.160611      -0.415745      44.882293 0.48006025E+03  0.11476094E+05                                10.829379                            7.193404      -0.443224       1.887993                    0.996793      28.952863      81.740866       0.633874       0.404208      -1.080868      -0.015460       0.066744       0.032482       0.075821      -0.015551       0.013040       0.000556      -0.087724       0.112049      -0.066821       0.027622       0.039199             15.085779       7.051122      -4.601137       2.773938      25.118726      -5.936773      13.087488          -0.000000
          293              N       3.527358       8.285766      14.318526      -0.275934      40.829067 0.53658131E+03  0.13024553E+05                                 9.921255                            7.467149       0.341898       2.116010                    0.999656      28.419899      77.600184       0.647550       0.389678      -1.104596      -0.037792       0.114270       0.152941       0.194620       0.005944       0.030462      -0.121166       0.036617      -0.442667      -0.207145       0.092297       0.114849             12.564397       9.199468      -6.890042       2.012855      18.146626      -3.130161      10.347098          -0.000000
          294              N       3.601169       8.405088      16.608288      -0.332710      42.036021 0.57847982E+03  0.14325664E+05                                10.054291                            7.738482       0.299518       2.079471                    0.999748      29.765976      82.425409       0.637125       0.388199      -1.104282      -0.056570       0.101926      -0.190797       0.223590       0.015289      -0.066035       0.131573       0.027564      -0.480365      -0.233958       0.100469       0.133489             12.412828       9.084825      -6.450329      -1.521047      17.769678       3.065320      10.383980          -0.000000
          295              N       2.967212       9.375288      21.690337      -0.228971      35.263229 0.48799538E+03  0.11623180E+05                                 9.005498                            7.158802      -0.071176       2.009829                    0.998243      27.516701      75.603951       0.652981       0.393819      -1.096400       0.124974      -0.056106       0.036922       0.141879       0.020629      -0.036236       0.018446      -0.034214       0.142793      -0.065239       0.002979       0.062260             10.648881      13.027795      -4.084207       0.304929       7.013144      -0.070104      11.905704          -0.000000
          296              N       6.788995       7.986041      22.650560      -0.415541      44.874922 0.47996440E+03  0.11473196E+05                                10.828058                            7.192542      -0.442737       1.888146                    0.996783      28.950733      81.731892       0.633933       0.404191      -1.080882      -0.065432       0.019937       0.032518       0.075738      -0.030173       0.005892       0.011536       0.070740       0.112257      -0.066789       0.027578       0.039211             15.083914      24.582980      -5.522272       6.527000       7.582532      -0.565653      13.086231          -0.000000
          297              N      10.990495       7.197664      22.808475      -0.275878      40.826487 0.53652883E+03  0.13022873E+05                                 9.920511                            7.466492       0.342558       2.116204                    0.999658      28.419447      77.596042       0.647621       0.389647      -1.104625      -0.117766       0.024402       0.153112       0.194698       0.012851       0.120218      -0.034161      -0.028342      -0.442405      -0.207091       0.092113       0.114977             12.563672      21.875727      -0.429188       3.717149       5.468972       0.178134      10.346317          -0.000000
          298              N      10.924065       7.321248      25.098237      -0.332646      42.038363 0.57849815E+03  0.14326260E+05                                10.054811                            7.738648       0.299513       2.079452                    0.999749      29.766537      82.427915       0.637112       0.388204      -1.104277      -0.116395       0.001916      -0.190912       0.223604       0.004351      -0.146880       0.008636      -0.040494      -0.480201      -0.233880       0.100561       0.133319             12.413872      21.187069      -0.535606      -3.415818       5.670139       0.215421      10.384408          -0.000000
          299              N      -1.565619       6.947657       4.710186      -0.229230      35.269102 0.48808489E+03  0.11625850E+05                                 9.006276                            7.159272      -0.071148       2.009811                    0.998231      27.520100      75.615139       0.652985       0.393798      -1.096413      -0.111068      -0.080034       0.036978       0.141806      -0.025124       0.034110       0.022155      -0.018720       0.143099      -0.065291       0.002940       0.062351             10.649972      12.055611       4.647458      -0.212722       7.988113      -0.228813      11.906192          -0.000000
          300              N      11.722867       4.332520       5.670408      -0.415730      44.878074 0.48001607E+03  0.11474627E+05                                10.827964                            7.192488      -0.442606       1.888167                    0.996777      28.952582      81.735179       0.634000       0.404142      -1.080926       0.049931       0.046637       0.032488       0.075655       0.045682       0.007051      -0.010989       0.017050       0.112616      -0.066850       0.027487       0.039363             15.083724      16.614848      10.122346      -3.753207      15.550137      -5.369593      13.086188          -0.000000
          301              N       8.939363       1.088102       5.828323      -0.275994      40.831456 0.53661735E+03  0.13025568E+05                                 9.921406                            7.467179       0.342509       2.116157                    0.999658      28.421234      77.602717       0.647581       0.389655      -1.104619       0.080015       0.089689       0.153085       0.194632      -0.018820      -0.089647      -0.087073      -0.008035      -0.442478      -0.207126       0.092241       0.114885             12.564822       9.943208       7.319657      -1.704387      17.404000      -3.308373      10.347258          -0.000000
          302              N       9.079604       1.083840       8.118085      -0.332853      42.042918 0.57858245E+03  0.14328826E+05                                10.055472                            7.739202       0.299457       2.079434                    0.999750      29.768333      82.433437       0.637092       0.388203      -1.104281       0.059764       0.099885      -0.190897       0.223586      -0.019692       0.080943       0.122768       0.012830      -0.480210      -0.233817       0.100578       0.133239             12.414667      10.013797       6.987278       1.894560      16.845184       2.850668      10.385019          -0.000000
          303              N      -1.401594      12.087019      13.200389      -0.229144      35.270229 0.48810168E+03  0.11626500E+05                                 9.007117                            7.159904      -0.071622       2.009667                    0.998234      27.519984      75.618820       0.652878       0.393854      -1.096360      -0.013820       0.136179       0.037004       0.141792       0.004532       0.002066      -0.040560       0.052816       0.142677      -0.065190       0.002989       0.062200             10.650994       4.980533      -0.562471      -0.091776      15.064352       0.299351      11.908097          -0.000000
          304              N       6.091889       1.886422      14.160611      -0.415745      44.882292 0.48006025E+03  0.11476094E+05                                10.829379                            7.193405      -0.443224       1.887993                    0.996793      28.952863      81.740869       0.633874       0.404208      -1.080868       0.015460      -0.066744       0.032482       0.075821      -0.015551      -0.013040      -0.000556      -0.087724       0.112049      -0.066821       0.027622       0.039199             15.085779       7.051122      -4.601136      -2.773937      25.118728       5.936771      13.087486          -0.000000
          305              N       4.673892       5.919216      14.318526      -0.275934      40.829069 0.53658132E+03  0.13024553E+05                                 9.921256                            7.467149       0.341898       2.116010                    0.999656      28.419899      77.600186       0.647550       0.389678      -1.104596       0.037792      -0.114270       0.152941       0.194620       0.005944      -0.030462       0.121166       0.036617      -0.442667      -0.207145       0.092297       0.114849             12.564398       9.199469      -6.890043      -2.012855      18.146628       3.130161      10.347099          -0.000000
          306              N       4.600081       5.799894      16.608288      -0.332710      42.036025 0.57847996E+03  0.14325668E+05                                10.054292                            7.738483       0.299518       2.079471                    0.999748      29.765976      82.425409       0.637125       0.388199      -1.104282       0.056570      -0.101926      -0.190797       0.223590       0.015289       0.066035      -0.131573       0.027564      -0.480365      -0.233958       0.100469       0.133489             12.412829       9.084827      -6.450331       1.521047      17.769677      -3.065320      10.383981          -0.000000
          307              N      -2.967212       9.375288      12.269711      -0.229025      35.266892 0.48805055E+03  0.11624936E+05                                 9.006479                            7.159480      -0.071519       2.009713                    0.998237      27.518302      75.612195       0.652906       0.393849      -1.096368      -0.124866      -0.056062      -0.036988       0.141784      -0.020613      -0.036165      -0.018494      -0.034302       0.142706      -0.065215       0.003005       0.062210             10.650161      13.029420       4.084799       0.305020       7.013900       0.070167      11.907164          -0.000000
          308              N       9.613505       7.986041      11.309489      -0.415580      44.878431 0.48000851E+03  0.11474551E+05                                10.828774                            7.193009      -0.443188       1.888008                    0.996794      28.951546      81.736120       0.633893       0.404207      -1.080869       0.065509       0.019966      -0.032564       0.075832       0.030173       0.005942      -0.011504       0.070723       0.111985      -0.066736       0.027600       0.039136             15.084935      24.585018       5.522595       6.527838       7.582924       0.565957      13.086863          -0.000000
          309              N       5.412005       7.197664      11.151574      -0.276046      40.836534 0.53668314E+03  0.13027694E+05                                 9.922496                            7.467878       0.341749       2.115919                    0.999656      28.422789      77.611059       0.647513       0.389680      -1.104590       0.117828       0.024391      -0.152981       0.194632      -0.012867       0.120168       0.034168      -0.028535      -0.442651      -0.207131       0.092252       0.114878             12.566293      21.880751       0.429254       3.717793       5.469925      -0.178133      10.348202          -0.000000
          310              N       5.478435       7.321248       8.861812      -0.332645      42.034848 0.57845744E+03  0.14324969E+05                                10.054080                            7.738303       0.299526       2.079471                    0.999747      29.765554      82.423796       0.637136       0.388196      -1.104285       0.116538       0.001980       0.190808       0.223591      -0.004301      -0.146930      -0.008613      -0.040321      -0.480323      -0.233929       0.100492       0.133437             12.412599      21.184195       0.535500      -3.415139       5.669780      -0.215400      10.383823          -0.000000
          311              N       1.565619       6.947657       3.779763      -0.229075      35.266464 0.48804494E+03  0.11624699E+05                                 9.006126                            7.159220      -0.071285       2.009781                    0.998241      27.518312      75.610387       0.652952       0.393825      -1.096391       0.111106      -0.080141      -0.036938       0.141886       0.025100       0.034091      -0.022153      -0.018623       0.142780      -0.065210       0.002953       0.062257             10.649713      12.054866      -4.646988      -0.213207       7.987685       0.229074      11.906589          -0.000000
          312              N       4.679633       4.332520       2.819540      -0.415706      44.879512 0.48002243E+03  0.11474928E+05                                10.828772                            7.192973      -0.442802       1.888114                    0.996781      28.952320      81.737564       0.633915       0.404191      -1.080883      -0.050013       0.046705      -0.032434       0.075727      -0.045766       0.007057       0.010985       0.016924       0.112325      -0.066872       0.027600       0.039272             15.085007      16.616407     -10.123462      -3.753852      15.551697       5.370227      13.086918          -0.000000
          313              N       7.463138       1.088102       2.661625      -0.275794      40.821229 0.53645858E+03  0.13020707E+05                                 9.919645                            7.465992       0.342635       2.116259                    0.999658      28.417407      77.588431       0.647646       0.389646      -1.104629      -0.080046       0.089807      -0.153086       0.194699       0.018731      -0.089724       0.087011      -0.008083      -0.442444      -0.207113       0.092157       0.114955             12.562342       9.941292      -7.317881      -1.704139      17.400206       3.307885      10.345527          -0.000000
          314              N       7.322896       1.083840       0.371863      -0.332688      42.038605 0.57850504E+03  0.14326482E+05                                10.054908                            7.738747       0.299575       2.079483                    0.999750      29.766477      82.428047       0.637101       0.388209      -1.104273      -0.059857       0.099859       0.190892       0.223594       0.019678       0.080920      -0.122911       0.012697      -0.480204      -0.233893       0.100529       0.133364             12.413951      10.013269      -6.986847       1.894450      16.844121      -2.850456      10.384464          -0.000000
          315              N       1.401594      12.087019      20.759914      -0.229246      35.269209 0.48808663E+03  0.11625899E+05                                 9.006284                            7.159278      -0.071138       2.009814                    0.998230      27.520177      75.615327       0.652986       0.393797      -1.096414       0.013762       0.136208      -0.036978       0.141807      -0.004457       0.002135       0.040616       0.052894       0.143083      -0.065296       0.002952       0.062344             10.649970       4.980172       0.562488      -0.091802      15.063503      -0.298688      11.906235          -0.000000
          316              N      10.310612       1.886422      19.799692      -0.415730      44.877282 0.48000906E+03  0.11474416E+05                                10.827843                            7.192446      -0.442541       1.888193                    0.996777      28.952296      81.734194       0.634001       0.404143      -1.080925      -0.015426      -0.066559      -0.032489       0.075654       0.015460      -0.013043       0.000608      -0.087642       0.112603      -0.066844       0.027484       0.039360             15.083459       7.049997       4.600021      -2.773551      25.114263      -5.935007      13.086117          -0.000000
          317              N      11.728608       5.919216      19.641777      -0.275966      40.829242 0.53658584E+03  0.13024595E+05                                 9.921030                            7.466949       0.342583       2.116193                    0.999658      28.420384      77.599445       0.647594       0.389653      -1.104621      -0.037665      -0.114136      -0.153071       0.194619      -0.005933      -0.030584      -0.121169       0.036623      -0.442455      -0.207119       0.092242       0.114877             12.564255       9.199340       6.890011      -2.012834      18.146482      -3.130063      10.346944          -0.000000
          318              N      11.802419       5.799894      17.352015      -0.332876      42.043873 0.57859832E+03  0.14329312E+05                                10.055591                            7.739286       0.299387       2.079401                    0.999750      29.768820      82.434945       0.637092       0.388200      -1.104283      -0.056623      -0.101703       0.190906       0.223595      -0.015403       0.065855       0.131490       0.027696      -0.480250      -0.233834       0.100587       0.133247             12.414823       9.086284       6.451818       1.521497      17.773060       3.066122      10.385126          -0.000000
          319              N      11.168462       4.829694      12.269711      -0.229025      35.266892 0.48805055E+03  0.11624936E+05                                 9.006479                            7.159480      -0.071519       2.009713                    0.998237      27.518302      75.612196       0.652906       0.393849      -1.096368       0.124866       0.056062      -0.036988       0.141784      -0.020613       0.036165       0.018494      -0.034302       0.142706      -0.065215       0.003005       0.062210             10.650161      13.029421       4.084799      -0.305021       7.013900      -0.070167      11.907164          -0.000000
          320              N      -1.412255       6.218941      11.309489      -0.415580      44.878431 0.48000851E+03  0.11474551E+05                                10.828774                            7.193009      -0.443188       1.888008                    0.996794      28.951546      81.736120       0.633893       0.404207      -1.080869      -0.065509      -0.019966      -0.032564       0.075832       0.030173      -0.005942       0.011504       0.070723       0.111985      -0.066736       0.027600       0.039136             15.084935      24.585019       5.522595      -6.527839       7.582924      -0.565957      13.086863          -0.000000
          321              N       2.789245       7.007318      11.151574      -0.276046      40.836534 0.53668314E+03  0.13027694E+05                                 9.922496                            7.467878       0.341749       2.115919                    0.999656      28.422789      77.611059       0.647513       0.389680      -1.104590      -0.117828      -0.024391      -0.152981       0.194632      -0.012867      -0.120168      -0.034168      -0.028535      -0.442651      -0.207131       0.092252       0.114878             12.566293      21.880751       0.429254      -3.717793       5.469925       0.178133      10.348202          -0.000000
          322              N       2.722815       6.883734       8.861812      -0.332645      42.034848 0.57845744E+03  0.14324969E+05                                10.054080                            7.738304       0.299526       2.079471                    0.999747      29.765554      82.423797       0.637136       0.388196      -1.104285      -0.116538      -0.001980       0.190808       0.223591      -0.004301       0.146930       0.008613      -0.040321      -0.480323      -0.233929       0.100492       0.133437             12.412600      21.184196       0.535500       3.415139       5.669780       0.215400      10.383823          -0.000000
          323              N       6.635631       7.257325       3.779763      -0.229075      35.266464 0.48804491E+03  0.11624698E+05                                 9.006126                            7.159220      -0.071285       2.009781                    0.998241      27.518311      75.610387       0.652952       0.393825      -1.096391      -0.111106       0.080141      -0.036938       0.141886       0.025100      -0.034091       0.022153      -0.018623       0.142780      -0.065210       0.002953       0.062257             10.649714      12.054868      -4.646989       0.213208       7.987686      -0.229074      11.906590          -0.000000
          324              N       3.521617       9.872462       2.819540      -0.415706      44.879511 0.48002221E+03  0.11474922E+05                                10.828772                            7.192971      -0.442802       1.888114                    0.996781      28.952321      81.737567       0.633915       0.404191      -1.080883       0.050013      -0.046705      -0.032434       0.075727      -0.045766      -0.007057      -0.010985       0.016924       0.112325      -0.066872       0.027600       0.039272             15.085007      16.616406     -10.123463       3.753853      15.551698      -5.370228      13.086917          -0.000000
          325              N       0.738112      13.116880       2.661625      -0.275794      40.821230 0.53645858E+03  0.13020707E+05                                 9.919645                            7.465992       0.342635       2.116259                    0.999658      28.417407      77.588431       0.647646       0.389646      -1.104629       0.080046      -0.089807      -0.153086       0.194699       0.018731       0.089724      -0.087011      -0.008083      -0.442444      -0.207113       0.092157       0.114955             12.562342       9.941292      -7.317882       1.704139      17.400207      -3.307886      10.345528          -0.000000
          326              N       0.878354      13.121142       0.371863      -0.332688      42.038606 0.57850505E+03  0.14326482E+05                                10.054909                            7.738747       0.299575       2.079483                    0.999750      29.766477      82.428048       0.637101       0.388209      -1.104273       0.059857      -0.099859       0.190892       0.223594       0.019678      -0.080920       0.122911       0.012697      -0.480204      -0.233893       0.100529       0.133364             12.413952      10.013270      -6.986847      -1.894450      16.844121       2.850456      10.384465          -0.000000
          327              N       6.799656       2.117963      20.759914      -0.229246      35.269209 0.48808663E+03  0.11625899E+05                                 9.006284                            7.159278      -0.071138       2.009814                    0.998230      27.520177      75.615327       0.652986       0.393797      -1.096414      -0.013762      -0.136208      -0.036978       0.141807      -0.004457      -0.002135      -0.040616       0.052894       0.143082      -0.065296       0.002952       0.062344             10.649970       4.980172       0.562488       0.091802      15.063503       0.298689      11.906235          -0.000000
          328              N      -2.109362      12.318560      19.799692      -0.415730      44.877284 0.48000909E+03  0.11474417E+05                                10.827843                            7.192446      -0.442541       1.888193                    0.996777      28.952295      81.734192       0.634001       0.404143      -1.080925       0.015426       0.066559      -0.032489       0.075654       0.015460       0.013043      -0.000608      -0.087642       0.112603      -0.066844       0.027484       0.039360             15.083459       7.049997       4.600022       2.773552      25.114264       5.935007      13.086117          -0.000000
          329              N      -3.527358       8.285766      19.641777      -0.275966      40.829242 0.53658586E+03  0.13024595E+05                                 9.921030                            7.466949       0.342583       2.116193                    0.999658      28.420384      77.599447       0.647594       0.389653      -1.104621       0.037665       0.114136      -0.153071       0.194619      -0.005933       0.030584       0.121169       0.036623      -0.442455      -0.207119       0.092242       0.114877             12.564256       9.199340       6.890011       2.012834      18.146482       3.130062      10.346945          -0.000000
          330              N      -3.601169       8.405088      17.352015      -0.332876      42.043870 0.57859818E+03  0.14329307E+05                                10.055590                            7.739285       0.299387       2.079401                    0.999750      29.768820      82.434945       0.637092       0.388200      -1.104283       0.056623       0.101703       0.190906       0.223595      -0.015403      -0.065855      -0.131490       0.027696      -0.480250      -0.233834       0.100587       0.133247             12.414822       9.086281       6.451816      -1.521497      17.773061      -3.066122      10.385125          -0.000000
          331              O       7.808410       4.140752      23.083552      -0.580674      39.395731 0.62066018E+03  0.15422264E+05                                 9.167617                            7.672117       0.367499       2.168059                    0.995463      27.968349      74.058584       0.693113       0.355638      -1.144895       0.024236      -0.022439      -0.019847       0.038533      -0.019061       0.025162      -0.010785       0.094317      -0.122996      -0.048776      -0.028651       0.077426             10.472858      14.346909      -2.738880       3.020585       6.991912      -0.341282      10.079754          -0.000000
          332              O       9.495407       3.352376      21.985790      -0.559503      39.578193 0.55605444E+03  0.13466607E+05                                 9.281678                            7.345804       0.419940       2.198759                    0.995323      27.211426      71.553939       0.694980       0.363909      -1.136288      -0.019321       0.003699       0.023727       0.030821       0.037814      -0.052361       0.008663      -0.120044      -0.012799      -0.098394       0.024663       0.073731             11.054702       7.528178      -1.069298      -2.612889       7.920297       3.737443      17.715631          -0.000000
          333              O       1.363048       5.954728      24.950510      -0.440677      27.861222 0.38054062E+03  0.83684692E+04                                 7.230609                            5.989599       0.956401       2.410765                    0.997999      24.898671      62.053896       0.787835       0.353530      -1.146429       0.019016       0.006646      -0.023384       0.030864       0.012902       0.066042       0.014867      -0.095714       0.006897      -0.094239       0.027563       0.066677              8.195191       8.999926      -1.501013       3.011601       4.693429      -1.141648      10.892216          -0.000000
          334              O       7.883042       5.372324       6.103400      -0.580581      39.397676 0.62067250E+03  0.15422784E+05                                 9.168224                            7.672406       0.367171       2.167960                    0.995451      27.968377      74.061338       0.693065       0.355657      -1.144869      -0.031649      -0.009797      -0.019808       0.038600       0.050409      -0.021942      -0.016384      -0.014026      -0.123266      -0.048856      -0.028639       0.077495             10.473817      11.203305       4.554792      -1.806769      10.137166      -2.446299      10.080981          -0.000000
          335              O       6.356789       4.305530       5.005639      -0.559231      39.563665 0.55580618E+03  0.13458957E+05                                 9.279107                            7.343904       0.419919       2.198854                    0.995332      27.206377      71.533978       0.695114       0.363883      -1.136320       0.012963       0.014938       0.023910       0.031030      -0.070847       0.033762       0.041047      -0.005392      -0.012563      -0.098441       0.024799       0.073642             11.051458       8.746046       0.364874       4.541839       6.698427       0.394245      17.709901          -0.000000
          336              O      -3.725828      10.047184       7.970358      -0.440655      27.861304 0.38054441E+03  0.83685833E+04                                 7.230707                            5.989684       0.955730       2.410559                    0.997998      24.898454      62.053711       0.787818       0.353536      -1.146422      -0.003899      -0.019816      -0.023153       0.030724      -0.048003      -0.019978      -0.064615       0.025492       0.006305      -0.094205       0.027399       0.066806              8.195299       7.070045       2.615293      -2.494548       6.623442      -2.037311      10.892411          -0.000000
          337              O       8.912298       4.691906      14.593603      -0.580639      39.403289 0.62078883E+03  0.15426492E+05                                 9.169422                            7.673388       0.366277       2.167683                    0.995451      27.969836      74.068639       0.692981       0.355682      -1.144842       0.007277       0.032180      -0.019851       0.038504      -0.031347      -0.003258       0.027255      -0.080165      -0.122813      -0.048763      -0.028687       0.077450             10.475165       6.459820      -1.815959      -1.215163      14.883411       2.787830      10.082263          -0.000000
          338              O       8.751554       6.547076      13.495842      -0.559352      39.571353 0.55594376E+03  0.13463243E+05                                 9.280566                            7.345037       0.420295       2.198908                    0.995318      27.209228      71.546098       0.695023       0.363905      -1.136292       0.006404      -0.018625       0.023828       0.030914       0.033111       0.018657      -0.049780       0.125503      -0.012581      -0.098493       0.024798       0.073695             11.053304       6.895298       0.704205      -1.929958       8.551046      -4.130672      17.713567          -0.000000
          339              O       2.362780      12.408052      16.460562      -0.440444      27.854427 0.38043786E+03  0.83656130E+04                                 7.229345                            5.988705       0.956905       2.410946                    0.998000      24.896059      62.044415       0.787914       0.353519      -1.146441      -0.015210       0.013120      -0.023401       0.030839       0.035035      -0.045961       0.049846       0.070314       0.006849      -0.094382       0.027607       0.066774              8.193578       4.469451      -1.113931      -0.516956       9.221059       3.178033      10.890223          -0.000000
          340              O       0.392840      10.064230      23.083552      -0.580674      39.395731 0.62066018E+03  0.15422264E+05                                 9.167617                            7.672117       0.367499       2.168059                    0.995463      27.968349      74.058584       0.693113       0.355638      -1.144895      -0.024236       0.022439      -0.019847       0.038533      -0.019061      -0.025162       0.010785       0.094317      -0.122996      -0.048776      -0.028651       0.077426             10.472858      14.346908      -2.738880      -3.020585       6.991912       0.341282      10.079754          -0.000000
          341              O      -1.294157      10.852606      21.985790      -0.559503      39.578192 0.55605444E+03  0.13466607E+05                                 9.281678                            7.345804       0.419940       2.198759                    0.995323      27.211426      71.553939       0.694980       0.363909      -1.136288       0.019321      -0.003699       0.023727       0.030821       0.037814       0.052361      -0.008663      -0.120044      -0.012799      -0.098394       0.024663       0.073731             11.054702       7.528177      -1.069298       2.612888       7.920297      -3.737443      17.715631          -0.000000
          342              O       6.838202       8.250254      24.950510      -0.440677      27.861219 0.38054060E+03  0.83684686E+04                                 7.230608                            5.989599       0.956401       2.410765                    0.997999      24.898671      62.053895       0.787835       0.353530      -1.146429      -0.019016      -0.006646      -0.023384       0.030864       0.012902      -0.066042      -0.014867      -0.095714       0.006897      -0.094239       0.027563       0.066677              8.195189       8.999924      -1.501013      -3.011599       4.693429       1.141647      10.892215          -0.000000
          343              O       0.318209       8.832658       6.103400      -0.580581      39.397668 0.62067220E+03  0.15422775E+05                                 9.168223                            7.672404       0.367171       2.167960                    0.995451      27.968378      74.061340       0.693065       0.355657      -1.144869       0.031649       0.009797      -0.019808       0.038600       0.050409       0.021942       0.016384      -0.014026      -0.123266      -0.048856      -0.028639       0.077495             10.473815      11.203300       4.554792       1.806769      10.137166       2.446299      10.080980          -0.000000
          344              O       1.844461       9.899452       5.005639      -0.559231      39.563667 0.55580620E+03  0.13458958E+05                                 9.279108                            7.343904       0.419919       2.198854                    0.995332      27.206377      71.533979       0.695114       0.363883      -1.136320      -0.012963      -0.014938       0.023910       0.031030      -0.070847      -0.033762      -0.041047      -0.005392      -0.012563      -0.098441       0.024799       0.073642             11.051459       8.746047       0.364874      -4.541840       6.698427      -0.394246      17.709902          -0.000000
          345              O      11.927078       4.157798       7.970358      -0.440655      27.861302 0.38054438E+03  0.83685824E+04                                 7.230707                            5.989684       0.955730       2.410559                    0.997998      24.898453      62.053708       0.787818       0.353536      -1.146422       0.003899       0.019816      -0.023153       0.030724      -0.048003       0.019978       0.064615       0.025492       0.006305      -0.094205       0.027399       0.066806              8.195299       7.070045       2.615293       2.494548       6.623442       2.037311      10.892410          -0.000000
          346              O      -0.711048       9.513076      14.593603      -0.580639      39.403287 0.62078883E+03  0.15426492E+05                                 9.169421                            7.673388       0.366277       2.167683                    0.995451      27.969836      74.068639       0.692981       0.355682      -1.144842      -0.007277      -0.032180      -0.019851       0.038504      -0.031347       0.003258      -0.027255      -0.080166      -0.122813      -0.048763      -0.028687       0.077450             10.475164       6.459820      -1.815960       1.215163      14.883410      -2.787829      10.082263          -0.000000
          347              O      -0.550304       7.657906      13.495842      -0.559352      39.571352 0.55594374E+03  0.13463242E+05                                 9.280566                            7.345037       0.420295       2.198908                    0.995318      27.209227      71.546097       0.695023       0.363905      -1.136292      -0.006404       0.018625       0.023828       0.030914       0.033111      -0.018657       0.049780       0.125503      -0.012581      -0.098493       0.024798       0.073695             11.053304       6.895298       0.704205       1.929959       8.551046       4.130672      17.713567          -0.000000
          348              O       5.838470       1.796930      16.460562      -0.440444      27.854426 0.38043787E+03  0.83656133E+04                                 7.229345                            5.988705       0.956905       2.410946                    0.998000      24.896060      62.044417       0.787914       0.353519      -1.146441       0.015210      -0.013120      -0.023401       0.030839       0.035035       0.045961      -0.049846       0.070314       0.006849      -0.094382       0.027608       0.066774              8.193577       4.469451      -1.113930       0.516956       9.221059      -3.178033      10.890222          -0.000000
          349              O      -0.392840      10.064230      10.876497      -0.580661      39.404811 0.62082250E+03  0.15427558E+05                                 9.169686                            7.673626       0.366142       2.167629                    0.995451      27.970497      74.071261       0.692965       0.355685      -1.144838       0.024241       0.022395       0.019843       0.038508       0.019046      -0.025230      -0.010806       0.094396      -0.122782      -0.048754      -0.028701       0.077455             10.475461      14.350445       2.739516      -3.022133       6.993244      -0.341537      10.082694          -0.000000
          350              O       1.294157      10.852606      11.974258      -0.559332      39.568615 0.55590267E+03  0.13461968E+05                                 9.280055                            7.344700       0.420453       2.198971                    0.995319      27.208456      71.542794       0.695049       0.363899      -1.136300      -0.019342      -0.003739      -0.023835       0.030922      -0.037783       0.052421       0.008754      -0.120073      -0.012577      -0.098471       0.024797       0.073674             11.052625       7.526761       1.068975       2.611983       7.918738       3.736592      17.712375          -0.000000
          351              O       9.564298       8.250254       9.009538      -0.440636      27.858167 0.38049637E+03  0.83672236E+04                                 7.229957                            5.989141       0.957400       2.411078                    0.998004      24.898014      62.050548       0.787890       0.353517      -1.146443       0.018953      -0.006651       0.023415       0.030850      -0.012909      -0.066115       0.014857      -0.095621       0.006974      -0.094277       0.027584       0.066694              8.194351       8.998785       1.500739      -3.011156       4.693033      -1.141470      10.891234          -0.000000
          352              O      -0.318208       8.832658       2.386548      -0.580646      39.394308 0.62062905E+03  0.15421283E+05                                 9.167386                            7.671910       0.367574       2.168095                    0.995463      27.967701      74.056151       0.693125       0.355636      -1.144897      -0.031554       0.009743       0.019854       0.038533      -0.050366       0.021921      -0.016399      -0.014131      -0.123021      -0.048781      -0.028643       0.077424             10.472612      11.202448      -4.554233       1.805809      10.136015      -2.445151      10.079373          -0.000000
          353              O      -1.844461       9.899452       3.484310      -0.559504      39.579291 0.55607181E+03  0.13467151E+05                                 9.281896                            7.345959       0.419845       2.198723                    0.995322      27.211741      71.555415       0.694966       0.363913      -1.136284       0.012864      -0.014900      -0.023724       0.030827       0.070894      -0.033680       0.041023      -0.005455      -0.012781      -0.098403       0.024668       0.073735             11.054973       8.748533      -0.364893      -4.543261       6.700336       0.394149      17.716051          -0.000000
          354              O       4.475422       4.157798       0.519590      -0.440483      27.856024 0.38045974E+03  0.83662283E+04                                 7.229669                            5.988930       0.956161       2.410721                    0.997998      24.896374      62.046035       0.787887       0.353526      -1.146434      -0.003801       0.019790       0.023383       0.030869       0.047995       0.020140      -0.064676       0.025607       0.006755      -0.094350       0.027592       0.066758              8.194006       7.069003      -2.614782       2.494009       6.622457      -2.036857      10.890558          -0.000000
          355              O       0.711048       9.513076      19.366700      -0.580586      39.397548 0.62066939E+03  0.15422681E+05                                 9.168185                            7.672371       0.367233       2.167978                    0.995451      27.968355      74.061110       0.693069       0.355656      -1.144870       0.007318      -0.032306       0.019810       0.038596       0.031281       0.003219       0.027196      -0.080280      -0.123272      -0.048860      -0.028633       0.077492             10.473761       6.459077       1.815729       1.215123      14.881283       2.787767      10.080923          -0.000000
          356              O       0.550304       7.657906      20.464461      -0.559250      39.565306 0.55583005E+03  0.13459693E+05                                 9.279400                            7.344087       0.419855       2.198826                    0.995332      27.206838      71.535824       0.695101       0.363886      -1.136317       0.006411       0.018692      -0.023906       0.031016      -0.033086      -0.018687      -0.049766       0.125429      -0.012585      -0.098454       0.024795       0.073659             11.051865       6.894504      -0.704186       1.929447       8.550418      -4.130693      17.710673          -0.000000
          357              O      10.564030       1.796930      17.499742      -0.440656      27.862758 0.38056673E+03  0.83692122E+04                                 7.231035                            5.989917       0.955476       2.410472                    0.997996      24.898791      62.055436       0.787790       0.353543      -1.146415      -0.015211      -0.013274       0.023139       0.030708      -0.035033       0.045961       0.049606       0.070419       0.006322      -0.094200       0.027393       0.066806              8.195711       4.470354       1.114346       0.517148       9.223720       3.179199      10.893058          -0.000000
          358              O       8.594090       4.140752      10.876497      -0.580661      39.404810 0.62082248E+03  0.15427558E+05                                 9.169686                            7.673626       0.366142       2.167629                    0.995451      27.970496      74.071260       0.692965       0.355685      -1.144838      -0.024241      -0.022395       0.019843       0.038508       0.019046       0.025230       0.010806       0.094396      -0.122782      -0.048754      -0.028701       0.077455             10.475461      14.350445       2.739516       3.022133       6.993244       0.341537      10.082695          -0.000000
          359              O       6.907093       3.352376      11.974258      -0.559332      39.568616 0.55590267E+03  0.13461968E+05                                 9.280055                            7.344700       0.420453       2.198971                    0.995319      27.208456      71.542794       0.695049       0.363899      -1.136300       0.019342       0.003739      -0.023835       0.030923      -0.037783      -0.052421      -0.008754      -0.120073      -0.012577      -0.098471       0.024797       0.073674             11.052625       7.526760       1.068975      -2.611982       7.918739      -3.736593      17.712376          -0.000000
          360              O      -1.363048       5.954728       9.009538      -0.440636      27.858167 0.38049636E+03  0.83672236E+04                                 7.229957                            5.989141       0.957400       2.411078                    0.998004      24.898014      62.050548       0.787890       0.353517      -1.146443      -0.018953       0.006651       0.023415       0.030850      -0.012909       0.066115      -0.014857      -0.095621       0.006974      -0.094277       0.027584       0.066694              8.194351       8.998785       1.500739       3.011156       4.693033       1.141470      10.891234          -0.000000
          361              O       8.519459       5.372324       2.386548      -0.580646      39.394298 0.62062873E+03  0.15421273E+05                                 9.167385                            7.671908       0.367573       2.168095                    0.995463      27.967701      74.056152       0.693125       0.355636      -1.144897       0.031554      -0.009743       0.019854       0.038533      -0.050366      -0.021921       0.016399      -0.014131      -0.123021      -0.048781      -0.028643       0.077424             10.472610      11.202443      -4.554233      -1.805809      10.136015       2.445151      10.079372          -0.000000
          362              O      10.045711       4.305530       3.484310      -0.559504      39.579292 0.55607182E+03  0.13467151E+05                                 9.281896                            7.345959       0.419845       2.198723                    0.995322      27.211741      71.555415       0.694966       0.363913      -1.136284      -0.012864       0.014900      -0.023724       0.030827       0.070894       0.033680      -0.041023      -0.005455      -0.012781      -0.098403       0.024668       0.073735             11.054974       8.748532      -0.364894       4.543261       6.700336      -0.394151      17.716052          -0.000000
          363              O       3.725828      10.047184       0.519590      -0.440483      27.856023 0.38045972E+03  0.83662277E+04                                 7.229669                            5.988930       0.956161       2.410720                    0.997998      24.896374      62.046034       0.787887       0.353526      -1.146434       0.003801      -0.019790       0.023383       0.030869       0.047995      -0.020140       0.064676       0.025607       0.006755      -0.094350       0.027592       0.066758              8.194006       7.069003      -2.614782      -2.494009       6.622457       2.036856      10.890558          -0.000000
          364              O       7.490202       4.691906      19.366700      -0.580586      39.397547 0.62066931E+03  0.15422679E+05                                 9.168185                            7.672371       0.367233       2.167978                    0.995451      27.968355      74.061111       0.693069       0.355656      -1.144870      -0.007318       0.032306       0.019810       0.038596       0.031281      -0.003219      -0.027196      -0.080280      -0.123272      -0.048860      -0.028633       0.077492             10.473761       6.459076       1.815728      -1.215123      14.881284      -2.787766      10.080922          -0.000000
          365              O       7.650946       6.547076      20.464461      -0.559250      39.565304 0.55583001E+03  0.13459691E+05                                 9.279400                            7.344086       0.419855       2.198826                    0.995332      27.206838      71.535824       0.695101       0.363886      -1.136317      -0.006411      -0.018692      -0.023906       0.031016      -0.033086       0.018687       0.049766       0.125429      -0.012585      -0.098454       0.024795       0.073659             11.051864       6.894503      -0.704186      -1.929445       8.550418       4.130694      17.710671          -0.000000
          366              O      -2.362780      12.408052      17.499742      -0.440656      27.862758 0.38056673E+03  0.83692122E+04                                 7.231036                            5.989917       0.955477       2.410472                    0.997996      24.898790      62.055435       0.787790       0.353543      -1.146415       0.015211       0.013274       0.023139       0.030708      -0.035033      -0.045961      -0.049606       0.070419       0.006322      -0.094200       0.027393       0.066806              8.195711       4.470354       1.114346      -0.517149       9.223721      -3.179200      10.893059          -0.000000

******************************************************
Auxiliary information for the entire system
The total spin magnetic moment of the unit cell is   -0.000007
The total net atomic charge of the unit cell is   -0.000008
Accuracy of reproducing the electrostatic potential in the unit cell:
  The inner radius (bohr) =    5.0000
  The outer radius (bohr) =   12.0000
  Valid grid points have density less than (e/(bohr^3)) =    0.0001
  The number of valid grid points were=       390970
  The rms potential error without charges in kcal/mol is=      2.29591
  The rms potential error with partial charges in kcal/mol is=      0.61884
  The RRMSE value at monopole order=      0.26954
  The rms potential error with partial charges and cloud penetration in kcal/mol is=      0.62148
  The RRMSE value at monopole order with cloud penetration is=      0.27069
  The rms potential error with partial charges and atomic dipoles in kcal/mol is=      0.30917
  The RRMSE value at dipole order=      0.13466
  The rms potential error with partial charges, atomic dipoles and cloud penetration in kcal/mol is=      0.30205
  The RRMSE value at dipole order with cloud penetration=      0.13156

******************************************************
The electron densities and ab initio electrostatic potential were computed in VASP using the PBE functional and
projector augmented wave method. See the main text of the journal article for a description of computational details.
The atomic charges, dipoles, and quadrupoles were computed with the DDEC6 method as described in
(a) T. A. Manz and N. Gabaldon Limas, RSC Adv. 6 (2016) 47771-47801 DOI: 10.1039/c6ra04656h
(b) N. Gabaldon Limas and T. A. Manz, RSC Adv. 8 (2018) 2678-2707 DOI: 10.1039/c7ra11829e.
For each atom in the material, the electron cloud parameters were fit to the spherically averaged atom-in-material
electron density using radial positions for which this density was between 10^-4 and 10^-2 electrons per cubic bohr.
The polarizabilities, dispersion coefficients, and quantum Drude oscillator (QDO) parameters were fit using the MCLF method.
The magnetic structure of the system was optimized in VASP from the default ferromagnetic initial guess using spin polarization.
The atomic spin moments (ASMs) were computed on this optimized magnetic structure using the DDEC6 partition as inputs
to the method of T. A. Manz and D. S. Sholl, J. Chem. Theory Comput. 7 (2011) 4146-4164 DOI: 10.1021/ct200539n.
The RMSE and RRMSE were computed using a uniform grid with Ewald summation.
