# Supplementary material for: A collection of forcefield precursors for metal–organic frameworks
Source: RSC Adv. 2019 Nov 13;9(63):36492–507. doi: 10.1039/c9ra07327b (PMC9075174; doi:10.1039/c9ra07327b)
Supplement: RA-009-C9RA07327B-s3739 [file RA-009-C9RA07327B-s3739.xyz]

  381
jmolscript: load "" {1 1 1} spacegroup "x,y,z" unitcell [{     16.314000     0.000000     0.000000 }, {     -8.157000    14.128338     0.000000 }, {      0.000000     0.000000    25.510000 }]
Zn     9.173607     4.122508     0.000000     0.727760
Zn     7.140393     4.122508    17.006752     0.727777
Zn     8.157000     5.883323     8.503248     0.727849
Zn    -1.016607    10.005830     0.000000     0.727760
Zn     1.016607    10.005830    17.006752     0.727777
Zn     0.000000     8.245015     8.503248     0.727849
Cu     4.078500     7.064169     0.000000     0.242271
Cu    -4.078500     7.064169    17.006752     0.242309
Cu     8.157000     0.000000     8.503248     0.242511
H      9.738642     1.490540     1.352030     0.087830
H      1.907107    13.373885     0.813769     0.136572
H      9.798188     0.226053    22.464106     0.144297
H      9.378103     2.414533    23.109509     0.095350
H      2.309247    11.784447    24.760006     0.301503
H      2.862291    10.151211    20.844221     0.105794
H      3.704094     8.037611    20.721773     0.116329
H      3.030325     9.970368    24.841638     0.094947
H      8.468597     8.530690    23.254916     0.108704
H      4.578524     4.949157    18.358782     0.087813
H      2.471571     5.789793    17.820521     0.136671
H      3.453674     5.529831    13.960858     0.144233
H      5.558995     4.799396    14.606261     0.095603
H      0.894007     6.236248    16.256758     0.301584
H     -0.796939     6.573916    12.340973     0.105908
H     -3.048271     6.901693    12.218525     0.116247
H     -1.037570     6.518815    16.338390     0.095011
H     11.310496     2.528973    14.751668     0.108732
H     10.153834     7.688642     9.855278     0.087837
H     -4.378678     9.092998     9.317017     0.136514
H     11.219138     8.372453     5.457354     0.144167
H      9.533902     6.914409     6.102757     0.095181
H     -3.203254    10.235981     7.753254     0.301481
H     -2.065352    11.531549     3.837469     0.105950
H     -0.655823    13.317371     3.715021     0.116343
H     -1.992755    11.767493     7.834886     0.094885
H      4.691906     3.068675     6.248164     0.108498
H     -1.581642    12.637798     1.352030     0.087830
H      6.249893     0.754453     0.813769     0.136572
H     -1.641188    13.902285    22.464106     0.144297
H     -1.221103    11.713805    23.109509     0.095350
H      5.847753     2.343891    24.760006     0.301503
H      5.294709     3.977127    20.844221     0.105794
H      4.452906     6.090727    20.721773     0.116329
H      5.126674     4.157970    24.841638     0.094947
H     -0.311597     5.597648    23.254916     0.108704
H      3.578476     9.179181    18.358782     0.087813
H      5.685429     8.338545    17.820521     0.136671
H      4.703326     8.598507    13.960858     0.144233
H      2.598004     9.328942    14.606261     0.095603
H      7.262993     7.892090    16.256758     0.301584
H      8.953939     7.554422    12.340973     0.105908
H     11.205271     7.226645    12.218525     0.116247
H      9.194570     7.609523    16.338390     0.095011
H     -3.153496    11.599365    14.751668     0.108732
H     -1.996834     6.439696     9.855278     0.087837
H     12.535678     5.035340     9.317017     0.136514
H     -3.062138     5.755885     5.457354     0.144167
H     -1.376902     7.213929     6.102757     0.095181
H     11.360254     3.892357     7.753254     0.301481
H     10.222352     2.596789     3.837469     0.105950
H      8.812823     0.810967     3.715021     0.116343
H     10.149755     2.360845     7.834886     0.094885
H      3.465094    11.059663     6.248164     0.108498
H      1.581642    12.637798    15.654722     0.087850
H     10.064107     0.754453    16.192983     0.136519
H      1.641188    13.902285    20.052646     0.144244
H      1.221103    11.713805    19.407243     0.095229
H     10.466247     2.343891    17.756746     0.301456
H     11.019291     3.977127    21.672531     0.105946
H     11.861094     6.090727    21.794979     0.116317
H     11.187325     4.157970    17.675114     0.094862
H      0.311597     5.597648    19.261836     0.108447
H     -3.578476     9.179181    24.157970     0.087957
H     10.628571     8.338545    24.696231     0.136650
H     -4.703326     8.598507     3.045894     0.144337
H     -2.598005     9.328942     2.400491     0.095467
H      9.051007     7.892090     0.749994     0.301584
H      7.360061     7.554422     4.665779     0.105888
H      5.108729     7.226645     4.788227     0.116398
H      7.119430     7.609523     0.668362     0.094986
H      3.153496    11.599365     2.255084     0.108750
H      1.996834     6.439696     7.151218     0.087671
H      3.778322     5.035340     7.689479     0.136588
H      3.062138     5.755885    11.549142     0.144115
H      1.376902     7.213929    10.903739     0.095435
H      4.953746     3.892357     9.253242     0.301526
H      6.091648     2.596789    13.169027     0.105811
H      7.501177     0.810967    13.291475     0.116199
H      6.164245     2.360845     9.171610     0.094986
H     -3.465094    11.059663    10.758332     0.108736
H      6.575358     1.490540    15.654722     0.087850
H     -1.907107    13.373885    16.192983     0.136519
H      6.515812     0.226053    20.052646     0.144244
H      6.935897     2.414533    19.407243     0.095229
H     -2.309247    11.784447    17.756746     0.301456
H     -2.862291    10.151211    21.672531     0.105946
H     -3.704094     8.037611    21.794979     0.116317
H     -3.030325     9.970368    17.675114     0.094862
H      7.845403     8.530690    19.261836     0.108447
H     11.735476     4.949157    24.157970     0.087957
H     -2.471571     5.789793    24.696231     0.136650
H     12.860326     5.529831     3.045894     0.144337
H     10.755004     4.799396     2.400491     0.095467
H     -0.894007     6.236248     0.749994     0.301584
H      0.796939     6.573916     4.665779     0.105888
H      3.048271     6.901693     4.788227     0.116398
H      1.037570     6.518815     0.668362     0.094986
H      5.003504     2.528973     2.255084     0.108750
H      6.160166     7.688642     7.151218     0.087672
H      4.378678     9.092998     7.689479     0.136588
H      5.094862     8.372453    11.549142     0.144115
H      6.780098     6.914409    10.903739     0.095435
H      3.203254    10.235981     9.253242     0.301526
H      2.065352    11.531549    13.169027     0.105811
H      0.655823    13.317371    13.291475     0.116199
H      1.992755    11.767493     9.171610     0.094986
H     11.622094     3.068675    10.758332     0.108736
H      8.157000     5.052294    21.258248     0.119760
H      8.157000     9.663783    21.258248     0.098532
H      8.453915     4.538022    12.755000     0.119776
H     12.447582     2.232277    12.755000     0.098485
H      7.860085     4.538022     4.251752     0.119711
H      3.866418     2.232277     4.251752     0.098527
H      0.000000     9.076044    21.258248     0.119760
H      0.000000     4.464555    21.258248     0.098532
H     -0.296915     9.590316    12.755000     0.119776
H     -4.290582    11.896061    12.755000     0.098485
H      0.296915     9.590316     4.251752     0.119711
H      4.290582    11.896061     4.251752     0.098526
C      9.734564     1.231991     0.436221     0.086818
C      1.816564    14.019550     0.122448    -0.257680
C      1.918526    13.653626    24.346744     0.323557
C      9.804714     0.463409    23.382466    -0.222369
C      9.542059     1.760391    23.780422     0.098637
C      2.416103    11.751952    22.859511     0.514003
C      2.890025    10.334879    22.854409    -0.088893
C      3.077636     9.690627    21.645235    -0.067584
C      3.549111     8.444508    21.566154    -0.172536
C      3.809319     7.745155    22.756451     0.154919
C      3.169810     9.579013    23.989604     0.041932
C      8.559956     5.939553    23.749810     0.590182
C      8.356846     6.686942    22.438596    -0.031017
C      8.347058     8.048914    22.446249    -0.115763
C      4.356654     5.081963    17.442973     0.087677
C      3.076005     5.545373    17.129200    -0.257742
C      2.708124     5.640033    15.843496     0.323664
C      3.655967     5.405502    14.879218    -0.221895
C      4.910514     4.984478    15.277174     0.098257
C      0.812437     6.159955    14.356263     0.515264
C     -0.651744     6.458063    14.351161    -0.089085
C     -1.303489     6.617714    13.141987    -0.067366
C     -2.618397     6.832464    13.062906    -0.172086
C     -3.354158     6.956794    14.253202     0.155110
C     -1.446236     6.593695    15.486356     0.042211
C      9.020826     3.745422    15.246562     0.590206
C      9.769639     3.547626    13.935348    -0.030752
C     10.954035     2.875117    13.943001    -0.115813
C     10.379782     7.814384     8.939469     0.086898
C     -4.892569     8.691754     8.625696    -0.257650
C     -4.626650     8.963018     7.339992     0.323354
C     11.010319     8.259426     6.375714    -0.222285
C     10.018427     7.383469     6.773670     0.098718
C     -3.228541    10.344769     5.852759     0.514140
C     -2.238281    11.463733     5.847657    -0.088596
C     -1.774148    11.948335     4.638483    -0.067801
C     -0.930714    12.979704     4.559402    -0.172522
C     -0.455161    13.554727     5.749699     0.155074
C     -1.723574    12.083967     6.982852     0.041878
C      6.890218     4.443362     6.743058     0.589960
C      6.344515     3.893770     5.431844    -0.030639
C      5.169907     3.204307     5.439497    -0.115664
C     -1.577564    12.896347     0.436221     0.086818
C      6.340436     0.108788     0.122448    -0.257680
C      6.238474     0.474712    24.346744     0.323557
C     -1.647714    13.664929    23.382466    -0.222369
C     -1.385059    12.367947    23.780422     0.098637
C      5.740897     2.376386    22.859511     0.514003
C      5.266975     3.793459    22.854409    -0.088893
C      5.079364     4.437711    21.645235    -0.067584
C      4.607889     5.683830    21.566154    -0.172536
C      4.347681     6.383183    22.756451     0.154918
C      4.987190     4.549325    23.989604     0.041932
C     -0.402956     8.188785    23.749810     0.590182
C     -0.199846     7.441396    22.438596    -0.031017
C     -0.190058     6.079424    22.446249    -0.115763
C      3.800346     9.046375    17.442973     0.087677
C      5.080995     8.582965    17.129200    -0.257742
C      5.448876     8.488305    15.843496     0.323664
C      4.501033     8.722836    14.879218    -0.221895
C      3.246486     9.143860    15.277174     0.098257
C      7.344563     7.968383    14.356263     0.515264
C      8.808744     7.670275    14.351161    -0.089085
C      9.460489     7.510624    13.141987    -0.067366
C     10.775397     7.295874    13.062906    -0.172086
C     11.511158     7.171544    14.253202     0.155109
C      9.603236     7.534643    15.486356     0.042211
C     -0.863826    10.382916    15.246562     0.590206
C     -1.612639    10.580712    13.935348    -0.030752
C     -2.797035    11.253221    13.943001    -0.115813
C     -2.222783     6.313954     8.939469     0.086898
C     13.049569     5.436584     8.625696    -0.257650
C     12.783650     5.165320     7.339992     0.323354
C     -2.853319     5.868912     6.375714    -0.222285
C     -1.861427     6.744869     6.773670     0.098718
C     11.385541     3.783569     5.852759     0.514140
C     10.395281     2.664605     5.847657    -0.088596
C      9.931147     2.180003     4.638483    -0.067801
C      9.087714     1.148634     4.559402    -0.172521
C      8.612161     0.573611     5.749699     0.155073
C      9.880574     2.044371     6.982852     0.041878
C      1.266782     9.684976     6.743058     0.589960
C      1.812485    10.234568     5.431844    -0.030639
C      2.987093    10.924031     5.439497    -0.115664
C      1.577564    12.896347    16.570531     0.086876
C      9.973564     0.108788    16.884304    -0.257653
C     10.075526     0.474712    18.170008     0.323360
C      1.647714    13.664929    19.134286    -0.222198
C      1.385059    12.367947    18.736330     0.098770
C     10.573103     2.376386    19.657241     0.514107
C     11.047025     3.793459    19.662343    -0.088625
C     11.234636     4.437711    20.871517    -0.067823
C     11.706111     5.683830    20.950598    -0.172623
C     11.966319     6.383183    19.760301     0.155030
C     11.326810     4.549325    18.527148     0.041811
C      0.402956     8.188785    18.766942     0.590015
C      0.199847     7.441396    20.078156    -0.030662
C      0.190058     6.079424    20.070503    -0.115687
C     -3.800346     9.046375    25.073779     0.087450
C     11.233005     8.582965    25.387552    -0.257702
C     10.865124     8.488305     1.163256     0.323799
C     -4.501033     8.722836     2.127534    -0.222199
C     -3.246486     9.143860     1.729578     0.098493
C      8.969437     7.968383     2.650489     0.514481
C      7.505256     7.670275     2.655591    -0.088876
C      6.853511     7.510624     3.864765    -0.067381
C      5.538603     7.295874     3.943846    -0.172314
C      4.802842     7.171544     2.753549     0.155115
C      6.710764     7.534643     1.520396     0.042121
C      0.863826    10.382916     1.760190     0.590125
C      1.612639    10.580712     3.071404    -0.031026
C      2.797035    11.253221     3.063751    -0.115759
C      2.222782     6.313954     8.067027     0.087067
C      3.264431     5.436584     8.380800    -0.257718
C      3.530350     5.165320     9.666504     0.323417
C      2.853319     5.868912    10.630782    -0.222155
C      1.861427     6.744869    10.232826     0.098346
C      4.928459     3.783569    11.153737     0.514820
C      5.918719     2.664605    11.158839    -0.089092
C      6.382852     2.180003    12.368013    -0.067557
C      7.226286     1.148634    12.447094    -0.172217
C      7.701839     0.573611    11.256798     0.154950
C      6.433426     2.044371    10.023644     0.042080
C     -1.266782     9.684976    10.263438     0.590211
C     -1.812485    10.234568    11.574652    -0.030722
C     -2.987093    10.924031    11.566999    -0.115796
C      6.579436     1.231991    16.570531     0.086876
C     -1.816564    14.019550    16.884304    -0.257652
C     -1.918526    13.653626    18.170008     0.323360
C      6.509286     0.463409    19.134286    -0.222198
C      6.771941     1.760391    18.736330     0.098770
C     -2.416103    11.751952    19.657241     0.514107
C     -2.890025    10.334879    19.662343    -0.088625
C     -3.077636     9.690627    20.871517    -0.067823
C     -3.549111     8.444508    20.950598    -0.172623
C     -3.809319     7.745155    19.760301     0.155031
C     -3.169810     9.579013    18.527148     0.041811
C      7.754044     5.939553    18.766942     0.590015
C      7.957153     6.686942    20.078156    -0.030662
C      7.966942     8.048914    20.070503    -0.115687
C     11.957346     5.081963    25.073779     0.087450
C     -3.076005     5.545373    25.387552    -0.257702
C     -2.708124     5.640033     1.163256     0.323799
C     12.658033     5.405502     2.127534    -0.222199
C     11.403486     4.984478     1.729578     0.098494
C     -0.812437     6.159955     2.650489     0.514481
C      0.651744     6.458063     2.655591    -0.088876
C      1.303489     6.617714     3.864765    -0.067381
C      2.618397     6.832464     3.943846    -0.172314
C      3.354158     6.956794     2.753549     0.155114
C      1.446236     6.593695     1.520396     0.042121
C      7.293174     3.745422     1.760190     0.590125
C      6.544361     3.547626     3.071404    -0.031026
C      5.359965     2.875117     3.063751    -0.115759
C      5.934217     7.814384     8.067027     0.087066
C      4.892569     8.691754     8.380800    -0.257718
C      4.626650     8.963018     9.666504     0.323417
C      5.303681     8.259426    10.630782    -0.222155
C      6.295573     7.383469    10.232826     0.098346
C      3.228541    10.344769    11.153737     0.514820
C      2.238281    11.463733    11.158839    -0.089092
C      1.774147    11.948335    12.368013    -0.067557
C      0.930714    12.979704    12.447094    -0.172217
C      0.455161    13.554727    11.256798     0.154950
C      1.723574    12.083967    10.023644     0.042080
C      9.423782     4.443362    10.263438     0.590211
C      9.969485     3.893770    11.574652    -0.030722
C     11.144093     3.204307    11.566999    -0.115795
C      8.157000     6.001718    21.258248    -0.126927
C      8.157000     8.711533    21.258248    -0.080118
C      9.276140     4.063310    12.755000    -0.127574
C     11.622909     2.708402    12.755000    -0.080162
C      7.037860     4.063310     4.251752    -0.127060
C      4.691091     2.708402     4.251752    -0.080164
C      0.000000     8.126620    21.258248    -0.126927
C     -0.000000     5.416805    21.258248    -0.080118
C     -1.119140    10.065028    12.755000    -0.127574
C     -3.465909    11.419936    12.755000    -0.080162
C      1.119140    10.065028     4.251752    -0.127061
C      3.465909    11.419936     4.251752    -0.080164
N      9.506983     2.137618    25.049800    -0.232243
N      2.227677    12.318498    24.065114    -0.427988
N      3.632312     8.311701    23.925574    -0.229055
N      5.254739     4.826240    16.546551    -0.232080
N      1.397294     6.039864    15.561865    -0.428012
N     -2.775011     6.826813    15.422326    -0.228913
N      9.709277     7.164480     8.043048    -0.232230
N     -3.624971     9.898314     7.058362    -0.427866
N     -0.857301    13.118162     6.918822    -0.229087
N     -1.349983    11.990720    25.049800    -0.232243
N      5.929323     1.809840    24.065114    -0.427988
N      4.524688     5.816637    23.925574    -0.229055
N      2.902261     9.302098    16.546551    -0.232080
N      6.759706     8.088474    15.561865    -0.428012
N     10.932011     7.301525    15.422326    -0.228913
N     -1.552277     6.963858     8.043048    -0.232230
N     11.781971     4.230024     7.058362    -0.427866
N      9.014301     1.010176     6.918822    -0.229086
N      1.349983    11.990720    17.466952    -0.232297
N     10.384677     1.809840    18.451638    -0.427900
N     11.789312     5.816637    18.591178    -0.229146
N     -2.902261     9.302098     0.460200    -0.232014
N      9.554294     8.088474     1.444886    -0.427851
N      5.381989     7.301525     1.584426    -0.228919
N      1.552277     6.963858     8.963449    -0.232245
N      4.532029     4.230024     9.948135    -0.428118
N      7.299699     1.010176    10.087674    -0.229004
N      6.807017     2.137618    17.466952    -0.232297
N     -2.227677    12.318498    18.451638    -0.427900
N     -3.632312     8.311701    18.591178    -0.229146
N     11.059261     4.826240     0.460200    -0.232014
N     -1.397294     6.039864     1.444886    -0.427851
N      2.775011     6.826813     1.584426    -0.228919
N      6.604723     7.164480     8.963449    -0.232245
N      3.624971     9.898314     9.948135    -0.428118
N      0.857301    13.118162    10.087674    -0.229004
O      2.366346    12.338278    21.841662    -0.464407
O      8.779379     4.728755    23.671494    -0.535080
O      8.621949     6.586631    24.782965    -0.588185
O      1.345089     5.909884    13.338414    -0.464293
O      7.862532     4.160796    15.168246    -0.535210
O      9.550216     3.368196    16.279717    -0.587994
O     -3.711435    10.008515     4.834910    -0.464662
O      7.829089     5.238788     6.664743    -0.535192
O      6.298835     4.173511     7.776213    -0.587999
O      5.790654     1.790060    21.841662    -0.464407
O     -0.622379     9.399583    23.671494    -0.535080
O     -0.464949     7.541707    24.782965    -0.588185
O      6.811911     8.218454    13.338414    -0.464293
O      0.294468     9.967542    15.168246    -0.535210
O     -1.393216    10.760142    16.279717    -0.587994
O     11.868435     4.119823     4.834910    -0.464662
O      0.327911     8.889550     6.664743    -0.535192
O      1.858165     9.954827     7.776213    -0.587999
O     10.523346     1.790060    20.675090    -0.464521
O      0.622379     9.399583    18.845257    -0.535084
O      0.464949     7.541707    17.733787    -0.588186
O      9.502089     8.218454     3.668338    -0.463866
O     -0.294468     9.967542     1.838506    -0.535196
O      1.393216    10.760142     0.727035    -0.587961
O      4.445565     4.119823    12.171586    -0.464991
O     -0.327911     8.889550    10.341754    -0.535199
O     -1.858165     9.954827     9.230283    -0.588038
O     -2.366346    12.338278    20.675090    -0.464521
O      7.534621     4.728755    18.845257    -0.535085
O      7.692051     6.586631    17.733787    -0.588186
O     -1.345089     5.909884     3.668338    -0.463866
O      8.451468     4.160796     1.838506    -0.535196
O      6.763784     3.368196     0.727035    -0.587961
O      3.711435    10.008515    12.171586    -0.464991
O      8.484911     5.238788    10.341754    -0.535199
O     10.015165     4.173511     9.230283    -0.588038

The following XYZ coordinates are in angstroms. Other properties are in atomic units.
The sperically averaged electron density of each atom fit to a function of the form exp(a - br)
eigen_1, eigen_2 and eigen_3 are the three eigenvalues of traceless quadrupole moment tensor
  atom number  atomic symbol              X              Y              Z     net charge C6 coefficient C8 coefficient C10 coefficient fluctuating dipole atomic polarizability isotropic forcefield polarizability              a              b squared Pearson coefficient          <r^3>          <r^4>         wp_QDO          m_QDO          q_QDO       dipole_x       dipole_y       dipole_z         dipole            Qxy            Qxz            Qyz     Q(x^2-y^2)  Q(3z^2 - R^2)        eigen_1        eigen_2        eigen_3 static polarizability      alpha(xx)      alpha(xy)      alpha(xz)      alpha(yy)      alpha(yz)      alpha(zz) atomic spin moment
            1             Zn       9.173607       4.122508       0.000000       0.727760     100.144629 0.22252308E+04  0.73872671E+05                                17.593329                           15.377566       0.404959       1.960087                    0.997575      49.524160     137.648183       0.462984       0.398503      -1.146108      -0.081005       0.046690       0.000013       0.093497      -0.024514      -0.013101      -0.022909       0.028492       0.215695      -0.069236      -0.007597       0.076833             20.679584      19.596984       2.957166      -1.361181      23.015730      -2.358601      19.426037           0.000167
            2             Zn       7.140393       4.122508      17.006752       0.727777     100.147748 0.22253088E+04  0.73876062E+05                                17.593851                           15.377957       0.404710       1.960015                    0.997576      49.525109     137.652509       0.462972       0.398509      -1.146101       0.080995       0.046679      -0.000003       0.093483       0.024552      -0.013189       0.022925       0.028475       0.215563      -0.069266      -0.007546       0.076811             20.680239      19.598034      -2.957458      -1.360837      23.016517       2.358151      19.426166           0.000156
            3             Zn       8.157000       5.883323       8.503248       0.727849     100.144979 0.22251477E+04  0.73869784E+05                                17.594097                           15.377821       0.404593       1.960002                    0.997574      49.524032     137.651139       0.462952       0.398531      -1.146079       0.000002      -0.093553      -0.000010       0.093553       0.000029       0.026448      -0.000073      -0.056674       0.215582      -0.069225      -0.007593       0.076819             20.681296      24.726457      -0.000262       2.722764      17.892371       0.000056      19.425062           0.000106
            4             Zn      -1.016607      10.005830       0.000000       0.727760     100.144632 0.22252309E+04  0.73872675E+05                                17.593329                           15.377566       0.404959       1.960087                    0.997575      49.524161     137.648187       0.462984       0.398503      -1.146108       0.081005      -0.046690       0.000013       0.093497      -0.024514       0.013101       0.022909       0.028492       0.215695      -0.069236      -0.007597       0.076833             20.679584      19.596985       2.957165       1.361181      23.015732       2.358601      19.426036           0.000167
            5             Zn       1.016607      10.005830      17.006752       0.727777     100.147748 0.22253088E+04  0.73876062E+05                                17.593851                           15.377957       0.404710       1.960015                    0.997576      49.525109     137.652508       0.462972       0.398509      -1.146101      -0.080995      -0.046679      -0.000003       0.093483       0.024552       0.013189      -0.022925       0.028475       0.215563      -0.069266      -0.007546       0.076811             20.680238      19.598034      -2.957458       1.360837      23.016515      -2.358151      19.426166           0.000156
            6             Zn       0.000000       8.245015       8.503248       0.727849     100.144982 0.22251477E+04  0.73869786E+05                                17.594098                           15.377822       0.404593       1.960003                    0.997574      49.524033     137.651143       0.462952       0.398531      -1.146079      -0.000002       0.093553      -0.000010       0.093553       0.000029      -0.026448       0.000073      -0.056674       0.215582      -0.069225      -0.007593       0.076819             20.681297      24.726457      -0.000261      -2.722764      17.892371      -0.000055      19.425062           0.000106
            7             Cu       4.078500       7.064169       0.000000       0.242271     100.905385 0.19178587E+04  0.61290152E+05                                18.572567                           15.104662       1.261407       2.166887                    0.998566      54.559678     148.343143       0.429631       0.446105      -1.115242      -0.000000       0.000000      -0.000026       0.000026      -0.016208       0.000000       0.000000       0.018726      -0.084444      -0.028148      -0.004644       0.032792             21.830460      17.206508      -3.511381       0.000000      13.153464       0.000000      35.131406           0.014802
            8             Cu      -4.078500       7.064169      17.006752       0.242309     100.906539 0.19178609E+04  0.61290408E+05                                18.573107                           15.104886       1.261186       2.166832                    0.998570      54.558828     148.342382       0.429617       0.446117      -1.115231      -0.000000      -0.000000       0.000117       0.000117       0.016234       0.000000       0.000000       0.018629      -0.084336      -0.028112      -0.004660       0.032772             21.831461      17.206832       3.511407       0.000000      13.153763       0.000000      35.133788           0.014046
            9             Cu       8.157000       0.000000       8.503248       0.242511     100.888970 0.19174371E+04  0.61273212E+05                                18.570839                           15.103092       1.261196       2.166879                    0.998569      54.553726     148.321993       0.429650       0.446110      -1.115241      -0.000000      -0.000000      -0.000089       0.000089       0.000055      -0.000000       0.000000      -0.037284      -0.084388      -0.028129      -0.004577       0.032707             21.828671      11.125026      -0.000027       0.000000      19.232464       0.000000      35.128521           0.012287
           10              H       9.738642       1.490540       1.352030       0.087830       1.139570 0.79896899E+01  0.78486473E+02                                 1.811182                            1.655372      -0.860820       2.458557                    0.998223       3.588046      10.079529       0.484784       1.286153      -0.707364       0.001763       0.013459       0.045632       0.047608      -0.002841       0.003032       0.000517      -0.019405       0.045330      -0.017951       0.002554       0.015396              1.911224       1.351663      -0.010635      -0.022043       1.693744       0.394506       2.688265           0.000054
           11              H       1.907107      13.373885       0.813769       0.136572       1.051230 0.74873152E+01  0.72752466E+02                                 1.742734                            1.624868      -1.120932       2.352920                    0.996781       3.561692      10.125229       0.476698       1.322335      -0.698752       0.000132      -0.024146       0.022129       0.032753      -0.004621      -0.002347      -0.000308      -0.016017       0.034358      -0.015179       0.003508       0.011671              1.812578       1.317618      -0.089884       0.055247       2.092217      -0.486202       2.027898           0.000038
           12              H       9.798188       0.226053      22.464106       0.144297       1.012273 0.71276676E+01  0.68686367E+02                                 1.714636                            1.595559      -1.344491       2.245220                    0.995589       3.667832      10.521133       0.474541       1.339397      -0.693721      -0.001221      -0.006141      -0.035469       0.036018      -0.001846       0.008990      -0.000418      -0.000463       0.032847      -0.010115      -0.004823       0.014938              1.784580       1.301234      -0.052321      -0.051461       1.716916       0.185675       2.335589           0.000008
           13              H       9.378103       2.414533      23.109509       0.095350       1.174051 0.82578939E+01  0.82419577E+02                                 1.889282                            1.713170      -1.237863       2.281368                    0.995206       3.830682      11.120462       0.460450       1.332794      -0.695767      -0.010363       0.031005      -0.036651       0.049112      -0.002491       0.008264      -0.004865      -0.014573       0.029655      -0.015018       0.000066       0.014952              2.021545       1.462300      -0.125334       0.056238       2.451915      -0.615016       2.150419           0.000044
           14              H       2.309247      11.784447      24.760006       0.301503       0.637985 0.39859135E+01  0.33680295E+02                                 1.341466                            1.253540      -1.443815       2.284863                    0.997051       2.891580       8.127312       0.490318       1.478360      -0.667478       0.003170      -0.015734       0.021443       0.026784      -0.005881       0.004376       0.004023      -0.017456       0.007472      -0.013589       0.003295       0.010295              1.412824       1.081355      -0.110788      -0.055389       1.632618      -0.229897       1.524499          -0.000035
           15              H       2.862291      10.151211      20.844221       0.105794       1.234978 0.90652091E+01  0.92110291E+02                                 1.917140                            1.768617      -1.206498       2.296442                    0.995022       3.778711      10.873593       0.465859       1.293960      -0.704745      -0.010993       0.014990      -0.031813       0.036846      -0.004653       0.000473      -0.003747      -0.000418       0.045820      -0.012483      -0.003456       0.015939              2.013424       1.571897      -0.266883       0.245315       2.009847      -0.426759       2.458529           0.000194
           16              H       3.704094       8.037611      20.721773       0.116329       1.004669 0.71400632E+01  0.68646170E+02                                 1.702761                            1.596096      -0.986897       2.410104                    0.997544       3.557324      10.100909       0.476151       1.337973      -0.695821       0.005033      -0.011024      -0.031704       0.033941      -0.007146      -0.002017       0.002522      -0.013961       0.036013      -0.016020       0.002929       0.013091              1.771083       1.438339      -0.227678      -0.148054       1.697130       0.308363       2.177780           0.000091
           17              H       3.030325       9.970368      24.841638       0.094947       1.355546 0.98869600E+01  0.10266697E+03                                 2.033385                            1.841655      -1.431095       2.188959                    0.992222       3.932329      11.440674       0.458514       1.286427      -0.705748      -0.008437       0.015787       0.039754       0.043598      -0.001672       0.005089       0.002568      -0.016002       0.014979      -0.012330       0.004169       0.008161              2.154088       1.685836      -0.357946      -0.336313       2.138051       0.513178       2.638376          -0.000084
           18              H       8.468597       8.530690      23.254916       0.108704       1.241564 0.91582332E+01  0.91634368E+02                                 1.808075                            1.693885      -1.018731       2.382826                    0.998272       3.415080       9.196780       0.521041       1.174863      -0.735034       0.001028       0.022681       0.031442       0.038783      -0.000069       0.002426       0.010414      -0.025941       0.010894      -0.015195      -0.003324       0.018519              1.852686       1.508498       0.070161       0.206826       1.672046       0.357627       2.377514           0.000024
           19              H       4.578524       4.949157      18.358782       0.087813       1.138759 0.79818021E+01  0.78382222E+02                                 1.809697                            1.654084      -0.858792       2.459493                    0.998253       3.585358      10.067151       0.485226       1.285420      -0.707531       0.010829      -0.008227       0.045723       0.047702      -0.006995      -0.001044      -0.002867       0.014414       0.045146      -0.017850       0.002518       0.015332              1.909590       1.616028      -0.142597       0.352265       1.426887      -0.177972       2.685853           0.000048
           20              H       2.471571       5.789793      17.820521       0.136671       1.050221 0.74782047E+01  0.72640645E+02                                 1.741605                            1.623880      -1.118502       2.354126                    0.996818       3.559168      10.115894       0.476850       1.322336      -0.698763      -0.020923       0.012009       0.022099       0.032717      -0.004561       0.000937       0.002260       0.016107       0.034347      -0.015200       0.003517       0.011683              1.811354       1.974966      -0.290150      -0.448302       1.432572       0.195077       2.026525           0.000040
           21              H       3.453674       5.529831      13.960858       0.144233       1.012814 0.71325816E+01  0.68749317E+02                                 1.715599                            1.596374      -1.347565       2.243938                    0.995547       3.669646      10.529408       0.474275       1.339843      -0.693625      -0.004724       0.004111      -0.035559       0.036106       0.000789      -0.004857      -0.007550       0.003353       0.032620      -0.010023      -0.004855       0.014878              1.785627       1.659206      -0.153967       0.186742       1.360480      -0.048340       2.337195          -0.000020
           22              H       5.558995       4.799396      14.606261       0.095603       1.173297 0.82522178E+01  0.82354653E+02                                 1.889055                            1.713029      -1.239567       2.280892                    0.995180       3.830043      11.120644       0.460255       1.333491      -0.695626       0.032021      -0.006567      -0.036617       0.049084      -0.004962      -0.008342      -0.004737       0.011601       0.029479      -0.014928       0.000008       0.014920              2.021255       2.312711      -0.365758      -0.560521       1.600999       0.258690       2.150056           0.000003
           23              H       0.894007       6.236248      16.256758       0.301584       0.637507 0.39822729E+01  0.33642684E+02                                 1.340989                            1.253128      -1.442617       2.285526                    0.997062       2.890372       8.123751       0.490293       1.478737      -0.667419      -0.015187       0.005154       0.021435       0.026771      -0.004609       0.001265      -0.005814       0.018877       0.007349      -0.013567       0.003296       0.010271              1.412289       1.590071      -0.183193      -0.171343       1.122869       0.162834       1.523928          -0.000035
           24              H      -0.796939       6.573916      12.340973       0.105908       1.233697 0.90536389E+01  0.91963234E+02                                 1.915904                            1.767571      -1.205915       2.296880                    0.995023       3.776248      10.864715       0.465965       1.294082      -0.704730       0.018430       0.002012      -0.031864       0.036865       0.002136      -0.003484       0.001476       0.008249       0.045727      -0.012457      -0.003455       0.015912              2.012051       2.129960      -0.056140      -0.491784       1.449451       0.000958       2.456744           0.000113
           25              H      -3.048271       6.901693      12.218525       0.116247       1.005157 0.71445584E+01  0.68705143E+02                                 1.703801                            1.596970      -0.990130       2.408697                    0.997505       3.559104      10.109499       0.475820       1.338595      -0.695690      -0.012069       0.001164      -0.031780       0.034015      -0.002449       0.003138       0.000533       0.019287       0.035801      -0.015947       0.002953       0.012994              1.772218       1.830714       0.001777       0.341501       1.306480      -0.025997       2.179459           0.000061
           26              H      -1.037570       6.518815      16.338390       0.095011       1.354679 0.98790461E+01  0.10255974E+03                                 2.032178                            1.840666      -1.430481       2.189254                    0.992221       3.930521      11.432375       0.458752       1.286075      -0.705827       0.017862      -0.000574       0.039781       0.043611      -0.006104      -0.000313      -0.005680       0.010861       0.015045      -0.012326       0.004155       0.008171              2.152732       2.333362      -0.016826       0.612011       1.488173       0.034621       2.636660          -0.000067
           27              H      11.310496       2.528973      14.751668       0.108732       1.241361 0.91566397E+01  0.91617033E+02                                 1.808150                            1.693957      -1.019027       2.382814                    0.998270       3.414702       9.196543       0.520914       1.175168      -0.734966       0.019130      -0.012264       0.031473       0.038819      -0.011206       0.007808      -0.007302       0.013063       0.010886      -0.015190      -0.003329       0.018520              1.852770       1.570464      -0.105893       0.206277       1.610218      -0.357946       2.377626           0.000007
           28              H      10.153834       7.688642       9.855278       0.087837       1.139661 0.79905481E+01  0.78496753E+02                                 1.811257                            1.655446      -0.861074       2.458448                    0.998224       3.588064      10.079590       0.484782       1.286129      -0.707369      -0.012522      -0.005177       0.045613       0.047583       0.009819      -0.001997       0.002346       0.004767       0.045299      -0.017941       0.002553       0.015388              1.911293       1.599099       0.153457      -0.330651       1.446453      -0.216352       2.688326           0.000019
           29              H      -4.378678       9.092998       9.317017       0.136514       1.051164 0.74866006E+01  0.72741614E+02                                 1.742441                            1.624622      -1.119749       2.353352                    0.996786       3.561429      10.123222       0.476822       1.322061      -0.698809       0.020910       0.012222       0.022155       0.032825       0.009213       0.001421      -0.001870      -0.000001       0.034371      -0.015145       0.003473       0.011673              1.812256       1.820415       0.380239       0.393313       1.588855       0.290859       2.027500           0.000012
           30              H      11.219138       8.372453       5.457354       0.144167       1.012864 0.71328344E+01  0.68748621E+02                                 1.715268                            1.596104      -1.344902       2.244965                    0.995581       3.669193      10.525996       0.474474       1.339342      -0.693728       0.005942       0.002063      -0.035466       0.036019       0.001118      -0.004112       0.007988      -0.002923       0.032851      -0.010095      -0.004833       0.014927              1.785256       1.568244       0.206289      -0.135190       1.450951      -0.137506       2.336572          -0.000006
           31              H       9.533902       6.914409       6.102757       0.095181       1.174624 0.82627782E+01  0.82479468E+02                                 1.889763                            1.713576      -1.236917       2.281671                    0.995220       3.831771      11.123913       0.460441       1.332637      -0.695796      -0.021692      -0.024509      -0.036696       0.049172       0.007555       0.000101       0.009550       0.002993       0.029544      -0.014983       0.000081       0.014901              2.022078       2.096575       0.491407       0.504668       1.818721       0.356349       2.150939           0.000022
           32              H      -3.203254      10.235981       7.753254       0.301481       0.637735 0.39837458E+01  0.33654833E+02                                 1.340707                            1.252886      -1.442511       2.285453                    0.997072       2.890357       8.120988       0.490668       1.477619      -0.667613       0.012051       0.010613       0.021451       0.026796       0.010523      -0.005672       0.001796      -0.001463       0.007461      -0.013616       0.003309       0.010308              1.411980       1.398024       0.293810       0.226577       1.314362       0.066923       1.523555          -0.000037
           33              H      -2.065352      11.531549       3.837469       0.105950       1.234345 0.90599686E+01  0.92047558E+02                                 1.916847                            1.768390      -1.207347       2.296235                    0.995012       3.777974      10.872387       0.465758       1.294376      -0.704659      -0.007487      -0.016971      -0.031757       0.036777       0.002508       0.003018       0.002260      -0.007896       0.045833      -0.012508      -0.003432       0.015940              2.013091       1.669014       0.323003       0.246830       1.912215       0.425643       2.458043           0.000160
           34              H      -0.655823      13.317371       3.715021       0.116343       1.005107 0.71441867E+01  0.68700042E+02                                 1.703644                            1.596847      -0.987728       2.409753                    0.997535       3.559093      10.109051       0.475879       1.338460      -0.695714       0.007048       0.009882      -0.031702       0.033946       0.009595      -0.001128      -0.002982      -0.005376       0.035809      -0.015962       0.002959       0.013003              1.772055       1.435926       0.226103      -0.193196       1.701100      -0.282664       2.179140           0.000092
           35              H      -1.992755      11.767493       7.834886       0.094885       1.355756 0.98884791E+01  0.10268048E+03                                 2.033043                            1.841377      -1.432929       2.188110                    0.992202       3.932230      11.438003       0.458733       1.285841      -0.705871      -0.009496      -0.015182       0.039759       0.043605       0.007758      -0.004785       0.003129       0.005085       0.015016      -0.012334       0.004160       0.008174              2.153699       1.714732       0.374655      -0.276197       2.108471      -0.547694       2.637894          -0.000084
           36              H       4.691906       3.068675       6.248164       0.108498       1.241221 0.91546528E+01  0.91585080E+02                                 1.807335                            1.693233      -1.016254       2.383835                    0.998290       3.414865       9.194046       0.521315       1.174419      -0.735140      -0.020279      -0.010454       0.031569       0.038950       0.011258      -0.010227      -0.003102       0.012840       0.010874      -0.015182      -0.003325       0.018507              1.851919       1.691226       0.035695      -0.412842       1.488090       0.000365       2.376440          -0.000023
           37              H      -1.581642      12.637798       1.352030       0.087830       1.139570 0.79896855E+01  0.78486420E+02                                 1.811182                            1.655372      -0.860819       2.458557                    0.998223       3.588045      10.079526       0.484784       1.286153      -0.707364      -0.001763      -0.013459       0.045632       0.047608      -0.002841      -0.003032      -0.000517      -0.019405       0.045330      -0.017951       0.002554       0.015396              1.911224       1.351663      -0.010635       0.022043       1.693743      -0.394506       2.688264           0.000054
           38              H       6.249893       0.754453       0.813769       0.136572       1.051230 0.74873140E+01  0.72752455E+02                                 1.742734                            1.624869      -1.120932       2.352920                    0.996781       3.561692      10.125231       0.476697       1.322336      -0.698752      -0.000132       0.024146       0.022129       0.032753      -0.004621       0.002347       0.000308      -0.016017       0.034358      -0.015179       0.003508       0.011671              1.812578       1.317618      -0.089884      -0.055247       2.092217       0.486202       2.027898           0.000038
           39              H      -1.641188      13.902285      22.464106       0.144297       1.012273 0.71276676E+01  0.68686367E+02                                 1.714636                            1.595559      -1.344491       2.245220                    0.995589       3.667832      10.521133       0.474541       1.339397      -0.693721       0.001221       0.006141      -0.035469       0.036018      -0.001846      -0.008990       0.000418      -0.000463       0.032847      -0.010115      -0.004823       0.014938              1.784580       1.301234      -0.052321       0.051461       1.716916      -0.185675       2.335589           0.000008
           40              H      -1.221103      11.713805      23.109509       0.095350       1.174050 0.82578926E+01  0.82419561E+02                                 1.889281                            1.713170      -1.237863       2.281368                    0.995206       3.830682      11.120462       0.460450       1.332794      -0.695767       0.010363      -0.031005      -0.036651       0.049112      -0.002491      -0.008264       0.004865      -0.014573       0.029655      -0.015018       0.000066       0.014952              2.021545       1.462300      -0.125334      -0.056238       2.451915       0.615016       2.150419           0.000044
           41              H       5.847753       2.343891      24.760006       0.301503       0.637986 0.39859171E+01  0.33680330E+02                                 1.341466                            1.253541      -1.443815       2.284863                    0.997051       2.891581       8.127313       0.490318       1.478359      -0.667479      -0.003170       0.015734       0.021443       0.026784      -0.005881      -0.004376      -0.004023      -0.017456       0.007472      -0.013589       0.003295       0.010295              1.412824       1.081355      -0.110788       0.055389       1.632618       0.229897       1.524499          -0.000035
           42              H       5.294709       3.977127      20.844221       0.105794       1.234978 0.90652086E+01  0.92110287E+02                                 1.917140                            1.768617      -1.206498       2.296442                    0.995022       3.778711      10.873594       0.465859       1.293961      -0.704745       0.010993      -0.014990      -0.031813       0.036846      -0.004653      -0.000473       0.003747      -0.000418       0.045820      -0.012483      -0.003456       0.015939              2.013424       1.571897      -0.266883      -0.245315       2.009847       0.426759       2.458529           0.000194
           43              H       4.452906       6.090727      20.721773       0.116329       1.004669 0.71400646E+01  0.68646183E+02                                 1.702761                            1.596096      -0.986897       2.410104                    0.997544       3.557324      10.100907       0.476151       1.337972      -0.695821      -0.005033       0.011024      -0.031704       0.033941      -0.007146       0.002017      -0.002522      -0.013961       0.036013      -0.016020       0.002929       0.013091              1.771083       1.438339      -0.227677       0.148054       1.697130      -0.308362       2.177779           0.000091
           44              H       5.126674       4.157970      24.841638       0.094947       1.355546 0.98869596E+01  0.10266697E+03                                 2.033385                            1.841655      -1.431095       2.188959                    0.992222       3.932329      11.440675       0.458514       1.286427      -0.705748       0.008437      -0.015787       0.039754       0.043598      -0.001672      -0.005089      -0.002568      -0.016002       0.014979      -0.012330       0.004169       0.008161              2.154088       1.685836      -0.357945       0.336312       2.138051      -0.513178       2.638377          -0.000084
           45              H      -0.311597       5.597648      23.254916       0.108704       1.241564 0.91582328E+01  0.91634360E+02                                 1.808074                            1.693884      -1.018732       2.382826                    0.998272       3.415080       9.196779       0.521042       1.174863      -0.735035      -0.001028      -0.022681       0.031442       0.038783      -0.000068      -0.002426      -0.010414      -0.025941       0.010894      -0.015195      -0.003324       0.018519              1.852686       1.508498       0.070161      -0.206826       1.672046      -0.357627       2.377513           0.000024
           46              H       3.578476       9.179181      18.358782       0.087813       1.138759 0.79817969E+01  0.78382158E+02                                 1.809696                            1.654083      -0.858791       2.459493                    0.998253       3.585357      10.067147       0.485226       1.285420      -0.707531      -0.010829       0.008227       0.045723       0.047702      -0.006995       0.001044       0.002867       0.014414       0.045146      -0.017850       0.002518       0.015332              1.909589       1.616028      -0.142597      -0.352265       1.426887       0.177972       2.685852           0.000048
           47              H       5.685429       8.338545      17.820521       0.136671       1.050220 0.74782004E+01  0.72640597E+02                                 1.741605                            1.623880      -1.118502       2.354126                    0.996818       3.559167      10.115893       0.476850       1.322337      -0.698763       0.020923      -0.012009       0.022099       0.032717      -0.004561      -0.000937      -0.002260       0.016107       0.034347      -0.015200       0.003517       0.011683              1.811354       1.974966      -0.290150       0.448302       1.432572      -0.195077       2.026525           0.000040
           48              H       4.703326       8.598507      13.960858       0.144233       1.012814 0.71325811E+01  0.68749316E+02                                 1.715600                            1.596374      -1.347565       2.243938                    0.995547       3.669646      10.529410       0.474275       1.339843      -0.693625       0.004724      -0.004111      -0.035559       0.036106       0.000789       0.004857       0.007550       0.003353       0.032620      -0.010023      -0.004855       0.014878              1.785627       1.659206      -0.153967      -0.186742       1.360480       0.048340       2.337195          -0.000020
           49              H       2.598004       9.328942      14.606261       0.095603       1.173297 0.82522178E+01  0.82354656E+02                                 1.889056                            1.713030      -1.239567       2.280892                    0.995180       3.830042      11.120643       0.460255       1.333492      -0.695626      -0.032021       0.006567      -0.036617       0.049084      -0.004962       0.008342       0.004737       0.011601       0.029479      -0.014928       0.000008       0.014920              2.021256       2.312712      -0.365759       0.560521       1.600999      -0.258690       2.150056           0.000003
           50              H       7.262993       7.892090      16.256758       0.301584       0.637507 0.39822722E+01  0.33642679E+02                                 1.340989                            1.253128      -1.442617       2.285526                    0.997062       2.890372       8.123752       0.490293       1.478737      -0.667419       0.015187      -0.005154       0.021436       0.026771      -0.004609      -0.001265       0.005814       0.018877       0.007349      -0.013567       0.003296       0.010271              1.412289       1.590071      -0.183193       0.171343       1.122869      -0.162834       1.523928          -0.000035
           51              H       8.953939       7.554422      12.340973       0.105908       1.233696 0.90536338E+01  0.91963173E+02                                 1.915904                            1.767571      -1.205915       2.296880                    0.995023       3.776247      10.864713       0.465965       1.294083      -0.704730      -0.018430      -0.002012      -0.031864       0.036865       0.002136       0.003484      -0.001476       0.008249       0.045727      -0.012457      -0.003455       0.015912              2.012051       2.129959      -0.056140       0.491784       1.449451      -0.000958       2.456743           0.000113
           52              H      11.205271       7.226645      12.218525       0.116247       1.005157 0.71445584E+01  0.68705143E+02                                 1.703801                            1.596970      -0.990130       2.408697                    0.997505       3.559104      10.109499       0.475820       1.338595      -0.695690       0.012069      -0.001164      -0.031780       0.034015      -0.002449      -0.003138      -0.000533       0.019287       0.035801      -0.015947       0.002953       0.012994              1.772218       1.830714       0.001777      -0.341501       1.306480       0.025997       2.179459           0.000061
           53              H       9.194570       7.609523      16.338390       0.095011       1.354680 0.98790504E+01  0.10255980E+03                                 2.032179                            1.840666      -1.430481       2.189254                    0.992221       3.930522      11.432379       0.458752       1.286075      -0.705827      -0.017862       0.000574       0.039781       0.043611      -0.006104       0.000313       0.005680       0.010861       0.015045      -0.012326       0.004155       0.008171              2.152732       2.333363      -0.016826      -0.612012       1.488174      -0.034621       2.636660          -0.000067
           54              H      -3.153496      11.599365      14.751668       0.108732       1.241361 0.91566366E+01  0.91616993E+02                                 1.808150                            1.693957      -1.019026       2.382814                    0.998270       3.414702       9.196542       0.520914       1.175168      -0.734966      -0.019130       0.012264       0.031473       0.038819      -0.011206      -0.007808       0.007302       0.013063       0.010886      -0.015190      -0.003329       0.018520              1.852769       1.570464      -0.105893      -0.206277       1.610218       0.357946       2.377626           0.000007
           55              H      -1.996834       6.439696       9.855278       0.087837       1.139661 0.79905453E+01  0.78496719E+02                                 1.811256                            1.655446      -0.861074       2.458449                    0.998224       3.588063      10.079587       0.484782       1.286129      -0.707369       0.012522       0.005177       0.045613       0.047583       0.009819       0.001997      -0.002346       0.004767       0.045299      -0.017941       0.002553       0.015388              1.911292       1.599099       0.153457       0.330652       1.446453       0.216352       2.688325           0.000019
           56              H      12.535678       5.035340       9.317017       0.136514       1.051163 0.74865965E+01  0.72741569E+02                                 1.742441                            1.624622      -1.119749       2.353351                    0.996786       3.561428      10.123221       0.476822       1.322061      -0.698809      -0.020910      -0.012222       0.022155       0.032825       0.009213      -0.001421       0.001870      -0.000001       0.034371      -0.015145       0.003473       0.011673              1.812257       1.820415       0.380239      -0.393314       1.588855      -0.290859       2.027500           0.000012
           57              H      -3.062138       5.755885       5.457354       0.144167       1.012864 0.71328344E+01  0.68748620E+02                                 1.715268                            1.596104      -1.344902       2.244965                    0.995581       3.669193      10.525996       0.474474       1.339342      -0.693728      -0.005942      -0.002063      -0.035466       0.036019       0.001118       0.004112      -0.007988      -0.002923       0.032851      -0.010095      -0.004833       0.014927              1.785256       1.568244       0.206289       0.135190       1.450951       0.137506       2.336572          -0.000006
           58              H      -1.376902       7.213929       6.102757       0.095181       1.174624 0.82627782E+01  0.82479468E+02                                 1.889763                            1.713576      -1.236917       2.281671                    0.995220       3.831771      11.123913       0.460441       1.332637      -0.695796       0.021692       0.024509      -0.036696       0.049172       0.007555      -0.000101      -0.009550       0.002993       0.029544      -0.014983       0.000081       0.014901              2.022078       2.096575       0.491407      -0.504668       1.818721      -0.356349       2.150939           0.000022
           59              H      11.360254       3.892357       7.753254       0.301481       0.637735 0.39837464E+01  0.33654838E+02                                 1.340707                            1.252885      -1.442511       2.285453                    0.997072       2.890357       8.120987       0.490668       1.477618      -0.667613      -0.012051      -0.010613       0.021451       0.026796       0.010523       0.005672      -0.001796      -0.001463       0.007461      -0.013616       0.003309       0.010308              1.411980       1.398024       0.293810      -0.226577       1.314362      -0.066923       1.523555          -0.000037
           60              H      10.222352       2.596789       3.837469       0.105950       1.234345 0.90599697E+01  0.92047571E+02                                 1.916848                            1.768390      -1.207347       2.296235                    0.995012       3.777974      10.872387       0.465758       1.294376      -0.704659       0.007487       0.016971      -0.031757       0.036777       0.002508      -0.003018      -0.002260      -0.007896       0.045833      -0.012508      -0.003432       0.015940              2.013091       1.669015       0.323003      -0.246830       1.912216      -0.425644       2.458043           0.000160
           61              H       8.812823       0.810967       3.715021       0.116343       1.005107 0.71441869E+01  0.68700044E+02                                 1.703644                            1.596847      -0.987728       2.409753                    0.997535       3.559093      10.109051       0.475879       1.338460      -0.695714      -0.007048      -0.009882      -0.031702       0.033946       0.009595       0.001128       0.002982      -0.005376       0.035809      -0.015962       0.002959       0.013003              1.772055       1.435926       0.226103       0.193197       1.701100       0.282664       2.179141           0.000092
           62              H      10.149755       2.360845       7.834886       0.094885       1.355756 0.98884796E+01  0.10268049E+03                                 2.033043                            1.841377      -1.432929       2.188110                    0.992202       3.932230      11.438002       0.458734       1.285841      -0.705871       0.009496       0.015182       0.039759       0.043605       0.007758       0.004785      -0.003129       0.005085       0.015016      -0.012334       0.004160       0.008174              2.153699       1.714732       0.374655       0.276197       2.108471       0.547694       2.637894          -0.000084
           63              H       3.465094      11.059663       6.248164       0.108498       1.241221 0.91546515E+01  0.91585064E+02                                 1.807335                            1.693233      -1.016254       2.383835                    0.998290       3.414865       9.194046       0.521315       1.174419      -0.735140       0.020279       0.010454       0.031569       0.038950       0.011258       0.010227       0.003102       0.012840       0.010874      -0.015182      -0.003325       0.018507              1.851918       1.691226       0.035695       0.412842       1.488090      -0.000365       2.376440          -0.000023
           64              H       1.581642      12.637798      15.654722       0.087850       1.139568 0.79897033E+01  0.78486575E+02                                 1.811180                            1.655374      -0.861053       2.458469                    0.998225       3.587942      10.079208       0.484784       1.286154      -0.707364       0.001769      -0.013424      -0.045623       0.047590       0.002848      -0.003026       0.000555      -0.019401       0.045304      -0.017946       0.002558       0.015388              1.911219       1.351669       0.010636       0.022037       1.693753       0.394506       2.688236           0.000042
           65              H      10.064107       0.754453      16.192983       0.136519       1.051046 0.74855870E+01  0.72729596E+02                                 1.742354                            1.624547      -1.119528       2.353466                    0.996790       3.561215      10.122595       0.476816       1.322117      -0.698798       0.000125       0.024219      -0.022158       0.032826       0.004607       0.002330      -0.000297      -0.015962       0.034380      -0.015149       0.003473       0.011676              1.812164       1.317395       0.089852      -0.055233       2.091692      -0.486008       2.027404           0.000038
           66              H       1.641188      13.902285      20.052646       0.144244       1.012415 0.71288524E+01  0.68700443E+02                                 1.714777                            1.595675      -1.344415       2.245249                    0.995592       3.668071      10.521924       0.474532       1.339371      -0.693726      -0.001194       0.006167       0.035482       0.036034       0.001835      -0.008995      -0.000436      -0.000474       0.032854      -0.010113      -0.004831       0.014944              1.784732       1.301315       0.052325       0.051468       1.717046       0.185715       2.335836           0.000010
           67              H       1.221103      11.713805      19.407243       0.095229       1.174187 0.82589740E+01  0.82432021E+02                                 1.889339                            1.713218      -1.236533       2.281894                    0.995228       3.830848      11.120602       0.460475       1.332693      -0.695789      -0.010389      -0.031033       0.036724       0.049189       0.002483      -0.008244      -0.004860      -0.014587       0.029576      -0.015003       0.000083       0.014919              2.021606       1.462333       0.125341      -0.056243       2.451999      -0.615050       2.150487           0.000044
           68              H      10.466247       2.343891      17.756746       0.301456       0.637784 0.39841356E+01  0.33659092E+02                                 1.340799                            1.252964      -1.442366       2.285502                    0.997075       2.890539       8.121729       0.490640       1.477660      -0.667605       0.003164       0.015744      -0.021448       0.026794       0.005895      -0.004388       0.004014      -0.017500       0.007473      -0.013618       0.003309       0.010309              1.412084       1.080893       0.110697       0.055336       1.631684      -0.229711       1.523674          -0.000028
           69              H      11.019291       3.977127      21.672531       0.105946       1.234562 0.90618426E+01  0.92071446E+02                                 1.917074                            1.768572      -1.207575       2.296121                    0.995010       3.778273      10.873568       0.465734       1.294375      -0.704659      -0.010963      -0.014979       0.031748       0.036777       0.004672      -0.000454      -0.003743      -0.000393       0.045828      -0.012505      -0.003434       0.015938              2.013352       1.571862       0.266870      -0.245283       2.009797      -0.426707       2.458397           0.000209
           70              H      11.861094       6.090727      21.794979       0.116317       1.004752 0.71408450E+01  0.68656336E+02                                 1.702928                            1.596239      -0.986421       2.410344                    0.997551       3.557655      10.102414       0.476100       1.338065      -0.695801       0.005021       0.011063       0.031710       0.033957       0.007144       0.002012       0.002516      -0.013946       0.035991      -0.016009       0.002929       0.013080              1.771266       1.438464       0.227716       0.148079       1.697302       0.308415       2.178033           0.000109
           71              H      11.187325       4.157970      17.675114       0.094862       1.356038 0.98909935E+01  0.10271366E+03                                 2.033350                            1.841628      -1.433071       2.188016                    0.992200       3.932782      11.440199       0.458694       1.285864      -0.705864      -0.008416      -0.015814      -0.039748       0.043598       0.001670      -0.005089       0.002575      -0.016009       0.015014      -0.012337       0.004164       0.008174              2.154046       1.685813       0.357920       0.336302       2.137982       0.513160       2.638341          -0.000076
           72              H       0.311597       5.597648      19.261836       0.108447       1.241641 0.91585312E+01  0.91633625E+02                                 1.807727                            1.693578      -1.016558       2.383635                    0.998287       3.415527       9.196331       0.521268       1.174399      -0.735143       0.001075      -0.022786      -0.031551       0.038933       0.000081      -0.002419       0.010402      -0.025935       0.010872      -0.015188      -0.003317       0.018505              1.852328       1.508235      -0.070132      -0.206782       1.671711       0.357471       2.377039           0.000031
           73              H      -3.578476       9.179181      24.157970       0.087957       1.138450 0.79795401E+01  0.78358264E+02                                 1.809751                            1.654143      -0.859341       2.459377                    0.998245       3.585175      10.068123       0.485064       1.285878      -0.707434       0.010783       0.008222      -0.045631       0.047603       0.006992       0.001044      -0.002867       0.014404       0.045176      -0.017849       0.002507       0.015342              1.909645       1.616099       0.142608      -0.352261       1.426943      -0.177967       2.685892           0.000059
           74              H      10.628571       8.338545      24.696231       0.136650       1.050235 0.74782686E+01  0.72640975E+02                                 1.741574                            1.623851      -1.118574       2.354058                    0.996815       3.559169      10.115674       0.476873       1.322278      -0.698775      -0.020928      -0.012005      -0.022127       0.032738       0.004559      -0.000942       0.002257       0.016075       0.034311      -0.015180       0.003508       0.011671              1.811321       1.974939       0.290148       0.448290       1.432549       0.195073       2.026474           0.000049
           75              H      -4.703326       8.598507       3.045894       0.144337       1.012451 0.71293878E+01  0.68708774E+02                                 1.714977                            1.595857      -1.345426       2.244853                    0.995571       3.668575      10.524554       0.474438       1.339574      -0.693681      -0.004677      -0.004105       0.035480       0.036022      -0.000770       0.004838      -0.007574       0.003369       0.032816      -0.010068      -0.004861       0.014930              1.784946       1.658636       0.153889      -0.186580       1.360084      -0.048286       2.336118          -0.000008
           76              H      -2.598005       9.328942       2.400491       0.095467       1.173462 0.82532300E+01  0.82363714E+02                                 1.888906                            1.712887      -1.237503       2.281665                    0.995206       3.829853      11.118450       0.460394       1.333106      -0.695707       0.032056       0.006549       0.036647       0.049127       0.004998       0.008355      -0.004725       0.011643       0.029538      -0.014970       0.000025       0.014944              2.021102       2.312523       0.365731       0.560489       1.600888       0.258687       2.149894           0.000021
           77              H       9.051007       7.892090       0.749994       0.301584       0.637714 0.39837510E+01  0.33657053E+02                                 1.341039                            1.253168      -1.443383       2.285136                    0.997057       2.890639       8.123750       0.490416       1.478282      -0.667495      -0.015201      -0.005111      -0.021441       0.026775       0.004616      -0.001295      -0.005811       0.018883       0.007425      -0.013576       0.003287       0.010289              1.412345       1.590147       0.183210       0.171365       1.122902       0.162846       1.523985          -0.000038
           78              H       7.360061       7.554422       4.665779       0.105888       1.234055 0.90567219E+01  0.92001284E+02                                 1.916143                            1.767763      -1.205793       2.296881                    0.995031       3.776838      10.866387       0.465988       1.293923      -0.704760       0.018469      -0.002009       0.031850       0.036872      -0.002137       0.003486       0.001483       0.008226       0.045766      -0.012455      -0.003469       0.015925              2.012323       2.130264       0.056150       0.491874       1.449601       0.000953       2.457104           0.000146
           79              H       5.108729       7.226645       4.788227       0.116398       1.004856 0.71419283E+01  0.68672014E+02                                 1.703288                            1.596542      -0.988122       2.409590                    0.997529       3.558317      10.105959       0.475954       1.338371      -0.695735      -0.012050      -0.001145       0.031711       0.033942       0.002473      -0.003161       0.000507       0.019321       0.035840      -0.015975       0.002954       0.013021              1.771658       1.830150      -0.001780      -0.341264       1.306177      -0.025970       2.178649           0.000077
           80              H       7.119430       7.609523       0.668362       0.094986       1.355174 0.98835641E+01  0.10262203E+03                                 2.032969                            1.841308      -1.430817       2.189128                    0.992225       3.931533      11.437505       0.458573       1.286384      -0.705760       0.017865       0.000581      -0.039779       0.043611       0.006093       0.000323      -0.005690       0.010881       0.014988      -0.012326       0.004167       0.008159              2.153618       2.334381       0.016831      -0.612403       1.488643       0.034650       2.637829          -0.000079
           81              H       3.153496      11.599365       2.255084       0.108750       1.241253 0.91553809E+01  0.91599217E+02                                 1.807839                            1.693674      -1.018493       2.382994                    0.998273       3.414575       9.195259       0.521046       1.174937      -0.735019       0.019117       0.012256      -0.031456       0.038797       0.011200      -0.007806      -0.007315       0.013063       0.010905      -0.015192      -0.003329       0.018521              1.852444       1.570203       0.105867      -0.206251       1.609961      -0.357878       2.377168           0.000003
           82              H       1.996834       6.439696       7.151218       0.087671       1.140067 0.79936143E+01  0.78531328E+02                                 1.811366                            1.655516      -0.860266       2.458669                    0.998231       3.588560      10.079978       0.484899       1.285744      -0.707450      -0.012576       0.005237      -0.045714       0.047701      -0.009823       0.001967       0.002370       0.004781       0.045295      -0.017946       0.002560       0.015386              1.911424       1.599156      -0.153466       0.330705       1.446500      -0.216392       2.688616           0.000031
           83              H       3.778322       5.035340       7.689479       0.136588       1.051317 0.74881273E+01  0.72762523E+02                                 1.742840                            1.624962      -1.121054       2.352888                    0.996781       3.561877      10.125994       0.476680       1.322344      -0.698749       0.020844      -0.012185      -0.022098       0.032731      -0.009259      -0.001444      -0.001876      -0.000010       0.034385      -0.015196       0.003517       0.011680              1.812689       1.820848      -0.380384      -0.393477       1.589195       0.290970       2.028024           0.000013
           84              H       3.062138       5.755885      11.549142       0.144115       1.013094 0.71349208E+01  0.68775982E+02                                 1.715754                            1.596509      -1.347117       2.244018                    0.995554       3.670040      10.530093       0.474322       1.339630      -0.693668       0.005962      -0.002065       0.035530       0.036086      -0.001103       0.004094       0.007979      -0.002972       0.032650      -0.010051      -0.004819       0.014870              1.785790       1.568642      -0.206382       0.135288       1.451319      -0.137594       2.337409          -0.000021
           85              H       1.376902       7.213929      10.903739       0.095435       1.174334 0.82607864E+01  0.82459207E+02                                 1.889866                            1.713680      -1.240300       2.280374                    0.995172       3.831819      11.126050       0.460276       1.333121      -0.695694      -0.021679       0.024433       0.036592       0.049050      -0.007517      -0.000078       0.009565       0.002929       0.029565      -0.014956       0.000047       0.014909              2.022184       2.096677      -0.491435      -0.504666       1.818825       0.356358       2.151049           0.000002
           86              H       4.953746       3.892357       9.253242       0.301526       0.637726 0.39840337E+01  0.33661585E+02                                 1.341330                            1.253427      -1.443175       2.285214                    0.997052       2.891138       8.126631       0.490217       1.478789      -0.667407       0.012070      -0.010580      -0.021440       0.026782      -0.010491       0.005661       0.001807      -0.001470       0.007385      -0.013579       0.003303       0.010277              1.412671       1.398709      -0.294036      -0.226744       1.314975       0.066957       1.524329          -0.000040
           87              H       6.091648       2.596789      13.169027       0.105811       1.234420 0.90604141E+01  0.92050402E+02                                 1.916692                            1.768258      -1.206390       2.296551                    0.995016       3.777869      10.870900       0.465859       1.294120      -0.704716      -0.007459       0.016969       0.031835       0.036838      -0.002520      -0.003004       0.002280      -0.007859       0.045787      -0.012487      -0.003441       0.015927              2.012911       1.668866      -0.322948      -0.246820       1.912025       0.425620       2.457843           0.000125
           88              H       7.501177       0.810967      13.291475       0.116199       1.005344 0.71462126E+01  0.68725111E+02                                 1.704009                            1.597148      -0.990227       2.408607                    0.997503       3.559598      10.111241       0.475796       1.338585      -0.695691       0.007034      -0.009880       0.031765       0.034001      -0.009576       0.001098      -0.002982      -0.005398       0.035793      -0.015946       0.002959       0.012987              1.772453       1.436186      -0.226183       0.193309       1.701446      -0.282811       2.179727           0.000071
           89              H       6.164245       2.360845       9.171610       0.094986       1.354822 0.98803892E+01  0.10257743E+03                                 2.032332                            1.840798      -1.430643       2.189160                    0.992219       3.930857      11.433653       0.458732       1.286084      -0.705824      -0.009456       0.015188      -0.039764       0.043604      -0.007754       0.004775       0.003118       0.005109       0.015037      -0.012328       0.004154       0.008173              2.152905       1.714191      -0.374461       0.276044       2.107701      -0.547379       2.636823          -0.000081
           90              H      -3.465094      11.059663      10.758332       0.108736       1.241264 0.91557264E+01  0.91605079E+02                                 1.808009                            1.693836      -1.018965       2.382844                    0.998271       3.414562       9.195850       0.520953       1.175117      -0.734978      -0.020177       0.010451      -0.031476       0.038821      -0.011258       0.010230      -0.003110       0.012875       0.010876      -0.015187      -0.003333       0.018520              1.852617       1.691862      -0.035727       0.413076       1.488594       0.000336       2.377395          -0.000029
           91              H       6.575358       1.490540      15.654722       0.087850       1.139567 0.79896990E+01  0.78486522E+02                                 1.811180                            1.655374      -0.861053       2.458469                    0.998225       3.587941      10.079205       0.484784       1.286155      -0.707364      -0.001769       0.013424      -0.045623       0.047590       0.002848       0.003026      -0.000555      -0.019401       0.045304      -0.017946       0.002558       0.015388              1.911219       1.351669       0.010636      -0.022037       1.693752      -0.394506       2.688236           0.000042
           92              H      -1.907107      13.373885      16.192983       0.136519       1.051045 0.74855827E+01  0.72729548E+02                                 1.742354                            1.624547      -1.119528       2.353466                    0.996790       3.561214      10.122594       0.476816       1.322118      -0.698798      -0.000125      -0.024219      -0.022158       0.032826       0.004607      -0.002330       0.000297      -0.015962       0.034380      -0.015149       0.003473       0.011676              1.812164       1.317395       0.089852       0.055233       2.091692       0.486008       2.027404           0.000038
           93              H       6.515812       0.226053      20.052646       0.144244       1.012415 0.71288524E+01  0.68700443E+02                                 1.714777                            1.595675      -1.344415       2.245249                    0.995592       3.668071      10.521924       0.474532       1.339371      -0.693726       0.001194      -0.006167       0.035482       0.036034       0.001835       0.008995       0.000436      -0.000474       0.032854      -0.010113      -0.004831       0.014944              1.784732       1.301315       0.052325      -0.051468       1.717046      -0.185715       2.335836           0.000010
           94              H       6.935897       2.414533      19.407243       0.095229       1.174188 0.82589789E+01  0.82432076E+02                                 1.889339                            1.713218      -1.236533       2.281894                    0.995228       3.830849      11.120603       0.460475       1.332693      -0.695789       0.010389       0.031033       0.036724       0.049189       0.002483       0.008244       0.004860      -0.014587       0.029576      -0.015003       0.000083       0.014919              2.021606       1.462333       0.125341       0.056243       2.451999       0.615050       2.150487           0.000044
           95              H      -2.309247      11.784447      17.756746       0.301456       0.637785 0.39841401E+01  0.33659137E+02                                 1.340800                            1.252964      -1.442366       2.285502                    0.997075       2.890540       8.121730       0.490641       1.477659      -0.667606      -0.003164      -0.015744      -0.021448       0.026794       0.005895       0.004388      -0.004014      -0.017500       0.007473      -0.013618       0.003309       0.010309              1.412084       1.080894       0.110697      -0.055336       1.631685       0.229711       1.523674          -0.000028
           96              H      -2.862291      10.151211      21.672531       0.105946       1.234562 0.90618426E+01  0.92071446E+02                                 1.917074                            1.768572      -1.207575       2.296122                    0.995010       3.778273      10.873568       0.465734       1.294375      -0.704659       0.010963       0.014979       0.031748       0.036777       0.004672       0.000454       0.003743      -0.000393       0.045828      -0.012505      -0.003434       0.015938              2.013352       1.571862       0.266870       0.245283       2.009797       0.426707       2.458397           0.000209
           97              H      -3.704094       8.037611      21.794979       0.116317       1.004752 0.71408412E+01  0.68656293E+02                                 1.702928                            1.596238      -0.986421       2.410345                    0.997551       3.557654      10.102412       0.476099       1.338066      -0.695801      -0.005021      -0.011063       0.031710       0.033957       0.007144      -0.002012      -0.002516      -0.013946       0.035991      -0.016009       0.002929       0.013080              1.771266       1.438464       0.227716      -0.148079       1.697302      -0.308415       2.178032           0.000109
           98              H      -3.030325       9.970368      17.675114       0.094862       1.356038 0.98909930E+01  0.10271366E+03                                 2.033350                            1.841628      -1.433071       2.188016                    0.992200       3.932782      11.440200       0.458694       1.285864      -0.705864       0.008416       0.015814      -0.039748       0.043598       0.001670       0.005089      -0.002575      -0.016009       0.015014      -0.012337       0.004164       0.008174              2.154046       1.685813       0.357920      -0.336302       2.137982      -0.513160       2.638342          -0.000076
           99              H       7.845403       8.530690      19.261836       0.108447       1.241641 0.91585334E+01  0.91633656E+02                                 1.807728                            1.693578      -1.016558       2.383635                    0.998287       3.415527       9.196333       0.521268       1.174399      -0.735143      -0.001075       0.022786      -0.031551       0.038933       0.000081       0.002419      -0.010402      -0.025935       0.010872      -0.015188      -0.003317       0.018505              1.852329       1.508235      -0.070132       0.206782       1.671712      -0.357472       2.377040           0.000031
          100              H      11.735476       4.949157      24.157970       0.087957       1.138449 0.79795352E+01  0.78358207E+02                                 1.809751                            1.654143      -0.859340       2.459377                    0.998245       3.585174      10.068121       0.485064       1.285878      -0.707434      -0.010783      -0.008222      -0.045631       0.047603       0.006992      -0.001044       0.002867       0.014404       0.045176      -0.017849       0.002507       0.015342              1.909644       1.616099       0.142608       0.352261       1.426943       0.177967       2.685891           0.000059
          101              H      -2.471571       5.789793      24.696231       0.136650       1.050235 0.74782686E+01  0.72640975E+02                                 1.741574                            1.623851      -1.118574       2.354058                    0.996815       3.559169      10.115674       0.476873       1.322278      -0.698775       0.020928       0.012005      -0.022127       0.032738       0.004559       0.000942      -0.002257       0.016075       0.034311      -0.015180       0.003508       0.011671              1.811321       1.974939       0.290148      -0.448290       1.432549      -0.195073       2.026474           0.000049
          102              H      12.860326       5.529831       3.045894       0.144337       1.012451 0.71293870E+01  0.68708766E+02                                 1.714977                            1.595857      -1.345426       2.244853                    0.995571       3.668575      10.524555       0.474438       1.339575      -0.693681       0.004677       0.004105       0.035480       0.036022      -0.000770      -0.004838       0.007574       0.003369       0.032816      -0.010068      -0.004861       0.014930              1.784946       1.658636       0.153889       0.186580       1.360084       0.048286       2.336118          -0.000008
          103              H      10.755004       4.799396       2.400491       0.095467       1.173463 0.82532347E+01  0.82363772E+02                                 1.888907                            1.712887      -1.237503       2.281665                    0.995206       3.829853      11.118450       0.460394       1.333106      -0.695707      -0.032056      -0.006549       0.036647       0.049127       0.004998      -0.008355       0.004725       0.011643       0.029538      -0.014970       0.000025       0.014944              2.021102       2.312524       0.365731      -0.560489       1.600889      -0.258687       2.149894           0.000021
          104              H      -0.894007       6.236248       0.749994       0.301584       0.637714 0.39837503E+01  0.33657048E+02                                 1.341040                            1.253168      -1.443383       2.285136                    0.997057       2.890639       8.123751       0.490416       1.478283      -0.667495       0.015201       0.005111      -0.021441       0.026775       0.004616       0.001295       0.005811       0.018883       0.007425      -0.013576       0.003287       0.010289              1.412345       1.590147       0.183210      -0.171365       1.122902      -0.162846       1.523985          -0.000038
          105              H       0.796939       6.573916       4.665779       0.105888       1.234055 0.90567224E+01  0.92001288E+02                                 1.916143                            1.767763      -1.205792       2.296881                    0.995031       3.776838      10.866386       0.465988       1.293923      -0.704760      -0.018469       0.002009       0.031850       0.036872      -0.002137      -0.003486      -0.001483       0.008226       0.045766      -0.012455      -0.003469       0.015925              2.012323       2.130264       0.056150      -0.491874       1.449601      -0.000953       2.457103           0.000146
          106              H       3.048271       6.901693       4.788227       0.116398       1.004857 0.71419304E+01  0.68672033E+02                                 1.703288                            1.596542      -0.988121       2.409590                    0.997529       3.558317      10.105956       0.475955       1.338370      -0.695735       0.012050       0.001145       0.031711       0.033942       0.002473       0.003161      -0.000507       0.019321       0.035840      -0.015975       0.002954       0.013021              1.771658       1.830149      -0.001780       0.341264       1.306176       0.025970       2.178649           0.000077
          107              H       1.037570       6.518815       0.668362       0.094986       1.355175 0.98835699E+01  0.10262210E+03                                 2.032969                            1.841308      -1.430817       2.189128                    0.992225       3.931534      11.437506       0.458573       1.286384      -0.705760      -0.017865      -0.000581      -0.039779       0.043611       0.006093      -0.000323       0.005690       0.010881       0.014988      -0.012326       0.004167       0.008159              2.153618       2.334381       0.016831       0.612403       1.488643      -0.034650       2.637829          -0.000079
          108              H       5.003504       2.528973       2.255084       0.108750       1.241253 0.91553826E+01  0.91599240E+02                                 1.807839                            1.693674      -1.018493       2.382994                    0.998273       3.414575       9.195260       0.521046       1.174937      -0.735019      -0.019117      -0.012256      -0.031456       0.038797       0.011200       0.007806       0.007315       0.013062       0.010905      -0.015192      -0.003329       0.018521              1.852444       1.570203       0.105867       0.206251       1.609961       0.357879       2.377169           0.000003
          109              H       6.160166       7.688642       7.151218       0.087672       1.140067 0.79936122E+01  0.78531302E+02                                 1.811365                            1.655515      -0.860265       2.458669                    0.998231       3.588559      10.079975       0.484900       1.285744      -0.707450       0.012576      -0.005237      -0.045714       0.047701      -0.009823      -0.001967      -0.002370       0.004781       0.045295      -0.017946       0.002560       0.015386              1.911423       1.599156      -0.153466      -0.330706       1.446499       0.216392       2.688615           0.000031
          110              H       4.378678       9.092998       7.689479       0.136588       1.051317 0.74881268E+01  0.72762516E+02                                 1.742839                            1.624962      -1.121054       2.352888                    0.996781       3.561877      10.125993       0.476680       1.322344      -0.698749      -0.020844       0.012185      -0.022098       0.032731      -0.009259       0.001444       0.001876      -0.000010       0.034385      -0.015196       0.003517       0.011680              1.812689       1.820848      -0.380384       0.393477       1.589195      -0.290970       2.028024           0.000013
          111              H       5.094862       8.372453      11.549142       0.144115       1.013094 0.71349200E+01  0.68775974E+02                                 1.715754                            1.596509      -1.347117       2.244018                    0.995554       3.670040      10.530094       0.474322       1.339630      -0.693668      -0.005962       0.002065       0.035530       0.036086      -0.001103      -0.004094      -0.007979      -0.002972       0.032650      -0.010051      -0.004819       0.014870              1.785790       1.568642      -0.206382      -0.135288       1.451319       0.137594       2.337409          -0.000021
          112              H       6.780098       6.914409      10.903739       0.095435       1.174333 0.82607857E+01  0.82459200E+02                                 1.889866                            1.713681      -1.240300       2.280374                    0.995172       3.831819      11.126051       0.460276       1.333121      -0.695694       0.021679      -0.024433       0.036592       0.049050      -0.007517       0.000078      -0.009565       0.002929       0.029565      -0.014956       0.000047       0.014909              2.022184       2.096677      -0.491435       0.504666       1.818825      -0.356358       2.151049           0.000002
          113              H       3.203254      10.235981       9.253242       0.301526       0.637726 0.39840337E+01  0.33661585E+02                                 1.341330                            1.253427      -1.443175       2.285214                    0.997052       2.891138       8.126631       0.490217       1.478789      -0.667407      -0.012070       0.010580      -0.021440       0.026782      -0.010491      -0.005661      -0.001807      -0.001470       0.007385      -0.013579       0.003303       0.010277              1.412671       1.398709      -0.294036       0.226744       1.314975      -0.066957       1.524329          -0.000040
          114              H       2.065352      11.531549      13.169027       0.105811       1.234420 0.90604129E+01  0.92050389E+02                                 1.916693                            1.768258      -1.206390       2.296551                    0.995016       3.777868      10.870898       0.465858       1.294120      -0.704716       0.007459      -0.016969       0.031835       0.036838      -0.002520       0.003004      -0.002280      -0.007859       0.045787      -0.012487      -0.003441       0.015927              2.012912       1.668867      -0.322949       0.246821       1.912025      -0.425620       2.457843           0.000125
          115              H       0.655823      13.317371      13.291475       0.116199       1.005344 0.71462149E+01  0.68725132E+02                                 1.704008                            1.597148      -0.990227       2.408607                    0.997503       3.559598      10.111238       0.475796       1.338584      -0.695691      -0.007034       0.009880       0.031765       0.034001      -0.009576      -0.001098       0.002982      -0.005398       0.035793      -0.015946       0.002959       0.012987              1.772453       1.436186      -0.226183      -0.193309       1.701446       0.282812       2.179726           0.000071
          116              H       1.992755      11.767493       9.171610       0.094986       1.354823 0.98803897E+01  0.10257743E+03                                 2.032332                            1.840798      -1.430643       2.189160                    0.992219       3.930857      11.433652       0.458732       1.286084      -0.705825       0.009456      -0.015188      -0.039764       0.043604      -0.007754      -0.004775      -0.003118       0.005109       0.015037      -0.012328       0.004154       0.008173              2.152905       1.714191      -0.374461      -0.276044       2.107700       0.547379       2.636823          -0.000082
          117              H      11.622094       3.068675      10.758332       0.108736       1.241264 0.91557285E+01  0.91605100E+02                                 1.808009                            1.693835      -1.018965       2.382844                    0.998271       3.414563       9.195851       0.520953       1.175116      -0.734978       0.020177      -0.010451      -0.031476       0.038821      -0.011258      -0.010230       0.003110       0.012875       0.010876      -0.015187      -0.003333       0.018520              1.852617       1.691862      -0.035727      -0.413076       1.488593      -0.000336       2.377395          -0.000029
          118              H       8.157000       5.052294      21.258248       0.119760       1.050142 0.82080766E+01  0.82325091E+02                                 1.794734                            1.745507      -1.351412       2.240272                    0.993272       3.871792      11.506052       0.438715       1.391981      -0.683848       0.000001      -0.040174      -0.000020       0.040174      -0.000000      -0.000824      -0.000021      -0.033842      -0.022511      -0.013287      -0.007386       0.020673              1.810130       1.528554      -0.000009       0.032654       2.182540      -0.000020       1.719296           0.000045
          119              H       8.157000       9.663783      21.258248       0.098532       1.195386 0.87450368E+01  0.85213826E+02                                 1.664994                            1.580728      -0.783467       2.488684                    0.999411       3.210151       8.125044       0.586643       1.071479      -0.763474      -0.000001       0.038600      -0.000030       0.038600       0.000001       0.004666       0.000039      -0.034867       0.035329      -0.023932       0.011544       0.012388              1.666520       1.364535       0.000013       0.016127       2.249056       0.000040       1.385968           0.000128
          120              H       8.453915       4.538022      12.755000       0.119776       1.049709 0.82040781E+01  0.82274169E+02                                 1.794209                            1.745064      -1.350788       2.240576                    0.993295       3.870835      11.502089       0.438781       1.391952      -0.683858      -0.034819       0.020084      -0.000005       0.040196      -0.014633       0.000403       0.000720       0.016894      -0.022466      -0.013270      -0.007371       0.020641              1.809585       2.018268      -0.282918      -0.016306       1.691576      -0.028279       1.718912           0.000002
          121              H      12.447582       2.232277      12.755000       0.098485       1.195905 0.87500045E+01  0.85274490E+02                                 1.665463                            1.581168      -0.783675       2.488533                    0.999409       3.210945       8.127685       0.586565       1.071467      -0.763475       0.033453      -0.019325      -0.000003       0.038633      -0.015088      -0.002339      -0.004049       0.017428       0.035303      -0.023920       0.011540       0.012381              1.666982       2.028506      -0.383138      -0.008068       1.586092      -0.013974       1.386349          -0.000021
          122              H       7.860085       4.538022       4.251752       0.119711       1.050440 0.82110489E+01  0.82362042E+02                                 1.795020                            1.745778      -1.351601       2.240119                    0.993274       3.872472      11.508428       0.438699       1.391908      -0.683859       0.034786       0.020066       0.000025       0.040158       0.014654       0.000383      -0.000729       0.016919      -0.022499      -0.013288      -0.007382       0.020671              1.810422       2.019386       0.283243      -0.016340       1.692299       0.028299       1.719583           0.000022
          123              H       3.866418       2.232277       4.251752       0.098527       1.195459 0.87456768E+01  0.85221452E+02                                 1.665041                            1.580768      -0.783609       2.488609                    0.999410       3.210271       8.125361       0.586646       1.071456      -0.763480      -0.033420      -0.019303       0.000033       0.038594       0.015092      -0.002304       0.004067       0.017430       0.035343      -0.023930       0.011535       0.012394              1.666567       2.027981       0.383034      -0.008032       1.585719       0.013991       1.386000           0.000005
          124              H       0.000000       9.076044      21.258248       0.119760       1.050142 0.82080772E+01  0.82325099E+02                                 1.794734                            1.745508      -1.351412       2.240272                    0.993272       3.871792      11.506053       0.438714       1.391981      -0.683848      -0.000001       0.040174      -0.000020       0.040174      -0.000000       0.000824       0.000021      -0.033842      -0.022511      -0.013287      -0.007386       0.020673              1.810130       1.528554      -0.000009      -0.032654       2.182540       0.000020       1.719296           0.000045
          125              H       0.000000       4.464555      21.258248       0.098532       1.195386 0.87450379E+01  0.85213839E+02                                 1.664994                            1.580728      -0.783467       2.488684                    0.999411       3.210151       8.125044       0.586643       1.071479      -0.763474       0.000001      -0.038600      -0.000030       0.038600       0.000001      -0.004666      -0.000039      -0.034867       0.035329      -0.023932       0.011544       0.012388              1.666520       1.364535       0.000013      -0.016127       2.249057      -0.000040       1.385968           0.000128
          126              H      -0.296915       9.590316      12.755000       0.119776       1.049709 0.82040781E+01  0.82274169E+02                                 1.794209                            1.745064      -1.350788       2.240576                    0.993295       3.870835      11.502089       0.438781       1.391952      -0.683858       0.034819      -0.020084      -0.000005       0.040196      -0.014633      -0.000403      -0.000720       0.016894      -0.022466      -0.013270      -0.007371       0.020641              1.809585       2.018268      -0.282918       0.016306       1.691576       0.028279       1.718912           0.000002
          127              H      -4.290582      11.896061      12.755000       0.098485       1.195906 0.87500119E+01  0.85274586E+02                                 1.665465                            1.581169      -0.783675       2.488532                    0.999409       3.210945       8.127688       0.586565       1.071468      -0.763475      -0.033453       0.019325      -0.000003       0.038633      -0.015088       0.002339       0.004049       0.017428       0.035303      -0.023920       0.011540       0.012381              1.666984       2.028508      -0.383139       0.008068       1.586094       0.013974       1.386350          -0.000021
          128              H       0.296915       9.590316       4.251752       0.119711       1.050440 0.82110489E+01  0.82362042E+02                                 1.795020                            1.745778      -1.351601       2.240119                    0.993274       3.872472      11.508428       0.438699       1.391908      -0.683859      -0.034786      -0.020066       0.000025       0.040158       0.014654      -0.000383       0.000729       0.016919      -0.022499      -0.013288      -0.007382       0.020671              1.810422       2.019386       0.283243       0.016340       1.692299      -0.028299       1.719583           0.000022
          129              H       4.290582      11.896061       4.251752       0.098526       1.195460 0.87456891E+01  0.85221600E+02                                 1.665042                            1.580769      -0.783610       2.488608                    0.999410       3.210273       8.125367       0.586646       1.071456      -0.763480       0.033420       0.019303       0.000033       0.038594       0.015092       0.002304      -0.004067       0.017430       0.035343      -0.023930       0.011535       0.012394              1.666568       2.027983       0.383034       0.008032       1.585720      -0.013991       1.386000           0.000005
          130              C       9.734564       1.231991       0.436221       0.086818      27.275971 0.33129923E+03  0.72969446E+04                                 7.940924                            6.103063       0.306358       2.108624                    0.999839      26.162043      73.443577       0.659597       0.421606      -1.058050      -0.003735       0.012605      -0.049699       0.051408       0.012230      -0.002992       0.007830       0.050807       0.062046      -0.039677       0.017537       0.022140              9.350475       4.295080      -1.105123       0.046749      13.523052       0.887433      10.233295           0.000590
          131              C       1.816564      14.019550       0.122448      -0.257680      36.253319 0.46794621E+03  0.11214751E+05                                 9.523430                            7.216010       0.050179       1.983837                    0.999018      30.549013      88.906754       0.612467       0.417282      -1.062787      -0.011487       0.010167       0.014325       0.020989      -0.006002       0.004412      -0.020213      -0.026687      -0.055482      -0.026921      -0.005384       0.032305             11.455904       5.087182      -1.613379      -0.564600      17.073950       2.207001      12.206580           0.001319
          132              C       1.918526      13.653626      24.346744       0.323557      29.571846 0.31184821E+03  0.67751769E+04                                 8.663263                            6.091886      -0.084462       2.015762                    0.999478      23.853229      66.819416       0.631738       0.446264      -1.041619       0.017003      -0.067215      -0.020391       0.072269      -0.009346      -0.012491       0.010574      -0.050468      -0.029394      -0.028696      -0.006778       0.035475             11.376595       5.115915      -3.028845      -0.650828      18.778351       2.216820      10.235520           0.001809
          133              C       9.804714       0.463409      23.382466      -0.222369      36.836029 0.47694068E+03  0.11508033E+05                                 9.750906                            7.380923      -0.118766       1.938235                    0.998568      30.384338      89.314121       0.592627       0.428340      -1.053733       0.002339       0.010971      -0.008355       0.013987       0.001557      -0.000155       0.012678       0.043060      -0.038424      -0.026726      -0.001266       0.027993             11.942162       5.440659      -2.267997      -0.095060      19.022327       0.081400      11.363501           0.001053
          134              C       9.542059       1.760391      23.780422       0.098637      28.258073 0.34273538E+03  0.76424552E+04                                 8.270454                            6.308656       0.070140       2.042164                    0.999254      26.340142      75.340370       0.630792       0.435458      -1.045508       0.001853      -0.010044       0.045708       0.046835       0.008288       0.010686      -0.012719       0.060064      -0.002403      -0.036465       0.002429       0.034036              9.899792       4.594811      -1.310483      -0.080059      14.551058       0.644610      10.553507           0.000845
          135              C       2.416103      11.751952      22.859511       0.514003      26.232468 0.25072280E+03  0.51640543E+04                                 8.044073                            5.531905       0.103175       2.097101                    0.999522      21.974698      60.165028       0.649714       0.457706      -1.033839      -0.021892       0.060750       0.005288       0.064790       0.023107      -0.001751       0.028942       0.067609      -0.085778      -0.056027       0.000153       0.055875             10.616497       5.424416      -3.697273      -1.120193      15.813718       1.901478      10.611355           0.007918
          136              C       2.890025      10.334879      22.854409      -0.088893      41.412010 0.46264156E+03  0.10972019E+05                                10.411416                            7.143182       0.070204       2.020008                    0.999498      27.977412      79.003105       0.624445       0.413590      -1.073310       0.003178      -0.039450      -0.033333       0.051745       0.002986      -0.002430      -0.005805      -0.006746       0.032974      -0.010003      -0.003685       0.013688             14.347624       7.778596      -6.607415      -0.560494      23.456902       1.501680      11.807374           0.019354
          137              C       3.077636       9.690627      21.645235      -0.067584      33.058233 0.40931384E+03  0.95549688E+04                                 9.175053                            6.877081      -0.124785       1.939775                    0.999589      29.249558      86.003929       0.605550       0.433294      -1.045307      -0.005529      -0.012697       0.034608       0.037276       0.021741       0.007136      -0.012599       0.052904      -0.004866      -0.038901       0.003670       0.035231             11.210427       6.934266      -4.648911      -0.171943      15.424339       1.286452      11.272675           0.006755
          138              C       3.549111       8.444508      21.566154      -0.172536      35.810333 0.45574975E+03  0.10875168E+05                                 9.536703                            7.170514       0.093171       2.001022                    0.999481      30.050113      87.913023       0.606724       0.423063      -1.056742      -0.013240       0.006681       0.008189       0.016941       0.007823      -0.005445       0.022132       0.027747       0.047364      -0.034209       0.008028       0.026181             11.672930       7.811259      -5.406713       0.602525      15.602344      -0.951475      11.605187           0.006049
          139              C       3.809319       7.745155      22.756451       0.154919      35.887001 0.37885245E+03  0.86337135E+04                                 9.815142                            6.674246      -0.116707       1.983497                    0.999578      26.107092      74.686605       0.609555       0.440926      -1.045675      -0.019964       0.045902       0.034378       0.060724       0.005589       0.000051      -0.001766       0.015984      -0.038415      -0.013109      -0.003054       0.016163             13.293201       8.895276      -7.550033       0.436789      19.622993      -0.668492      11.361335           0.019958
          140              C       3.169810       9.579013      23.989604       0.041932      32.105125 0.37489442E+03  0.85584924E+04                                 9.008413                            6.605095      -0.026425       1.991492                    0.999177      27.762469      80.636638       0.614805       0.436396      -1.043800       0.009729      -0.069655      -0.016501       0.072241       0.032599      -0.015965       0.029290       0.074543      -0.027267      -0.064669       0.010198       0.054471             11.200034       7.206914      -5.322472      -0.472554      15.979986       0.305261      10.413201          -0.000568
          141              C       8.559956       5.939553      23.749810       0.590182      22.003007 0.23781571E+03  0.48778700E+04                                 7.278566                            5.483851       0.015273       2.062263                    0.999635      22.385848      62.998724       0.629730       0.474201      -1.015496      -0.000834      -0.039513       0.049060       0.062999       0.025077      -0.019371       0.008249       0.134364      -0.175756      -0.066084      -0.036846       0.102930              8.658451       4.625082      -0.850679       1.388642       8.765481      -1.186641      12.584791           0.000036
          142              C       8.356846       6.686942      22.438596      -0.031017      35.784603 0.45015736E+03  0.10630287E+05                                 9.487174                            7.101108       0.030752       2.016645                    0.999404      27.524825      78.208234       0.617456       0.420068      -1.066422      -0.013800       0.022847      -0.043270       0.050840      -0.005177      -0.006229       0.000695       0.011311      -0.018518      -0.008690      -0.004022       0.012712             11.578735       5.672769      -0.367607       2.391292      10.321608      -1.819914      18.741829           0.000188
          143              C       8.347058       8.048914      22.446249      -0.115763      29.667492 0.42067283E+03  0.98284710E+04                                 8.314411                            6.860212       0.094502       1.996908                    0.999532      29.386924      84.768338       0.624889       0.419529      -1.060114      -0.013498      -0.006138      -0.016378       0.022093       0.002066      -0.008012       0.032608       0.020284       0.000947      -0.038970       0.009705       0.029266              8.898196       5.028855      -0.156661       1.436221       9.326373      -1.016219      12.339361           0.000077
          144              C       4.356654       5.081963      17.442973       0.087677      27.234317 0.33071343E+03  0.72804898E+04                                 7.932657                            6.097609       0.309655       2.110162                    0.999837      26.133674      73.335166       0.659931       0.421598      -1.058103       0.012821      -0.002893      -0.049410       0.051128       0.015771       0.008231      -0.000942      -0.047647       0.061305      -0.039891       0.017787       0.022104              9.339790      12.157604      -3.438250       0.743629       5.639008      -0.483434      10.222758           0.000302
          145              C       3.076005       5.545373      17.129200      -0.257742      36.229305 0.46763878E+03  0.11205227E+05                                 9.519105                            7.213657       0.051780       1.984561                    0.999007      30.534980      88.849198       0.612582       0.417284      -1.062815       0.014691       0.005144       0.014419       0.021218      -0.008308      -0.019163       0.006894       0.023930      -0.055506      -0.026728      -0.005289       0.032016             11.449623      15.464199      -4.380467       2.191312       6.683424      -0.613831      12.201245           0.001483
          146              C       2.708124       5.640033      15.843496       0.323664      29.571002 0.31187053E+03  0.67756405E+04                                 8.662354                            6.091653      -0.083484       2.016008                    0.999475      23.853308      66.814940       0.631834       0.446198      -1.041679      -0.066935       0.018628      -0.020018       0.072305      -0.017016       0.015433       0.005737       0.041481      -0.029707      -0.028786      -0.006652       0.035438             11.374535      17.981855      -4.400677       2.242989       5.907791      -0.544140      10.233959           0.001102
          147              C       3.655967       5.405502      14.879218      -0.221895      36.828294 0.47680033E+03  0.11503836E+05                                 9.749476                            7.379649      -0.120011       1.937874                    0.998566      30.380751      89.301329       0.592698       0.428318      -1.053743       0.008476      -0.007707      -0.008555       0.014298       0.018108       0.010889      -0.006229      -0.024697      -0.038344      -0.026769      -0.001544       0.028313             11.940261      17.587482      -4.746210       0.118494       6.870920       0.041256      11.362381           0.000573
          148              C       4.910514       4.984478      15.277174       0.098257      28.268346 0.34289556E+03  0.76469178E+04                                 8.272336                            6.310022       0.070614       2.042236                    0.999256      26.346042      75.361554       0.630740       0.435443      -1.045518      -0.009733       0.003142       0.045749       0.046878       0.021852      -0.016097      -0.002944      -0.044080      -0.002428      -0.036171       0.002265       0.033906              9.902158      13.200616      -3.657336       0.600136       5.950588      -0.253878      10.555270           0.000729
          149              C       0.812437       6.159955      14.356263       0.515264      26.202162 0.25040713E+03  0.51559962E+04                                 8.039286                            5.529342       0.102269       2.097163                    0.999525      21.957318      60.110954       0.649694       0.457859      -1.033740       0.063793      -0.011148       0.005260       0.064973       0.017740       0.025761      -0.012910      -0.074502      -0.086209      -0.056025      -0.000236       0.056260             10.608946      16.404767      -2.647710       2.204033       4.817056       0.019707      10.605017           0.006258
          150              C      -0.651744       6.458063      14.351161      -0.089085      41.407029 0.46264097E+03  0.10971825E+05                                10.410233                            7.142974       0.070809       2.020215                    0.999500      27.976281      78.995115       0.624491       0.413566      -1.073342      -0.035756       0.017133      -0.033386       0.051833      -0.004226      -0.003832       0.004936      -0.002003       0.032669      -0.009788      -0.003766       0.013554             14.344624      25.252850      -3.484127       1.579951       5.975229      -0.265257      11.805793           0.015603
          151              C      -1.303489       6.617714      13.141987      -0.067366      33.041636 0.40911063E+03  0.95487457E+04                                 9.171537                            6.875070      -0.123868       1.940189                    0.999591      29.238564      85.956306       0.605698       0.433256      -1.045362      -0.008280       0.011100       0.034482       0.037159       0.011999      -0.014476       0.000191      -0.064376      -0.004930      -0.039001       0.003660       0.035340             11.205247      17.318767      -1.351109       1.200244       5.028916      -0.494059      11.268059           0.005338
          152              C      -2.618397       6.832464      13.062906      -0.172086      35.785462 0.45539752E+03  0.10864519E+05                                 9.531915                            7.167355       0.113913       2.007833                    0.999500      30.037140      87.862195       0.606915       0.423018      -1.056785       0.012402       0.008076       0.008039       0.016842       0.008102       0.021870      -0.006319      -0.027568       0.047193      -0.034226       0.008118       0.026108             11.666002      18.322819      -0.669862      -1.122920       5.074171      -0.046101      11.601015           0.004937
          153              C      -3.354158       6.956794      14.253202       0.155110      35.878938 0.37879751E+03  0.86322076E+04                                 9.814176                            6.674214      -0.116891       1.983481                    0.999576      26.103818      74.677812       0.609490       0.440986      -1.045633       0.049665      -0.005613       0.034355       0.060650       0.004260      -0.001599       0.000759      -0.017907      -0.038455      -0.013133      -0.003196       0.016329             13.290316      23.471444      -0.869733      -0.797179       5.038051      -0.044018      11.361453           0.016096
          154              C      -1.446236       6.593695      15.486356       0.042211      32.094745 0.37477776E+03  0.85550751E+04                                 9.006624                            6.604262      -0.026002       1.991701                    0.999174      27.755987      80.611537       0.614823       0.436421      -1.043795      -0.065236       0.026376      -0.016505       0.072276       0.016048       0.033142      -0.000810      -0.093772      -0.027244      -0.064516       0.010011       0.054505             11.197032      18.390236      -1.137133       0.499957       4.789964       0.256611      10.410896          -0.000428
          155              C       9.020826       3.745422      15.246562       0.590206      22.005302 0.23784270E+03  0.48785706E+04                                 7.279182                            5.484259       0.015464       2.062310                    0.999637      22.386791      63.002685       0.629689       0.474217      -1.015485      -0.033927       0.020272       0.048964       0.062924       0.045582       0.016772       0.012611      -0.110648      -0.175378      -0.065955      -0.036874       0.102830              8.659301       8.467677      -1.367511      -1.722163       4.923857      -0.609611      12.586370           0.000013
          156              C       9.769639       3.547626      13.935348      -0.030752      35.768668 0.44990740E+03  0.10622737E+05                                 9.483887                            7.098737       0.031374       2.016930                    0.999407      27.517081      78.176030       0.617622       0.420020      -1.066469       0.026607       0.000418      -0.043404       0.050912       0.007425       0.003873       0.005091       0.003305      -0.018819      -0.008799      -0.003981       0.012779             11.574574       9.474660      -1.828685      -2.770079       6.514652      -1.160984      18.734411           0.000114
          157              C      10.954035       2.875117      13.943001      -0.115813      29.673202 0.42076869E+03  0.98312705E+04                                 8.315411                            6.860927       0.094654       1.996895                    0.999527      29.390212      84.780236       0.624865       0.419521      -1.060119       0.001415       0.014695      -0.016291       0.021985       0.007682       0.032292      -0.009497      -0.013767       0.000812      -0.039048       0.009736       0.029312              8.899349       8.388915      -1.782860      -1.598575       5.968268      -0.735848      12.340863           0.000014
          158              C      10.379782       7.814384       8.939469       0.086898      27.274813 0.33128247E+03  0.72965086E+04                                 7.940764                            6.102953       0.305839       2.108453                    0.999838      26.161471      73.442464       0.659594       0.421612      -1.058042      -0.009025      -0.009513      -0.049763       0.051462      -0.028079      -0.005342      -0.006496      -0.004192       0.061681      -0.039592       0.017576       0.022016              9.350283      10.259246       4.548386      -0.792048       7.558909      -0.403305      10.232693           0.000465
          159              C      -4.892569       8.691754       8.625696      -0.257650      36.258725 0.46802996E+03  0.11217374E+05                                 9.524811                            7.217030       0.049904       1.983749                    0.999015      30.551656      88.919844       0.612370       0.417325      -1.062748      -0.002950      -0.014956       0.014269       0.020880       0.014481       0.015188       0.013943       0.002881      -0.055217      -0.026813      -0.005349       0.032161             11.457643      12.682501       5.998189      -1.629588       9.482423      -1.592816      12.208005           0.001067
          160              C      -4.626650       8.963018       7.339992       0.323354      29.575696 0.31189722E+03  0.67765496E+04                                 8.664067                            6.092425      -0.085040       2.015595                    0.999479      23.855643      66.829037       0.631697       0.446273      -1.041607       0.049715       0.048389      -0.020445       0.072326       0.026521      -0.002931      -0.016012       0.009265      -0.029561      -0.028642      -0.006830       0.035472             11.377710      12.741163       7.431214      -1.594912      11.155521      -1.672435      10.236447           0.001522
          161              C      11.010319       8.259426       6.375714      -0.222285      36.834771 0.47691389E+03  0.11507285E+05                                 9.750656                            7.380663      -0.118722       1.938248                    0.998574      30.384670      89.316194       0.592640       0.428334      -1.053731      -0.010609      -0.003518      -0.008302       0.013923      -0.019354      -0.010837      -0.006483      -0.019040      -0.038210      -0.026655      -0.001284       0.027939             11.941873      13.662654       7.014936      -0.023731      10.799823      -0.123451      11.363141           0.000846
          162              C      10.018427       7.383469       6.773670       0.098718      28.258556 0.34273616E+03  0.76425332E+04                                 8.270694                            6.308758       0.070233       2.042192                    0.999252      26.340905      75.344663       0.630768       0.435471      -1.045493       0.007644       0.006603       0.045745       0.046846      -0.030088       0.005815       0.015656      -0.015730      -0.002574      -0.036494       0.002505       0.033989              9.900179      10.928147       4.966972      -0.518549       8.219139      -0.391638      10.553252           0.000697
          163              C      -3.228541      10.344769       5.852759       0.514140      26.232615 0.25072277E+03  0.51641121E+04                                 8.044491                            5.532145       0.103604       2.097216                    0.999516      21.974852      60.168027       0.649650       0.457746      -1.033805      -0.041678      -0.049367       0.005185       0.064816      -0.040701      -0.024069      -0.016018       0.006293      -0.085956      -0.055915       0.000152       0.055763             10.617210      10.015517       6.348126      -1.087001      11.224685      -1.921248      10.611429           0.006807
          164              C      -2.238281      11.463733       5.847657      -0.088596      41.397574 0.46245597E+03  0.10966424E+05                                10.409022                            7.141656       0.070392       2.020160                    0.999497      27.971093      78.978772       0.624529       0.413579      -1.073326       0.032643       0.022653      -0.033284       0.051832       0.001432       0.006182       0.000827       0.008433       0.033210      -0.009990      -0.003711       0.013701             14.344167      13.811983      10.089931      -1.020169      17.415836      -1.236180      11.804683           0.016560
          165              C      -1.774148      11.948335       4.638483      -0.067801      33.064703 0.40941695E+03  0.95579518E+04                                 9.176217                            6.877889      -0.124426       1.939836                    0.999590      29.252440      86.014241       0.605524       0.433287      -1.045314       0.013951       0.001735       0.034621       0.037366      -0.033787       0.007337       0.012427       0.011211      -0.004986      -0.038867       0.003612       0.035255             11.212053       9.277324       6.001995      -1.028960      13.084953      -0.793327      11.273882           0.005815
          166              C      -0.930714      12.979704       4.559402      -0.172522      35.807112 0.45569582E+03  0.10873635E+05                                 9.536199                            7.170037       0.092991       2.001016                    0.999477      30.049103      87.911065       0.606747       0.423057      -1.056739       0.000803      -0.014798       0.008028       0.016855      -0.016091      -0.016317      -0.015804      -0.000283       0.047204      -0.034276       0.008221       0.026055             11.672251       8.971514       6.076301       0.522131      14.439742       0.996534      11.605497           0.005227
          167              C      -0.455161      13.554727       5.749699       0.155074      35.884519 0.37883166E+03  0.86331522E+04                                 9.814873                            6.674218      -0.116730       1.983484                    0.999578      26.106014      74.684019       0.609533       0.440946      -1.045659      -0.029863      -0.040294       0.034427       0.060833      -0.009694       0.001457       0.000824       0.001523      -0.038403      -0.013071      -0.003063       0.016134             13.292432      10.401718       8.419227       0.360495      18.113908       0.712430      11.361669           0.017147
          168              C      -1.723574      12.083967       6.982852       0.041878      32.103814 0.37487895E+03  0.85580050E+04                                 9.008184                            6.605055      -0.026697       1.991432                    0.999180      27.761642      80.632188       0.614797       0.436408      -1.043798       0.055490       0.043299      -0.016274       0.072241      -0.048633      -0.017494      -0.028560       0.019049      -0.027305      -0.064816       0.010298       0.054518             11.199569       9.176946       6.459606      -0.028020      14.008795      -0.561818      10.412966          -0.000447
          169              C       6.890218       4.443362       6.743058       0.589960      22.008791 0.23788824E+03  0.48797410E+04                                 7.279894                            5.484731       0.015538       2.062277                    0.999634      22.389482      63.011902       0.629670       0.474208      -1.015490       0.034653       0.019133       0.049163       0.063119      -0.070729       0.002514      -0.020830      -0.023669      -0.176277      -0.066179      -0.036821       0.103000              8.660237       6.994789       2.218467       0.333198       6.398051       1.796737      12.587872           0.000018
          170              C       6.344515       3.893770       5.431844      -0.030639      35.762615 0.44979577E+03  0.10619384E+05                                 9.482589                            7.097663       0.032375       2.017263                    0.999405      27.514446      78.164485       0.617697       0.419997      -1.066489      -0.012965      -0.023379      -0.043052       0.050677      -0.002245       0.002488      -0.005626      -0.014459      -0.018573      -0.008642      -0.003917       0.012560             11.572940       8.837761       2.195998       0.379078       7.150086       2.979147      18.730972           0.000160
          171              C       5.169907       3.204307       5.439497      -0.115664      29.669594 0.42066679E+03  0.98284414E+04                                 8.315496                            6.860832       0.093259       1.996554                    0.999532      29.387215      84.773799       0.624760       0.419611      -1.060046       0.011890      -0.008754      -0.016011       0.021780      -0.009828      -0.024357      -0.023303      -0.006573       0.000948      -0.039109       0.009726       0.029384              8.899482       8.117932       1.940037       0.162713       6.240153       1.752942      12.340361           0.000007
          172              C      -1.577564      12.896347       0.436221       0.086818      27.275975 0.33129929E+03  0.72969463E+04                                 7.940926                            6.103063       0.306358       2.108624                    0.999839      26.162045      73.443587       0.659597       0.421606      -1.058050       0.003735      -0.012605      -0.049699       0.051408       0.012230       0.002992      -0.007830       0.050807       0.062046      -0.039677       0.017537       0.022140              9.350477       4.295080      -1.105124      -0.046749      13.523055      -0.887433      10.233296           0.000590
          173              C       6.340436       0.108788       0.122448      -0.257680      36.253323 0.46794627E+03  0.11214753E+05                                 9.523430                            7.216010       0.050179       1.983837                    0.999018      30.549015      88.906762       0.612467       0.417282      -1.062787       0.011487      -0.010167       0.014325       0.020989      -0.006002      -0.004412       0.020213      -0.026687      -0.055482      -0.026921      -0.005384       0.032305             11.455905       5.087182      -1.613379       0.564600      17.073952      -2.207001      12.206581           0.001319
          174              C       6.238474       0.474712      24.346744       0.323557      29.571848 0.31184823E+03  0.67751775E+04                                 8.663264                            6.091887      -0.084462       2.015762                    0.999478      23.853230      66.819423       0.631738       0.446264      -1.041619      -0.017003       0.067215      -0.020391       0.072269      -0.009346       0.012491      -0.010574      -0.050468      -0.029394      -0.028696      -0.006778       0.035475             11.376597       5.115915      -3.028845       0.650828      18.778353      -2.216821      10.235521           0.001809
          175              C      -1.647714      13.664929      23.382466      -0.222369      36.836030 0.47694068E+03  0.11508034E+05                                 9.750907                            7.380923      -0.118766       1.938235                    0.998568      30.384338      89.314123       0.592626       0.428340      -1.053733      -0.002339      -0.010971      -0.008355       0.013987       0.001557       0.000155      -0.012678       0.043060      -0.038424      -0.026726      -0.001266       0.027993             11.942162       5.440659      -2.267997       0.095060      19.022328      -0.081400      11.363501           0.001053
          176              C      -1.385059      12.367947      23.780422       0.098637      28.258070 0.34273534E+03  0.76424541E+04                                 8.270454                            6.308655       0.070140       2.042164                    0.999254      26.340140      75.340365       0.630792       0.435458      -1.045508      -0.001853       0.010044       0.045708       0.046835       0.008288      -0.010686       0.012719       0.060064      -0.002403      -0.036465       0.002429       0.034036              9.899792       4.594811      -1.310483       0.080059      14.551058      -0.644610      10.553507           0.000845
          177              C       5.740897       2.376386      22.859511       0.514003      26.232468 0.25072280E+03  0.51640542E+04                                 8.044073                            5.531905       0.103175       2.097101                    0.999522      21.974698      60.165028       0.649714       0.457706      -1.033839       0.021892      -0.060750       0.005288       0.064790       0.023107       0.001751      -0.028942       0.067609      -0.085778      -0.056027       0.000153       0.055875             10.616497       5.424416      -3.697273       1.120193      15.813718      -1.901479      10.611355           0.007918
          178              C       5.266975       3.793459      22.854409      -0.088893      41.412011 0.46264157E+03  0.10972019E+05                                10.411416                            7.143182       0.070204       2.020008                    0.999498      27.977412      79.003104       0.624445       0.413590      -1.073310      -0.003178       0.039450      -0.033333       0.051745       0.002986       0.002430       0.005806      -0.006746       0.032974      -0.010003      -0.003685       0.013688             14.347624       7.778596      -6.607416       0.560493      23.456903      -1.501680      11.807374           0.019354
          179              C       5.079364       4.437711      21.645235      -0.067584      33.058235 0.40931387E+03  0.95549694E+04                                 9.175053                            6.877081      -0.124785       1.939775                    0.999589      29.249559      86.003932       0.605550       0.433294      -1.045307       0.005529       0.012697       0.034608       0.037277       0.021741      -0.007136       0.012599       0.052904      -0.004866      -0.038901       0.003670       0.035231             11.210427       6.934266      -4.648911       0.171943      15.424340      -1.286452      11.272675           0.006755
          180              C       4.607889       5.683830      21.566154      -0.172536      35.810333 0.45574974E+03  0.10875168E+05                                 9.536704                            7.170515       0.093170       2.001022                    0.999481      30.050113      87.913025       0.606724       0.423063      -1.056742       0.013240      -0.006681       0.008189       0.016941       0.007823       0.005445      -0.022132       0.027747       0.047363      -0.034209       0.008028       0.026181             11.672931       7.811259      -5.406714      -0.602525      15.602345       0.951476      11.605188           0.006049
          181              C       4.347681       6.383183      22.756451       0.154918      35.887007 0.37885252E+03  0.86337155E+04                                 9.815143                            6.674247      -0.116707       1.983497                    0.999578      26.107095      74.686614       0.609555       0.440926      -1.045675       0.019964      -0.045902       0.034378       0.060724       0.005589      -0.000051       0.001766       0.015984      -0.038415      -0.013109      -0.003054       0.016163             13.293203       8.895277      -7.550034      -0.436789      19.622995       0.668492      11.361336           0.019957
          182              C       4.987190       4.549325      23.989604       0.041932      32.105118 0.37489436E+03  0.85584908E+04                                 9.008411                            6.605095      -0.026425       1.991493                    0.999177      27.762469      80.636637       0.614805       0.436396      -1.043800      -0.009729       0.069655      -0.016501       0.072241       0.032599       0.015965      -0.029290       0.074543      -0.027267      -0.064669       0.010198       0.054471             11.200031       7.206911      -5.322470       0.472552      15.979982      -0.305261      10.413201          -0.000569
          183              C      -0.402956       8.188785      23.749810       0.590182      22.003007 0.23781571E+03  0.48778701E+04                                 7.278566                            5.483851       0.015273       2.062263                    0.999635      22.385848      62.998724       0.629730       0.474201      -1.015496       0.000834       0.039513       0.049060       0.062999       0.025077       0.019371      -0.008249       0.134364      -0.175756      -0.066084      -0.036846       0.102930              8.658451       4.625082      -0.850679      -1.388641       8.765481       1.186641      12.584791           0.000036
          184              C      -0.199846       7.441396      22.438596      -0.031017      35.784603 0.45015736E+03  0.10630287E+05                                 9.487174                            7.101108       0.030752       2.016645                    0.999404      27.524825      78.208233       0.617456       0.420068      -1.066422       0.013800      -0.022847      -0.043270       0.050840      -0.005177       0.006229      -0.000695       0.011311      -0.018518      -0.008690      -0.004022       0.012712             11.578735       5.672769      -0.367607      -2.391292      10.321607       1.819914      18.741828           0.000188
          185              C      -0.190058       6.079424      22.446249      -0.115763      29.667493 0.42067285E+03  0.98284714E+04                                 8.314411                            6.860213       0.094502       1.996909                    0.999532      29.386924      84.768338       0.624889       0.419529      -1.060114       0.013498       0.006138      -0.016378       0.022093       0.002066       0.008012      -0.032608       0.020284       0.000947      -0.038970       0.009705       0.029266              8.898196       5.028855      -0.156661      -1.436221       9.326373       1.016219      12.339361           0.000077
          186              C       3.800346       9.046375      17.442973       0.087677      27.234317 0.33071345E+03  0.72804900E+04                                 7.932657                            6.097609       0.309655       2.110162                    0.999837      26.133674      73.335164       0.659931       0.421598      -1.058103      -0.012821       0.002893      -0.049410       0.051128       0.015771      -0.008231       0.000942      -0.047647       0.061305      -0.039891       0.017787       0.022104              9.339790      12.157605      -3.438250      -0.743629       5.639008       0.483434      10.222757           0.000302
          187              C       5.080995       8.582965      17.129200      -0.257742      36.229304 0.46763878E+03  0.11205227E+05                                 9.519105                            7.213657       0.051780       1.984561                    0.999007      30.534979      88.849195       0.612582       0.417284      -1.062815      -0.014691      -0.005144       0.014419       0.021218      -0.008308       0.019163      -0.006894       0.023930      -0.055506      -0.026728      -0.005289       0.032016             11.449623      15.464200      -4.380467      -2.191311       6.683424       0.613831      12.201245           0.001483
          188              C       5.448876       8.488305      15.843496       0.323664      29.571004 0.31187055E+03  0.67756410E+04                                 8.662354                            6.091653      -0.083484       2.016008                    0.999475      23.853309      66.814941       0.631834       0.446198      -1.041679       0.066935      -0.018628      -0.020018       0.072305      -0.017016      -0.015433      -0.005737       0.041481      -0.029707      -0.028786      -0.006652       0.035438             11.374535      17.981855      -4.400677      -2.242989       5.907791       0.544140      10.233959           0.001102
          189              C       4.501033       8.722836      14.879218      -0.221895      36.828291 0.47680027E+03  0.11503834E+05                                 9.749476                            7.379649      -0.120011       1.937874                    0.998566      30.380749      89.301324       0.592698       0.428318      -1.053743      -0.008476       0.007707      -0.008555       0.014298       0.018108      -0.010889       0.006229      -0.024697      -0.038344      -0.026769      -0.001544       0.028313             11.940261      17.587482      -4.746210      -0.118494       6.870920      -0.041256      11.362382           0.000573
          190              C       3.246486       9.143860      15.277174       0.098257      28.268358 0.34289573E+03  0.76469223E+04                                 8.272338                            6.310024       0.070614       2.042236                    0.999256      26.346040      75.361546       0.630740       0.435443      -1.045518       0.009733      -0.003142       0.045749       0.046878       0.021852       0.016097       0.002944      -0.044080      -0.002428      -0.036171       0.002265       0.033906              9.902161      13.200624      -3.657339      -0.600136       5.950589       0.253879      10.555270           0.000729
          191              C       7.344563       7.968383      14.356263       0.515264      26.202162 0.25040713E+03  0.51559962E+04                                 8.039287                            5.529342       0.102268       2.097163                    0.999525      21.957318      60.110956       0.649694       0.457859      -1.033740      -0.063793       0.011148       0.005260       0.064973       0.017740      -0.025762       0.012910      -0.074502      -0.086209      -0.056025      -0.000236       0.056260             10.608947      16.404768      -2.647710      -2.204033       4.817056      -0.019707      10.605017           0.006258
          192              C       8.808744       7.670275      14.351161      -0.089085      41.407029 0.46264097E+03  0.10971824E+05                                10.410233                            7.142973       0.070809       2.020215                    0.999500      27.976281      78.995113       0.624491       0.413566      -1.073342       0.035756      -0.017133      -0.033386       0.051833      -0.004226       0.003832      -0.004936      -0.002003       0.032669      -0.009788      -0.003766       0.013554             14.344624      25.252850      -3.484127      -1.579951       5.975229       0.265257      11.805793           0.015603
          193              C       9.460489       7.510624      13.141987      -0.067366      33.041634 0.40911061E+03  0.95487450E+04                                 9.171536                            6.875070      -0.123868       1.940189                    0.999591      29.238562      85.956300       0.605698       0.433256      -1.045362       0.008280      -0.011100       0.034482       0.037159       0.011999       0.014476      -0.000191      -0.064376      -0.004930      -0.039001       0.003660       0.035340             11.205247      17.318767      -1.351109      -1.200245       5.028916       0.494059      11.268059           0.005338
          194              C      10.775397       7.295874      13.062906      -0.172086      35.785460 0.45539749E+03  0.10864518E+05                                 9.531915                            7.167354       0.113913       2.007833                    0.999500      30.037139      87.862191       0.606915       0.423018      -1.056785      -0.012402      -0.008076       0.008039       0.016842       0.008102      -0.021870       0.006319      -0.027568       0.047193      -0.034226       0.008118       0.026108             11.666001      18.322818      -0.669862       1.122920       5.074170       0.046101      11.601015           0.004937
          195              C      11.511158       7.171544      14.253202       0.155109      35.878942 0.37879756E+03  0.86322089E+04                                 9.814177                            6.674214      -0.116891       1.983481                    0.999576      26.103820      74.677817       0.609490       0.440986      -1.045633      -0.049665       0.005613       0.034355       0.060650       0.004260       0.001599      -0.000758      -0.017907      -0.038455      -0.013133      -0.003196       0.016329             13.290317      23.471446      -0.869733       0.797179       5.038051       0.044018      11.361454           0.016095
          196              C       9.603236       7.534643      15.486356       0.042211      32.094748 0.37477779E+03  0.85550761E+04                                 9.006624                            6.604262      -0.026002       1.991701                    0.999174      27.755989      80.611545       0.614823       0.436421      -1.043795       0.065236      -0.026376      -0.016506       0.072276       0.016048      -0.033142       0.000810      -0.093771      -0.027244      -0.064516       0.010011       0.054505             11.197033      18.390238      -1.137133      -0.499957       4.789964      -0.256611      10.410897          -0.000428
          197              C      -0.863826      10.382916      15.246562       0.590206      22.005303 0.23784270E+03  0.48785706E+04                                 7.279183                            5.484259       0.015464       2.062310                    0.999637      22.386791      63.002685       0.629689       0.474217      -1.015485       0.033927      -0.020272       0.048964       0.062924       0.045582      -0.016772      -0.012611      -0.110648      -0.175378      -0.065955      -0.036874       0.102830              8.659301       8.467677      -1.367511       1.722163       4.923857       0.609611      12.586370           0.000013
          198              C      -1.612639      10.580712      13.935348      -0.030752      35.768660 0.44990728E+03  0.10622733E+05                                 9.483885                            7.098737       0.031374       2.016930                    0.999407      27.517077      78.176015       0.617622       0.420020      -1.066469      -0.026607      -0.000418      -0.043404       0.050912       0.007425      -0.003873      -0.005091       0.003305      -0.018819      -0.008799      -0.003981       0.012779             11.574573       9.474659      -1.828685       2.770079       6.514651       1.160984      18.734409           0.000114
          199              C      -2.797035      11.253221      13.943001      -0.115813      29.673206 0.42076877E+03  0.98312728E+04                                 8.315412                            6.860927       0.094654       1.996895                    0.999527      29.390214      84.780242       0.624865       0.419521      -1.060119      -0.001415      -0.014695      -0.016291       0.021985       0.007682      -0.032292       0.009497      -0.013767       0.000812      -0.039048       0.009736       0.029312              8.899349       8.388916      -1.782860       1.598576       5.968268       0.735847      12.340864           0.000014
          200              C      -2.222783       6.313954       8.939469       0.086898      27.274822 0.33128254E+03  0.72965103E+04                                 7.940765                            6.102954       0.305839       2.108453                    0.999838      26.161471      73.442463       0.659594       0.421612      -1.058042       0.009025       0.009513      -0.049763       0.051462      -0.028078       0.005342       0.006496      -0.004192       0.061681      -0.039592       0.017576       0.022016              9.350286      10.259253       4.548391       0.792052       7.558914       0.403309      10.232690           0.000465
          201              C      13.049569       5.436584       8.625696      -0.257650      36.258717 0.46802967E+03  0.11217365E+05                                 9.524808                            7.217027       0.049904       1.983749                    0.999015      30.551654      88.919829       0.612370       0.417325      -1.062749       0.002950       0.014956       0.014269       0.020880       0.014481      -0.015188      -0.013943       0.002881      -0.055217      -0.026813      -0.005349       0.032161             11.457640      12.682498       5.998190       1.629588       9.482423       1.592816      12.208001           0.001067
          202              C      12.783650       5.165320       7.339992       0.323354      29.575698 0.31189722E+03  0.67765494E+04                                 8.664068                            6.092425      -0.085040       2.015595                    0.999479      23.855642      66.829032       0.631697       0.446273      -1.041607      -0.049715      -0.048389      -0.020445       0.072326       0.026521       0.002931       0.016012       0.009265      -0.029561      -0.028642      -0.006830       0.035472             11.377711      12.741164       7.431214       1.594913      11.155522       1.672436      10.236448           0.001522
          203              C      -2.853319       5.868912       6.375714      -0.222285      36.834765 0.47691383E+03  0.11507282E+05                                 9.750655                            7.380662      -0.118722       1.938249                    0.998574      30.384668      89.316182       0.592640       0.428334      -1.053731       0.010609       0.003518      -0.008302       0.013923      -0.019354       0.010837       0.006483      -0.019040      -0.038210      -0.026655      -0.001284       0.027939             11.941871      13.662651       7.014934       0.023731      10.799822       0.123451      11.363139           0.000846
          204              C      -1.861427       6.744869       6.773670       0.098718      28.258550 0.34273613E+03  0.76425325E+04                                 8.270693                            6.308758       0.070233       2.042192                    0.999252      26.340904      75.344661       0.630768       0.435471      -1.045493      -0.007644      -0.006603       0.045745       0.046846      -0.030088      -0.005815      -0.015656      -0.015730      -0.002574      -0.036494       0.002505       0.033989              9.900178      10.928147       4.966972       0.518549       8.219139       0.391638      10.553249           0.000697
          205              C      11.385541       3.783569       5.852759       0.514140      26.232617 0.25072278E+03  0.51641125E+04                                 8.044491                            5.532146       0.103604       2.097216                    0.999516      21.974853      60.168030       0.649650       0.457746      -1.033805       0.041678       0.049367       0.005185       0.064816      -0.040701       0.024069       0.016018       0.006293      -0.085956      -0.055915       0.000152       0.055763             10.617211      10.015518       6.348126       1.087000      11.224686       1.921247      10.611429           0.006807
          206              C      10.395281       2.664605       5.847657      -0.088596      41.397584 0.46245608E+03  0.10966427E+05                                10.409024                            7.141657       0.070392       2.020160                    0.999497      27.971093      78.978775       0.624529       0.413579      -1.073326      -0.032643      -0.022653      -0.033284       0.051832       0.001432      -0.006182      -0.000827       0.008433       0.033210      -0.009990      -0.003711       0.013701             14.344172      13.811990      10.089936       1.020171      17.415843       1.236180      11.804682           0.016560
          207              C       9.931147       2.180003       4.638483      -0.067801      33.064713 0.40941701E+03  0.95579535E+04                                 9.176218                            6.877890      -0.124426       1.939836                    0.999590      29.252442      86.014248       0.605524       0.433287      -1.045314      -0.013951      -0.001735       0.034621       0.037366      -0.033787      -0.007337      -0.012427       0.011211      -0.004986      -0.038867       0.003612       0.035255             11.212056       9.277327       6.002000       1.028959      13.084962       0.793325      11.273879           0.005815
          208              C       9.087714       1.148634       4.559402      -0.172521      35.807102 0.45569552E+03  0.10873626E+05                                 9.536197                            7.170035       0.092992       2.001016                    0.999477      30.049101      87.911058       0.606747       0.423057      -1.056739      -0.000803       0.014798       0.008028       0.016855      -0.016091       0.016318       0.015804      -0.000283       0.047204      -0.034276       0.008221       0.026055             11.672249       8.971512       6.076301      -0.522130      14.439742      -0.996533      11.605494           0.005227
          209              C       8.612161       0.573611       5.749699       0.155073      35.884535 0.37883183E+03  0.86331569E+04                                 9.814875                            6.674219      -0.116730       1.983484                    0.999578      26.106020      74.684038       0.609533       0.440946      -1.045660       0.029863       0.040294       0.034427       0.060833      -0.009695      -0.001457      -0.000824       0.001523      -0.038403      -0.013071      -0.003063       0.016134             13.292436      10.401721       8.419230      -0.360497      18.113915      -0.712432      11.361672           0.017147
          210              C       9.880574       2.044371       6.982852       0.041878      32.103803 0.37487883E+03  0.85580016E+04                                 9.008182                            6.605054      -0.026696       1.991432                    0.999180      27.761637      80.632169       0.614797       0.436408      -1.043798      -0.055490      -0.043299      -0.016274       0.072241      -0.048633       0.017493       0.028560       0.019049      -0.027305      -0.064816       0.010298       0.054518             11.199566       9.176944       6.459604       0.028020      14.008791       0.561818      10.412964          -0.000447
          211              C       1.266782       9.684976       6.743058       0.589960      22.008791 0.23788824E+03  0.48797410E+04                                 7.279894                            5.484731       0.015538       2.062277                    0.999634      22.389482      63.011901       0.629670       0.474208      -1.015490      -0.034653      -0.019133       0.049163       0.063119      -0.070729      -0.002514       0.020830      -0.023669      -0.176277      -0.066179      -0.036821       0.103000              8.660237       6.994789       2.218467      -0.333198       6.398051      -1.796737      12.587871           0.000018
          212              C       1.812485      10.234568       5.431844      -0.030639      35.762611 0.44979571E+03  0.10619382E+05                                 9.482589                            7.097662       0.032375       2.017263                    0.999405      27.514444      78.164478       0.617697       0.419997      -1.066489       0.012965       0.023379      -0.043052       0.050677      -0.002245      -0.002488       0.005626      -0.014459      -0.018573      -0.008642      -0.003917       0.012560             11.572939       8.837761       2.195998      -0.379079       7.150085      -2.979147      18.730971           0.000160
          213              C       2.987093      10.924031       5.439497      -0.115664      29.669593 0.42066678E+03  0.98284411E+04                                 8.315495                            6.860832       0.093259       1.996554                    0.999532      29.387214      84.773794       0.624760       0.419611      -1.060046      -0.011890       0.008754      -0.016011       0.021780      -0.009828       0.024357       0.023303      -0.006573       0.000948      -0.039109       0.009726       0.029384              8.899482       8.117932       1.940037      -0.162714       6.240153      -1.752943      12.340360           0.000007
          214              C       1.577564      12.896347      16.570531       0.086876      27.275086 0.33128590E+03  0.72965958E+04                                 7.940807                            6.102976       0.306006       2.108504                    0.999838      26.161548      73.442505       0.659595       0.421611      -1.058044      -0.003760      -0.012545       0.049767       0.051461      -0.012209       0.002961       0.007857       0.050709       0.061739      -0.039582       0.017548       0.022034              9.350327       4.295039       1.105086      -0.046758      13.522882       0.887572      10.233061           0.000596
          215              C       9.973564       0.108788      16.884304      -0.257653      36.258359 0.46802474E+03  0.11217203E+05                                 9.524726                            7.216974       0.049964       1.983772                    0.999015      30.551310      88.918280       0.612375       0.417323      -1.062751      -0.011494      -0.010037      -0.014291       0.020906       0.005995      -0.004468      -0.020118      -0.026529      -0.055177      -0.026794      -0.005360       0.032154             11.457526       5.087872       1.613586       0.564684      17.076512       2.207753      12.208195           0.001349
          216              C      10.075526       0.474712      18.170008       0.323360      29.575842 0.31189824E+03  0.67765639E+04                                 8.664042                            6.092400      -0.084949       2.015618                    0.999479      23.855582      66.828402       0.631705       0.446267      -1.041612       0.017049       0.067261       0.020453       0.072340       0.009238       0.012405       0.010545      -0.050537      -0.029533      -0.028634      -0.006817       0.035452             11.377627       5.116343       3.029091       0.650939      18.779995       2.217348      10.236541           0.001853
          217              C       1.647714      13.664929      19.134286      -0.222198      36.830265 0.47685131E+03  0.11505347E+05                                 9.749938                            7.380260      -0.118781       1.938276                    0.998573      30.381439      89.303770       0.592649       0.428343      -1.053730       0.002256      -0.010978       0.008333       0.013966      -0.001422       0.000140       0.012584       0.043044      -0.038244      -0.026613      -0.001332       0.027945             11.940827       5.440114       2.267664       0.095034      19.019739       0.081533      11.362629           0.001079
          218              C       1.385059      12.367947      18.736330       0.098770      28.255768 0.34270220E+03  0.76415374E+04                                 8.270090                            6.308416       0.070320       2.042247                    0.999252      26.338701      75.335593       0.630794       0.435467      -1.045502       0.001886       0.009946      -0.045706       0.046814      -0.008221      -0.010665      -0.012849       0.060031      -0.002373      -0.036521       0.002528       0.033993              9.899311       4.594610       1.310407       0.080025      14.550306       0.644560      10.553017           0.000864
          219              C      10.573103       2.376386      19.657241       0.514107      26.231921 0.25071683E+03  0.51639222E+04                                 8.044163                            5.531964       0.103830       2.097292                    0.999517      21.974277      60.164650       0.649686       0.457727      -1.033823      -0.021895      -0.060779      -0.005211       0.064813      -0.023048       0.001825       0.028848       0.067408      -0.085956      -0.055914       0.000143       0.055771             10.616681       5.424520       3.697411       1.120199      15.814316       1.901598      10.611207           0.008084
          220              C      11.047025       3.793459      19.662343      -0.088625      41.398522 0.46247077E+03  0.10966896E+05                                10.409231                            7.141833       0.070310       2.020130                    0.999496      27.971676      78.981633       0.624511       0.413587      -1.073318       0.003272       0.039617       0.033290       0.051850      -0.002945       0.002422      -0.005779      -0.006762       0.033252      -0.010029      -0.003707       0.013736             14.344359       7.776881       6.605598       0.560259      23.451134       1.501120      11.805063           0.019688
          221              C      11.234636       4.437711      20.871517      -0.067823      33.066211 0.40943905E+03  0.95586332E+04                                 9.176488                            6.878094      -0.124597       1.939763                    0.999590      29.253854      86.020216       0.605510       0.433290      -1.045308      -0.005476       0.012921      -0.034657       0.037391      -0.021746      -0.007137      -0.012591       0.052908      -0.005079      -0.038879       0.003608       0.035271             11.212317       6.935405       4.649859       0.172053      15.427227       1.286828      11.274318           0.006925
          222              C      11.706111       5.683830      20.950598      -0.172623      35.811061 0.45576095E+03  0.10875484E+05                                 9.536632                            7.170423       0.093101       2.000995                    0.999479      30.051104      87.915658       0.606751       0.423042      -1.056757      -0.013216      -0.006672      -0.008055       0.016854      -0.007885       0.005486       0.022122       0.027916       0.047372      -0.034297       0.008132       0.026165             11.672833       7.811149       5.406604      -0.602510      15.602071      -0.951434      11.605279           0.006197
          223              C      11.966319       6.383183      19.760301       0.155030      35.886959 0.37884869E+03  0.86336587E+04                                 9.815357                            6.674361      -0.116706       1.983476                    0.999579      26.107053      74.688102       0.609526       0.440945      -1.045657      -0.020002      -0.046034      -0.034426       0.060863      -0.005508      -0.000007      -0.001662       0.015941      -0.038341      -0.013048      -0.003039       0.016087             13.293475       8.895423       7.550139      -0.436840      19.623226      -0.668576      11.361777           0.020330
          224              C      11.326810       4.549325      18.527148       0.041811      32.107278 0.37491915E+03  0.85591922E+04                                 9.008844                            6.605397      -0.026588       1.991436                    0.999180      27.763875      80.641172       0.614780       0.436407      -1.043794       0.009697       0.069709       0.016298       0.072242      -0.032567       0.016036       0.029437       0.074623      -0.027267      -0.064817       0.010331       0.054486             11.200564       7.207238       5.322693       0.472570      15.980599       0.305236      10.413855          -0.000507
          225              C       0.402956       8.188785      18.766942       0.590015      22.006996 0.23786881E+03  0.48792065E+04                                 7.279330                            5.484396       0.015449       2.062257                    0.999635      22.388121      63.005664       0.629713       0.474189      -1.015507      -0.000808       0.039557      -0.049182       0.063121      -0.025122       0.019346       0.008258       0.134374      -0.176328      -0.066224      -0.036812       0.103037              8.659447       4.625522       0.850777      -1.388981       8.766183      -1.186802      12.586636           0.000038
          226              C       0.199847       7.441396      20.078156      -0.030662      35.760981 0.44978420E+03  0.10618982E+05                                 9.482110                            7.097448       0.032504       2.017309                    0.999406      27.513837      78.160847       0.617726       0.419983      -1.066505      -0.013745      -0.022905       0.043063       0.050675       0.005137       0.006140       0.000646       0.011103      -0.018515      -0.008651      -0.003907       0.012557             11.572148       5.669779       0.367144      -2.389777      10.317247      -1.817546      18.729418           0.000189
          227              C       0.190058       6.079424      20.070503      -0.115687      29.670163 0.42067486E+03  0.98287022E+04                                 8.315600                            6.860882       0.093327       1.996564                    0.999532      29.388087      84.777334       0.624758       0.419609      -1.060045      -0.013517       0.005915       0.016037       0.021792      -0.002045       0.008046       0.032737       0.020282       0.000966      -0.039096       0.009690       0.029406              8.899587       5.029405       0.156868      -1.436496       9.328707      -1.017197      12.340650           0.000087
          228              C      -3.800346       9.046375      25.073779       0.087450      27.242943 0.33084534E+03  0.72841524E+04                                 7.934323                            6.098812       0.309228       2.109950                    0.999839      26.139086      73.355246       0.659865       0.421596      -1.058099       0.012740       0.002821       0.049513       0.051204      -0.015808      -0.008281      -0.000936      -0.047592       0.061171      -0.039879       0.017783       0.022097              9.341856      12.160585       3.439233      -0.743853       5.640232      -0.483542      10.224750           0.000333
          229              C      11.233005       8.582965      25.387552      -0.257702      36.228183 0.46761737E+03  0.11204604E+05                                 9.518956                            7.213528       0.051414       1.984485                    0.999009      30.534387      88.847529       0.612582       0.417288      -1.062811       0.014678      -0.005163      -0.014386       0.021191       0.008323       0.019188       0.006913       0.023864      -0.055463      -0.026739      -0.005278       0.032017             11.449431      15.463909       4.380388      -2.191367       6.683314      -0.613847      12.201070           0.001735
          230              C      10.865124       8.488305       1.163256       0.323799      29.568941 0.31183983E+03  0.67748433E+04                                 8.662158                            6.091477      -0.083496       2.016014                    0.999478      23.852084      66.812049       0.631820       0.446216      -1.041663      -0.066930      -0.018607       0.020141       0.072329       0.017060      -0.015334       0.005713       0.041487      -0.029718      -0.028752      -0.006666       0.035417             11.374387      17.981798       4.400692      -2.243211       5.907730      -0.544208      10.233633           0.001288
          231              C      -4.501033       8.722836       2.127534      -0.222199      36.840520 0.47700124E+03  0.11510007E+05                                 9.752093                            7.381681      -0.120504       1.937658                    0.998565      30.386536      89.326300       0.592554       0.428373      -1.053699       0.008501       0.007698       0.008558       0.014310      -0.018086      -0.010973      -0.006241      -0.024775      -0.038694      -0.026869      -0.001506       0.028375             11.943629      17.593187       4.747952      -0.117931       6.872980       0.041609      11.364720           0.000698
          232              C      -3.246486       9.143860       1.729578       0.098493      28.262312 0.34280216E+03  0.76443211E+04                                 8.271383                            6.309359       0.070229       2.042175                    0.999256      26.341978      75.347625       0.630743       0.435470      -1.045501      -0.009661      -0.003133      -0.045639       0.046756      -0.021835       0.016222      -0.002854      -0.044084      -0.002386      -0.036270       0.002394       0.033876              9.900953      13.198782       3.656789      -0.599570       5.949922      -0.253597      10.554155           0.000857
          233              C       8.969437       7.968383       2.650489       0.514481      26.218171 0.25058374E+03  0.51604831E+04                                 8.041853                            5.530878       0.102305       2.097017                    0.999522      21.965949      60.137292       0.649684       0.457790      -1.033790       0.063532       0.011133      -0.005359       0.064723      -0.017776      -0.025944      -0.012910      -0.074713      -0.086299      -0.056259      -0.000120       0.056379             10.612719      16.411472       2.648927      -2.205181       4.818516       0.019592      10.608168           0.007226
          234              C       7.505256       7.670275       2.655591      -0.088876      41.396464 0.46250087E+03  0.10967605E+05                                10.408359                            7.141788       0.071182       2.020392                    0.999499      27.971875      78.977873       0.624560       0.413554      -1.073357      -0.035665      -0.017052       0.033315       0.051698       0.004283       0.003796       0.005007      -0.001763       0.032613      -0.009811      -0.003757       0.013568             14.341923      25.247553       3.483414      -1.579880       5.974209      -0.265265      11.804007           0.018162
          235              C       6.853511       7.510624       3.864765      -0.067381      33.043664 0.40912817E+03  0.95493149E+04                                 9.172016                            6.875290      -0.123925       1.940159                    0.999590      29.239956      85.962809       0.605675       0.433265      -1.045350      -0.008283      -0.011132      -0.034522       0.037206      -0.012063       0.014410       0.000225      -0.064309      -0.004882      -0.038956       0.003637       0.035319             11.206011      17.319966       1.351156      -1.200155       5.029146      -0.494086      11.268922           0.006185
          236              C       5.538603       7.295874       3.943846      -0.172314      35.799038 0.45560035E+03  0.10870774E+05                                 9.535102                            7.169620       0.092964       2.001082                    0.999477      30.043956      87.893314       0.606723       0.423097      -1.056715       0.012467      -0.008111      -0.008131       0.016951      -0.008109      -0.021764      -0.006277      -0.027636       0.047044      -0.034156       0.008176       0.025980             11.670252      18.330460       0.669976       1.124281       5.075789      -0.046040      11.604508           0.005694
          237              C       4.802842       7.171544       2.753549       0.155115      35.878325 0.37878272E+03  0.86317475E+04                                 9.813841                            6.673892      -0.116928       1.983499                    0.999577      26.103539      74.675385       0.609534       0.440960      -1.045653       0.049656       0.005628      -0.034379       0.060657      -0.004176       0.001571       0.000842      -0.017926      -0.038635      -0.013188      -0.003147       0.016335             13.290039      23.471284       0.869715       0.797008       5.037910      -0.044032      11.360922           0.018661
          238              C       6.710764       7.534643       1.520396       0.042121      32.095672 0.37478685E+03  0.85553363E+04                                 9.006619                            6.604166      -0.026363       1.991592                    0.999176      27.756850      80.614351       0.614852       0.436398      -1.043809      -0.065254      -0.026417       0.016449       0.072294      -0.016035      -0.033244      -0.000820      -0.093859      -0.027266      -0.064634       0.010088       0.054546             11.197075      18.390035       1.137120      -0.500512       4.789899       0.256571      10.411293          -0.000589
          239              C       0.863826      10.382916       1.760190       0.590125      22.005331 0.23784280E+03  0.48785737E+04                                 7.279138                            5.484214       0.015361       2.062274                    0.999635      22.387077      63.003516       0.629699       0.474209      -1.015489      -0.033892      -0.020377      -0.049030       0.062990      -0.045627      -0.016812       0.012635      -0.110563      -0.175684      -0.066050      -0.036834       0.102884              8.659218       8.467511       1.367442       1.722025       4.923835      -0.609675      12.586307           0.000023
          240              C       1.612639      10.580712       3.071404      -0.031026      35.787172 0.45018588E+03  0.10631167E+05                                 9.487691                            7.101377       0.030667       2.016596                    0.999404      27.526046      78.213386       0.617437       0.420073      -1.066414       0.026659      -0.000434       0.043279       0.050833      -0.007483      -0.003710       0.005029       0.003330      -0.018511      -0.008675      -0.004025       0.012700             11.579536       9.477978       1.829075       2.771764       6.516982      -1.161673      18.743649           0.000145
          241              C       2.797035      11.253221       3.063751      -0.115759      29.667460 0.42067412E+03  0.98285041E+04                                 8.314433                            6.860252       0.094456       1.996900                    0.999531      29.386613      84.767329       0.624883       0.419533      -1.060112       0.001369      -0.014661       0.016379       0.022024      -0.007742      -0.032232      -0.009405      -0.013788       0.000954      -0.038983       0.009737       0.029246              8.898225       8.387648       1.782428       1.598252       5.967594      -0.735938      12.339432           0.000029
          242              C       2.222782       6.313954       8.067027       0.087067      27.266856 0.33115943E+03  0.72930723E+04                                 7.939154                            6.101762       0.306630       2.108789                    0.999837      26.156489      73.423211       0.659672       0.421604      -1.058054      -0.009189       0.009556       0.049593       0.051334       0.028138       0.005282      -0.006462      -0.004116       0.062123      -0.039699       0.017563       0.022136              9.348306      10.256681      -4.547125       0.791779       7.557223      -0.403144      10.231015           0.000423
          243              C       3.264431       5.436584       8.380800      -0.257718      36.254765 0.46797176E+03  0.11215509E+05                                 9.523660                            7.216184       0.050489       1.983892                    0.999016      30.549874      88.909648       0.612463       0.417279      -1.062789      -0.003090       0.015017      -0.014339       0.020992      -0.014573      -0.015269       0.013931       0.002889      -0.055562      -0.026926      -0.005384       0.032309             11.456229      12.680823      -5.997412       1.629029       9.481280      -1.592400      12.206584           0.000943
          244              C       3.530350       5.165320       9.666504       0.323417      29.573782 0.31187753E+03  0.67759497E+04                                 8.663494                            6.092084      -0.084545       2.015731                    0.999475      23.854499      66.822891       0.631744       0.446251      -1.041630       0.049720      -0.048319       0.020261       0.072230      -0.026516       0.002943      -0.016198       0.008968      -0.029411      -0.028734      -0.006778       0.035512             11.376866      12.740125      -7.430594       1.594381      11.154694      -1.671953      10.235777           0.001334
          245              C       2.853319       5.868912      10.630782      -0.222155      36.828447 0.47680401E+03  0.11503850E+05                                 9.749029                            7.379303      -0.118220       1.938420                    0.998570      30.381868      89.301850       0.592762       0.428274      -1.053779      -0.010635       0.003418       0.008318       0.013927       0.019404       0.010860      -0.006477      -0.018896      -0.038043      -0.026668      -0.001256       0.027924             11.939878      13.660008      -7.013578       0.024214      10.797932      -0.123737      11.361693           0.000712
          246              C       1.861427       6.744869      10.232826       0.098346      28.267067 0.34286471E+03  0.76461023E+04                                 8.272038                            6.309672       0.070445       2.042170                    0.999254      26.346524      75.363739       0.630764       0.435434      -1.045517       0.007794      -0.006677      -0.045857       0.046991       0.030141      -0.005552       0.015547      -0.015665      -0.002644      -0.036338       0.002276       0.034062              9.901909      10.930165      -4.968053       0.519109       8.220648      -0.392043      10.554914           0.000595
          247              C       4.928459       3.783569      11.153737       0.514820      26.217183 0.25055170E+03  0.51597498E+04                                 8.041864                            5.530558       0.102890       2.097162                    0.999523      21.966662      60.142297       0.649685       0.457796      -1.033769      -0.041800       0.049567      -0.005162       0.065044       0.040712       0.024097      -0.015845       0.006250      -0.085677      -0.055796       0.000046       0.055750             10.613322      10.011409      -6.345028       1.086246      11.220091      -1.920271      10.608465           0.006035
          248              C       5.918719       2.664605      11.158839      -0.089092      41.422762 0.46277874E+03  0.10976137E+05                                10.413317                            7.144314       0.069866       2.019842                    0.999500      27.981650      79.019386       0.624383       0.413598      -1.073299       0.032662      -0.022531       0.033399       0.051865      -0.001280      -0.006166       0.000899       0.008518       0.032997      -0.009946      -0.003695       0.013642             14.350533      13.818266     -10.095147       1.020606      17.424277      -1.236781      11.809054           0.014720
          249              C       6.382852       2.180003      12.368013      -0.067557      33.055134 0.40927968E+03  0.95538820E+04                                 9.174381                            6.876697      -0.124549       1.939876                    0.999590      29.247050      85.992605       0.605586       0.433282      -1.045324       0.013751      -0.001589      -0.034536       0.037206       0.033777      -0.007350       0.012508       0.011350      -0.004808      -0.038936       0.003704       0.035232             11.209520       9.275276      -6.000400       1.028735      13.081783      -0.793165      11.271501           0.005131
          250              C       7.226286       1.148634      12.447094      -0.172217      35.793182 0.45548636E+03  0.10867198E+05                                 9.533136                            7.167886       0.113986       2.007781                    0.999502      30.041528      87.878091       0.606912       0.422998      -1.056794       0.000812       0.014745      -0.008075       0.016831       0.015947       0.016438      -0.015844      -0.000334       0.047356      -0.034256       0.008052       0.026204             11.668188       8.968497      -6.073827      -0.521415      14.434065       0.995405      11.602001           0.004628
          251              C       7.701839       0.573611      11.256798       0.154950      35.885261 0.37884992E+03  0.86336619E+04                                 9.815022                            6.674427      -0.116701       1.983484                    0.999576      26.106361      74.685116       0.609517       0.440953      -1.045657      -0.029764       0.040216      -0.034353       0.060691       0.009785      -0.001465       0.000980       0.001486      -0.038288      -0.013073      -0.003127       0.016200             13.292519      10.401841      -8.419245      -0.360547      18.113937       0.712487      11.361780           0.015247
          252              C       6.433426       2.044371      10.023644       0.042080      32.101255 0.37485107E+03  0.85572175E+04                                 9.007838                            6.604888      -0.026161       1.991593                    0.999175      27.759751      80.626226       0.614793       0.436419      -1.043790       0.055380      -0.043304       0.016539       0.072220       0.048577       0.017345      -0.028347       0.019077      -0.027267      -0.064552       0.010098       0.054454             11.199125       9.176808      -6.459530       0.027751      14.008541      -0.561384      10.412026          -0.000427
          253              C      -1.266782       9.684976      10.263438       0.590211      22.004722 0.23783440E+03  0.48783864E+04                                 7.279172                            5.484231       0.015444       2.062313                    0.999637      22.386900      63.004116       0.629675       0.474229      -1.015473       0.034561      -0.019164      -0.048978       0.062933       0.070716      -0.002531      -0.020797      -0.023622      -0.175403      -0.065944      -0.036895       0.102840              8.659323       6.994362      -2.218403      -0.333357       6.397527       1.796457      12.586082           0.000003
          254              C      -1.812485      10.234568      11.574652      -0.030722      35.767752 0.44989071E+03  0.10622267E+05                                 9.483857                            7.098688       0.031330       2.016933                    0.999406      27.516480      78.174587       0.617612       0.420030      -1.066460      -0.012867       0.023359       0.043383       0.050924       0.002296      -0.002463      -0.005898      -0.014519      -0.018888      -0.008806      -0.003987       0.012793             11.574574       8.838477      -2.196204      -0.380123       7.151091       2.979845      18.734154           0.000117
          255              C      -2.987093      10.924031      11.566999      -0.115796      29.672717 0.42076015E+03  0.98310009E+04                                 8.315291                            6.860840       0.094630       1.996891                    0.999527      29.389705      84.777900       0.624873       0.419519      -1.060122       0.012088       0.008697       0.016262       0.022051       0.009800       0.024374      -0.023212      -0.006445       0.000786      -0.039049       0.009739       0.029310              8.899223       8.117427      -1.939636      -0.162236       6.239726       1.752452      12.340515          -0.000021
          256              C       6.579436       1.231991      16.570531       0.086876      27.275085 0.33128589E+03  0.72965956E+04                                 7.940807                            6.102977       0.306006       2.108505                    0.999838      26.161547      73.442503       0.659595       0.421611      -1.058044       0.003760       0.012545       0.049767       0.051461      -0.012209      -0.002961      -0.007857       0.050709       0.061739      -0.039582       0.017548       0.022034              9.350328       4.295039       1.105086       0.046758      13.522883      -0.887572      10.233061           0.000596
          257              C      -1.816564      14.019550      16.884304      -0.257652      36.258358 0.46802474E+03  0.11217203E+05                                 9.524726                            7.216974       0.049964       1.983772                    0.999015      30.551309      88.918278       0.612375       0.417323      -1.062751       0.011494       0.010037      -0.014291       0.020906       0.005995       0.004468       0.020118      -0.026529      -0.055177      -0.026794      -0.005360       0.032154             11.457526       5.087872       1.613586      -0.564685      17.076512      -2.207753      12.208195           0.001349
          258              C      -1.918526      13.653626      18.170008       0.323360      29.575844 0.31189826E+03  0.67765644E+04                                 8.664042                            6.092401      -0.084949       2.015618                    0.999479      23.855583      66.828406       0.631705       0.446267      -1.041612      -0.017049      -0.067261       0.020453       0.072340       0.009238      -0.012405      -0.010545      -0.050537      -0.029533      -0.028634      -0.006817       0.035452             11.377627       5.116344       3.029091      -0.650939      18.779997      -2.217348      10.236542           0.001853
          259              C       6.509286       0.463409      19.134286      -0.222198      36.830265 0.47685132E+03  0.11505347E+05                                 9.749938                            7.380260      -0.118781       1.938276                    0.998573      30.381439      89.303771       0.592649       0.428343      -1.053730      -0.002256       0.010978       0.008333       0.013966      -0.001422      -0.000140      -0.012584       0.043044      -0.038244      -0.026613      -0.001332       0.027945             11.940828       5.440114       2.267664      -0.095034      19.019740      -0.081533      11.362629           0.001079
          260              C       6.771941       1.760391      18.736330       0.098770      28.255768 0.34270219E+03  0.76415370E+04                                 8.270091                            6.308416       0.070320       2.042247                    0.999252      26.338701      75.335593       0.630794       0.435467      -1.045502      -0.001886      -0.009946      -0.045706       0.046814      -0.008221       0.010665       0.012849       0.060031      -0.002373      -0.036521       0.002529       0.033992              9.899311       4.594610       1.310407      -0.080025      14.550307      -0.644560      10.553017           0.000864
          261              C      -2.416103      11.751952      19.657241       0.514107      26.231923 0.25071684E+03  0.51639226E+04                                 8.044164                            5.531964       0.103830       2.097292                    0.999517      21.974278      60.164655       0.649686       0.457727      -1.033823       0.021895       0.060779      -0.005211       0.064813      -0.023048      -0.001825      -0.028848       0.067408      -0.085956      -0.055914       0.000143       0.055771             10.616682       5.424521       3.697411      -1.120199      15.814317      -1.901598      10.611207           0.008084
          262              C      -2.890025      10.334879      19.662343      -0.088625      41.398524 0.46247077E+03  0.10966896E+05                                10.409232                            7.141834       0.070310       2.020130                    0.999496      27.971676      78.981637       0.624511       0.413587      -1.073318      -0.003272      -0.039617       0.033290       0.051850      -0.002945      -0.002422       0.005779      -0.006762       0.033252      -0.010029      -0.003707       0.013736             14.344361       7.776882       6.605598      -0.560259      23.451136      -1.501120      11.805064           0.019688
          263              C      -3.077636       9.690627      20.871517      -0.067823      33.066213 0.40943908E+03  0.95586341E+04                                 9.176489                            6.878095      -0.124597       1.939763                    0.999590      29.253855      86.020223       0.605510       0.433290      -1.045308       0.005476      -0.012921      -0.034657       0.037391      -0.021746       0.007137       0.012591       0.052908      -0.005079      -0.038879       0.003608       0.035271             11.212318       6.935406       4.649860      -0.172053      15.427229      -1.286829      11.274319           0.006925
          264              C      -3.549111       8.444508      20.950598      -0.172623      35.811063 0.45576097E+03  0.10875485E+05                                 9.536632                            7.170423       0.093102       2.000995                    0.999479      30.051104      87.915658       0.606751       0.423042      -1.056757       0.013216       0.006672      -0.008055       0.016854      -0.007885      -0.005486      -0.022122       0.027916       0.047372      -0.034297       0.008132       0.026165             11.672833       7.811149       5.406604       0.602510      15.602072       0.951434      11.605279           0.006197
          265              C      -3.809319       7.745155      19.760301       0.155031      35.886953 0.37884863E+03  0.86336566E+04                                 9.815355                            6.674360      -0.116705       1.983476                    0.999579      26.107050      74.688090       0.609526       0.440945      -1.045657       0.020002       0.046034      -0.034426       0.060863      -0.005508       0.000007       0.001662       0.015941      -0.038341      -0.013048      -0.003039       0.016087             13.293473       8.895421       7.550138       0.436840      19.623223       0.668576      11.361775           0.020330
          266              C      -3.169810       9.579013      18.527148       0.041811      32.107280 0.37491917E+03  0.85591927E+04                                 9.008844                            6.605397      -0.026588       1.991436                    0.999180      27.763876      80.641174       0.614780       0.436407      -1.043794      -0.009697      -0.069709       0.016298       0.072243      -0.032567      -0.016036      -0.029437       0.074623      -0.027267      -0.064817       0.010331       0.054486             11.200564       7.207238       5.322693      -0.472570      15.980599      -0.305236      10.413855          -0.000507
          267              C       7.754044       5.939553      18.766942       0.590015      22.006996 0.23786881E+03  0.48792065E+04                                 7.279330                            5.484396       0.015449       2.062257                    0.999635      22.388121      63.005664       0.629713       0.474189      -1.015507       0.000808      -0.039557      -0.049182       0.063121      -0.025122      -0.019346      -0.008258       0.134374      -0.176328      -0.066224      -0.036812       0.103037              8.659447       4.625522       0.850777       1.388981       8.766183       1.186802      12.586636           0.000038
          268              C       7.957153       6.686942      20.078156      -0.030662      35.760981 0.44978420E+03  0.10618982E+05                                 9.482110                            7.097448       0.032504       2.017309                    0.999406      27.513837      78.160847       0.617726       0.419983      -1.066505       0.013745       0.022905       0.043063       0.050675       0.005137      -0.006140      -0.000646       0.011103      -0.018515      -0.008651      -0.003907       0.012557             11.572148       5.669779       0.367144       2.389777      10.317247       1.817546      18.729418           0.000189
          269              C       7.966942       8.048914      20.070503      -0.115687      29.670162 0.42067484E+03  0.98287018E+04                                 8.315600                            6.860882       0.093327       1.996564                    0.999532      29.388087      84.777337       0.624758       0.419609      -1.060045       0.013517      -0.005915       0.016037       0.021792      -0.002045      -0.008046      -0.032737       0.020282       0.000966      -0.039096       0.009690       0.029406              8.899588       5.029406       0.156868       1.436496       9.328707       1.017196      12.340651           0.000087
          270              C      11.957346       5.081963      25.073779       0.087450      27.242944 0.33084538E+03  0.72841533E+04                                 7.934323                            6.098812       0.309228       2.109950                    0.999839      26.139087      73.355248       0.659866       0.421596      -1.058099      -0.012740      -0.002821       0.049513       0.051204      -0.015808       0.008281       0.000936      -0.047592       0.061171      -0.039879       0.017783       0.022097              9.341856      12.160586       3.439233       0.743853       5.640232       0.483542      10.224750           0.000333
          271              C      -3.076005       5.545373      25.387552      -0.257702      36.228180 0.46761733E+03  0.11204603E+05                                 9.518955                            7.213528       0.051414       1.984485                    0.999009      30.534386      88.847523       0.612582       0.417288      -1.062811      -0.014678       0.005164      -0.014386       0.021191       0.008323      -0.019188      -0.006913       0.023864      -0.055463      -0.026739      -0.005278       0.032017             11.449430      15.463908       4.380388       2.191367       6.683314       0.613846      12.201069           0.001735
          272              C      -2.708124       5.640033       1.163256       0.323799      29.568942 0.31183983E+03  0.67748433E+04                                 8.662159                            6.091477      -0.083496       2.016014                    0.999478      23.852084      66.812053       0.631820       0.446216      -1.041663       0.066930       0.018607       0.020141       0.072329       0.017060       0.015334      -0.005713       0.041487      -0.029718      -0.028752      -0.006666       0.035417             11.374389      17.981801       4.400692       2.243211       5.907731       0.544208      10.233634           0.001288
          273              C      12.658033       5.405502       2.127534      -0.222199      36.840523 0.47700126E+03  0.11510008E+05                                 9.752093                            7.381681      -0.120504       1.937658                    0.998565      30.386537      89.326303       0.592554       0.428373      -1.053699      -0.008501      -0.007698       0.008558       0.014310      -0.018086       0.010973       0.006241      -0.024775      -0.038694      -0.026869      -0.001506       0.028375             11.943629      17.593188       4.747952       0.117931       6.872980      -0.041608      11.364720           0.000698
          274              C      11.403486       4.984478       1.729578       0.098494      28.262325 0.34280234E+03  0.76443261E+04                                 8.271386                            6.309360       0.070229       2.042175                    0.999256      26.341977      75.347622       0.630743       0.435470      -1.045501       0.009661       0.003133      -0.045639       0.046756      -0.021835      -0.016222       0.002854      -0.044084      -0.002386      -0.036270       0.002394       0.033876              9.900957      13.198791       3.656791       0.599570       5.949924       0.253597      10.554155           0.000857
          275              C      -0.812437       6.159955       2.650489       0.514481      26.218171 0.25058374E+03  0.51604831E+04                                 8.041854                            5.530878       0.102305       2.097017                    0.999522      21.965949      60.137293       0.649684       0.457790      -1.033790      -0.063532      -0.011133      -0.005359       0.064723      -0.017776       0.025944       0.012910      -0.074713      -0.086299      -0.056259      -0.000120       0.056379             10.612719      16.411473       2.648928       2.205181       4.818516      -0.019592      10.608168           0.007226
          276              C       0.651744       6.458063       2.655591      -0.088876      41.396462 0.46250084E+03  0.10967604E+05                                10.408359                            7.141788       0.071182       2.020392                    0.999499      27.971874      78.977871       0.624560       0.413554      -1.073357       0.035665       0.017052       0.033315       0.051698       0.004283      -0.003796      -0.005007      -0.001764       0.032612      -0.009811      -0.003757       0.013568             14.341923      25.247554       3.483414       1.579880       5.974209       0.265265      11.804007           0.018162
          277              C       1.303489       6.617714       3.864765      -0.067381      33.043667 0.40912821E+03  0.95493161E+04                                 9.172016                            6.875290      -0.123925       1.940159                    0.999590      29.239958      85.962813       0.605675       0.433265      -1.045350       0.008283       0.011133      -0.034522       0.037206      -0.012063      -0.014410      -0.000225      -0.064309      -0.004882      -0.038956       0.003637       0.035319             11.206012      17.319966       1.351156       1.200155       5.029146       0.494086      11.268922           0.006185
          278              C       2.618397       6.832464       3.943846      -0.172314      35.799033 0.45560025E+03  0.10870771E+05                                 9.535102                            7.169620       0.092964       2.001082                    0.999477      30.043953      87.893304       0.606723       0.423097      -1.056715      -0.012467       0.008111      -0.008131       0.016951      -0.008109       0.021764       0.006277      -0.027636       0.047044      -0.034156       0.008176       0.025980             11.670252      18.330458       0.669976      -1.124281       5.075789       0.046040      11.604507           0.005694
          279              C       3.354158       6.956794       2.753549       0.155114      35.878340 0.37878290E+03  0.86317525E+04                                 9.813843                            6.673893      -0.116929       1.983499                    0.999577      26.103546      74.675409       0.609534       0.440960      -1.045653      -0.049656      -0.005628      -0.034379       0.060657      -0.004176      -0.001571      -0.000842      -0.017926      -0.038635      -0.013188      -0.003147       0.016335             13.290042      23.471291       0.869716      -0.797008       5.037911       0.044032      11.360924           0.018661
          280              C       1.446236       6.593695       1.520396       0.042121      32.095668 0.37478679E+03  0.85553346E+04                                 9.006619                            6.604165      -0.026363       1.991592                    0.999176      27.756848      80.614345       0.614852       0.436398      -1.043809       0.065253       0.026417       0.016449       0.072294      -0.016035       0.033244       0.000820      -0.093859      -0.027266      -0.064634       0.010088       0.054546             11.197075      18.390035       1.137120       0.500512       4.789899      -0.256571      10.411292          -0.000589
          281              C       7.293174       3.745422       1.760190       0.590125      22.005331 0.23784281E+03  0.48785739E+04                                 7.279138                            5.484214       0.015361       2.062274                    0.999635      22.387077      63.003515       0.629699       0.474209      -1.015490       0.033892       0.020377      -0.049030       0.062990      -0.045627       0.016812      -0.012635      -0.110563      -0.175684      -0.066050      -0.036834       0.102884              8.659217       8.467511       1.367442      -1.722025       4.923836       0.609675      12.586306           0.000023
          282              C       6.544361       3.547626       3.071404      -0.031026      35.787166 0.45018580E+03  0.10631165E+05                                 9.487689                            7.101376       0.030668       2.016596                    0.999404      27.526043      78.213373       0.617437       0.420073      -1.066415      -0.026659       0.000434       0.043279       0.050833      -0.007483       0.003710      -0.005029       0.003330      -0.018511      -0.008675      -0.004025       0.012700             11.579535       9.477977       1.829075      -2.771763       6.516981       1.161673      18.743646           0.000145
          283              C       5.359965       2.875117       3.063751      -0.115759      29.667459 0.42067408E+03  0.98285030E+04                                 8.314433                            6.860252       0.094456       1.996900                    0.999531      29.386612      84.767326       0.624883       0.419533      -1.060112      -0.001369       0.014661       0.016379       0.022024      -0.007742       0.032232       0.009405      -0.013788       0.000954      -0.038983       0.009737       0.029246              8.898225       8.387648       1.782427      -1.598251       5.967594       0.735939      12.339432           0.000029
          284              C       5.934217       7.814384       8.067027       0.087066      27.266867 0.33115952E+03  0.72930746E+04                                 7.939156                            6.101763       0.306630       2.108789                    0.999837      26.156490      73.423215       0.659672       0.421604      -1.058054       0.009189      -0.009556       0.049593       0.051334       0.028138      -0.005282       0.006462      -0.004116       0.062123      -0.039699       0.017563       0.022136              9.348310      10.256689      -4.547131      -0.791783       7.557228       0.403148      10.231013           0.000423
          285              C       4.892569       8.691754       8.380800      -0.257718      36.254762 0.46797151E+03  0.11215502E+05                                 9.523660                            7.216183       0.050489       1.983892                    0.999016      30.549873      88.909648       0.612463       0.417279      -1.062789       0.003090      -0.015017      -0.014339       0.020992      -0.014573       0.015269      -0.013931       0.002889      -0.055562      -0.026925      -0.005384       0.032309             11.456230      12.680824      -5.997414      -1.629030       9.481283       1.592402      12.206583           0.000943
          286              C       4.626650       8.963018       9.666504       0.323417      29.573786 0.31187753E+03  0.67759499E+04                                 8.663495                            6.092084      -0.084545       2.015731                    0.999475      23.854499      66.822893       0.631744       0.446251      -1.041630      -0.049720       0.048319       0.020261       0.072230      -0.026516      -0.002943       0.016198       0.008968      -0.029411      -0.028734      -0.006778       0.035512             11.376868      12.740128      -7.430595      -1.594382      11.154696       1.671954      10.235779           0.001334
          287              C       5.303681       8.259426      10.630782      -0.222155      36.828448 0.47680403E+03  0.11503850E+05                                 9.749029                            7.379304      -0.118220       1.938420                    0.998570      30.381868      89.301854       0.592762       0.428274      -1.053779       0.010635      -0.003418       0.008318       0.013927       0.019404      -0.010860       0.006477      -0.018896      -0.038043      -0.026668      -0.001256       0.027924             11.939878      13.660009      -7.013578      -0.024214      10.797933       0.123737      11.361693           0.000712
          288              C       6.295573       7.383469      10.232826       0.098346      28.267063 0.34286470E+03  0.76461021E+04                                 8.272038                            6.309672       0.070445       2.042170                    0.999254      26.346524      75.363739       0.630764       0.435434      -1.045517      -0.007794       0.006677      -0.045857       0.046991       0.030141       0.005552      -0.015547      -0.015666      -0.002644      -0.036338       0.002276       0.034062              9.901908      10.930165      -4.968053      -0.519108       8.220648       0.392043      10.554911           0.000595
          289              C       3.228541      10.344769      11.153737       0.514820      26.217187 0.25055173E+03  0.51597506E+04                                 8.041864                            5.530559       0.102891       2.097162                    0.999523      21.966664      60.142302       0.649685       0.457796      -1.033769       0.041800      -0.049567      -0.005162       0.065044       0.040712      -0.024097       0.015845       0.006250      -0.085677      -0.055796       0.000046       0.055750             10.613322      10.011410      -6.345029      -1.086246      11.220091       1.920271      10.608465           0.006035
          290              C       2.238281      11.463733      11.158839      -0.089092      41.422768 0.46277881E+03  0.10976139E+05                                10.413318                            7.144314       0.069867       2.019842                    0.999500      27.981649      79.019380       0.624383       0.413598      -1.073299      -0.032662       0.022532       0.033399       0.051865      -0.001280       0.006166      -0.000899       0.008518       0.032997      -0.009946      -0.003695       0.013642             14.350535      13.818271     -10.095151      -1.020607      17.424282       1.236782      11.809052           0.014720
          291              C       1.774147      11.948335      12.368013      -0.067557      33.055143 0.40927975E+03  0.95538838E+04                                 9.174382                            6.876698      -0.124548       1.939876                    0.999590      29.247052      85.992609       0.605586       0.433282      -1.045324      -0.013751       0.001589      -0.034536       0.037206       0.033777       0.007350      -0.012508       0.011350      -0.004808      -0.038936       0.003704       0.035232             11.209522       9.275279      -6.000404      -1.028734      13.081790       0.793163      11.271498           0.005131
          292              C       0.930714      12.979704      12.447094      -0.172217      35.793173 0.45548606E+03  0.10867190E+05                                 9.533134                            7.167883       0.113986       2.007781                    0.999502      30.041526      87.878081       0.606912       0.422998      -1.056794      -0.000812      -0.014745      -0.008075       0.016831       0.015947      -0.016438       0.015844      -0.000333       0.047356      -0.034256       0.008052       0.026204             11.668186       8.968495      -6.073826       0.521415      14.434066      -0.995404      11.601998           0.004628
          293              C       0.455161      13.554727      11.256798       0.154950      35.885256 0.37884983E+03  0.86336592E+04                                 9.815022                            6.674427      -0.116701       1.983484                    0.999576      26.106357      74.685106       0.609517       0.440953      -1.045657       0.029764      -0.040216      -0.034353       0.060691       0.009785       0.001465      -0.000980       0.001486      -0.038288      -0.013073      -0.003127       0.016200             13.292519      10.401841      -8.419246       0.360548      18.113938      -0.712489      11.361779           0.015247
          294              C       1.723574      12.083967      10.023644       0.042080      32.101247 0.37485101E+03  0.85572154E+04                                 9.007836                            6.604887      -0.026161       1.991593                    0.999175      27.759749      80.626212       0.614793       0.436419      -1.043790      -0.055380       0.043304       0.016539       0.072220       0.048577      -0.017345       0.028347       0.019078      -0.027267      -0.064552       0.010098       0.054454             11.199122       9.176806      -6.459528      -0.027752      14.008537       0.561385      10.412023          -0.000427
          295              C       9.423782       4.443362      10.263438       0.590211      22.004722 0.23783439E+03  0.48783864E+04                                 7.279172                            5.484232       0.015443       2.062313                    0.999637      22.386900      63.004117       0.629675       0.474229      -1.015473      -0.034561       0.019164      -0.048978       0.062933       0.070716       0.002531       0.020797      -0.023622      -0.175403      -0.065944      -0.036895       0.102840              8.659323       6.994362      -2.218403       0.333357       6.397527      -1.796457      12.586082           0.000003
          296              C       9.969485       3.893770      11.574652      -0.030722      35.767750 0.44989068E+03  0.10622266E+05                                 9.483856                            7.098688       0.031331       2.016933                    0.999406      27.516479      78.174580       0.617612       0.420030      -1.066460       0.012867      -0.023359       0.043383       0.050924       0.002296       0.002463       0.005898      -0.014518      -0.018888      -0.008806      -0.003987       0.012793             11.574573       8.838476      -2.196204       0.380123       7.151091      -2.979845      18.734152           0.000117
          297              C      11.144093       3.204307      11.566999      -0.115795      29.672716 0.42076013E+03  0.98310004E+04                                 8.315292                            6.860841       0.094630       1.996891                    0.999527      29.389704      84.777901       0.624873       0.419519      -1.060122      -0.012088      -0.008697       0.016262       0.022051       0.009800      -0.024374       0.023212      -0.006445       0.000786      -0.039049       0.009739       0.029310              8.899223       8.117428      -1.939636       0.162236       6.239726      -1.752452      12.340515          -0.000021
          298              C       8.157000       6.001718      21.258248      -0.126927      34.681485 0.47921512E+03  0.11646358E+05                                 9.489457                            7.498564      -0.304876       1.869866                    0.999043      30.858185      92.835841       0.572782       0.440004      -1.040416      -0.000010       0.031364       0.000101       0.031364      -0.000009      -0.016581      -0.000028      -0.004341      -0.115535      -0.043081       0.021426       0.021655             11.281760       6.056248      -0.000150       2.199023       8.861770      -0.000532      18.927263           0.000205
          299              C       8.157000       8.711533      21.258248      -0.080118      29.011219 0.39448197E+03  0.90291441E+04                                 8.081561                            6.563865       0.194482       2.036510                    0.999753      28.312195      79.661069       0.653376       0.409566      -1.071284      -0.000007      -0.037978       0.000035       0.037978      -0.000015      -0.006413       0.000063      -0.066268      -0.013722      -0.032329      -0.003092       0.035421              8.657023       4.867069       0.000164       1.313956       9.126167       0.000576      11.977832           0.000320
          300              C       9.276140       4.063310      12.755000      -0.127574      34.716819 0.47982328E+03  0.11664814E+05                                 9.495737                            7.503279      -0.305556       1.869478                    0.999049      30.876623      92.905387       0.572608       0.440000      -1.040421       0.027044      -0.015711      -0.000027       0.031276      -0.001934       0.008366       0.014479       0.002238      -0.115652      -0.043193       0.021509       0.021684             11.289937       8.164429      -1.214758      -1.100225       6.761743      -1.906401      18.943638           0.000115
          301              C      11.622909       2.708402      12.755000      -0.080162      29.015970 0.39457308E+03  0.90316778E+04                                 8.082170                            6.564394       0.194513       2.036484                    0.999751      28.314843      79.668389       0.653389       0.409537      -1.071312      -0.032844       0.018880      -0.000012       0.037884      -0.028680       0.003148       0.005465       0.033116      -0.014120      -0.032209      -0.003260       0.035470              8.657736       8.061805      -1.844266      -0.657022       5.932230      -1.138108      11.979174           0.000120
          302              C       7.037860       4.063310       4.251752      -0.127060      34.686455 0.47928517E+03  0.11648471E+05                                 9.490100                            7.498891      -0.304707       1.869864                    0.999045      30.861449      92.846908       0.572796       0.439978      -1.040433      -0.027128      -0.015736      -0.000076       0.031362       0.001901       0.008246      -0.014328       0.002222      -0.115505      -0.043049       0.021452       0.021596             11.282744       8.161059       1.214787      -1.100012       6.758000       1.904968      18.929171           0.000159
          303              C       4.691091       2.708402       4.251752      -0.080164      29.012546 0.39450303E+03  0.90297146E+04                                 8.081608                            6.563888       0.194314       2.036425                    0.999753      28.313349      79.663781       0.653400       0.409547      -1.071301       0.032911       0.018937      -0.000024       0.037970       0.028704       0.003227      -0.005476       0.033181      -0.013686      -0.032328      -0.003107       0.035435              8.657073       8.061395       1.844366      -0.656529       5.932084       1.138406      11.977740           0.000185
          304              C       0.000000       8.126620      21.258248      -0.126927      34.681484 0.47921511E+03  0.11646358E+05                                 9.489457                            7.498564      -0.304876       1.869866                    0.999043      30.858185      92.835842       0.572782       0.440004      -1.040416       0.000010      -0.031364       0.000101       0.031364      -0.000009       0.016581       0.000028      -0.004340      -0.115535      -0.043081       0.021426       0.021655             11.281760       6.056248      -0.000150      -2.199023       8.861770       0.000532      18.927263           0.000205
          305              C      -0.000000       5.416805      21.258248      -0.080118      29.011209 0.39448181E+03  0.90291393E+04                                 8.081559                            6.563864       0.194482       2.036510                    0.999753      28.312189      79.661043       0.653376       0.409566      -1.071284       0.000007       0.037978       0.000035       0.037978      -0.000015       0.006413      -0.000063      -0.066269      -0.013722      -0.032329      -0.003092       0.035421              8.657020       4.867068       0.000164      -1.313956       9.126166      -0.000576      11.977827           0.000320
          306              C      -1.119140      10.065028      12.755000      -0.127574      34.716816 0.47982323E+03  0.11664813E+05                                 9.495737                            7.503279      -0.305556       1.869478                    0.999049      30.876621      92.905380       0.572608       0.440000      -1.040421      -0.027044       0.015711      -0.000027       0.031276      -0.001934      -0.008366      -0.014480       0.002238      -0.115652      -0.043193       0.021509       0.021684             11.289936       8.164429      -1.214758       1.100225       6.761743       1.906401      18.943637           0.000115
          307              C      -3.465909      11.419936      12.755000      -0.080162      29.015962 0.39457293E+03  0.90316734E+04                                 8.082168                            6.564392       0.194513       2.036484                    0.999751      28.314839      79.668371       0.653389       0.409537      -1.071312       0.032844      -0.018880      -0.000012       0.037884      -0.028680      -0.003148      -0.005465       0.033116      -0.014120      -0.032210      -0.003260       0.035470              8.657734       8.061804      -1.844267       0.657022       5.932228       1.138108      11.979170           0.000120
          308              C       1.119140      10.065028       4.251752      -0.127061      34.686456 0.47928518E+03  0.11648471E+05                                 9.490101                            7.498891      -0.304707       1.869864                    0.999045      30.861450      92.846911       0.572796       0.439978      -1.040433       0.027128       0.015736      -0.000076       0.031362       0.001901      -0.008246       0.014328       0.002222      -0.115505      -0.043049       0.021452       0.021596             11.282744       8.161059       1.214788       1.100012       6.758000      -1.904968      18.929172           0.000159
          309              C       3.465909      11.419936       4.251752      -0.080164      29.012539 0.39450289E+03  0.90297105E+04                                 8.081607                            6.563887       0.194314       2.036425                    0.999753      28.313345      79.663767       0.653400       0.409547      -1.071301      -0.032911      -0.018937      -0.000024       0.037970       0.028704      -0.003227       0.005476       0.033181      -0.013685      -0.032328      -0.003107       0.035435              8.657072       8.061395       1.844366       0.656529       5.932084      -1.138406      11.977737           0.000185
          310              N       9.506983       2.137618      25.049800      -0.232243      34.870831 0.48838224E+03  0.11640950E+05                                 8.947562                            7.174344      -0.083775       2.003550                    0.998303      27.624242      76.060667       0.650192       0.395217      -1.094840       0.015505      -0.133055      -0.043263       0.140769       0.005008       0.006967      -0.028663       0.067323       0.152273      -0.066642       0.008229       0.058413             10.475539       5.011351      -0.900119       0.142114      14.713993       0.342498      11.701272           0.002374
          311              N       2.227677      12.318498      24.065114      -0.427988      45.045755 0.46736780E+03  0.11105446E+05                                10.854362                            7.094126      -0.423739       1.894687                    0.997031      28.866136      81.426690       0.638350       0.403804      -1.080422      -0.021857       0.071608      -0.032826       0.081749      -0.019122       0.000954      -0.009063      -0.098681       0.116380      -0.072318       0.026699       0.045618             15.236375       7.076801      -5.098310      -2.598259      25.262063       6.562873      13.370261           0.001208
          312              N       3.632312       8.311701      23.925574      -0.229055      42.185125 0.51891876E+03  0.12567759E+05                                10.192162                            7.376759      -0.021725       2.002495                    0.999587      28.472650      79.229987       0.643109       0.393245      -1.095340      -0.032681       0.057326      -0.089666       0.111330      -0.012414      -0.020467       0.024152      -0.025154      -0.103106      -0.047422       0.001045       0.046378             13.007153       8.693936      -6.803574      -0.528951      18.668781       1.191196      11.658744           0.010382
          313              N       5.254739       4.826240      16.546551      -0.232080      34.866301 0.48833395E+03  0.11639383E+05                                 8.946662                            7.173957      -0.084385       2.003357                    0.998307      27.621364      76.048641       0.650221       0.395214      -1.094855      -0.122931       0.053054      -0.043401       0.140749       0.026706      -0.028358       0.008417      -0.042609       0.152146      -0.066795       0.008399       0.058396             10.474159      13.065387      -3.750679       0.226884       6.657019      -0.294992      11.700071           0.001941
          314              N       1.397294       6.039864      15.561865      -0.428012      45.036502 0.46732192E+03  0.11104014E+05                                10.852972                            7.093956      -0.424226       1.894622                    0.997023      28.862151      81.412546       0.638337       0.403824      -1.080415       0.072992      -0.016999      -0.032445       0.081667      -0.033293      -0.008274       0.003509       0.082009       0.116121      -0.072175       0.026741       0.045434             15.233019      25.124654      -5.324033       6.979551       7.206946      -1.030556      13.367455           0.001038
          315              N      -2.775011       6.826813      15.422326      -0.228913      42.173838 0.51879258E+03  0.12563931E+05                                10.190551                            7.376044      -0.021876       2.002544                    0.999585      28.468104      79.214732       0.643117       0.393264      -1.095327       0.065989      -0.000316      -0.089628       0.111301      -0.004642       0.031293       0.005696       0.033870      -0.103046      -0.047521       0.001151       0.046370             13.004074      22.059879      -0.916973       1.295764       5.294805      -0.137481      11.657538           0.008512
          316              N       9.709277       7.164480       8.043048      -0.232230      34.871210 0.48839101E+03  0.11641250E+05                                 8.947761                            7.174499      -0.084329       2.003404                    0.998306      27.624281      76.061900       0.650171       0.395227      -1.094830       0.107389       0.079998      -0.043251       0.140722      -0.031659       0.021398       0.020426      -0.025077       0.152058      -0.066669       0.008277       0.058391             10.475883      11.510016       4.651771      -0.368034       8.216629      -0.048281      11.701005           0.002010
          317              N      -3.624971       9.898314       7.058362      -0.427866      45.044310 0.46735121E+03  0.11104873E+05                                10.854185                            7.094038      -0.424504       1.894448                    0.997023      28.865263      81.421666       0.638353       0.403808      -1.080426      -0.051158      -0.054695      -0.032731       0.081732       0.052239       0.007403       0.005368       0.016234       0.116607      -0.072305       0.026641       0.045664             15.236193      16.300532      10.423482      -4.385052      16.038098      -5.531992      13.369950           0.000997
          318              N      -0.857301      13.118162       6.918822      -0.229087      42.181636 0.51887977E+03  0.12566523E+05                                10.191458                            7.376404      -0.021297       2.002626                    0.999589      28.471458      79.224621       0.643137       0.393237      -1.095350      -0.033300      -0.057084      -0.089618       0.111350       0.017053      -0.010718      -0.030030      -0.008857      -0.103451      -0.047684       0.001179       0.046505             13.005922      10.281869       7.719759      -0.767192      17.077493      -1.053786      11.658404           0.008881
          319              N      -1.349983      11.990720      25.049800      -0.232243      34.870832 0.48838224E+03  0.11640950E+05                                 8.947562                            7.174344      -0.083775       2.003550                    0.998303      27.624242      76.060670       0.650192       0.395217      -1.094840      -0.015505       0.133055      -0.043263       0.140769       0.005008      -0.006967       0.028663       0.067323       0.152273      -0.066642       0.008229       0.058413             10.475539       5.011351      -0.900119      -0.142114      14.713994      -0.342498      11.701273           0.002374
          320              N       5.929323       1.809840      24.065114      -0.427988      45.045755 0.46736778E+03  0.11105445E+05                                10.854363                            7.094126      -0.423739       1.894687                    0.997031      28.866136      81.426694       0.638350       0.403804      -1.080421       0.021857      -0.071608      -0.032826       0.081749      -0.019122      -0.000954       0.009063      -0.098681       0.116380      -0.072318       0.026699       0.045618             15.236376       7.076801      -5.098311       2.598260      25.262065      -6.562874      13.370263           0.001208
          321              N       4.524688       5.816637      23.925574      -0.229055      42.185126 0.51891879E+03  0.12567760E+05                                10.192162                            7.376759      -0.021725       2.002495                    0.999587      28.472651      79.229989       0.643109       0.393245      -1.095340       0.032681      -0.057326      -0.089666       0.111330      -0.012414       0.020467      -0.024152      -0.025154      -0.103106      -0.047422       0.001045       0.046378             13.007153       8.693935      -6.803573       0.528951      18.668781      -1.191197      11.658744           0.010382
          322              N       2.902261       9.302098      16.546551      -0.232080      34.866300 0.48833396E+03  0.11639383E+05                                 8.946662                            7.173957      -0.084385       2.003357                    0.998307      27.621365      76.048641       0.650221       0.395214      -1.094855       0.122931      -0.053054      -0.043401       0.140749       0.026706       0.028358      -0.008417      -0.042609       0.152146      -0.066795       0.008399       0.058396             10.474158      13.065386      -3.750679      -0.226883       6.657019       0.294992      11.700069           0.001941
          323              N       6.759706       8.088474      15.561865      -0.428012      45.036512 0.46732203E+03  0.11104017E+05                                10.852974                            7.093957      -0.424226       1.894622                    0.997023      28.862154      81.412560       0.638337       0.403824      -1.080415      -0.072992       0.016999      -0.032445       0.081667      -0.033294       0.008274      -0.003509       0.082009       0.116121      -0.072175       0.026741       0.045434             15.233021      25.124660      -5.324034      -6.979553       7.206947       1.030556      13.367457           0.001038
          324              N      10.932011       7.301525      15.422326      -0.228913      42.173839 0.51879259E+03  0.12563931E+05                                10.190552                            7.376044      -0.021876       2.002544                    0.999585      28.468104      79.214734       0.643117       0.393264      -1.095327      -0.065989       0.000316      -0.089628       0.111301      -0.004642      -0.031293      -0.005696       0.033870      -0.103046      -0.047522       0.001151       0.046370             13.004075      22.059881      -0.916973      -1.295765       5.294805       0.137481      11.657539           0.008513
          325              N      -1.552277       6.963858       8.043048      -0.232230      34.871219 0.48839125E+03  0.11641257E+05                                 8.947763                            7.174501      -0.084329       2.003404                    0.998306      27.624282      76.061903       0.650171       0.395227      -1.094830      -0.107389      -0.079998      -0.043251       0.140722      -0.031659      -0.021398      -0.020426      -0.025077       0.152058      -0.066669       0.008277       0.058391             10.475886      11.510023       4.651774       0.368035       8.216632       0.048282      11.701002           0.002010
          326              N      11.781971       4.230024       7.058362      -0.427866      45.044308 0.46735117E+03  0.11104872E+05                                10.854185                            7.094038      -0.424505       1.894448                    0.997023      28.865262      81.421660       0.638353       0.403808      -1.080426       0.051158       0.054695      -0.032731       0.081732       0.052239      -0.007403      -0.005368       0.016234       0.116607      -0.072305       0.026641       0.045664             15.236193      16.300531      10.423482       4.385052      16.038097       5.531992      13.369950           0.000997
          327              N       9.014301       1.010176       6.918822      -0.229086      42.181621 0.51887959E+03  0.12566518E+05                                10.191455                            7.376402      -0.021296       2.002626                    0.999589      28.471453      79.224598       0.643138       0.393237      -1.095350       0.033300       0.057084      -0.089618       0.111350       0.017053       0.010718       0.030030      -0.008857      -0.103451      -0.047684       0.001179       0.046505             13.005918      10.281866       7.719755       0.767192      17.077486       1.053785      11.658401           0.008881
          328              N       1.349983      11.990720      17.466952      -0.232297      34.872152 0.48840719E+03  0.11641703E+05                                 8.947809                            7.174539      -0.084149       2.003447                    0.998307      27.624910      76.063230       0.650181       0.395218      -1.094838       0.015522       0.133007       0.043238       0.140717      -0.004941      -0.006990      -0.028728       0.067346       0.152066      -0.066645       0.008256       0.058389             10.475860       5.011475       0.900129      -0.142131      14.714679       0.342659      11.701425           0.002410
          329              N      10.384677       1.809840      18.451638      -0.427900      45.044497 0.46735461E+03  0.11104965E+05                                10.854144                            7.094020      -0.424437       1.894464                    0.997023      28.865503      81.422161       0.638360       0.403803      -1.080431      -0.021792      -0.071643       0.032755       0.081735       0.019102      -0.000941      -0.009092      -0.098630       0.116623      -0.072327       0.026658       0.045670             15.236029       7.076708       5.098183       2.598291      25.261427       6.563328      13.369952           0.001265
          330              N      11.789312       5.816637      18.591178      -0.229146      42.186925 0.51894431E+03  0.12568558E+05                                10.192453                            7.376958      -0.021472       2.002546                    0.999589      28.473515      79.233493       0.643097       0.393247      -1.095336      -0.032668      -0.057394       0.089629       0.111331       0.012430       0.020564       0.024289      -0.025097      -0.103368      -0.047601       0.001090       0.046512             13.007481       8.694120       6.803651       0.528982      18.668972       1.191275      11.659351           0.010508
          331              N      -2.902261       9.302098       0.460200      -0.232014      34.858284 0.48819843E+03  0.11635157E+05                                 8.944757                            7.172552      -0.083529       2.003689                    0.998308      27.617371      76.030359       0.650351       0.395168      -1.094904      -0.122910      -0.053004       0.043348       0.140696      -0.026699       0.028380       0.008442      -0.042606       0.152146      -0.066804       0.008396       0.058408             10.471747      13.062005       3.749514      -0.226414       6.655508      -0.294709      11.697727           0.002269
          332              N       9.554294       8.088474       1.444886      -0.427851      45.031434 0.46725325E+03  0.11101983E+05                                10.852250                            7.093460      -0.424255       1.894624                    0.997028      28.860851      81.407628       0.638356       0.403827      -1.080412       0.072868       0.016960       0.032725       0.081660       0.033341       0.008118       0.003540       0.081840       0.116300      -0.072170       0.026851       0.045319             15.232041      25.123199       5.323815      -6.978904       7.206532      -1.030499      13.366392           0.001202
          333              N       5.381989       7.301525       1.584426      -0.228919      42.174370 0.51879882E+03  0.12564067E+05                                10.190452                            7.375959      -0.021625       2.002604                    0.999586      28.468449      79.214574       0.643140       0.393251      -1.095341       0.066042       0.000360       0.089619       0.111324       0.004675      -0.031251       0.005634       0.033937      -0.103245      -0.047528       0.001131       0.046398             13.003975      22.059779       0.916963      -1.296247       5.294730      -0.137523      11.657416           0.009772
          334              N       1.552277       6.963858       8.963449      -0.232245      34.878033 0.48850327E+03  0.11644774E+05                                 8.949443                            7.175721      -0.084808       2.003176                    0.998301      27.627656      76.077778       0.650051       0.395271      -1.094782       0.107496      -0.079997       0.043330       0.140827       0.031686      -0.021318       0.020367      -0.024961       0.152263      -0.066656       0.008253       0.058403             10.478007      11.512453      -4.652905       0.368346       8.218263      -0.048457      11.703303           0.001785
          335              N       4.532029       4.230024       9.948135      -0.428118      45.050907 0.46743474E+03  0.11107438E+05                                10.855183                            7.094658      -0.423777       1.894670                    0.997027      28.867235      81.431358       0.638322       0.403806      -1.080419      -0.051188       0.054818       0.032524       0.081750      -0.052323      -0.007424       0.005514       0.016056       0.116176      -0.072302       0.026573       0.045729             15.237653      16.301931     -10.424466       4.385121      16.039610      -5.532355      13.371417           0.000850
          336              N       7.299699       1.010176      10.087674      -0.229004      42.180241 0.51885948E+03  0.12565942E+05                                10.191421                            7.376372      -0.021814       2.002505                    0.999586      28.470614      79.222657       0.643122       0.393249      -1.095339      -0.033168       0.057031       0.089667       0.111323      -0.017032       0.010611      -0.029936      -0.008826      -0.102980      -0.047488       0.001146       0.046343             13.005943      10.282040      -7.719936       0.766866      17.077709      -1.053331      11.658079           0.007980
          337              N       6.807017       2.137618      17.466952      -0.232297      34.872152 0.48840720E+03  0.11641704E+05                                 8.947809                            7.174540      -0.084149       2.003447                    0.998307      27.624910      76.063233       0.650181       0.395219      -1.094838      -0.015522      -0.133007       0.043238       0.140717      -0.004941       0.006990       0.028728       0.067346       0.152066      -0.066645       0.008256       0.058389             10.475860       5.011475       0.900129       0.142131      14.714681      -0.342660      11.701426           0.002410
          338              N      -2.227677      12.318498      18.451638      -0.427900      45.044501 0.46735463E+03  0.11104966E+05                                10.854145                            7.094021      -0.424437       1.894464                    0.997023      28.865505      81.422171       0.638360       0.403803      -1.080431       0.021792       0.071643       0.032755       0.081735       0.019102       0.000941       0.009092      -0.098630       0.116623      -0.072328       0.026658       0.045670             15.236031       7.076709       5.098184      -2.598292      25.261431      -6.563329      13.369954           0.001265
          339              N      -3.632312       8.311701      18.591178      -0.229146      42.186928 0.51894435E+03  0.12568559E+05                                10.192454                            7.376958      -0.021472       2.002546                    0.999589      28.473516      79.233496       0.643097       0.393247      -1.095336       0.032668       0.057394       0.089629       0.111331       0.012430      -0.020564      -0.024289      -0.025097      -0.103368      -0.047601       0.001090       0.046512             13.007482       8.694121       6.803651      -0.528982      18.668973      -1.191275      11.659351           0.010508
          340              N      11.059261       4.826240       0.460200      -0.232014      34.858279 0.48819838E+03  0.11635155E+05                                 8.944757                            7.172552      -0.083529       2.003689                    0.998308      27.617370      76.030358       0.650351       0.395169      -1.094904       0.122910       0.053004       0.043348       0.140696      -0.026699      -0.028380      -0.008442      -0.042606       0.152146      -0.066804       0.008396       0.058408             10.471746      13.062005       3.749514       0.226413       6.655508       0.294709      11.697725           0.002269
          341              N      -1.397294       6.039864       1.444886      -0.427851      45.031437 0.46725327E+03  0.11101984E+05                                10.852251                            7.093460      -0.424255       1.894624                    0.997028      28.860851      81.407632       0.638356       0.403827      -1.080412      -0.072868      -0.016959       0.032725       0.081660       0.033341      -0.008118      -0.003540       0.081840       0.116300      -0.072170       0.026851       0.045319             15.232042      25.123202       5.323816       6.978904       7.206532       1.030499      13.366393           0.001202
          342              N       2.775011       6.826813       1.584426      -0.228919      42.174369 0.51879881E+03  0.12564067E+05                                10.190452                            7.375959      -0.021625       2.002604                    0.999586      28.468449      79.214574       0.643140       0.393250      -1.095341      -0.066042      -0.000360       0.089619       0.111325       0.004675       0.031251      -0.005634       0.033937      -0.103245      -0.047528       0.001131       0.046398             13.003975      22.059778       0.916963       1.296247       5.294730       0.137523      11.657416           0.009773
          343              N       6.604723       7.164480       8.963449      -0.232245      34.878040 0.48850347E+03  0.11644780E+05                                 8.949444                            7.175722      -0.084808       2.003176                    0.998301      27.627656      76.077777       0.650051       0.395271      -1.094783      -0.107496       0.079997       0.043330       0.140827       0.031686       0.021318      -0.020367      -0.024961       0.152263      -0.066656       0.008253       0.058403             10.478009      11.512460      -4.652908      -0.368346       8.218266       0.048459      11.703300           0.001785
          344              N       3.624971       9.898314       9.948135      -0.428118      45.050911 0.46743474E+03  0.11107438E+05                                10.855184                            7.094658      -0.423777       1.894670                    0.997027      28.867235      81.431360       0.638322       0.403806      -1.080419       0.051188      -0.054818       0.032524       0.081750      -0.052323       0.007424      -0.005514       0.016056       0.116176      -0.072302       0.026573       0.045729             15.237655      16.301934     -10.424468      -4.385122      16.039612       5.532356      13.371418           0.000850
          345              N       0.857301      13.118162      10.087674      -0.229004      42.180245 0.51885955E+03  0.12565944E+05                                10.191421                            7.376372      -0.021814       2.002505                    0.999586      28.470616      79.222663       0.643122       0.393249      -1.095339       0.033168      -0.057031       0.089667       0.111323      -0.017032      -0.010611       0.029936      -0.008826      -0.102980      -0.047488       0.001146       0.046343             13.005943      10.282040      -7.719936      -0.766866      17.077709       1.053331      11.658079           0.007980
          346              O       2.366346      12.338278      21.841662      -0.464407      27.460590 0.36936216E+03  0.80772291E+04                                 7.166073                            5.912739       0.852622       2.375233                    0.997436      24.928697      62.329727       0.789114       0.354941      -1.143174       0.001468      -0.004155       0.038903       0.039152       0.029488       0.030797      -0.030006       0.089725      -0.028879      -0.072561       0.007098       0.065463              8.105757       4.429685      -1.174500       0.484966       9.055310      -2.910529      10.832276           0.007435
          347              O       8.779379       4.728755      23.671494      -0.535080      36.244030 0.55591352E+03  0.13479844E+05                                 8.704644                            7.313071       0.226537       2.138915                    0.994729      27.127415      71.680688       0.700172       0.360764      -1.137278      -0.005719       0.023471       0.017581       0.029878      -0.018413       0.002315      -0.024178      -0.032455      -0.106306      -0.043297      -0.005333       0.048631              9.811115       6.106691      -1.688842       0.988073      13.994721      -2.473600       9.331934           0.000174
          348              O       8.621949       6.586631      24.782965      -0.588185      40.027715 0.59957270E+03  0.14769963E+05                                 9.270741                            7.594568       0.430917       2.190076                    0.995007      27.819075      73.343383       0.689244       0.360741      -1.140834      -0.005711      -0.011687      -0.018670       0.022754       0.027000      -0.015540       0.063465       0.090594      -0.000709      -0.096801       0.043681       0.053120             10.674257       6.931948       0.356939       1.051520       8.698695       4.037432      16.392128          -0.000004
          349              O       1.345089       5.909884      13.338414      -0.464293      27.450745 0.36921959E+03  0.80732405E+04                                 7.164096                            5.911337       0.851942       2.375078                    0.997434      24.925075      62.314996       0.789269       0.354910      -1.143212      -0.004402       0.000463       0.038273       0.038528       0.024033      -0.041360      -0.011613      -0.096353      -0.029323      -0.072664       0.007082       0.065583              8.103283       8.913073      -1.415166      -2.761992       4.567853       1.034972      10.828923           0.005452
          350              O       7.862532       4.160796      15.168246      -0.535210      36.238922 0.55582418E+03  0.13476951E+05                                 8.703229                            7.312003       0.228053       2.139390                    0.994735      27.126695      71.673643       0.700302       0.360717      -1.137331       0.023209      -0.006928       0.017601       0.029941      -0.004889      -0.022045       0.009974       0.048035      -0.106418      -0.043255      -0.005329       0.048584              9.809314      13.482602      -2.570509      -2.635273       6.615132       0.380495       9.330209           0.000092
          351              O       9.550216       3.368196      16.279717      -0.587994      40.024746 0.59951032E+03  0.14768154E+05                                 9.270647                            7.594526       0.430212       2.189920                    0.994998      27.816434      73.337545       0.689193       0.360775      -1.140798      -0.007195       0.010654      -0.018517       0.022542       0.025693       0.062689      -0.018284      -0.092086      -0.000657      -0.096760       0.043644       0.053117             10.674198       7.947803      -0.943293       2.970748       7.682922      -2.929311      16.391870           0.000004
          352              O      -3.711435      10.008515       4.834910      -0.464662      27.468945 0.36950444E+03  0.80811662E+04                                 7.167588                            5.913971       0.852265       2.375046                    0.997430      24.932610      62.343891       0.789009       0.354952      -1.143158       0.002851       0.003395       0.038798       0.039050      -0.053565       0.010610       0.041624       0.006406      -0.028978      -0.072532       0.007130       0.065402              8.107446       6.883302       2.590978       2.278353       6.604716       1.875363      10.834320           0.006322
          353              O       7.829089       5.238788       6.664743      -0.535192      36.244899 0.55593449E+03  0.13480420E+05                                 8.704497                            7.312980       0.226996       2.139024                    0.994746      27.128663      71.683148       0.700213       0.360742      -1.137301      -0.017514      -0.016671       0.017589       0.029901       0.023197       0.019790       0.014149      -0.015627      -0.106411      -0.043343      -0.005265       0.048609              9.810978      10.560014       4.259880       1.647870       9.541262       2.092779       9.331658           0.000125
          354              O       6.298835       4.173511       7.776213      -0.587999      40.023299 0.59948581E+03  0.14767355E+05                                 9.270285                            7.594192       0.430734       2.190057                    0.995005      27.816888      73.337543       0.689234       0.360758      -1.140815       0.012979       0.000982      -0.018589       0.022693      -0.052652      -0.047228      -0.045127       0.001546      -0.000909      -0.096729       0.043623       0.053105             10.673711       8.566200       0.586364      -4.022517       7.064182      -1.107828      16.390749          -0.000015
          355              O       5.790654       1.790060      21.841662      -0.464407      27.460594 0.36936222E+03  0.80772307E+04                                 7.166073                            5.912740       0.852622       2.375233                    0.997436      24.928698      62.329731       0.789114       0.354941      -1.143174      -0.001468       0.004155       0.038903       0.039152       0.029488      -0.030797       0.030006       0.089725      -0.028879      -0.072562       0.007098       0.065463              8.105758       4.429685      -1.174501      -0.484966       9.055311       2.910530      10.832277           0.007435
          356              O      -0.622379       9.399583      23.671494      -0.535080      36.244029 0.55591351E+03  0.13479843E+05                                 8.704644                            7.313071       0.226537       2.138915                    0.994729      27.127415      71.680685       0.700172       0.360764      -1.137278       0.005719      -0.023471       0.017581       0.029878      -0.018413      -0.002315       0.024178      -0.032455      -0.106306      -0.043297      -0.005333       0.048631              9.811115       6.106691      -1.688842      -0.988073      13.994720       2.473600       9.331933           0.000174
          357              O      -0.464949       7.541707      24.782965      -0.588185      40.027716 0.59957271E+03  0.14769964E+05                                 9.270742                            7.594568       0.430917       2.190076                    0.995007      27.819075      73.343384       0.689244       0.360741      -1.140834       0.005711       0.011687      -0.018670       0.022754       0.027000       0.015540      -0.063465       0.090594      -0.000709      -0.096801       0.043681       0.053120             10.674257       6.931948       0.356939      -1.051520       8.698695      -4.037432      16.392129          -0.000004
          358              O       6.811911       8.218454      13.338414      -0.464293      27.450745 0.36921958E+03  0.80732402E+04                                 7.164095                            5.911337       0.851942       2.375078                    0.997434      24.925075      62.314995       0.789269       0.354910      -1.143212       0.004402      -0.000463       0.038273       0.038528       0.024033       0.041360       0.011613      -0.096353      -0.029323      -0.072665       0.007082       0.065583              8.103283       8.913073      -1.415166       2.761992       4.567853      -1.034971      10.828923           0.005452
          359              O       0.294468       9.967542      15.168246      -0.535210      36.238923 0.55582418E+03  0.13476951E+05                                 8.703229                            7.312003       0.228053       2.139390                    0.994735      27.126695      71.673644       0.700302       0.360717      -1.137331      -0.023210       0.006928       0.017601       0.029941      -0.004889       0.022045      -0.009974       0.048035      -0.106418      -0.043255      -0.005329       0.048584              9.809315      13.482604      -2.570510       2.635273       6.615132      -0.380495       9.330209           0.000092
          360              O      -1.393216      10.760142      16.279717      -0.587994      40.024749 0.59951037E+03  0.14768155E+05                                 9.270648                            7.594526       0.430212       2.189920                    0.994998      27.816435      73.337549       0.689193       0.360775      -1.140798       0.007195      -0.010654      -0.018517       0.022542       0.025693      -0.062689       0.018284      -0.092086      -0.000657      -0.096760       0.043644       0.053117             10.674199       7.947804      -0.943293      -2.970748       7.682923       2.929312      16.391871           0.000004
          361              O      11.868435       4.119823       4.834910      -0.464662      27.468950 0.36950450E+03  0.80811678E+04                                 7.167589                            5.913971       0.852264       2.375046                    0.997430      24.932611      62.343896       0.789009       0.354952      -1.143158      -0.002851      -0.003395       0.038798       0.039050      -0.053565      -0.010610      -0.041624       0.006406      -0.028978      -0.072532       0.007130       0.065402              8.107447       6.883303       2.590978      -2.278354       6.604717      -1.875363      10.834321           0.006322
          362              O       0.327911       8.889550       6.664743      -0.535192      36.244901 0.55593453E+03  0.13480422E+05                                 8.704498                            7.312980       0.226996       2.139024                    0.994746      27.128664      71.683152       0.700213       0.360742      -1.137301       0.017514       0.016671       0.017589       0.029901       0.023197      -0.019790      -0.014149      -0.015627      -0.106411      -0.043343      -0.005265       0.048609              9.810978      10.560015       4.259880      -1.647870       9.541262      -2.092779       9.331658           0.000125
          363              O       1.858165       9.954827       7.776213      -0.587999      40.023302 0.59948589E+03  0.14767357E+05                                 9.270285                            7.594192       0.430734       2.190057                    0.995005      27.816890      73.337548       0.689234       0.360758      -1.140815      -0.012979      -0.000982      -0.018589       0.022693      -0.052652       0.047228       0.045127       0.001546      -0.000909      -0.096729       0.043623       0.053105             10.673711       8.566201       0.586364       4.022517       7.064182       1.107828      16.390749          -0.000015
          364              O      10.523346       1.790060      20.675090      -0.464521      27.463199 0.36940705E+03  0.80784712E+04                                 7.166530                            5.913129       0.852238       2.375084                    0.997430      24.929940      62.334214       0.789081       0.354945      -1.143169       0.001454       0.004145      -0.038756       0.039004      -0.029524      -0.030791      -0.030009       0.089738      -0.029169      -0.072576       0.007066       0.065510              8.106276       4.429951       1.174601      -0.484967       9.055947      -2.910596      10.832930           0.007574
          365              O       0.622379       9.399583      18.845257      -0.535084      36.239776 0.55584031E+03  0.13477540E+05                                 8.703683                            7.312375       0.226885       2.139030                    0.994744      27.126488      71.675373       0.700241       0.360743      -1.137302      -0.005716      -0.023441      -0.017519       0.029817       0.018366      -0.002327      -0.024183      -0.032380      -0.106330      -0.043307      -0.005276       0.048583              9.809921       6.106065       1.688628      -0.987992      13.992802      -2.473082       9.330894           0.000179
          366              O       0.464949       7.541707      17.733787      -0.588186      40.027109 0.59956897E+03  0.14769847E+05                                 9.270586                            7.594512       0.431251       2.190161                    0.995010      27.819397      73.344151       0.689251       0.360738      -1.140836      -0.005743       0.011771       0.018665       0.022802      -0.026999       0.015465       0.063456       0.090498      -0.000958      -0.096744       0.043602       0.053142             10.673989       6.931853      -0.357007      -1.051666       8.698610       4.037324      16.391505          -0.000003
          367              O       9.502089       8.218454       3.668338      -0.463866      27.440596 0.36904780E+03  0.80685194E+04                                 7.162251                            5.909922       0.853093       2.375536                    0.997441      24.920179      62.298378       0.789374       0.354905      -1.143220      -0.004422      -0.000610      -0.038645       0.038902      -0.024021       0.041389      -0.011496      -0.096484      -0.028808      -0.072761       0.007260       0.065501              8.101039       8.910421       1.414664       2.761334       4.566776       1.034635      10.825919           0.006379
          368              O      -0.294468       9.967542       1.838506      -0.535196      36.240055 0.55584832E+03  0.13477722E+05                                 8.703513                            7.312257       0.227789       2.139307                    0.994736      27.127067      71.675815       0.700274       0.360726      -1.137320       0.023213       0.006941      -0.017591       0.029941       0.004877       0.022095       0.010007       0.048069      -0.106308      -0.043262      -0.005348       0.048610              9.809644      13.483016       2.570550       2.635416       6.615367       0.380636       9.330549           0.000129
          369              O       1.393216      10.760142       0.727035      -0.587961      40.021579 0.59944142E+03  0.14765961E+05                                 9.270059                            7.593911       0.430489       2.190018                    0.995003      27.815579      73.332908       0.689248       0.360758      -1.140817      -0.007280      -0.010632       0.018588       0.022618      -0.025704      -0.062750      -0.018254      -0.092017      -0.000662      -0.096791       0.043713       0.053078             10.673629       7.947135       0.943285      -2.970785       7.682429      -2.929358      16.391323           0.000002
          370              O       4.445565       4.119823      12.171586      -0.464991      27.477019 0.36963990E+03  0.80848815E+04                                 7.169067                            5.915062       0.851495       2.374731                    0.997430      24.936517      62.356866       0.788933       0.354953      -1.143156       0.002720      -0.003475      -0.038574       0.038826       0.053488      -0.010486       0.041658       0.006260      -0.029201      -0.072416       0.006983       0.065433              8.109287       6.884854      -2.591761      -2.278951       6.606200       1.875760      10.836807           0.005572
          371              O      -0.327911       8.889550      10.341754      -0.535199      36.247964 0.55598235E+03  0.13481916E+05                                 8.705169                            7.313415       0.226903       2.138990                    0.994729      27.129178      71.686175       0.700172       0.360754      -1.137287      -0.017517       0.016701      -0.017663       0.029962      -0.023243      -0.019735       0.014112      -0.015633      -0.106503      -0.043328      -0.005303       0.048631              9.811839      10.561112      -4.260454      -1.648090       9.542056       2.093060       9.332349           0.000084
          372              O      -1.858165       9.954827       9.230283      -0.588038      40.027270 0.59956267E+03  0.14769793E+05                                 9.271050                            7.594882       0.430135       2.189876                    0.994997      27.817534      73.341752       0.689172       0.360777      -1.140795       0.012871      -0.000881       0.018527       0.022576       0.052719       0.047195      -0.045125       0.001555      -0.000663      -0.096754       0.043629       0.053125             10.674571       8.566806      -0.586469       4.022493       7.064958      -1.107973      16.391950          -0.000016
          373              O      -2.366346      12.338278      20.675090      -0.464521      27.463203 0.36940711E+03  0.80784728E+04                                 7.166531                            5.913130       0.852238       2.375085                    0.997430      24.929940      62.334217       0.789080       0.354945      -1.143169      -0.001454      -0.004145      -0.038756       0.039004      -0.029524       0.030791       0.030009       0.089738      -0.029168      -0.072576       0.007066       0.065510              8.106277       4.429951       1.174601       0.484967       9.055949       2.910596      10.832932           0.007574
          374              O       7.534621       4.728755      18.845257      -0.535085      36.239776 0.55584029E+03  0.13477540E+05                                 8.703683                            7.312375       0.226885       2.139030                    0.994744      27.126488      71.675371       0.700241       0.360743      -1.137302       0.005716       0.023441      -0.017519       0.029817       0.018366       0.002327       0.024183      -0.032380      -0.106330      -0.043307      -0.005276       0.048583              9.809920       6.106065       1.688628       0.987992      13.992802       2.473082       9.330894           0.000179
          375              O       7.692051       6.586631      17.733787      -0.588186      40.027112 0.59956903E+03  0.14769849E+05                                 9.270586                            7.594513       0.431251       2.190161                    0.995010      27.819398      73.344155       0.689251       0.360738      -1.140836       0.005743      -0.011771       0.018665       0.022802      -0.026999      -0.015465      -0.063456       0.090498      -0.000958      -0.096744       0.043602       0.053142             10.673990       6.931853      -0.357007       1.051666       8.698610      -4.037324      16.391506          -0.000003
          376              O      -1.345089       5.909884       3.668338      -0.463866      27.440597 0.36904781E+03  0.80685197E+04                                 7.162251                            5.909922       0.853093       2.375536                    0.997441      24.920179      62.298379       0.789374       0.354905      -1.143220       0.004422       0.000610      -0.038645       0.038902      -0.024021      -0.041389       0.011496      -0.096484      -0.028808      -0.072761       0.007260       0.065501              8.101039       8.910422       1.414664      -2.761334       4.566776      -1.034635      10.825920           0.006379
          377              O       8.451468       4.160796       1.838506      -0.535196      36.240055 0.55584831E+03  0.13477722E+05                                 8.703513                            7.312257       0.227789       2.139307                    0.994736      27.127067      71.675814       0.700274       0.360726      -1.137320      -0.023213      -0.006941      -0.017591       0.029941       0.004877      -0.022095      -0.010007       0.048069      -0.106308      -0.043262      -0.005348       0.048610              9.809644      13.483017       2.570550      -2.635416       6.615367      -0.380636       9.330549           0.000129
          378              O       6.763784       3.368196       0.727035      -0.587961      40.021574 0.59944134E+03  0.14765959E+05                                 9.270058                            7.593911       0.430489       2.190018                    0.995003      27.815578      73.332902       0.689248       0.360758      -1.140817       0.007280       0.010632       0.018588       0.022618      -0.025704       0.062750       0.018254      -0.092017      -0.000662      -0.096791       0.043713       0.053078             10.673627       7.947134       0.943285       2.970784       7.682429       2.929358      16.391320           0.000002
          379              O       3.711435      10.008515      12.171586      -0.464991      27.477026 0.36963999E+03  0.80848840E+04                                 7.169068                            5.915063       0.851494       2.374731                    0.997430      24.936518      62.356873       0.788933       0.354953      -1.143156      -0.002720       0.003475      -0.038574       0.038826       0.053488       0.010486      -0.041658       0.006260      -0.029201      -0.072416       0.006983       0.065433              8.109289       6.884855      -2.591762       2.278952       6.606201      -1.875761      10.836810           0.005572
          380              O       8.484911       5.238788      10.341754      -0.535199      36.247966 0.55598239E+03  0.13481917E+05                                 8.705169                            7.313415       0.226903       2.138990                    0.994729      27.129179      71.686178       0.700172       0.360754      -1.137287       0.017517      -0.016701      -0.017663       0.029962      -0.023243       0.019735      -0.014112      -0.015633      -0.106503      -0.043328      -0.005303       0.048631              9.811839      10.561112      -4.260454       1.648090       9.542057      -2.093060       9.332349           0.000084
          381              O      10.015165       4.173511       9.230283      -0.588038      40.027269 0.59956266E+03  0.14769792E+05                                 9.271050                            7.594882       0.430135       2.189876                    0.994997      27.817534      73.341750       0.689172       0.360777      -1.140795      -0.012871       0.000881       0.018527       0.022576       0.052719      -0.047195       0.045125       0.001555      -0.000663      -0.096754       0.043629       0.053125             10.674570       8.566806      -0.586468      -4.022493       7.064957       1.107973      16.391948          -0.000016

******************************************************
Auxiliary information for the entire system
The total spin magnetic moment of the unit cell is   0.977063
The total net atomic charge of the unit cell is   0.000006
Accuracy of reproducing the electrostatic potential in the unit cell:
  The inner radius (bohr) =    5.0000
  The outer radius (bohr) =   12.0000
  Valid grid points have density less than (e/(bohr^3)) =    0.0001
  The number of valid grid points were=       375830
  The rms potential error without charges in kcal/mol is=      2.71879
  The rms potential error with partial charges in kcal/mol is=      0.49192
  The RRMSE value at monopole order=      0.18093
  The rms potential error with partial charges and cloud penetration in kcal/mol is=      0.49692
  The RRMSE value at monopole order with cloud penetration is=      0.18277
  The rms potential error with partial charges and atomic dipoles in kcal/mol is=      0.20736
  The RRMSE value at dipole order=      0.07627
  The rms potential error with partial charges, atomic dipoles and cloud penetration in kcal/mol is=      0.19766
  The RRMSE value at dipole order with cloud penetration=      0.07270

******************************************************
The electron densities and ab initio electrostatic potential were computed in VASP using the PBE functional and
projector augmented wave method. See the main text of the journal article for a description of computational details.
The atomic charges, dipoles, and quadrupoles were computed with the DDEC6 method as described in
(a) T. A. Manz and N. Gabaldon Limas, RSC Adv. 6 (2016) 47771-47801 DOI: 10.1039/c6ra04656h
(b) N. Gabaldon Limas and T. A. Manz, RSC Adv. 8 (2018) 2678-2707 DOI: 10.1039/c7ra11829e.
For each atom in the material, the electron cloud parameters were fit to the spherically averaged atom-in-material
electron density using radial positions for which this density was between 10^-4 and 10^-2 electrons per cubic bohr.
The polarizabilities, dispersion coefficients, and quantum Drude oscillator (QDO) parameters were fit using the MCLF method.
The magnetic structure of the system was optimized in VASP from the default ferromagnetic initial guess using spin polarization.
The atomic spin moments (ASMs) were computed on this optimized magnetic structure using the DDEC6 partition as inputs
to the method of T. A. Manz and D. S. Sholl, J. Chem. Theory Comput. 7 (2011) 4146-4164 DOI: 10.1021/ct200539n.
The RMSE and RRMSE were computed using a uniform grid with Ewald summation.
