# Supplementary material for: A collection of forcefield precursors for metal–organic frameworks
Source: RSC Adv. 2019 Nov 13;9(63):36492–507. doi: 10.1039/c9ra07327b (PMC9075174; doi:10.1039/c9ra07327b)
Supplement: RA-009-C9RA07327B-s3740 [file RA-009-C9RA07327B-s3740.xyz]

  168
jmolscript: load "" {1 1 1} spacegroup "x,y,z" unitcell [{     10.538200     0.000000     0.000000 }, {     -0.371552    17.664093     0.000000 }, {      0.000000     0.000000    20.005000 }]
Gd     1.688921     8.834343     5.312728     2.030148
Gd     2.306350    17.521897    10.364591     2.038485
Gd     3.208627     8.829750    15.315228     2.030149
Gd     2.591198     0.142196     0.362091     2.038485
Gd     8.477727     8.829750    14.692272     2.030149
Gd     7.860298     0.142196     9.640409     2.038486
Gd     6.958021     8.834343     4.689772     2.030149
Gd     7.575450    17.521897    19.642909     2.038485
H      1.140981    12.138765     6.559640     0.099867
H      1.466431    14.101245     7.787946     0.126170
H      8.007143    14.618803     8.040009     0.105822
H      7.669642    12.628060     6.857714     0.126517
H      6.629264     5.325724     6.523631     0.123031
H      2.742573     5.686072     7.589897     0.113732
H      2.936223     3.794247     8.936234     0.120274
H      6.845504     3.462162     7.919980     0.111130
H      3.756567     5.525328    16.562139     0.099867
H      3.431117     3.562848    17.790447     0.126170
H      7.428605     3.045290    18.042510     0.105822
H      7.766106     5.036033    16.860214     0.126517
H      8.806484    12.338369    16.526130     0.123031
H      2.154975    11.978021    17.592397     0.113732
H      1.961325    13.869846    18.938733     0.120274
H      8.590244    14.201931    17.922480     0.111130
H      9.025667     5.525328    13.445361     0.099867
H      8.700217     3.562848    12.217054     0.126170
H      2.159505     3.045290    11.964990     0.105822
H      2.497006     5.036033    13.147286     0.126517
H      3.537384    12.338369    13.481370     0.123031
H      7.424075    11.978021    12.415103     0.113732
H      7.230425    13.869846    11.068767     0.120274
H      3.321144    14.201931    12.085020     0.111130
H      6.410081    12.138765     3.442861     0.099867
H      6.735531    14.101245     2.214554     0.126170
H      2.738043    14.618803     1.962491     0.105822
H      2.400542    12.628060     3.144786     0.126517
H      1.360164     5.325724     3.478870     0.123031
H      8.011673     5.686072     2.412603     0.113732
H      8.205323     3.794247     1.066267     0.120274
H      1.576404     3.462162     2.082520     0.111130
C      9.426446    10.870483     5.907476     0.695452
C      9.642235    12.184691     6.611652    -0.039860
C      0.391887    12.631593     6.875718    -0.107681
C      0.585468    13.799189     7.603900    -0.086865
C     10.028120    14.530483     8.066016    -0.032795
C      8.755667    14.103012     7.759939    -0.098550
C      8.551770    12.924817     7.045761    -0.084424
C     -0.270712    15.775801     8.882220     0.715962
C      4.498621     6.820106     5.929482     0.710484
C      5.876110     5.009537     7.007752    -0.081892
C      3.569092     5.219739     7.631907    -0.090930
C      5.005110     2.179749     9.372343     0.713542
C      3.689563     4.101602     8.444110    -0.086179
C      4.652540     5.664875     6.879720    -0.031244
C      6.006933     3.900232     7.835959    -0.099094
C      4.891300     3.432133     8.548137    -0.038340
C      6.009302     6.793610    15.909977     0.695452
C      5.793513     5.479402    16.614153    -0.039860
C      4.505661     5.032500    16.878218    -0.107681
C      4.312080     3.864904    17.606400    -0.086865
C      5.407628     3.133610    18.068516    -0.032795
C      6.680081     3.561081    17.762439    -0.098550
C      6.883978     4.739276    17.048261    -0.084424
C      5.168260     1.888292    18.884720     0.715962
C      0.398927    10.843987    15.931982     0.710484
C      9.559638    12.654556    17.010251    -0.081892
C      1.328456    12.444354    17.634407    -0.090930
C     -0.107562    15.484344    19.374842     0.713542
C      1.207985    13.562491    18.446610    -0.086179
C      0.245008    11.999218    16.882219    -0.031244
C      9.428815    13.763861    17.838459    -0.099094
C      0.006248    14.231960    18.550636    -0.038339
C      0.740202     6.793610    14.097523     0.695452
C      0.524413     5.479402    13.393347    -0.039860
C      9.774761     5.032500    13.129281    -0.107681
C      9.581180     3.864904    12.401099    -0.086865
C      0.138528     3.133610    11.938984    -0.032795
C      1.410981     3.561081    12.245060    -0.098550
C      1.614878     4.739276    12.959239    -0.084424
C     10.437360     1.888292    11.122780     0.715962
C      5.668027    10.843987    14.075518     0.710484
C      4.290538    12.654556    12.997248    -0.081891
C      6.597556    12.444354    12.373093    -0.090930
C      5.161538    15.484344    10.632657     0.713542
C      6.477085    13.562491    11.560889    -0.086179
C      5.514108    11.999218    13.125281    -0.031244
C      4.159715    13.763861    12.169041    -0.099094
C      5.275348    14.231960    11.456863    -0.038340
C      4.157346    10.870483     4.095023     0.695452
C      4.373135    12.184691     3.390847    -0.039860
C      5.660987    12.631593     3.126781    -0.107681
C      5.854568    13.799189     2.398599    -0.086865
C      4.759020    14.530483     1.936484    -0.032795
C      3.486567    14.103012     2.242561    -0.098550
C      3.282670    12.924817     2.956739    -0.084424
C      4.998388    15.775801     1.120280     0.715962
C      9.767721     6.820106     4.073018     0.710484
C      0.607010     5.009537     2.994749    -0.081892
C      8.838192     5.219739     2.370592    -0.090930
C     10.274210     2.179749     0.630157     0.713542
C      8.958663     4.101602     1.558390    -0.086179
C      9.921640     5.664875     3.122781    -0.031244
C      0.737833     3.900232     2.166542    -0.099094
C     10.160400     3.432133     1.454363    -0.038340
N      1.798223     8.397510     2.416604     0.757808
N      2.752811     0.439836     7.499874     0.769473
N      3.099325     9.266583    12.419104     0.757808
N      2.144737    17.224257    17.502374     0.769473
N      8.368425     9.266583    17.588396     0.757808
N      7.413837    17.224257    12.505125     0.769473
N      7.067323     8.397510     7.585896     0.757808
N      8.021911     0.439836     2.502625     0.769473
O     -0.103799    10.245351     5.508177    -0.716438
O      0.892771     9.109373     2.912328    -0.512596
O      2.562330     7.792161     3.233008    -0.544373
O      5.474429     7.071996     5.157489    -0.693201
O      3.419180     7.436936     5.944486    -0.695338
O      8.244705    10.489115     5.774043    -0.661684
O      0.879484    15.953502     9.342135    -0.672515
O      1.861822     0.915000     8.238259    -0.522403
O      3.187996    17.275483     8.032408    -0.554351
O      3.970515     1.766763     9.934683    -0.685818
O      6.121410     1.614145     9.425756    -0.717825
O      9.302947    16.541363     9.056464    -0.709431
O      1.965716     8.300357     1.202300    -0.400153
O      2.835089     0.736593     6.327581    -0.393921
O      5.001347     7.418742    15.510677    -0.716438
O      4.004777     8.554720    12.914828    -0.512596
O      2.335218     9.871932    13.235508    -0.544373
O      9.961319    10.592097    15.159989    -0.693201
O      1.478368    10.227157    15.946986    -0.695338
O      7.191043     7.174978    15.776543    -0.661684
O      4.018064     1.710591    19.344635    -0.672515
O      3.035726    16.749093    18.240759    -0.522403
O      1.709552     0.388610    18.034908    -0.554351
O      0.927033    15.897330    19.937183    -0.685818
O      9.314338    16.049948    19.428256    -0.717825
O      6.132801     1.122730    19.058964    -0.709431
O      2.931832     9.363736    11.204801    -0.400153
O      2.062459    16.927500    16.330082    -0.393921
O     10.270447     7.418742    14.496823    -0.716438
O      9.273877     8.554720    17.092672    -0.512596
O      7.604318     9.871932    16.771992    -0.544373
O      4.692219    10.592097    14.847511    -0.693201
O      6.747468    10.227157    14.060514    -0.695338
O      1.921943     7.174978    14.230957    -0.661684
O      9.287164     1.710591    10.662865    -0.672515
O      8.304826    16.749093    11.766741    -0.522403
O      6.978652     0.388610    11.972592    -0.554351
O      6.196133    15.897330    10.070317    -0.685818
O      4.045238    16.049948    10.579244    -0.717825
O      0.863701     1.122730    10.948536    -0.709431
O      8.200932     9.363736    18.802699    -0.400153
O      7.331559    16.927500    13.677418    -0.393921
O      5.165301    10.245351     4.494323    -0.716438
O      6.161871     9.109373     7.090172    -0.512596
O      7.831430     7.792161     6.769492    -0.544373
O      0.205329     7.071996     4.845011    -0.693201
O      8.688280     7.436936     4.058014    -0.695338
O      2.975605    10.489115     4.228457    -0.661684
O      6.148584    15.953502     0.660365    -0.672515
O      7.130922     0.915000     1.764241    -0.522403
O      8.457096    17.275483     1.970092    -0.554351
O      9.239615     1.766763     0.067817    -0.685818
O      0.852310     1.614145     0.576744    -0.717825
O      4.033847    16.541363     0.946036    -0.709431
O      7.234816     8.300357     8.800199    -0.400153
O      8.104189     0.736593     3.674919    -0.393921

The following XYZ coordinates are in angstroms. Other properties are in atomic units.
The sperically averaged electron density of each atom fit to a function of the form exp(a - br)
eigen_1, eigen_2 and eigen_3 are the three eigenvalues of traceless quadrupole moment tensor
  atom number  atomic symbol              X              Y              Z     net charge C6 coefficient C8 coefficient C10 coefficient fluctuating dipole atomic polarizability isotropic forcefield polarizability              a              b squared Pearson coefficient          <r^3>          <r^4>         wp_QDO          m_QDO          q_QDO       dipole_x       dipole_y       dipole_z         dipole            Qxy            Qxz            Qyz     Q(x^2-y^2)  Q(3z^2 - R^2)        eigen_1        eigen_2        eigen_3 static polarizability      alpha(xx)      alpha(xy)      alpha(xz)      alpha(yy)      alpha(yz)      alpha(zz) atomic spin moment
            1             Gd       1.688921       8.834343       5.312728       2.030148     138.487691 0.30071713E+04  0.10278728E+06                                18.103224                           15.124156       1.687255       2.255568                    0.999131      78.942569     191.511721       0.628217       0.285243      -1.304826      -0.013898      -0.007307       0.037936       0.041057       0.039189       0.024427      -0.032679      -0.178800       0.322670      -0.155010       0.034515       0.120494             21.239276      26.377681      -2.250222      -0.182757      21.584097       0.863223      15.756049           0.000002
            2             Gd       2.306350      17.521897      10.364591       2.038485     140.567882 0.29990767E+04  0.10241746E+06                                18.269592                           15.093275       1.732537       2.269888                    0.999289      78.720494     190.739591       0.629664       0.284846      -1.305588      -0.007421      -0.014584       0.034620       0.038292       0.035760      -0.004275      -0.003101      -0.184741       0.281852      -0.146081       0.051728       0.094353             21.546886      26.968543      -2.497042       0.343549      21.958361      -0.190947      15.713755           0.000001
            3             Gd       3.208627       8.829750      15.315228       2.030149     138.487659 0.30071706E+04  0.10278725E+06                                18.103221                           15.124153       1.687255       2.255568                    0.999131      78.942565     191.511703       0.628217       0.285243      -1.304827       0.013898       0.007307       0.037936       0.041057       0.039189      -0.024427       0.032679      -0.178800       0.322670      -0.155010       0.034515       0.120494             21.239272      26.377675      -2.250222       0.182758      21.584093      -0.863224      15.756048           0.000002
            4             Gd       2.591198       0.142196       0.362091       2.038485     140.567946 0.29990784E+04  0.10241753E+06                                18.269599                           15.093280       1.732535       2.269887                    0.999289      78.720502     190.739633       0.629664       0.284846      -1.305588       0.007421       0.014584       0.034620       0.038292       0.035760       0.004275       0.003101      -0.184741       0.281852      -0.146081       0.051728       0.094353             21.546894      26.968553      -2.497043      -0.343549      21.958369       0.190948      15.713762           0.000001
            5             Gd       8.477727       8.829750      14.692272       2.030149     138.487653 0.30071703E+04  0.10278724E+06                                18.103220                           15.124153       1.687256       2.255568                    0.999131      78.942561     191.511689       0.628217       0.285243      -1.304827       0.013898       0.007307      -0.037936       0.041057       0.039189       0.024427      -0.032679      -0.178800       0.322670      -0.155010       0.034515       0.120494             21.239271      26.377677      -2.250220      -0.182758      21.584093       0.863223      15.756045           0.000002
            6             Gd       7.860298       0.142196       9.640409       2.038486     140.567848 0.29990759E+04  0.10241742E+06                                18.269589                           15.093272       1.732538       2.269888                    0.999289      78.720489     190.739569       0.629664       0.284846      -1.305588       0.007421       0.014584      -0.034620       0.038292       0.035760      -0.004275      -0.003101      -0.184741       0.281851      -0.146081       0.051728       0.094353             21.546882      26.968537      -2.497041       0.343549      21.958357      -0.190947      15.713752           0.000001
            7             Gd       6.958021       8.834343       4.689772       2.030149     138.487610 0.30071692E+04  0.10278719E+06                                18.103216                           15.124149       1.687257       2.255568                    0.999131      78.942557     191.511667       0.628217       0.285243      -1.304827      -0.013898      -0.007307      -0.037936       0.041057       0.039189      -0.024427       0.032679      -0.178800       0.322670      -0.155010       0.034515       0.120494             21.239266      26.377669      -2.250220       0.182758      21.584087      -0.863223      15.756043           0.000002
            8             Gd       7.575450      17.521897      19.642909       2.038485     140.567873 0.29990766E+04  0.10241745E+06                                18.269591                           15.093275       1.732538       2.269888                    0.999289      78.720490     190.739581       0.629664       0.284846      -1.305588      -0.007421      -0.014584      -0.034620       0.038292       0.035760       0.004275       0.003101      -0.184741       0.281852      -0.146081       0.051728       0.094353             21.546886      26.968541      -2.497042      -0.343550      21.958361       0.190947      15.713755           0.000001
            9              H       1.140981      12.138765       6.559640       0.099867       1.296849 0.95563055E+01  0.96901777E+02                                 1.864214                            1.729601      -1.192172       2.291100                    0.996578       3.624442       9.913183       0.514554       1.173906      -0.733197       0.033665      -0.010790      -0.012805       0.037599       0.001409       0.000712       0.005557       0.031630      -0.027418      -0.015859      -0.004620       0.020479              1.932284       2.190310      -0.419870      -0.337894       1.919341       0.343706       1.687202           0.000001
           10              H       1.466431      14.101245       7.787946       0.126170       1.104993 0.79556406E+01  0.76923145E+02                                 1.682901                            1.587136      -0.868756       2.472085                    0.999088       3.221002       8.553881       0.533506       1.187366      -0.732384       0.041192       0.012567       0.006924       0.043619      -0.000176      -0.000366       0.006166       0.021939      -0.040508      -0.016580      -0.001148       0.017728              1.720609       2.132318       0.295845       0.177335       1.592262       0.178825       1.437248           0.000001
           11              H       8.007143      14.618803       8.040009       0.105822       1.270028 0.93232083E+01  0.94312910E+02                                 1.868202                            1.730935      -1.219495       2.286795                    0.995865       3.622069      10.018085       0.502427       1.205111      -0.725650      -0.034410       0.014696       0.009697       0.038653      -0.000827       0.002221       0.005240       0.028658      -0.028616      -0.014926      -0.004350       0.019276              1.938557       2.185569      -0.433064      -0.325982       1.921023       0.336353       1.709080           0.000000
           12              H       7.669642      12.628060       6.857714       0.126517       1.109986 0.80109461E+01  0.77608845E+02                                 1.690969                            1.595200      -0.846059       2.482162                    0.999322       3.218794       8.562353       0.530763       1.191181      -0.731640      -0.040792      -0.013606      -0.005215       0.043317      -0.000034      -0.000568       0.006462       0.022701      -0.039456      -0.016671      -0.001267       0.017938              1.728765       2.131617       0.275202       0.203644       1.590055       0.174682       1.464623           0.000001
           13              H       6.629264       5.325724       6.523631       0.123031       1.110082 0.80364607E+01  0.78645307E+02                                 1.745408                            1.637838      -1.017262       2.399224                    0.997943       3.402548       9.377256       0.500023       1.251723      -0.715945       0.036941       0.012457      -0.020393       0.043997      -0.004222      -0.008708      -0.005843       0.025808      -0.021428      -0.016611      -0.002903       0.019514              1.797478       1.998958       0.286026      -0.397747       1.704495      -0.287463       1.688982           0.000001
           14              H       2.742573       5.686072       7.589897       0.113732       1.218151 0.90512615E+01  0.90228918E+02                                 1.780963                            1.681414      -1.030613       2.384092                    0.997911       3.368615       9.032104       0.524563       1.171309      -0.736158      -0.035373       0.015335       0.001758       0.038594      -0.002873      -0.008213      -0.003929       0.024385      -0.022249      -0.013959      -0.004635       0.018595              1.813859       2.138859      -0.415929       0.065456       1.777901      -0.169722       1.524818          -0.000000
           15              H       2.936223       3.794247       8.936234       0.120274       1.129568 0.82040105E+01  0.80715725E+02                                 1.767485                            1.655941      -0.986151       2.414061                    0.997850       3.431308       9.487817       0.496683       1.253415      -0.715565      -0.034833      -0.013064       0.018278       0.041450      -0.002512      -0.007208      -0.008118       0.020988      -0.025680      -0.017185       0.000363       0.016823              1.821328       2.015080       0.248698      -0.449126       1.675823      -0.279412       1.773080           0.000001
           16              H       6.845504       3.462162       7.919980       0.111130       1.245666 0.92601301E+01  0.92817098E+02                                 1.801542                            1.695425      -1.091747       2.351522                    0.997370       3.423648       9.197678       0.524957       1.164049      -0.737478       0.036837      -0.010892       0.000142       0.038414      -0.000327      -0.007938      -0.005420       0.028678      -0.021216      -0.015459      -0.004776       0.020235              1.840299       2.203726      -0.413312       0.103779       1.797430      -0.192595       1.519742           0.000000
           17              H       3.756567       5.525328      16.562139       0.099867       1.296850 0.95563127E+01  0.96901867E+02                                 1.864215                            1.729602      -1.192172       2.291100                    0.996578       3.624443       9.913186       0.514554       1.173906      -0.733197      -0.033665       0.010790      -0.012805       0.037599       0.001409      -0.000712      -0.005557       0.031630      -0.027418      -0.015859      -0.004620       0.020479              1.932285       2.190311      -0.419870       0.337895       1.919342      -0.343706       1.687203           0.000001
           18              H       3.431117       3.562848      17.790447       0.126170       1.104993 0.79556415E+01  0.76923154E+02                                 1.682901                            1.587136      -0.868756       2.472085                    0.999088       3.221002       8.553880       0.533507       1.187366      -0.732384      -0.041192      -0.012567       0.006924       0.043619      -0.000176       0.000366      -0.006166       0.021939      -0.040508      -0.016580      -0.001148       0.017728              1.720609       2.132317       0.295845      -0.177336       1.592262      -0.178825       1.437248           0.000001
           19              H       7.428605       3.045290      18.042510       0.105822       1.270027 0.93232063E+01  0.94312882E+02                                 1.868201                            1.730934      -1.219494       2.286795                    0.995865       3.622068      10.018081       0.502427       1.205111      -0.725650       0.034410      -0.014696       0.009697       0.038653      -0.000827      -0.002221      -0.005240       0.028658      -0.028616      -0.014926      -0.004350       0.019276              1.938557       2.185568      -0.433064       0.325983       1.921023      -0.336353       1.709081           0.000000
           20              H       7.766106       5.036033      16.860214       0.126517       1.109986 0.80109435E+01  0.77608813E+02                                 1.690968                            1.595200      -0.846059       2.482162                    0.999322       3.218793       8.562350       0.530763       1.191181      -0.731640       0.040792       0.013606      -0.005215       0.043317      -0.000034       0.000568      -0.006462       0.022701      -0.039456      -0.016671      -0.001267       0.017938              1.728765       2.131617       0.275202      -0.203645       1.590055      -0.174682       1.464623           0.000001
           21              H       8.806484      12.338369      16.526130       0.123031       1.110083 0.80364638E+01  0.78645340E+02                                 1.745408                            1.637838      -1.017262       2.399224                    0.997943       3.402549       9.377257       0.500023       1.251723      -0.715945      -0.036941      -0.012457      -0.020393       0.043997      -0.004222       0.008708       0.005843       0.025808      -0.021428      -0.016611      -0.002903       0.019514              1.797478       1.998957       0.286026       0.397747       1.704495       0.287462       1.688982           0.000001
           22              H       2.154975      11.978021      17.592397       0.113732       1.218150 0.90512563E+01  0.90228857E+02                                 1.780963                            1.681414      -1.030613       2.384092                    0.997911       3.368614       9.032102       0.524563       1.171310      -0.736158       0.035373      -0.015335       0.001758       0.038594      -0.002873       0.008213       0.003929       0.024385      -0.022249      -0.013959      -0.004635       0.018595              1.813859       2.138858      -0.415928      -0.065455       1.777901       0.169722       1.524818           0.000000
           23              H       1.961325      13.869846      18.938733       0.120274       1.129568 0.82040066E+01  0.80715683E+02                                 1.767485                            1.655941      -0.986150       2.414061                    0.997850       3.431308       9.487819       0.496683       1.253415      -0.715565       0.034833       0.013064       0.018278       0.041450      -0.002512       0.007208       0.008118       0.020988      -0.025680      -0.017186       0.000363       0.016823              1.821328       2.015081       0.248698       0.449126       1.675823       0.279412       1.773080           0.000001
           24              H       8.590244      14.201931      17.922480       0.111130       1.245666 0.92601319E+01  0.92817130E+02                                 1.801543                            1.695426      -1.091747       2.351522                    0.997370       3.423648       9.197682       0.524957       1.164050      -0.737477      -0.036837       0.010892       0.000142       0.038414      -0.000326       0.007938       0.005420       0.028678      -0.021216      -0.015459      -0.004776       0.020235              1.840301       2.203728      -0.413312      -0.103779       1.797431       0.192595       1.519743           0.000000
           25              H       9.025667       5.525328      13.445361       0.099867       1.296850 0.95563109E+01  0.96901844E+02                                 1.864215                            1.729602      -1.192172       2.291100                    0.996578       3.624442       9.913183       0.514554       1.173906      -0.733197      -0.033665       0.010790       0.012805       0.037599       0.001409       0.000712       0.005557       0.031630      -0.027418      -0.015859      -0.004620       0.020479              1.932285       2.190310      -0.419870      -0.337895       1.919341       0.343707       1.687203           0.000001
           26              H       8.700217       3.562848      12.217054       0.126170       1.104993 0.79556407E+01  0.76923146E+02                                 1.682901                            1.587136      -0.868756       2.472085                    0.999088       3.221002       8.553881       0.533506       1.187366      -0.732384      -0.041192      -0.012567      -0.006924       0.043619      -0.000176      -0.000366       0.006166       0.021939      -0.040508      -0.016580      -0.001148       0.017728              1.720609       2.132318       0.295845       0.177335       1.592263       0.178825       1.437248           0.000001
           27              H       2.159505       3.045290      11.964990       0.105822       1.270027 0.93232040E+01  0.94312851E+02                                 1.868201                            1.730934      -1.219494       2.286795                    0.995865       3.622068      10.018080       0.502427       1.205111      -0.725650       0.034410      -0.014696      -0.009697       0.038653      -0.000827       0.002221       0.005240       0.028658      -0.028616      -0.014926      -0.004350       0.019276              1.938557       2.185568      -0.433064      -0.325983       1.921022       0.336353       1.709080           0.000000
           28              H       2.497006       5.036033      13.147286       0.126517       1.109986 0.80109421E+01  0.77608797E+02                                 1.690968                            1.595200      -0.846059       2.482162                    0.999322       3.218793       8.562350       0.530763       1.191181      -0.731640       0.040792       0.013606       0.005215       0.043317      -0.000034      -0.000568       0.006462       0.022701      -0.039456      -0.016671      -0.001267       0.017938              1.728764       2.131617       0.275201       0.203645       1.590054       0.174681       1.464622           0.000001
           29              H       3.537384      12.338369      13.481370       0.123031       1.110083 0.80364671E+01  0.78645381E+02                                 1.745409                            1.637838      -1.017262       2.399224                    0.997943       3.402549       9.377258       0.500023       1.251723      -0.715945      -0.036941      -0.012457       0.020393       0.043997      -0.004222      -0.008708      -0.005843       0.025808      -0.021428      -0.016611      -0.002903       0.019514              1.797479       1.998957       0.286026      -0.397747       1.704495      -0.287463       1.688983           0.000001
           30              H       7.424075      11.978021      12.415103       0.113732       1.218151 0.90512666E+01  0.90228989E+02                                 1.780964                            1.681415      -1.030613       2.384092                    0.997911       3.368616       9.032110       0.524563       1.171310      -0.736158       0.035373      -0.015335      -0.001758       0.038594      -0.002873      -0.008212      -0.003929       0.024385      -0.022249      -0.013959      -0.004635       0.018594              1.813860       2.138860      -0.415929       0.065456       1.777902      -0.169722       1.524819          -0.000000
           31              H       7.230425      13.869846      11.068767       0.120274       1.129567 0.82040030E+01  0.80715639E+02                                 1.767485                            1.655941      -0.986150       2.414061                    0.997850       3.431308       9.487819       0.496683       1.253415      -0.715565       0.034833       0.013064      -0.018278       0.041450      -0.002512      -0.007208      -0.008118       0.020988      -0.025680      -0.017186       0.000363       0.016823              1.821328       2.015081       0.248698      -0.449126       1.675823      -0.279412       1.773079           0.000001
           32              H       3.321144      14.201931      12.085020       0.111130       1.245666 0.92601310E+01  0.92817114E+02                                 1.801543                            1.695425      -1.091747       2.351522                    0.997370       3.423648       9.197680       0.524957       1.164050      -0.737477      -0.036837       0.010892      -0.000142       0.038414      -0.000327      -0.007938      -0.005420       0.028678      -0.021216      -0.015459      -0.004776       0.020235              1.840300       2.203727      -0.413312       0.103779       1.797431      -0.192595       1.519743           0.000000
           33              H       6.410081      12.138765       3.442861       0.099867       1.296850 0.95563168E+01  0.96901922E+02                                 1.864216                            1.729602      -1.192172       2.291100                    0.996578       3.624443       9.913188       0.514554       1.173906      -0.733197       0.033665      -0.010790       0.012805       0.037599       0.001409      -0.000712      -0.005557       0.031630      -0.027418      -0.015859      -0.004620       0.020479              1.932286       2.190311      -0.419870       0.337895       1.919342      -0.343707       1.687204           0.000001
           34              H       6.735531      14.101245       2.214554       0.126170       1.104993 0.79556394E+01  0.76923132E+02                                 1.682901                            1.587136      -0.868756       2.472085                    0.999088       3.221002       8.553881       0.533506       1.187366      -0.732384       0.041192       0.012567      -0.006924       0.043619      -0.000176       0.000366      -0.006166       0.021939      -0.040508      -0.016580      -0.001148       0.017728              1.720609       2.132318       0.295845      -0.177335       1.592262      -0.178825       1.437247           0.000001
           35              H       2.738043      14.618803       1.962491       0.105822       1.270028 0.93232083E+01  0.94312910E+02                                 1.868202                            1.730935      -1.219495       2.286795                    0.995865       3.622069      10.018085       0.502427       1.205111      -0.725650      -0.034410       0.014696      -0.009697       0.038653      -0.000827      -0.002221      -0.005240       0.028658      -0.028616      -0.014926      -0.004350       0.019276              1.938557       2.185569      -0.433064       0.325982       1.921023      -0.336353       1.709080           0.000000
           36              H       2.400542      12.628060       3.144786       0.126517       1.109986 0.80109466E+01  0.77608852E+02                                 1.690969                            1.595200      -0.846059       2.482162                    0.999322       3.218794       8.562354       0.530763       1.191181      -0.731640      -0.040792      -0.013606       0.005215       0.043317      -0.000034       0.000568      -0.006462       0.022701      -0.039456      -0.016671      -0.001267       0.017938              1.728765       2.131617       0.275202      -0.203645       1.590055      -0.174682       1.464623           0.000001
           37              H       1.360164       5.325724       3.478870       0.123031       1.110083 0.80364645E+01  0.78645357E+02                                 1.745409                            1.637839      -1.017262       2.399224                    0.997943       3.402549       9.377261       0.500022       1.251724      -0.715944       0.036941       0.012457       0.020393       0.043997      -0.004222       0.008708       0.005843       0.025808      -0.021428      -0.016611      -0.002903       0.019514              1.797479       1.998958       0.286026       0.397747       1.704496       0.287463       1.688983           0.000001
           38              H       8.011673       5.686072       2.412603       0.113732       1.218151 0.90512607E+01  0.90228903E+02                                 1.780962                            1.681414      -1.030613       2.384092                    0.997911       3.368615       9.032102       0.524563       1.171309      -0.736158      -0.035373       0.015335      -0.001758       0.038594      -0.002873       0.008213       0.003929       0.024385      -0.022249      -0.013959      -0.004635       0.018595              1.813859       2.138858      -0.415928      -0.065456       1.777901       0.169722       1.524818           0.000000
           39              H       8.205323       3.794247       1.066267       0.120274       1.129568 0.82040070E+01  0.80715685E+02                                 1.767485                            1.655941      -0.986150       2.414061                    0.997850       3.431308       9.487818       0.496683       1.253415      -0.715565      -0.034833      -0.013064      -0.018278       0.041450      -0.002512       0.007208       0.008118       0.020988      -0.025680      -0.017186       0.000363       0.016823              1.821328       2.015080       0.248698       0.449126       1.675823       0.279412       1.773080           0.000001
           40              H       1.576404       3.462162       2.082520       0.111130       1.245667 0.92601379E+01  0.92817205E+02                                 1.801544                            1.695426      -1.091747       2.351522                    0.997370       3.423649       9.197685       0.524957       1.164050      -0.737477       0.036837      -0.010892      -0.000142       0.038414      -0.000327       0.007938       0.005420       0.028678      -0.021216      -0.015459      -0.004776       0.020235              1.840301       2.203728      -0.413312      -0.103780       1.797432       0.192596       1.519744           0.000000
           41              C       9.426446      10.870483       5.907476       0.695452      23.757255 0.22403248E+03  0.45296394E+04                                 7.714161                            5.382100      -0.271934       1.987291                    0.998704      21.319910      59.679673       0.624784       0.484868      -1.009293      -0.011660      -0.074285      -0.038585       0.084516      -0.003016      -0.026033      -0.084483      -0.007715       0.265642      -0.087655      -0.045375       0.133030              9.532797      10.862614       0.470141      -0.430642      11.353454       3.942030       6.382323           0.000003
           42              C       9.642235      12.184691       6.611652      -0.039860      37.597103 0.43519547E+03  0.10134782E+05                                 9.671015                            6.873644       0.067141       2.025624                    0.999298      27.122256      75.171356       0.646034       0.407119      -1.080710       0.005029       0.049221       0.026831       0.056284       0.008652      -0.009412      -0.003475       0.009751       0.028593      -0.014853      -0.002671       0.017524             12.126970      11.114095       0.940494       0.327640      16.488164       6.752420       8.778650           0.000002
           43              C       0.391887      12.631593       6.875718      -0.107681      34.646566 0.43261373E+03  0.10168683E+05                                 9.242804                            6.956599      -0.000532       1.966490                    0.999610      29.520512      85.144346       0.621179       0.419493      -1.061152      -0.013583       0.021272       0.002734       0.025386      -0.010022      -0.013481      -0.005193       0.055207       0.000863      -0.031413      -0.002489       0.033902             10.808431      10.649756       1.060027       0.285690      13.379569       5.561807       8.395968           0.000001
           44              C       0.585468      13.799189       7.603900      -0.086865      33.122077 0.41239999E+03  0.95564191E+04                                 8.955188                            6.773737       0.119669       2.017043                    0.999680      28.533283      81.105070       0.633520       0.417224      -1.065023      -0.021782      -0.010221      -0.006367       0.024889       0.010052       0.005019      -0.012811       0.043247      -0.020567      -0.028849       0.001426       0.027424             10.470491       9.764021       0.057000      -0.134718      13.310215       5.651858       8.337237           0.000002
           45              C      10.028120      14.530483       8.066016      -0.032795      37.010238 0.42797439E+03  0.99232048E+04                                 9.573882                            6.818236       0.109281       2.043939                    0.999369      26.841531      74.186866       0.648507       0.407340      -1.080760      -0.005217      -0.046856      -0.028237       0.054955      -0.004969       0.001124      -0.013236       0.000782       0.017144      -0.013797      -0.002213       0.016010             11.992673      11.036283       1.149707       0.579794      15.493585       7.039456       9.448151           0.000003
           46              C       8.755667      14.103012       7.759939      -0.098550      34.169980 0.42421293E+03  0.99247312E+04                                 9.179576                            6.899670       0.038039       1.985140                    0.999628      29.161582      83.975658       0.622110       0.420827      -1.060067       0.014022      -0.023600      -0.007686       0.028507      -0.012640      -0.012915      -0.011030       0.045363      -0.003047      -0.032048       0.002127       0.029921             10.771866      10.579938       1.017199       0.464250      13.165201       5.599183       8.570457           0.000001
           47              C       8.551770      12.924817       7.045761      -0.084424      32.790105 0.40709702E+03  0.93972348E+04                                 8.871462                            6.709579       0.126649       2.020667                    0.999621      28.355911      80.282951       0.639853       0.414690      -1.067308       0.020362       0.007250       0.015480       0.026586       0.012042       0.001225      -0.013500       0.034349      -0.036602      -0.026918      -0.000395       0.027313             10.401197       9.652707      -0.073132       0.012934      13.275123       5.569734       8.275762           0.000001
           48              C      -0.270712      15.775801       8.882220       0.715962      22.926129 0.22045749E+03  0.44494188E+04                                 7.642416                            5.406264      -0.341329       1.976945                    0.998221      21.076558      59.378566       0.610417       0.497165      -1.000751       0.013699       0.072590       0.048251       0.088234       0.016978      -0.056834      -0.083310      -0.008481       0.188023      -0.083640      -0.048603       0.132243              9.388950      10.420732       0.178035       0.887525      10.892301       4.147941       6.853818           0.000004
           49              C       4.498621       6.820106       5.929482       0.710484      22.913613 0.23097729E+03  0.47235459E+04                                 7.687614                            5.557384      -0.445852       1.935434                    0.998142      21.562719      61.453608       0.597316       0.501421      -0.997105      -0.018441       0.053395      -0.068525       0.088808       0.030092       0.043805       0.090117      -0.004271       0.115160      -0.083690      -0.040630       0.124320              9.354943       9.928154      -1.336154      -0.339503      10.107171      -4.372362       8.029502           0.000004
           50              C       5.876110       5.009537       7.007752      -0.081892      33.236749 0.42230632E+03  0.98712766E+04                                 9.079327                            6.923498       0.054079       2.000691                    0.999604      28.730890      82.760566       0.615610       0.425652      -1.056807      -0.015016      -0.005881       0.016789       0.023280       0.014334      -0.008983       0.018626       0.035074       0.007966      -0.035177       0.013366       0.021811             10.592578       9.650592      -1.186135      -0.404240      13.139215      -5.725589       8.987928           0.000002
           51              C       3.569092       5.219739       7.631907      -0.090930      32.960350 0.41163517E+03  0.95412365E+04                                 8.923488                            6.759155       0.108628       2.011121                    0.999707      28.683181      81.736767       0.634907       0.416201      -1.064899       0.019338      -0.016370       0.004545       0.025741      -0.004638       0.004531       0.018696       0.036861      -0.033585      -0.031485       0.006700       0.024785             10.434829       9.092855      -0.395170      -1.173004      12.534141      -5.944615       9.677492           0.000000
           52              C       5.005110       2.179749       9.372343       0.713542      22.958255 0.22368045E+03  0.45377683E+04                                 7.667766                            5.455326      -0.403157       1.951093                    0.998310      21.375127      60.675418       0.605128       0.498936      -0.998343       0.011877      -0.065226       0.057418       0.087706       0.015732       0.040473       0.083998       0.013158       0.213494      -0.087352      -0.040348       0.127700              9.378144      10.494099      -1.087513      -0.207325      10.773573      -4.024047       6.866761           0.000003
           53              C       3.689563       4.101602       8.444110      -0.086179      33.177610 0.41945970E+03  0.97868690E+04                                 9.040694                            6.880050       0.078070       2.005595                    0.999696      28.774760      82.775331       0.620338       0.423179      -1.058489       0.014957       0.007277      -0.023627       0.028894       0.016293      -0.009834       0.011411       0.024055      -0.008158      -0.027580       0.005302       0.022279             10.546430       9.529072      -1.429416      -0.639940      13.041746      -5.551683       9.068472           0.000002
           54              C       4.652540       5.664875       6.879720      -0.031244      36.686571 0.43501931E+03  0.10140127E+05                                 9.582505                            6.912748       0.165672       2.066061                    0.999350      26.896863      74.833555       0.637892       0.411931      -1.076427       0.010086      -0.042766       0.033987       0.055550       0.002270       0.000650       0.016545       0.005937       0.012465      -0.017726       0.000776       0.016950             11.941175      10.239863      -1.191487      -0.475401      14.627897      -7.465449      10.955764           0.000003
           55              C       6.006933       3.900232       7.835959      -0.099094      33.798566 0.42482478E+03  0.99277086E+04                                 9.083191                            6.875604       0.087662       1.999373                    0.999641      29.080076      83.283667       0.628093       0.417295      -1.063900      -0.018058       0.019450      -0.003770       0.026806      -0.001450       0.001015       0.012795       0.048260      -0.034614      -0.028245      -0.001708       0.029953             10.622422       9.507884      -0.357104      -0.968243      12.939045      -6.012119       9.420338           0.000000
           56              C       4.891300       3.432133       8.548137      -0.038340      36.870654 0.43676821E+03  0.10191595E+05                                 9.602087                            6.917819       0.154874       2.059326                    0.999358      27.057827      75.332660       0.638846       0.410883      -1.077061      -0.007951       0.046662      -0.034980       0.058857       0.008221       0.004675       0.006960       0.014430       0.017278      -0.014875       0.000446       0.014429             11.952991      10.358703      -1.268446      -0.647326      15.706186      -7.003822       9.794085           0.000003
           57              C       6.009302       6.793610      15.909977       0.695452      23.757265 0.22403260E+03  0.45296424E+04                                 7.714163                            5.382101      -0.271934       1.987291                    0.998704      21.319912      59.679681       0.624784       0.484868      -1.009293       0.011660       0.074285      -0.038585       0.084516      -0.003016       0.026033       0.084483      -0.007715       0.265642      -0.087655      -0.045375       0.133030              9.532801      10.862613       0.470143       0.430641      11.353461      -3.942035       6.382328           0.000003
           58              C       5.793513       5.479402      16.614153      -0.039860      37.597092 0.43519529E+03  0.10134777E+05                                 9.671013                            6.873642       0.067141       2.025624                    0.999298      27.122255      75.171350       0.646034       0.407119      -1.080710      -0.005029      -0.049221       0.026831       0.056284       0.008652       0.009412       0.003475       0.009751       0.028593      -0.014853      -0.002671       0.017524             12.126966      11.114095       0.940492      -0.327639      16.488159      -6.752416       8.778645           0.000003
           59              C       4.505661       5.032500      16.878218      -0.107681      34.646578 0.43261385E+03  0.10168686E+05                                 9.242807                            6.956600      -0.000532       1.966490                    0.999610      29.520514      85.144355       0.621179       0.419493      -1.061152       0.013583      -0.021272       0.002733       0.025386      -0.010022       0.013481       0.005193       0.055207       0.000864      -0.031413      -0.002489       0.033902             10.808434      10.649759       1.060027      -0.285687      13.379572      -5.561809       8.395972           0.000001
           60              C       4.312080       3.864904      17.606400      -0.086865      33.122078 0.41239998E+03  0.95564188E+04                                 8.955188                            6.773737       0.119670       2.017043                    0.999680      28.533280      81.105060       0.633520       0.417224      -1.065023       0.021782       0.010221      -0.006367       0.024889       0.010052      -0.005019       0.012811       0.043247      -0.020567      -0.028849       0.001426       0.027424             10.470492       9.764020       0.057001       0.134715      13.310216      -5.651860       8.337239           0.000001
           61              C       5.407628       3.133610      18.068516      -0.032795      37.010230 0.42797433E+03  0.99232028E+04                                 9.573881                            6.818235       0.109281       2.043939                    0.999369      26.841529      74.186859       0.648507       0.407340      -1.080760       0.005217       0.046856      -0.028237       0.054955      -0.004969      -0.001124       0.013236       0.000782       0.017144      -0.013797      -0.002213       0.016010             11.992671      11.036281       1.149707      -0.579794      15.493584      -7.039455       9.448149           0.000003
           62              C       6.680081       3.561081      17.762439      -0.098550      34.169993 0.42421312E+03  0.99247366E+04                                 9.179579                            6.899672       0.038039       1.985140                    0.999628      29.161584      83.975665       0.622110       0.420827      -1.060067      -0.014022       0.023600      -0.007686       0.028507      -0.012640       0.012915       0.011030       0.045363      -0.003047      -0.032048       0.002127       0.029921             10.771869      10.579939       1.017199      -0.464248      13.165206      -5.599187       8.570462           0.000001
           63              C       6.883978       4.739276      17.048261      -0.084424      32.790094 0.40709682E+03  0.93972292E+04                                 8.871460                            6.709577       0.126650       2.020667                    0.999621      28.355907      80.282933       0.639853       0.414690      -1.067308      -0.020362      -0.007250       0.015480       0.026586       0.012042      -0.001225       0.013500       0.034349      -0.036602      -0.026918      -0.000395       0.027313             10.401194       9.652707      -0.073133      -0.012935      13.275118      -5.569731       8.275758           0.000001
           64              C       5.168260       1.888292      18.884720       0.715962      22.926130 0.22045749E+03  0.44494188E+04                                 7.642416                            5.406264      -0.341328       1.976945                    0.998221      21.076558      59.378564       0.610417       0.497165      -1.000751      -0.013699      -0.072590       0.048251       0.088234       0.016978       0.056834       0.083310      -0.008481       0.188023      -0.083640      -0.048603       0.132243              9.388950      10.420731       0.178035      -0.887525      10.892301      -4.147941       6.853817           0.000004
           65              C       0.398927      10.843987      15.931982       0.710484      22.913612 0.23097723E+03  0.47235442E+04                                 7.687613                            5.557383      -0.445852       1.935434                    0.998142      21.562719      61.453607       0.597317       0.501421      -0.997105       0.018441      -0.053395      -0.068525       0.088808       0.030092      -0.043805      -0.090117      -0.004271       0.115160      -0.083690      -0.040630       0.124320              9.354943       9.928153      -1.336155       0.339502      10.107174       4.372362       8.029501           0.000004
           66              C       9.559638      12.654556      17.010251      -0.081892      33.236753 0.42230645E+03  0.98712806E+04                                 9.079329                            6.923500       0.054078       2.000691                    0.999604      28.730889      82.760566       0.615610       0.425652      -1.056807       0.015016       0.005881       0.016789       0.023280       0.014334       0.008983      -0.018626       0.035074       0.007966      -0.035177       0.013366       0.021811             10.592580       9.650593      -1.186135       0.404240      13.139216       5.725592       8.987932           0.000002
           67              C       1.328456      12.444354      17.634407      -0.090930      32.960364 0.41163543E+03  0.95412439E+04                                 8.923490                            6.759157       0.108628       2.011121                    0.999707      28.683185      81.736779       0.634907       0.416201      -1.064899      -0.019338       0.016370       0.004545       0.025741      -0.004638      -0.004531      -0.018696       0.036861      -0.033585      -0.031485       0.006700       0.024785             10.434832       9.092854      -0.395170       1.173004      12.534147       5.944618       9.677496           0.000001
           68              C      -0.107562      15.484344      19.374842       0.713542      22.958265 0.22368059E+03  0.45377717E+04                                 7.667768                            5.455327      -0.403157       1.951093                    0.998310      21.375129      60.675422       0.605128       0.498936      -0.998343      -0.011877       0.065226       0.057418       0.087706       0.015732      -0.040473      -0.083998       0.013158       0.213494      -0.087352      -0.040348       0.127700              9.378147      10.494098      -1.087514       0.207323      10.773579       4.024052       6.866765           0.000003
           69              C       1.207985      13.562491      18.446610      -0.086179      33.177600 0.41945954E+03  0.97868647E+04                                 9.040693                            6.880049       0.078070       2.005595                    0.999696      28.774761      82.775341       0.620338       0.423179      -1.058489      -0.014957      -0.007277      -0.023627       0.028894       0.016293       0.009833      -0.011411       0.024055      -0.008158      -0.027580       0.005302       0.022279             10.546428       9.529075      -1.429417       0.639940      13.041743       5.551679       9.068467           0.000002
           70              C       0.245008      11.999218      16.882219      -0.031244      36.686579 0.43501933E+03  0.10140127E+05                                 9.582507                            6.912748       0.165672       2.066061                    0.999350      26.896863      74.833556       0.637892       0.411931      -1.076427      -0.010086       0.042766       0.033987       0.055550       0.002270      -0.000650      -0.016545       0.005937       0.012465      -0.017726       0.000776       0.016950             11.941178      10.239861      -1.191489       0.475400      14.627904       7.465453      10.955767           0.000003
           71              C       9.428815      13.763861      17.838459      -0.099094      33.798578 0.42482495E+03  0.99277139E+04                                 9.083194                            6.875605       0.087661       1.999373                    0.999641      29.080081      83.283692       0.628093       0.417295      -1.063900       0.018058      -0.019450      -0.003769       0.026806      -0.001450      -0.001015      -0.012795       0.048260      -0.034614      -0.028245      -0.001708       0.029953             10.622426       9.507890      -0.357102       0.968244      12.939046       6.012121       9.420342           0.000001
           72              C       0.006248      14.231960      18.550636      -0.038339      36.870641 0.43676798E+03  0.10191588E+05                                 9.602085                            6.917817       0.154874       2.059326                    0.999358      27.057824      75.332653       0.638846       0.410883      -1.077061       0.007951      -0.046662      -0.034980       0.058857       0.008221      -0.004675      -0.006960       0.014431       0.017278      -0.014875       0.000446       0.014429             11.952988      10.358706      -1.268445       0.647328      15.706178       7.003817       9.794080           0.000003
           73              C       0.740202       6.793610      14.097523       0.695452      23.757261 0.22403257E+03  0.45296417E+04                                 7.714163                            5.382101      -0.271934       1.987291                    0.998704      21.319910      59.679674       0.624784       0.484868      -1.009293       0.011660       0.074285       0.038585       0.084516      -0.003016      -0.026033      -0.084483      -0.007715       0.265642      -0.087655      -0.045375       0.133030              9.532800      10.862613       0.470143      -0.430641      11.353459       3.942034       6.382327           0.000003
           74              C       0.524413       5.479402      13.393347      -0.039860      37.597086 0.43519530E+03  0.10134777E+05                                 9.671011                            6.873642       0.067141       2.025624                    0.999298      27.122254      75.171344       0.646034       0.407119      -1.080710      -0.005029      -0.049221      -0.026831       0.056284       0.008652      -0.009412      -0.003475       0.009751       0.028593      -0.014853      -0.002671       0.017524             12.126964      11.114092       0.940493       0.327641      16.488155       6.752415       8.778645           0.000003
           75              C       9.774761       5.032500      13.129281      -0.107681      34.646583 0.43261395E+03  0.10168689E+05                                 9.242807                            6.956601      -0.000532       1.966490                    0.999610      29.520510      85.144337       0.621179       0.419493      -1.061152       0.013583      -0.021272      -0.002734       0.025386      -0.010022      -0.013481      -0.005193       0.055207       0.000864      -0.031413      -0.002489       0.033902             10.808435      10.649756       1.060028       0.285688      13.379575       5.561812       8.395975           0.000001
           76              C       9.581180       3.864904      12.401099      -0.086865      33.122060 0.41239968E+03  0.95564102E+04                                 8.955184                            6.773734       0.119670       2.017043                    0.999680      28.533278      81.105049       0.633520       0.417224      -1.065023       0.021782       0.010221       0.006367       0.024889       0.010052       0.005019      -0.012811       0.043247      -0.020567      -0.028849       0.001426       0.027424             10.470487       9.764021       0.056999      -0.134719      13.310208       5.651853       8.337231           0.000001
           77              C       0.138528       3.133610      11.938984      -0.032795      37.010226 0.42797423E+03  0.99232001E+04                                 9.573879                            6.818234       0.109280       2.043939                    0.999369      26.841531      74.186862       0.648507       0.407340      -1.080760       0.005217       0.046856       0.028237       0.054955      -0.004969       0.001124      -0.013236       0.000783       0.017144      -0.013797      -0.002213       0.016010             11.992668      11.036284       1.149704       0.579791      15.493578       7.039450       9.448143           0.000003
           78              C       1.410981       3.561081      12.245060      -0.098550      34.169981 0.42421303E+03  0.99247335E+04                                 9.179576                            6.899670       0.038039       1.985140                    0.999628      29.161582      83.975651       0.622110       0.420827      -1.060067      -0.014022       0.023600       0.007686       0.028507      -0.012640      -0.012915      -0.011030       0.045363      -0.003047      -0.032048       0.002127       0.029921             10.771864      10.579941       1.017198       0.464248      13.165195       5.599181       8.570457           0.000001
           79              C       1.614878       4.739276      12.959239      -0.084424      32.790089 0.40709689E+03  0.93972311E+04                                 8.871459                            6.709578       0.126650       2.020667                    0.999621      28.355904      80.282922       0.639853       0.414690      -1.067308      -0.020362      -0.007250      -0.015480       0.026586       0.012042       0.001225      -0.013500       0.034349      -0.036602      -0.026918      -0.000395       0.027313             10.401193       9.652706      -0.073133       0.012936      13.275113       5.569729       8.275758           0.000001
           80              C      10.437360       1.888292      11.122780       0.715962      22.926129 0.22045750E+03  0.44494190E+04                                 7.642415                            5.406264      -0.341329       1.976945                    0.998221      21.076558      59.378563       0.610417       0.497165      -1.000751      -0.013699      -0.072590      -0.048251       0.088234       0.016978      -0.056834      -0.083310      -0.008481       0.188023      -0.083640      -0.048603       0.132243              9.388949      10.420731       0.178035       0.887524      10.892300       4.147940       6.853816           0.000004
           81              C       5.668027      10.843987      14.075518       0.710484      22.913613 0.23097723E+03  0.47235442E+04                                 7.687613                            5.557382      -0.445852       1.935434                    0.998142      21.562719      61.453605       0.597317       0.501421      -0.997105       0.018441      -0.053395       0.068525       0.088808       0.030092       0.043805       0.090117      -0.004271       0.115160      -0.083690      -0.040630       0.124320              9.354942       9.928153      -1.336155      -0.339502      10.107173      -4.372362       8.029501           0.000004
           82              C       4.290538      12.654556      12.997248      -0.081891      33.236765 0.42230645E+03  0.98712805E+04                                 9.079330                            6.923499       0.054079       2.000691                    0.999604      28.730888      82.760561       0.615610       0.425652      -1.056807       0.015016       0.005881      -0.016789       0.023280       0.014334      -0.008983       0.018626       0.035074       0.007966      -0.035177       0.013366       0.021811             10.592583       9.650591      -1.186137      -0.404238      13.139223      -5.725596       8.987935           0.000002
           83              C       6.597556      12.444354      12.373093      -0.090930      32.960363 0.41163554E+03  0.95412471E+04                                 8.923490                            6.759158       0.108628       2.011121                    0.999707      28.683184      81.736779       0.634907       0.416201      -1.064899      -0.019338       0.016370      -0.004545       0.025741      -0.004638       0.004531       0.018696       0.036861      -0.033585      -0.031485       0.006700       0.024785             10.434832       9.092855      -0.395170      -1.173005      12.534143      -5.944617       9.677498           0.000001
           84              C       5.161538      15.484344      10.632657       0.713542      22.958257 0.22368048E+03  0.45377692E+04                                 7.667766                            5.455326      -0.403157       1.951093                    0.998310      21.375129      60.675423       0.605128       0.498936      -0.998343      -0.011877       0.065226      -0.057418       0.087706       0.015732       0.040473       0.083998       0.013158       0.213494      -0.087352      -0.040348       0.127700              9.378144      10.494099      -1.087513      -0.207325      10.773573      -4.024047       6.866761           0.000003
           85              C       6.477085      13.562491      11.560889      -0.086179      33.177584 0.41945948E+03  0.97868629E+04                                 9.040690                            6.880048       0.078070       2.005595                    0.999696      28.774760      82.775335       0.620338       0.423179      -1.058489      -0.014957      -0.007277       0.023627       0.028894       0.016293      -0.009833       0.011411       0.024055      -0.008158      -0.027580       0.005302       0.022279             10.546424       9.529074      -1.429416      -0.639940      13.041734      -5.551675       9.068464           0.000002
           86              C       5.514108      11.999218      13.125281      -0.031244      36.686582 0.43501936E+03  0.10140128E+05                                 9.582507                            6.912749       0.165672       2.066062                    0.999350      26.896863      74.833557       0.637892       0.411931      -1.076427      -0.010086       0.042766      -0.033987       0.055550       0.002270       0.000650       0.016545       0.005937       0.012465      -0.017726       0.000776       0.016950             11.941178      10.239862      -1.191491      -0.475397      14.627905      -7.465454      10.955768           0.000003
           87              C       4.159715      13.763861      12.169041      -0.099094      33.798587 0.42482498E+03  0.99277147E+04                                 9.083195                            6.875606       0.087661       1.999373                    0.999641      29.080083      83.283699       0.628093       0.417295      -1.063900       0.018058      -0.019450       0.003769       0.026806      -0.001450       0.001015       0.012795       0.048260      -0.034614      -0.028245      -0.001708       0.029953             10.622429       9.507888      -0.357103      -0.968244      12.939053      -6.012124       9.420345           0.000001
           88              C       5.275348      14.231960      11.456863      -0.038340      36.870652 0.43676819E+03  0.10191594E+05                                 9.602087                            6.917819       0.154874       2.059326                    0.999358      27.057827      75.332659       0.638846       0.410883      -1.077061       0.007951      -0.046662       0.034980       0.058857       0.008221       0.004675       0.006960       0.014431       0.017278      -0.014875       0.000446       0.014429             11.952990      10.358705      -1.268445      -0.647328      15.706182      -7.003820       9.794084           0.000002
           89              C       4.157346      10.870483       4.095023       0.695452      23.757265 0.22403261E+03  0.45296425E+04                                 7.714163                            5.382101      -0.271934       1.987291                    0.998704      21.319912      59.679678       0.624784       0.484868      -1.009293      -0.011660      -0.074285       0.038586       0.084516      -0.003016       0.026033       0.084483      -0.007715       0.265642      -0.087655      -0.045375       0.133030              9.532800      10.862613       0.470143       0.430641      11.353460      -3.942035       6.382328           0.000003
           90              C       4.373135      12.184691       3.390847      -0.039860      37.597097 0.43519539E+03  0.10134780E+05                                 9.671014                            6.873643       0.067140       2.025624                    0.999298      27.122257      75.171360       0.646034       0.407119      -1.080710       0.005029       0.049221      -0.026831       0.056284       0.008652       0.009412       0.003475       0.009751       0.028593      -0.014853      -0.002671       0.017524             12.126968      11.114094       0.940492      -0.327640      16.488161      -6.752417       8.778647           0.000002
           91              C       5.660987      12.631593       3.126781      -0.107681      34.646593 0.43261409E+03  0.10168693E+05                                 9.242810                            6.956602      -0.000533       1.966490                    0.999610      29.520516      85.144367       0.621179       0.419493      -1.061152      -0.013583       0.021272      -0.002733       0.025386      -0.010022       0.013481       0.005193       0.055207       0.000863      -0.031413      -0.002489       0.033902             10.808438      10.649759       1.060027      -0.285688      13.379578      -5.561814       8.395977           0.000001
           92              C       5.854568      13.799189       2.398599      -0.086865      33.122068 0.41239982E+03  0.95564145E+04                                 8.955186                            6.773736       0.119669       2.017043                    0.999680      28.533283      81.105071       0.633520       0.417224      -1.065023      -0.021782      -0.010221       0.006367       0.024889       0.010052      -0.005019       0.012811       0.043247      -0.020567      -0.028849       0.001426       0.027424             10.470489       9.764022       0.056999       0.134718      13.310211      -5.651855       8.337233           0.000001
           93              C       4.759020      14.530483       1.936484      -0.032795      37.010230 0.42797425E+03  0.99232007E+04                                 9.573881                            6.818235       0.109281       2.043939                    0.999369      26.841529      74.186859       0.648507       0.407340      -1.080760      -0.005217      -0.046856       0.028237       0.054955      -0.004969      -0.001124       0.013236       0.000782       0.017144      -0.013797      -0.002213       0.016010             11.992671      11.036283       1.149706      -0.579794      15.493583      -7.039454       9.448148           0.000003
           94              C       3.486567      14.103012       2.242561      -0.098550      34.169986 0.42421301E+03  0.99247333E+04                                 9.179578                            6.899671       0.038039       1.985140                    0.999628      29.161584      83.975668       0.622110       0.420827      -1.060067       0.014022      -0.023600       0.007686       0.028507      -0.012640       0.012915       0.011030       0.045363      -0.003047      -0.032048       0.002127       0.029921             10.771867      10.579940       1.017199      -0.464251      13.165204      -5.599184       8.570458           0.000001
           95              C       3.282670      12.924817       2.956739      -0.084424      32.790099 0.40709692E+03  0.93972322E+04                                 8.871462                            6.709579       0.126649       2.020667                    0.999621      28.355910      80.282952       0.639853       0.414690      -1.067308       0.020362       0.007250      -0.015480       0.026586       0.012042      -0.001225       0.013500       0.034349      -0.036602      -0.026918      -0.000395       0.027313             10.401196       9.652708      -0.073133      -0.012936      13.275121      -5.569731       8.275759           0.000001
           96              C       4.998388      15.775801       1.120280       0.715962      22.926130 0.22045750E+03  0.44494190E+04                                 7.642416                            5.406264      -0.341328       1.976945                    0.998221      21.076558      59.378565       0.610417       0.497165      -1.000751       0.013699       0.072590      -0.048251       0.088234       0.016978       0.056834       0.083310      -0.008481       0.188023      -0.083640      -0.048603       0.132243              9.388950      10.420731       0.178035      -0.887524      10.892302      -4.147942       6.853818           0.000004
           97              C       9.767721       6.820106       4.073018       0.710484      22.913614 0.23097724E+03  0.47235444E+04                                 7.687613                            5.557382      -0.445852       1.935434                    0.998142      21.562719      61.453604       0.597317       0.501421      -0.997105      -0.018441       0.053395       0.068525       0.088808       0.030092      -0.043805      -0.090117      -0.004271       0.115160      -0.083690      -0.040630       0.124320              9.354943       9.928153      -1.336156       0.339501      10.107174       4.372362       8.029500           0.000004
           98              C       0.607010       5.009537       2.994749      -0.081892      33.236753 0.42230635E+03  0.98712778E+04                                 9.079328                            6.923498       0.054078       2.000691                    0.999604      28.730892      82.760580       0.615610       0.425652      -1.056807      -0.015016      -0.005881      -0.016789       0.023280       0.014334       0.008983      -0.018626       0.035074       0.007966      -0.035177       0.013366       0.021811             10.592580       9.650591      -1.186137       0.404239      13.139219       5.725592       8.987931           0.000002
           99              C       8.838192       5.219739       2.370592      -0.090930      32.960363 0.41163530E+03  0.95412402E+04                                 8.923490                            6.759157       0.108628       2.011121                    0.999707      28.683180      81.736762       0.634907       0.416202      -1.064899       0.019338      -0.016370      -0.004545       0.025741      -0.004638      -0.004531      -0.018696       0.036861      -0.033585      -0.031485       0.006700       0.024785             10.434833       9.092850      -0.395173       1.173002      12.534151       5.944621       9.677498           0.000000
          100              C      10.274210       2.179749       0.630157       0.713542      22.958256 0.22368045E+03  0.45377684E+04                                 7.667766                            5.455326      -0.403157       1.951093                    0.998310      21.375127      60.675415       0.605128       0.498936      -0.998343       0.011877      -0.065226      -0.057418       0.087706       0.015732      -0.040473      -0.083998       0.013158       0.213494      -0.087352      -0.040348       0.127700              9.378144      10.494099      -1.087514       0.207325      10.773573       4.024047       6.866761           0.000003
          101              C       8.958663       4.101602       1.558390      -0.086179      33.177595 0.41945937E+03  0.97868597E+04                                 9.040691                            6.880047       0.078069       2.005595                    0.999696      28.774761      82.775338       0.620338       0.423179      -1.058489       0.014957       0.007277       0.023627       0.028894       0.016293       0.009833      -0.011411       0.024055      -0.008158      -0.027580       0.005302       0.022279             10.546427       9.529070      -1.429417       0.639938      13.041746       5.551681       9.068466           0.000002
          102              C       9.921640       5.664875       3.122781      -0.031244      36.686590 0.43501949E+03  0.10140132E+05                                 9.582508                            6.912749       0.165672       2.066062                    0.999350      26.896863      74.833553       0.637892       0.411931      -1.076427       0.010086      -0.042766      -0.033987       0.055550       0.002270      -0.000650      -0.016545       0.005937       0.012465      -0.017726       0.000776       0.016950             11.941180      10.239861      -1.191491       0.475399      14.627909       7.465456      10.955771           0.000003
          103              C       0.737833       3.900232       2.166542      -0.099094      33.798586 0.42482505E+03  0.99277167E+04                                 9.083196                            6.875606       0.087661       1.999373                    0.999641      29.080080      83.283691       0.628093       0.417295      -1.063900      -0.018058       0.019450       0.003770       0.026806      -0.001450      -0.001015      -0.012795       0.048260      -0.034614      -0.028245      -0.001708       0.029953             10.622429       9.507885      -0.357106       0.968241      12.939054       6.012126       9.420347           0.000001
          104              C      10.160400       3.432133       1.454363      -0.038340      36.870665 0.43676836E+03  0.10191599E+05                                 9.602089                            6.917820       0.154874       2.059326                    0.999358      27.057827      75.332661       0.638846       0.410883      -1.077061      -0.007951       0.046662       0.034980       0.058857       0.008221      -0.004675      -0.006960       0.014431       0.017278      -0.014875       0.000446       0.014429             11.952995      10.358704      -1.268449       0.647325      15.706190       7.003825       9.794090           0.000003
          105              N       1.798223       8.397510       2.416604       0.757808      16.743653 0.19039499E+03  0.36349887E+04                                 5.599800                            4.621961       0.123434       2.158630                    0.999751      19.371198      49.898989       0.762483       0.420754      -1.063304      -0.000270      -0.000051      -0.001093       0.001127       0.039246       0.007718      -0.009719      -0.019795      -0.225933      -0.077319      -0.000868       0.078187              5.973853       5.161031      -1.140619      -0.129898       4.641407       0.151409       8.119121           0.000003
          106              N       2.752811       0.439836       7.499874       0.769473      16.330268 0.18384321E+03  0.34793704E+04                                 5.505151                            4.542087       0.196320       2.187476                    0.999756      19.138330      49.087016       0.769057       0.420818      -1.063245      -0.003333      -0.006810      -0.001675       0.007765       0.041860       0.016902       0.032467      -0.014232      -0.212184      -0.079711      -0.006286       0.085997              5.862059       5.114671      -1.052120      -0.480129       4.736613      -0.915024       7.734894           0.000002
          107              N       3.099325       9.266583      12.419104       0.757808      16.743645 0.19039482E+03  0.36349849E+04                                 5.599798                            4.621958       0.123433       2.158630                    0.999751      19.371200      49.898998       0.762484       0.420754      -1.063304       0.000270       0.000051      -0.001093       0.001127       0.039246      -0.007717       0.009719      -0.019795      -0.225933      -0.077319      -0.000868       0.078187              5.973851       5.161029      -1.140618       0.129899       4.641405      -0.151409       8.119119           0.000003
          108              N       2.144737      17.224257      17.502374       0.769473      16.330262 0.18384307E+03  0.34793672E+04                                 5.505149                            4.542086       0.196320       2.187476                    0.999756      19.138331      49.087020       0.769057       0.420818      -1.063245       0.003333       0.006810      -0.001675       0.007765       0.041860      -0.016902      -0.032467      -0.014232      -0.212184      -0.079711      -0.006286       0.085997              5.862058       5.114669      -1.052119       0.480129       4.736612       0.915025       7.734892           0.000002
          109              N       8.368425       9.266583      17.588396       0.757808      16.743648 0.19039487E+03  0.36349857E+04                                 5.599798                            4.621959       0.123434       2.158630                    0.999751      19.371198      49.898987       0.762483       0.420754      -1.063304       0.000270       0.000051       0.001093       0.001127       0.039246       0.007718      -0.009719      -0.019795      -0.225933      -0.077319      -0.000868       0.078187              5.973851       5.161029      -1.140619      -0.129899       4.641406       0.151409       8.119120           0.000003
          110              N       7.413837      17.224257      12.505125       0.769473      16.330259 0.18384307E+03  0.34793673E+04                                 5.505148                            4.542085       0.196320       2.187476                    0.999756      19.138331      49.087018       0.769057       0.420818      -1.063245       0.003333       0.006810       0.001675       0.007765       0.041860       0.016902       0.032467      -0.014232      -0.212184      -0.079711      -0.006286       0.085997              5.862057       5.114672      -1.052121      -0.480129       4.736612      -0.915023       7.734885           0.000002
          111              N       7.067323       8.397510       7.585896       0.757808      16.743646 0.19039483E+03  0.36349851E+04                                 5.599798                            4.621959       0.123434       2.158630                    0.999751      19.371199      49.898994       0.762483       0.420754      -1.063304      -0.000270      -0.000051       0.001093       0.001127       0.039246      -0.007718       0.009719      -0.019795      -0.225933      -0.077319      -0.000868       0.078187              5.973852       5.161029      -1.140619       0.129899       4.641406      -0.151409       8.119120           0.000003
          112              N       8.021911       0.439836       2.502625       0.769473      16.330266 0.18384322E+03  0.34793709E+04                                 5.505151                            4.542088       0.196320       2.187476                    0.999756      19.138331      49.087021       0.769057       0.420818      -1.063245      -0.003333      -0.006810       0.001675       0.007765       0.041860      -0.016902      -0.032467      -0.014232      -0.212184      -0.079711      -0.006286       0.085997              5.862059       5.114675      -1.052122       0.480130       4.736614       0.915022       7.734888           0.000002
          113              O      -0.103799      10.245351       5.508177      -0.716438      51.247736 0.67716995E+03  0.17244060E+05                                10.943404                            8.050930       0.221283       2.071114                    0.997827      30.435088      82.315788       0.670098       0.358943      -1.139133      -0.098100       0.069363      -0.041667       0.127165      -0.024836      -0.036722      -0.057664       0.005718       0.214459      -0.089329      -0.011429       0.100758             13.537183      17.418668      -6.804574      -4.992602      13.885811       4.744453       9.307070           0.000001
          114              O       0.892771       9.109373       2.912328      -0.512596      29.683244 0.49620630E+03  0.11719570E+05                                 7.655611                            7.001868       0.340963       2.162388                    0.995926      27.377744      71.885839       0.699938       0.370507      -1.127367      -0.016238       0.012274      -0.066909       0.069937      -0.022439      -0.087825       0.073521       0.008425      -0.333103      -0.164954       0.032686       0.132267              7.968988       8.760960      -1.655115      -1.698927       7.714757       1.440932       7.431246           0.000000
          115              O       2.562330       7.792161       3.233008      -0.544373      32.732532 0.55261191E+03  0.13399935E+05                                 8.191104                            7.397216       0.331522       2.145755                    0.996364      28.175387      74.815991       0.680262       0.371319      -1.127415       0.027325      -0.040181      -0.062241       0.078963      -0.006057       0.116534      -0.102565      -0.027240      -0.107250      -0.165183       0.013191       0.151992              8.667675       8.675029      -1.206523       2.886418       7.774073      -1.598578       9.553923           0.000001
          116              O       5.474429       7.071996       5.157489      -0.693201      40.692955 0.62739309E+03  0.15701140E+05                                 9.412919                            7.763949       0.211202       2.074963                    0.997558      30.106941      81.173492       0.679294       0.360294      -1.136129      -0.068770      -0.084614       0.013084       0.109818       0.031472      -0.006254       0.067246       0.063504       0.061696      -0.092792       0.025920       0.066872             10.715527      13.356872       3.377506      -3.797387       9.315323      -2.753816       9.474387           0.000001
          117              O       3.419180       7.436936       5.944486      -0.695338      46.724787 0.64117968E+03  0.16126622E+05                                10.346336                            7.856311       0.185391       2.071673                    0.996470      29.940858      80.813603       0.674611       0.360985      -1.136076       0.086383      -0.073021      -0.017770       0.114499       0.007859       0.035882       0.074076       0.001906       0.042247      -0.076637      -0.012487       0.089125             12.509688      17.081088      -6.601187       3.450255      12.098665      -3.258242       8.349311          -0.000000
          118              O       8.244705      10.489115       5.774043      -0.661684      45.034932 0.63661620E+03  0.15940123E+05                                10.046943                            7.811183       0.309915       2.123375                    0.997425      29.179009      77.889801       0.680620       0.359408      -1.140399       0.044611       0.039221       0.078992       0.098834       0.008011      -0.014730      -0.064560       0.067794       0.116324      -0.086545       0.009983       0.076563             11.892245      17.328690       5.864221       1.938037      11.402605       1.755094       6.945441           0.000001
          119              O       0.879484      15.953502       9.342135      -0.672515      41.979693 0.59207789E+03  0.14579723E+05                                 9.591672                            7.510407       0.327337       2.123843                    0.997812      29.278753      77.875807       0.696236       0.357256      -1.140454      -0.055198      -0.040332      -0.055625       0.088134       0.009964      -0.016534      -0.059878       0.075373       0.094783      -0.084410       0.014221       0.070190             11.363219      16.650380       4.457063       3.852541       9.641019       2.392582       7.798258           0.000001
          120              O       1.861822       0.915000       8.238259      -0.522403      30.156055 0.50304671E+03  0.11918100E+05                                 7.731800                            7.047424       0.470338       2.202700                    0.996794      27.450542      72.114596       0.698270       0.370240      -1.127926      -0.024749       0.026201      -0.060586       0.070496       0.012543      -0.101150       0.107798       0.052290      -0.133212      -0.169610       0.033857       0.135753              8.069073       8.945528      -0.871000      -2.652068       6.785417       1.055842       8.476273           0.000001
          121              O       3.187996      17.275483       8.032408      -0.554351      31.512546 0.53622001E+03  0.12905676E+05                                 7.955638                            7.264480       0.400850       2.165446                    0.996952      28.202212      74.621800       0.689558       0.369060      -1.129073       0.021121      -0.020404      -0.071053       0.076883      -0.041215       0.110118      -0.057783      -0.060709      -0.296091      -0.168188       0.019477       0.148711              8.322403       8.499628      -2.151087       1.865986       8.655150      -1.871263       7.812432           0.000000
          122              O       3.970515       1.766763       9.934683      -0.685818      42.700757 0.64256922E+03  0.16171510E+05                                 9.731061                            7.880677       0.193395       2.075440                    0.997287      29.866626      80.657417       0.671486       0.362442      -1.134849       0.052997       0.079796      -0.025893       0.099229       0.028532       0.009100       0.065005       0.066471       0.107713      -0.090138       0.011897       0.078241             11.140246      14.425012       4.176024      -3.484640      10.571928      -2.447723       8.423796           0.000001
          123              O       6.121410       1.614145       9.425756      -0.717825      51.540948 0.68162787E+03  0.17395121E+05                                11.029505                            8.089529       0.200604       2.067745                    0.996746      30.444658      82.570799       0.666646       0.360023      -1.137686      -0.092995       0.074042       0.041785       0.126001      -0.007932       0.036668       0.064135       0.025088       0.134297      -0.079983      -0.008826       0.088809             13.732039      19.512328      -7.899207       3.640567      13.555085      -3.422381       8.128702          -0.000000
          124              O       9.302947      16.541363       9.056464      -0.709431      47.921098 0.66020582E+03  0.16741005E+05                                10.525953                            7.996085       0.166485       2.058801                    0.996906      30.356444      82.495105       0.665116       0.363167      -1.133416       0.104423      -0.058627       0.016133       0.120837      -0.004836      -0.045686      -0.067456      -0.009469       0.109377      -0.079037      -0.015210       0.094247             12.643851      15.749273      -6.127483      -3.623967      13.612928       4.011517       8.569352           0.000000
          125              O       1.965716       8.300357       1.202300      -0.400153      25.275525 0.36222210E+03  0.78898935E+04                                 6.760339                            5.859733       0.559572       2.251779                    0.998215      25.329629      63.400443       0.791039       0.355477      -1.141676      -0.011892       0.004566       0.030112       0.032695       0.104691      -0.030010       0.027834      -0.051573       0.374298      -0.175741       0.045305       0.130436              7.171248       4.726355       0.070274      -0.719057       4.871623       0.379125      11.915766          -0.000003
          126              O       2.835089       0.736593       6.327581      -0.393921      24.544718 0.34785515E+03  0.74992459E+04                                 6.613935                            5.732445       0.637058       2.282444                    0.998713      25.021914      62.269393       0.802000       0.354252      -1.142880      -0.005539      -0.008146       0.038404       0.039647       0.111430       0.010127      -0.037575      -0.065805       0.326300      -0.173912       0.052284       0.121628              7.000468       4.555623       0.198653      -0.304987       5.107204      -1.516873      11.338576          -0.000004
          127              O       5.001347       7.418742      15.510677      -0.716438      51.247747 0.67717023E+03  0.17244069E+05                                10.943406                            8.050932       0.221282       2.071114                    0.997827      30.435090      82.315797       0.670098       0.358943      -1.139133       0.098100      -0.069363      -0.041667       0.127165      -0.024836       0.036722       0.057664       0.005718       0.214459      -0.089329      -0.011429       0.100758             13.537185      17.418668      -6.804573       4.992605      13.885813      -4.744456       9.307074           0.000001
          128              O       4.004777       8.554720      12.914828      -0.512596      29.683246 0.49620627E+03  0.11719569E+05                                 7.655612                            7.001868       0.340963       2.162388                    0.995926      27.377743      71.885835       0.699938       0.370507      -1.127367       0.016238      -0.012274      -0.066909       0.069937      -0.022440       0.087825      -0.073521       0.008425      -0.333103      -0.164954       0.032686       0.132267              7.968988       8.760961      -1.655116       1.698929       7.714757      -1.440933       7.431247           0.000000
          129              O       2.335218       9.871932      13.235508      -0.544373      32.732563 0.55261252E+03  0.13399954E+05                                 8.191110                            7.397222       0.331522       2.145754                    0.996364      28.175392      74.816024       0.680261       0.371320      -1.127415      -0.027325       0.040181      -0.062241       0.078963      -0.006057      -0.116534       0.102565      -0.027241      -0.107250      -0.165183       0.013191       0.151992              8.667683       8.675036      -1.206524      -2.886422       7.774079       1.598580       9.553934           0.000002
          130              O       9.961319      10.592097      15.159989      -0.693201      40.692970 0.62739335E+03  0.15701149E+05                                 9.412922                            7.763951       0.211202       2.074962                    0.997558      30.106945      81.173509       0.679294       0.360294      -1.136129       0.068770       0.084614       0.013085       0.109818       0.031472       0.006254      -0.067246       0.063504       0.061696      -0.092792       0.025920       0.066872             10.715531      13.356876       3.377509       3.797389       9.315328       2.753819       9.474390           0.000001
          131              O       1.478368      10.227157      15.946986      -0.695338      46.724785 0.64117955E+03  0.16126618E+05                                10.346335                            7.856310       0.185391       2.071673                    0.996470      29.940857      80.813596       0.674611       0.360985      -1.136076      -0.086383       0.073021      -0.017770       0.114499       0.007859      -0.035882      -0.074076       0.001906       0.042247      -0.076637      -0.012488       0.089125             12.509688      17.081088      -6.601188      -3.450255      12.098666       3.258242       8.349310          -0.000000
          132              O       7.191043       7.174978      15.776543      -0.661684      45.034929 0.63661623E+03  0.15940124E+05                                10.046943                            7.811183       0.309914       2.123375                    0.997425      29.179009      77.889801       0.680620       0.359408      -1.140399      -0.044611      -0.039221       0.078992       0.098834       0.008011       0.014730       0.064560       0.067794       0.116324      -0.086545       0.009983       0.076563             11.892245      17.328687       5.864221      -1.938041      11.402605      -1.755095       6.945442           0.000001
          133              O       4.018064       1.710591      19.344635      -0.672515      41.979691 0.59207786E+03  0.14579723E+05                                 9.591672                            7.510407       0.327337       2.123843                    0.997812      29.278752      77.875804       0.696236       0.357256      -1.140454       0.055198       0.040332      -0.055625       0.088134       0.009964       0.016534       0.059878       0.075373       0.094783      -0.084410       0.014221       0.070190             11.363219      16.650379       4.457063      -3.852541       9.641020      -2.392583       7.798258           0.000001
          134              O       3.035726      16.749093      18.240759      -0.522403      30.156063 0.50304683E+03  0.11918104E+05                                 7.731801                            7.047426       0.470338       2.202700                    0.996794      27.450543      72.114602       0.698270       0.370240      -1.127926       0.024749      -0.026201      -0.060586       0.070496       0.012543       0.101150      -0.107798       0.052290      -0.133212      -0.169610       0.033857       0.135753              8.069075       8.945530      -0.871000       2.652070       6.785417      -1.055842       8.476276           0.000001
          135              O       1.709552       0.388610      18.034908      -0.554351      31.512540 0.53621983E+03  0.12905670E+05                                 7.955637                            7.264478       0.400851       2.165446                    0.996952      28.202208      74.621785       0.689558       0.369060      -1.129073      -0.021121       0.020404      -0.071053       0.076883      -0.041215      -0.110118       0.057783      -0.060709      -0.296091      -0.168188       0.019477       0.148711              8.322402       8.499626      -2.151087      -1.865986       8.655149       1.871264       7.812432           0.000000
          136              O       0.927033      15.897330      19.937183      -0.685818      42.700764 0.64256955E+03  0.16171521E+05                                 9.731062                            7.880679       0.193395       2.075440                    0.997287      29.866627      80.657423       0.671486       0.362442      -1.134849      -0.052997      -0.079796      -0.025893       0.099229       0.028532      -0.009100      -0.065005       0.066471       0.107713      -0.090138       0.011897       0.078241             11.140247      14.425011       4.176024       3.484642      10.571929       2.447724       8.423801           0.000001
          137              O       9.314338      16.049948      19.428256      -0.717825      51.540947 0.68162788E+03  0.17395121E+05                                11.029505                            8.089529       0.200604       2.067745                    0.996746      30.444658      82.570799       0.666646       0.360023      -1.137686       0.092995      -0.074042       0.041785       0.126001      -0.007932      -0.036668      -0.064135       0.025088       0.134296      -0.079983      -0.008826       0.088809             13.732039      19.512326      -7.899207      -3.640571      13.555086       3.422384       8.128704          -0.000000
          138              O       6.132801       1.122730      19.058964      -0.709431      47.921096 0.66020580E+03  0.16741005E+05                                10.525953                            7.996085       0.166485       2.058802                    0.996906      30.356443      82.495102       0.665116       0.363167      -1.133416      -0.104423       0.058627       0.016133       0.120837      -0.004836       0.045686       0.067456      -0.009469       0.109377      -0.079037      -0.015210       0.094247             12.643851      15.749272      -6.127483       3.623966      13.612929      -4.011517       8.569352           0.000000
          139              O       2.931832       9.363736      11.204801      -0.400153      25.275564 0.36222262E+03  0.78899083E+04                                 6.760348                            5.859739       0.559570       2.251778                    0.998215      25.329640      63.400499       0.791038       0.355478      -1.141676       0.011892      -0.004566       0.030112       0.032695       0.104691       0.030010      -0.027834      -0.051574       0.374299      -0.175741       0.045304       0.130436              7.171257       4.726360       0.070274       0.719059       4.871628      -0.379126      11.915784          -0.000004
          140              O       2.062459      16.927500      16.330082      -0.393921      24.544722 0.34785508E+03  0.74992441E+04                                 6.613935                            5.732444       0.637058       2.282444                    0.998713      25.021917      62.269408       0.802000       0.354252      -1.142880       0.005539       0.008146       0.038404       0.039648       0.111430      -0.010127       0.037574      -0.065805       0.326300      -0.173912       0.052284       0.121628              7.000469       4.555623       0.198653       0.304988       5.107205       1.516874      11.338579          -0.000004
          141              O      10.270447       7.418742      14.496823      -0.716438      51.247740 0.67717016E+03  0.17244067E+05                                10.943405                            8.050931       0.221283       2.071114                    0.997827      30.435090      82.315792       0.670098       0.358943      -1.139133       0.098100      -0.069363       0.041667       0.127165      -0.024836      -0.036722      -0.057664       0.005718       0.214459      -0.089329      -0.011429       0.100758             13.537183      17.418666      -6.804572      -4.992604      13.885809       4.744454       9.307072           0.000001
          142              O       9.273877       8.554720      17.092672      -0.512596      29.683224 0.49620583E+03  0.11719556E+05                                 7.655607                            7.001864       0.340964       2.162388                    0.995926      27.377738      71.885807       0.699939       0.370507      -1.127367       0.016238      -0.012274       0.066909       0.069937      -0.022440      -0.087825       0.073521       0.008425      -0.333103      -0.164954       0.032686       0.132267              7.968983       8.760955      -1.655115      -1.698927       7.714753       1.440931       7.431241           0.000000
          143              O       7.604318       9.871932      16.771992      -0.544373      32.732535 0.55261195E+03  0.13399936E+05                                 8.191104                            7.397217       0.331522       2.145755                    0.996364      28.175388      74.815994       0.680262       0.371319      -1.127415      -0.027325       0.040181       0.062241       0.078963      -0.006057       0.116534      -0.102565      -0.027241      -0.107250      -0.165183       0.013191       0.151992              8.667676       8.675030      -1.206522       2.886419       7.774073      -1.598579       9.553925           0.000002
          144              O       4.692219      10.592097      14.847511      -0.693201      40.692963 0.62739320E+03  0.15701144E+05                                 9.412920                            7.763950       0.211202       2.074962                    0.997559      30.106943      81.173500       0.679294       0.360294      -1.136129       0.068770       0.084614      -0.013085       0.109818       0.031472      -0.006254       0.067246       0.063504       0.061696      -0.092792       0.025920       0.066872             10.715530      13.356874       3.377508      -3.797388       9.315326      -2.753818       9.474389           0.000001
          145              O       6.747468      10.227157      14.060514      -0.695338      46.724794 0.64117970E+03  0.16126623E+05                                10.346337                            7.856311       0.185391       2.071673                    0.996470      29.940858      80.813604       0.674611       0.360985      -1.136076      -0.086384       0.073021       0.017770       0.114499       0.007859       0.035882       0.074076       0.001906       0.042247      -0.076637      -0.012488       0.089125             12.509690      17.081091      -6.601189       3.450256      12.098668      -3.258243       8.349311          -0.000000
          146              O       1.921943       7.174978      14.230957      -0.661684      45.034925 0.63661620E+03  0.15940123E+05                                10.046942                            7.811183       0.309914       2.123375                    0.997425      29.179009      77.889798       0.680620       0.359408      -1.140399      -0.044611      -0.039221      -0.078992       0.098834       0.008011      -0.014730      -0.064560       0.067794       0.116324      -0.086545       0.009983       0.076563             11.892243      17.328685       5.864219       1.938040      11.402603       1.755095       6.945441           0.000001
          147              O       9.287164       1.710591      10.662865      -0.672515      41.979690 0.59207788E+03  0.14579723E+05                                 9.591671                            7.510407       0.327337       2.123843                    0.997812      29.278755      77.875810       0.696236       0.357256      -1.140454       0.055198       0.040332       0.055625       0.088134       0.009964      -0.016534      -0.059878       0.075373       0.094783      -0.084410       0.014221       0.070190             11.363218      16.650377       4.457063       3.852540       9.641019       2.392582       7.798257           0.000001
          148              O       8.304826      16.749093      11.766741      -0.522403      30.156055 0.50304658E+03  0.11918097E+05                                 7.731800                            7.047424       0.470338       2.202700                    0.996794      27.450542      72.114600       0.698270       0.370240      -1.127926       0.024749      -0.026201       0.060586       0.070496       0.012543      -0.101150       0.107798       0.052290      -0.133212      -0.169610       0.033857       0.135753              8.069073       8.945532      -0.871002      -2.652069       6.785417       1.055843       8.476272           0.000001
          149              O       6.978652       0.388610      11.972592      -0.554351      31.512535 0.53621968E+03  0.12905666E+05                                 7.955636                            7.264477       0.400850       2.165446                    0.996952      28.202209      74.621787       0.689559       0.369060      -1.129073      -0.021122       0.020404       0.071053       0.076883      -0.041215       0.110118      -0.057783      -0.060709      -0.296091      -0.168188       0.019477       0.148711              8.322401       8.499627      -2.151088       1.865985       8.655150      -1.871262       7.812427          -0.000000
          150              O       6.196133      15.897330      10.070317      -0.685818      42.700764 0.64256938E+03  0.16171515E+05                                 9.731062                            7.880678       0.193394       2.075440                    0.997287      29.866629      80.657429       0.671486       0.362442      -1.134849      -0.052997      -0.079796       0.025893       0.099229       0.028532       0.009100       0.065005       0.066471       0.107713      -0.090138       0.011897       0.078241             11.140247      14.425014       4.176025      -3.484640      10.571930      -2.447724       8.423798           0.000001
          151              O       4.045238      16.049948      10.579244      -0.717825      51.540940 0.68162774E+03  0.17395116E+05                                11.029504                            8.089528       0.200604       2.067745                    0.996746      30.444655      82.570789       0.666646       0.360023      -1.137686       0.092995      -0.074042      -0.041785       0.126001      -0.007932       0.036668       0.064135       0.025088       0.134297      -0.079983      -0.008826       0.088809             13.732037      19.512326      -7.899206       3.640567      13.555084      -3.422381       8.128702          -0.000000
          152              O       0.863701       1.122730      10.948536      -0.709431      47.921088 0.66020568E+03  0.16741001E+05                                10.525952                            7.996084       0.166485       2.058802                    0.996906      30.356441      82.495094       0.665116       0.363167      -1.133416      -0.104423       0.058627      -0.016133       0.120837      -0.004836      -0.045686      -0.067456      -0.009469       0.109377      -0.079037      -0.015210       0.094247             12.643849      15.749271      -6.127482      -3.623965      13.612927       4.011516       8.569351          -0.000000
          153              O       8.200932       9.363736      18.802699      -0.400153      25.275510 0.36222168E+03  0.78898820E+04                                 6.760336                            5.859729       0.559572       2.251779                    0.998215      25.329627      63.400432       0.791039       0.355477      -1.141676       0.011892      -0.004566      -0.030112       0.032695       0.104691      -0.030010       0.027834      -0.051573       0.374298      -0.175741       0.045305       0.130436              7.171244       4.726352       0.070274      -0.719057       4.871620       0.379126      11.915760          -0.000004
          154              O       7.331559      16.927500      13.677418      -0.393921      24.544724 0.34785529E+03  0.74992497E+04                                 6.613936                            5.732446       0.637058       2.282444                    0.998713      25.021916      62.269403       0.802000       0.354252      -1.142880       0.005539       0.008146      -0.038404       0.039647       0.111430       0.010127      -0.037575      -0.065805       0.326300      -0.173912       0.052284       0.121628              7.000469       4.555624       0.198653      -0.304988       5.107205      -1.516873      11.338578          -0.000004
          155              O       5.165301      10.245351       4.494323      -0.716438      51.247735 0.67717007E+03  0.17244064E+05                                10.943404                            8.050930       0.221283       2.071114                    0.997827      30.435089      82.315786       0.670098       0.358943      -1.139133      -0.098100       0.069363       0.041667       0.127165      -0.024836       0.036722       0.057664       0.005718       0.214459      -0.089329      -0.011429       0.100758             13.537182      17.418664      -6.804571       4.992604      13.885809      -4.744454       9.307072           0.000001
          156              O       6.161871       9.109373       7.090172      -0.512596      29.683241 0.49620615E+03  0.11719565E+05                                 7.655610                            7.001867       0.340963       2.162388                    0.995926      27.377741      71.885826       0.699939       0.370507      -1.127367      -0.016238       0.012274       0.066909       0.069937      -0.022440       0.087825      -0.073521       0.008425      -0.333103      -0.164954       0.032686       0.132267              7.968987       8.760960      -1.655116       1.698929       7.714756      -1.440933       7.431246           0.000000
          157              O       7.831430       7.792161       6.769492      -0.544373      32.732538 0.55261197E+03  0.13399937E+05                                 8.191105                            7.397217       0.331523       2.145755                    0.996364      28.175387      74.815992       0.680262       0.371319      -1.127415       0.027325      -0.040181       0.062241       0.078963      -0.006057      -0.116534       0.102565      -0.027240      -0.107250      -0.165183       0.013190       0.151992              8.667677       8.675030      -1.206523      -2.886420       7.774074       1.598579       9.553927           0.000002
          158              O       0.205329       7.071996       4.845011      -0.693201      40.692955 0.62739307E+03  0.15701139E+05                                 9.412919                            7.763949       0.211202       2.074963                    0.997559      30.106941      81.173491       0.679294       0.360294      -1.136129      -0.068770      -0.084614      -0.013085       0.109818       0.031472       0.006254      -0.067246       0.063504       0.061696      -0.092792       0.025920       0.066872             10.715528      13.356870       3.377507       3.797387       9.315326       2.753818       9.474388           0.000001
          159              O       8.688280       7.436936       4.058014      -0.695338      46.724786 0.64117955E+03  0.16126618E+05                                10.346335                            7.856310       0.185391       2.071673                    0.996470      29.940857      80.813596       0.674611       0.360985      -1.136076       0.086384      -0.073021       0.017769       0.114498       0.007859      -0.035881      -0.074076       0.001906       0.042247      -0.076637      -0.012487       0.089125             12.509688      17.081089      -6.601189      -3.450255      12.098667       3.258242       8.349310          -0.000000
          160              O       2.975605      10.489115       4.228457      -0.661684      45.034925 0.63661617E+03  0.15940122E+05                                10.046942                            7.811183       0.309914       2.123375                    0.997425      29.179008      77.889796       0.680620       0.359408      -1.140399       0.044611       0.039221      -0.078992       0.098834       0.008011       0.014730       0.064560       0.067794       0.116324      -0.086545       0.009983       0.076563             11.892244      17.328686       5.864220      -1.938041      11.402605      -1.755095       6.945441           0.000001
          161              O       6.148584      15.953502       0.660365      -0.672515      41.979690 0.59207786E+03  0.14579723E+05                                 9.591671                            7.510407       0.327337       2.123844                    0.997812      29.278753      77.875806       0.696236       0.357256      -1.140454      -0.055198      -0.040332       0.055625       0.088134       0.009964       0.016534       0.059878       0.075373       0.094783      -0.084411       0.014221       0.070190             11.363218      16.650378       4.457063      -3.852541       9.641020      -2.392583       7.798258           0.000001
          162              O       7.130922       0.915000       1.764241      -0.522403      30.156047 0.50304643E+03  0.11918092E+05                                 7.731798                            7.047423       0.470338       2.202700                    0.996794      27.450540      72.114591       0.698270       0.370240      -1.127926      -0.024749       0.026201       0.060586       0.070496       0.012543       0.101150      -0.107798       0.052290      -0.133212      -0.169610       0.033857       0.135753              8.069072       8.945530      -0.871002       2.652067       6.785416      -1.055842       8.476269           0.000001
          163              O       8.457096      17.275483       1.970092      -0.554351      31.512538 0.53621978E+03  0.12905669E+05                                 7.955637                            7.264478       0.400850       2.165446                    0.996952      28.202210      74.621794       0.689558       0.369060      -1.129073       0.021121      -0.020404       0.071053       0.076883      -0.041215      -0.110118       0.057783      -0.060709      -0.296091      -0.168188       0.019477       0.148711              8.322402       8.499628      -2.151088      -1.865984       8.655150       1.871261       7.812428          -0.000000
          164              O       9.239615       1.766763       0.067817      -0.685818      42.700757 0.64256924E+03  0.16171511E+05                                 9.731061                            7.880677       0.193395       2.075440                    0.997287      29.866627      80.657420       0.671486       0.362442      -1.134849       0.052997       0.079796       0.025893       0.099229       0.028532      -0.009100      -0.065005       0.066471       0.107713      -0.090138       0.011897       0.078241             11.140246      14.425012       4.176024       3.484640      10.571929       2.447724       8.423797           0.000001
          165              O       0.852310       1.614145       0.576744      -0.717825      51.540936 0.68162764E+03  0.17395113E+05                                11.029503                            8.089527       0.200605       2.067745                    0.996746      30.444654      82.570781       0.666647       0.360023      -1.137686      -0.092995       0.074042      -0.041785       0.126001      -0.007932      -0.036668      -0.064135       0.025088       0.134297      -0.079983      -0.008826       0.088809             13.732036      19.512325      -7.899206      -3.640566      13.555083       3.422381       8.128702          -0.000000
          166              O       4.033847      16.541363       0.946036      -0.709431      47.921088 0.66020564E+03  0.16741000E+05                                10.525952                            7.996084       0.166485       2.058802                    0.996906      30.356440      82.495090       0.665116       0.363167      -1.133416       0.104423      -0.058627      -0.016133       0.120837      -0.004836       0.045686       0.067456      -0.009469       0.109377      -0.079037      -0.015210       0.094247             12.643850      15.749270      -6.127483       3.623966      13.612927      -4.011517       8.569352           0.000000
          167              O       7.234816       8.300357       8.800199      -0.400153      25.275551 0.36222239E+03  0.78899019E+04                                 6.760345                            5.859737       0.559571       2.251779                    0.998215      25.329637      63.400483       0.791038       0.355478      -1.141676      -0.011892       0.004566      -0.030112       0.032695       0.104691       0.030010      -0.027834      -0.051574       0.374298      -0.175741       0.045304       0.130436              7.171254       4.726358       0.070274       0.719059       4.871626      -0.379126      11.915778          -0.000004
          168              O       8.104189       0.736593       3.674919      -0.393921      24.544724 0.34785544E+03  0.74992534E+04                                 6.613936                            5.732447       0.637058       2.282444                    0.998713      25.021916      62.269398       0.802000       0.354252      -1.142880      -0.005539      -0.008146      -0.038404       0.039648       0.111430      -0.010127       0.037575      -0.065805       0.326300      -0.173912       0.052284       0.121628              7.000468       4.555624       0.198653       0.304987       5.107205       1.516871      11.338576          -0.000004

******************************************************
Auxiliary information for the entire system
The total spin magnetic moment of the unit cell is   0.000191
The total net atomic charge of the unit cell is   -0.000010
Accuracy of reproducing the electrostatic potential in the unit cell:
  The inner radius (bohr) =    5.0000
  The outer radius (bohr) =   12.0000
  Valid grid points have density less than (e/(bohr^3)) =    0.0001
  The number of valid grid points were=       179458
  The rms potential error without charges in kcal/mol is=      9.15623
  The rms potential error with partial charges in kcal/mol is=      1.41788
  The RRMSE value at monopole order=      0.15485
  The rms potential error with partial charges and cloud penetration in kcal/mol is=      1.41702
  The RRMSE value at monopole order with cloud penetration is=      0.15476
  The rms potential error with partial charges and atomic dipoles in kcal/mol is=      0.77291
  The RRMSE value at dipole order=      0.08441
  The rms potential error with partial charges, atomic dipoles and cloud penetration in kcal/mol is=      0.76560
  The RRMSE value at dipole order with cloud penetration=      0.08362

******************************************************
The electron densities and ab initio electrostatic potential were computed in VASP using the PBE functional and
projector augmented wave method. See the main text of the journal article for a description of computational details.
The atomic charges, dipoles, and quadrupoles were computed with the DDEC6 method as described in
(a) T. A. Manz and N. Gabaldon Limas, RSC Adv. 6 (2016) 47771-47801 DOI: 10.1039/c6ra04656h
(b) N. Gabaldon Limas and T. A. Manz, RSC Adv. 8 (2018) 2678-2707 DOI: 10.1039/c7ra11829e.
For each atom in the material, the electron cloud parameters were fit to the spherically averaged atom-in-material
electron density using radial positions for which this density was between 10^-4 and 10^-2 electrons per cubic bohr.
The polarizabilities, dispersion coefficients, and quantum Drude oscillator (QDO) parameters were fit using the MCLF method.
The magnetic structure of the system was optimized in VASP from the default ferromagnetic initial guess using spin polarization.
The atomic spin moments (ASMs) were computed on this optimized magnetic structure using the DDEC6 partition as inputs
to the method of T. A. Manz and D. S. Sholl, J. Chem. Theory Comput. 7 (2011) 4146-4164 DOI: 10.1021/ct200539n.
The RMSE and RRMSE were computed using a uniform grid with Ewald summation.
