# Supplementary material for: A collection of forcefield precursors for metal–organic frameworks
Source: RSC Adv. 2019 Nov 13;9(63):36492–507. doi: 10.1039/c9ra07327b (PMC9075174; doi:10.1039/c9ra07327b)
Supplement: RA-009-C9RA07327B-s3741 [file RA-009-C9RA07327B-s3741.xyz]

  200
jmolscript: load "" {1 1 1} spacegroup "x,y,z" unitcell [{     17.550400     0.000000     0.000000 }, {      8.775200    15.199092     0.000000 }, {      8.775200     5.066364    14.329842 }]
Cu    20.945525     9.318563    10.747381     0.515397
Cu    18.542875     3.347347     3.582460     0.514965
Cu     7.782725     4.493358     1.961755     0.516313
Cu    22.930475    13.238916     5.203166     0.515177
Cu    19.953050    12.665910     3.582460     0.514799
Cu    23.922950     7.599546    10.747381     0.514735
Cu     8.775200     3.920352     5.203166     0.516044
Cu    17.550400     6.212376     1.961755     0.515073
Cu    16.557925     5.639370     5.203166     0.514979
Cu    22.930475    12.092904     1.961755     0.515466
Cu     9.767675     6.785381     3.582460     0.516314
Cu    20.945525     5.880529    10.747381     0.515120
Cu    14.155275    10.946893     3.582460     0.515188
Cu    16.557925    16.918109    10.747381     0.516221
Cu    27.318075    15.772098    12.368087     0.514886
Cu    12.170325     7.026540     9.126676     0.515424
Cu    15.147750     7.599546    10.747381     0.514803
Cu    11.177850    12.665910     3.582460     0.514840
Cu    26.325600    16.345104     9.126676     0.514954
Cu    17.550400    14.053080    12.368087     0.515920
Cu    18.542875    14.626086     9.126676     0.516210
Cu    12.170325     8.172552    12.368087     0.515140
Cu    25.333125    13.480075    10.747381     0.514904
Cu    14.155275    14.384927     3.582460     0.515483
H     22.392555    12.219057    10.976659     0.099332
H      2.479872     2.141045     0.957233     0.099323
H      6.295328     1.616170     1.699519     0.099310
H     21.483445    14.421912     7.861351     0.099314
H     18.164664    11.980938     0.957233     0.099298
H      8.160936     4.896134    10.976659     0.099305
H     10.523220     4.582020     7.861351     0.099309
H     15.802380     8.939093     1.699519     0.099332
H     16.256936     3.794707     7.861351     0.099328
H      8.615491    12.243375     1.699519     0.099319
H     10.068664     8.676655     0.957233     0.099281
H     17.710109     5.683447    10.976659     0.099279
H     17.710109     9.515645    10.518104     0.099308
H     27.619064    16.655165     6.207688     0.099322
H     26.165891    13.088445     5.465402     0.099288
H     16.256936    11.404385    13.633412     0.099285
H     11.255072     7.991683     6.207688     0.099302
H     31.167755    18.179127    10.518104     0.099310
H     30.258645    15.976272    13.633412     0.099338
H     15.070528     8.516558     5.465402     0.099334
H     28.073620    10.617072    13.633412     0.099327
H     15.802380    16.392727     5.465402     0.099312
H     18.164664    13.350882     6.207688     0.099305
H     25.711336    10.302958    10.518104     0.099298
H     12.708245     8.046399     3.353183     0.099316
H     32.620928    18.124411    13.372609     0.099291
H     28.805472    18.649286    12.630323     0.099318
H     13.617355     5.843544     6.468491     0.099332
H     16.936136     8.284518    13.372609     0.099330
H     26.939864    15.369322     3.353183     0.099321
H     24.577580    15.683436     6.468491     0.099302
H     19.298420    11.326363    12.630323     0.099277
H     18.843864    16.470749     6.468491     0.099270
H     26.485309     8.022081    12.630323     0.099280
H     25.032136    11.588801    13.372609     0.099324
H     17.390691    14.582009     3.353183     0.099316
H     17.390691    10.749811     3.811738     0.099287
H      7.481736     3.610291     8.122154     0.099276
H      8.934909     7.177011     8.864440     0.099310
H     18.843864     8.861071     0.696430     0.099318
H     23.845728    12.273773     8.122154     0.099323
H      3.933045     2.086329     3.811738     0.099336
H      4.842155     4.289184     0.696430     0.099310
H     20.030272    11.748898     8.864440     0.099284
H      7.027180     9.648384     0.696430     0.099278
H     19.298420     3.872729     8.864440     0.099302
H     16.936136     6.914574     8.122154     0.099321
H      9.389464     9.962498     3.811738     0.099330
C     23.013840    11.536111    10.872051     0.116006
C      2.170984     3.004354     0.806770     0.116023
C      6.604216     1.762081     2.563609     0.116166
C     20.862160    14.095638     7.252333     0.116123
C     19.066755    11.816787     0.806770     0.115953
C      7.258845     4.699559    10.872051     0.116077
C     10.551300     5.283204     7.252333     0.116153
C     15.774300     8.598633     2.563609     0.116033
C     16.850139     3.419796     7.252333     0.116020
C      8.334685    12.437924     2.563609     0.115951
C      9.475461     7.977497     0.806770     0.116076
C     17.990915     6.562968    10.872051     0.115902
C     17.990915     8.636124    10.622712     0.115938
C     27.025861    17.354323     6.358151     0.116009
C     25.885085    12.893896     4.601312     0.115914
C     16.850139    11.779296    14.242430     0.116086
C     10.946184     7.128374     6.358151     0.116163
C     31.789040    18.862073    10.622712     0.116101
C     29.637360    16.302546    14.242430     0.116025
C     15.379416     8.370647     4.601312     0.116022
C     28.101700     9.915888    14.242430     0.116040
C     15.774300    16.733187     4.601312     0.116144
C     19.066755    13.515033     6.358151     0.116086
C     24.809245    10.499533    10.622712     0.115943
C     12.086960     8.729345     3.457791     0.116126
C     32.929816    17.261102    13.523072     0.116142
C     28.496584    18.503375    11.766233     0.115993
C     14.238640     6.169818     7.077509     0.115999
C     16.034045     8.448669    13.523072     0.116099
C     27.841955    15.565897     3.457791     0.115975
C     24.549500    14.982252     7.077509     0.115987
C     19.326500    11.666823    11.766233     0.116094
C     18.250661    16.845660     7.077509     0.116041
C     26.766115     7.827532    11.766233     0.115911
C     25.625339    12.287959    13.523072     0.115978
C     17.109885    13.702488     3.457791     0.115959
C     17.109885    11.629332     3.707130     0.115927
C      8.074939     2.911133     7.971691     0.116048
C      9.215715     7.371560     9.728530     0.115940
C     18.250661     8.486160     0.087412     0.115970
C     24.154616    13.137082     7.971691     0.115997
C      3.311760     1.403383     3.707130     0.116019
C      5.463440     3.962910     0.087412     0.116105
C     19.721384    11.894809     9.728530     0.116135
C      6.999100    10.349568     0.087412     0.116090
C     19.326500     3.532269     9.728530     0.115989
C     16.034045     6.750423     7.971691     0.115960
C     10.291555     9.765923     3.707130     0.116112
N     22.694949    10.268405    10.829205    -0.175171
N     19.024458     3.685577     1.679028    -0.174959
N      7.301142     2.811528     2.915120    -0.175500
N     21.181051    13.632674     6.071411    -0.175086
N     20.005174    12.079732     1.679028    -0.174770
N     23.870826     5.609580    10.829205    -0.174843
N      9.990916     5.238519     6.071411    -0.175250
N     16.334684     7.470354     2.915120    -0.174951
N     17.091633     3.927445     6.071411    -0.174958
N     24.627774    12.516756     2.915120    -0.175098
N      9.233967     7.033329     1.679028    -0.175384
N     19.248226     6.920653    10.829205    -0.174928
N     19.248226     8.278439    10.665558    -0.175093
N     18.009167     3.099399     5.485893    -0.174956
N     24.627774    12.815064     4.249801    -0.174912
N      8.316433     6.205283     1.093510    -0.175365
N     10.249258     6.447151     5.485893    -0.175509
N     22.694949     4.930687    10.665558    -0.175075
N     21.181051    11.699146     1.093510    -0.175169
N     16.076342     7.321200     4.249801    -0.174937
N     18.766116     4.894209     1.093510    -0.174950
N      7.559484     2.662374     4.249801    -0.175233
N     20.005174    13.252088     5.485893    -0.174847
N     23.870826     9.589512    10.665558    -0.174749
N     12.405851     9.997051     3.500637    -0.175078
N     16.076342    16.579879    12.650814    -0.175492
N     27.799658    17.453928    11.414722    -0.174940
N     13.919749     6.632782     8.258431    -0.175170
N     15.095626     8.185724    12.650814    -0.174822
N     11.229974    14.655876     3.500637    -0.174743
N     25.109884    15.026937     8.258431    -0.174948
N     18.766116    12.795102    11.414722    -0.175258
N     18.009167    16.338011     8.258431    -0.175352
N     10.473026     7.748700    11.414722    -0.174933
N     25.866833    13.232127    12.650814    -0.174922
N     15.852574    13.344803     3.500637    -0.175115
N     15.852574    11.987017     3.664284    -0.174922
N     17.091633    17.166057     8.843949    -0.175339
N     10.473026     7.450392    10.080041    -0.175107
N     26.784367    14.060173    13.236332    -0.174918
N     24.851542    13.818305     8.843949    -0.174921
N     12.405851    15.334769     3.664284    -0.175163
N     13.919749     8.566310    13.236332    -0.175068
N     19.024458    12.944256    10.080041    -0.175491
N     16.334684    15.371247    13.236332    -0.175242
N     27.541316    17.603082    10.080041    -0.174944
N     15.095626     7.013368     8.843949    -0.174725
N     11.229974    10.675944     3.664284    -0.174825
N     24.328364    11.739779    10.747381    -0.314909
N     11.165564     8.752650    14.008854    -0.314892
N     15.160036    16.125223     3.582460    -0.315448
N     19.547636    14.045988     7.485909    -0.315611
N     28.322836    16.352196    14.008854    -0.314893
N     15.553164    18.658405    10.747381    -0.315627
N     11.165564     6.446442     7.485909    -0.315430
N     15.160036     9.206597     3.582460    -0.314906
N     26.325600    17.505301     7.485909    -0.314875
N      9.168329    12.665910     3.582460    -0.314617
N     17.550400    12.892883    14.008854    -0.315123
N     17.157271     7.599546    10.747381    -0.314617
N     10.772436     8.525677     3.582460    -0.315627
N     23.935236    11.512806     0.320988    -0.315460
N     19.940764     4.140233    10.747381    -0.314906
N     15.553164     6.219468     6.843933    -0.314926
N      6.777964     3.913260     0.320988    -0.315649
N     19.547636     1.607051     3.582460    -0.314901
N     23.935236    13.819014     6.843933    -0.314925
N     19.940764    11.058859    10.747381    -0.315442
N      8.775200     2.760155     6.843933    -0.315194
N     25.932471     7.599546    10.747381    -0.314579
N     17.550400     7.372573     0.320988    -0.314943
N     17.943529    12.665910     3.582460    -0.314575
O     21.938000     7.599546    10.747381    -0.842522
O     17.550400     5.066364     3.582460    -0.842289
O      8.775200     5.066364     3.582460    -0.842323
O     21.938000    12.665910     3.582460    -0.842525
O     13.162800    12.665910     3.582460    -0.842525
O     17.550400    15.199092    10.747381    -0.842410
O     26.325600    15.199092    10.747381    -0.842362
O     13.162800     7.599546    10.747381    -0.842553

The following XYZ coordinates are in angstroms. Other properties are in atomic units.
The sperically averaged electron density of each atom fit to a function of the form exp(a - br)
eigen_1, eigen_2 and eigen_3 are the three eigenvalues of traceless quadrupole moment tensor
  atom number  atomic symbol              X              Y              Z     net charge C6 coefficient C8 coefficient C10 coefficient fluctuating dipole atomic polarizability isotropic forcefield polarizability              a              b squared Pearson coefficient          <r^3>          <r^4>         wp_QDO          m_QDO          q_QDO       dipole_x       dipole_y       dipole_z         dipole            Qxy            Qxz            Qyz     Q(x^2-y^2)  Q(3z^2 - R^2)        eigen_1        eigen_2        eigen_3 static polarizability      alpha(xx)      alpha(xy)      alpha(xz)      alpha(yy)      alpha(yz)      alpha(zz) atomic spin moment
            1             Cu      20.945525       9.318563      10.747381       0.515397     107.838487 0.14889830E+04  0.45147619E+05                                19.987689                           13.735074       0.553183       2.006781                    0.996500      50.540072     138.616543       0.425165       0.475120      -1.086112       0.049828      -0.085999      -0.000026       0.099392      -0.052136      -0.018803      -0.010877      -0.059743      -0.015887      -0.065303       0.002568       0.062735             26.807384      36.263671       1.378681       0.087244      34.673291       0.050310       9.485189          -0.495510
            2             Cu      18.542875       3.347347       3.582460       0.514965     107.844766 0.14891820E+04  0.45155714E+05                                19.989391                           13.736753       0.552811       2.006713                    0.996501      50.541099     138.628093       0.425098       0.475173      -1.086069      -0.049881       0.086395       0.000006       0.099760      -0.025664      -0.000454      -0.000250      -0.029600      -0.195267      -0.065093       0.002923       0.062170             26.808478      17.834856      -9.263473      -7.436930      28.531111      -4.293589      34.059466          -0.481960
            3             Cu       7.782725       4.493358       1.961755       0.516313     107.692546 0.14867791E+04  0.45062532E+05                                19.968735                           13.723675       0.554186       2.007354                    0.996491      50.509227     138.488106       0.425414       0.475035      -1.086199       0.049722       0.028601       0.081339       0.099530       0.009031       0.024369       0.035145       0.070480       0.106231      -0.065223       0.002573       0.062650             26.780045      17.815218      10.088910       6.243681      30.718613      -5.075411      31.806304           0.501787
            4             Cu      22.930475      13.238916       5.203166       0.515177     107.812901 0.14887324E+04  0.45137898E+05                                19.984533                           13.733948       0.552754       2.006717                    0.996500      50.535751     138.599224       0.425183       0.475122      -1.086116      -0.050163      -0.028790      -0.081315       0.099787       0.035037       0.042632       0.003158      -0.019337       0.104262      -0.065072       0.002893       0.062179             26.801618      36.255214      -0.542119      -1.271850      12.313415       7.952936      31.836224          -0.483955
            5             Cu      19.953050      12.665910       3.582460       0.514799     107.810262 0.14887726E+04  0.45139467E+05                                19.984458                           13.734382       0.552324       2.006614                    0.996500      50.535546     138.599634       0.425164       0.475139      -1.086106       0.100152       0.000069       0.000142       0.100152       0.000033       0.000165       0.000499       0.058358      -0.194596      -0.064869       0.003257       0.061612             26.800936      33.868368      -0.000437      -0.000805      12.483533       8.585041      34.050908          -0.473739
            6             Cu      23.922950       7.599546      10.747381       0.514735     107.821270 0.14889256E+04  0.45145394E+05                                19.985938                           13.735203       0.552242       2.006574                    0.996500      50.537513     138.608317       0.425145       0.475147      -1.086098      -0.100148      -0.000158      -0.000018       0.100148       0.000165      -0.000024       0.021799       0.118581      -0.013989      -0.064854       0.003232       0.061622             26.803231      33.871835      -0.000903      -0.000140      37.053356      -0.100712       9.484502          -0.473738
            7             Cu       8.775200       3.920352       5.203166       0.516044     107.682937 0.14866742E+04  0.45058611E+05                                19.968029                           13.723535       0.553509       2.007209                    0.996490      50.506561     138.480189       0.425399       0.475059      -1.086184      -0.000001       0.057681      -0.081566       0.099901      -0.025990      -0.018377      -0.038311      -0.050877       0.105059      -0.065035       0.002926       0.062109             26.778974      18.754101      10.630235       7.516778      29.776378      -2.870736      31.806443           0.490076
            8             Cu      17.550400       6.212376       1.961755       0.515073     107.836112 0.14890464E+04  0.45150504E+05                                19.988322                           13.736087       0.552828       2.006737                    0.996500      50.539064     138.620105       0.425111       0.475170      -1.086072      -0.000001      -0.057594       0.081444       0.099751       0.026028       0.018404      -0.038388      -0.050791       0.105081      -0.065085       0.002914       0.062171             26.806982      18.770987     -10.639776      -7.523539      29.807289      -2.878269      31.842671          -0.482181
            9             Cu      16.557925       5.639370       5.203166       0.514979     107.844300 0.14891708E+04  0.45155287E+05                                19.989343                           13.736701       0.552826       2.006719                    0.996501      50.540903     138.627387       0.425099       0.475173      -1.086069       0.049881      -0.028803      -0.081444       0.099754      -0.008994      -0.024047       0.035130       0.070481       0.105038      -0.065080       0.002910       0.062170             26.808453      17.834908     -10.099314      -6.255018      30.746068      -5.076574      31.844383          -0.482032
           10             Cu      22.930475      12.092904       1.961755       0.515466     107.828331 0.14888386E+04  0.45141993E+05                                19.986256                           13.734247       0.553305       2.006832                    0.996500      50.538378     138.608480       0.425187       0.475109      -1.086122      -0.049827       0.028693       0.081070       0.099390      -0.035106      -0.042886       0.003418      -0.019316       0.105455      -0.065308       0.002580       0.062728             26.805215      36.260553       0.541779       1.270652      12.314638       7.954307      31.840454          -0.495530
           11             Cu       9.767675       6.785381       3.582460       0.516314     107.693257 0.14867910E+04  0.45062987E+05                                19.968807                           13.723724       0.554186       2.007352                    0.996491      50.509448     138.488888       0.425413       0.475035      -1.086199      -0.049723      -0.086228       0.000148       0.099538       0.025996       0.000392      -0.000433      -0.030162      -0.195654      -0.065223       0.002560       0.062663             26.780129      17.815178       9.249311       7.430906      28.494990      -4.289420      34.030220           0.501754
           12             Cu      20.945525       5.880529      10.747381       0.515120     107.823168 0.14888750E+04  0.45143451E+05                                19.985975                           13.734760       0.552653       2.006672                    0.996500      50.537435     138.607225       0.425162       0.475133      -1.086107       0.050161       0.086263       0.000036       0.099787       0.051873       0.018821      -0.010888      -0.059063      -0.015048      -0.065057       0.002858       0.062198             26.803832      36.258472      -1.379972      -0.087170      34.668527       0.050181       9.484496          -0.484062
           13             Cu      14.155275      10.946893       3.582460       0.515188     107.800325 0.14885529E+04  0.45130930E+05                                19.982803                           13.732952       0.552835       2.006751                    0.996501      50.533923     138.590181       0.425208       0.475111      -1.086127      -0.050162       0.086272       0.000031       0.099795      -0.051906      -0.018843      -0.010884      -0.059068      -0.014749      -0.065126       0.002948       0.062178             26.799048      36.251853       1.379641       0.087188      34.662149       0.050315       9.483142           0.483952
           14             Cu      16.557925      16.918109      10.747381       0.516221     107.750785 0.14875257E+04  0.45092152E+05                                19.977688                           13.728475       0.553910       2.007236                    0.996491      50.516812     138.533044       0.425264       0.475129      -1.086113       0.049719      -0.086232       0.000153       0.099539      -0.026179      -0.000547      -0.000513      -0.030332      -0.195309      -0.065111       0.002305       0.062806             26.793630      17.824448      -9.256226      -7.434235      28.511925      -4.291228      34.044516          -0.501822
           15             Cu      27.318075      15.772098      12.368087       0.514886     107.833159 0.14890820E+04  0.45151215E+05                                19.986832                           13.735519       0.552684       2.006637                    0.996502      50.541486     138.619792       0.425160       0.475119      -1.086116      -0.049870      -0.028814      -0.081476       0.099778       0.008966       0.024041       0.035125       0.070431       0.105003      -0.065051       0.002905       0.062145             26.804614      17.832096      10.098124       6.252748      30.743247      -5.076939      31.838499           0.482058
           16             Cu      12.170325       7.026540       9.126676       0.515424     107.829899 0.14889029E+04  0.45144395E+05                                19.986302                           13.734482       0.553268       2.006805                    0.996500      50.539361     138.611501       0.425186       0.475105      -1.086126       0.049830       0.028672       0.081096       0.099407       0.035071       0.042885       0.003446      -0.019260       0.105481      -0.065262       0.002523       0.062739             26.804760      36.260850      -0.542150      -1.271660      12.314402       7.953674      31.839029           0.495571
           17             Cu      15.147750       7.599546      10.747381       0.514803     107.804544 0.14886964E+04  0.45136494E+05                                19.983663                           13.733952       0.552344       2.006625                    0.996500      50.534623     138.595221       0.425176       0.475134      -1.086111      -0.100143       0.000081       0.000137       0.100143      -0.000063      -0.000177       0.000501       0.058290      -0.194592      -0.064868       0.003291       0.061577             26.799668      33.867990       0.000271       0.000997      12.482938       8.584236      34.048077           0.473716
           18             Cu      11.177850      12.665910       3.582460       0.514840     107.793254 0.14885441E+04  0.45130533E+05                                19.982018                           13.733041       0.552452       2.006669                    0.996500      50.533021     138.586870       0.425201       0.475120      -1.086124       0.100141      -0.000154      -0.000031       0.100141      -0.000187      -0.000001       0.021805       0.118568      -0.013657      -0.064888       0.003328       0.061560             26.797125      33.864201       0.001034      -0.000068      37.044341      -0.100672       9.482834           0.473759
           19             Cu      26.325600      16.345104       9.126676       0.514954     107.826736 0.14889655E+04  0.45146823E+05                                19.986212                           13.735063       0.552633       2.006638                    0.996502      50.539675     138.613718       0.425163       0.475125      -1.086113      -0.000005      -0.057607       0.081479       0.099787      -0.026052      -0.018420      -0.038402      -0.050745       0.105048      -0.065102       0.002931       0.062171             26.803953      18.769909      10.639546       7.523302      29.804150      -2.876042      31.837801           0.482167
           20             Cu      17.550400      14.053080      12.368087       0.515920     107.743598 0.14874889E+04  0.45090830E+05                                19.977251                           13.728667       0.553165       2.007061                    0.996490      50.514895     138.528161       0.425243       0.475154      -1.086097      -0.000004       0.057687      -0.081592       0.099925       0.025780       0.018228      -0.038393      -0.051075       0.105362      -0.064899       0.002629       0.062270             26.792553      18.762838     -10.635821      -7.520602      29.791723      -2.873022      31.823099          -0.490123
           21             Cu      18.542875      14.626086       9.126676       0.516210     107.750737 0.14875275E+04  0.45092239E+05                                19.977720                           13.728512       0.553884       2.007228                    0.996491      50.516752     138.533077       0.425262       0.475131      -1.086112      -0.049714       0.028604       0.081356       0.099541      -0.009229      -0.024496       0.035062       0.070288       0.106491      -0.065117       0.002317       0.062800             26.793650      17.824415     -10.094511      -6.248624      30.732853      -5.076523      31.823683          -0.501797
           22             Cu      12.170325       8.172552      12.368087       0.515140     107.814789 0.14887518E+04  0.45138675E+05                                19.984815                           13.734070       0.552739       2.006703                    0.996501      50.536291     138.601378       0.425179       0.475125      -1.086114       0.050163      -0.028783      -0.081338       0.099803      -0.035063      -0.042656       0.003176      -0.019309       0.104266      -0.065093       0.002876       0.062217             26.802132      36.256159       0.542132       1.271779      12.313659       7.953156      31.836578           0.483925
           23             Cu      25.333125      13.480075      10.747381       0.514904     107.828861 0.14890168E+04  0.45148729E+05                                19.986356                           13.735244       0.552665       2.006641                    0.996502      50.540364     138.615786       0.425163       0.475121      -1.086116       0.049872       0.086411       0.000008       0.099771       0.025622       0.000429      -0.000241      -0.029584      -0.195192      -0.065067       0.002950       0.062117             26.803922      17.831728       9.261103       7.436054      28.525317      -4.292777      34.054720           0.482054
           24             Cu      14.155275      14.384927       3.582460       0.515483     107.815973 0.14887123E+04  0.45136944E+05                                19.984287                           13.733354       0.553394       2.006861                    0.996500      50.537292     138.600959       0.425217       0.475088      -1.086141      -0.049829      -0.086011      -0.000007       0.099402       0.052125       0.018773      -0.010871      -0.059748      -0.015783      -0.065289       0.002579       0.062710             26.801680      36.256591      -1.379532      -0.087250      34.664700       0.050186       9.483748           0.495513
           25              H      22.392555      12.219057      10.976659       0.099332       1.346834 0.99035919E+01  0.10241209E+03                                 2.017575                            1.847180      -1.020088       2.395334                    0.997375       3.609343      10.323300       0.458449       1.291984      -0.708229      -0.033301       0.039247       0.007503       0.052016      -0.011555      -0.005309       0.003778      -0.006268      -0.056104      -0.019857      -0.002416       0.022273              2.081077       2.467403      -0.654568      -0.063719       2.233267       0.053287       1.542560          -0.000057
           26              H       2.479872       2.141045       0.957233       0.099323       1.348657 0.99193688E+01  0.10261363E+03                                 2.019376                            1.848668      -1.020090       2.395326                    0.997376       3.609599      10.325163       0.458268       1.292008      -0.708243       0.016533      -0.048928       0.006177       0.052014      -0.012319      -0.005850      -0.004440      -0.029483      -0.017268      -0.019851      -0.002415       0.022266              2.083002       1.723973      -0.440151       0.088473       2.732721      -0.386185       1.792313          -0.000116
           27              H       6.295328       1.616170       1.699519       0.099310       1.348923 0.99216855E+01  0.10264328E+03                                 2.019610                            1.848860      -1.020165       2.395265                    0.997374       3.609882      10.326157       0.458255       1.291974      -0.708249      -0.016529      -0.010489      -0.048205       0.052029       0.009618       0.009665       0.003901      -0.005908       0.053481      -0.019852      -0.002429       0.022281              2.083251       1.724136       0.063312       0.444561       1.654225      -0.004837       2.871393          -0.000145
           28              H      21.483445      14.421912       7.861351       0.099314       1.346320 0.98993622E+01  0.10235948E+03                                 2.017150                            1.846843      -1.020184       2.395276                    0.997373       3.609630      10.324353       0.458460       1.292064      -0.708204       0.033297       0.020174       0.034523       0.052034       0.008869       0.009138       0.012740       0.019069       0.019941      -0.019856      -0.002433       0.022289              2.080606       2.466788       0.278149       0.595674       1.652491       0.258405       2.122538           0.000076
           29              H      18.164664      11.980938       0.957233       0.099298       1.349035 0.99228040E+01  0.10265833E+03                                 2.019765                            1.848997      -1.020349       2.395178                    0.997372       3.610110      10.327175       0.458223       1.292020      -0.708239      -0.050633       0.010146       0.006182       0.052009      -0.006605      -0.000931       0.007291       0.036062      -0.017273      -0.019846      -0.002415       0.022261              2.083421       2.862364      -0.216795      -0.378807       1.595242       0.116517       1.792657          -0.000137
           30              H       8.160936       4.896134      10.976659       0.099305       1.346454 0.99006052E+01  0.10237625E+03                                 2.017338                            1.847000      -1.020325       2.395204                    0.997372       3.609873      10.325476       0.458422       1.292121      -0.708191       0.050658       0.009201       0.007512       0.052032       0.003076       0.005923       0.002719       0.023175      -0.056075      -0.019849      -0.002435       0.022284              2.080812       2.858226       0.428577       0.077974       1.841787       0.028524       1.542423           0.000070
           31              H      10.523220       4.582020       7.861351       0.099309       1.347128 0.99061625E+01  0.10244614E+03                                 2.017926                            1.847461      -1.020246       2.395239                    0.997373       3.609808      10.325276       0.458394       1.292042      -0.708215       0.000812      -0.038930       0.034515       0.052034       0.003826       0.006449      -0.014279      -0.024901       0.019913      -0.019846      -0.002437       0.022283              2.081461       1.615701       0.213672      -0.074095       2.505256      -0.645525       2.123425          -0.000075
           32              H      15.802380       8.939093       1.699519       0.099332       1.348620 0.99190061E+01  0.10260875E+03                                 2.019322                            1.848621      -1.020075       2.395338                    0.997376       3.609531      10.324849       0.458280       1.291990      -0.708246      -0.000808       0.019561      -0.048191       0.052016      -0.007366      -0.001461      -0.010314      -0.013711       0.053444      -0.019848      -0.002419       0.022266              2.082946       1.616681      -0.001381      -0.226400       1.761277      -0.382495       2.870881          -0.000119
           33              H      16.256936       3.794707       7.861351       0.099328       1.348610 0.99189271E+01  0.10260787E+03                                 2.019326                            1.848623      -1.020096       2.395329                    0.997376       3.609538      10.324912       0.458276       1.292003      -0.708244      -0.034105       0.018754       0.034505       0.052014      -0.012692      -0.015584       0.001537       0.005803       0.019909      -0.019848      -0.002416       0.022265              2.082951       2.099304      -0.492556      -0.522556       2.024566       0.387337       2.124983          -0.000121
           34              H       8.615491      12.243375       1.699519       0.099319       1.346954 0.99046323E+01  0.10242558E+03                                 2.017694                            1.847276      -1.020186       2.395277                    0.997375       3.609513      10.323938       0.458437       1.291982      -0.708229       0.017321      -0.009082      -0.048176       0.051995      -0.002242      -0.008198       0.006424       0.019640       0.053407      -0.019855      -0.002401       0.022255              2.081210       1.725030      -0.061838      -0.217773       1.650465       0.386804       2.868136          -0.000054
           35              H      10.068664       8.676655       0.957233       0.099281       1.346578 0.99015702E+01  0.10238775E+03                                 2.017371                            1.847019      -1.020296       2.395190                    0.997372       3.610011      10.325627       0.458450       1.292022      -0.708211       0.034101       0.038773       0.006188       0.052005       0.018928       0.006769      -0.002843      -0.006587      -0.017272      -0.019850      -0.002420       0.022269              2.080851       2.097192       0.655809       0.289726       2.354750       0.269288       1.790610           0.000060
           36              H      17.710109       5.683447      10.976659       0.099279       1.349129 0.99236061E+01  0.10266838E+03                                 2.019828                            1.849048      -1.020386       2.395143                    0.997372       3.610237      10.327523       0.458227       1.291987      -0.708246      -0.017322      -0.048439       0.007494       0.051987       0.008463      -0.000608      -0.006478      -0.016877      -0.056083      -0.019848      -0.002398       0.022246              2.083490       1.726743       0.226300      -0.014310       2.979743      -0.081956       1.543984          -0.000130
           37              H      17.710109       9.515645      10.518104       0.099308       1.347011 0.99051547E+01  0.10243251E+03                                 2.017763                            1.847334      -1.020223       2.395254                    0.997374       3.609618      10.324372       0.458425       1.291996      -0.708226      -0.017322       0.048447      -0.007495       0.051993      -0.008475       0.000618      -0.006481      -0.016864      -0.056105      -0.019855      -0.002400       0.022255              2.081284       1.725089      -0.225941       0.014290       2.976079      -0.081834       1.542685          -0.000056
           38              H      27.619064      16.655165       6.207688       0.099322       1.348661 0.99193788E+01  0.10261353E+03                                 2.019357                            1.848651      -1.020121       2.395309                    0.997375       3.609612      10.325115       0.458278       1.291982      -0.708248       0.034105      -0.038781      -0.006178       0.052013      -0.018924      -0.006771      -0.002845      -0.006590      -0.017272      -0.019849      -0.002416       0.022265              2.082983       2.099335      -0.656868      -0.290207       2.357318       0.269708       1.792295          -0.000121
           39              H      26.165891      13.088445       5.465402       0.099288       1.349080 0.99231517E+01  0.10266234E+03                                 2.019768                            1.848997      -1.020356       2.395163                    0.997372       3.610140      10.327123       0.458237       1.291975      -0.708248       0.017322       0.009080       0.048169       0.051988       0.002247       0.008184       0.006425       0.019622       0.053411      -0.019847      -0.002399       0.022247              2.083426       1.726691       0.061939       0.218119       1.651957       0.387455       2.871629          -0.000128
           40              H      16.256936      11.404385      13.633412       0.099285       1.346536 0.99011880E+01  0.10238300E+03                                 2.017349                            1.846999      -1.020277       2.395207                    0.997372       3.609950      10.325477       0.458446       1.292044      -0.708207      -0.034101      -0.018760      -0.034494       0.052007       0.012691       0.015589       0.001539       0.005803       0.019900      -0.019849      -0.002420       0.022269              2.080829       2.097171       0.491754       0.521722       2.022530       0.386736       2.122787           0.000059
           41              H      11.255072       7.991683       6.207688       0.099302       1.348968 0.99221006E+01  0.10264867E+03                                 2.019654                            1.848897      -1.020177       2.395252                    0.997374       3.609962      10.326447       0.458251       1.291972      -0.708249       0.016529       0.048943      -0.006176       0.052027       0.012318       0.005846      -0.004442      -0.029503      -0.017305      -0.019852      -0.002428       0.022280              2.083297       1.724171       0.440253      -0.088497       2.733176      -0.386292       1.792544          -0.000144
           42              H      31.167755      18.179127      10.518104       0.099310       1.346375 0.98998676E+01  0.10236602E+03                                 2.017201                            1.846887      -1.020230       2.395248                    0.997373       3.609725      10.324692       0.458456       1.292059      -0.708204      -0.033297      -0.039271      -0.007513       0.052032       0.011571       0.005316       0.003779      -0.006276      -0.056097      -0.019857      -0.002433       0.022290              2.080659       2.466856       0.654344       0.063685       2.232788       0.053261       1.542334           0.000076
           43              H      30.258645      15.976272      13.633412       0.099338       1.346793 0.99032206E+01  0.10240739E+03                                 2.017544                            1.847154      -1.020056       2.395355                    0.997376       3.609279      10.323105       0.458448       1.291996      -0.708227       0.033301      -0.020157      -0.034503       0.052017      -0.008857      -0.009126       0.012738       0.019077       0.019932      -0.019855      -0.002417       0.022273              2.081044       2.467363      -0.278259      -0.595882       1.652776       0.258508       2.122995          -0.000057
           44              H      15.070528       8.516558       5.465402       0.099334       1.348595 0.99188071E+01  0.10260630E+03                                 2.019313                            1.848614      -1.020065       2.395345                    0.997376       3.609495      10.324769       0.458276       1.292005      -0.708243      -0.016533       0.010483       0.048191       0.052016      -0.009623      -0.009664       0.003894      -0.005915       0.053437      -0.019852      -0.002415       0.022267              2.082935       1.723923      -0.063299      -0.444449       1.654021      -0.004824       2.870861          -0.000118
           45              H      28.073620      10.617072      13.633412       0.099327       1.348628 0.99190945E+01  0.10261014E+03                                 2.019353                            1.848646      -1.020077       2.395339                    0.997375       3.609561      10.325039       0.458270       1.292013      -0.708241       0.000809       0.038913      -0.034507       0.052016      -0.003833      -0.006456      -0.014265      -0.024888       0.019912      -0.019847      -0.002419       0.022265              2.082979       1.616701      -0.213918       0.074166       2.507221      -0.646226       2.125013          -0.000117
           46              H      15.802380      16.392727       5.465402       0.099312       1.347129 0.99061602E+01  0.10244589E+03                                 2.017907                            1.847446      -1.020255       2.395233                    0.997373       3.609793      10.325149       0.458403       1.292021      -0.708220      -0.000811      -0.019563       0.048210       0.052034       0.007356       0.001456      -0.010323      -0.013710       0.053489      -0.019847      -0.002437       0.022284              2.081440       1.615688       0.001366       0.226147       1.760097      -0.382070       2.868535          -0.000074
           47              H      18.164664      13.350882       6.207688       0.099305       1.346447 0.99005310E+01  0.10237509E+03                                 2.017315                            1.846981      -1.020304       2.395213                    0.997372       3.609847      10.325318       0.458430       1.292104      -0.708195      -0.050658      -0.010150      -0.006168       0.052031       0.006610       0.000925       0.007284       0.036089      -0.017338      -0.019849      -0.002436       0.022285              2.080786       2.858184       0.216370       0.378067       1.593599       0.116264       1.790575           0.000068
           48              H      25.711336      10.302958      10.518104       0.099298       1.349026 0.99227343E+01  0.10265755E+03                                 2.019769                            1.849000      -1.020358       2.395175                    0.997372       3.610106      10.327203       0.458219       1.292033      -0.708236       0.050634      -0.009213      -0.007504       0.052009      -0.003080      -0.005916       0.002718       0.023127      -0.056075      -0.019847      -0.002413       0.022260              2.083426       2.862372      -0.429409      -0.078127       1.843962       0.028583       1.543944          -0.000136
           49              H      12.708245       8.046399       3.353183       0.099316       1.347116 0.99060827E+01  0.10244409E+03                                 2.017835                            1.847398      -1.020156       2.395281                    0.997374       3.609639      10.324396       0.458428       1.291963      -0.708233       0.033295      -0.039271      -0.007517       0.052031      -0.011569      -0.005314       0.003781      -0.006281      -0.056089      -0.019854      -0.002432       0.022287              2.081348       2.467763      -0.654703      -0.063731       2.233558       0.053295       1.542721          -0.000077
           50              H      32.620928      18.124411      13.372609       0.099291       1.348901 0.99214928E+01  0.10264146E+03                                 2.019636                            1.848876      -1.020182       2.395249                    0.997374       3.610022      10.326788       0.458237       1.292022      -0.708238      -0.016530       0.048941      -0.006184       0.052026      -0.012321      -0.005849      -0.004446      -0.029500      -0.017296      -0.019857      -0.002424       0.022281              2.083283       1.724170      -0.440255       0.088492       2.733156      -0.386272       1.792523           0.000142
           51              H      28.805472      18.649286      12.630323       0.099318       1.348798 0.99206683E+01  0.10263049E+03                                 2.019527                            1.848799      -1.020116       2.395306                    0.997375       3.609713      10.325680       0.458249       1.292021      -0.708240       0.016535       0.010479       0.048186       0.052011       0.009620       0.009661       0.003888      -0.005911       0.053435      -0.019848      -0.002413       0.022262              2.083162       1.724083       0.063309       0.444518       1.654181      -0.004840       2.871222           0.000116
           52              H      13.617355       5.843544       6.468491       0.099332       1.346103 0.98974045E+01  0.10233369E+03                                 2.016893                            1.846629      -1.020062       2.395336                    0.997376       3.609350      10.323111       0.458500       1.292020      -0.708213      -0.033302      -0.020159      -0.034497       0.052014       0.008858       0.009125       0.012741       0.019081       0.019935      -0.019860      -0.002415       0.022275              2.080334       2.466426       0.278093       0.595551       1.652311       0.258355       2.122264           0.000055
           53              H      16.936136       8.284518      13.372609       0.099330       1.348843 0.99210477E+01  0.10263552E+03                                 2.019583                            1.848842      -1.020194       2.395277                    0.997374       3.609735      10.325838       0.458240       1.292032      -0.708238       0.050660      -0.010148      -0.006176       0.052034      -0.006610      -0.000927       0.007284       0.036079      -0.017330      -0.019845      -0.002434       0.022279              2.083223       2.862070      -0.216772      -0.378771       1.595111       0.116498       1.792488          -0.000072
           54              H      26.939864      15.369322       3.353183       0.099321       1.346373 0.98998503E+01  0.10236642E+03                                 2.017253                            1.846925      -1.020265       2.395235                    0.997373       3.609752      10.325003       0.458433       1.292115      -0.708192      -0.050637      -0.009216      -0.007505       0.052013       0.003075       0.005917       0.002718       0.023136      -0.056078      -0.019848      -0.002415       0.022264              2.080728       2.858101       0.428543       0.077971       1.841711       0.028522       1.542372           0.000137
           55              H      24.577580      15.683436       6.468491       0.099302       1.347202 0.99068970E+01  0.10245511E+03                                 2.017955                            1.847498      -1.020215       2.395240                    0.997374       3.609852      10.325297       0.458404       1.291997      -0.708225      -0.000810       0.038910      -0.034497       0.052007       0.003833       0.006458      -0.014263      -0.024886       0.019914      -0.019847      -0.002416       0.022263              2.081481       1.615734       0.213669      -0.074087       2.505260      -0.645497       2.123449           0.000120
           56              H      19.298420      11.326363      12.630323       0.099277       1.348989 0.99223050E+01  0.10265203E+03                                 2.019718                            1.848946      -1.020296       2.395183                    0.997372       3.610222      10.327492       0.458231       1.292014      -0.708239       0.000812      -0.019560       0.048202       0.052026      -0.007358      -0.001464      -0.010318      -0.013712       0.053498      -0.019852      -0.002431       0.022282              2.083375       1.616954      -0.001386      -0.226479       1.761600      -0.382622       2.871570           0.000073
           57              H      18.843864      16.470749       6.468491       0.099270       1.349076 0.99229974E+01  0.10266030E+03                                 2.019752                            1.848972      -1.020317       2.395170                    0.997372       3.610218      10.327310       0.458245       1.291959      -0.708251       0.034103      -0.018766      -0.034485       0.052004      -0.012696      -0.015587       0.001535       0.005795       0.019896      -0.019853      -0.002413       0.022266              2.083410       2.099763      -0.492721      -0.522744       2.024995       0.387470       2.125473          -0.000061
           58              H      26.485309       8.022081      12.630323       0.099280       1.347403 0.99086984E+01  0.10247866E+03                                 2.018166                            1.847672      -1.020353       2.395153                    0.997372       3.610192      10.326605       0.458379       1.292006      -0.708222      -0.017324       0.009079       0.048162       0.051982      -0.002249      -0.008184       0.006427       0.019622       0.053403      -0.019847      -0.002399       0.022245              2.081713       1.725420      -0.061860      -0.217846       1.650808       0.386943       2.868911           0.000128
           59              H      25.032136      11.588801      13.372609       0.099324       1.346292 0.98990895E+01  0.10235597E+03                                 2.017122                            1.846816      -1.020207       2.395262                    0.997375       3.609605      10.324252       0.458463       1.292062      -0.708204      -0.034106      -0.038778      -0.006189       0.052012       0.018925       0.006772      -0.002848      -0.006591      -0.017273      -0.019852      -0.002414       0.022266              2.080584       2.096924       0.655672       0.289671       2.354420       0.269239       1.790409           0.000120
           60              H      17.390691      14.582009       3.353183       0.099316       1.348706 0.99197881E+01  0.10261854E+03                                 2.019385                            1.848678      -1.020093       2.395317                    0.997375       3.609591      10.325000       0.458280       1.291967      -0.708252       0.017326       0.048444      -0.007494       0.051992       0.008471      -0.000618      -0.006480      -0.016870      -0.056091      -0.019850      -0.002401       0.022251              2.083013       1.726374       0.226223      -0.014306       2.978966      -0.081929       1.543701           0.000053
           61              H      17.390691      10.749811       3.811738       0.099287       1.347345 0.99081617E+01  0.10247160E+03                                 2.018104                            1.847619      -1.020318       2.395178                    0.997372       3.610076      10.326158       0.458387       1.292002      -0.708223       0.017326      -0.048436       0.007495       0.051985      -0.008467       0.000609      -0.006476      -0.016873      -0.056078      -0.019846      -0.002400       0.022246              2.081646       1.725366      -0.225998       0.014293       2.976670      -0.081854       1.542903           0.000126
           62              H       7.481736       3.610291       8.122154       0.099276       1.349038 0.99226579E+01  0.10265593E+03                                 2.019717                            1.848943      -1.020302       2.395182                    0.997372       3.610162      10.327114       0.458247       1.291963      -0.708250      -0.034102       0.038770       0.006199       0.052005      -0.018928      -0.006774      -0.002843      -0.006588      -0.017256      -0.019853      -0.002413       0.022266              2.083374       2.099727      -0.657072      -0.290286       2.357806       0.269782       1.792589          -0.000061
           63              H       8.934909       7.177011       8.864440       0.099310       1.348763 0.99203217E+01  0.10262555E+03                                 2.019447                            1.848731      -1.020130       2.395291                    0.997375       3.609706      10.325442       0.458272       1.291971      -0.708250      -0.017325      -0.009083      -0.048169       0.051989       0.002242       0.008190       0.006426       0.019631       0.053410      -0.019851      -0.002399       0.022251              2.083079       1.726427       0.061922       0.218062       1.651725       0.387355       2.871086           0.000053
           64              H      18.843864       8.861071       0.696430       0.099318       1.346322 0.98993720E+01  0.10235963E+03                                 2.017152                            1.846842      -1.020218       2.395252                    0.997374       3.609656      10.324438       0.458460       1.292062      -0.708204       0.034107       0.018760       0.034495       0.052011       0.012693       0.015585       0.001534       0.005804       0.019916      -0.019852      -0.002414       0.022266              2.080615       2.096954       0.491673       0.521626       2.022336       0.386666       2.122556           0.000120
           65              H      23.845728      12.273773       8.122154       0.099323       1.348775 0.99204528E+01  0.10262770E+03                                 2.019506                            1.848780      -1.020114       2.395311                    0.997375       3.609667      10.325518       0.458250       1.292023      -0.708240      -0.016535      -0.048925       0.006185       0.052012       0.012316       0.005849      -0.004443      -0.029477      -0.017262      -0.019849      -0.002413       0.022262              2.083141       1.724066       0.440194      -0.088484       2.732926      -0.386238       1.792430           0.000118
           66              H       3.933045       2.086329       3.811738       0.099336       1.346039 0.98968201E+01  0.10232605E+03                                 2.016828                            1.846574      -1.020018       2.395366                    0.997376       3.609231      10.322662       0.458507       1.292020      -0.708214       0.033301       0.039247       0.007507       0.052016       0.011556       0.005310       0.003780      -0.006271      -0.056107      -0.019858      -0.002417       0.022275              2.080265       2.466339       0.654159       0.063669       2.232355       0.053249       1.542100           0.000057
           67              H       4.842155       4.289184       0.696430       0.099310       1.347170 0.99065826E+01  0.10245063E+03                                 2.017891                            1.847446      -1.020190       2.395257                    0.997373       3.609742      10.324786       0.458421       1.291965      -0.708232      -0.033296       0.020177       0.034516       0.052030      -0.008867      -0.009135       0.012741       0.019067       0.019942      -0.019856      -0.002430       0.022286              2.081408       2.467839      -0.278330      -0.596038       1.653021       0.258572       2.123364          -0.000077
           68              H      20.030272      11.748898       8.864440       0.099284       1.348933 0.99217865E+01  0.10264524E+03                                 2.019665                            1.848901      -1.020192       2.395239                    0.997373       3.610076      10.326975       0.458235       1.292019      -0.708239       0.016530      -0.010485      -0.048202       0.052025      -0.009622      -0.009667       0.003895      -0.005907       0.053482      -0.019857      -0.002423       0.022280              2.083313       1.724193      -0.063322      -0.444581       1.654274      -0.004824       2.871473           0.000142
           69              H       7.027180       9.648384       0.696430       0.099278       1.348995 0.99223502E+01  0.10265264E+03                                 2.019725                            1.848951      -1.020304       2.395180                    0.997372       3.610227      10.327519       0.458229       1.292015      -0.708238      -0.000812      -0.038927       0.034507       0.052026      -0.003833      -0.006449      -0.014277      -0.024910       0.019906      -0.019852      -0.002431       0.022282              2.083382       1.616959      -0.213989       0.074187       2.507756      -0.646430       2.125431           0.000074
           70              H      19.298420       3.872729       8.864440       0.099302       1.347199 0.99068769E+01  0.10245487E+03                                 2.017953                            1.847497      -1.020209       2.395244                    0.997374       3.609853      10.325305       0.458404       1.291998      -0.708225       0.000809       0.019556      -0.048183       0.052006       0.007366       0.001462      -0.010312      -0.013711       0.053437      -0.019847      -0.002416       0.022263              2.081480       1.615734       0.001373       0.226145       1.760151      -0.382060       2.868554           0.000117
           71              H      16.936136       6.914574       8.122154       0.099321       1.346405 0.99001449E+01  0.10237031E+03                                 2.017288                            1.846954      -1.020296       2.395216                    0.997373       3.609820      10.325269       0.458428       1.292118      -0.708191       0.050636       0.010147       0.006190       0.052012       0.006603       0.000927       0.007292       0.036069      -0.017278      -0.019849      -0.002414       0.022264              2.080766       2.858160       0.216365       0.378053       1.593584       0.116260       1.790555           0.000134
           72              H       9.389464       9.962498       3.811738       0.099330       1.348820 0.99208340E+01  0.10263270E+03                                 2.019558                            1.848822      -1.020171       2.395292                    0.997374       3.609683      10.325640       0.458243       1.292031      -0.708238      -0.050661       0.009203       0.007511       0.052035      -0.003077      -0.005923       0.002718       0.023170      -0.056060      -0.019844      -0.002435       0.022279              2.083195       2.862027      -0.429359      -0.078115       1.843758       0.028580       1.543801          -0.000069
           73              C      23.013840      11.536111      10.872051       0.116006      24.985610 0.30047888E+03  0.64997319E+04                                 7.560168                            5.825383       0.308749       2.111055                    0.999862      26.131675      74.225547       0.668588       0.423513      -1.050156       0.045604      -0.015874      -0.001387       0.048308      -0.032730      -0.000062       0.001680       0.000042       0.108907      -0.050896       0.014510       0.036387              8.595601      11.186451      -0.279586      -0.313305      10.521249       0.114402       4.079102          -0.002049
           74              C       2.170984       3.004354       0.806770       0.116023      24.984857 0.30044240E+03  0.64987949E+04                                 7.559972                            5.824888       0.308686       2.111035                    0.999862      26.131973      74.227387       0.668635       0.423492      -1.050161      -0.008043       0.037568      -0.029323       0.048331       0.010540       0.030556       0.000391      -0.003698      -0.110470      -0.050933       0.014524       0.036408              8.595450       6.118527      -2.394627      -1.807957       9.769997      -1.411209       9.897826          -0.002039
           75              C       6.604216       1.762081       2.563609       0.116166      24.981559 0.30039558E+03  0.64975460E+04                                 7.559163                            5.824303       0.308804       2.111053                    0.999862      26.130992      74.223893       0.668690       0.423473      -1.050170       0.008123      -0.015086       0.045272       0.048406      -0.032307       0.000292       0.018256       0.046811       0.041305      -0.050979       0.014629       0.036350              8.594500       6.117758       2.502223       1.654945       8.995262      -1.137662      10.670481           0.001712
           76              C      20.862160      14.095638       7.252333       0.116123      24.985018 0.30048447E+03  0.64999051E+04                                 7.560140                            5.825528       0.308751       2.111027                    0.999862      26.131641      74.226573       0.668561       0.423526      -1.050144      -0.045686      -0.006596      -0.014572       0.048405       0.011012       0.030938      -0.015768      -0.049440      -0.039384      -0.050984       0.014637       0.036347              8.595488      11.185809       0.388186       0.158517       4.866858       2.113534       9.733798          -0.001673
           77              C      19.066755      11.816787       0.806770       0.115953      24.987457 0.30047860E+03  0.64997828E+04                                 7.560448                            5.825202       0.308635       2.110975                    0.999862      26.134088      74.234910       0.668623       0.423487      -1.050162       0.036573      -0.011815      -0.029344       0.048355      -0.006874      -0.014976      -0.026664      -0.016411      -0.110612      -0.050989       0.014560       0.036429              8.596026      10.932211      -0.383927      -0.318260       4.957784       2.271403       9.898083          -0.002064
           78              C       7.258845       4.699559      10.872051       0.116077      24.986954 0.30050953E+03  0.65005990E+04                                 7.560609                            5.825814       0.308728       2.111003                    0.999862      26.132822      74.231406       0.668536       0.423532      -1.050137      -0.036645      -0.031609      -0.001352       0.048413       0.016417       0.001486      -0.000778       0.056960       0.108854      -0.051030       0.014660       0.036370              8.596087      10.930209       0.427025       0.255610      10.778672       0.214021       4.079378          -0.001656
           79              C      10.551300       5.283204       7.252333       0.116153      24.984141 0.30045264E+03  0.64990587E+04                                 7.559936                            5.825125       0.308737       2.111034                    0.999862      26.131157      74.224825       0.668599       0.423512      -1.050150       0.017111       0.042873      -0.014595       0.048414      -0.026929      -0.029171      -0.018915       0.005627      -0.039412      -0.051034       0.014654       0.036379              8.595388       6.109738       2.541791       1.750557       9.942745      -1.195318       9.733680           0.001742
           80              C      15.774300       8.598633       2.563609       0.116033      24.984317 0.30043584E+03  0.64986066E+04                                 7.559834                            5.824811       0.308741       2.111057                    0.999862      26.131568      74.225575       0.668643       0.423490      -1.050163      -0.017107       0.000596       0.045201       0.048334       0.036447       0.015662      -0.009332       0.032564       0.041008      -0.050942       0.014529       0.036413              8.595260       6.109407      -2.497498      -1.812770       9.005338      -0.864400      10.671034          -0.002051
           81              C      16.850139       3.419796       7.252333       0.116020      24.984301 0.30043519E+03  0.64985814E+04                                 7.559796                            5.824773       0.308741       2.111056                    0.999862      26.131512      74.225068       0.668651       0.423486      -1.050167       0.028518      -0.036224      -0.014503       0.048330       0.015940      -0.001737       0.034636       0.043752      -0.039498      -0.050933       0.014527       0.036406              8.595236       6.783215      -2.930629      -1.910780       9.268840      -0.918027       9.733655          -0.002059
           82              C       8.334685      12.437924       2.563609       0.115951      24.986906 0.30049447E+03  0.65001702E+04                                 7.560536                            5.825614       0.308509       2.110990                    0.999862      26.132442      74.228929       0.668559       0.423524      -1.050146       0.009079       0.014465       0.045131       0.048255      -0.004084      -0.015834      -0.008940      -0.079434       0.040777      -0.050879       0.014405       0.036475              8.596044      10.445694      -0.004935       0.158725       4.670973       2.002149      10.671464          -0.002061
           83              C       9.475461       7.977497       0.806770       0.116076      24.985960 0.30049135E+03  0.65001389E+04                                 7.560538                            5.825728       0.308280       2.110895                    0.999862      26.132483      74.231230       0.668522       0.423545      -1.050124      -0.028539      -0.025774      -0.029303       0.048347      -0.003715      -0.015623       0.026312       0.020121      -0.110529      -0.050976       0.014508       0.036468              8.596024       6.783392       2.777764       2.126287       9.105239      -0.860685       9.899441           0.002108
           84              C      17.990915       6.562968      10.872051       0.115902      24.988102 0.30048458E+03  0.64999675E+04                                 7.560661                            5.825316       0.308391       2.110913                    0.999862      26.134700      74.237821       0.668604       0.423495      -1.050154      -0.009100       0.047407      -0.001396       0.048293       0.016314      -0.001419      -0.000877      -0.056698       0.109212      -0.050925       0.014439       0.036486              8.596318      10.445255      -0.146783       0.057473      11.264552      -0.328660       4.079146          -0.002098
           85              C      17.990915       8.636124      10.622712       0.115938      24.987431 0.30050040E+03  0.65003396E+04                                 7.560660                            5.825673       0.308485       2.110977                    0.999862      26.132852      74.230664       0.668554       0.423524      -1.050144      -0.009082      -0.047370       0.001410       0.048254      -0.016290       0.001427      -0.000878      -0.056629       0.109167      -0.050876       0.014405       0.036471              8.596230      10.445985       0.147989      -0.057561      11.263387      -0.328553       4.079317          -0.002064
           86              C      27.025861      17.354323       6.358151       0.116009      24.984863 0.30044282E+03  0.64987899E+04                                 7.559904                            5.824846       0.308730       2.111044                    0.999862      26.131951      74.226635       0.668647       0.423485      -1.050167      -0.028513       0.025753       0.029321       0.048331       0.003673       0.015608       0.026269       0.020096      -0.110484      -0.050934       0.014528       0.036406              8.595365       6.783300      -2.778415      -2.126122       9.105129      -0.860137       9.897665          -0.002058
           87              C      25.885085      12.893896       4.601312       0.115914      24.987683 0.30048013E+03  0.64998370E+04                                 7.560555                            5.825268       0.308418       2.110926                    0.999862      26.134340      74.236225       0.668609       0.423494      -1.050156       0.009098      -0.014491      -0.045162       0.048295       0.004099       0.015856      -0.008935      -0.079491       0.040852      -0.050929       0.014440       0.036488              8.596153      10.444981       0.005261      -0.157531       4.670894       2.002497      10.672585          -0.002093
           88              C      16.850139      11.779296      14.242430       0.116086      24.985497 0.30048505E+03  0.64999661E+04                                 7.560450                            5.825668       0.308293       2.110906                    0.999862      26.132093      74.229824       0.668525       0.423545      -1.050124       0.028543       0.036214       0.014529       0.048346      -0.015968       0.001702       0.034673       0.043760      -0.039595      -0.050976       0.014507       0.036468              8.595921       6.783327       2.930571       1.910135       9.270099      -0.918968       9.734337           0.002107
           89              C      10.946184       7.128374       6.358151       0.116163      24.981842 0.30039860E+03  0.64976336E+04                                 7.559233                            5.824335       0.308778       2.111042                    0.999862      26.131223      74.224896       0.668687       0.423473      -1.050168      -0.008123      -0.037652       0.029317       0.048406      -0.010491      -0.030554       0.000359      -0.003825      -0.110605      -0.050976       0.014627       0.036349              8.594603       6.117833       2.394399       1.807536       9.769357      -1.411303       9.896619           0.001713
           90              C      31.789040      18.862073      10.622712       0.116101      24.985798 0.30049454E+03  0.65001855E+04                                 7.560310                            5.825631       0.308720       2.111007                    0.999862      26.132251      74.228963       0.668554       0.423526      -1.050142       0.045687       0.015938       0.001360       0.048406       0.032840       0.000071       0.001693      -0.000042       0.108768      -0.050983       0.014640       0.036343              8.595711      11.186095       0.278836       0.313154      10.521774       0.114330       4.079264          -0.001675
           91              C      29.637360      16.302546      14.242430       0.116025      24.985026 0.30047124E+03  0.64995233E+04                                 7.560059                            5.825318       0.308746       2.111063                    0.999862      26.131216      74.223917       0.668590       0.423514      -1.050155      -0.045604       0.006600       0.014503       0.048307      -0.010968      -0.030838      -0.015815      -0.049447      -0.039524      -0.050900       0.014507       0.036393              8.595456      11.186268      -0.388581      -0.159178       4.866737       2.113500       9.733363          -0.002049
           92              C      15.379416       8.370647       4.601312       0.116022      24.984688 0.30044132E+03  0.64987586E+04                                 7.559926                            5.824876       0.308715       2.111046                    0.999862      26.131798      74.226558       0.668637       0.423492      -1.050162       0.008042       0.015121      -0.045195       0.048331       0.032323      -0.000248       0.018240       0.046802       0.041032      -0.050935       0.014528       0.036407              8.595374       6.118475      -2.502710      -1.655022       8.996499      -1.137772      10.671147          -0.002041
           93              C      28.101700       9.915888      14.242430       0.116040      24.984129 0.30043259E+03  0.64985241E+04                                 7.559819                            5.824788       0.308722       2.111055                    0.999862      26.131430      74.225308       0.668642       0.423491      -1.050162       0.017104      -0.042816       0.014500       0.048332       0.026917       0.029144      -0.018818       0.005738      -0.039477      -0.050942       0.014527       0.036415              8.595261       6.109402      -2.541592      -1.750424       9.942639      -1.195781       9.733743          -0.002050
           94              C      15.774300      16.733187       4.601312       0.116144      24.984453 0.30045761E+03  0.64991897E+04                                 7.559985                            5.825172       0.308739       2.111030                    0.999862      26.131373      74.225455       0.668597       0.423512      -1.050151      -0.017114      -0.000526      -0.045287       0.048415      -0.036479      -0.015665      -0.009401       0.032534       0.041320      -0.051035       0.014657       0.036378              8.595428       6.109765       2.497703       1.812921       9.005629      -0.863990      10.670889           0.001743
           95              C      19.066755      13.515033       6.358151       0.116086      24.986766 0.30050749E+03  0.65005385E+04                                 7.560559                            5.825792       0.308732       2.111006                    0.999862      26.132665      74.230668       0.668538       0.423532      -1.050138       0.036645       0.011807       0.029353       0.048413       0.006875       0.014976      -0.026664      -0.016247      -0.110766      -0.051030       0.014657       0.036373              8.596005      10.930087       0.383327       0.317392       4.958238       2.271820       9.899690          -0.001658
           96              C      24.809245      10.499533      10.622712       0.115943      24.987682 0.30048150E+03  0.64998626E+04                                 7.560496                            5.825228       0.308647       2.110977                    0.999862      26.134235      74.235478       0.668621       0.423486      -1.050162      -0.036572       0.031604       0.001363       0.048355      -0.016416      -0.001486      -0.000777       0.056802       0.109016      -0.050988       0.014565       0.036423              8.596101      10.932318      -0.428032      -0.255883      10.776926       0.214059       4.079059          -0.002062
           97              C      12.086960       8.729345       3.457791       0.116126      24.984454 0.30046444E+03  0.64993508E+04                                 7.559839                            5.825182       0.308812       2.111044                    0.999862      26.131592      74.225265       0.668609       0.423504      -1.050160      -0.045689       0.015940       0.001342       0.048408      -0.032850      -0.000082       0.001700      -0.000050       0.108798      -0.050998       0.014643       0.036354              8.595087      11.185501      -0.279866      -0.313246      10.520784       0.114401       4.078976           0.001675
           98              C      32.929816      17.261102      13.523072       0.116142      24.982934 0.30040787E+03  0.64979051E+04                                 7.559538                            5.824444       0.308801       2.111043                    0.999862      26.131807      74.227737       0.668675       0.423476      -1.050163       0.008105      -0.037661       0.029310       0.048405       0.010472       0.030548       0.000338      -0.003839      -0.110566      -0.050964       0.014649       0.036316              8.595090       6.118234      -2.394614      -1.807804       9.769844      -1.411205       9.897192          -0.001713
           99              C      28.496584      18.503375      11.766233       0.115993      24.984967 0.30044669E+03  0.64989070E+04                                 7.559921                            5.824884       0.308688       2.111025                    0.999862      26.132345      74.228415       0.668644       0.423485      -1.050165      -0.008026       0.015115      -0.045202       0.048333      -0.032336       0.000244       0.018232       0.046815       0.041035      -0.050944       0.014526       0.036418              8.595368       6.118408       2.502642       1.655057       8.996421      -1.137821      10.671275           0.002040
          100              C      14.238640       6.169818       7.077509       0.115999      24.986141 0.30050137E+03  0.65003305E+04                                 7.560335                            5.825687       0.308809       2.111067                    0.999862      26.131881      74.226419       0.668556       0.423525      -1.050150       0.045610       0.006582       0.014516       0.048315       0.010967       0.030832      -0.015814      -0.049426      -0.039550      -0.050890       0.014504       0.036386              8.595721      11.186443       0.388166       0.158329       4.866920       2.113507       9.733800           0.002048
          101              C      16.034045       8.448669      13.523072       0.116099      24.983636 0.30043064E+03  0.64984750E+04                                 7.559573                            5.824674       0.308823       2.111043                    0.999862      26.131946      74.226871       0.668665       0.423477      -1.050170      -0.036645       0.011827       0.029341       0.048411      -0.006891      -0.014991      -0.026662      -0.016242      -0.110749      -0.051034       0.014665       0.036369              8.594879      10.930682      -0.383860      -0.318292       4.957269       2.270992       9.896685           0.001654
          102              C      27.841955      15.565897       3.457791       0.115975      24.988398 0.30053002E+03  0.65011160E+04                                 7.560885                            5.826018       0.308737       2.111025                    0.999862      26.133024      74.231020       0.668527       0.423533      -1.050143       0.036573       0.031600       0.001368       0.048353       0.016409       0.001473      -0.000774       0.056781       0.109068      -0.050984       0.014545       0.036439              8.596388      10.930798       0.427168       0.255656      10.778894       0.214047       4.079473           0.002064
          103              C      24.549500      14.982252       7.077509       0.115987      24.987212 0.30049851E+03  0.65002772E+04                                 7.560510                            5.825579       0.308719       2.111023                    0.999862      26.132864      74.230158       0.668574       0.423513      -1.050153      -0.017126      -0.042815       0.014513       0.048343      -0.026924      -0.029159      -0.018816       0.005715      -0.039503      -0.050958       0.014531       0.036427              8.595991       6.110302       2.542133       1.750857       9.943384      -1.194963       9.734287           0.002055
          104              C      19.326500      11.666823      11.766233       0.116094      24.985170 0.30043826E+03  0.64987338E+04                                 7.560036                            5.824776       0.308724       2.110997                    0.999862      26.133161      74.232829       0.668649       0.423482      -1.050159       0.017123      -0.000531      -0.045290       0.048422       0.036454       0.015646      -0.009413       0.032526       0.041381      -0.051020       0.014683       0.036336              8.595708       6.109557      -2.497609      -1.812764       9.005788      -0.864805      10.671780          -0.001745
          105              C      18.250661      16.845660       7.077509       0.116041      24.985340 0.30044188E+03  0.64988511E+04                                 7.560146                            5.824895       0.308343       2.110896                    0.999862      26.133570      74.234930       0.668626       0.423494      -1.050148      -0.028540       0.036221       0.014537       0.048351       0.015925      -0.001729       0.034674       0.043746      -0.039639      -0.050971       0.014547       0.036424              8.595742       6.783788      -2.930891      -1.911306       9.269105      -0.917544       9.734334          -0.002108
          106              C      26.766115       7.827532      11.766233       0.115911      24.989657 0.30052788E+03  0.65011054E+04                                 7.561156                            5.825962       0.308401       2.110922                    0.999862      26.134483      74.237130       0.668531       0.423528      -1.050138      -0.009104      -0.014494      -0.045163       0.048298      -0.004112      -0.015866      -0.008936      -0.079504       0.040810      -0.050936       0.014438       0.036498              8.596826      10.446704      -0.005084       0.158309       4.671294       2.002364      10.672481           0.002097
          107              C      25.625339      12.287959      13.523072       0.115978      24.987175 0.30051388E+03  0.65006643E+04                                 7.560537                            5.825794       0.308789       2.111048                    0.999862      26.132393      74.228064       0.668553       0.423523      -1.050152       0.028523       0.025758       0.029314       0.048336      -0.003689      -0.015589       0.026287       0.020111      -0.110468      -0.050936       0.014522       0.036415              8.595971       6.783203       2.777499       2.126313       9.104927      -0.860917       9.899782           0.002061
          108              C      17.109885      13.702488       3.457791       0.115959      24.984766 0.30044372E+03  0.64988285E+04                                 7.559926                            5.824902       0.308505       2.110993                    0.999861      26.132191      74.227960       0.668635       0.423492      -1.050161       0.009088      -0.047369       0.001415       0.048254       0.016291      -0.001438      -0.000878      -0.056616       0.109199      -0.050876       0.014394       0.036483              8.595365      10.444099      -0.147269       0.057474      11.263147      -0.328583       4.078848           0.002061
          109              C      17.109885      11.629332       3.707130       0.115927      24.989019 0.30052044E+03  0.65008940E+04                                 7.561009                            5.825887       0.308417       2.110935                    0.999861      26.133970      74.234999       0.668537       0.423527      -1.050140       0.009104       0.047408      -0.001389       0.048294      -0.016330       0.001411      -0.000872      -0.056679       0.109280      -0.050936       0.014428       0.036508              8.596614      10.446366       0.147552      -0.057567      11.264011      -0.328592       4.079464           0.002095
          110              C       8.074939       2.911133       7.971691       0.116048      24.985169 0.30043991E+03  0.64987950E+04                                 7.560116                            5.824880       0.308343       2.110900                    0.999862      26.133387      74.234230       0.668626       0.423494      -1.050148       0.028548      -0.025772      -0.029298       0.048349       0.003679       0.015591       0.026324       0.020127      -0.110489      -0.050970       0.014545       0.036425              8.595705       6.783766      -2.778949      -2.126159       9.105900      -0.859849       9.897449          -0.002108
          111              C       9.215715       7.371560       9.728530       0.115940      24.985494 0.30045240E+03  0.64990728E+04                                 7.560089                            5.824989       0.308488       2.110978                    0.999862      26.132750      74.230230       0.668628       0.423493      -1.050159      -0.009089       0.014456       0.045135       0.048257       0.004074       0.015839      -0.008937      -0.079430       0.040764      -0.050877       0.014404       0.036473              8.595599      10.444466       0.005103      -0.157996       4.670663       2.002295      10.671668           0.002062
          112              C      18.250661       8.486160       0.087412       0.115970      24.987451 0.30051739E+03  0.65007646E+04                                 7.560603                            5.825833       0.308773       2.111039                    0.999862      26.132642      74.229108       0.668549       0.423524      -1.050150      -0.028515      -0.036231      -0.014518       0.048338      -0.015926       0.001719       0.034645       0.043751      -0.039554      -0.050938       0.014525       0.036413              8.596051       6.783250       2.930573       1.909878       9.270465      -0.919442       9.734438           0.002061
          113              C      24.154616      13.137082       7.971691       0.115997      24.984779 0.30044440E+03  0.64988395E+04                                 7.559864                            5.824849       0.308704       2.111031                    0.999862      26.132196      74.227675       0.668648       0.423484      -1.050167       0.008023       0.037580      -0.029313       0.048331      -0.010551      -0.030567       0.000374      -0.003691      -0.110464      -0.050941       0.014523       0.036418              8.595290       6.118356       2.394609       1.807785       9.769980      -1.411324       9.897534           0.002044
          114              C       3.311760       1.403383       3.707130       0.116019      24.985452 0.30049306E+03  0.65000958E+04                                 7.560191                            5.825611       0.308820       2.111081                    0.999862      26.131270      74.224000       0.668561       0.423526      -1.050151      -0.045608      -0.015876      -0.001373       0.048312       0.032720       0.000061       0.001682       0.000046       0.108928      -0.050890       0.014496       0.036394              8.595520      11.186174       0.278687       0.313188      10.521186       0.114318       4.079201           0.002051
          115              C       5.463440       3.962910       0.087412       0.116105      24.985186 0.30047352E+03  0.64996051E+04                                 7.559992                            5.825266       0.308808       2.111032                    0.999862      26.132209      74.227676       0.668604       0.423503      -1.050159       0.045692      -0.006574      -0.014585       0.048412      -0.011031      -0.030947      -0.015763      -0.049432      -0.039409      -0.050998       0.014653       0.036345              8.595297      11.185774      -0.388618      -0.159419       4.866735       2.113521       9.733382           0.001675
          116              C      19.721384      11.894809       9.728530       0.116135      24.983207 0.30041123E+03  0.64979985E+04                                 7.559601                            5.824482       0.308797       2.111039                    0.999862      26.131987      74.228458       0.668672       0.423477      -1.050162      -0.008107      -0.015086       0.045276       0.048407       0.032290      -0.000314       0.018243       0.046799       0.041335      -0.050967       0.014652       0.036315              8.595175       6.118292      -2.502666      -1.655070       8.996175      -1.137646      10.671058          -0.001716
          117              C       6.999100      10.349568       0.087412       0.116090      24.985266 0.30043981E+03  0.64987768E+04                                 7.560050                            5.824787       0.308728       2.110995                    0.999862      26.133286      74.233270       0.668649       0.423481      -1.050159      -0.017129       0.042874      -0.014600       0.048423       0.026903       0.029155      -0.018935       0.005588      -0.039420      -0.051022       0.014684       0.036337              8.595715       6.109554      -2.541621      -1.750498       9.943128      -1.196235       9.734463          -0.001744
          118              C      19.326500       3.532269       9.728530       0.115989      24.987242 0.30049854E+03  0.65002794E+04                                 7.560531                            5.825589       0.308705       2.111020                    0.999862      26.132820      74.230089       0.668571       0.423515      -1.050152       0.017120       0.000594       0.045205       0.048342      -0.036466      -0.015666      -0.009330       0.032560       0.041016      -0.050958       0.014531       0.036427              8.596027       6.110327       2.498128       1.813127       9.006507      -0.863710      10.671248           0.002053
          119              C      16.034045       6.750423       7.971691       0.115960      24.988972 0.30053709E+03  0.65013136E+04                                 7.561008                            5.826086       0.308723       2.111013                    0.999862      26.133474      74.232785       0.668523       0.423533      -1.050142      -0.036576      -0.011829      -0.029333       0.048354       0.006861       0.014985      -0.026659      -0.016432      -0.110590      -0.050981       0.014551       0.036431              8.596562      10.931059       0.383427       0.317497       4.958466       2.271962       9.900161           0.002061
          120              C      10.291555       9.765923       3.707130       0.116112      24.983216 0.30042567E+03  0.64983363E+04                                 7.559489                            5.824632       0.308823       2.111049                    0.999862      26.131604      74.225566       0.668667       0.423478      -1.050170       0.036642      -0.031607      -0.001364       0.048410      -0.016424      -0.001499      -0.000781       0.056962       0.108874      -0.051038       0.014660       0.036378              8.594753      10.930488      -0.428060      -0.255801      10.775120       0.214011       4.078649           0.001656
          121              N      22.694949      10.268405      10.829205      -0.175171      40.973701 0.51327342E+03  0.12423296E+05                                10.120465                            7.382862       0.036183       2.016204                    0.999722      28.496661      79.820909       0.635457       0.398228      -1.089593       0.150853      -0.001671      -0.019836       0.152161      -0.040028       0.007209       0.011718      -0.056646      -0.084498      -0.043997      -0.019677       0.063674             12.496557      17.221957       3.215584      -0.245895      15.281236       0.150716       4.986478          -0.034742
          122              N      19.024458       3.685577       1.679028      -0.174959      40.963758 0.51314104E+03  0.12419170E+05                                10.118431                            7.381595       0.036933       2.016473                    0.999723      28.493239      79.805805       0.635558       0.398194      -1.089627       0.015159       0.097559      -0.115692       0.152093      -0.040759       0.006631       0.011297      -0.057847      -0.078907      -0.043960      -0.019721       0.063681             12.493647       8.274764      -2.733815      -4.451769      11.391509      -1.635607      17.814669          -0.033678
          123              N       7.301142       2.811528       2.915120      -0.175500      40.980670 0.51337340E+03  0.12426325E+05                                10.121633                            7.383571       0.035954       2.016087                    0.999722      28.500216      79.832903       0.635427       0.398227      -1.089594      -0.015304      -0.076755       0.130566       0.152227       0.007242       0.040688       0.030384      -0.004095       0.082123      -0.044083      -0.019669       0.063753             12.498214       8.277079       5.110242       1.093519      16.079146      -3.293292      13.138419           0.036986
          124              N      21.181051      13.632674       6.071411      -0.175086      40.959445 0.51308374E+03  0.12417354E+05                                10.117691                            7.381145       0.036627       2.016424                    0.999722      28.491283      79.797225       0.635587       0.398190      -1.089637      -0.150788      -0.019289       0.004997       0.152099       0.006480       0.040075       0.031433      -0.001223       0.082035      -0.044048      -0.019714       0.063762             12.492882      17.215629      -0.840169      -3.113556       6.223625       3.351756      14.039393          -0.035641
          125              N      20.005174      12.079732       1.679028      -0.174770      40.951765 0.51299293E+03  0.12414464E+05                                10.115720                            7.380002       0.037301       2.016603                    0.999723      28.489676      79.787508       0.635707       0.398137      -1.089686       0.076947      -0.061830      -0.115606       0.152015      -0.004680       0.006504      -0.011339       0.099521      -0.078767      -0.043915      -0.019749       0.063665             12.489891      12.977109       0.017160       0.808976       6.684500       4.671189      17.808066          -0.032789
          126              N      23.870826       5.609580      10.829205      -0.174843      40.947769 0.51292792E+03  0.12412496E+05                                10.115296                            7.379661       0.037101       2.016609                    0.999722      28.487184      79.779228       0.635705       0.398151      -1.089677      -0.076918      -0.129612      -0.019815       0.152014      -0.004697       0.006563      -0.012148       0.097531      -0.085290      -0.044018      -0.019749       0.063767             12.489605      12.974897      -0.768637       0.253317      19.509608       0.137377       4.984311          -0.034726
          127              N       9.990916       5.238519       6.071411      -0.175250      40.968463 0.51321110E+03  0.12421240E+05                                10.119071                            7.381981       0.036477       2.016291                    0.999723      28.495742      79.812996       0.635559       0.398181      -1.089640       0.058761       0.140244       0.005073       0.152142      -0.003772       0.007150      -0.050456      -0.010693       0.081849      -0.044051      -0.019719       0.063770             12.494764       9.700298       5.180733       4.459471      13.743085       1.019723      14.040908           0.035945
          128              N      16.334684       7.470354       2.915120      -0.174951      40.962749 0.51312955E+03  0.12418806E+05                                10.118236                            7.381497       0.036963       2.016487                    0.999723      28.492880      79.804194       0.635565       0.398193      -1.089630      -0.058715       0.051410       0.130538       0.152088      -0.005469       0.005902      -0.050332      -0.010614       0.082131      -0.043962      -0.019718       0.063681             12.493338       9.698984      -5.930624      -3.396538      14.647954       0.698270      13.133078          -0.033700
          129              N      17.091633       3.927445       6.071411      -0.174958      40.963121 0.51313361E+03  0.12418939E+05                                10.118332                            7.381552       0.037006       2.016500                    0.999723      28.492976      79.804786       0.635559       0.398195      -1.089627       0.092070      -0.120954       0.004958       0.152090      -0.002798      -0.047205       0.019018       0.011863       0.081694      -0.043963      -0.019728       0.063690             12.493487       8.244767      -4.339550      -1.347040      15.194797      -4.371511      14.040898          -0.033685
          130              N      24.627774      12.516756       2.915120      -0.175098      40.977552 0.51333516E+03  0.12425197E+05                                10.120940                            7.383210       0.036346       2.016195                    0.999722      28.499099      79.829731       0.635453       0.398218      -1.089597       0.073965       0.025168       0.130578       0.152167      -0.001898      -0.046479       0.019976       0.014351       0.082256      -0.043911      -0.019663       0.063574             12.497063      18.551305       0.823176       2.305476       5.801744       2.593651      13.138139          -0.034676
          131              N       9.233967       7.033329       1.679028      -0.175384      40.982093 0.51340503E+03  0.12427298E+05                                10.121626                            7.383619       0.036254       2.016127                    0.999722      28.501877      79.838557       0.635448       0.398208      -1.089605      -0.092096      -0.035563      -0.115897       0.152245       0.045365      -0.013144       0.000224      -0.041549      -0.079224      -0.043988      -0.019649       0.063637             12.498203       8.247641       2.717016       3.645136      11.424103      -3.037768      17.822866           0.035032
          132              N      19.248226       6.920653      10.829205      -0.174928      40.969117 0.51322559E+03  0.12421760E+05                                10.119117                            7.382082       0.036804       2.016352                    0.999722      28.496609      79.817664       0.635551       0.398181      -1.089633      -0.073858       0.131483      -0.019759       0.152096       0.044411      -0.013709       0.000342      -0.041026      -0.084521      -0.043873      -0.019691       0.063564             12.494534      18.547818      -2.445425      -0.007737      13.949910      -0.288290       4.985873          -0.033658
          133              N      19.248226       8.278439      10.665558      -0.175093      40.978077 0.51333860E+03  0.12425325E+05                                10.121090                            7.383268       0.036315       2.016186                    0.999722      28.499218      79.830715       0.635445       0.398221      -1.089593      -0.073963      -0.131500       0.019799       0.152167      -0.044452       0.013703       0.000358      -0.041138      -0.084239      -0.043911      -0.019665       0.063575             12.497337      18.551859       2.448057       0.007604      13.953399      -0.288328       4.986752          -0.034685
          134              N      18.009167       3.099399       5.485893      -0.174956      40.962538 0.51312585E+03  0.12418682E+05                                10.118151                            7.381431       0.037036       2.016509                    0.999723      28.492836      79.803699       0.635574       0.398188      -1.089634      -0.092068       0.035648       0.115694       0.152093      -0.045436       0.013099       0.000088      -0.041671      -0.078904      -0.043962      -0.019727       0.063688             12.493256       8.244612      -2.716448      -3.642267      11.421221      -3.037389      17.813937          -0.033682
          135              N      24.627774      12.815064       4.249801      -0.174912      40.967433 0.51320675E+03  0.12421150E+05                                10.118731                            7.381878       0.036875       2.016379                    0.999722      28.496077      79.814851       0.635571       0.398174      -1.089642       0.073862      -0.025200      -0.130551       0.152099       0.001879       0.046442       0.019990       0.014550       0.082228      -0.043873      -0.019690       0.063563             12.493935      18.546733      -0.822382      -2.302824       5.800476       2.592789      13.134597          -0.033641
          136              N       8.316433       6.205283       1.093510      -0.175365      40.981496 0.51339709E+03  0.12427064E+05                                10.121566                            7.383591       0.036277       2.016141                    0.999722      28.501594      79.837767       0.635445       0.398211      -1.089603       0.092098       0.121119      -0.005107       0.152243       0.002732       0.047153       0.019153       0.011987       0.081383      -0.043989      -0.019650       0.063639             12.498105       8.247605       4.342301       1.346616      15.202368      -4.373544      14.044343           0.035035
          137              N      10.249258       6.447151       5.485893      -0.175509      40.981543 0.51338402E+03  0.12426655E+05                                10.121783                            7.383645       0.035966       2.016086                    0.999722      28.500578      79.834315       0.635424       0.398227      -1.089593       0.015302      -0.097517       0.115892       0.152232       0.040777      -0.006732       0.011371      -0.057872      -0.079196      -0.044083      -0.019670       0.063753             12.498461       8.277239       2.734427       4.453654      11.395316      -1.637244      17.822827           0.036986
          138              N      22.694949       4.930687      10.665558      -0.175075      40.959511 0.51308125E+03  0.12417294E+05                                10.117739                            7.381144       0.036579       2.016410                    0.999722      28.491234      79.797407       0.635584       0.398192      -1.089635       0.150783       0.001722       0.019850       0.152093       0.039942      -0.007249       0.011749      -0.056898      -0.084996      -0.044047      -0.019716       0.063763             12.493000      17.215789      -3.215597       0.245735      15.277860       0.150663       4.985351          -0.035656
          139              N      21.181051      11.699146       1.093510      -0.175169      40.973299 0.51327047E+03  0.12423190E+05                                10.120355                            7.382815       0.036252       2.016226                    0.999722      28.496575      79.820197       0.635463       0.398225      -1.089597      -0.150856       0.019259      -0.005040       0.152164      -0.006547      -0.040142       0.031292      -0.001281       0.081593      -0.043997      -0.019677       0.063674             12.496368      17.221693       0.840009       3.113579       6.225000       3.352486      14.042411          -0.034741
          140              N      16.076342       7.321200       4.249801      -0.174937      40.962675 0.51312765E+03  0.12418758E+05                                10.118248                            7.381500       0.036919       2.016475                    0.999723      28.492811      79.804184       0.635562       0.398194      -1.089628      -0.015161       0.076553      -0.130538       0.152087      -0.007332      -0.040638       0.030276      -0.004163       0.082138      -0.043961      -0.019721       0.063682             12.493356       8.274574      -5.108227      -1.093570      16.072422      -3.290647      13.133073          -0.033680
          141              N      18.766116       4.894209       1.093510      -0.174950      40.963194 0.51313463E+03  0.12418971E+05                                10.118346                            7.381555       0.036987       2.016494                    0.999723      28.493013      79.804937       0.635559       0.398195      -1.089627       0.058713      -0.140213      -0.004958       0.152090       0.003738      -0.007125      -0.050386      -0.010766       0.081685      -0.043963      -0.019720       0.063683             12.493516       9.699124      -5.179237      -4.459395      13.740430       1.019257      14.040995          -0.033702
          142              N       7.559484       2.662374       4.249801      -0.175233      40.967193 0.51319469E+03  0.12420721E+05                                10.118796                            7.381818       0.036488       2.016299                    0.999723      28.495290      79.810857       0.635573       0.398177      -1.089645      -0.058763      -0.051528      -0.130530       0.152139       0.005482      -0.005942      -0.050424      -0.010604       0.082111      -0.044051      -0.019719       0.063769             12.494366       9.699982       5.931074       3.397840      14.648208       0.699468      13.134907           0.035943
          143              N      20.005174      13.252088       5.485893      -0.174847      40.947020 0.51292116E+03  0.12412257E+05                                10.115063                            7.379538       0.037177       2.016631                    0.999722      28.487042      79.777845       0.635722       0.398143      -1.089685       0.076921       0.061885       0.115599       0.152019       0.004623      -0.006618      -0.011372       0.099721      -0.078704      -0.044017      -0.019748       0.063765             12.489253      12.974510      -0.017383      -0.809096       6.684430       4.671554      17.808817          -0.034725
          144              N      23.870826       9.589512      10.665558      -0.174749      40.951755 0.51299005E+03  0.12414401E+05                                10.115797                            7.380033       0.037254       2.016594                    0.999722      28.489548      79.787675       0.635697       0.398143      -1.089680      -0.076945       0.129600       0.019761       0.152011       0.004571      -0.006579      -0.012081       0.097429      -0.085073      -0.043918      -0.019752       0.063669             12.490026      12.977297       0.768431      -0.253483      19.508326       0.137349       4.984455          -0.032785
          145              N      12.405851       9.997051       3.500637      -0.175078      40.957901 0.51306392E+03  0.12416679E+05                                10.117231                            7.380887       0.036721       2.016458                    0.999722      28.490472      79.792735       0.635617       0.398178      -1.089652      -0.150788       0.001723       0.019838       0.152097      -0.039951       0.007243       0.011753      -0.056905      -0.084950      -0.044050      -0.019716       0.063766             12.492082      17.214717       3.214532      -0.245792      15.276429       0.150690       4.985101           0.035647
          146              N      16.076342      16.579879      12.650814      -0.175492      40.987487 0.51344111E+03  0.12428615E+05                                10.123442                            7.384493       0.035614       2.015981                    0.999722      28.501916      79.844805       0.635319       0.398274      -1.089540      -0.015309      -0.097522       0.115865       0.152216      -0.040826       0.006704       0.011365      -0.057907      -0.079145      -0.044096      -0.019700       0.063796             12.500920       8.278921      -2.735056      -4.455036      11.397150      -1.637203      17.826690          -0.036982
          147              N      27.799658      17.453928      11.414722      -0.174940      40.960453 0.51310491E+03  0.12418001E+05                                10.117685                            7.381213       0.036752       2.016418                    0.999723      28.492345      79.800766       0.635594       0.398181      -1.089643       0.015156       0.076529      -0.130543       0.152078       0.007309       0.040618       0.030290      -0.004125       0.082061      -0.043954      -0.019702       0.063656             12.492584       8.274000       5.107726       1.093570      16.071198      -3.290471      13.132553           0.033675
          148              N      13.919749       6.632782       8.258431      -0.175170      40.972714 0.51326795E+03  0.12423139E+05                                10.120332                            7.382846       0.036177       2.016202                    0.999722      28.496670      79.821023       0.635454       0.398231      -1.089591       0.150853       0.019243      -0.005023       0.152158       0.006541       0.040127       0.031287      -0.001307       0.081598      -0.043989      -0.019669       0.063658             12.496338      17.221542      -0.840306      -3.114151       6.225018       3.352472      14.042453           0.034728
          149              N      15.095626       8.185724      12.650814      -0.174822      40.945703 0.51290366E+03  0.12411720E+05                                10.114893                            7.379477       0.037110       2.016624                    0.999722      28.486312      79.775286       0.635716       0.398150      -1.089681      -0.076914       0.061901       0.115586       0.152012      -0.004632       0.006609      -0.011375       0.099723      -0.078733      -0.044020      -0.019751       0.063771             12.488787      12.975466       0.017292       0.809196       6.684038       4.670902      17.806857           0.034721
          150              N      11.229974      14.655876       3.500637      -0.174743      40.948161 0.51295377E+03  0.12413236E+05                                10.115014                            7.379648       0.037369       2.016641                    0.999723      28.488497      79.782368       0.635733       0.398129      -1.089695       0.076941       0.129603       0.019762       0.152011      -0.004580       0.006573      -0.012075       0.097436      -0.084993      -0.043912      -0.019747       0.063660             12.488893      12.975055      -0.767859       0.253341      19.507421       0.137381       4.984202           0.032784
          151              N      25.109884      15.026937       8.258431      -0.174948      40.960485 0.51310372E+03  0.12417936E+05                                10.117580                            7.381122       0.036866       2.016454                    0.999723      28.492186      79.799583       0.635610       0.398172      -1.089652      -0.058719      -0.140200      -0.004925       0.152080      -0.003783       0.007106      -0.050369      -0.010718       0.081685      -0.043958      -0.019702       0.063660             12.492513       9.698533       5.179349       4.458621      13.740225       1.019356      14.038780           0.033690
          152              N      18.766116      12.795102      11.414722      -0.175258      40.975715 0.51328602E+03  0.12423752E+05                                10.120966                            7.382966       0.036125       2.016173                    0.999722      28.497891      79.826409       0.635447       0.398230      -1.089586       0.058754      -0.051508      -0.130536       0.152134      -0.005536       0.005913      -0.050442      -0.010645       0.082125      -0.044060      -0.019737       0.063797             12.497545       9.702334      -5.933327      -3.398077      14.653175       0.699044      13.137126          -0.035938
          153              N      18.009167      16.338011       8.258431      -0.175352      40.988729 0.51346869E+03  0.12429476E+05                                10.123491                            7.384603       0.035873       2.016015                    0.999722      28.503268      79.849778       0.635325       0.398265      -1.089545      -0.092090       0.121103      -0.005091       0.152225      -0.002766      -0.047192       0.019136       0.011948       0.081459      -0.044003      -0.019680       0.063683             12.500778       8.249194      -4.342916      -1.347540      15.204764      -4.374495      14.048377          -0.035020
          154              N      10.473026       7.748700      11.414722      -0.174933      40.967984 0.51321151E+03  0.12421274E+05                                10.118730                            7.381839       0.036895       2.016381                    0.999722      28.496118      79.814562       0.635583       0.398166      -1.089649      -0.073856      -0.025204      -0.130559       0.152104      -0.001886      -0.046451       0.019992       0.014550       0.082191      -0.043877      -0.019690       0.063567             12.494035      18.546854       0.822636       2.303850       5.800546       2.592829      13.134706           0.033644
          155              N      25.866833      13.232127      12.650814      -0.174922      40.957714 0.51307312E+03  0.12417015E+05                                10.117153                            7.380923       0.036826       2.016454                    0.999723      28.491453      79.797052       0.635616       0.398174      -1.089649       0.092061       0.035657       0.115667       0.152071       0.045392      -0.013129       0.000088      -0.041645      -0.078999      -0.043952      -0.019709       0.063661             12.491901       8.243873       2.715820       3.642460      11.419247      -3.036397      17.812582           0.033677
          156              N      15.852574      13.344803       3.500637      -0.175115      40.977340 0.51333804E+03  0.12425271E+05                                10.120887                            7.383226       0.036420       2.016214                    0.999722      28.499356      79.830181       0.635453       0.398217      -1.089599       0.073968      -0.131509       0.019804       0.152178       0.044441      -0.013707       0.000357      -0.041133      -0.084200      -0.043906      -0.019652       0.063558             12.496882      18.551444      -2.447019      -0.007705      13.952566      -0.288318       4.986634           0.034678
          157              N      15.852574      11.987017       3.664284      -0.174922      40.966288 0.51319339E+03  0.12420681E+05                                10.118334                            7.381636       0.037022       2.016426                    0.999722      28.495583      79.811638       0.635603       0.398158      -1.089658       0.073863       0.131493      -0.019755       0.152107      -0.044421       0.013705       0.000345      -0.041021      -0.084471      -0.043875      -0.019689       0.063563             12.493418      18.545747       2.446141       0.007634      13.948918      -0.288252       4.985590           0.033651
          158              N      17.091633      17.166057       8.843949      -0.175339      40.987894 0.51345800E+03  0.12429135E+05                                10.123296                            7.384485       0.035875       2.016017                    0.999722      28.502987      79.848359       0.635336       0.398260      -1.089549       0.092097      -0.035561      -0.115869       0.152224      -0.045415       0.013121       0.000207      -0.041598      -0.079174      -0.044003      -0.019682       0.063685             12.500509       8.249054      -2.718061      -3.645290      11.427099      -3.038865      17.825374          -0.035022
          159              N      10.473026       7.450392      10.080041      -0.175107      40.977959 0.51334146E+03  0.12425408E+05                                10.121079                            7.383301       0.036330       2.016186                    0.999722      28.499483      79.831413       0.635442       0.398223      -1.089592      -0.073960       0.025163       0.130590       0.152174       0.001890       0.046469       0.019977       0.014361       0.082231      -0.043907      -0.019654       0.063561             12.497223      18.552106      -0.822957      -2.304558       5.801732       2.593532      13.137832           0.034676
          160              N      26.784367      14.060173      13.236332      -0.174918      40.958528 0.51308287E+03  0.12417327E+05                                10.117335                            7.381028       0.036830       2.016453                    0.999723      28.491725      79.798422       0.635606       0.398178      -1.089645      -0.092053      -0.120943       0.004932       0.152071       0.002752       0.047174       0.019024       0.011918       0.081694      -0.043952      -0.019709       0.063661             12.492163       8.244005       4.339513       1.346345      15.194096      -4.371040      14.038386           0.033676
          161              N      24.851542      13.818305       8.843949      -0.174921      40.959176 0.51308838E+03  0.12417488E+05                                10.117450                            7.381079       0.036786       2.016437                    0.999723      28.491837      79.798710       0.635603       0.398179      -1.089645      -0.015161       0.097567      -0.115665       0.152077       0.040729      -0.006649       0.011312      -0.057804      -0.078982      -0.043953      -0.019704       0.063657             12.492239       8.273793       2.733548       4.450902      11.390666      -1.635702      17.812259           0.033675
          162              N      12.405851      15.334769       3.664284      -0.175163      40.971076 0.51325080E+03  0.12422567E+05                                10.119907                            7.382620       0.036293       2.016241                    0.999722      28.496217      79.818139       0.635480       0.398220      -1.089603      -0.150859      -0.001672      -0.019822       0.152165       0.040014      -0.007208       0.011717      -0.056652      -0.084435      -0.043989      -0.019667       0.063655             12.495696      17.220632      -3.215854       0.245797      15.280173       0.150683       4.986283           0.034733
          163              N      13.919749       8.566310      13.236332      -0.175068      40.959105 0.51307538E+03  0.12417074E+05                                10.117567                            7.381058       0.036619       2.016426                    0.999722      28.490780      79.794989       0.635595       0.398187      -1.089642       0.150785      -0.019275       0.004980       0.152093      -0.006487      -0.040080       0.031437      -0.001240       0.082044      -0.044052      -0.019719       0.063771             12.492600      17.215448       0.839850       3.112842       6.223506       3.351636      14.038847           0.035638
          164              N      19.024458      12.944256      10.080041      -0.175491      40.987090 0.51343555E+03  0.12428433E+05                                10.123335                            7.384419       0.035647       2.015991                    0.999722      28.501805      79.844068       0.635327       0.398270      -1.089544       0.015306      -0.076733       0.130570       0.152219      -0.007289      -0.040727       0.030373      -0.004144       0.082153      -0.044097      -0.019698       0.063794             12.500798       8.278858      -5.111916      -1.093604      16.083158      -3.293928      13.140379          -0.036983
          165              N      16.334684      15.371247      13.236332      -0.175242      40.975484 0.51328261E+03  0.12423658E+05                                10.120961                            7.382966       0.036142       2.016182                    0.999722      28.497755      79.826184       0.635443       0.398232      -1.089583      -0.058759       0.140236       0.005048       0.152133       0.003732      -0.007192      -0.050466      -0.010712       0.081929      -0.044059      -0.019739       0.063798             12.497525       9.702313      -5.181503      -4.461263      13.744968       1.020097      14.045296          -0.035936
          166              N      27.541316      17.603082      10.080041      -0.174944      40.959971 0.51309670E+03  0.12417710E+05                                10.117446                            7.381032       0.036874       2.016456                    0.999723      28.492053      79.798748       0.635620       0.398168      -1.089656       0.058713       0.051380       0.130544       0.152082       0.005441      -0.005931      -0.050328      -0.010601       0.082035      -0.043959      -0.019702       0.063661             12.492347       9.698402       5.929995       3.396860      14.646149       0.698972      13.132490           0.033691
          167              N      15.095626       7.013368       8.843949      -0.174725      40.948098 0.51294919E+03  0.12413119E+05                                10.115062                            7.379645       0.037290       2.016620                    0.999722      28.488378      79.782476       0.635728       0.398133      -1.089691      -0.076942      -0.061836      -0.115596       0.152007       0.004669      -0.006512      -0.011343       0.099506      -0.078812      -0.043913      -0.019752       0.063665             12.489010      12.975222      -0.017119      -0.808450       6.684283       4.671115      17.807525           0.032779
          168              N      11.229974      10.675944       3.664284      -0.174825      40.945017 0.51289793E+03  0.12411512E+05                                10.114681                            7.379374       0.037229       2.016660                    0.999722      28.486163      79.773908       0.635730       0.398143      -1.089689       0.076913      -0.129616      -0.019827       0.152017       0.004684      -0.006571      -0.012146       0.097541      -0.085253      -0.044019      -0.019747       0.063766             12.488453      12.975093       0.768619      -0.253421      19.506292       0.137343       4.983973           0.034726
          169              N      24.328364      11.739779      10.747381      -0.314909      44.846502 0.60009747E+03  0.15082613E+05                                10.734785                            7.978698      -0.204190       1.933924                    0.998312      29.919575      85.015203       0.612601       0.397808      -1.091391      -0.056716      -0.098220      -0.000006       0.113420      -0.040989      -0.003650       0.002113       0.047282       0.029403      -0.052219       0.009265       0.042954             13.206859      13.715203       4.807226       0.347409      19.265901      -0.200516       6.639472           0.017091
          170              N      11.165564       8.752650      14.008854      -0.314892      44.846588 0.60009554E+03  0.15082594E+05                                10.735042                            7.978845      -0.204414       1.933865                    0.998311      29.919215      85.015030       0.612575       0.397824      -1.091378      -0.056730       0.032734       0.092591       0.113414       0.003404       0.027751      -0.027194      -0.035595      -0.076867      -0.052238       0.009274       0.042963             13.207237      11.037476      -3.475967      -5.509625      10.594444       1.918685      17.989790           0.017270
          171              N      15.160036      16.125223       3.582460      -0.315448      44.870130 0.60045153E+03  0.15094078E+05                                10.739221                            7.981561      -0.204823       1.933609                    0.998315      29.929649      85.057320       0.612419       0.397859      -1.091332       0.056797       0.098333      -0.000010       0.113557      -0.027439       0.006048      -0.003482       0.031639       0.124121      -0.052359       0.009460       0.042900             13.212893      11.042320       6.356891       1.440795      18.383201      -0.832500      10.213158           0.022193
          172              N      19.547636      14.045988       7.485909      -0.315611      44.876344 0.60056622E+03  0.15097809E+05                                10.740444                            7.982503      -0.205134       1.933468                    0.998315      29.933203      85.072149       0.612357       0.397877      -1.091311       0.056823      -0.032794      -0.092771       0.113626       0.017040       0.037535      -0.010565       0.011661      -0.077129      -0.052430       0.009514       0.042917             13.214591      13.721957      -1.932288      -4.421509       7.920855       3.814757      18.000961          -0.022483
          173              N      28.322836      16.352196      14.008854      -0.314893      44.846131 0.60009310E+03  0.15082484E+05                                10.734750                            7.978692      -0.204237       1.933911                    0.998312      29.919433      85.014898       0.612598       0.397810      -1.091389       0.056716       0.032747       0.092596       0.113415      -0.017106      -0.037430      -0.010409       0.011861      -0.076834      -0.052223       0.009271       0.042952             13.206767      13.715105       1.929930       4.416414       7.916358       3.812096      17.988837           0.017088
          174              N      15.553164      18.658405      10.747381      -0.315627      44.877439 0.60058029E+03  0.15098263E+05                                10.740633                            7.982600      -0.205119       1.933466                    0.998315      29.933666      85.073979       0.612352       0.397877      -1.091309      -0.056823       0.098400      -0.000007       0.113628       0.041065       0.003552       0.002067       0.047399       0.030074      -0.052426       0.009511       0.042915             13.214897      13.722255      -4.812926      -0.347938      19.279204      -0.200858       6.643231          -0.022485
          175              N      11.165564       6.446442       7.485909      -0.315430      44.869975 0.60044422E+03  0.15093885E+05                                10.739309                            7.981581      -0.204893       1.933592                    0.998315      29.929517      85.057602       0.612409       0.397866      -1.091325      -0.056795      -0.032766      -0.092704       0.113549      -0.003448      -0.027889      -0.027184      -0.035392      -0.077000      -0.052364       0.009467       0.042898             13.213086      11.042497       3.477413       5.513239      10.597752       1.920181      17.999007           0.022191
          176              N      15.160036       9.206597       3.582460      -0.314906      44.846316 0.60009623E+03  0.15082572E+05                                10.734877                            7.978773      -0.204331       1.933889                    0.998311      29.919152      85.013937       0.612589       0.397816      -1.091386       0.056730      -0.098214       0.000003       0.113421       0.027291      -0.006044      -0.003478       0.031472       0.124370      -0.052231       0.009264       0.042967             13.206946      11.037238      -6.352961      -1.440630      18.373541      -0.831792      10.210058           0.017278
          177              N      26.325600      17.505301       7.485909      -0.314875      44.845183 0.60007472E+03  0.15081900E+05                                10.734710                            7.978633      -0.204333       1.933896                    0.998312      29.918614      85.012098       0.612594       0.397817      -1.091385       0.000001       0.065479      -0.092596       0.113409      -0.013700      -0.009690       0.037623       0.023685      -0.076889      -0.052233       0.009273       0.042961             13.206768       7.694731      -1.546068      -1.093241      13.936724      -5.730580      17.988851           0.017082
          178              N       9.168329      12.665910       3.582460      -0.314617      44.833091 0.59989666E+03  0.15076011E+05                                10.732030                            7.976881      -0.203615       1.934170                    0.998308      29.913608      84.988457       0.612738       0.397760      -1.091446      -0.113367       0.000004       0.000004       0.113367       0.000005      -0.000015       0.006936      -0.062805       0.124451      -0.052145       0.009172       0.042972             13.203154      22.034243       0.000136      -0.000108       7.367537       1.663047      10.207683           0.016848
          179              N      17.550400      12.892883      14.008854      -0.315123      44.855621 0.60023804E+03  0.15087155E+05                                10.736535                            7.979781      -0.204565       1.933757                    0.998311      29.923662      85.031966       0.612537       0.397823      -1.091372       0.000001      -0.065548       0.092693       0.113528       0.013643       0.009649       0.037647       0.023684      -0.076921      -0.052262       0.009356       0.042906             13.209551       7.695337       1.545451       1.092822      13.939541      -5.733521      17.993773          -0.017566
          180              N      17.157271       7.599546      10.747381      -0.314617      44.833826 0.59990115E+03  0.15076191E+05                                10.732248                            7.976966      -0.203657       1.934156                    0.998308      29.913858      84.990067       0.612727       0.397765      -1.091439       0.113364      -0.000005      -0.000002       0.113364      -0.000013       0.000010      -0.004288      -0.094563       0.029186      -0.052146       0.009176       0.042970             13.203566      22.035164      -0.000083       0.000164      10.937598       0.400919       6.637936           0.016843
          181              N      10.772436       8.525677       3.582460      -0.315627      44.875412 0.60057542E+03  0.15097948E+05                                10.739917                            7.982394      -0.205072       1.933484                    0.998315      29.932742      85.067816       0.612387       0.397860      -1.091333       0.056823       0.098409      -0.000019       0.113636      -0.041080      -0.003573       0.002071       0.047405       0.030045      -0.052435       0.009497       0.042938             13.213300      13.721354       4.810355       0.347853      19.275870      -0.200730       6.642675           0.022491
          182              N      23.935236      11.512806       0.320988      -0.315460      44.873286 0.60047105E+03  0.15094762E+05                                10.739983                            7.981788      -0.204812       1.933608                    0.998315      29.930404      85.061314       0.612396       0.397869      -1.091320       0.056788      -0.032771      -0.092725       0.113563       0.003424       0.027875      -0.027178      -0.035392      -0.076984      -0.052340       0.009443       0.042897             13.214413      11.043507      -3.478110      -5.514167      10.598887       1.920793      18.000847          -0.022195
          183              N      19.940764       4.140233      10.747381      -0.314906      44.846845 0.60010557E+03  0.15082934E+05                                10.735045                            7.978912      -0.204455       1.933846                    0.998311      29.919758      85.017273       0.612572       0.397824      -1.091376      -0.056720      -0.098222       0.000002       0.113422      -0.027309       0.006036      -0.003476       0.031472       0.124321      -0.052238       0.009289       0.042949             13.207157      11.037494       6.353122       1.440453      18.374031      -0.832004      10.209947          -0.017283
          184              N      15.553164       6.219468       6.843933      -0.314926      44.846403 0.60009456E+03  0.15082547E+05                                10.734805                            7.978659      -0.204113       1.933946                    0.998312      29.919832      85.016419       0.612604       0.397806      -1.091391      -0.056718       0.032737       0.092617       0.113431       0.017092       0.037409      -0.010403       0.011880      -0.076818      -0.052196       0.009259       0.042937             13.207084      13.715034      -1.930532      -4.417938       7.916552       3.812199      17.989667          -0.017102
          185              N       6.777964       3.913260       0.320988      -0.315649      44.876540 0.60058860E+03  0.15098372E+05                                10.740108                            7.982478      -0.205034       1.933489                    0.998315      29.933206      85.069581       0.612383       0.397859      -1.091333      -0.056825      -0.032781      -0.092793       0.113641      -0.017061      -0.037536      -0.010558       0.011687      -0.077113      -0.052428       0.009492       0.042936             13.213637      13.721711       1.931499       4.419548       7.920341       3.814266      17.998858           0.022492
          186              N      19.547636       1.607051       3.582460      -0.314901      44.844864 0.60007541E+03  0.15081924E+05                                10.734522                            7.978516      -0.204129       1.933949                    0.998312      29.919181      85.013765       0.612612       0.397805      -1.091394       0.056717      -0.098229       0.000002       0.113427       0.040971       0.003646       0.002114       0.047283       0.029389      -0.052201       0.009260       0.042941             13.206623      13.714534      -4.808443      -0.347462      19.265804      -0.200650       6.639532          -0.017097
          187              N      23.935236      13.819014       6.843933      -0.314925      44.847389 0.60011691E+03  0.15083267E+05                                10.735058                            7.978941      -0.204403       1.933856                    0.998311      29.920017      85.017708       0.612577       0.397819      -1.091381       0.056718       0.032742       0.092613       0.113429      -0.003411      -0.027757      -0.027184      -0.035592      -0.076848      -0.052236       0.009284       0.042952             13.207134      11.037485       3.475796       5.509598      10.594166       1.918592      17.989750          -0.017274
          188              N      19.940764      11.058859      10.747381      -0.315442      44.872591 0.60045813E+03  0.15094372E+05                                10.739925                            7.981735      -0.204858       1.933600                    0.998314      29.930084      85.060501       0.612394       0.397872      -1.091317      -0.056791       0.098339      -0.000012       0.113559       0.027425      -0.006063      -0.003481       0.031640       0.124092      -0.052343       0.009448       0.042895             13.214370      11.043470      -6.358160      -1.441125      18.385674      -0.832261      10.213967          -0.022195
          189              N       8.775200       2.760155       6.843933      -0.315194      44.859352 0.60029030E+03  0.15088679E+05                                10.736870                            7.979953      -0.204311       1.933814                    0.998311      29.924623      85.033108       0.612556       0.397805      -1.091393       0.000004      -0.065558       0.092721       0.113557      -0.013672      -0.009667       0.037630       0.023667      -0.076885      -0.052236       0.009309       0.042927             13.209933       7.696068      -1.546324      -1.093407      13.940094      -5.732680      17.993635           0.017583
          190              N      25.932471       7.599546      10.747381      -0.314579      44.832699 0.59988261E+03  0.15075651E+05                                10.732199                            7.976938      -0.203825       1.934115                    0.998307      29.913389      84.989303       0.612715       0.397775      -1.091429       0.113357      -0.000001       0.000006       0.113357      -0.000020       0.000006       0.006932      -0.062832       0.124423      -0.052153       0.009190       0.042963             13.203485      22.034988      -0.000183      -0.000494       7.367707       1.663059      10.207759          -0.016842
          191              N      17.550400       7.372573       0.320988      -0.314943      44.846771 0.60010444E+03  0.15082849E+05                                10.734845                            7.978725      -0.204135       1.933935                    0.998312      29.920012      85.016923       0.612602       0.397806      -1.091392       0.000004       0.065490      -0.092623       0.113437       0.013693       0.009681       0.037604       0.023663      -0.076842      -0.052204       0.009268       0.042936             13.207083       7.694316       1.545409       1.092740      13.936978      -5.731909      17.989955          -0.017101
          192              N      17.943529      12.665910       3.582460      -0.314575      44.831768 0.59987545E+03  0.15075388E+05                                10.731963                            7.976846      -0.203799       1.934126                    0.998308      29.913034      84.987381       0.612726       0.397770      -1.091435      -0.113356      -0.000006       0.000003       0.113356      -0.000001      -0.000022      -0.004291      -0.094569       0.029226      -0.052156       0.009188       0.042968             13.203046      22.033998      -0.000549      -0.000026      10.937297       0.400939       6.637843          -0.016844
          193              O      21.938000       7.599546      10.747381      -0.842522      98.726414 0.15226204E+04  0.47858768E+05                                17.455599                           12.318737      -0.541267       1.739878                    0.998657      39.745968     122.574410       0.521392       0.373742      -1.118751       0.000250      -0.000123       0.000005       0.000278      -0.000271      -0.000000       0.000032      -0.001084      -0.725038      -0.241679       0.120234       0.121446             22.845127      30.078747      -0.000679      -0.000002      30.079191      -0.000045       8.377444          -0.256368
          194              O      17.550400       5.066364       3.582460      -0.842289      98.777305 0.15233410E+04  0.47890145E+05                                17.466016                           12.324928      -0.541193       1.739956                    0.998656      39.748918     122.620278       0.521020       0.373941      -1.118530       0.000000      -0.000022       0.000030       0.000037      -0.139751      -0.098814      -0.057130      -0.161366       0.242153      -0.242087       0.120971       0.121116             22.859861      15.620894      -8.358821      -5.910728      25.272717      -3.412345      27.685972          -0.256003
          195              O       8.775200       5.066364       3.582460      -0.842323      98.678727 0.15218857E+04  0.47829502E+05                                17.451094                           12.316575      -0.541755       1.739845                    0.998658      39.734434     122.527547       0.521391       0.373791      -1.118723       0.000002      -0.000076       0.000113       0.000136       0.139720       0.098795      -0.056767      -0.161210       0.241498      -0.241832       0.120638       0.121194             22.838245      15.606816       8.349950       5.904449      25.248564      -3.408868      27.659356           0.262790
          196              O      21.938000      12.665910       3.582460      -0.842525      98.724407 0.15226038E+04  0.47858035E+05                                17.455295                           12.318638      -0.541238       1.739887                    0.998657      39.745849     122.573083       0.521397       0.373740      -1.118754      -0.000250       0.000036       0.000117       0.000278      -0.000091      -0.000258       0.114104       0.321583       0.243012      -0.241646       0.120223       0.121422             22.844525      30.077659      -0.000224      -0.000629      10.788539       6.820021      27.667378          -0.256337
          197              O      13.162800      12.665910       3.582460      -0.842525      98.713673 0.15224609E+04  0.47852132E+05                                17.453700                           12.317837      -0.541192       1.739904                    0.998657      39.744758     122.565501       0.521431       0.373727      -1.118771      -0.000243      -0.000118       0.000005       0.000270       0.000236       0.000000       0.000038      -0.001097      -0.724674      -0.241558       0.120182       0.121376             22.841896      30.074605       0.000427      -0.000011      30.074443      -0.000023       8.376638           0.256309
          198              O      17.550400      15.199092      10.747381      -0.842410      98.772902 0.15232366E+04  0.47886286E+05                                17.467012                           12.325587      -0.541885       1.739790                    0.998658      39.744264     122.607211       0.520935       0.374006      -1.118476       0.000000      -0.000083       0.000118       0.000144      -0.140153      -0.099105      -0.056941      -0.161697       0.242221      -0.242577       0.121004       0.121573             22.861755      15.622192      -8.359957      -5.911338      25.275140      -3.412426      27.687932          -0.262776
          199              O      26.325600      15.199092      10.747381      -0.842362      98.702603 0.15222507E+04  0.47843999E+05                                17.452604                           12.317083      -0.541231       1.739919                    0.998657      39.741979     122.556025       0.521440       0.373732      -1.118764       0.000003      -0.000012       0.000026       0.000028       0.139454       0.098610      -0.057036      -0.161030       0.241677      -0.241590       0.120699       0.120891             22.840492      15.608483       8.351144       5.905131      25.251303      -3.408954      27.661689           0.256035
          200              O      13.162800       7.599546      10.747381      -0.842553      98.720823 0.15225562E+04  0.47856061E+05                                17.454715                           12.318335      -0.541237       1.739885                    0.998657      39.745599     122.570820       0.521411       0.373733      -1.118761       0.000237       0.000035       0.000114       0.000266       0.000080       0.000225       0.114109       0.321541       0.243008      -0.241630       0.120219       0.121411             22.843558      30.076951       0.000130       0.000401      10.788130       6.819517      27.665594           0.256292

******************************************************
Auxiliary information for the entire system
The total spin magnetic moment of the unit cell is   -0.000264
The total net atomic charge of the unit cell is   0.000001
Accuracy of reproducing the electrostatic potential in the unit cell:
  The inner radius (bohr) =    5.0000
  The outer radius (bohr) =   12.0000
  Valid grid points have density less than (e/(bohr^3)) =    0.0001
  The number of valid grid points were=       308104
  The rms potential error without charges in kcal/mol is=      4.14891
  The rms potential error with partial charges in kcal/mol is=      0.48757
  The RRMSE value at monopole order=      0.11752
  The rms potential error with partial charges and cloud penetration in kcal/mol is=      0.48599
  The RRMSE value at monopole order with cloud penetration is=      0.11714
  The rms potential error with partial charges and atomic dipoles in kcal/mol is=      0.48186
  The RRMSE value at dipole order=      0.11614
  The rms potential error with partial charges, atomic dipoles and cloud penetration in kcal/mol is=      0.48216
  The RRMSE value at dipole order with cloud penetration=      0.11621

******************************************************
The electron densities and ab initio electrostatic potential were computed in VASP using the PBE functional and
projector augmented wave method. See the main text of the journal article for a description of computational details.
The atomic charges, dipoles, and quadrupoles were computed with the DDEC6 method as described in
(a) T. A. Manz and N. Gabaldon Limas, RSC Adv. 6 (2016) 47771-47801 DOI: 10.1039/c6ra04656h
(b) N. Gabaldon Limas and T. A. Manz, RSC Adv. 8 (2018) 2678-2707 DOI: 10.1039/c7ra11829e.
For each atom in the material, the electron cloud parameters were fit to the spherically averaged atom-in-material
electron density using radial positions for which this density was between 10^-4 and 10^-2 electrons per cubic bohr.
The polarizabilities, dispersion coefficients, and quantum Drude oscillator (QDO) parameters were fit using the MCLF method.
The magnetic structure of the system was optimized in VASP from the default ferromagnetic initial guess using spin polarization.
The atomic spin moments (ASMs) were computed on this optimized magnetic structure using the DDEC6 partition as inputs
to the method of T. A. Manz and D. S. Sholl, J. Chem. Theory Comput. 7 (2011) 4146-4164 DOI: 10.1021/ct200539n.
The RMSE and RRMSE were computed using a uniform grid with Ewald summation.
