# Supplementary material for: A collection of forcefield precursors for metal–organic frameworks
Source: RSC Adv. 2019 Nov 13;9(63):36492–507. doi: 10.1039/c9ra07327b (PMC9075174; doi:10.1039/c9ra07327b)
Supplement: RA-009-C9RA07327B-s3742 [file RA-009-C9RA07327B-s3742.xyz]

   44
jmolscript: load "" {1 1 1} spacegroup "x,y,z" unitcell [{      6.026000     0.000000     0.000000 }, {     -0.093617     7.449412     0.000000 }, {     -2.639911    -2.963552    12.680402 }]
Gd     1.645795     2.316918     6.340455     1.973964
Gd     2.346740     6.086100     1.775383     1.984326
H      2.685847     3.355950    10.945723     0.084839
H     -1.319554     3.154540     9.681487     0.079546
H     -0.731477     2.029341     3.241111     0.109748
H     -0.191979     2.816905     1.152649     0.116955
H      4.126234    -0.946690     6.976757     0.122112
H      4.692939     5.854174     4.878151     0.112580
H      2.174511     1.791519    12.067939     0.379969
H     -0.509214     1.295115     9.407590     0.384391
H      0.770506     3.929749     4.222574     0.380765
H      1.692075     3.247637     0.925669     0.434835
H      2.058903    -0.433400     7.113706     0.436260
H      3.365621     0.312055     4.019687     0.384939
C      2.299403     2.415207     9.173003     0.591401
C      2.940490     2.499942    10.541218     0.072725
C     -1.554079     2.491521    10.363693     0.057694
C     -0.884962     2.897558    11.679918     0.577841
C      1.272330     1.515082     3.162492     0.633957
C      0.114796     2.522900     3.210678     0.055332
C      0.162611     3.360458     1.886844     0.037913
C      5.374539     4.663186     1.983215     0.623795
C      4.628467     0.913056     6.219737     0.635291
C      3.808953    -0.372528     6.247634     0.051795
C      3.921211    -1.136025     4.902243     0.054895
C      2.719834     5.256916     4.906048     0.610262
O      1.484684     1.486308     8.857261    -0.646377
O      2.597315     3.324055     8.372869    -0.649165
O      2.583820     1.472169    11.432650    -0.523121
O     -1.161427     1.218418     9.898322    -0.529114
O      0.036487     2.175742    12.170650    -0.653583
O     -1.281464     3.907876    12.284773    -0.634671
O      1.331707     0.715890     2.215266    -0.604354
O      2.077933     1.575485     4.143955    -0.654727
O      0.215548     3.341905     4.388687    -0.592160
O      1.516027     3.696062     1.601535    -0.576170
O     -0.005649     5.736845     1.905864    -0.615447
O      4.126406     4.563605     2.055493    -0.633772
O      4.015919     1.976568     6.246366    -0.593042
O     -0.148904     0.776411     6.201985    -0.658427
O      2.439489    -0.006902     6.487294    -0.597873
O      3.810824    -0.335639     3.753399    -0.581815
O      1.877885     5.286547     3.960090    -0.624571
O      2.707492     4.385942     5.846933    -0.619745

The following XYZ coordinates are in angstroms. Other properties are in atomic units.
The sperically averaged electron density of each atom fit to a function of the form exp(a - br)
eigen_1, eigen_2 and eigen_3 are the three eigenvalues of traceless quadrupole moment tensor
  atom number  atomic symbol              X              Y              Z     net charge C6 coefficient C8 coefficient C10 coefficient fluctuating dipole atomic polarizability isotropic forcefield polarizability              a              b squared Pearson coefficient          <r^3>          <r^4>         wp_QDO          m_QDO          q_QDO       dipole_x       dipole_y       dipole_z         dipole            Qxy            Qxz            Qyz     Q(x^2-y^2)  Q(3z^2 - R^2)        eigen_1        eigen_2        eigen_3 static polarizability      alpha(xx)      alpha(xy)      alpha(xz)      alpha(yy)      alpha(yz)      alpha(zz) atomic spin moment
            1             Gd       1.645795       2.316918       6.340455       1.973964     138.920290 0.36109828E+04  0.12871616E+06                                17.947459                           16.515376       1.910979       2.308792                    0.997393      80.469072     196.910115       0.606619       0.283258      -1.312053       0.022244       0.018476       0.009851       0.030548      -0.072091      -0.084608       0.074252       0.038640      -0.347819      -0.159515      -0.016368       0.175883             19.323493      19.358850       1.453474       2.092650      16.958712      -0.491253      21.652916          -0.000011
            2             Gd       2.346740       6.086100       1.775383       1.984326     133.422407 0.34576974E+04  0.12191429E+06                                17.437489                           16.128899       2.065863       2.357984                    0.997843      79.893006     194.392068       0.615722       0.282133      -1.313451      -0.017682       0.008026      -0.014438       0.024198       0.083053      -0.060509      -0.085198       0.009279      -0.392011      -0.166770      -0.015541       0.182311             18.685658      18.867712      -1.322118       1.604650      16.219384       1.842903      20.969879          -0.000017
            3              H       2.685847       3.355950      10.945723       0.084839       1.357684 0.11780451E+02  0.12653660E+03                                 1.986821                            1.973331      -1.141561       2.325257                    0.994927       3.810751      10.913998       0.460026       1.239565      -0.719477      -0.011072       0.042921       0.022763       0.049829      -0.006482      -0.006443      -0.000367      -0.015431      -0.012547      -0.012599       0.000196       0.012404              1.972525       1.823519      -0.170712      -0.071512       2.125545       0.308363       1.968510          -0.000009
            4              H      -1.319554       3.154540       9.681487       0.079546       1.349241 0.11470210E+02  0.12241206E+03                                 1.977581                            1.946101      -0.976044       2.392165                    0.996939       3.812299      10.891152       0.463514       1.238200      -0.719516       0.007614       0.029620      -0.036269       0.047442       0.002679      -0.006223      -0.002662      -0.012906      -0.004573      -0.010193       0.000802       0.009391              1.979026       1.791188       0.115556      -0.109663       1.886319      -0.392604       2.259571          -0.000006
            5              H      -0.731477       2.029341       3.241111       0.109748       0.957594 0.71808433E+01  0.68976990E+02                                 1.642847                            1.593662      -0.874285       2.469902                    0.997324       3.493067       9.839483       0.480761       1.326319      -0.698958      -0.046924      -0.020406       0.004952       0.051408       0.006858      -0.000748       0.009575       0.007348       0.011058      -0.014026       0.003086       0.010939              1.672455       1.991039       0.382154      -0.092505       1.665962      -0.097226       1.360364          -0.000002
            6              H      -0.191979       2.816905       1.152649       0.116955       1.120897 0.90132555E+01  0.90698205E+02                                 1.768223                            1.744023      -0.817714       2.499146                    0.998530       3.418948       9.529957       0.480989       1.265476      -0.714559      -0.018474      -0.032095      -0.043511       0.057137       0.008422       0.000400       0.012294       0.017211       0.003850      -0.019124       0.004745       0.014379              1.767300       1.619371       0.112249       0.222948       1.752587       0.203639       1.929942          -0.000013
            7              H       4.126234      -0.946690       6.976757       0.122112       1.074257 0.84481232E+01  0.83515814E+02                                 1.711646                            1.683525      -0.735347       2.543552                    0.999366       3.300351       9.071709       0.492479       1.258085      -0.716725       0.015465      -0.031771       0.045416       0.057543      -0.008778       0.000629      -0.009186       0.014514       0.022260      -0.017753       0.004469       0.013284              1.712423       1.533579      -0.103239       0.181082       1.754815      -0.268238       1.848874          -0.000013
            8              H       4.692939       5.854174       4.878151       0.112580       0.966219 0.72912929E+01  0.70312056E+02                                 1.654063                            1.607127      -0.899715       2.459755                    0.997116       3.495411       9.868244       0.478138       1.328395      -0.698622       0.048311      -0.019825      -0.006840       0.052667      -0.007209      -0.002271      -0.008806       0.007850       0.007786      -0.014145       0.004819       0.009326              1.681765       2.028946      -0.355344      -0.084494       1.643473       0.084655       1.372877          -0.000001
            9              H       2.174511       1.791519      12.067939       0.379969       0.426169 0.25370606E+01  0.19324953E+02                                 1.057312                            1.027774      -1.247512       2.428019                    0.999800       2.472502       6.799040       0.515018       1.561335      -0.652408      -0.016493       0.004035       0.019208       0.025637       0.003081      -0.010918      -0.004365      -0.016698       0.020655      -0.016865       0.002134       0.014731              1.073063       1.068838      -0.032753      -0.178779       0.882543      -0.000130       1.267807           0.000001
           10              H      -0.509214       1.295115       9.407590       0.384391       0.432944 0.25547894E+01  0.19377741E+02                                 1.043911                            1.012246      -1.201627       2.449409                    0.999960       2.388620       6.427760       0.536920       1.504003      -0.662486       0.020010      -0.005695      -0.011720       0.023878      -0.005497      -0.010310       0.008975      -0.016291      -0.012164      -0.015631      -0.002791       0.018423              1.054985       1.206961      -0.040048      -0.218631       0.886337       0.058076       1.071656          -0.000001
           11              H       0.770506       3.929749       4.222574       0.380765       0.410066 0.24651829E+01  0.18876952E+02                                 1.078576                            1.050373      -1.359918       2.365041                    0.997565       2.672924       7.675997       0.476600       1.678298      -0.632791       0.005957       0.013556      -0.007876       0.016772       0.000229      -0.004054       0.009851      -0.003950       0.022812      -0.009658      -0.004703       0.014361              1.097901       1.119097       0.231167       0.016066       1.232932       0.017806       0.941672          -0.000001
           12              H       1.692075       3.247637       0.925669       0.434835       0.375314 0.22519166E+01  0.16581802E+02                                 0.979001                            0.979322      -1.259728       2.498864                    0.999795       2.004662       5.348567       0.520831       1.597093      -0.651365       0.009539      -0.021288      -0.028733       0.037010      -0.000047      -0.006437       0.017309       0.010328       0.010689      -0.020406       0.002144       0.018262              0.976559       0.965618      -0.023815      -0.102967       0.923821       0.050497       1.040240          -0.000007
           13              H       2.058903      -0.433400       7.113706       0.436260       0.407833 0.24660418E+01  0.18570470E+02                                 1.035387                            1.025717      -1.249950       2.500493                    0.999854       2.040255       5.500011       0.508391       1.599875      -0.651260      -0.018816      -0.019799       0.026445       0.038018       0.001941      -0.009105      -0.016257       0.012879       0.004079      -0.020356       0.001065       0.019291              1.037195       1.072644       0.044720      -0.135481       0.974964      -0.050373       1.063979          -0.000009
           14              H       3.365621       0.312055       4.019687       0.384939       0.400665 0.24051265E+01  0.18320953E+02                                 1.068307                            1.042860      -1.331701       2.384854                    0.998208       2.631708       7.560896       0.474188       1.695687      -0.630574      -0.003747       0.014049       0.011205       0.018357       0.001194      -0.003332      -0.007212      -0.010124       0.022201      -0.009429      -0.003320       0.012749              1.086583       1.066912      -0.198837       0.001264       1.247495       0.000345       0.945343          -0.000001
           15              C       2.299403       2.415207       9.173003       0.591401      22.174664 0.26465859E+03  0.55624932E+04                                 7.335001                            5.811740      -0.112234       2.014432                    0.999621      22.728807      64.255145       0.608927       0.478583      -1.015540      -0.019698      -0.009836      -0.033237       0.039868      -0.058823      -0.075992       0.015791       0.018415      -0.231932      -0.114105      -0.008421       0.122526              8.249815       6.971834       1.782512       2.414412       6.068365      -0.612540      11.709247           0.000008
           16              C       2.940490       2.499942      10.541218       0.072725      25.236292 0.36242205E+03  0.81465789E+04                                 7.574963                            6.363059      -0.238038       1.965382                    0.997573      25.801833      72.675011       0.650425       0.418937      -1.061950       0.008955      -0.109716       0.071160       0.131078       0.008437      -0.034987      -0.028731      -0.085308      -0.159978      -0.077243      -0.001353       0.078596              8.418869       8.706868       0.185136       0.957268       5.401370      -0.545683      11.148368           0.000011
           17              C      -1.554079       2.491521      10.363693       0.057694      24.864306 0.37291081E+03  0.84268587E+04                                 7.452679                            6.427436      -0.164386       1.983655                    0.997920      25.979431      72.930499       0.652444       0.415434      -1.066138      -0.009057      -0.124709      -0.033703       0.129500      -0.020787      -0.024984      -0.011411      -0.074353      -0.185135      -0.073681       0.000054       0.073627              8.083355       8.818016      -0.066159       1.056470       5.754084       1.079914       9.677965           0.000008
           18              C      -0.884962       2.897558      11.679918       0.577841      21.540233 0.26356032E+03  0.55308391E+04                                 7.151636                            5.776469      -0.084727       2.020736                    0.999566      22.807783      64.321505       0.614779       0.474762      -1.018095       0.033858       0.013108       0.023199       0.043086       0.042199      -0.083799      -0.055305       0.002635      -0.183965      -0.116135      -0.009521       0.125656              7.891955       7.342526      -1.217297       2.563208       6.225400       1.654350      10.107940           0.000005
           19              C       1.272330       1.515082       3.162492       0.633957      20.457538 0.24437736E+03  0.50501597E+04                                 6.977983                            5.628514      -0.058871       2.047823                    0.999520      22.077844      62.505740       0.609683       0.486136      -1.008509       0.062119      -0.045966      -0.001379       0.077288       0.077072      -0.031111      -0.058348       0.000199      -0.044506      -0.079029      -0.036599       0.115628              7.706851       6.879980      -2.262900       1.387761       8.779771       1.623698       7.460801          -0.000003
           20              C       0.114796       2.522900       3.210678       0.055332      24.803572 0.38984125E+03  0.89110174E+04                                 7.522966                            6.645711      -0.148243       1.995892                    0.997129      25.983992      73.449885       0.630725       0.424841      -1.059801      -0.025821       0.111702       0.082417       0.141197       0.042259      -0.008698       0.047423      -0.023310       0.147432      -0.079211       0.002839       0.076372              8.161867       7.546768      -1.035546       0.090783       9.552442      -0.880843       7.386390          -0.000003
           21              C       0.162611       3.360458       1.886844       0.037913      24.684558 0.37669924E+03  0.85064876E+04                                 7.323987                            6.391254      -0.067425       2.015178                    0.997888      25.795216      71.628254       0.667025       0.406639      -1.075324       0.129829      -0.009474       0.008876       0.130477       0.060599      -0.010615       0.013238       0.125384      -0.020798      -0.087029      -0.003877       0.090906              7.989329       8.114572      -1.298768       0.016183       8.725444      -1.481090       7.127970          -0.000000
           22              C       5.374539       4.663186       1.983215       0.623795      21.514089 0.24838787E+03  0.51596356E+04                                 7.240996                            5.699378      -0.151436       2.018209                    0.999258      22.300742      63.527743       0.601259       0.490406      -1.005202      -0.046054       0.055369       0.013621       0.073295       0.012959       0.010996       0.006284      -0.009421       0.325992      -0.068290      -0.041411       0.109702              8.185110      11.861501      -0.544440      -0.259196       8.270085      -0.296466       4.423745          -0.000001
           23              C       4.628467       0.913056       6.219737       0.635291      20.895089 0.23528530E+03  0.48227589E+04                                 7.099082                            5.543873      -0.155758       2.022452                    0.999256      21.921724      62.078106       0.610018       0.489850      -1.005265       0.049500       0.050628      -0.000207       0.070806      -0.010078      -0.001391      -0.006127      -0.009050       0.344185      -0.068522      -0.046436       0.114958              8.026709      11.475438       0.389286       0.029157       8.401474       0.453914       4.203214          -0.000001
           24              C       3.808953      -0.372528       6.247634       0.051795      24.586005 0.36992852E+03  0.83141485E+04                                 7.317307                            6.348571      -0.015094       2.035388                    0.998430      25.512035      70.628591       0.667023       0.408569      -1.074265      -0.136896      -0.010955      -0.005419       0.137441      -0.059807      -0.012766      -0.010262       0.132326      -0.000916      -0.091250       0.001151       0.090098              7.984649       8.118251       1.180293      -0.023780       8.878332       1.371579       6.957364          -0.000001
           25              C       3.921211      -1.136025       4.902243       0.054895      24.415123 0.37919994E+03  0.86235697E+04                                 7.455556                            6.557901      -0.211678       1.974588                    0.997083      26.042467      73.861574       0.633278       0.425297      -1.057605       0.015876       0.111502      -0.080479       0.138425      -0.039586      -0.011666      -0.039274      -0.018953       0.131415      -0.072756       0.008014       0.064742              8.102554       7.369908       1.029504       0.002399       9.568087       0.743392       7.369669          -0.000003
           26              C       2.719834       5.256916       4.906048       0.610262      21.704287 0.25912490E+03  0.54258584E+04                                 7.234442                            5.770191      -0.062868       2.039216                    0.999479      22.448784      63.664990       0.607078       0.481840      -1.012257      -0.056657      -0.053400       0.004082       0.077963      -0.074659      -0.037864       0.056059       0.013760      -0.027096      -0.076771      -0.038025       0.114795              8.082138       7.155081       2.435710       1.566783       9.528337      -1.526611       7.562995          -0.000004
           27              O       1.484684       1.486308       8.857261      -0.646377      33.552372 0.57106062E+03  0.13901271E+05                                 8.120571                            7.330803       0.572489       2.213798                    0.996951      28.841583      75.659208       0.712987       0.352900      -1.146789       0.014726      -0.028930       0.097725       0.102975       0.032958      -0.024019       0.066251       0.014196      -0.273132      -0.125860       0.041982       0.083878              8.439094       9.582887       2.739391       0.978663       7.211856       1.541647       8.522539          -0.000010
           28              O       2.597315       3.324055       8.372869      -0.649165      33.845264 0.53405992E+03  0.12795804E+05                                 8.138413                            7.039983       0.407078       2.145591                    0.998734      28.831459      75.248503       0.734588       0.348004      -1.149799       0.047286       0.023257       0.053500       0.075095      -0.031984      -0.074807      -0.039975      -0.035993      -0.001224      -0.105136       0.036730       0.068407              8.830406       5.673086       0.773598      -0.243275       8.179912      -3.583833      12.638221          -0.000027
           29              O       2.583820       1.472169      11.432650      -0.523121      25.255064 0.41207031E+03  0.93553892E+04                                 6.975458                            6.370874      -0.012206       2.080271                    0.995123      26.164421      68.900456       0.730395       0.369367      -1.120434       0.022426       0.095738      -0.127801       0.161251       0.029048      -0.111356      -0.083289      -0.029143       0.237680      -0.120988      -0.058344       0.179331              7.333008       6.365688       0.510168      -1.930012       5.581521      -1.919455      10.051816          -0.000009
           30              O      -1.161427       1.218418       9.898322      -0.529114      23.574721 0.39737336E+03  0.89254622E+04                                 6.568384                            6.203033       0.209236       2.145029                    0.997845      26.083769      67.954014       0.750989       0.363112      -1.127083      -0.032997       0.127417       0.080225       0.154143      -0.079648      -0.101900       0.099504      -0.048328      -0.164883      -0.139917      -0.051677       0.191594              6.646782       6.806345      -1.148288      -1.660512       6.311280       1.735919       6.822719          -0.000016
           31              O       0.036487       2.175742      12.170650      -0.653583      37.383356 0.63877563E+03  0.15993704E+05                                 8.787253                            7.805298       0.464417       2.171616                    0.996589      29.240404      77.829190       0.683980       0.357653      -1.142797      -0.007294      -0.038296      -0.095350       0.103012      -0.027394      -0.008913      -0.093931       0.042067      -0.127407      -0.121030       0.039023       0.082007              9.287312      11.699088      -2.636561       1.890752       6.499708      -1.156086       9.663140           0.000000
           32              O      -1.281464       3.907876      12.284773      -0.634671      31.074372 0.50557651E+03  0.11949870E+05                                 7.635635                            6.835452       0.474514       2.170113                    0.998496      28.549347      74.035215       0.747741       0.346560      -1.150864      -0.037340       0.018638      -0.061188       0.074065       0.008401      -0.091842       0.018138      -0.068799      -0.033930      -0.114482       0.040383       0.074099              7.983280       5.666028      -1.162626      -0.402613       8.998837       3.067021       9.284974          -0.000043
           33              O       1.331707       0.715890       2.215266      -0.604354      38.772501 0.57248185E+03  0.13959419E+05                                 9.044643                            7.411523       0.297816       2.143129                    0.995880      27.989397      73.742318       0.698097       0.359819      -1.140019      -0.052998       0.036308       0.001889       0.064270       0.068654      -0.024075       0.008229      -0.049691       0.101100      -0.094530       0.035957       0.058573             10.080760       5.992765      -1.190629      -0.283890      14.461972       5.140667       9.787544          -0.000028
           34              O       2.077933       1.575485       4.143955      -0.654727      40.046914 0.69711045E+03  0.17878885E+05                                 9.316812                            8.262946      -0.018750       2.029929                    0.994695      29.270288      79.415944       0.650231       0.367282      -1.132752       0.027240      -0.024034      -0.068682       0.077698       0.047032       0.023611      -0.046452       0.043081       0.005852      -0.084039       0.032158       0.051881              9.866978      10.396280      -1.707105       3.891231       8.111147       0.026932      11.093505          -0.000006
           35              O       0.215548       3.341905       4.388687      -0.592160      29.276452 0.55892905E+03  0.13707357E+05                                 7.763857                            7.502877      -0.239201       1.968064                    0.997223      28.414408      78.008631       0.661270       0.377685      -1.113161      -0.058661      -0.064653      -0.135912       0.161533       0.069244       0.002813       0.110046      -0.108367       0.068931      -0.121619      -0.034852       0.156471              7.932060       7.020360       0.938267       0.076681       8.964831       1.075903       7.810989          -0.000012
           36              O       1.516027       3.696062       1.601535      -0.576170      30.359436 0.54479734E+03  0.13267662E+05                                 8.019657                            7.468022      -0.395967       1.940273                    0.995113      27.634334      75.456057       0.655148       0.383891      -1.109292      -0.113315      -0.046056       0.047778       0.131317       0.017145      -0.090106       0.052665       0.193023      -0.029816      -0.132678      -0.019526       0.152203              8.434164      10.844354       1.464299      -1.748086       7.384062      -0.550458       7.074078          -0.000004
           37              O      -0.005649       5.736845       1.905864      -0.615447      38.111914 0.64034183E+03  0.16105639E+05                                 9.023014                            7.937323       0.086557       2.061950                    0.995480      29.001739      78.364091       0.660043       0.368950      -1.129518      -0.052627       0.009889       0.011068       0.054680       0.064377       0.003331      -0.010379      -0.076097       0.204312      -0.109197       0.038899       0.070299              9.657537      11.178773       3.721627      -0.295558      11.422996      -0.046286       6.370842          -0.000006
           38              O       4.126406       4.563605       2.055493      -0.633772      42.968053 0.61870891E+03  0.15374312E+05                                 9.713712                            7.707955       0.319834       2.146152                    0.995005      28.461711      75.568890       0.684500       0.360100      -1.140394       0.046186      -0.047845       0.012432       0.067653       0.029930       0.006290       0.015333       0.097551       0.170568      -0.086846       0.025611       0.061235             11.239040      20.557035      -1.106613      -0.502619       6.628191      -0.123885       6.531895          -0.000010
           39              O       4.015919       1.976568       6.246366      -0.593042      37.108604 0.60643290E+03  0.15056066E+05                                 8.884858                            7.741969       0.118580       2.083180                    0.995126      28.426834      76.468888       0.665619       0.370639      -1.127528       0.054274       0.012784      -0.003203       0.055852      -0.061511      -0.000620       0.000963      -0.073566       0.223476      -0.108916       0.034392       0.074525              9.537527      10.812910      -3.686703      -0.334564      11.562220       0.310377       6.237452          -0.000003
           40              O      -0.148904       0.776411       6.201985      -0.658427      43.506597 0.62423522E+03  0.15540361E+05                                 9.765471                            7.712585       0.345815       2.143286                    0.995962      28.849858      76.577016       0.688510       0.357341      -1.143015      -0.050068      -0.042589      -0.010060       0.066497      -0.036149       0.001736      -0.011274       0.108434       0.139978      -0.089272       0.038978       0.050293             11.294330      20.880342       0.860663       0.076468       6.762057       0.224136       6.240592          -0.000009
           41              O       2.439489      -0.006902       6.487294      -0.597873      32.398640 0.56927120E+03  0.13995552E+05                                 8.314113                            7.577769      -0.344039       1.948219                    0.996118      28.009529      76.463093       0.658628       0.378264      -1.115086       0.135213      -0.067212      -0.034786       0.154952      -0.020470      -0.069062      -0.051988       0.187585      -0.076131      -0.125384      -0.010659       0.136044              8.832914      11.919320      -1.515427      -2.040776       7.699040       0.509054       6.880382          -0.000006
           42              O       3.810824      -0.335639       3.753399      -0.581815      29.151474 0.55030206E+03  0.13452872E+05                                 7.756220                            7.452961      -0.281244       1.957027                    0.997309      28.272636      77.674310       0.661918       0.378519      -1.111764       0.056390      -0.074636       0.123448       0.154886      -0.065612       0.004513      -0.101975      -0.133985       0.058586      -0.116632      -0.038099       0.154731              7.953048       6.629949      -0.743932      -0.034719       9.366340      -0.975221       7.862854          -0.000009
           43              O       1.877885       5.286547       3.960090      -0.624571      38.869754 0.66714915E+03  0.16927926E+05                                 9.153152                            8.095724      -0.035352       2.033371                    0.994567      28.757911      77.673649       0.655248       0.368400      -1.131601      -0.030164      -0.031434       0.064480       0.077818      -0.041809       0.020496       0.052249       0.060337      -0.003851      -0.087280       0.033841       0.053439              9.727869      10.464787       1.740506       3.853211       8.021111       0.081838      10.697710          -0.000005
           44              O       2.707492       4.385942       5.846933      -0.619745      42.202141 0.62372095E+03  0.15522697E+05                                 9.584758                            7.737377       0.288890       2.133084                    0.995645      28.521380      75.666817       0.683755       0.359939      -1.141069       0.056444       0.037152      -0.000450       0.067575      -0.067727      -0.024418      -0.023528      -0.051599       0.123876      -0.100999       0.044964       0.056035             10.839930       6.259007       0.995491      -0.076750      15.605341      -5.765715      10.655441          -0.000028

******************************************************
Auxiliary information for the entire system
The total spin magnetic moment of the unit cell is   -0.000303
The total net atomic charge of the unit cell is   -0.000004
Accuracy of reproducing the electrostatic potential in the unit cell:
  The inner radius (bohr) =    5.0000
  The outer radius (bohr) =   12.0000
  Valid grid points have density less than (e/(bohr^3)) =    0.0001
  The number of valid grid points were=         3929
  The rms potential error without charges in kcal/mol is=     12.62799
  The rms potential error with partial charges in kcal/mol is=      1.16627
  The RRMSE value at monopole order=      0.09236
  The rms potential error with partial charges and cloud penetration in kcal/mol is=      1.17910
  The RRMSE value at monopole order with cloud penetration is=      0.09337
  The rms potential error with partial charges and atomic dipoles in kcal/mol is=      0.64854
  The RRMSE value at dipole order=      0.05136
  The rms potential error with partial charges, atomic dipoles and cloud penetration in kcal/mol is=      0.65712
  The RRMSE value at dipole order with cloud penetration=      0.05204

******************************************************
The electron densities and ab initio electrostatic potential were computed in VASP using the PBE functional and
projector augmented wave method. See the main text of the journal article for a description of computational details.
The atomic charges, dipoles, and quadrupoles were computed with the DDEC6 method as described in
(a) T. A. Manz and N. Gabaldon Limas, RSC Adv. 6 (2016) 47771-47801 DOI: 10.1039/c6ra04656h
(b) N. Gabaldon Limas and T. A. Manz, RSC Adv. 8 (2018) 2678-2707 DOI: 10.1039/c7ra11829e.
For each atom in the material, the electron cloud parameters were fit to the spherically averaged atom-in-material
electron density using radial positions for which this density was between 10^-4 and 10^-2 electrons per cubic bohr.
The polarizabilities, dispersion coefficients, and quantum Drude oscillator (QDO) parameters were fit using the MCLF method.
The magnetic structure of the system was optimized in VASP from the default ferromagnetic initial guess using spin polarization.
The atomic spin moments (ASMs) were computed on this optimized magnetic structure using the DDEC6 partition as inputs
to the method of T. A. Manz and D. S. Sholl, J. Chem. Theory Comput. 7 (2011) 4146-4164 DOI: 10.1021/ct200539n.
The RMSE and RRMSE were computed using a uniform grid with Ewald summation.
