# Supplementary material for: A collection of forcefield precursors for metal–organic frameworks
Source: RSC Adv. 2019 Nov 13;9(63):36492–507. doi: 10.1039/c9ra07327b (PMC9075174; doi:10.1039/c9ra07327b)
Supplement: RA-009-C9RA07327B-s3743 [file RA-009-C9RA07327B-s3743.xyz]

  486
jmolscript: load "" {1 1 1} spacegroup "x,y,z" unitcell [{     11.204000     0.000000     0.000000 }, {     -5.602021    11.779783     0.000000 }, {      0.000000    -3.268998    41.389105 }]
Co    -2.870029     4.963937    26.736534     0.804977
Co     2.731975     1.912349    35.347123     0.806257
Co     8.472008     3.546848    14.652571     0.804984
Co     2.870004     6.598436     6.041982     0.806242
Co     9.232208    -2.451749    31.041829     0.766711
Co     1.971792    -0.817249    10.347276     0.766660
H      0.394376     1.395729    13.977101     0.105390
H     -0.368617     1.754130    16.121056     0.134009
H      4.880443     9.584518    16.638420     0.123117
H      5.590777     9.235474    14.465492     0.095452
H      4.027817    10.185773    18.720292     0.083989
H     -0.025770    -1.306188    18.745126     0.086372
H      1.973020     0.985426    20.305495     0.157753
H      1.351200     0.081831    19.187989     0.169162
H      1.040846     1.617982    19.216961     0.173275
H      0.676714     2.659803    23.028898     0.090157
H      1.417299     2.476522    21.650641     0.091843
H      9.284750     0.937003    24.647212     0.169218
H     -0.420156     1.383710    24.539600     0.157295
H     -1.562966     2.362773    24.105015     0.170406
H      6.977849    -0.423198    22.569479     0.081784
H      7.519000     0.569202    23.666290     0.090382
H      7.346463    -1.649119    21.207777     0.159253
H      7.298284    -0.814165    19.883326     0.170800
H      2.616114     9.700019    19.978521     0.163398
H      2.823388     9.270586    26.042025     0.122292
H      1.390398     7.951995    27.225753     0.108671
H     -1.436372     8.569378    24.539600     0.114618
H      5.557184    -1.740244    23.405539     0.116625
H      2.896224     3.629995    22.975092     0.121915
H      4.771772     4.453746    24.059487     0.116375
H      5.446259     0.841266    25.590884     0.109045
H      3.651380     0.006907    24.431989     0.127906
H      8.922858     2.024792    27.966618     0.120359
H     -0.012330     1.101471    28.202536     0.134212
H      0.169169     4.495073    26.191026     0.106060
H      2.254238     1.825143    26.497305     0.111063
H      2.368516     3.383930    26.418666     0.115558
H      2.608287     0.191350    27.316809     0.163398
H      3.639056    -0.505809    28.268759     0.170991
H      2.154526    -0.311212    28.728178     0.174797
H      3.072122     5.902032    28.690928     0.170152
H      3.039632     5.177862    27.300254     0.171034
H      1.760135     5.195797    28.206675     0.171324
H      5.987410     1.898633    31.592304     0.163500
H      5.940350     3.463518    31.675082     0.152999
H      4.935353     2.603200    32.515281     0.173138
H      4.621636     5.103512    31.492970     0.116693
H      3.847439     5.880368    30.367186     0.122435
H      6.414273     7.250847    30.793494     0.137158
H     -2.964595     7.178409    29.175180     0.114026
H      5.999731     4.083481    28.508816     0.094887
H      3.890025    -0.513372    30.363047     0.118555
H      4.437899     0.284476    31.596443     0.131366
H      6.210372     0.617136    28.339120     0.135844
H      8.376107    -0.453110    28.496399     0.120313
H      6.521846    -1.197860    31.840638     0.106600
H      5.996364     8.749555     6.717452     0.103618
H      5.233373     8.391154     4.573496     0.133258
H     10.482461     0.560766     4.056132     0.122916
H     -0.011206     0.909810     6.229060     0.094584
H      9.629838    -0.040489     1.974260     0.085316
H      5.576210    11.451472     1.949427     0.085953
H     -3.628992     9.159858     0.389058     0.158570
H     -4.250816    10.063453     1.506563     0.168790
H      6.642836     8.527302     1.477591     0.172123
H      6.278709     4.216483    39.054759     0.089845
H      7.019292     4.399764    40.433017     0.091047
H      3.682739     5.939283    37.436445     0.168271
H      5.181835     5.492576    37.544057     0.158731
H      4.039029     4.513513    37.978643     0.170528
H      1.375833     7.299484    39.514179     0.082633
H      1.916988     6.307084    38.417367     0.089851
H      7.346463    -3.254378    40.875880     0.159858
H      1.696266    10.959449     0.811226     0.171504
H      8.218133     0.445265     0.716032     0.163912
H      8.425407    -2.394300    36.041633     0.123479
H      6.992413    -1.075709    34.857904     0.107480
H      4.165645    -1.693092    37.544057     0.113745
H     -0.044837     8.616530    38.678119     0.116693
H     -2.705777     3.246291    39.108565     0.119742
H     -0.830226     2.422540    38.024171     0.118665
H     -0.155751     6.035020    36.492774     0.108758
H     -1.950634     6.869379    37.651669     0.128762
H      3.320852     4.851494    34.117039     0.119505
H      5.589661     5.774815    33.881121     0.132387
H      5.771171     2.381213    35.892632     0.106230
H     -3.347769     5.051143    35.586352     0.110337
H      7.970514     3.492356    35.664992     0.115041
H     -2.993726     6.684936    34.766848     0.163214
H     -1.962959     7.382095    33.814899     0.170911
H     -3.447488     7.187498    33.355480     0.174142
H      8.674130     0.974254    33.392730     0.169476
H      8.641637     1.698424    34.783404     0.171323
H      7.362141     1.680489    33.876982     0.169999
H      0.385404     4.977653    30.491354     0.164618
H      0.338350     3.412768    30.408575     0.153475
H     -0.666650     4.273086    29.568377     0.174060
H     -0.980357     1.772774    30.590688     0.116351
H      9.449447     0.995918    31.716471     0.123852
H      0.812286    -0.374561    31.290163     0.137538
H      2.637418    -0.302123    32.908477     0.113907
H      0.397732     2.792805    33.574842     0.094966
H     -1.711989     7.389658    31.720610     0.118876
H     -1.164112     6.591810    30.487215     0.131188
H      0.608361     6.259150    33.744537     0.137842
H      2.774093     7.329396    33.587259     0.119578
H      0.919830     8.074146    30.243019     0.108055
H      5.207603     7.115056    27.412004     0.105404
H      5.970596     6.756655    25.268049     0.134018
H      0.721536    -1.073733    24.750685     0.123125
H      0.011202    -0.724689    26.923613     0.095466
H      1.574162    -1.674988    22.668813     0.084006
H      5.627749     9.816973    22.643979     0.086383
H      3.628959     7.525359    21.083610     0.157761
H      4.250779     8.428954    22.201116     0.169189
H      4.561133     6.892803    22.172144     0.173305
H      4.925265     5.850982    18.360207     0.090170
H      4.184680     6.034263    19.738464     0.091869
H     -3.682771     7.573782    16.741893     0.169212
H      6.022135     7.127075    16.849505     0.157286
H      7.164945     6.148012    17.284090     0.170417
H     -1.375870     8.933983    18.819626     0.081798
H     -1.917021     7.941583    17.722815     0.090377
H      3.857537    -1.619879    20.181328     0.159240
H     -1.696305     9.324950    21.505779     0.170827
H      2.985865    -1.189234    21.410584     0.163421
H      2.778591    -0.759801    15.347080     0.122298
H      4.211581     0.558790    14.163352     0.108672
H      7.038351    -0.058593    16.849505     0.114635
H      0.044795    10.251029    17.983566     0.116643
H      2.705755     4.880790    18.414013     0.121962
H      0.830207     4.057039    17.329618     0.116405
H      0.155720     7.669519    15.798221     0.109055
H      1.950599     8.503878    16.957116     0.127923
H     -3.320879     6.485993    13.422487     0.120371
H      5.614309     7.409314    13.186569     0.134224
H      5.432810     4.015712    15.198079     0.106092
H      3.347741     6.685642    14.891800     0.111070
H      3.233463     5.126855    14.970439     0.115561
H      2.993692     8.319435    14.072296     0.163396
H      1.962923     9.016594    13.120346     0.170993
H      3.447453     8.821997    12.660927     0.174799
H      2.529857     2.608753    12.698177     0.170160
H      2.562347     3.332923    14.088851     0.171038
H      3.841844     3.314988    13.182430     0.171324
H     -0.385431     6.612152     9.796801     0.163507
H     -0.338371     5.047267     9.714023     0.153001
H      0.666626     5.907585     8.873824     0.173140
H      0.980343     3.407273     9.896135     0.116692
H      1.754540     2.630417    11.021919     0.122441
H     -0.812294     1.259938    10.595611     0.137160
H      8.566574     1.332376    12.213925     0.114030
H     -0.397752     4.427304    12.880289     0.094883
H      1.711954     9.024157    11.026058     0.118552
H      1.164080     8.226309     9.792662     0.131361
H     -0.608393     7.893649    13.049985     0.135830
H     -2.774128     8.963895    12.892706     0.120302
H     -0.919867     9.708645     9.548467     0.106588
H     -0.394385    -0.238770    34.671653     0.103634
H      0.368606     0.119631    36.815609     0.133266
H     -4.880482     7.950019    37.332973     0.122929
H      5.613185     7.600975    35.160045     0.094600
H     -4.027859     8.551274    39.414845     0.085335
H      0.025769    -2.940687    39.439678     0.085967
H      9.230971    -0.649073    41.000047     0.158579
H      9.852795    -1.552668    39.882542     0.168816
H     -1.040857    -0.016517    39.911514     0.172153
H     -0.676730     4.294302     2.334346     0.089843
H     -1.417313     4.111021     0.956088     0.091066
H      1.919240     2.571502     3.952660     0.168264
H      0.420144     3.018209     3.845048     0.158724
H      1.562950     3.997272     3.410462     0.170533
H      4.226146     1.211301     1.874926     0.082642
H      3.684991     2.203701     2.971738     0.089843
H      3.857537    -0.014620     0.513225     0.159850
H      3.905713    -2.448664    40.577879     0.171529
H     -2.616154     8.065520    40.673073     0.163933
H     -2.823428    10.905085     5.347472     0.123482
H     -1.390434     9.586494     6.531201     0.107481
H      1.436334    10.203877     3.845048     0.113762
H      5.646816    -0.105745     2.710986     0.116710
H      8.307756     5.264494     2.280540     0.119771
H      6.432205     6.088245     3.364934     0.118689
H      5.757730     2.475765     4.896331     0.108764
H      7.552613     1.641406     3.737436     0.128771
H      2.281127     3.659291     7.272066     0.119531
H      0.012318     2.735970     7.507984     0.132408
H     -0.169192     6.129572     5.496473     0.106272
H      8.949748     3.459642     5.802753     0.110348
H     -2.368535     5.018429     5.724113     0.115045
H      8.595705     1.825849     6.622257     0.163204
H      7.564938     1.128690     7.574206     0.170904
H      9.049467     1.323287     8.033625     0.174132
H     -3.072151     7.536531     7.996375     0.169479
H     -3.039658     6.812361     6.605701     0.171323
H     -1.760162     6.830296     7.512123     0.169993
H      5.216575     3.533132    10.897751     0.164617
H      5.263629     5.098017    10.980530     0.153466
H      6.268629     4.237699    11.820728     0.174050
H      6.582336     6.738011    10.798417     0.116351
H     -3.847468     7.514867     9.672634     0.123861
H      4.789693     8.885346    10.098942     0.137557
H      2.964561     8.812908     8.480628     0.113932
H      5.204247     5.717980     7.814263     0.094981
H      7.313968     1.121127     9.668495     0.118863
H      6.766091     1.918975    10.901890     0.131175
H      4.993618     2.251635     7.644568     0.137829
H      2.827886     1.181389     7.801846     0.119563
H      4.682149     0.436639    11.146086     0.108038
C      0.702491    -0.846693    12.569457     0.566051
C      0.226320    -0.611611    13.977929    -0.061901
C      0.143408     0.670920    14.503570    -0.091893
C     -0.303632     0.887570    15.787460    -0.208753
C     10.554166    -0.178113    16.573025     0.282382
C      5.080993    10.308442    16.093326    -0.237940
C      5.513468    10.102589    14.792052    -0.093598
C     10.299836    -0.903182    18.832871    -0.062790
C     10.156424    -0.242396    20.190847    -0.046972
C     -0.013449     0.579540    20.641988     0.109174
C     -0.113166     1.141696    21.906425    -0.064235
C     -1.224602     0.888885    22.720963     0.102919
C      8.937427     0.110860    22.250783    -0.055161
C      9.019218    -0.452802    20.975585     0.096810
C      1.199944     0.840296    19.756675    -0.515032
C      1.010594     2.005355    22.396059    -0.049523
C     -1.287346     1.444050    24.133573    -0.520210
C      7.745322    -0.197867    23.117057    -0.046575
C      7.860726    -1.331187    20.463601    -0.509900
C      1.547252     9.775599    24.599615     0.273050
C      1.953958     9.148772    25.734918    -0.211219
C      1.101335     8.342140    26.432324    -0.096522
C     -0.172560     8.089659    25.989875    -0.046961
C     -0.575905     8.720936    24.857883    -0.090519
C      0.264394     9.591114    24.161304    -0.250736
C     -1.035266     7.050603    26.676934     0.556722
C      3.071010     1.737458    23.610415     0.269585
C      3.413850     3.060842    23.499492    -0.258690
C      4.536490     3.559473    24.166271    -0.082260
C      5.296122     2.753764    24.971289    -0.049855
C      4.939838     1.413428    25.058206    -0.090751
C      3.854171     0.913717    24.375286    -0.228914
C      6.450133     3.276456    25.780860     0.566553
C     -1.500224     2.415464    27.643783    -0.033182
C     -0.245375     1.894152    27.771262    -0.128199
C     -0.161348     3.769279    26.670311     0.078177
C      2.059287     2.647866    26.968313    -0.151082
C      2.830122     2.657652    28.276209    -0.052466
C      3.165119     3.881452    28.859381     0.102974
C      3.980770     3.881637    29.990545    -0.049727
C      4.431173     2.695193    30.545159     0.106306
C      4.042396     1.497180    29.993443    -0.044636
C      3.241311     1.433513    28.830823     0.085007
C      2.877183     0.074407    28.230681    -0.515706
C      2.719198     5.153521    28.205019    -0.521411
C      5.411523     2.661675    31.685429    -0.518177
C      4.495031     5.176866    30.534398    -0.141270
C      6.547602     6.602778    30.139546    -0.107100
C     -3.650279     6.553692    29.239747    -0.041631
C      6.338090     4.869941    28.872212     0.076940
C      4.488318     0.200340    30.633318    -0.158193
C      6.531928     0.122048    29.059291    -0.111460
C      7.720673    -0.469813    29.155313    -0.035107
C      6.717916    -0.885369    30.986367     0.076035
C     -4.899530    10.991977     8.125095     0.568529
C     -5.375699    10.756895     6.716624    -0.065607
C      5.745393     9.474364     6.190982    -0.088123
C      5.298354     9.257714     4.907092    -0.209620
C      4.952149    10.323397     4.121527     0.283202
C     10.683014    -0.163158     4.601227    -0.238588
C     -0.088513     0.042695     5.902500    -0.090440
C      4.697817    11.048466     1.861682    -0.064116
C      4.554407    10.387680     0.503705    -0.047359
C      5.588538     9.565744     0.052564     0.108710
C      5.488824     5.734590    40.177232    -0.066185
C      4.377387     5.987401    39.362694     0.104202
C      3.335413     6.765426    39.832875    -0.054854
C      3.417201     7.329088    41.108073     0.098010
C     -4.402068     9.304988     0.937877    -0.513611
C      6.612587     4.870931    39.687599    -0.047798
C      4.314645     5.432236    37.950084    -0.520762
C      2.143307     7.074153    38.966601    -0.047199
C      2.258706    11.476471     0.230951    -0.513297
C      7.149272    -2.899313    37.484043     0.272500
C      7.555977    -2.272486    36.348740    -0.210382
C      6.703351    -1.465854    35.651333    -0.095989
C      5.429455    -1.213373    36.093783    -0.048320
C      5.026112    -1.844650    37.225775    -0.087884
C      5.866414    -2.714828    37.922354    -0.252236
C      4.566746    -0.174317    35.406724     0.558622
C     -2.530998     5.138828    38.473243     0.271284
C     -2.188153     3.815444    38.584165    -0.255431
C     -1.065512     3.316813    37.917387    -0.086415
C     -0.305882     4.122522    37.112369    -0.048769
C     -0.662171     5.462858    37.025452    -0.088402
C     -1.747840     5.962569    37.708372    -0.232703
C      0.848131     3.599830    36.302798     0.563822
C      4.101772     4.460822    34.439874    -0.032777
C      5.356619     4.982134    34.312396    -0.126300
C      5.440652     3.107007    35.413346     0.079342
C      7.661283     4.228420    35.115344    -0.149321
C     -2.771882     4.218634    33.807449    -0.051534
C     -2.436880     2.994834    33.224276     0.100419
C     -1.621229     2.994649    32.093112    -0.046258
C     -1.170830     4.181093    31.538498     0.105705
C     -1.559611     5.379106    32.090215    -0.043794
C     -2.360697     5.442773    33.252835     0.082730
C     -2.724830     6.801879    33.852977    -0.514273
C      8.321203     1.722765    33.878638    -0.519367
C     -0.190480     4.214611    30.398228    -0.521124
C     -1.106963     1.699420    31.549259    -0.144026
C      0.945613     0.273508    31.944111    -0.108483
C      1.951732     0.322594    32.843910    -0.041410
C      0.736095     2.006345    33.211446     0.076226
C     -1.113694     6.675946    31.450339    -0.158577
C      0.929915     6.754238    33.024367    -0.116318
C      2.118659     7.346099    32.928344    -0.033274
C      1.115900     7.761655    31.097290     0.072864
C      4.899488     9.357478    28.819648     0.566061
C      5.375659     9.122396    27.411176    -0.061897
C      5.458571     7.839865    26.885535    -0.091866
C      5.905611     7.623215    25.601645    -0.208732
C     -4.952187     8.688898    24.816080     0.282382
C      0.520986    -1.797657    25.295779    -0.237938
C      0.088511    -1.591804    26.597053    -0.093579
C     -4.697857     9.413967    22.556234    -0.062798
C     -4.554445     8.753181    21.198258    -0.046940
C      5.615428     7.931245    20.747117     0.109186
C      5.715145     7.369089    19.482680    -0.064239
C      6.826581     7.621900    18.668142     0.102915
C     -3.335448     8.399925    19.138322    -0.055162
C     -3.417239     8.963587    20.413520     0.096824
C      4.402035     7.670489    21.632430    -0.515017
C      4.591385     6.505430    18.993046    -0.049532
C      6.889325     7.066735    17.255532    -0.520239
C     -2.143343     8.708652    18.272048    -0.046580
C     -2.258747     9.841972    20.925504    -0.509888
C      4.054727    -1.264814    16.789490     0.273053
C      3.648021    -0.637987    15.654187    -0.211199
C      4.500644     0.168645    14.956781    -0.096522
C      5.774539     0.421126    15.399230    -0.046973
C      6.177884    -0.210151    16.531222    -0.090497
C      5.337585    -1.080329    17.227801    -0.250700
C      6.637245     1.460182    14.712171     0.556715
C      2.530969     6.773327    17.778690     0.269601
C      2.188129     5.449943    17.889613    -0.258633
C      1.065489     4.951312    17.222834    -0.082223
C      0.305857     5.757021    16.417816    -0.049860
C      0.662141     7.097357    16.330899    -0.090753
C      1.747808     7.597068    17.013819    -0.228891
C     -0.848154     5.234329    15.608245     0.566555
C      7.102203     6.095321    13.745322    -0.033158
C      5.847354     6.616633    13.617843    -0.128164
C      5.763327     4.741506    14.718794     0.078179
C      3.542692     5.862919    14.420792    -0.151083
C      2.771857     5.853133    13.112896    -0.052476
C      2.436860     4.629333    12.529724     0.102979
C      1.621209     4.629148    11.398560    -0.049718
C      1.170806     5.815592    10.843946     0.106304
C      1.559583     7.013605    11.395662    -0.044623
C      2.360668     7.077272    12.558282     0.085014
C      2.724796     8.436378    13.158424    -0.515701
C      2.882781     3.357264    13.184086    -0.521408
C      0.190456     5.849110     9.703676    -0.518178
C      1.106948     3.333919    10.854707    -0.141263
C     -0.945623     1.908007    11.249559    -0.107065
C      9.252258     1.957093    12.149358    -0.041622
C     -0.736111     3.640844    12.516893     0.076934
C      1.113661     8.310445    10.755787    -0.158190
C     -0.929949     8.388737    12.329814    -0.111503
C     -2.118694     8.980598    12.233792    -0.035114
C     -1.115937     9.396154    10.402738     0.076029
C     10.501509    -2.481192    33.264010     0.568526
C     -0.226322    -2.246110    34.672481    -0.065600
C     -0.143414    -0.963579    35.198123    -0.088094
C      0.303625    -0.746929    36.482013    -0.209592
C      0.649830    -1.812612    37.267578     0.283200
C     -5.081035     8.673943    36.787878    -0.238585
C      5.690492     8.468090    35.486605    -0.090422
C      0.904162    -2.537681    39.527423    -0.064122
C      1.047572    -1.876895    40.885400    -0.047323
C      0.013441    -1.054959    41.336541     0.108726
C      0.113155     2.776195     1.211873    -0.066192
C      1.224592     2.523384     2.026411     0.104202
C      2.266566     1.745359     1.556230    -0.054852
C      2.184778     1.181697     0.281032     0.098020
C     10.004047    -0.794203    40.451228    -0.513599
C     -1.010608     3.639854     1.701506    -0.047803
C      1.287334     3.078549     3.439021    -0.520780
C      3.458672     1.436632     2.422504    -0.047199
C      3.343273    -2.965686    41.158154    -0.513286
C     -1.547293    11.410098     3.905062     0.272505
C     -1.953998    10.783271     5.040365    -0.210365
C     -1.101372     9.976639     5.737772    -0.095992
C      0.172524     9.724158     5.295322    -0.048336
C      0.575867    10.355435     4.163330    -0.087868
C     -0.264435    11.225613     3.466751    -0.252204
C      1.035233     8.685102     5.982381     0.558635
C      8.132977     3.371957     2.915862     0.271300
C      7.790132     4.695341     2.804940    -0.255394
C      6.667491     5.193972     3.471718    -0.086392
C      5.907861     4.388263     4.276736    -0.048779
C      6.264150     3.047927     4.363653    -0.088403
C      7.349819     2.548216     3.680733    -0.232686
C      4.753848     4.910955     5.086307     0.563842
C      1.500207     4.049963     6.949231    -0.032760
C      0.245360     3.528651     7.076709    -0.126255
C      0.161327     5.403778     5.975759     0.079349
C     -2.059304     4.282365     6.273761    -0.149322
C      8.373861     4.292151     7.581656    -0.051555
C      8.038859     5.515951     8.164829     0.100406
C      7.223208     5.516136     9.295993    -0.046277
C      6.772809     4.329692     9.850607     0.105694
C      7.161590     3.131679     9.298890    -0.043795
C      7.962676     3.068012     8.136270     0.082726
C      8.326809     1.708906     7.536128    -0.514269
C     -2.719224     6.788020     7.510467    -0.519364
C      5.792459     4.296174    10.990877    -0.521125
C      6.708942     6.811365     9.839846    -0.144027
C      4.656366     8.237277     9.444994    -0.108447
C      3.650247     8.188191     8.545195    -0.041399
C      4.865884     6.504440     8.177659     0.076242
C      6.715673     1.834839     9.938766    -0.158577
C      4.672064     1.756547     8.364738    -0.116352
C      3.483320     1.164686     8.460761    -0.033285
C      4.486079     0.749130    10.291815     0.072844
N     -1.427400     3.602598    26.967071    -0.290392
N      0.603887     2.764447    27.138836     0.079664
N      7.419275     5.462811    28.444249    -0.290921
N      5.773407     5.519032    29.892039     0.087400
N      5.875374    -0.148005    30.244261     0.063056
N      7.843918    -1.111339    30.366359    -0.289683
N      4.174600     3.273688    35.116586    -0.292548
N      6.205883     4.111839    34.944821     0.079988
N      1.817282     1.413475    33.639409    -0.291219
N      0.171414     1.357254    32.191618     0.090059
N      0.273361     7.024291    31.839397     0.066110
N      2.241902     7.987625    31.717299    -0.288555
N      7.029379     4.908187    14.422034    -0.290385
N      4.998092     5.746338    14.250269     0.079672
N     -1.817296     3.047974    12.944856    -0.290922
N     -0.171428     2.991753    11.497066     0.087403
N     -0.273395     8.658790    11.144844     0.063045
N     -2.241939     9.622124    11.022746    -0.289669
N      1.427379     5.237097     6.272519    -0.292536
N     -0.603904     4.398946     6.444284     0.080004
N      3.784697     7.097310     7.749696    -0.291211
N      5.430565     7.153531     9.197487     0.090071
N      5.328618     1.486494     9.549708     0.066101
N      3.360077     0.523160     9.671806    -0.288551
O      1.422906     0.059212    12.052921    -0.558364
O     -5.161702     9.880902    11.985043    -0.574303
O     10.123932     0.125582    17.846568    -0.204492
O      8.104973    -1.281186    23.917108    -0.214428
O     -1.968558     6.515143    25.948485    -0.550527
O     -0.785416     6.752436    27.856937    -0.586267
O      1.975260     1.162756    23.026829    -0.215344
O      6.837793     2.654185    26.763023    -0.563140
O      6.940867     4.409906    25.434847    -0.557014
O     -4.179111    10.086072     8.641631    -0.559080
O      0.440316     0.264382     8.709509    -0.574648
O      4.521916    10.019702     2.847984    -0.203949
O      2.502954     8.157472    38.166549    -0.213918
O      3.633451     0.361143    36.135172    -0.551147
O      4.816595     0.123850    34.226720    -0.587438
O     -3.626750     5.713530    39.056829    -0.215456
O      1.235789     4.222101    35.320634    -0.561775
O      1.338868     2.466380    36.648811    -0.556801
O      4.179073     8.451573    29.336184    -0.558331
O     -0.440319    -1.370117    29.404062    -0.574257
O     -4.521953     8.385203    23.542537    -0.204479
O     -2.502994     9.791971    17.471997    -0.214409
O      7.570537     1.995642    15.440620    -0.550471
O      6.387395     1.758349    13.532168    -0.586231
O      3.626719     7.348029    18.362276    -0.215319
O     -1.235814     5.856600    14.626082    -0.563104
O     -1.338888     4.100879    15.954258    -0.556947
O      9.781090    -1.575287    32.747474    -0.559040
O      5.161663     8.246403    32.679596    -0.574594
O      1.080063    -1.508917    38.541121    -0.203933
O      3.099025     0.353313     3.222556    -0.213905
O      1.968528     8.149642     5.253933    -0.551084
O      0.785384     8.386935     7.162385    -0.587416
O      9.228729     2.797255     2.332276    -0.215438
O      4.366190     4.288684     6.068471    -0.561749
O      4.263111     6.044405     4.740294    -0.556730

The following XYZ coordinates are in angstroms. Other properties are in atomic units.
The sperically averaged electron density of each atom fit to a function of the form exp(a - br)
eigen_1, eigen_2 and eigen_3 are the three eigenvalues of traceless quadrupole moment tensor
  atom number  atomic symbol              X              Y              Z     net charge C6 coefficient C8 coefficient C10 coefficient fluctuating dipole atomic polarizability isotropic forcefield polarizability              a              b squared Pearson coefficient          <r^3>          <r^4>         wp_QDO          m_QDO          q_QDO       dipole_x       dipole_y       dipole_z         dipole            Qxy            Qxz            Qyz     Q(x^2-y^2)  Q(3z^2 - R^2)        eigen_1        eigen_2        eigen_3 static polarizability      alpha(xx)      alpha(xy)      alpha(xz)      alpha(yy)      alpha(yz)      alpha(zz) atomic spin moment
            1             Co      -2.870029       4.963937      26.736534       0.804977     113.625572 0.25020599E+04  0.84435530E+05                                17.531388                           15.024643       0.598311       2.039049                    0.996510      48.553247     130.436772       0.536459       0.338331      -1.209511      -0.029087       0.048693      -0.091841       0.107944       0.051336       0.029772      -0.037096      -0.019710       0.007081      -0.080020       0.025981       0.054039             19.937988      25.074957      -0.291323      -0.398194      20.670855       1.946101      14.068153           2.781701
            2             Co       2.731975       1.912349      35.347123       0.806257     113.437997 0.24962838E+04  0.84188097E+05                                17.510337                           15.005178       0.597625       2.039496                    0.996425      48.505748     130.249097       0.536945       0.338236      -1.209651      -0.029221      -0.048702       0.091861       0.108001      -0.050953      -0.030283      -0.037299      -0.019483       0.006403      -0.080139       0.026431       0.053708             19.915163      25.047607       0.297314       0.395804      20.644955       1.943495      14.052926           2.781792
            3             Co       8.472008       3.546848      14.652571       0.804984     113.623704 0.25020292E+04  0.84433984E+05                                17.530988                           15.024399       0.598384       2.039073                    0.996510      48.553189     130.434976       0.536473       0.338324      -1.209520       0.029090      -0.048698       0.091849       0.107954       0.051318       0.029768      -0.037093      -0.019724       0.007147      -0.080005       0.025986       0.054019             19.937397      25.074084      -0.291751      -0.398370      20.670283       1.946000      14.067823           2.781632
            4             Co       2.870004       6.598436       6.041982       0.806242     113.438627 0.24963202E+04  0.84189325E+05                                17.510103                           15.005058       0.597631       2.039498                    0.996425      48.506457     130.249464       0.536961       0.338225      -1.209665       0.029224       0.048705      -0.091872       0.108013      -0.050887      -0.030263      -0.037284      -0.019490       0.006428      -0.080071       0.026419       0.053652             19.914782      25.047011       0.297702       0.395965      20.644585       1.943443      14.052751          -2.834266
            5             Co       9.232208      -2.451749      31.041829       0.766711     114.193907 0.24994488E+04  0.84495561E+05                                18.199735                           15.559327       0.786577       2.075593                    0.997655      49.827785     134.863427       0.498825       0.363219      -1.185844       0.068942      -0.000381       0.000069       0.068944       0.000250       0.000240       0.081974       0.092806       0.236040      -0.119629       0.007062       0.112567             20.904843      20.836960      -0.000825      -0.001385      18.103729      -1.296198      23.773839           2.801626
            6             Co       1.971792      -0.817249      10.347276       0.766660     114.195276 0.24994712E+04  0.84496956E+05                                18.200576                           15.559980       0.786521       2.075559                    0.997655      49.828915     134.869331       0.498783       0.363246      -1.185815      -0.068951       0.000378      -0.000071       0.068952       0.000254       0.000226       0.081964       0.092844       0.236117      -0.119645       0.007069       0.112576             20.905885      20.838047      -0.000799      -0.001398      18.104496      -1.296356      23.775112           2.801491
            7              H       0.394376       1.395729      13.977101       0.105390       0.980296 0.69862471E+01  0.67410149E+02                                 1.724906                            1.616102      -1.251028       2.284272                    0.993488       3.803039      11.142788       0.452793       1.401925      -0.681548       0.009720       0.028687      -0.020115       0.036360       0.003331      -0.005333      -0.002079      -0.021789       0.003762      -0.013706       0.002074       0.011632              1.795730       1.454956       0.154629      -0.164001       2.103992      -0.489884       1.828242           0.000090
            8              H      -0.368617       1.754130      16.121056       0.134009       0.987386 0.70122952E+01  0.67472675E+02                                 1.712771                            1.604039      -1.237406       2.303071                    0.995434       3.626852      10.483398       0.462634       1.375944      -0.687298      -0.006192       0.031348       0.010941       0.033775       0.003143      -0.007215       0.003228      -0.011601       0.010513      -0.012230       0.004373       0.007857              1.756732       1.359896      -0.080292      -0.033515       2.351054       0.183527       1.559246           0.000055
            9              H       4.880443       9.584518      16.638420       0.123117       0.930409 0.66788168E+01  0.63742151E+02                                 1.669028                            1.583223      -1.212512       2.307591                    0.995059       3.706097      10.810201       0.455998       1.407395      -0.680678      -0.003462      -0.027637       0.016336       0.032291      -0.001949      -0.006620       0.001112      -0.022141       0.007540      -0.014934       0.004484       0.010450              1.705188       1.372811       0.147978      -0.146726       1.853150      -0.313234       1.889604           0.000030
           10              H       5.590777       9.235474      14.465492       0.095452       1.021301 0.72516385E+01  0.70365747E+02                                 1.743066                            1.622496      -1.224258       2.281840                    0.995112       3.849529      11.175125       0.463680       1.361327      -0.689115       0.003186      -0.030200      -0.010517       0.032137       0.002659      -0.007174       0.000020      -0.015310       0.008296      -0.012733       0.005237       0.007495              1.811714       1.402556      -0.006455      -0.041620       2.373101       0.401179       1.659485           0.000076
           11              H       4.027817      10.185773      18.720292       0.083989       1.053001 0.81002045E+01  0.80844045E+02                                 1.790971                            1.721409      -1.182077       2.297634                    0.993531       3.984429      11.749425       0.447353       1.371839      -0.687455      -0.027564      -0.019181      -0.003452       0.033758       0.003071       0.007263      -0.001946       0.011470       0.009402      -0.009464      -0.001517       0.010981              1.822684       1.954399       0.421126      -0.058563       1.788819       0.081086       1.724833           0.000016
           12              H      -0.025770      -1.306188      18.745126       0.086372       1.062565 0.85749464E+01  0.87268172E+02                                 1.825920                            1.789657      -1.490686       2.148650                    0.990248       4.267814      12.929083       0.429677       1.400681      -0.680294       0.030086      -0.012130      -0.001394       0.032469      -0.003562      -0.002167      -0.002583       0.007898      -0.008603      -0.006643      -0.000245       0.006888              1.836245       2.136958      -0.234639      -0.020590       1.646969       0.071558       1.724808           0.000018
           13              H       1.973020       0.985426      20.305495       0.157753       1.013661 0.75097643E+01  0.72067537E+02                                 1.633395                            1.574271      -0.954035       2.436164                    0.998924       3.231469       8.744134       0.515737       1.237554      -0.719864       0.010491      -0.000394       0.012095       0.016016       0.002921       0.000738       0.001799       0.013026       0.003340      -0.007981       0.001180       0.006801              1.640518       1.764638       0.091057       0.366832       1.374931       0.141626       1.781986           0.000011
           14              H       1.351200       0.081831      19.187989       0.169162       0.893204 0.65486992E+01  0.62161271E+02                                 1.634997                            1.575032      -1.125925       2.370341                    0.996287       3.485192      10.121004       0.454241       1.420545      -0.679451       0.000008      -0.013515      -0.008804       0.016130       0.001860      -0.002379       0.001983       0.000391       0.002995      -0.004192       0.001285       0.002906              1.649618       1.402529      -0.048815      -0.056746       1.804490       0.433489       1.741837           0.000009
           15              H       1.040846       1.617982      19.216961       0.173275       0.852455 0.60044539E+01  0.54526228E+02                                 1.461787                            1.412339      -0.714236       2.561710                    0.999994       3.002107       7.920531       0.541425       1.245763      -0.718168      -0.008314       0.010937      -0.008445       0.016126      -0.005077      -0.001724      -0.005653      -0.005021      -0.004934      -0.008332       0.000047       0.008285              1.477198       1.164820      -0.040268       0.061360       1.689104      -0.389720       1.577671           0.000013
           16              H       0.676714       2.659803      23.028898       0.090157       1.261732 0.99647024E+01  0.10208319E+03                                 1.848951                            1.779947      -0.945692       2.412461                    0.997281       3.580032       9.834931       0.501459       1.192287      -0.730515      -0.020155       0.020981       0.021663       0.036272      -0.011253       0.002781       0.001018      -0.002582       0.002147      -0.012271       0.001183       0.011088              1.861571       1.740124      -0.079355      -0.218028       1.833177       0.425070       2.011412           0.000003
           17              H       1.417299       2.476522      21.650641       0.091843       1.194108 0.92305492E+01  0.92628974E+02                                 1.768133                            1.700434      -0.918543       2.426250                    0.997744       3.512933       9.504048       0.519593       1.174690      -0.734353       0.010388       0.014055      -0.031307       0.035854      -0.003597      -0.000245      -0.009808       0.006751       0.000908      -0.012171       0.002996       0.009176              1.783067       1.569917       0.221368      -0.182438       1.631560      -0.208182       2.147723           0.000012
           18              H       9.284750       0.937003      24.647212       0.169218       0.905158 0.67153116E+01  0.63986871E+02                                 1.636900                            1.584678      -1.129354       2.367290                    0.997259       3.454681       9.971177       0.458389       1.402319      -0.683327      -0.012920      -0.012036       0.005199       0.018407       0.003407      -0.005727      -0.002161       0.005556       0.006048      -0.005481      -0.003367       0.008849              1.652364       1.794597       0.332335      -0.234817       1.538988      -0.099025       1.623507          -0.000018
           19              H      -0.420156       1.383710      24.539600       0.157295       0.868285 0.63903964E+01  0.60390660E+02                                 1.613686                            1.561875      -1.103033       2.373216                    0.995611       3.559432      10.370831       0.452760       1.431515      -0.677001       0.015655      -0.006503       0.002642       0.017157      -0.002277       0.004333      -0.001373       0.011864      -0.004042      -0.005790      -0.003208       0.008998              1.632387       1.975317       0.024279       0.303298       1.311042       0.049615       1.610800          -0.000010
           20              H      -1.562966       2.362773      24.105015       0.170406       1.003001 0.76640101E+01  0.74325373E+02                                 1.669161                            1.629637      -0.803375       2.520817                    0.999477       3.208920       8.885239       0.486035       1.299443      -0.707281      -0.009138       0.014641      -0.005514       0.018118      -0.004495       0.000221      -0.005284      -0.009062      -0.006078      -0.006554      -0.003012       0.009567              1.670885       1.462978      -0.233245      -0.047866       2.114044       0.164113       1.435635          -0.000012
           21              H       6.977849      -0.423198      22.569479       0.081784       1.203943 0.93893725E+01  0.95428410E+02                                 1.833300                            1.757608      -0.972464       2.398058                    0.997281       3.700548      10.357434       0.488457       1.233783      -0.719294      -0.024708      -0.006958      -0.022765       0.034309       0.001193       0.009366      -0.009259      -0.000526      -0.002917      -0.014014       0.001681       0.012333              1.854847       2.077641       0.193636       0.206255       1.530317       0.160927       1.956583           0.000008
           22              H       7.519000       0.569202      23.666290       0.090382       1.085879 0.82206919E+01  0.81500985E+02                                 1.769887                            1.690489      -0.888546       2.442610                    0.997421       3.667457      10.419947       0.473919       1.303610      -0.703532      -0.002486       0.030975       0.019403       0.036635      -0.001269      -0.000605       0.000113      -0.022518       0.020450      -0.014755       0.006814       0.007942              1.802631       1.668034      -0.154629      -0.189824       1.984650       0.490481       1.755209           0.000003
           23              H       7.346463      -1.649119      21.207777       0.159253       0.964285 0.68839470E+01  0.65115090E+02                                 1.624480                            1.538736      -0.938784       2.448272                    0.998953       3.276602       9.015432       0.502042       1.289799      -0.707266      -0.002569      -0.004407       0.017328       0.018063       0.003560      -0.000879      -0.002387      -0.000665       0.011930      -0.005667       0.000182       0.005485              1.663399       1.598900       0.118322      -0.411268       1.314702      -0.085166       2.076597           0.000007
           24              H       7.298284      -0.814165      19.883326       0.170800       0.916248 0.65373003E+01  0.60553167E+02                                 1.531880                            1.472392      -0.681927       2.576826                    0.999998       3.015816       7.998260       0.531726       1.243597      -0.719515      -0.003645       0.013562      -0.010431       0.017494      -0.002385       0.001128      -0.004154      -0.006285       0.006824      -0.005095      -0.001754       0.006849              1.550945       1.633791      -0.210995       0.364644       1.330723      -0.214839       1.688322           0.000013
           25              H       2.616114       9.700019      19.978521       0.163398       0.910530 0.65858873E+01  0.62067416E+02                                 1.603085                            1.536784      -1.067373       2.388198                    0.998025       3.374022       9.492972       0.483297       1.344754      -0.694771       0.011046      -0.009620      -0.005243       0.015558      -0.000760       0.001099       0.000534       0.002666      -0.005900      -0.002470      -0.000239       0.002709              1.617902       1.512578      -0.218072      -0.215149       1.696315       0.349949       1.644812           0.000008
           26              H       2.823388       9.270586      26.042025       0.122292       0.973198 0.69721784E+01  0.67052108E+02                                 1.693777                            1.596899      -1.297927       2.265303                    0.993874       3.746888      10.860124       0.464349       1.371569      -0.687214       0.029897       0.000939       0.011477       0.032038       0.004575       0.003090      -0.007448       0.009242       0.008257      -0.012221       0.005126       0.007095              1.721764       2.261287       0.125199       0.270236       1.378526      -0.035116       1.525477           0.000028
           27              H       1.390398       7.951995      27.225753       0.108671       0.963787 0.68485373E+01  0.65360299E+02                                 1.672222                            1.575841      -0.994298       2.407315                    0.997318       3.602211      10.293073       0.471989       1.359747      -0.690903       0.014248      -0.013818       0.032690       0.038244       0.000656       0.010131      -0.007197       0.010146       0.011583      -0.012746      -0.001990       0.014736              1.714733       1.496873      -0.067963       0.201914       1.636458      -0.428785       2.010868          -0.000023
           28              H      -1.436372       8.569378      24.539600       0.114618       1.067681 0.76947859E+01  0.75050283E+02                                 1.743058                            1.635341      -1.024750       2.396795                    0.997353       3.537198       9.974001       0.481836       1.303321      -0.703443      -0.035877      -0.008490      -0.012588       0.038958       0.002347       0.006531      -0.008091       0.014839       0.003265      -0.014128       0.002605       0.011523              1.775437       2.297214       0.153154       0.289444       1.471265      -0.078603       1.557833           0.000131
           29              H       5.557184      -1.740244      23.405539       0.116625       1.000843 0.71884821E+01  0.68999360E+02                                 1.666857                            1.576063      -1.075776       2.363281                    0.997049       3.592039      10.081394       0.492444       1.295810      -0.703743      -0.014031       0.014354      -0.022487       0.030143       0.003531       0.005249      -0.013066       0.014280      -0.001061      -0.018541       0.007270       0.011271              1.700372       1.595430      -0.049054       0.172135       1.549310      -0.369364       1.956375           0.000003
           30              H       2.896224       3.629995      22.975092       0.121915       1.075628 0.78528055E+01  0.75573022E+02                                 1.631865                            1.559411      -1.032046       2.385508                    0.998246       3.287882       8.670003       0.548071       1.161255      -0.737532      -0.014699       0.026329      -0.018565       0.035411       0.000131       0.012492      -0.008340      -0.017221      -0.032662      -0.021432       0.004072       0.017360              1.640018       1.637533      -0.108715       0.333591       1.646481      -0.253564       1.636041           0.000010
           31              H       4.771772       4.453746      24.059487       0.116375       1.023769 0.71867222E+01  0.68356882E+02                                 1.645184                            1.541770      -0.903232       2.453304                    0.998799       3.341773       9.064448       0.519176       1.240337      -0.717951       0.012641       0.037120      -0.006825       0.039803       0.002623       0.007211      -0.005545      -0.015249      -0.019410      -0.014123       0.001624       0.012499              1.681851       1.438018       0.287595       0.051537       2.227771      -0.106740       1.379762           0.000151
           32              H       5.446259       0.841266      25.590884       0.109045       0.991824 0.72869867E+01  0.70456366E+02                                 1.687484                            1.613313      -1.020049       2.391785                    0.997606       3.610208      10.299201       0.472948       1.339432      -0.695237       0.019831      -0.024530       0.023193       0.039152      -0.001849       0.007074      -0.011089      -0.006170      -0.018446      -0.014628      -0.000022       0.014650              1.710108       1.752121      -0.274950       0.278510       1.709311      -0.191763       1.668891           0.000030
           33              H       3.651380       0.006907      24.431989       0.127906       0.929323 0.66681938E+01  0.63138260E+02                                 1.627132                            1.551670      -1.003291       2.411707                    0.997655       3.489342       9.891403       0.477749       1.354009      -0.692485      -0.005511      -0.033816       0.001608       0.034300       0.005200       0.009513      -0.001590      -0.016813      -0.019455      -0.016169       0.002965       0.013204              1.643984       1.475006       0.137563       0.053562       2.089248       0.036338       1.367698           0.000034
           34              H       8.922858       2.024792      27.966618       0.120359       1.001495 0.69803056E+01  0.66952328E+02                                 1.712181                            1.590443      -1.148694       2.336264                    0.996857       3.617046      10.369632       0.469918       1.358918      -0.690840      -0.038470      -0.019011       0.011836       0.044514       0.003202      -0.005427      -0.008101       0.001811      -0.033035      -0.015140       0.002553       0.012587              1.768692       2.255212       0.346050      -0.239493       1.553772      -0.135377       1.497092           0.000160
           35              H      -0.012330       1.101471      28.202536       0.134212       0.897504 0.62343034E+01  0.58468463E+02                                 1.626387                            1.529797      -1.123563       2.356114                    0.996754       3.594961      10.385731       0.463940       1.407703      -0.680822       0.005243      -0.035886       0.020914       0.041865       0.000375      -0.004349      -0.012902       0.012566      -0.028268      -0.019340       0.006342       0.012997              1.661336       1.446648      -0.181346       0.073872       2.049322      -0.243001       1.488036           0.000262
           36              H       0.169169       4.495073      26.191026       0.106060       1.209530 0.91883567E+01  0.93361212E+02                                 1.877169                            1.778325      -1.063659       2.375963                    0.997130       3.590266      10.217961       0.467048       1.290671      -0.707579       0.012414       0.045197      -0.027362       0.054273       0.003705      -0.006347      -0.018681       0.001032      -0.030951      -0.023322       0.002992       0.020330              1.889589       1.672461       0.216568      -0.143016       2.278243      -0.401855       1.718063           0.000023
           37              H       2.254238       1.825143      26.497305       0.111063       0.972488 0.73414560E+01  0.71580269E+02                                 1.707518                            1.646790      -1.165352       2.314542                    0.995324       3.825482      11.194947       0.453492       1.385242      -0.684938       0.007577      -0.026440      -0.011191       0.029694       0.003557       0.003421       0.007671      -0.001231      -0.012013      -0.009138      -0.001174       0.010312              1.736821       1.500770      -0.188500      -0.088062       2.003714       0.316559       1.705981           0.000022
           38              H       2.368516       3.383930      26.418666       0.115558       1.069676 0.86021422E+01  0.86950386E+02                                 1.796464                            1.765845      -1.266635       2.273934                    0.992781       3.860258      11.368638       0.445771       1.359345      -0.690641       0.015748       0.023649      -0.013457       0.031438       0.000309      -0.000119      -0.007602       0.003971      -0.019875      -0.011228       0.005160       0.006068              1.796910       1.673995       0.220810      -0.161874       1.919027      -0.182536       1.797709          -0.000007
           39              H       2.608287       0.191350      27.316809       0.163398       0.858687 0.61941006E+01  0.57852505E+02                                 1.579967                            1.521590      -1.033344       2.409413                    0.997467       3.413767       9.761798       0.467858       1.401678      -0.683261      -0.003283       0.003756      -0.013770       0.014646      -0.002050       0.003124      -0.000126      -0.001465       0.007312      -0.004396       0.000081       0.004314              1.595145       1.390361      -0.030427       0.260822       1.419562      -0.083102       1.975511           0.000001
           40              H       3.639056      -0.505809      28.268759       0.170991       0.869003 0.62442939E+01  0.57644887E+02                                 1.518554                            1.470807      -0.820468       2.513040                    0.999724       3.126425       8.499610       0.510704       1.299150      -0.705955       0.014017      -0.008492       0.000682       0.016403      -0.001516       0.002284       0.001025      -0.001425      -0.013752      -0.005587       0.001601       0.003986              1.536180       1.773258      -0.357510       0.095337       1.531119       0.007734       1.304165           0.000014
           41              H       2.154526      -0.311212      28.728178       0.174797       0.895175 0.65696333E+01  0.62091177E+02                                 1.605404                            1.551895      -1.110504       2.375415                    0.997205       3.399775       9.688331       0.471414       1.374722      -0.688559      -0.011431      -0.005132       0.008357       0.015061      -0.000608      -0.003007      -0.001903      -0.005553       0.000721      -0.005025       0.001153       0.003872              1.628951       1.893250       0.320872      -0.231724       1.500854      -0.131230       1.492749           0.000087
           42              H       3.072122       5.902032      28.690928       0.170152       0.834682 0.58807587E+01  0.54528057E+02                                 1.583134                            1.507060      -1.135655       2.365008                    0.996718       3.479986      10.101650       0.456101       1.448301      -0.673838       0.007109       0.010796       0.009717       0.016172      -0.000403       0.001492       0.000673      -0.004195       0.001708      -0.003087       0.000964       0.002123              1.620347       1.491833       0.266497       0.229719       1.862153       0.260825       1.507054           0.000002
           43              H       3.039632       5.177862      27.300254       0.171034       0.862672 0.64201390E+01  0.59677678E+02                                 1.511647                            1.492811      -0.721837       2.557927                    0.999970       3.136648       8.555183       0.506223       1.301657      -0.705656       0.009107      -0.000424      -0.011982       0.015057      -0.002603      -0.005112      -0.001029      -0.000788       0.010048      -0.006586       0.000130       0.006456              1.503554       1.346405       0.064083      -0.190345       1.371227      -0.013800       1.793031           0.000002
           44              H       1.760135       5.195797      28.206675       0.171324       0.838982 0.60284596E+01  0.56263035E+02                                 1.589258                            1.526416      -1.164558       2.351391                    0.995821       3.514004      10.244229       0.452813       1.449341      -0.673504      -0.014488      -0.000893       0.004768       0.015278       0.001295      -0.003077      -0.002027       0.005177      -0.006640      -0.004295      -0.001286       0.005581              1.621095       2.216718      -0.028120       0.027507       1.361513       0.002432       1.285056          -0.000007
           45              H       5.987410       1.898633      31.592304       0.163500       0.843732 0.61991185E+01  0.58065685E+02                                 1.577439                            1.534396      -1.071108       2.390256                    0.997359       3.476600      10.042813       0.459135       1.424218      -0.678730       0.007922      -0.012645      -0.002240       0.015089      -0.004095       0.001599      -0.002219       0.007589      -0.006874      -0.005224      -0.002091       0.007315              1.599886       1.615288      -0.349488       0.035694       1.885156       0.110870       1.299214          -0.000010
           46              H       5.940350       3.463518      31.675082       0.152999       0.949915 0.73306054E+01  0.71789143E+02                                 1.712943                            1.672521      -1.368380       2.238733                    0.994083       3.794073      11.301908       0.437072       1.430983      -0.676170       0.007665       0.011677      -0.005599       0.015048       0.004600       0.001306      -0.003249      -0.004403      -0.011389      -0.006528      -0.000874       0.007402              1.729828       1.706329       0.363549       0.092289       2.051375      -0.034998       1.431780          -0.000002
           47              H       4.935353       2.603200      32.515281       0.173138       0.830851 0.62080971E+01  0.58666619E+02                                 1.606484                            1.570768      -1.384373       2.250042                    0.992492       3.671749      10.953040       0.434887       1.490380      -0.665397      -0.011801      -0.004166       0.011927       0.017288       0.000213      -0.002028       0.000074       0.012531       0.008424      -0.007674       0.001565       0.006109              1.610899       1.474495       0.034946      -0.303341       1.339951       0.003828       2.018252          -0.000058
           48              H       4.621636       5.103512      31.492970       0.116693       0.929252 0.68996237E+01  0.66186787E+02                                 1.656829                            1.597644      -1.023668       2.391405                    0.996216       3.683468      10.665842       0.460251       1.387285      -0.685200      -0.001813      -0.003268       0.029713       0.029947       0.006854      -0.001862       0.001335       0.003711       0.008543      -0.008933       0.003089       0.005844              1.676511       1.376883      -0.049950       0.101787       1.470754      -0.075421       2.181895           0.000046
           49              H       3.847439       5.880368      30.367186       0.122435       0.933034 0.68646136E+01  0.65957440E+02                                 1.678379                            1.606425      -1.176821       2.322714                    0.994422       3.736751      10.931503       0.452191       1.409730      -0.680488      -0.025149       0.021871      -0.003831       0.033548      -0.001684      -0.001566      -0.003799       0.009773      -0.026365      -0.010483       0.000870       0.009613              1.725111       1.822425      -0.393901       0.122866       1.873655      -0.057005       1.479252          -0.000002
           50              H       6.414273       7.250847      30.793494       0.137158       1.003087 0.69654962E+01  0.66652215E+02                                 1.706721                            1.583594      -1.093589       2.370759                    0.997723       3.498781       9.958746       0.474107       1.350103      -0.693238      -0.002111       0.034278       0.025064       0.042516       0.018709      -0.006910       0.008366      -0.005855      -0.019382      -0.022754       0.000451       0.022302              1.766384       1.462330      -0.152390      -0.112273       1.936022       0.524276       1.900800           0.000103
           51              H      -2.964595       7.178409      29.175180       0.114026       1.047524 0.74247397E+01  0.71606578E+02                                 1.707383                            1.598383      -0.966858       2.421020                    0.998492       3.443377       9.582280       0.492178       1.290363      -0.706836       0.031100       0.033006      -0.003636       0.045495       0.013474      -0.005161       0.012089      -0.017079      -0.012300      -0.020960      -0.000026       0.020985              1.764415       2.099773       0.477323      -0.039769       1.774546      -0.076449       1.418925           0.000115
           52              H       5.999731       4.083481      28.508816       0.094887       1.067238 0.78902776E+01  0.78124562E+02                                 1.779040                            1.682712      -1.345993       2.217279                    0.996254       3.957373      11.570450       0.459677       1.345732      -0.691730      -0.011224      -0.041874      -0.023593       0.049357       0.006675       0.001134       0.007094      -0.011506      -0.006387      -0.008680      -0.004386       0.013066              1.818834       1.657026       0.370988       0.069372       2.194305       0.378696       1.605170           0.000080
           53              H       3.890025      -0.513372      30.363047       0.118555       0.999125 0.75156282E+01  0.72394191E+02                                 1.637374                            1.590186      -0.768632       2.512271                    0.999290       3.366626       9.233271       0.503971       1.261717      -0.713856      -0.024996      -0.021806      -0.009829       0.034596       0.008188       0.000651       0.000930      -0.007017      -0.032207      -0.010787      -0.003540       0.014327              1.659982       1.741846       0.300750       0.176095       1.752338       0.118855       1.485763          -0.000012
           54              H       4.437899       0.284476      31.596443       0.131366       0.947912 0.71181040E+01  0.69091775E+02                                 1.701685                            1.640432      -1.299347       2.271525                    0.993199       3.772017      11.130778       0.445103       1.417697      -0.678784      -0.003021       0.009012       0.035901       0.037138      -0.002332      -0.000896       0.003273      -0.003849       0.017545      -0.005982      -0.001422       0.007404              1.721049       1.535966       0.002479      -0.118405       1.476873       0.057251       2.150309          -0.000011
           55              H       6.210372       0.617136      28.339120       0.135844       0.975574 0.68312763E+01  0.65190772E+02                                 1.679746                            1.570758      -1.301516       2.269013                    0.995925       3.604327      10.317508       0.473886       1.354404      -0.691198      -0.005097       0.021496      -0.037129       0.043205      -0.005754      -0.003385      -0.006697       0.021021       0.027046      -0.018452       0.006882       0.011569              1.717535       1.578068      -0.237940       0.261889       1.653950      -0.430914       1.920588           0.000242
           56              H       8.376107      -0.453110      28.496399       0.120313       0.956657 0.65678922E+01  0.61812535E+02                                 1.646677                            1.532778      -0.840396       2.490659                    0.999164       3.412133       9.571833       0.485168       1.341417      -0.695686       0.030668       0.001867      -0.033802       0.045680      -0.007212      -0.009243      -0.012215       0.011430       0.030560      -0.021496       0.003636       0.017860              1.697210       1.931221      -0.034258      -0.503071       1.385621       0.018630       1.774787           0.000074
           57              H       6.521846      -1.197860      31.840638       0.106600       1.063303 0.77395957E+01  0.75766478E+02                                 1.750514                            1.650661      -1.066791       2.373765                    0.997202       3.599856      10.244096       0.473935       1.320167      -0.699619      -0.004854      -0.017133       0.050342       0.053399      -0.006101      -0.002337      -0.015780       0.018921       0.025512      -0.023377       0.006631       0.016746              1.777330       1.453321       0.005700      -0.133590       1.689315      -0.361196       2.189352          -0.000017
           58              H       5.996364       8.749555       6.717452       0.103618       0.983477 0.70106284E+01  0.67677709E+02                                 1.725805                            1.616730      -1.242823       2.287214                    0.993637       3.805217      11.137507       0.453804       1.398135      -0.682278       0.009933      -0.029266       0.020148       0.036893      -0.003425       0.005144      -0.002224      -0.021703       0.004370      -0.013637       0.002020       0.011616              1.796766       1.455495      -0.155000       0.164254       2.105600      -0.490779       1.829202           0.000177
           59              H       5.233373       8.391154       4.573496       0.133258       0.989553 0.70313257E+01  0.67694896E+02                                 1.714450                            1.605561      -1.237743       2.302503                    0.995432       3.631166      10.495483       0.462743       1.374826      -0.687507      -0.006185      -0.031644      -0.010587       0.033936      -0.003222       0.007332       0.003493      -0.011627       0.010986      -0.012455       0.004269       0.008186              1.758477       1.361125       0.080436       0.033586       2.353517       0.183636       1.560790          -0.000047
           60              H      10.482461       0.560766       4.056132       0.122916       0.929128 0.66684758E+01  0.63624593E+02                                 1.668326                            1.582675      -1.216624       2.306220                    0.994984       3.704498      10.807145       0.455742       1.408602      -0.680471      -0.003566       0.027759      -0.016746       0.032615       0.002032       0.006307       0.001311      -0.022332       0.007763      -0.014841       0.004236       0.010605              1.704426       1.372402      -0.147887       0.146541       1.852185      -0.312769       1.888690           0.000019
           61              H      -0.011206       0.909810       6.229060       0.094584       1.024844 0.72780529E+01  0.70650839E+02                                 1.743251                            1.622451      -1.212057       2.286218                    0.995300       3.850315      11.161385       0.465205       1.356311      -0.690097       0.003023       0.030419       0.010339       0.032270      -0.002688       0.007122       0.000361      -0.015609       0.008102      -0.012841       0.005528       0.007313              1.811998       1.402439       0.006482       0.041586       2.374168       0.401721       1.659388           0.000043
           62              H       9.629838      -0.040489       1.974260       0.085316       1.047918 0.80512457E+01  0.80237209E+02                                 1.785882                            1.716795      -1.177057       2.300382                    0.993602       3.972052      11.705974       0.447701       1.372794      -0.687306      -0.026969       0.018887       0.003367       0.033097      -0.002980      -0.007206      -0.001980       0.011631       0.008753      -0.009391      -0.001532       0.010923              1.817376       1.948707      -0.419244       0.058225       1.783605       0.080694       1.719814           0.000004
           63              H       5.576210      11.451472       1.949427       0.085953       1.064465 0.85955408E+01  0.87534764E+02                                 1.828322                            1.791964      -1.492505       2.147395                    0.990171       4.274054      12.954391       0.429321       1.400930      -0.680229       0.030471       0.012054       0.001607       0.032808       0.003613       0.002145      -0.002423       0.007739      -0.007594      -0.006448      -0.000259       0.006706              1.838667       2.139545       0.235201       0.020645       1.649190       0.071705       1.727265           0.000006
           64              H      -3.628992       9.159858       0.389058       0.158570       1.014478 0.75181120E+01  0.72178546E+02                                 1.635299                            1.575952      -0.959105       2.433841                    0.998918       3.232299       8.752553       0.514989       1.238821      -0.719572       0.010046       0.000699      -0.011763       0.015485      -0.003081      -0.000875       0.001784       0.013122       0.002885      -0.008001       0.000971       0.007029              1.642483       1.766929      -0.091292      -0.367717       1.376187       0.141954       1.784335          -0.000004
           65              H      -4.250816      10.063453       1.506563       0.168790       0.893472 0.65506917E+01  0.62185421E+02                                 1.635495                            1.575406      -1.129533       2.369062                    0.996233       3.485545      10.122725       0.454125       1.420787      -0.679417      -0.000112       0.013754       0.009054       0.016467      -0.001789       0.002099       0.001893       0.000648       0.003395      -0.003938       0.001179       0.002759              1.650162       1.402748       0.048829       0.056788       1.805294       0.433984       1.742443           0.000001
           66              H       6.642836       8.527302       1.477591       0.172123       0.854495 0.60217067E+01  0.54716130E+02                                 1.463471                            1.413837      -0.713504       2.561220                    0.999993       3.005689       7.929546       0.541502       1.244831      -0.718381      -0.008569      -0.011389       0.008768       0.016734       0.005034       0.001744      -0.005650      -0.004584      -0.004817      -0.008310       0.000192       0.008117              1.478950       1.165892       0.040398      -0.061506       1.691262      -0.390632       1.579696          -0.000001
           67              H       6.278709       4.216483      39.054759       0.089845       1.262485 0.99706806E+01  0.10215507E+03                                 1.849448                            1.780287      -0.942340       2.414313                    0.997369       3.580126       9.834229       0.501516       1.192028      -0.730588      -0.020063      -0.021054      -0.021719       0.036297       0.011174      -0.002936       0.001069      -0.002436       0.002300      -0.012271       0.001277       0.010994              1.862117       1.740391       0.079548       0.218200       1.833689       0.425572       2.012272          -0.000013
           68              H       7.019292       4.399764      40.433017       0.091047       1.196889 0.92577760E+01  0.92978778E+02                                 1.771659                            1.703571      -0.918378       2.425956                    0.997693       3.517295       9.522497       0.518781       1.175560      -0.734153       0.010352      -0.014144       0.031201       0.035787       0.003502       0.000226      -0.009894       0.006969       0.000577      -0.012289       0.003124       0.009164              1.786713       1.572837      -0.222196       0.183064       1.634657      -0.209029       2.152645          -0.000007
           69              H       3.682739       5.939283      37.436445       0.168271       0.904091 0.67044649E+01  0.63842998E+02                                 1.634249                            1.582378      -1.115688       2.373102                    0.997327       3.450348       9.948024       0.459271       1.400515      -0.683704      -0.013333       0.012319      -0.005669       0.019017      -0.003342       0.005430      -0.002045       0.005184       0.005680      -0.005270      -0.003146       0.008416              1.649610       1.791405      -0.330961       0.233972       1.536245      -0.098419       1.621178          -0.000021
           70              H       5.181835       5.492576      37.544057       0.158731       0.862806 0.63406540E+01  0.59810865E+02                                 1.607994                            1.556770      -1.106296       2.373149                    0.995736       3.546463      10.327656       0.453016       1.433330      -0.676705       0.014915       0.006325      -0.002368       0.016373       0.002444      -0.004585      -0.001202       0.012203      -0.004389      -0.005877      -0.003493       0.009370              1.626487       1.967012      -0.024462      -0.301206       1.307222       0.049412       1.605227          -0.000014
           71              H       4.039029       4.513513      37.978643       0.170528       0.997282 0.76042552E+01  0.73558946E+02                                 1.658394                            1.619708      -0.799263       2.522481                    0.999512       3.198749       8.829069       0.489417       1.293743      -0.708470      -0.008895      -0.014967       0.005104       0.018144       0.004662      -0.000242      -0.005414      -0.008948      -0.005505      -0.006723      -0.002943       0.009666              1.659942       1.454496       0.230430       0.047312       2.098109       0.162106       1.427220          -0.000023
           72              H       1.375833       7.299484      39.514179       0.082633       1.202625 0.93801561E+01  0.95354192E+02                                 1.835801                            1.759856      -0.988764       2.392133                    0.997189       3.699313      10.370250       0.486632       1.238156      -0.718335      -0.024459       0.007143       0.022161       0.033769      -0.001207      -0.009547      -0.009267      -0.000568      -0.002774      -0.014145       0.001676       0.012469              1.857412       2.080712      -0.194023      -0.206886       1.532118       0.161248       1.959407          -0.000003
           73              H       1.916988       6.307084      38.417367       0.089851       1.088183 0.82412297E+01  0.81744990E+02                                 1.771362                            1.691749      -0.890303       2.441335                    0.997373       3.670550      10.426898       0.474161       1.302300      -0.703800      -0.002770      -0.030928      -0.019617       0.036730       0.001130       0.000595       0.000098      -0.022580       0.020413      -0.014765       0.006806       0.007958              1.804184       1.669194       0.154952       0.190175       1.986609       0.491290       1.756748          -0.000005
           74              H       7.346463      -3.254378      40.875880       0.159858       0.962567 0.68706286E+01  0.64962240E+02                                 1.622896                            1.537562      -0.938530       2.448493                    0.998955       3.274810       9.010716       0.502044       1.290327      -0.707144      -0.002373       0.004583      -0.017115       0.017876      -0.003544       0.001066      -0.002635      -0.000728       0.011748      -0.005631      -0.000098       0.005729              1.661610       1.597371      -0.118011       0.409975       1.313924      -0.084707       2.073534          -0.000003
           75              H       1.696266      10.959449       0.811226       0.171504       0.912892 0.65086229E+01  0.60225169E+02                                 1.528537                            1.469529      -0.684452       2.576595                    0.999998       3.010871       7.982684       0.532009       1.244224      -0.719378      -0.003960      -0.013389       0.010712       0.017598       0.002312      -0.000779      -0.003919      -0.006864       0.006443      -0.005241      -0.001373       0.006614              1.547437       1.629907       0.209852      -0.362862       1.327984      -0.213694       1.684419          -0.000003
           76              H       8.218133       0.445265       0.716032       0.163912       0.907962 0.65620492E+01  0.61769630E+02                                 1.598151                            1.532503      -1.063810       2.389690                    0.998022       3.367120       9.459398       0.484815       1.342130      -0.695303       0.010529       0.009697       0.005112       0.015199       0.000653      -0.001009       0.000807       0.002643      -0.006092      -0.002630      -0.000006       0.002637              1.612778       1.508105       0.216649       0.213784       1.690581       0.347719       1.639648          -0.000002
           77              H       8.425407      -2.394300      36.041633       0.123479       0.972339 0.69687736E+01  0.67063121E+02                                 1.698192                            1.600645      -1.327939       2.253588                    0.993391       3.754537      10.913432       0.461651       1.378685      -0.685794       0.029210      -0.000600      -0.011579       0.031427      -0.004697      -0.002859      -0.007396       0.009285       0.008148      -0.012181       0.005227       0.006954              1.726398       2.268642      -0.125750      -0.271679       1.381448      -0.035203       1.529104           0.000023
           78              H       6.992413      -1.075709      34.857904       0.107480       0.964492 0.68509811E+01  0.65347500E+02                                 1.668633                            1.572752      -0.982185       2.411387                    0.997500       3.596478      10.252336       0.474276       1.353939      -0.692087       0.014202       0.014265      -0.032921       0.038587      -0.000713      -0.010218      -0.007415       0.010480       0.012557      -0.013076      -0.001962       0.015038              1.710911       1.493819       0.067700      -0.201100       1.632988      -0.427190       2.005927          -0.000024
           79              H       4.165645      -1.693092      37.544057       0.113745       1.071673 0.77274401E+01  0.75425145E+02                                 1.744803                            1.636738      -1.019290       2.397995                    0.997308       3.542449       9.982397       0.482693       1.300032      -0.704106      -0.036294       0.008820       0.012484       0.039382      -0.002293      -0.006466      -0.007758       0.015044       0.003083      -0.013857       0.002386       0.011471              1.777297       2.300299      -0.153469      -0.290117       1.472425      -0.078620       1.559167           0.000123
           80              H      -0.044837       8.616530      38.678119       0.116693       0.999170 0.71707628E+01  0.68749760E+02                                 1.661244                            1.571202      -1.055799       2.371072                    0.997187       3.583391      10.033631       0.494846       1.291011      -0.704776      -0.013945      -0.014681       0.022455       0.030236      -0.003479      -0.005457      -0.012941       0.014276      -0.000377      -0.018451       0.006995       0.011456              1.694448       1.590267       0.048673      -0.171028       1.544264      -0.367091       1.948811          -0.000006
           81              H      -2.705777       3.246291      39.108565       0.119742       1.079955 0.78892026E+01  0.75991445E+02                                 1.634242                            1.561407      -1.032359       2.384554                    0.998245       3.295666       8.687080       0.548711       1.158859      -0.738104      -0.015305      -0.026612       0.019455       0.036345       0.000063      -0.012348      -0.008434      -0.017639      -0.032829      -0.021375       0.003721       0.017654              1.642503       1.639948       0.109246      -0.334616       1.648948      -0.254421       1.638612          -0.000009
           82              H      -0.830226       2.422540      38.024171       0.118665       1.016023 0.71227145E+01  0.67612117E+02                                 1.638747                            1.536388      -0.904332       2.454592                    0.998892       3.328862       9.027078       0.519206       1.242761      -0.717437       0.012177      -0.036345       0.006085       0.038810      -0.002690      -0.007102      -0.005853      -0.015416      -0.019633      -0.014203       0.001430       0.012773              1.675023       1.433061      -0.285447      -0.051302       2.216681      -0.105968       1.375328           0.000140
           83              H      -0.155751       6.035020      36.492774       0.108758       0.993850 0.73116474E+01  0.70824169E+02                                 1.696718                            1.621461      -1.039494       2.383776                    0.997365       3.625826      10.386533       0.468933       1.348431      -0.693392       0.019601       0.024656      -0.022891       0.038938       0.001799      -0.006995      -0.011321      -0.006043      -0.018347      -0.014745      -0.000006       0.014751              1.719691       1.762113       0.277844      -0.281435       1.718972      -0.193912       1.677988           0.000026
           84              H      -1.950634       6.869379      37.651669       0.128762       0.927108 0.66507468E+01  0.62941953E+02                                 1.625691                            1.550595      -1.002090       2.412880                    0.997701       3.486210       9.885276       0.477396       1.355682      -0.692160      -0.005561       0.033777      -0.001850       0.034282      -0.005106      -0.009548      -0.001584      -0.016543      -0.019569      -0.016129       0.003068       0.013061              1.642431       1.474085      -0.137133      -0.053568       2.086268       0.036317       1.366940           0.000026
           85              H       3.320852       4.851494      34.117039       0.119505       1.002140 0.69869182E+01  0.67049965E+02                                 1.715035                            1.592821      -1.157880       2.332618                    0.996736       3.621906      10.395503       0.468720       1.361694      -0.690298      -0.038873       0.019103      -0.012276       0.045019      -0.003108       0.005325      -0.007815       0.001369      -0.032987      -0.014906       0.002596       0.012310              1.771777       2.259901      -0.347102       0.240223       1.556136      -0.135763       1.499293           0.000161
           86              H       5.589661       5.774815      33.881121       0.132387       0.901994 0.62728170E+01  0.58923752E+02                                 1.631993                            1.534643      -1.123750       2.355134                    0.996680       3.607637      10.432672       0.463122       1.407937      -0.680754       0.004840       0.036525      -0.021145       0.042481      -0.000152       0.004428      -0.012938       0.012680      -0.027990      -0.019391       0.006458       0.012933              1.667220       1.451210       0.182435      -0.074344       2.057627      -0.244544       1.492822           0.000262
           87              H       5.771171       2.381213      35.892632       0.106230       1.208657 0.91782862E+01  0.93220536E+02                                 1.875127                            1.776438      -1.060867       2.377069                    0.997213       3.587930      10.204640       0.467720       1.289347      -0.707858       0.011942      -0.045200       0.027354       0.054165      -0.003815       0.006501      -0.018415       0.000670      -0.031268      -0.023107       0.002775       0.020332              1.887516       1.670650      -0.216356       0.142831       2.275618      -0.401362       1.716279           0.000017
           88              H      -3.347769       5.051143      35.586352       0.110337       0.974450 0.73580229E+01  0.71765446E+02                                 1.708083                            1.647256      -1.161999       2.315668                    0.995331       3.827035      11.192780       0.454108       1.382905      -0.685388       0.007704       0.026464       0.011598       0.029903      -0.003471      -0.003414       0.007808      -0.001802      -0.012808      -0.009349      -0.001122       0.010471              1.737427       1.501125       0.188677       0.088172       2.004809       0.316808       1.706346           0.000018
           89              H       7.970514       3.492356      35.664992       0.115041       1.075077 0.86579067E+01  0.87657349E+02                                 1.802212                            1.771249      -1.289194       2.264344                    0.992502       3.872303      11.414213       0.445198       1.358869      -0.690688       0.015575      -0.023632       0.013307       0.031275      -0.000577       0.000067      -0.007674       0.003396      -0.019663      -0.011176       0.004781       0.006395              1.802728       1.679279      -0.222076       0.162808       1.925341      -0.183534       1.803562          -0.000010
           90              H      -2.993726       6.684936      34.766848       0.163214       0.860502 0.62081349E+01  0.57994720E+02                                 1.579563                            1.521178      -1.028524       2.411033                    0.997496       3.413730       9.750718       0.469082       1.397752      -0.683996      -0.002997      -0.003553       0.013564       0.014338       0.002022      -0.003462      -0.000223      -0.001505       0.007784      -0.004615      -0.000094       0.004709              1.594746       1.389995       0.030481      -0.260779       1.419177      -0.083214       1.975067          -0.000002
           91              H      -1.962959       7.382095      33.814899       0.170911       0.868513 0.62420749E+01  0.57642941E+02                                 1.520764                            1.472810      -0.833345       2.507779                    0.999648       3.128429       8.517841       0.508971       1.303154      -0.705122       0.013942       0.008268      -0.000386       0.016214       0.001478      -0.002465       0.001087      -0.001329      -0.014498      -0.005907       0.001843       0.004063              1.538480       1.776180       0.358459      -0.095531       1.533430       0.007769       1.305832           0.000012
           92              H      -3.447488       7.187498      33.355480       0.174142       0.897036 0.65859433E+01  0.62277085E+02                                 1.606800                            1.553139      -1.107869       2.376404                    0.997197       3.403168       9.696995       0.471587       1.373517      -0.688785      -0.011792       0.005253      -0.008063       0.015220       0.000636       0.003164      -0.001916      -0.005395       0.001206      -0.005135       0.001264       0.003872              1.630411       1.895256      -0.321335       0.232113       1.502062      -0.131396       1.493915           0.000085
           93              H       8.674130       0.974254      33.392730       0.169476       0.835846 0.58883786E+01  0.54594334E+02                                 1.582006                            1.505968      -1.129263       2.366842                    0.996689       3.477801      10.081594       0.457391       1.444331      -0.674573       0.007330      -0.010958      -0.009827       0.016444       0.000353      -0.001230       0.000603      -0.004122       0.001558      -0.002843       0.000798       0.002045              1.619190       1.490759      -0.266404      -0.229591       1.860665       0.260845       1.506144           0.000001
           94              H       8.641637       1.698424      34.783404       0.171323       0.863957 0.64356492E+01  0.59884467E+02                                 1.515905                            1.496844      -0.722312       2.558139                    0.999970       3.142688       8.588559       0.504188       1.305545      -0.704817       0.008974       0.000560       0.011787       0.014825       0.002364       0.005386      -0.001064      -0.000769       0.009897      -0.006614      -0.000044       0.006658              1.507818       1.349952      -0.064405       0.191372       1.374885      -0.013988       1.798615          -0.000001
           95              H       7.362141       1.680489      33.876982       0.169999       0.841788 0.60535095E+01  0.56553957E+02                                 1.592560                            1.529382      -1.163014       2.351057                    0.995795       3.521384      10.270064       0.452475       1.448958      -0.673566      -0.015046       0.000775      -0.005130       0.015915      -0.001131       0.002792      -0.001988       0.004810      -0.006292      -0.004091      -0.001046       0.005137              1.624547       2.222343       0.028318      -0.027402       1.364010       0.002423       1.287287          -0.000008
           96              H       0.385404       4.977653      30.491354       0.164618       0.839703 0.61630618E+01  0.57655008E+02                                 1.573968                            1.531229      -1.078356       2.388255                    0.997363       3.468293      10.018832       0.458934       1.426642      -0.678310       0.007724       0.012561       0.002222       0.014912       0.003695      -0.001709      -0.002324       0.007648      -0.006913      -0.005150      -0.001973       0.007123              1.596277       1.611822       0.348098      -0.035419       1.880182       0.110579       1.296828          -0.000009
           97              H       0.338350       3.412768      30.408575       0.153475       0.947797 0.73084433E+01  0.71502568E+02                                 1.709048                            1.668922      -1.357582       2.243586                    0.994159       3.785732      11.263664       0.438057       1.429152      -0.676532       0.007507      -0.011366       0.005206       0.014582      -0.004911      -0.001075      -0.003093      -0.004626      -0.011219      -0.006377      -0.001304       0.007681              1.725813       1.702638      -0.362140      -0.091796       2.045866      -0.035048       1.428936          -0.000001
           98              H      -0.666650       4.273086      29.568377       0.174060       0.830825 0.62123037E+01  0.58749895E+02                                 1.610001                            1.574122      -1.403463       2.242353                    0.992130       3.680255      11.003013       0.433008       1.495738      -0.664421      -0.011907       0.004161      -0.011708       0.017209      -0.000290       0.001728       0.000224       0.012145       0.007785      -0.007384       0.001654       0.005730              1.614453       1.477404      -0.035070       0.303991       1.342648       0.003880       2.023307          -0.000059
           99              H      -0.980357       1.772774      30.590688       0.116351       0.929420 0.69014782E+01  0.66204463E+02                                 1.656612                            1.597542      -1.020349       2.392915                    0.996194       3.683162      10.662547       0.460434       1.386736      -0.685315      -0.001100       0.003437      -0.030017       0.030233      -0.006846       0.002049       0.001400       0.003893       0.008080      -0.008942       0.002955       0.005986              1.676243       1.376827       0.049919      -0.101764       1.470708      -0.075354       2.181195           0.000045
          100              H       9.449447       0.995918      31.716471       0.123852       0.929108 0.68327740E+01  0.65614150E+02                                 1.677915                            1.606101      -1.191353       2.317847                    0.994161       3.735243      10.945161       0.450532       1.415728      -0.679363      -0.024744      -0.021369       0.003944       0.032931       0.001877       0.001494      -0.003705       0.009474      -0.025958      -0.010295       0.000838       0.009458              1.724572       1.821696       0.393470      -0.122788       1.873019      -0.056925       1.479001          -0.000003
          101              H       0.812286      -0.374561      31.290163       0.137538       1.002509 0.69605060E+01  0.66589044E+02                                 1.705655                            1.582699      -1.089427       2.372088                    0.997748       3.497096       9.951095       0.474413       1.349544      -0.693346      -0.002069      -0.033858      -0.025135       0.042219      -0.018529       0.006758       0.008439      -0.006062      -0.019724      -0.022573       0.000347       0.022226              1.765235       1.461576       0.152227       0.112162       1.934655       0.523657       1.899474           0.000103
          102              H       2.637418      -0.302123      32.908477       0.113907       1.044698 0.73970746E+01  0.71234926E+02                                 1.700447                            1.592430      -0.950344       2.428396                    0.998641       3.434704       9.534366       0.494744       1.285559      -0.707876       0.031577      -0.033086       0.003659       0.045882      -0.013410       0.005509       0.012198      -0.017305      -0.012133      -0.021261       0.000283       0.020978              1.756930       2.089920      -0.473941       0.039382       1.767034      -0.075949       1.413836           0.000115
          103              H       0.397732       2.792805      33.574842       0.094966       1.067404 0.78914128E+01  0.78132075E+02                                 1.778597                            1.682339      -1.340395       2.219021                    0.996174       3.956294      11.563859       0.459968       1.344943      -0.691889      -0.011185       0.041902       0.023853       0.049496      -0.006513      -0.001032       0.007019      -0.011242      -0.006320      -0.008558      -0.004250       0.012808              1.818347       1.656712      -0.370811      -0.069318       2.193561       0.378469       1.604769           0.000080
          104              H      -1.711989       7.389658      31.720610       0.118876       0.998919 0.75156114E+01  0.72411398E+02                                 1.638874                            1.591574      -0.773389       2.510516                    0.999288       3.367845       9.244981       0.502971       1.263924      -0.713373      -0.025139       0.021801       0.009474       0.034597      -0.007942      -0.000732       0.001056      -0.007080      -0.032024      -0.010741      -0.003358       0.014099              1.661534       1.743635      -0.301175      -0.176363       1.753894       0.119007       1.487073          -0.000013
          105              H      -1.164112       6.591810      30.487215       0.131188       0.948107 0.71199655E+01  0.69117031E+02                                 1.702245                            1.640895      -1.298618       2.271534                    0.993215       3.773009      11.135689       0.444922       1.418127      -0.678706      -0.003157      -0.009205      -0.036050       0.037340       0.002307       0.000829       0.003203      -0.004308       0.016913      -0.006002      -0.001210       0.007212              1.721654       1.536473      -0.002451       0.118609       1.477220       0.057398       2.151269          -0.000012
          106              H       0.608361       6.259150      33.744537       0.137842       0.971525 0.67982353E+01  0.64801487E+02                                 1.675538                            1.567292      -1.297102       2.271597                    0.995992       3.596793      10.292463       0.474223       1.354987      -0.691074      -0.005316      -0.020981       0.036346       0.042303       0.005578       0.003280      -0.006947       0.021300       0.026609      -0.018533       0.007039       0.011494              1.713056       1.574421       0.236699      -0.260505       1.649656      -0.428739       1.915091           0.000241
          107              H       2.774093       7.329396      33.587259       0.119578       0.956271 0.65626576E+01  0.61735368E+02                                 1.644668                            1.530979      -0.840258       2.490635                    0.999179       3.408783       9.552392       0.486140       1.339338      -0.696132       0.031014      -0.001780       0.034120       0.046143       0.007118       0.009250      -0.012100       0.011387       0.030644      -0.021352       0.003510       0.017843              1.695115       1.928734       0.034134       0.502207       1.384068       0.018601       1.772543           0.000073
          108              H       0.919830       8.074146      30.243019       0.108055       1.059016 0.76986499E+01  0.75234947E+02                                 1.742859                            1.644010      -1.061007       2.376371                    0.997339       3.586635      10.183988       0.476075       1.316514      -0.700391      -0.004556       0.017035      -0.049722       0.052756       0.005981       0.002466      -0.015718       0.018358       0.025483      -0.023109       0.006381       0.016728              1.769361       1.447695      -0.005678       0.132530       1.682031      -0.358472       2.178357          -0.000017
          109              H       5.207603       7.115056      27.412004       0.105404       0.980192 0.69853155E+01  0.67398862E+02                                 1.724788                            1.615999      -1.250949       2.284329                    0.993490       3.802754      11.141735       0.452806       1.401934      -0.681548      -0.009719      -0.028692       0.020116       0.036364       0.003332      -0.005334      -0.002079      -0.021787       0.003761      -0.013705       0.002074       0.011632              1.795602       1.454866       0.154616      -0.163983       2.103832      -0.489832       1.828108           0.000081
          110              H       5.970596       6.756655      25.268049       0.134018       0.987338 0.70118732E+01  0.67467753E+02                                 1.712736                            1.604006      -1.237399       2.303084                    0.995435       3.626766      10.483160       0.462631       1.375971      -0.687294       0.006194      -0.031353      -0.010933       0.033777       0.003146      -0.007215       0.003226      -0.011598       0.010506      -0.012229       0.004377       0.007853              1.756697       1.359871      -0.080288      -0.033513       2.351010       0.183526       1.559210           0.000045
          111              H       0.721536      -1.073733      24.750685       0.123125       0.930401 0.66787107E+01  0.63740636E+02                                 1.668990                            1.583189      -1.212377       2.307650                    0.995060       3.706014      10.809778       0.456014       1.407357      -0.680686       0.003469       0.027639      -0.016328       0.032288      -0.001949      -0.006620       0.001114      -0.022143       0.007546      -0.014935       0.004485       0.010450              1.705149       1.372784       0.147976      -0.146721       1.853110      -0.313227       1.889554           0.000024
          112              H       0.011202      -0.724689      26.923613       0.095466       1.021260 0.72512761E+01  0.70361361E+02                                 1.743023                            1.622458      -1.224257       2.281850                    0.995112       3.849421      11.174748       0.463684       1.361332      -0.689114      -0.003181       0.030202       0.010520       0.032139       0.002660      -0.007175       0.000021      -0.015306       0.008299      -0.012733       0.005238       0.007494              1.811667       1.402525      -0.006455      -0.041618       2.373034       0.401164       1.659442           0.000067
          113              H       1.574162      -1.674988      22.668813       0.084006       1.052903 0.80992601E+01  0.80832301E+02                                 1.790873                            1.721320      -1.182032       2.297675                    0.993532       3.984180      11.748540       0.447360       1.371858      -0.687453       0.027567       0.019182       0.003471       0.033763       0.003071       0.007264      -0.001942       0.011479       0.009403      -0.009465      -0.001520       0.010985              1.822581       1.954288       0.421092      -0.058554       1.788723       0.081080       1.724733           0.000013
          114              H       5.627749       9.816973      22.643979       0.086383       1.062548 0.85747771E+01  0.87266037E+02                                 1.825902                            1.789640      -1.490686       2.148654                    0.990248       4.267761      12.928901       0.429679       1.400683      -0.680294      -0.030083       0.012131       0.001410       0.032467      -0.003561      -0.002168      -0.002580       0.007897      -0.008610      -0.006640      -0.000249       0.006889              1.836226       2.136935      -0.234640      -0.020591       1.646954       0.071554       1.724789           0.000016
          115              H       3.628959       7.525359      21.083610       0.157761       1.013593 0.75090345E+01  0.72057863E+02                                 1.633229                            1.574119      -0.953763       2.436272                    0.998925       3.231290       8.743123       0.515806       1.237435      -0.719890      -0.010488       0.000396      -0.012078       0.016001       0.002921       0.000734       0.001799       0.013026       0.003352      -0.007982       0.001185       0.006797              1.640347       1.764452       0.091043       0.366775       1.374804       0.141601       1.781785           0.000010
          116              H       4.250779       8.428954      22.201116       0.169189       0.893087 0.65476425E+01  0.62149021E+02                                 1.634898                            1.574941      -1.125966       2.370360                    0.996287       3.484912      10.120163       0.454236       1.420610      -0.679441      -0.000014       0.013511       0.008818       0.016134       0.001861      -0.002382       0.001981       0.000392       0.003001      -0.004193       0.001284       0.002909              1.649515       1.402449      -0.048814      -0.056744       1.804373       0.433448       1.741724           0.000005
          117              H       4.561133       6.892803      22.172144       0.173305       0.852267 0.60027829E+01  0.54507537E+02                                 1.461622                            1.412186      -0.714221       2.561773                    0.999994       3.001688       7.919301       0.541427       1.245840      -0.718153       0.008308      -0.010942       0.008466       0.016138      -0.005075      -0.001729      -0.005659      -0.005019      -0.004921      -0.008338       0.000053       0.008285              1.477029       1.164703      -0.040262       0.061349       1.688907      -0.389655       1.577478           0.000006
          118              H       4.925265       5.850982      18.360207       0.090170       1.261747 0.99647888E+01  0.10208336E+03                                 1.848877                            1.779881      -0.945639       2.412460                    0.997282       3.580054       9.834662       0.501504       1.192189      -0.730537       0.020168      -0.020975      -0.021645       0.036266      -0.011258       0.002779       0.001011      -0.002581       0.002138      -0.012271       0.001177       0.011094              1.861493       1.740049      -0.079351      -0.218013       1.833112       0.425039       2.011317           0.000015
          119              H       4.184680       6.034263      19.738464       0.091869       1.193868 0.92281997E+01  0.92599598E+02                                 1.767921                            1.700240      -0.918341       2.426382                    0.997747       3.512496       9.502600       0.519612       1.174722      -0.734348      -0.010380      -0.014063       0.031326       0.035872      -0.003596      -0.000246      -0.009818       0.006752       0.000901      -0.012182       0.002998       0.009183              1.782848       1.569735       0.221325      -0.182415       1.631376      -0.208152       2.147434           0.000014
          120              H      -3.682771       7.573782      16.741893       0.169212       0.905241 0.67160959E+01  0.63996047E+02                                 1.636970                            1.584746      -1.129403       2.367241                    0.997259       3.454880       9.971800       0.458391       1.402276      -0.683334       0.012918       0.012042      -0.005188       0.018407       0.003405      -0.005724      -0.002161       0.005554       0.006045      -0.005478      -0.003367       0.008845              1.652435       1.794676       0.332350      -0.234825       1.539051      -0.099024       1.623578          -0.000009
          121              H       6.022135       7.127075      16.849505       0.157286       0.868379 0.63912702E+01  0.60400803E+02                                 1.613769                            1.561954      -1.103028       2.373189                    0.995611       3.559671      10.371589       0.452762       1.431465      -0.677009      -0.015653       0.006510      -0.002630       0.017155      -0.002278       0.004331      -0.001374       0.011858      -0.004044      -0.005788      -0.003207       0.008995              1.632472       1.975419       0.024283       0.303317       1.311108       0.049622       1.610888          -0.000004
          122              H       7.164945       6.148012      17.284090       0.170417       1.003053 0.76644895E+01  0.74330803E+02                                 1.669167                            1.629644      -0.803326       2.520815                    0.999477       3.209033       8.885449       0.486056       1.299373      -0.707294       0.009137      -0.014636       0.005529       0.018118      -0.004495       0.000223      -0.005289      -0.009060      -0.006077      -0.006555      -0.003015       0.009570              1.670890       1.462986      -0.233242      -0.047865       2.114042       0.164111       1.435644           0.000002
          123              H      -1.375870       8.933983      18.819626       0.081798       1.203877 0.93886730E+01  0.95418988E+02                                 1.833191                            1.757509      -0.972404       2.398089                    0.997282       3.700378      10.356643       0.488487       1.233736      -0.719305       0.024705       0.006955       0.022780       0.034317       0.001192       0.009371      -0.009264      -0.000527      -0.002932      -0.014022       0.001682       0.012340              1.854734       2.077505       0.193619       0.206248       1.530235       0.160920       1.956462           0.000012
          124              H      -1.917021       7.941583      17.722815       0.090377       1.085973 0.82215447E+01  0.81511046E+02                                 1.769931                            1.690530      -0.888471       2.442617                    0.997422       3.667596      10.420232       0.473936       1.303537      -0.703546       0.002477      -0.030978      -0.019389       0.036629      -0.001272      -0.000601       0.000112      -0.022520       0.020441      -0.014755       0.006811       0.007944              1.802676       1.668077      -0.154637      -0.189832       1.984700       0.490496       1.755250           0.000011
          125              H       3.857537      -1.619879      20.181328       0.159240       0.964302 0.68840465E+01  0.65115602E+02                                 1.624427                            1.538689      -0.938541       2.448356                    0.998955       3.276569       9.015011       0.502083       1.289702      -0.707287       0.002567       0.004407      -0.017314       0.018049       0.003563      -0.000879      -0.002383      -0.000667       0.011941      -0.005672       0.000187       0.005485              1.663342       1.598846       0.118318      -0.411245       1.314663      -0.085165       2.076515           0.000009
          126              H      -1.696305       9.324950      21.505779       0.170827       0.916149 0.65364240E+01  0.60543355E+02                                 1.531817                            1.472332      -0.682045       2.576811                    0.999998       3.015603       7.997727       0.531713       1.243662      -0.719501       0.003646      -0.013556       0.010450       0.017500      -0.002381       0.001129      -0.004155      -0.006287       0.006836      -0.005095      -0.001754       0.006850              1.550881       1.633720      -0.210985       0.364625       1.330673      -0.214829       1.688251           0.000010
          127              H       2.985865      -1.189234      21.410584       0.163421       0.910384 0.65845982E+01  0.62052747E+02                                 1.602986                            1.536693      -1.067348       2.388257                    0.998025       3.373733       9.492224       0.483279       1.344857      -0.694752      -0.011038       0.009626       0.005258       0.015561      -0.000758       0.001103       0.000535       0.002664      -0.005892      -0.002470      -0.000237       0.002708              1.617800       1.512484      -0.218058      -0.215128       1.696213       0.349919       1.644705           0.000006
          128              H       2.778591      -0.759801      15.347080       0.122298       0.973150 0.69717591E+01  0.67047147E+02                                 1.693734                            1.596861      -1.297923       2.265317                    0.993874       3.746782      10.859784       0.464349       1.371587      -0.687211      -0.029901      -0.000940      -0.011475       0.032041       0.004575       0.003089      -0.007446       0.009245       0.008258      -0.012220       0.005127       0.007093              1.721719       2.261223       0.125195       0.270224       1.378495      -0.035114       1.525438           0.000036
          129              H       4.211581       0.558790      14.163352       0.108672       0.963792 0.68485919E+01  0.65360994E+02                                 1.672231                            1.575850      -0.994311       2.407308                    0.997318       3.602236      10.293181       0.471986       1.359752      -0.690902      -0.014249       0.013814      -0.032693       0.038245       0.000657       0.010131      -0.007198       0.010149       0.011585      -0.012748      -0.001989       0.014736              1.714742       1.496881      -0.067963       0.201915       1.636466      -0.428787       2.010878          -0.000012
          130              H       7.038351      -0.058593      16.849505       0.114635       1.067583 0.76938542E+01  0.75038580E+02                                 1.742924                            1.635222      -1.024688       2.396842                    0.997354       3.536936       9.972939       0.481864       1.303289      -0.703450       0.035879       0.008492       0.012600       0.038963       0.002347       0.006531      -0.008088       0.014836       0.003270      -0.014124       0.002603       0.011521              1.775298       2.297022       0.153133       0.289421       1.471154      -0.078589       1.557719           0.000140
          131              H       0.044795      10.251029      17.983566       0.116643       1.000706 0.71872195E+01  0.68984109E+02                                 1.666707                            1.575929      -1.075732       2.363334                    0.997050       3.591685      10.080123       0.492464       1.295816      -0.703744       0.014028      -0.014349       0.022502       0.030150       0.003525       0.005247      -0.013063       0.014269      -0.001057      -0.018533       0.007264       0.011269              1.700215       1.595286      -0.049053       0.172122       1.549170      -0.369312       1.956190           0.000006
          132              H       2.705755       4.880790      18.414013       0.121962       1.075333 0.78500329E+01  0.75539439E+02                                 1.631564                            1.559135      -1.031768       2.385688                    0.998249       3.287283       8.667941       0.548121       1.161254      -0.737534       0.014696      -0.026331       0.018585       0.035422       0.000126       0.012487      -0.008344      -0.017217      -0.032634      -0.021424       0.004065       0.017359              1.639713       1.637220      -0.108700       0.333494       1.646179      -0.253507       1.635739           0.000018
          133              H       0.830207       4.057039      17.329618       0.116405       1.023652 0.71856172E+01  0.68343235E+02                                 1.645014                            1.541616      -0.903166       2.453357                    0.998800       3.341447       9.063135       0.519224       1.240280      -0.717964      -0.012645      -0.037124       0.006840       0.039811       0.002625       0.007208      -0.005544      -0.015247      -0.019401      -0.014119       0.001622       0.012497              1.681673       1.437864       0.287548       0.051521       2.227527      -0.106734       1.379627           0.000162
          134              H       0.155720       7.669519      15.798221       0.109055       0.991844 0.72872004E+01  0.70459116E+02                                 1.687519                            1.613346      -1.020125       2.391751                    0.997605       3.610280      10.299536       0.472938       1.339447      -0.695233      -0.019836       0.024531      -0.023189       0.039153      -0.001848       0.007076      -0.011089      -0.006167      -0.018442      -0.014630      -0.000020       0.014649              1.710143       1.752159      -0.274958       0.278520       1.709346      -0.191769       1.668925           0.000041
          135              H       1.950599       8.503878      16.957116       0.127923       0.929293 0.66679376E+01  0.63135376E+02                                 1.627114                            1.551653      -1.003340       2.411698                    0.997655       3.489279       9.891265       0.477745       1.354033      -0.692481       0.005514       0.033819      -0.001598       0.034303       0.005203       0.009511      -0.001588      -0.016813      -0.019450      -0.016166       0.002961       0.013205              1.643966       1.474990       0.137567       0.053561       2.089223       0.036341       1.367683           0.000041
          136              H      -3.320879       6.485993      13.422487       0.120371       1.001451 0.69799301E+01  0.66947843E+02                                 1.712136                            1.590404      -1.148644       2.336295                    0.996858       3.616943      10.369277       0.469922       1.358924      -0.690839       0.038469       0.019016      -0.011834       0.044514       0.003202      -0.005426      -0.008098       0.001809      -0.033030      -0.015137       0.002552       0.012585              1.768643       2.255143       0.346037      -0.239484       1.553733      -0.135371       1.497054           0.000173
          137              H       5.614309       7.409314      13.186569       0.134224       0.897478 0.62340688E+01  0.58465748E+02                                 1.626360                            1.529772      -1.123579       2.356114                    0.996755       3.594891      10.385503       0.463941       1.407710      -0.680821      -0.005240       0.035889      -0.020913       0.041867       0.000375      -0.004348      -0.012901       0.012569      -0.028261      -0.019337       0.006341       0.012996              1.661308       1.446623      -0.181342       0.073871       2.049288      -0.242996       1.488012           0.000272
          138              H       5.432810       4.015712      15.198079       0.106092       1.209460 0.91876874E+01  0.93352587E+02                                 1.877085                            1.778251      -1.063542       2.376027                    0.997132       3.590117      10.217393       0.467062       1.290658      -0.707582      -0.012413      -0.045195       0.027369       0.054275       0.003705      -0.006346      -0.018681       0.001031      -0.030941      -0.023320       0.002991       0.020329              1.889503       1.672390       0.216552      -0.143004       2.278128      -0.401824       1.717990           0.000039
          139              H       3.347741       6.685642      14.891800       0.111070       0.972484 0.73414271E+01  0.71580122E+02                                 1.707532                            1.646802      -1.165417       2.314518                    0.995323       3.825507      11.195135       0.453482       1.385268      -0.684933      -0.007572       0.026442       0.011194       0.029695       0.003559       0.003425       0.007672      -0.001233      -0.012015      -0.009140      -0.001177       0.010316              1.736836       1.500780      -0.188500      -0.088060       2.003737       0.316563       1.705991           0.000029
          140              H       3.233463       5.126855      14.970439       0.115561       1.069748 0.86029034E+01  0.86960109E+02                                 1.796550                            1.765925      -1.266733       2.273884                    0.992780       3.860403      11.369242       0.445759       1.359349      -0.690640      -0.015744      -0.023648       0.013457       0.031436       0.000309      -0.000115      -0.007601       0.003969      -0.019881      -0.011229       0.005162       0.006067              1.796996       1.674074       0.220826      -0.161884       1.919121      -0.182549       1.797793           0.000003
          141              H       2.993692       8.319435      14.072296       0.163396       0.858692 0.61941639E+01  0.57853406E+02                                 1.579993                            1.521613      -1.033405       2.409389                    0.997466       3.413806       9.762025       0.467846       1.401706      -0.683256       0.003286      -0.003752       0.013771       0.014647      -0.002051       0.003126      -0.000126      -0.001466       0.007313      -0.004398       0.000082       0.004317              1.595171       1.390381      -0.030427       0.260831       1.419583      -0.083104       1.975549           0.000010
          142              H       1.962923       9.016594      13.120346       0.170993       0.868982 0.62441036E+01  0.57642796E+02                                 1.518544                            1.470797      -0.820443       2.513060                    0.999724       3.126383       8.499522       0.510698       1.299173      -0.705950      -0.014016       0.008496      -0.000682       0.016404      -0.001516       0.002284       0.001025      -0.001427      -0.013756      -0.005588       0.001601       0.003987              1.536171       1.773249      -0.357509       0.095337       1.531108       0.007732       1.304155           0.000027
          143              H       3.447453       8.821997      12.660927       0.174799       0.895165 0.65695607E+01  0.62090510E+02                                 1.605415                            1.551905      -1.110609       2.375376                    0.997204       3.399777       9.688435       0.471403       1.374754      -0.688553       0.011432       0.005137      -0.008356       0.015063      -0.000609      -0.003007      -0.001903      -0.005557       0.000721      -0.005026       0.001153       0.003873              1.628963       1.893266       0.320878      -0.231728       1.500865      -0.131233       1.492759           0.000100
          144              H       2.529857       2.608753      12.698177       0.170160       0.834637 0.58803698E+01  0.54523754E+02                                 1.583106                            1.507033      -1.135714       2.364997                    0.996717       3.479906      10.101477       0.456092       1.448346      -0.673830      -0.007108      -0.010802      -0.009717       0.016175      -0.000405       0.001492       0.000673      -0.004196       0.001710      -0.003088       0.000964       0.002123              1.620318       1.491807       0.266491       0.229712       1.862119       0.260820       1.507028           0.000011
          145              H       2.562347       3.332923      14.088851       0.171038       0.862686 0.64202862E+01  0.59679511E+02                                 1.511677                            1.492839      -0.721849       2.557925                    0.999970       3.136678       8.555356       0.506212       1.301675      -0.705652      -0.009107       0.000418       0.011982       0.015056      -0.002602      -0.005112      -0.001030      -0.000790       0.010047      -0.006586       0.000131       0.006455              1.503584       1.346430       0.064086      -0.190351       1.371253      -0.013803       1.793068           0.000016
          146              H       3.841844       3.314988      13.182430       0.171324       0.838977 0.60284162E+01  0.56262548E+02                                 1.589256                            1.526413      -1.164557       2.351394                    0.995821       3.513991      10.244195       0.452812       1.449346      -0.673504       0.014487       0.000888      -0.004770       0.015278       0.001294      -0.003078      -0.002027       0.005175      -0.006641      -0.004296      -0.001285       0.005581              1.621093       2.216716      -0.028121       0.027503       1.361510       0.002431       1.285053           0.000002
          147              H      -0.385431       6.612152       9.796801       0.163507       0.843703 0.61988641E+01  0.58062869E+02                                 1.577424                            1.534382      -1.071149       2.390249                    0.997359       3.476556      10.042741       0.459128       1.424250      -0.678724      -0.007925       0.012647       0.002236       0.015091      -0.004096       0.001600      -0.002220       0.007591      -0.006876      -0.005225      -0.002092       0.007317              1.599871       1.615272      -0.349484       0.035692       1.885138       0.110869       1.299203          -0.000003
          148              H      -0.338371       5.047267       9.714023       0.153001       0.949919 0.73306632E+01  0.71789984E+02                                 1.712961                            1.672537      -1.368434       2.238711                    0.994082       3.794112      11.302115       0.437065       1.431000      -0.676166      -0.007668      -0.011676       0.005596       0.015048       0.004601       0.001307      -0.003250      -0.004404      -0.011393      -0.006530      -0.000873       0.007403              1.729846       1.706349       0.363557       0.092290       2.051397      -0.034999       1.431792           0.000005
          149              H       0.666626       5.907585       8.873824       0.173140       0.830871 0.62083075E+01  0.58669231E+02                                 1.606521                            1.570803      -1.384483       2.249990                    0.992492       3.671842      10.953453       0.434878       1.490396      -0.665394       0.011798       0.004167      -0.011927       0.017287       0.000213      -0.002027       0.000074       0.012534       0.008424      -0.007676       0.001567       0.006109              1.610936       1.474528       0.034947      -0.303352       1.339978       0.003827       2.018304           0.000097
          150              H       0.980343       3.407273       9.896135       0.116692       0.929239 0.68995184E+01  0.66185674E+02                                 1.656832                            1.597646      -1.023733       2.391383                    0.996215       3.683459      10.665887       0.460243       1.387311      -0.685195       0.001814       0.003261      -0.029715       0.029948       0.006854      -0.001861       0.001337       0.003709       0.008538      -0.008933       0.003089       0.005844              1.676513       1.376885      -0.049950       0.101787       1.470756      -0.075421       2.181900           0.000074
          151              H       1.754540       2.630417      11.021919       0.122441       0.932990 0.68642152E+01  0.65952860E+02                                 1.678352                            1.606400      -1.176888       2.322699                    0.994422       3.736671      10.931318       0.452184       1.409769      -0.680481       0.025149      -0.021877       0.003828       0.033552      -0.001684      -0.001564      -0.003799       0.009773      -0.026366      -0.010482       0.000870       0.009612              1.725083       1.822395      -0.393893       0.122864       1.873625      -0.057006       1.479228           0.000008
          152              H      -0.812294       1.259938      10.595611       0.137160       1.003045 0.69651362E+01  0.66648158E+02                                 1.706705                            1.583578      -1.093659       2.370743                    0.997723       3.498715       9.958634       0.474096       1.350146      -0.693229       0.002113      -0.034282      -0.025065       0.042520       0.018709      -0.006908       0.008364      -0.005855      -0.019381      -0.022751       0.000449       0.022302              1.766368       1.462315      -0.152389      -0.112271       1.936005       0.524272       1.900783           0.000115
          153              H       8.566574       1.332376      12.213925       0.114030       1.047491 0.74244501E+01  0.71603133E+02                                 1.707354                            1.598358      -0.966808       2.421050                    0.998492       3.443313       9.582078       0.492179       1.290373      -0.706835      -0.031099      -0.033010       0.003635       0.045497       0.013474      -0.005160       0.012089      -0.017079      -0.012304      -0.020960      -0.000027       0.020987              1.764384       2.099733       0.477310      -0.039765       1.774515      -0.076447       1.418903           0.000131
          154              H      -0.397752       4.427304      12.880289       0.094883       1.067295 0.78908133E+01  0.78131202E+02                                 1.779099                            1.682764      -1.346029       2.217252                    0.996254       3.957516      11.570972       0.459671       1.345724      -0.691731       0.011224       0.041874       0.023592       0.049356       0.006675       0.001133       0.007093      -0.011507      -0.006390      -0.008681      -0.004386       0.013067              1.818895       1.657080       0.371008       0.069374       2.194386       0.378714       1.605219           0.000091
          155              H       1.711954       9.024157      11.026058       0.118552       0.999111 0.75155073E+01  0.72392832E+02                                 1.637371                            1.590183      -0.768599       2.512290                    0.999290       3.366608       9.233250       0.503966       1.261733      -0.713853       0.024993       0.021811       0.009827       0.034597       0.008188       0.000652       0.000929      -0.007022      -0.032207      -0.010787      -0.003541       0.014328              1.659980       1.741844       0.300750       0.176095       1.752335       0.118855       1.485760           0.000016
          156              H       1.164080       8.226309       9.792662       0.131361       0.947913 0.71181211E+01  0.69092059E+02                                 1.701696                            1.640441      -1.299390       2.271507                    0.993198       3.772033      11.130875       0.445098       1.417710      -0.678782       0.003017      -0.009006      -0.035902       0.037137      -0.002331      -0.000894       0.003271      -0.003855       0.017542      -0.005983      -0.001419       0.007401              1.721059       1.535974       0.002478      -0.118407       1.476882       0.057251       2.150322           0.000018
          157              H      -0.608393       7.893649      13.049985       0.135830       0.975635 0.68318170E+01  0.65197196E+02                                 1.679808                            1.570814      -1.301541       2.268987                    0.995925       3.604481      10.318035       0.473881       1.354392      -0.691200       0.005093      -0.021493       0.037131       0.043204      -0.005755      -0.003389      -0.006699       0.021024       0.027051      -0.018456       0.006882       0.011574              1.717600       1.578126      -0.237954       0.261902       1.654013      -0.430937       1.920661           0.000255
          158              H      -2.774128       8.963895      12.892706       0.120302       0.956645 0.65677971E+01  0.61811438E+02                                 1.646669                            1.532772      -0.840393       2.490662                    0.999164       3.412114       9.571775       0.485166       1.341426      -0.695685      -0.030670      -0.001862       0.033802       0.045680      -0.007212      -0.009243      -0.012215       0.011429       0.030560      -0.021497       0.003637       0.017860              1.697201       1.931213      -0.034259      -0.503066       1.385616       0.018631       1.774776           0.000086
          159              H      -0.919867       9.708645       9.548467       0.106588       1.063294 0.77395211E+01  0.75765649E+02                                 1.750517                            1.650664      -1.066816       2.373757                    0.997202       3.599846      10.244098       0.473929       1.320184      -0.699616       0.004848       0.017136      -0.050345       0.053402      -0.006103      -0.002337      -0.015781       0.018922       0.025516      -0.023379       0.006632       0.016747              1.777332       1.453323       0.005701      -0.133589       1.689319      -0.361198       2.189356           0.000007
          160              H      -0.394385      -0.238770      34.671653       0.103634       0.983395 0.70099007E+01  0.67668993E+02                                 1.725722                            1.616658      -1.242823       2.287234                    0.993638       3.805013      11.136805       0.453809       1.398155      -0.682275      -0.009931       0.029272      -0.020150       0.036898      -0.003426       0.005146      -0.002224      -0.021700       0.004368      -0.013636       0.002020       0.011616              1.796675       1.455432      -0.154991       0.164241       2.105487      -0.490742       1.829107           0.000079
          161              H       0.368606       0.119631      36.815609       0.133266       0.989512 0.70309671E+01  0.67690767E+02                                 1.714425                            1.605538      -1.237760       2.302505                    0.995432       3.631100      10.495334       0.462737       1.374856      -0.687501       0.006189       0.031648       0.010580       0.033939      -0.003224       0.007331       0.003491      -0.011623       0.010981      -0.012454       0.004272       0.008182              1.758453       1.361106       0.080433       0.033585       2.353488       0.183636       1.560764           0.000042
          162              H      -4.880482       7.950019      37.332973       0.122929       0.929121 0.66683941E+01  0.63623428E+02                                 1.668295                            1.582648      -1.216520       2.306265                    0.994985       3.704434      10.806820       0.455755       1.408570      -0.680477       0.003571      -0.027760       0.016740       0.032613       0.002031       0.006307       0.001313      -0.022333       0.007768      -0.014842       0.004236       0.010606              1.704394       1.372380      -0.147884       0.146536       1.852151      -0.312762       1.888649           0.000017
          163              H       5.613185       7.600975      35.160045       0.094600       1.024814 0.72777918E+01  0.70647708E+02                                 1.743221                            1.622425      -1.212103       2.286206                    0.995300       3.850242      11.161145       0.465208       1.356316      -0.690096      -0.003019      -0.030421      -0.010342       0.032272      -0.002688       0.007122       0.000362      -0.015605       0.008106      -0.012840       0.005529       0.007311              1.811966       1.402417       0.006482       0.041585       2.374123       0.401711       1.659358           0.000065
          164              H      -4.027859       8.551274      39.414845       0.085335       1.047852 0.80506140E+01  0.80229347E+02                                 1.785813                            1.716733      -1.177019       2.300412                    0.993603       3.971881      11.705359       0.447707       1.372801      -0.687305       0.026971      -0.018887      -0.003379       0.033099      -0.002980      -0.007206      -0.001977       0.011637       0.008754      -0.009391      -0.001535       0.010926              1.817303       1.948628      -0.419220       0.058219       1.783536       0.080689       1.719744           0.000006
          165              H       0.025769      -2.940687      39.439678       0.085967       1.064448 0.85953669E+01  0.87532573E+02                                 1.828303                            1.791946      -1.492505       2.147399                    0.990171       4.274003      12.954216       0.429323       1.400931      -0.680229      -0.030469      -0.012055      -0.001618       0.032807       0.003613       0.002146      -0.002421       0.007739      -0.007599      -0.006446      -0.000261       0.006707              1.838647       2.139520       0.235201       0.020645       1.649174       0.071701       1.727246           0.000009
          166              H       9.230971      -0.649073      41.000047       0.158579       1.014416 0.75174811E+01  0.72170416E+02                                 1.635178                            1.575841      -0.958922       2.433919                    0.998919       3.232150       8.751803       0.515033       1.238751      -0.719587      -0.010045      -0.000701       0.011752       0.015476      -0.003080      -0.000873       0.001784       0.013122       0.002893      -0.008002       0.000975       0.007027              1.642358       1.766792      -0.091282      -0.367674       1.376095       0.141936       1.784188          -0.000005
          167              H       9.852795      -1.552668      39.882542       0.168816       0.893381 0.65498636E+01  0.62175764E+02                                 1.635409                            1.575328      -1.129543       2.369085                    0.996233       3.485321      10.122018       0.454126       1.420826      -0.679411       0.000107      -0.013751      -0.009063       0.016470      -0.001790       0.002101       0.001892       0.000649       0.003398      -0.003939       0.001178       0.002761              1.650073       1.402679       0.048828       0.056785       1.805194       0.433949       1.742346          -0.000003
          168              H      -1.040857      -0.016517      39.911514       0.172153       0.854361 0.60205143E+01  0.54702722E+02                                 1.463344                            1.413720      -0.713491       2.561264                    0.999993       3.005386       7.928624       0.541510       1.244871      -0.718373       0.008565       0.011392      -0.008782       0.016741       0.005032       0.001747      -0.005654      -0.004582      -0.004808      -0.008314       0.000197       0.008117              1.478820       1.165803       0.040393      -0.061498       1.691109      -0.390580       1.579548          -0.000007
          169              H      -0.676730       4.294302       2.334346       0.089843       1.262534 0.99711229E+01  0.10216013E+03                                 1.849437                            1.780279      -0.942351       2.414287                    0.997369       3.580205       9.834282       0.501540       1.191964      -0.730602       0.020070       0.021049       0.021706       0.036291       0.011176      -0.002934       0.001064      -0.002435       0.002295      -0.012270       0.001273       0.010998              1.862105       1.740378       0.079548       0.218195       1.833684       0.425565       2.012252           0.000002
          170              H      -1.417313       4.111021       0.956088       0.091066       1.196729 0.92562162E+01  0.92959255E+02                                 1.771518                            1.703442      -0.918237       2.426046                    0.997695       3.517007       9.521539       0.518794       1.175580      -0.734149      -0.010350       0.014149      -0.031213       0.035799       0.003501       0.000226      -0.009901       0.006971       0.000571      -0.012295       0.003127       0.009169              1.786568       1.572716      -0.222167       0.183050       1.634533      -0.209009       2.152454          -0.000008
          171              H       1.919240       2.571502       3.952660       0.168264       0.904145 0.67049661E+01  0.63848786E+02                                 1.634288                            1.582416      -1.115706       2.373075                    0.997328       3.450463       9.948344       0.459276       1.400477      -0.683711       0.013332      -0.012324       0.005661       0.019017      -0.003341       0.005428      -0.002045       0.005183       0.005679      -0.005268      -0.003145       0.008413              1.649649       1.791449      -0.330968       0.233975       1.536279      -0.098418       1.621218           0.000021
          172              H       0.420144       3.018209       3.845048       0.158724       0.862867 0.63412226E+01  0.59817413E+02                                 1.608045                            1.556819      -1.106270       2.373140                    0.995737       3.546609      10.328095       0.453020       1.433291      -0.676711      -0.014914      -0.006331       0.002358       0.016373       0.002445      -0.004584      -0.001203       0.012198      -0.004389      -0.005875      -0.003493       0.009368              1.626539       1.967073      -0.024465      -0.301216       1.307262       0.049416       1.605281           0.000013
          173              H       1.562950       3.997272       3.410462       0.170533       0.997316 0.76045547E+01  0.73562220E+02                                 1.658387                            1.619703      -0.799200       2.522489                    0.999513       3.198822       8.829157       0.489437       1.293684      -0.708482       0.008895       0.014962      -0.005116       0.018143       0.004662      -0.000244      -0.005417      -0.008946      -0.005504      -0.006723      -0.002944       0.009668              1.659934       1.454493       0.230425       0.047311       2.098091       0.162103       1.427217           0.000014
          174              H       4.226146       1.211301       1.874926       0.082642       1.202563 0.93795110E+01  0.95345654E+02                                 1.835714                            1.759776      -0.988704       2.392166                    0.997190       3.699163      10.369601       0.486653       1.238129      -0.718342       0.024459      -0.007140      -0.022171       0.033775      -0.001206      -0.009550      -0.009270      -0.000568      -0.002784      -0.014150       0.001677       0.012473              1.857322       2.080604      -0.194010      -0.206881       1.532051       0.161242       1.959310          -0.000003
          175              H       3.684991       2.203701       2.971738       0.089843       1.088237 0.82417243E+01  0.81750786E+02                                 1.771386                            1.691771      -0.890258       2.441339                    0.997373       3.670622      10.427019       0.474172       1.302256      -0.703809       0.002766       0.030931       0.019607       0.036726       0.001132       0.000592       0.000097      -0.022580       0.020406      -0.014764       0.006804       0.007960              1.804207       1.669218       0.154957       0.190179       1.986635       0.491298       1.756769           0.000001
          176              H       3.857537      -0.014620       0.513225       0.159850       0.962579 0.68706994E+01  0.64962660E+02                                 1.622863                            1.537534      -0.938378       2.448545                    0.998956       3.274789       9.010452       0.502069       1.290267      -0.707157       0.002372      -0.004583       0.017105       0.017867      -0.003546       0.001066      -0.002633      -0.000729       0.011754      -0.005634      -0.000095       0.005729              1.661574       1.597339      -0.118008       0.409961       1.313900      -0.084706       2.073483          -0.000002
          177              H       3.905713      -2.448664      40.577879       0.171529       0.912811 0.65079077E+01  0.60217108E+02                                 1.528477                            1.469473      -0.684535       2.576586                    0.999998       3.010699       7.982224       0.532003       1.244266      -0.719369       0.003962       0.013386      -0.010725       0.017604       0.002309      -0.000780      -0.003919      -0.006866       0.006450      -0.005241      -0.001373       0.006614              1.547376       1.629839       0.209842      -0.362843       1.327937      -0.213684       1.684351          -0.000006
          178              H      -2.616154       8.065520      40.673073       0.163933       0.907870 0.65612301E+01  0.61760315E+02                                 1.598086                            1.532443      -1.063793       2.389728                    0.998022       3.366934       9.458914       0.484805       1.342192      -0.695291      -0.010524      -0.009700      -0.005122       0.015201       0.000652      -0.001012       0.000808       0.002642      -0.006087      -0.002630      -0.000006       0.002636              1.612711       1.508043       0.216639       0.213770       1.690513       0.347699       1.639579          -0.000002
          179              H      -2.823428      10.905085       5.347472       0.123482       0.972300 0.69684331E+01  0.67059033E+02                                 1.698152                            1.600610      -1.327928       2.253601                    0.993392       3.754440      10.913088       0.461654       1.378692      -0.685793      -0.029214       0.000600       0.011576       0.031429      -0.004697      -0.002858      -0.007394       0.009289       0.008148      -0.012180       0.005228       0.006952              1.726356       2.268583      -0.125746      -0.271668       1.381419      -0.035201       1.529068          -0.000040
          180              H      -1.390434       9.586494       6.531201       0.107481       0.964516 0.68512060E+01  0.65350143E+02                                 1.668653                            1.572772      -0.982182       2.411382                    0.997500       3.596537      10.252524       0.474276       1.353928      -0.692089      -0.014203      -0.014262       0.032920       0.038586      -0.000715      -0.010217      -0.007416       0.010484       0.012555      -0.013079      -0.001959       0.015038              1.710933       1.493837       0.067701      -0.201104       1.633008      -0.427197       2.005953           0.000011
          181              H       1.436334      10.203877       3.845048       0.113762       1.071588 0.77266484E+01  0.75415239E+02                                 1.744693                            1.636640      -1.019201       2.398051                    0.997309       3.542233       9.981537       0.482716       1.300010      -0.704112       0.036295      -0.008820      -0.012493       0.039385      -0.002294      -0.006466      -0.007757       0.015040       0.003084      -0.013854       0.002385       0.011469              1.777182       2.300139      -0.153452      -0.290098       1.472335      -0.078609       1.559074          -0.000126
          182              H       5.646816      -0.105745       2.710986       0.116710       0.999057 0.71697336E+01  0.68737405E+02                                 1.661127                            1.571097      -1.055761       2.371116                    0.997188       3.583110      10.032653       0.494859       1.291024      -0.704775       0.013944       0.014679      -0.022464       0.030242      -0.003476      -0.005456      -0.012939       0.014268      -0.000373      -0.018446       0.006991       0.011455              1.694326       1.590155       0.048673      -0.171018       1.544156      -0.367051       1.948668           0.000002
          183              H       8.307756       5.264494       2.280540       0.119771       1.079796 0.78876995E+01  0.75973179E+02                                 1.634075                            1.561253      -1.032198       2.384655                    0.998246       3.295342       8.685946       0.548742       1.158851      -0.738106       0.015302       0.026611      -0.019469       0.036351       0.000065      -0.012346      -0.008436      -0.017636      -0.032812      -0.021370       0.003717       0.017653              1.642332       1.639773       0.109237      -0.334562       1.648780      -0.254390       1.638444          -0.000004
          184              H       6.432205       6.088245       3.364934       0.118689       1.015955 0.71220671E+01  0.67604054E+02                                 1.638636                            1.536288      -0.904253       2.454639                    0.998892       3.328667       9.026255       0.519241       1.242713      -0.717448      -0.012180       0.036345      -0.006096       0.038813      -0.002693      -0.007101      -0.005853      -0.015412      -0.019629      -0.014202       0.001430       0.012771              1.674908       1.432962      -0.285416      -0.051292       2.216521      -0.105963       1.375241          -0.000150
          185              H       5.757730       2.475765       4.896331       0.108764       0.993874 0.73118659E+01  0.70826753E+02                                 1.696734                            1.621476      -1.039494       2.383771                    0.997365       3.625870      10.386664       0.468935       1.348416      -0.693394      -0.019604      -0.024657       0.022886       0.038936       0.001798      -0.006998      -0.011320      -0.006040      -0.018345      -0.014747      -0.000003       0.014750              1.719707       1.762131       0.277848      -0.281440       1.718987      -0.193915       1.678004          -0.000021
          186              H       7.552613       1.641406       3.737436       0.128771       0.927104 0.66507079E+01  0.62941511E+02                                 1.625687                            1.550591      -1.002112       2.412874                    0.997701       3.486192       9.885229       0.477396       1.355683      -0.692160       0.005562      -0.033778       0.001842       0.034282      -0.005108      -0.009547      -0.001583      -0.016542      -0.019567      -0.016128       0.003066       0.013062              1.642426       1.474081      -0.137136      -0.053568       2.086263       0.036319       1.366936          -0.000027
          187              H       2.281127       3.659291       7.272066       0.119531       1.002125 0.69867868E+01  0.67048299E+02                                 1.715004                            1.592795      -1.157878       2.332620                    0.996736       3.621849      10.395263       0.468730       1.361675      -0.690302       0.038872      -0.019110       0.012269       0.045019      -0.003109       0.005324      -0.007813       0.001366      -0.032986      -0.014904       0.002595       0.012309              1.771743       2.259853      -0.347093       0.240217       1.556109      -0.135759       1.499268          -0.000173
          188              H       0.012318       2.735970       7.507984       0.132408       0.901973 0.62726236E+01  0.58921438E+02                                 1.631962                            1.534614      -1.123755       2.355136                    0.996680       3.607561      10.432383       0.463129       1.407927      -0.680756      -0.004838      -0.036529       0.021138       0.042481      -0.000152       0.004427      -0.012937       0.012683      -0.027984      -0.019390       0.006457       0.012933              1.667187       1.451182       0.182431      -0.074342       2.057586      -0.244538       1.492793          -0.000199
          189              H      -0.169192       6.129572       5.496473       0.106272       1.208535 0.91771166E+01  0.93205599E+02                                 1.874994                            1.776320      -1.060724       2.377152                    0.997215       3.587692      10.203764       0.467738       1.289340      -0.707860      -0.011944       0.045198      -0.027361       0.054167      -0.003816       0.006500      -0.018414       0.000669      -0.031256      -0.023104       0.002772       0.020332              1.887380       1.670537      -0.216334       0.142814       2.275438      -0.401316       1.716164          -0.000019
          190              H       8.949748       3.459642       5.802753       0.110348       0.974412 0.73576812E+01  0.71761476E+02                                 1.708062                            1.647236      -1.162040       2.315662                    0.995330       3.826969      11.192637       0.454102       1.382936      -0.685382      -0.007702      -0.026465      -0.011602       0.029905      -0.003472      -0.003417       0.007809      -0.001803      -0.012812      -0.009351      -0.001124       0.010474              1.737405       1.501105       0.188671       0.088168       2.004787       0.316802       1.706323          -0.000021
          191              H      -2.368535       5.018429       5.724113       0.115045       1.075104 0.86581980E+01  0.87661211E+02                                 1.802256                            1.771290      -1.289257       2.264317                    0.992501       3.872357      11.414506       0.445188       1.358886      -0.690684      -0.015575       0.023630      -0.013309       0.031274      -0.000577       0.000063      -0.007674       0.003395      -0.019670      -0.011177       0.004783       0.006394              1.802772       1.679318      -0.222084       0.162813       1.925389      -0.183543       1.803608           0.000009
          192              H       8.595705       1.825849       6.622257       0.163204       0.860493 0.62080639E+01  0.57994089E+02                                 1.579579                            1.521191      -1.028598       2.411008                    0.997495       3.413738       9.750852       0.469068       1.397793      -0.683989       0.002999       0.003549      -0.013567       0.014341       0.002023      -0.003464      -0.000222      -0.001506       0.007786      -0.004617      -0.000094       0.004711              1.594762       1.390006       0.030481      -0.260784       1.419188      -0.083215       1.975092          -0.000005
          193              H       7.564938       1.128690       7.574206       0.170904       0.868496 0.62419202E+01  0.57641212E+02                                 1.520755                            1.472801      -0.833284       2.507813                    0.999648       3.128394       8.517751       0.508968       1.303170      -0.705119      -0.013942      -0.008270       0.000383       0.016215       0.001478      -0.002466       0.001088      -0.001329      -0.014499      -0.005908       0.001844       0.004064              1.538471       1.776172       0.358458      -0.095530       1.533418       0.007768       1.305824           0.000026
          194              H       9.049467       1.323287       8.033625       0.174132       0.897064 0.65862040E+01  0.62280232E+02                                 1.606840                            1.553175      -1.107943       2.376366                    0.997197       3.403244       9.697298       0.471579       1.373526      -0.688784       0.011793      -0.005256       0.008059       0.015220       0.000636       0.003163      -0.001915      -0.005396       0.001207      -0.005135       0.001264       0.003872              1.630453       1.895309      -0.321352       0.232123       1.502100      -0.131402       1.493950           0.000078
          195              H      -3.072151       7.536531       7.996375       0.169479       0.835821 0.58881571E+01  0.54591863E+02                                 1.581989                            1.505951      -1.129290       2.366839                    0.996689       3.477749      10.081462       0.457387       1.444354      -0.674569      -0.007331       0.010962       0.009825       0.016445       0.000354      -0.001230       0.000603      -0.004122       0.001559      -0.002843       0.000799       0.002044              1.619172       1.490744      -0.266401      -0.229588       1.860644       0.260841       1.506127           0.000016
          196              H      -3.039658       6.812361       6.605701       0.171323       0.863941 0.64355114E+01  0.59883030E+02                                 1.515909                            1.496847      -0.722318       2.558149                    0.999970       3.142654       8.588533       0.504176       1.305578      -0.704811      -0.008976      -0.000556      -0.011789       0.014828       0.002364       0.005386      -0.001066      -0.000770       0.009896      -0.006615      -0.000043       0.006658              1.507821       1.349955      -0.064405       0.191375       1.374888      -0.013990       1.798620           0.000013
          197              H      -1.760162       6.830296       7.512123       0.169993       0.841809 0.60536863E+01  0.56555948E+02                                 1.592577                            1.529396      -1.162981       2.351065                    0.995795       3.521418      10.270150       0.452477       1.448943      -0.673569       0.015043      -0.000771       0.005128       0.015912      -0.001130       0.002793      -0.001989       0.004809      -0.006292      -0.004092      -0.001045       0.005137              1.624564       2.222373       0.028320      -0.027402       1.364022       0.002422       1.287297           0.000018
          198              H       5.216575       3.533132      10.897751       0.164617       0.839712 0.61631590E+01  0.57656221E+02                                 1.573987                            1.531247      -1.078404       2.388232                    0.997363       3.468341      10.019041       0.458928       1.426653      -0.678308      -0.007722      -0.012563      -0.002226       0.014914       0.003694      -0.001709      -0.002325       0.007649      -0.006913      -0.005152      -0.001972       0.007123              1.596298       1.611842       0.348104      -0.035419       1.880209       0.110582       1.296842          -0.000004
          199              H       5.263629       5.098017      10.980530       0.153466       0.947842 0.73088820E+01  0.71507887E+02                                 1.709093                            1.668965      -1.357597       2.243568                    0.994159       3.785850      11.264072       0.438055       1.429139      -0.676534      -0.007505       0.011365      -0.005210       0.014582      -0.004911      -0.001075      -0.003093      -0.004625      -0.011221      -0.006377      -0.001304       0.007681              1.725860       1.702684      -0.362155      -0.091800       2.045924      -0.035050       1.428971           0.000022
          200              H       6.268629       4.237699      11.820728       0.174050       0.830880 0.62128260E+01  0.58756020E+02                                 1.610060                            1.574178      -1.403492       2.242325                    0.992129       3.680414      11.003570       0.433005       1.495719      -0.664423       0.011908      -0.004162       0.011704       0.017208      -0.000289       0.001729       0.000224       0.012144       0.007782      -0.007383       0.001653       0.005731              1.614513       1.477456      -0.035072       0.304007       1.342693       0.003880       2.023389          -0.000063
          201              H       6.582336       6.738011      10.798417       0.116351       0.929440 0.69016725E+01  0.66206781E+02                                 1.656632                            1.597561      -1.020350       2.392910                    0.996194       3.683215      10.662731       0.460433       1.386729      -0.685316       0.001101      -0.003434       0.030015       0.030231      -0.006846       0.002050       0.001400       0.003890       0.008081      -0.008941       0.002956       0.005986              1.676263       1.376842       0.049920      -0.101765       1.470727      -0.075353       2.181221          -0.000071
          202              H      -3.847468       7.514867       9.672634       0.123861       0.929080 0.68325254E+01  0.65611299E+02                                 1.677897                            1.606084      -1.191406       2.317832                    0.994161       3.735196      10.945057       0.450528       1.415750      -0.679359       0.024744       0.021373      -0.003945       0.032934       0.001878       0.001494      -0.003704       0.009474      -0.025957      -0.010295       0.000837       0.009458              1.724553       1.821674       0.393463      -0.122786       1.872999      -0.056925       1.478987          -0.000146
          203              H       4.789693       8.885346      10.098942       0.137557       1.002492 0.69603702E+01  0.66587549E+02                                 1.705648                            1.582692      -1.089482       2.372069                    0.997748       3.497076       9.951086       0.474410       1.349558      -0.693342       0.002075       0.033863       0.025130       0.042220      -0.018529       0.006759       0.008438      -0.006063      -0.019723      -0.022572       0.000346       0.022226              1.765228       1.461569       0.152226       0.112161       1.934648       0.523655       1.899466          -0.000269
          204              H       2.964561       8.812908       8.480628       0.113932       1.044652 0.73966728E+01  0.71230138E+02                                 1.700400                            1.592390      -0.950278       2.428435                    0.998642       3.434616       9.534082       0.494749       1.285564      -0.707875      -0.031573       0.033092      -0.003662       0.045884      -0.013410       0.005507       0.012198      -0.017304      -0.012137      -0.021260       0.000281       0.020979              1.756879       2.089854      -0.473917       0.039379       1.766983      -0.075946       1.413802          -0.000111
          205              H       5.204247       5.717980       7.814263       0.094981       1.067395 0.78913428E+01  0.78131264E+02                                 1.778590                            1.682334      -1.340389       2.219026                    0.996174       3.956282      11.563842       0.459968       1.344945      -0.691888       0.011190      -0.041901      -0.023854       0.049496      -0.006515      -0.001033       0.007017      -0.011243      -0.006324      -0.008557      -0.004251       0.012809              1.818340       1.656706      -0.370808      -0.069317       2.193551       0.378464       1.604762          -0.000075
          206              H       7.313968       1.121127       9.668495       0.118863       0.998942 0.75158267E+01  0.72413995E+02                                 1.638900                            1.591598      -0.773403       2.510505                    0.999288       3.367897       9.245159       0.502966       1.263925      -0.713373       0.025136      -0.021802      -0.009476       0.034597      -0.007942      -0.000732       0.001056      -0.007081      -0.032023      -0.010741      -0.003358       0.014099              1.661561       1.743665      -0.301183      -0.176368       1.753923       0.119011       1.487095           0.000005
          207              H       6.766091       1.918975      10.901890       0.131175       0.948147 0.71203390E+01  0.69121485E+02                                 1.702282                            1.640930      -1.298606       2.271530                    0.993214       3.773102      11.135989       0.444921       1.418112      -0.678709       0.003154       0.009203       0.036048       0.037338       0.002307       0.000829       0.003203      -0.004309       0.016915      -0.006002      -0.001209       0.007212              1.721692       1.536505      -0.002450       0.118614       1.477251       0.057401       2.151320          -0.000001
          208              H       4.993618       2.251635       7.644568       0.137829       0.971527 0.67982678E+01  0.64801929E+02                                 1.675549                            1.567303      -1.297089       2.271603                    0.995991       3.596815      10.292565       0.474217       1.354999      -0.691072       0.005316       0.020978      -0.036350       0.042305       0.005580       0.003283      -0.006948       0.021300       0.026613      -0.018535       0.007038       0.011497              1.713067       1.574432       0.236701      -0.260506       1.649667      -0.428742       1.915104           0.000236
          209              H       2.827886       1.181389       7.801846       0.119563       0.956235 0.65623539E+01  0.61731853E+02                                 1.644641                            1.530956      -0.840260       2.490644                    0.999179       3.408710       9.552165       0.486138       1.339360      -0.696128      -0.031015       0.001774      -0.034123       0.046146       0.007118       0.009251      -0.012101       0.011386       0.030645      -0.021354       0.003509       0.017844              1.695086       1.928700       0.034134       0.502194       1.384048       0.018602       1.772511           0.000101
          210              H       4.682149       0.436639      11.146086       0.108038       1.059073 0.76991675E+01  0.75241220E+02                                 1.742914                            1.644058      -1.061049       2.376339                    0.997338       3.586759      10.184400       0.476071       1.316503      -0.700393       0.004552      -0.017037       0.049720       0.052755       0.005985       0.002467      -0.015719       0.018360       0.025488      -0.023112       0.006383       0.016729              1.769416       1.447736      -0.005677       0.132535       1.682084      -0.358490       2.178429          -0.000004
          211              C       0.702491      -0.846693      12.569457       0.566051      23.632694 0.26018406E+03  0.54527701E+04                                 7.591220                            5.711835      -0.179980       1.983297                    0.999255      23.165941      65.694924       0.621538       0.470221      -1.018607       0.023864       0.000827      -0.054871       0.059842      -0.048455       0.047450      -0.031363       0.044961      -0.143836      -0.069921      -0.029426       0.099348              8.921257       6.233536       1.208164      -2.865716       8.887291       1.478224      11.642945           0.001882
          212              C       0.226320      -0.611611      13.977929      -0.061901      37.284584 0.46246356E+03  0.10984276E+05                                 9.659115                            7.149191       0.009261       2.001556                    0.999380      27.973216      79.464176       0.622221       0.414446      -1.071043      -0.014412       0.011100       0.042867       0.046567       0.013252      -0.009127       0.003924       0.005377      -0.014717      -0.017540       0.000472       0.017069             11.449312       6.520847      -0.113337      -4.011644      11.767909       0.842801      16.059181           0.001204
          213              C       0.143408       0.670920      14.503570      -0.091893      33.428025 0.45501654E+03  0.10901621E+05                                 9.232652                            7.277904      -0.142705       1.926219                    0.999238      30.097021      89.517806       0.585633       0.436533      -1.043847      -0.012916      -0.016654       0.025586       0.033148       0.007071      -0.005739      -0.015695       0.005943      -0.068149      -0.029417       0.005987       0.023431             10.490297       6.109929      -0.534431      -2.961150      11.854309       0.389693      13.506652           0.000924
          214              C      -0.303632       0.887570      15.787460      -0.208753      35.995529 0.46849938E+03  0.11281683E+05                                 9.593924                            7.312293      -0.091186       1.940724                    0.998804      30.681825      90.824017       0.594308       0.427986      -1.051365      -0.008626       0.008393      -0.037577       0.039457      -0.009467       0.001298       0.025759       0.006580      -0.042452      -0.033455       0.007985       0.025470             11.099350       6.167955       0.152285      -3.117673      11.925652      -1.927632      15.204443           0.000351
          215              C      10.554166      -0.178113      16.573025       0.282382      30.786568 0.34917010E+03  0.77796135E+04                                 8.788303                            6.408999       0.062303       2.046020                    0.999673      24.754300      69.523884       0.623176       0.441138      -1.047835      -0.022931       0.012190       0.043797       0.050918      -0.012056      -0.012423      -0.002653       0.001220       0.110227      -0.032087      -0.007353       0.039440             10.854903       5.424343       0.336754      -3.092625       9.846057      -1.213627      17.294308           0.000413
          216              C       5.080993      10.308442      16.093326      -0.237940      35.091087 0.48796233E+03  0.11830160E+05                                 9.323674                            7.378370       0.147791       2.009779                    0.999225      30.909438      90.791773       0.603860       0.418375      -1.060960       0.021451      -0.015226      -0.036517       0.045005       0.005856      -0.013424      -0.026248      -0.019716       0.022447      -0.023515      -0.013301       0.036815             10.570259       5.935188      -0.076395      -2.963179      10.462317       1.341959      15.313273           0.000376
          217              C       5.513468      10.102589      14.792052      -0.093598      33.837758 0.44654473E+03  0.10628667E+05                                 9.229080                            7.156051      -0.010027       1.966163                    0.999670      29.873010      88.022888       0.598383       0.430044      -1.049717      -0.005461       0.024943       0.030079       0.039456      -0.006451       0.007936       0.007991      -0.012881      -0.043821      -0.020800       0.003658       0.017142             10.541852       6.108829       0.640497      -3.005025      11.159256       0.239487      14.357469           0.000902
          218              C      10.299836      -0.903182      18.832871      -0.062790      29.411051 0.40532416E+03  0.94929854E+04                                 8.696659                            6.912846      -0.531977       1.829803                    0.996912      29.408756      88.252304       0.591512       0.442122      -1.034101      -0.024956       0.091590      -0.021952       0.097434       0.005034       0.001070      -0.025272      -0.002995       0.067797      -0.025534      -0.010928       0.036462             10.717619       7.097227       0.249612      -0.942156       7.201808       0.476142      17.853822           0.000033
          219              C      10.156424      -0.242396      20.190847      -0.046972      39.211713 0.47725146E+03  0.11446991E+05                                10.107883                            7.333723      -0.133750       1.954114                    0.998911      28.333407      81.390336       0.604267       0.422603      -1.063795      -0.001731      -0.018977      -0.064918       0.067657       0.003523       0.002935       0.015700      -0.010028       0.075751      -0.018910      -0.012965       0.031875             12.719149      11.167557       2.276311      -2.483939       7.425696       3.381194      19.564195           0.000024
          220              C      -0.013449       0.579540      20.641988       0.109174      33.460732 0.42733551E+03  0.99932204E+04                                 9.193884                            7.037522      -0.128667       1.968018                    0.999593      26.858781      76.750373       0.602654       0.434612      -1.053971       0.071647       0.015446      -0.057835       0.093364      -0.000194      -0.024307      -0.017065       0.043033      -0.002907      -0.034068      -0.004767       0.038835             10.796971       9.938824       2.636261      -0.781086       7.178193       3.210248      15.273898           0.000014
          221              C      -0.113166       1.141696      21.906425      -0.064235      39.400464 0.46437498E+03  0.11035010E+05                                10.008344                            7.163964      -0.048345       1.977366                    0.999401      28.178001      79.922173       0.621918       0.414447      -1.071628       0.049539       0.034314       0.030121       0.067371       0.026518       0.009443       0.009132      -0.004802      -0.037731      -0.020479      -0.015945       0.036424             12.218142      13.321259       3.939563      -0.046757       8.221892       3.737834      15.111275           0.000018
          222              C      -1.224602       0.888885      22.720963       0.102919      34.281065 0.42163874E+03  0.98061183E+04                                 9.266564                            6.933938      -0.042815       1.992155                    0.999690      26.718691      75.614550       0.615884       0.427613      -1.060508       0.000136       0.027137       0.085137       0.089358      -0.008276      -0.007468       0.021050      -0.019268       0.098291      -0.029085      -0.014281       0.043366             10.853717      11.575637       2.937287      -1.806977       7.478893       3.046172      13.506622           0.000021
          223              C       8.937427       0.110860      22.250783      -0.055161      38.778639 0.45718899E+03  0.10816768E+05                                 9.899940                            7.095436      -0.047035       1.977346                    0.999432      28.011604      79.151959       0.626918       0.412946      -1.073117      -0.053221      -0.017608       0.043956       0.071236       0.000008      -0.018017       0.000843       0.039089       0.005820      -0.020565      -0.009540       0.030105             12.191478      13.286833       3.466085      -3.777540       7.643053       1.846689      15.644548           0.000019
          224              C       9.019218      -0.452802      20.975585       0.096810      34.397065 0.42863835E+03  0.99997700E+04                                 9.277352                            6.989426       0.099700       2.038634                    0.999632      26.708253      75.448811       0.614305       0.427389      -1.061735      -0.069145      -0.051927      -0.031548       0.092047       0.031267       0.024296       0.007792       0.010548      -0.042877      -0.033110      -0.014868       0.047979             11.036024      11.318090       2.325276      -2.538709       6.557640       2.453467      15.232340           0.000017
          225              C       1.199944       0.840296      19.756675      -0.515032      27.473961 0.45926359E+03  0.10974057E+05                                 7.765493                            6.989833       0.053665       1.972725                    0.998232      32.676757      95.491729       0.642537       0.398936      -1.072958      -0.057781      -0.017787       0.036927       0.070843       0.007463      -0.031637      -0.007424       0.047318       0.005068      -0.026512      -0.020603       0.047115              8.041923       7.601300       0.656412      -1.029142       6.766040       0.051362       9.758429           0.000034
          226              C       1.010594       2.005355      22.396059      -0.049523      25.924308 0.35667063E+03  0.80330591E+04                                 7.745562                            6.318303      -0.200003       1.934728                    0.998980      27.992653      80.475648       0.647929       0.419725      -1.055140       0.019341      -0.083485       0.023055       0.088743      -0.037673       0.024268      -0.022024       0.024309      -0.027655      -0.035899      -0.023742       0.059640              8.731573      10.467969       1.899016       2.697208       6.874587       1.314159       8.852164           0.000018
          227              C      -1.287346       1.444050      24.133573      -0.520210      29.320439 0.47754009E+03  0.11540745E+05                                 8.149505                            7.114638      -0.081911       1.930401                    0.996940      33.112035      97.813620       0.637610       0.397491      -1.072247      -0.001733      -0.033101      -0.069853       0.077318      -0.014369      -0.000768       0.008956       0.012903       0.044487      -0.024479       0.005577       0.018902              8.833886       7.565556       0.301291      -0.396836       7.720905       2.712952      11.215196          -0.000064
          228              C       7.745322      -0.197867      23.117057      -0.046575      25.737603 0.35710628E+03  0.80608722E+04                                 7.746041                            6.350859      -0.167881       1.948824                    0.998964      28.013517      81.135730       0.640653       0.423544      -1.050723       0.061526      -0.055294       0.022634       0.085763       0.000269       0.011457      -0.034564      -0.041851       0.022868      -0.032892      -0.015114       0.048006              8.772600       9.293486       1.300940      -2.955983       7.490547      -1.113101       9.533768           0.000020
          229              C       7.860726      -1.331187      20.463601      -0.509900      27.743503 0.44983753E+03  0.10654253E+05                                 7.720935                            6.827556       0.380853       2.078908                    0.999070      32.030202      92.084374       0.665476       0.388603      -1.083973       0.064296       0.047629       0.027029       0.084457       0.021094       0.006742      -0.001334      -0.005695       0.009575      -0.024189       0.003781       0.020408              8.038301       8.886708       0.897567       0.499940       6.262407       0.902648       8.965788           0.000028
          230              C       1.547252       9.775599      24.599615       0.273050      29.958968 0.33531412E+03  0.73845539E+04                                 8.517234                            6.218546       0.143807       2.069762                    0.999539      24.589342      68.324339       0.643097       0.432471      -1.054629       0.039238       0.023446      -0.029457       0.054378       0.017358      -0.018034      -0.026473      -0.029183      -0.038067      -0.031115      -0.015019       0.046134             10.185184      10.874400       3.170619      -1.893836       8.643838      -5.055568      11.037315           0.000143
          231              C       1.953958       9.148772      25.734918      -0.211219      35.577987 0.45908330E+03  0.10987998E+05                                 9.450396                            7.200253      -0.072746       1.942909                    0.999211      30.589639      89.982759       0.604288       0.423482      -1.055201      -0.011688      -0.033281       0.017836       0.039527       0.007274       0.007750       0.014763       0.040728      -0.029476      -0.027676      -0.001768       0.029444             10.813815      11.251104       2.786884      -0.761445       9.332340      -5.047296      11.858001           0.000377
          232              C       1.101335       8.342140      26.432324      -0.096522      33.238794 0.43533166E+03  0.10295583E+05                                 9.103104                            7.060786      -0.023950       1.960778                    0.999751      29.755614      87.382043       0.603057       0.429454      -1.050131       0.004320       0.018827      -0.025808       0.032236      -0.016055       0.018020      -0.007419      -0.005048       0.044094      -0.026051      -0.004205       0.030256             10.321210      12.078253       3.743902      -0.707515       9.234814      -3.861290       9.650564           0.000569
          233              C      -0.172560       8.089659      25.989875      -0.046961      37.600047 0.43787733E+03  0.10245375E+05                                 9.676785                            6.915037      -0.054033       1.980361                    0.999376      27.590810      77.449022       0.639238       0.409513      -1.075707       0.023637       0.026130      -0.017746       0.039451       0.005582       0.004117       0.003454       0.016817       0.033482      -0.015847       0.001938       0.013909             11.822061      12.360461       4.855843      -1.270896      12.266025      -5.817864      10.839697           0.002382
          234              C      -0.575905       8.720936      24.857883      -0.090519      33.289236 0.42195001E+03  0.98911598E+04                                 9.073396                            6.919568       0.012502       1.974175                    0.999661      29.454582      85.822035       0.614033       0.425528      -1.053647       0.035425       0.012474      -0.007084       0.038219       0.003435       0.010173       0.016099       0.023763      -0.058151      -0.030010       0.003959       0.026051             10.324220      10.655524       2.739473      -0.553408       9.790139      -5.002028      10.526995           0.000281
          235              C       0.264394       9.591114      24.161304      -0.250736      35.782554 0.48459762E+03  0.11719975E+05                                 9.404383                            7.342676       0.087187       1.985036                    0.999514      31.180983      91.266379       0.607019       0.417214      -1.062450      -0.035646      -0.025694       0.020223       0.048371      -0.005851       0.005751      -0.027009      -0.014566       0.043349      -0.020942      -0.015558       0.036500             10.569440      12.721697       3.277090      -1.057925       9.159420      -4.102834       9.827202          -0.000010
          236              C      -1.035266       7.050603      26.676934       0.556722      24.773323 0.27671862E+03  0.58652271E+04                                 7.803880                            5.868138      -0.059081       2.021133                    0.999594      23.164880      65.185989       0.619250       0.466652      -1.024738      -0.049646      -0.037704       0.014103       0.063916      -0.072501      -0.017211       0.029607       0.023983      -0.114465      -0.062046      -0.038097       0.100142              9.194002       8.839597       4.153235      -0.635392       9.720121      -3.097420       9.022289           0.002240
          237              C       3.071010       1.737458      23.610415       0.269585      30.583270 0.34209363E+03  0.75786366E+04                                 8.664948                            6.296946       0.024954       2.027468                    0.999627      24.936458      69.704047       0.636083       0.434657      -1.052330      -0.037312      -0.022445      -0.026352       0.050897       0.006770       0.031023       0.006174       0.043927      -0.013055      -0.024856      -0.020429       0.045285             10.480493      13.549293       2.463614       5.952605       9.111224       0.688031       8.780963          -0.000074
          238              C       3.413850       3.060842      23.499492      -0.258690      34.927106 0.47668915E+03  0.11461330E+05                                 9.186702                            7.243063       0.065504       1.972125                    0.999861      31.198660      90.532449       0.617257       0.412706      -1.067203       0.042517       0.026881       0.011440       0.051586      -0.015292       0.032539      -0.026541      -0.006180      -0.031702      -0.040483      -0.009106       0.049588             10.240839      11.788953       3.392870       4.408505      10.681540       0.631368       8.252024          -0.000001
          239              C       4.536490       3.559473      24.166271      -0.082260      31.898175 0.41824667E+03  0.97585650E+04                                 8.763039                            6.865787       0.048560       1.986955                    0.999681      29.100082      83.909331       0.621117       0.422649      -1.058055      -0.017594      -0.028747      -0.020083       0.039234       0.010133      -0.008869      -0.003497      -0.037592      -0.023449      -0.021908      -0.004301       0.026209              9.756211      11.259591       2.031196       4.417601       9.799945      -0.167570       8.209097           0.000199
          240              C       5.296122       2.753764      24.971289      -0.049855      36.260581 0.44945285E+03  0.10589378E+05                                 9.479456                            7.041779       0.034994       2.012111                    0.999428      27.640168      77.961289       0.628359       0.413725      -1.072519      -0.030596      -0.016078      -0.023145       0.041597       0.010605      -0.004582      -0.010767      -0.014737       0.009057      -0.014493      -0.005122       0.019615             11.265189      13.590750       3.183552       5.819227      10.966976       1.224988       9.237841           0.001826
          241              C       4.939838       1.413428      25.058206      -0.090751      32.469269 0.44994841E+03  0.10732522E+05                                 9.001405                            7.213371      -0.048110       1.955799                    0.999571      29.844437      88.099175       0.592137       0.433656      -1.047282      -0.025676       0.008869      -0.016691       0.031883      -0.015742      -0.004087      -0.018042      -0.000921       0.037401      -0.028295       0.003835       0.024460             10.075505      11.735286       2.289239       3.870668      10.786758       0.935132       7.704471           0.000472
          242              C       3.854171       0.913717      24.375286      -0.228914      35.326262 0.47400009E+03  0.11412673E+05                                 9.354582                            7.281151       0.067233       1.984238                    0.999404      30.718037      90.024891       0.606519       0.419424      -1.059914       0.032353       0.002751       0.014457       0.035543       0.023502      -0.009623       0.002182      -0.047639      -0.023735      -0.033250      -0.004229       0.037479             10.604246      12.959594       1.055195       5.246035       9.873687       0.306370       8.979459           0.000323
          243              C       6.450133       3.276456      25.780860       0.566553      23.249160 0.26206151E+03  0.54854804E+04                                 7.494530                            5.716471      -0.002038       2.044523                    0.999647      22.836220      64.088249       0.625764       0.467610      -1.023097       0.047825       0.030480       0.019959       0.060122      -0.052834      -0.057897       0.032184       0.004722      -0.024158      -0.062691      -0.034122       0.096812              8.715689       9.871673       3.046148       3.673139       8.405023       0.512833       7.870370           0.001396
          244              C      -1.500224       2.415464      27.643783      -0.033182      28.775603 0.40807851E+03  0.95058936E+04                                 8.298307                            6.853344       0.090023       2.010133                    0.999593      28.877835      84.441673       0.609206       0.431611      -1.047760      -0.013264       0.059276      -0.044919       0.075546       0.012974      -0.007119      -0.017140      -0.013993      -0.007088      -0.015943      -0.011402       0.027344              9.037237      12.840513       0.092683      -0.694901       8.255933      -1.637892       6.015263           0.001147
          245              C      -0.245375       1.894152      27.771262      -0.128199      29.668650 0.43134252E+03  0.10116979E+05                                 8.311544                            6.932113       0.374782       2.108305                    0.998156      28.745029      82.435385       0.625082       0.417773      -1.063752       0.044279       0.021116      -0.019029       0.052618       0.012700      -0.019198      -0.038967       0.005002      -0.098567      -0.056455       0.006461       0.049994              8.995436      11.086755      -0.989318      -0.042977       9.792576      -2.065036       6.106978           0.002287
          246              C      -0.161348       3.769279      26.670311       0.078177      24.294700 0.32323302E+03  0.70953882E+04                                 7.355068                            6.053988       0.354685       2.128523                    0.999620      26.263395      74.280519       0.656216       0.425205      -1.052851      -0.032530      -0.022833       0.025349       0.047139       0.013631      -0.001712      -0.013803      -0.041519       0.010735      -0.026825      -0.003325       0.030149              7.973422      10.281111      -0.861828      -0.240507       8.297216      -1.965313       5.341940           0.002206
          247              C       2.059287       2.647866      26.968313      -0.151082      28.854023 0.41940681E+03  0.98761465E+04                                 8.424492                            6.972059      -0.461755       1.855215                    0.996130      29.585871      88.120831       0.598461       0.434628      -1.041779      -0.044718       0.005621       0.069661       0.082970       0.004604      -0.005074      -0.007716       0.048668      -0.111764      -0.039229      -0.004581       0.043810              9.489675      13.018701      -0.290029       1.644124       6.764413       0.709118       8.685911           0.000469
          248              C       2.830122       2.657652      28.276209      -0.052466      35.666018 0.48837151E+03  0.11777441E+05                                 9.433001                            7.411224       0.074327       2.019636                    0.999434      28.390023      81.685877       0.602205       0.421756      -1.064682      -0.034398       0.001631      -0.066640       0.075012       0.002849       0.035774       0.001439       0.011676       0.077000      -0.030218      -0.018555       0.048773             10.795320       9.638638       0.122729       5.019026      12.450159       0.530880      10.297163           0.000004
          249              C       3.165119       3.881452      28.859381       0.102974      31.376978 0.42710076E+03  0.99730249E+04                                 8.732409                            6.993919       0.031145       2.018859                    0.999724      26.655528      75.782013       0.610756       0.429479      -1.058519      -0.028555       0.078242      -0.038175       0.091621      -0.019472       0.000760      -0.021033      -0.032135      -0.050199      -0.028601      -0.011715       0.040316              9.800798       8.749028       0.343033       4.126858      12.001893       0.247779       8.651472           0.000362
          250              C       3.980770       3.881637      29.990545      -0.049727      34.165342 0.45691453E+03  0.10818919E+05                                 9.078229                            7.110069       0.106588       2.031831                    0.999463      27.813438      78.867640       0.623467       0.414900      -1.070834       0.027505       0.064663       0.029894       0.076364       0.009090      -0.002221       0.025017      -0.045848      -0.018094      -0.026512      -0.013930       0.040441             10.402404       9.078655       1.233993       3.849997      13.504905      -0.301404       8.623651          -0.000059
          251              C       4.431173       2.695193      30.545159       0.106306      31.131494 0.41373284E+03  0.96085363E+04                                 8.759595                            6.930142       0.017645       2.017764                    0.999648      26.610941      76.073001       0.605861       0.435307      -1.052306       0.059393       0.000776       0.072384       0.093635       0.001393       0.014313      -0.004555       0.037264       0.081181      -0.032689      -0.001613       0.034302              9.892929       7.775085      -0.049327       3.859817      12.911188      -0.447143       8.992513           0.000377
          252              C       4.042396       1.497180      29.993443      -0.044636      35.927821 0.48353852E+03  0.11637094E+05                                 9.481789                            7.372600      -0.143825       1.949673                    0.999028      28.369948      81.663023       0.603742       0.421543      -1.064344       0.026102      -0.065248       0.032556       0.077450      -0.019460       0.012392      -0.022998      -0.050004      -0.021449      -0.029591      -0.017883       0.047474             10.971532       9.298465      -0.967962       4.413417      13.964861      -0.164496       9.651269          -0.000061
          253              C       3.241311       1.433513      28.830823       0.085007      33.251943 0.45195831E+03  0.10697018E+05                                 9.083719                            7.194644       0.132538       2.044890                    0.999614      27.161973      77.585113       0.602546       0.429488      -1.059182      -0.020899      -0.081574      -0.041565       0.093908       0.014268       0.009432       0.026467      -0.046113      -0.037470      -0.026289      -0.020372       0.046660             10.272357       8.721315      -0.257801       4.404120      12.645772       0.261971       9.449984           0.000377
          254              C       2.877183       0.074407      28.230681      -0.515706      28.192942 0.47049951E+03  0.11300613E+05                                 7.878683                            7.048252       0.089064       1.988995                    0.997230      32.550979      95.092587       0.644063       0.395945      -1.075936       0.020669       0.060763       0.019773       0.067159       0.006227       0.008841       0.020825      -0.062177      -0.058454      -0.030972      -0.017414       0.048386              8.335581       7.993240       0.989200       1.203898       9.589295       1.240590       7.424209           0.000082
          255              C       2.719198       5.153521      28.205019      -0.521411      27.947272 0.47132017E+03  0.11324490E+05                                 7.817680                            7.035243       0.060349       1.983480                    0.996773      32.411733      94.682262       0.647336       0.393798      -1.077473       0.026282      -0.054591       0.032739       0.068868      -0.013655      -0.000522      -0.022553      -0.041242      -0.015088      -0.026140      -0.011971       0.038111              8.218308       8.100379      -0.366897       0.896798       9.819903      -0.828788       6.734643           0.000031
          256              C       5.411523       2.661675      31.685429      -0.518177      27.960350 0.48581169E+03  0.11803618E+05                                 7.880108                            7.175621      -0.199154       1.897494                    0.996292      33.152640      98.535186       0.634274       0.397450      -1.071143      -0.046349      -0.010197      -0.059453       0.076072       0.000591       0.024760      -0.015093       0.033961       0.018038      -0.030474      -0.006213       0.036688              8.218837       8.096953       0.167447       2.000403       7.580822       0.163425       8.978735          -0.000014
          257              C       4.495031       5.176866      30.534398      -0.141270      27.655446 0.40829794E+03  0.95230971E+04                                 8.127342                            6.851036      -0.299430       1.915581                    0.996864      28.755509      84.450253       0.609170       0.431089      -1.046887       0.045793      -0.023571      -0.050783       0.072329       0.036887      -0.031239       0.007922       0.031077      -0.053667      -0.051080      -0.004855       0.055935              9.037824       9.704424       1.787836      -0.643043       9.997375       0.176713       7.411673           0.000423
          258              C       6.547602       6.602778      30.139546      -0.107100      28.568224 0.40190765E+03  0.92769794E+04                                 8.132835                            6.713882       0.362104       2.110948                    0.998475      28.248378      80.805486       0.630919       0.420584      -1.060197      -0.053889      -0.020954      -0.005694       0.058099       0.035333      -0.014882       0.022076      -0.019745      -0.063791      -0.049321       0.000799       0.048522              8.917218       8.935797       1.062573      -1.885930       9.586878       2.749077       8.228978           0.001723
          259              C      -3.650279       6.553692      29.239747      -0.041631      27.625096 0.39686329E+03  0.91785054E+04                                 8.053377                            6.745702       0.082881       2.007717                    0.999635      28.759914      83.737228       0.615929       0.429976      -1.048978       0.005211      -0.048374      -0.055003       0.073434       0.019959       0.000356       0.020867      -0.034352      -0.057064      -0.029930      -0.012024       0.041954              8.733303      10.726412       2.527107      -1.752074       8.416161       1.102232       7.057336           0.001975
          260              C       6.338090       4.869941      28.872212       0.076940      24.009783 0.32366592E+03  0.71086006E+04                                 7.305858                            6.067738       0.400615       2.143264                    0.999756      26.203430      74.175663       0.653779       0.426568      -1.051813       0.035533       0.038202       0.008937       0.052932      -0.013420       0.029262      -0.000971      -0.029801      -0.004986      -0.039565       0.010436       0.029129              7.914650       8.690126       2.332557      -1.849060       8.426731       1.668807       6.627092           0.002486
          261              C       4.488318       0.200340      30.633318      -0.158193      29.088509 0.42046778E+03  0.98706501E+04                                 8.388746                            6.934512      -0.377253       1.879910                    0.996961      29.269174      85.993440       0.608363       0.428875      -1.049146       0.056139       0.029447      -0.048495       0.079816      -0.013395      -0.008733      -0.007177       0.023698      -0.044720      -0.023361      -0.002637       0.025998              9.534179      11.512219      -2.821535      -0.046513       9.931111      -0.600242       7.159207           0.000554
          262              C       6.531928       0.122048      29.059291      -0.111460      29.341069 0.40584557E+03  0.93728752E+04                                 8.225455                            6.698793       0.427642       2.121284                    0.999749      28.436848      80.861819       0.639632       0.414633      -1.066008      -0.032431       0.003695       0.039028       0.050879      -0.001303      -0.031059      -0.030684       0.028798       0.106037      -0.048187      -0.012111       0.060298              8.978660      10.471357      -3.317127       0.109116       7.468986      -2.417488       8.995636           0.002032
          263              C       7.720673      -0.469813      29.155313      -0.035107      28.934147 0.38754971E+03  0.88865167E+04                                 8.240268                            6.614346       0.287847       2.077342                    0.999837      28.183288      81.004209       0.630993       0.423329      -1.055861       0.024359      -0.040191       0.058703       0.075198      -0.004357      -0.016941      -0.026911      -0.002933       0.088792      -0.034354      -0.011180       0.045535              9.082594      11.330719      -2.544136      -1.939844       6.878117      -1.445446       9.038946           0.000589
          264              C       6.717916      -0.885369      30.986367       0.076035      24.800008 0.31835500E+03  0.69368272E+04                                 7.386005                            5.955138       0.586533       2.207591                    0.999806      25.759353      71.739272       0.672905       0.417737      -1.061332       0.025337       0.017983      -0.029126       0.042587       0.011624       0.001956      -0.003402      -0.003053       0.076252      -0.024708      -0.001044       0.025752              8.239501       9.128150      -2.857766      -0.238957       7.428237      -2.311072       8.162116           0.000538
          265              C      -4.899530      10.991977       8.125095       0.568529      23.582199 0.25951122E+03  0.54356711E+04                                 7.585301                            5.707557      -0.176088       1.984875                    0.999300      23.132824      65.603478       0.621203       0.470734      -1.018231       0.024738      -0.000870       0.055721       0.060971       0.047262      -0.045114      -0.031507       0.046565      -0.142097      -0.068434      -0.028822       0.097256              8.914158       6.228869      -1.207867       2.862374       8.881087       1.477090      11.632518           0.001902
          266              C      -5.375699      10.756895       6.716624      -0.065607      37.459643 0.46504833E+03  0.11062587E+05                                 9.692342                            7.171725      -0.002085       1.996976                    0.999374      28.055515      79.794716       0.620822       0.414744      -1.070703      -0.014128      -0.011511      -0.042816       0.046533      -0.012757       0.008964       0.005128       0.004950      -0.016750      -0.017978       0.001474       0.016504             11.490651       6.542939       0.114582       4.028693      11.806682       0.848561      16.122331           0.001323
          267              C       5.745393       9.474364       6.190982      -0.088123      33.296387 0.45270061E+03  0.10832894E+05                                 9.211926                            7.261866      -0.142756       1.927142                    0.999249      30.022859      89.258513       0.585944       0.436834      -1.043611      -0.012398       0.015684      -0.024706       0.031782      -0.007706       0.006158      -0.016376       0.003933      -0.064385      -0.028798       0.004764       0.024033             10.466170       6.096491       0.531640       2.953300      11.828334       0.387690      13.473685           0.000475
          268              C       5.298354       9.257714       4.907092      -0.209620      36.038655 0.46918182E+03  0.11302552E+05                                 9.602531                            7.318476      -0.091243       1.940492                    0.998766      30.704566      90.917682       0.593936       0.428086      -1.051273      -0.009301      -0.009816       0.036819       0.039224       0.010048      -0.001715       0.026817       0.005956      -0.038540      -0.034002       0.007588       0.026414             11.109687       6.173260      -0.151564       3.120793      11.936943      -1.928279      15.218857          -0.000433
          269              C       4.952149      10.323397       4.121527       0.283202      30.750473 0.34868285E+03  0.77661877E+04                                 8.782673                            6.405395       0.060631       2.045848                    0.999648      24.735996      69.465130       0.623213       0.441258      -1.047745      -0.022542      -0.012977      -0.043663       0.050823       0.011782       0.012887      -0.002572       0.001494       0.110929      -0.032009      -0.007851       0.039860             10.847518       5.421110      -0.336623       3.089628       9.840473      -1.212695      17.280971           0.000266
          270              C      10.683014      -0.163158       4.601227      -0.238588      35.151826 0.48903606E+03  0.11862487E+05                                 9.333330                            7.385829       0.105026       1.998549                    0.999338      30.939621      90.899012       0.603646       0.418301      -1.061027       0.020698       0.015339       0.035880       0.044171      -0.005363       0.013089      -0.025517      -0.020994       0.020568      -0.023310      -0.012617       0.035926             10.581787       5.941462       0.076310       2.966794      10.472065       1.344400      15.331834           0.000419
          271              C      -0.088513       0.042695       5.902500      -0.090440      33.718003 0.44450384E+03  0.10567680E+05                                 9.207186                            7.139600      -0.005585       1.968105                    0.999672      29.808061      87.771843       0.599099       0.430035      -1.049753      -0.005227      -0.025280      -0.029655       0.039317       0.006700      -0.007588       0.008392      -0.014219      -0.044520      -0.021013       0.002927       0.018086             10.516132       6.094658      -0.638789       2.995805      11.134867       0.240710      14.318872           0.000520
          272              C       4.697817      11.048466       1.861682      -0.064116      29.432990 0.40571182E+03  0.95037821E+04                                 8.698925                            6.914728      -0.524565       1.831926                    0.996935      29.416988      88.268186       0.591648       0.441941      -1.034268      -0.024813      -0.091460       0.020458       0.096949      -0.003597      -0.000776      -0.024670      -0.001943       0.069840      -0.024682      -0.011589       0.036271             10.720613       7.098634      -0.247350       0.943485       7.202256       0.475902      17.860948           0.000009
          273              C       4.554407      10.387680       0.503705      -0.047359      39.220620 0.47735176E+03  0.11450371E+05                                10.111076                            7.335755      -0.135655       1.953536                    0.998930      28.335639      81.408878       0.604008       0.422749      -1.063668      -0.001101       0.018624       0.065062       0.067684      -0.004158      -0.002427       0.015410      -0.009861       0.075033      -0.019296      -0.012144       0.031439             12.723158      11.172534      -2.277353       2.486294       7.427684       3.381132      19.569255           0.000003
          274              C       5.588538       9.565744       0.052564       0.108710      33.467450 0.42746643E+03  0.99971022E+04                                 9.194810                            7.038487      -0.132147       1.966940                    0.999567      26.864556      76.771402       0.602624       0.434598      -1.053973       0.071558      -0.016076       0.057142       0.092974       0.000061       0.024392      -0.016504       0.041124      -0.003351      -0.033050      -0.005199       0.038248             10.797822       9.939412      -2.636630       0.781420       7.178972       3.210322      15.275083          -0.000015
          275              C       5.488824       5.734590      40.177232      -0.066185      39.458038 0.46517822E+03  0.11059321E+05                                10.018835                            7.170973      -0.050527       1.976439                    0.999360      28.204501      80.026795       0.621482       0.414542      -1.071524       0.049925      -0.034163      -0.029419       0.067269      -0.025794      -0.011361       0.010114      -0.006733      -0.040875      -0.020524      -0.016781       0.037305             12.231105      13.335295      -3.944828       0.047375       8.230783       3.741395      15.127238          -0.000013
          276              C       4.377387       5.987401      39.362694       0.104202      34.250590 0.42119749E+03  0.97934441E+04                                 9.261598                            6.930558      -0.038410       1.993658                    0.999682      26.705856      75.572745       0.615991       0.427643      -1.060473       0.001208      -0.026967      -0.084749       0.088945       0.008175       0.007272       0.021371      -0.019011       0.097733      -0.028835      -0.014551       0.043386             10.847278      11.570773      -2.935838       1.807479       7.473585       3.040921      13.497477          -0.000002
          277              C       3.335413       6.765426      39.832875      -0.054854      38.771194 0.45712452E+03  0.10814271E+05                                 9.897196                            7.093872      -0.043765       1.978270                    0.999449      28.006905      79.121016       0.627162       0.412823      -1.073256      -0.053338       0.017724      -0.043670       0.071177      -0.000362       0.018374       0.001162       0.039929       0.007330      -0.021305      -0.009391       0.030695             12.187708      13.284522      -3.465425       3.775861       7.640882       1.845790      15.637720          -0.000005
          278              C       3.417201       7.329088      41.108073       0.098010      34.337281 0.42772460E+03  0.99728991E+04                                 9.266413                            6.981602       0.103581       2.040383                    0.999626      26.678547      75.338202       0.614712       0.427344      -1.061788      -0.069606       0.053016       0.033201       0.093584      -0.031453      -0.023746       0.007350       0.010875      -0.045267      -0.033073      -0.014883       0.047956             11.022127      11.307092      -2.323284       2.535309       6.550603       2.448984      15.208687          -0.000019
          279              C      -4.402068       9.304988       0.937877      -0.513611      27.433623 0.45833044E+03  0.10946179E+05                                 7.757045                            6.981618       0.052989       1.973054                    0.998268      32.647310      95.380987       0.643069       0.398809      -1.073045      -0.059052       0.017156      -0.036058       0.071285      -0.007612       0.032933      -0.007937       0.045466       0.006134      -0.026255      -0.021635       0.047890              8.033368       7.592501      -0.655201       1.025631       6.760187       0.051474       9.747416          -0.000006
          280              C       6.612587       4.870931      39.687599      -0.047798      25.871716 0.35577767E+03  0.80079933E+04                                 7.735180                            6.310274      -0.203431       1.934119                    0.998962      27.957355      80.351479       0.648354       0.419710      -1.055141       0.019160       0.083072      -0.021948       0.088033       0.036680      -0.022919      -0.021994       0.023835      -0.025837      -0.035565      -0.022260       0.057825              8.718793      10.449163      -1.894800      -2.688961       6.866212       1.310312       8.841004          -0.000012
          281              C       4.314645       5.432236      37.950084      -0.520762      29.375180 0.47876276E+03  0.11577485E+05                                 8.164949                            7.129434      -0.083437       1.929737                    0.996978      33.130874      97.893945       0.636196       0.398126      -1.071838      -0.004473       0.034082       0.070371       0.078318       0.013771       0.001263       0.008260       0.013550       0.045555      -0.023992       0.005171       0.018820              8.851317       7.575965      -0.303227       0.399884       7.730085       2.723145      11.247902          -0.000082
          282              C       2.143307       7.074153      38.966601      -0.047199      25.719540 0.35680447E+03  0.80519988E+04                                 7.739699                            6.345805      -0.162963       1.950641                    0.998953      28.002269      81.080983       0.641296       0.423228      -1.050966       0.062834       0.053800      -0.022062       0.085612      -0.000390      -0.011731      -0.033555      -0.041594       0.022568      -0.032726      -0.014222       0.046948              8.764674       9.284395      -1.298428       2.950094       7.485053      -1.110003       9.524575           0.000000
          283              C       2.258706      11.476471       0.230951      -0.513297      27.852397 0.45226730E+03  0.10727036E+05                                 7.746163                            6.851186       0.371977       2.075434                    0.999000      32.108126      92.396486       0.663520       0.389195      -1.083479       0.064163      -0.047500      -0.027260       0.084358      -0.020681      -0.006370      -0.001005      -0.005370       0.009222      -0.023519       0.003471       0.020048              8.064321       8.919677      -0.907304      -0.505258       6.280329       0.907385       8.992956          -0.000009
          284              C       7.149272      -2.899313      37.484043       0.272500      29.986661 0.33569165E+03  0.73947383E+04                                 8.520159                            6.220739       0.127569       2.065285                    0.999519      24.606367      68.373955       0.643205       0.432289      -1.054769       0.038725      -0.023908       0.030561       0.054819      -0.017729       0.018166      -0.027173      -0.026341      -0.042089      -0.032154      -0.014392       0.046546             10.188395      10.877211      -3.171102       1.894472       8.646677      -5.057542      11.041296           0.000134
          285              C       7.555977      -2.272486      36.348740      -0.210382      35.531608 0.45839493E+03  0.10966338E+05                                 9.436075                            7.189253      -0.059158       1.947068                    0.999230      30.566771      89.865609       0.605516       0.422823      -1.055715      -0.013621       0.033881      -0.016748       0.040174      -0.008457      -0.006916       0.013840       0.035703      -0.029469      -0.025375      -0.002112       0.027487             10.796766      11.238553      -2.781485       0.756140       9.315379      -5.035723      11.836366           0.000364
          286              C       6.703351      -1.465854      35.651333      -0.095989      33.237805 0.43529876E+03  0.10294885E+05                                 9.106378                            7.063938      -0.027202       1.959835                    0.999747      29.751546      87.378065       0.602469       0.429870      -1.049849       0.002965      -0.018310       0.023664       0.030067       0.017085      -0.020259      -0.007297      -0.005127       0.045867      -0.028200      -0.004367       0.032567             10.324818      12.085131      -3.747801       0.709822       9.238596      -3.861182       9.650727           0.000564
          287              C       5.429455      -1.213373      36.093783      -0.048320      37.603930 0.43800912E+03  0.10248991E+05                                 9.676667                            6.915537      -0.053970       1.980353                    0.999362      27.594310      77.454966       0.639305       0.409449      -1.075774       0.023234      -0.025821       0.016816       0.038592      -0.005425      -0.005395       0.004030       0.015979       0.032584      -0.015301       0.000474       0.014826             11.821191      12.359473      -4.855121       1.270500      12.265226      -5.817038      10.838872           0.002379
          288              C       5.026112      -1.844650      37.225775      -0.087884      33.218797 0.42081943E+03  0.98582608E+04                                 9.062023                            6.911519       0.008069       1.973369                    0.999678      29.415993      85.687995       0.614213       0.425679      -1.053530       0.036468      -0.012717       0.008153       0.039473      -0.002813      -0.010583       0.014399       0.025522      -0.058336      -0.029017       0.002584       0.026433             10.310274      10.645972      -2.735354       0.550026       9.774450      -4.991310      10.510398           0.000261
          289              C       5.866414      -2.714828      37.922354      -0.252236      35.814122 0.48517565E+03  0.11737580E+05                                 9.412357                            7.349892       0.079593       1.982707                    0.999543      31.195089      91.324999       0.606363       0.417536      -1.062233      -0.036015       0.025476      -0.019816       0.048361       0.006586      -0.005806      -0.026037      -0.013403       0.045218      -0.020758      -0.015059       0.035817             10.578008      12.736943      -3.283225       1.061940       9.166648      -4.103352       9.830434          -0.000033
          290              C       4.566746      -0.174317      35.406724       0.558622      24.749226 0.27642695E+03  0.58575803E+04                                 7.800119                            5.865839      -0.058590       2.021530                    0.999629      23.149970      65.138790       0.619237       0.466779      -1.024655      -0.049622       0.037174      -0.015662       0.063949       0.072474       0.016896       0.029607       0.024376      -0.114760      -0.062238      -0.037839       0.100077              9.188832       8.834662      -4.149884       0.633604       9.714137      -3.094689       9.017698           0.002235
          291              C      -2.530998       5.138828      38.473243       0.271284      30.535497 0.34152003E+03  0.75627089E+04                                 8.656797                            6.292132       0.021608       2.026826                    0.999666      24.911504      69.618070       0.636259       0.434721      -1.052297      -0.036293       0.022697       0.025058       0.049601      -0.006876      -0.030164       0.005364       0.044718      -0.014767      -0.023970      -0.020773       0.044743             10.469142      13.531804      -2.459157      -5.944452       9.103456       0.685867       8.772164          -0.000087
          292              C      -2.188153       3.815444      38.584165      -0.255431      34.844557 0.47523924E+03  0.11418196E+05                                 9.174046                            7.233374       0.069048       1.973510                    0.999848      31.153107      90.378546       0.617476       0.412858      -1.067065       0.042260      -0.029077      -0.010897       0.052442       0.015520      -0.033253      -0.027330      -0.006651      -0.035650      -0.042055      -0.008705       0.050760             10.225602      11.768932      -3.381860      -4.401760      10.665711       0.626445       8.242163          -0.000035
          293              C      -1.065512       3.316813      37.917387      -0.086415      32.029224 0.42051601E+03  0.98248525E+04                                 8.787678                            6.885387       0.046112       1.985314                    0.999694      29.171310      84.173475       0.620093       0.422771      -1.057972      -0.017268       0.030011       0.019386       0.039682      -0.009907       0.009292      -0.004371      -0.034239      -0.019573      -0.021059      -0.003470       0.024529              9.783914      11.297218      -2.035276      -4.435736       9.817958      -0.166392       8.236568           0.000175
          294              C      -0.305882       4.122522      37.112369      -0.048769      36.171217 0.44814935E+03  0.10549418E+05                                 9.459689                            7.028529       0.039463       2.014084                    0.999450      27.596131      77.764809       0.629452       0.413369      -1.072911      -0.030042       0.015017       0.022965       0.040687      -0.010792       0.003856      -0.010123      -0.013375       0.011714      -0.014818      -0.003784       0.018602             11.240040      13.557246      -3.174859      -5.802806      10.946306       1.220536       9.216567           0.001821
          295              C      -0.662171       5.462858      37.025452      -0.088402      32.369070 0.44821141E+03  0.10679633E+05                                 8.976531                            7.193053      -0.043640       1.957858                    0.999578      29.785794      87.848753       0.593824       0.432887      -1.047857      -0.026413      -0.009551       0.017400       0.033040       0.015960       0.002857      -0.017835       0.000226       0.038129      -0.028012       0.003347       0.024665             10.046774      11.699961      -2.273555      -3.860708      10.755814       0.925002       7.684548           0.000466
          296              C      -1.747840       5.962569      37.708372      -0.232703      35.459337 0.47631290E+03  0.11482592E+05                                 9.378359                            7.299586       0.059193       1.980978                    0.999393      30.793334      90.308453       0.605652       0.419503      -1.059839       0.032411      -0.002087      -0.014567       0.035595      -0.023450       0.009924       0.002919      -0.047576      -0.020256      -0.033926      -0.002880       0.036806             10.631726      12.997869      -1.055458      -5.264078       9.891784       0.307036       9.005524           0.000309
          297              C       0.848131       3.599830      36.302798       0.563822      23.301012 0.26276698E+03  0.55035541E+04                                 7.501791                            5.721783       0.000263       2.044450                    0.999639      22.870596      64.189121       0.625908       0.467222      -1.023382       0.048040      -0.031323      -0.019674       0.060631       0.052994       0.058034       0.033697       0.002801      -0.025296      -0.062806      -0.034995       0.097801              8.724236       9.881984      -3.049687      -3.677402       8.413033       0.513724       7.877692           0.001401
          298              C       4.101772       4.460822      34.439874      -0.032777      28.751338 0.40757947E+03  0.94909783E+04                                 8.291673                            6.846600       0.090262       2.010519                    0.999607      28.861900      84.369228       0.609872       0.431289      -1.047998      -0.014949      -0.058585       0.043769       0.074642      -0.012427       0.006067      -0.018093      -0.014072      -0.009109      -0.017102      -0.010308       0.027410              9.030883      12.834209      -0.092680       0.695015       8.248563      -1.636641       6.009877           0.001147
          299              C       5.356619       4.982134      34.312396      -0.126300      29.630963 0.43047480E+03  0.10092049E+05                                 8.305820                            6.925354       0.376441       2.109037                    0.998110      28.722290      82.364921       0.625327       0.417799      -1.063682       0.043560      -0.019988       0.018478       0.051366      -0.009926       0.015902      -0.039887       0.004003      -0.099005      -0.056773       0.009790       0.046983              8.990158      11.077975       0.990832       0.042173       9.789539      -2.066341       6.102960           0.002284
          300              C       5.440652       3.107007      35.413346       0.079342      24.260836 0.32265392E+03  0.70790940E+04                                 7.346493                            6.047099       0.352133       2.128323                    0.999591      26.239941      74.181452       0.656866       0.425000      -1.053039      -0.032776       0.021325      -0.025731       0.046809      -0.013053       0.001035      -0.013352      -0.037031       0.008605      -0.024482      -0.003546       0.028028              7.964150      10.268967       0.861254       0.239900       8.287545      -1.962790       5.335937           0.002209
          301              C       7.661283       4.228420      35.115344      -0.149321      28.802595 0.41847166E+03  0.98499771E+04                                 8.419110                            6.967517      -0.464330       1.854596                    0.996124      29.566687      88.084546       0.598158       0.435032      -1.041395      -0.044590      -0.004880      -0.069969       0.083113      -0.004834       0.005774      -0.008201       0.047828      -0.114976      -0.040471      -0.003620       0.044091              9.483417      13.008157       0.288754      -1.639670       6.762539       0.706864       8.679556           0.000464
          302              C      -2.771882       4.218634      33.807449      -0.051534      35.627066 0.48778371E+03  0.11759200E+05                                 9.424723                            7.405746       0.073276       2.019534                    0.999416      28.372101      81.608318       0.602579       0.421640      -1.064803      -0.033548      -0.001671       0.065802       0.073880      -0.003104      -0.036105       0.001606       0.012962       0.078079      -0.030144      -0.019341       0.049486             10.785050       9.628111      -0.120249      -5.012839      12.438971       0.527945      10.288068          -0.000001
          303              C      -2.436880       2.994834      33.224276       0.100419      31.439174 0.42816425E+03  0.10003015E+05                                 8.739475                            6.999653       0.027848       2.017718                    0.999743      26.685636      75.860892       0.610958       0.429115      -1.058856      -0.029224      -0.078567       0.038830       0.092383       0.019157      -0.000039      -0.021614      -0.030662      -0.052253      -0.029718      -0.010328       0.040046              9.808643       8.755696      -0.342201      -4.130991      12.010927       0.246531       8.659307           0.000344
          304              C      -1.621229       2.994649      32.093112      -0.046258      34.019169 0.45457605E+03  0.10748319E+05                                 9.050049                            7.089963       0.107435       2.033099                    0.999460      27.735174      78.555891       0.624683       0.414680      -1.071119       0.026665      -0.064508      -0.030388       0.076130      -0.008781       0.001273       0.025707      -0.047031      -0.019529      -0.026074      -0.015501       0.041575             10.368189       9.048102      -1.225511      -3.837477      13.456892      -0.301477       8.599572          -0.000073
          305              C      -1.170830       4.181093      31.538498       0.105705      31.181872 0.41452945E+03  0.96319202E+04                                 8.769872                            6.937613       0.015931       2.016765                    0.999682      26.636665      76.172374       0.605414       0.435408      -1.052218       0.059662       0.000280      -0.072863       0.094174      -0.002209      -0.013635      -0.004030       0.036263       0.081943      -0.032352      -0.001441       0.033793              9.904807       7.783693       0.049857      -3.865713      12.925336      -0.447313       9.005392           0.000368
          306              C      -1.559611       5.379106      32.090215      -0.043794      35.870237 0.48260486E+03  0.11607601E+05                                 9.467406                            7.362345      -0.138698       1.951557                    0.998987      28.338974      81.516816       0.604621       0.421184      -1.064700       0.025636       0.065595      -0.031472       0.077138       0.019492      -0.012603      -0.022947      -0.048723      -0.020663      -0.029297      -0.017765       0.047062             10.954162       9.284974       0.966092      -4.406596      13.939470      -0.162648       9.638042          -0.000074
          307              C      -2.360697       5.442773      33.252835       0.082730      33.323061 0.45312951E+03  0.10731137E+05                                 9.093520                            7.201861       0.134415       2.045022                    0.999555      27.198902      77.700930       0.602538       0.429238      -1.059390      -0.021731       0.081662       0.042037       0.094382      -0.014870      -0.008409       0.026731      -0.045890      -0.037579      -0.025793      -0.021039       0.046831             10.283832       8.731282       0.259412      -4.409757      12.659972       0.261406       9.460240           0.000356
          308              C      -2.724830       6.801879      33.852977      -0.514273      28.159750 0.46974242E+03  0.11278793E+05                                 7.875198                            7.044805       0.083844       1.987736                    0.997238      32.529621      95.039797       0.643863       0.396195      -1.075680       0.020567      -0.061136      -0.020688       0.067739      -0.005899      -0.008817       0.019478      -0.062813      -0.057353      -0.030661      -0.017031       0.047693              8.331795       7.991443      -0.986677      -1.202282       9.583629       1.238243       7.420313           0.000074
          309              C       8.321203       1.722765      33.878638      -0.519367      27.917113 0.47059975E+03  0.11303425E+05                                 7.811861                            7.029590       0.058875       1.983147                    0.996896      32.398816      94.644349       0.647602       0.393767      -1.077440       0.025009       0.054610      -0.033446       0.068748       0.013987      -0.000069      -0.023380      -0.040887      -0.020208      -0.026046      -0.013158       0.039204              8.211988       8.095976       0.365535      -0.893934       9.808304      -0.826868       6.731685           0.000027
          310              C      -0.190480       4.214611      30.398228      -0.521124      28.019640 0.48722676E+03  0.11846004E+05                                 7.888898                            7.184116      -0.198975       1.897179                    0.996200      33.194980      98.677870       0.634189       0.397234      -1.071343      -0.045382       0.009037       0.060427       0.076109      -0.000733      -0.024692      -0.015748       0.033436       0.018278      -0.030942      -0.005682       0.036625              8.227928       8.105865      -0.168008      -2.003644       7.584287       0.163842       8.993631          -0.000016
          311              C      -1.106963       1.699420      31.549259      -0.144026      27.714586 0.40954092E+03  0.95584877E+04                                 8.135427                            6.859118      -0.296301       1.916006                    0.996858      28.789057      84.552184       0.609177       0.430795      -1.047160       0.045807       0.024323       0.049045       0.071382      -0.036541       0.031598       0.009132       0.029576      -0.050402      -0.051844      -0.002916       0.054760              9.046087       9.711997      -1.790087       0.643302      10.008430       0.177894       7.417833           0.000420
          312              C       0.945613       0.273508      31.944111      -0.108483      28.596995 0.40248065E+03  0.92930933E+04                                 8.136676                            6.717971       0.364270       2.111322                    0.998516      28.265849      80.856043       0.630853       0.420497      -1.060300      -0.052861       0.020830       0.005792       0.057111      -0.034592       0.015318       0.022154      -0.019654      -0.063156      -0.049257       0.001577       0.047679              8.920653       8.937794      -1.060049       1.886823       9.590597       2.751397       8.233567           0.001724
          313              C       1.951732       0.322594      32.843910      -0.041410      27.624244 0.39697118E+03  0.91817377E+04                                 8.054559                            6.749114       0.079810       2.006703                    0.999625      28.760580      83.745901       0.615424       0.430295      -1.048771       0.004955       0.047626       0.054858       0.072816      -0.019096      -0.001151       0.021519      -0.035439      -0.057171      -0.029646      -0.012676       0.042322              8.732758      10.721539      -2.520643       1.751511       8.415914       1.104842       7.060820           0.001979
          314              C       0.736095       2.006345      33.211446       0.076226      24.030702 0.32402844E+03  0.71178827E+04                                 7.306760                            6.068872       0.416634       2.147841                    0.999800      26.217082      74.198312       0.654146       0.426250      -1.052108       0.035786      -0.038447      -0.009071       0.053302       0.013557      -0.030918      -0.000478      -0.031406      -0.007767      -0.041765       0.011756       0.030009              7.915322       8.690849      -2.332154       1.849258       8.427175       1.669079       6.627942           0.002501
          315              C      -1.113694       6.675946      31.450339      -0.158577      29.095415 0.42056346E+03  0.98729703E+04                                 8.387310                            6.932785      -0.372655       1.881307                    0.997069      29.271497      85.986713       0.608800       0.428563      -1.049388       0.055649      -0.030607       0.048646       0.080000       0.013919       0.008275      -0.007266       0.024775      -0.042057      -0.023151      -0.003049       0.026200              9.533092      11.513406       2.820678       0.047955       9.927279      -0.598679       7.158591           0.000551
          316              C       0.929915       6.754238      33.024367      -0.116318      29.444198 0.40779231E+03  0.94293616E+04                                 8.244386                            6.715119       0.418667       2.117652                    0.999751      28.506257      81.115910       0.638798       0.414667      -1.065957      -0.031949      -0.003034      -0.038606       0.050203       0.000303       0.032042      -0.029573       0.025461       0.104524      -0.046016      -0.014218       0.060233              8.999259      10.499177       3.325047      -0.106186       7.485287      -2.420276       9.013312           0.002033
          317              C       2.118659       7.346099      32.928344      -0.033274      28.906803 0.38708100E+03  0.88731905E+04                                 8.235957                            6.611253       0.291231       2.078603                    0.999833      28.165372      80.944125       0.631003       0.423445      -1.055775       0.023963       0.039289      -0.058447       0.074390       0.004992       0.017501      -0.027089      -0.003219       0.088546      -0.035221      -0.010506       0.045727              9.077888      11.325886       2.542243       1.939454       6.874155      -1.443919       9.033622           0.000589
          318              C       1.115900       7.761655      31.097290       0.072864      24.829516 0.31888966E+03  0.69510174E+04                                 7.391234                            5.960481       0.583791       2.206794                    0.999808      25.776717      71.788084       0.672581       0.417786      -1.061358       0.026319      -0.018421       0.029564       0.043658      -0.012385      -0.001716      -0.002919      -0.001071       0.074550      -0.025035      -0.000062       0.025096              8.245598       9.139233       2.863311       0.236662       7.435324      -2.310896       8.162237           0.000540
          319              C       4.899488       9.357478      28.819648       0.566061      23.632207 0.26017875E+03  0.54526253E+04                                 7.591124                            5.711786      -0.179917       1.983326                    0.999255      23.165462      65.693138       0.621540       0.470222      -1.018607      -0.023853      -0.000834       0.054862       0.059829      -0.048447       0.047453      -0.031365       0.044958      -0.143888      -0.069939      -0.029410       0.099348              8.921118       6.233451       1.208170      -2.865634       8.887211       1.478186      11.642693           0.001868
          320              C       5.375659       9.122396      27.411176      -0.061897      37.283068 0.46244512E+03  0.10983720E+05                                 9.658872                            7.149064       0.009333       2.001593                    0.999380      27.972450      79.461363       0.622225       0.414447      -1.071042       0.014426      -0.011098      -0.042851       0.046557       0.013254      -0.009124       0.003923       0.005395      -0.014749      -0.017539       0.000462       0.017077             11.448968       6.520695      -0.113320      -4.011483      11.767607       0.842739      16.058600           0.001190
          321              C       5.458571       7.839865      26.885535      -0.091866      33.426090 0.45498808E+03  0.10900767E+05                                 9.232383                            7.277751      -0.142768       1.926223                    0.999237      30.095625      89.512885       0.585630       0.436542      -1.043842       0.012934       0.016640      -0.025585       0.033148       0.007071      -0.005734      -0.015680       0.005971      -0.068198      -0.029421       0.005992       0.023429             10.489944       6.109773      -0.534426      -2.961021      11.853949       0.389745      13.506110           0.000904
          322              C       5.905611       7.623215      25.601645      -0.208732      35.994053 0.46847966E+03  0.11281080E+05                                 9.593675                            7.312152      -0.091215       1.940730                    0.998804      30.680907      90.820566       0.594313       0.427987      -1.051364       0.008653      -0.008405       0.037606       0.039494      -0.009454       0.001293       0.025744       0.006590      -0.042498      -0.033446       0.007994       0.025452             11.099005       6.167815       0.152287      -3.117540      11.925441      -1.927517      15.203760           0.000328
          323              C      -4.952187       8.688898      24.816080       0.282382      30.786458 0.34917202E+03  0.77796550E+04                                 8.788229                            6.408990       0.062372       2.046040                    0.999673      24.754278      69.523465       0.623181       0.441135      -1.047839       0.022975      -0.012196      -0.043799       0.050940      -0.012059      -0.012442      -0.002644       0.001210       0.110289      -0.032102      -0.007366       0.039467             10.854732       5.424311       0.336753      -3.092563       9.846034      -1.213594      17.293851           0.000405
          324              C       0.520986      -1.797657      25.295779      -0.237938      35.090569 0.48795579E+03  0.11829933E+05                                 9.323495                            7.378263       0.147950       2.009830                    0.999225      30.909146      90.789929       0.603872       0.418369      -1.060967      -0.021410       0.015234       0.036548       0.045014       0.005863      -0.013427      -0.026246      -0.019726       0.022418      -0.023514      -0.013303       0.036817             10.570011       5.935102      -0.076385      -2.963095      10.462156       1.341911      15.312777           0.000359
          325              C       0.088511      -1.591804      26.597053      -0.093579      33.836693 0.44652956E+03  0.10628221E+05                                 9.228957                            7.155991      -0.010122       1.966147                    0.999670      29.872276      88.020528       0.598377       0.430052      -1.049712       0.005491      -0.024943      -0.030076       0.039457      -0.006447       0.007931       0.007988      -0.012842      -0.043840      -0.020797       0.003670       0.017127             10.541679       6.108771       0.640494      -3.004965      11.159110       0.239479      14.357157           0.000881
          326              C      -4.697857       9.413967      22.556234      -0.062798      29.410595 0.40531911E+03  0.94928081E+04                                 8.696495                            6.912761      -0.531911       1.829834                    0.996912      29.408100      88.249160       0.591522       0.442117      -1.034107       0.024963      -0.091583       0.021969       0.097433       0.005024       0.001065      -0.025222      -0.002992       0.067860      -0.025496      -0.010937       0.036433             10.717341       7.097089       0.249569      -0.942106       7.201688       0.476088      17.853246           0.000028
          327              C      -4.554445       8.753181      21.198258      -0.046940      39.208788 0.47721445E+03  0.11445875E+05                                10.107441                            7.333492      -0.133798       1.954119                    0.998911      28.332005      81.385349       0.604270       0.422610      -1.063791       0.001744       0.018964       0.064936       0.067671       0.003500       0.002954       0.015660      -0.010057       0.075622      -0.018877      -0.012940       0.031817             12.718476      11.166951       2.276140      -2.483786       7.425377       3.381016      19.563100           0.000020
          328              C       5.615428       7.931245      20.747117       0.109186      33.459292 0.42731745E+03  0.99926772E+04                                 9.193625                            7.037388      -0.128614       1.968044                    0.999594      26.857962      76.747195       0.602658       0.434614      -1.053971      -0.071632      -0.015465       0.057847       0.093362      -0.000223      -0.024293      -0.017074       0.042992      -0.002901      -0.034073      -0.004731       0.038804             10.796603       9.938397       2.636094      -0.781075       7.177992       3.210142      15.273421           0.000013
          329              C       5.715145       7.369089      19.482680      -0.064239      39.399586 0.46436873E+03  0.11034799E+05                                10.008104                            7.163863      -0.048200       1.977414                    0.999401      28.177807      79.920797       0.621930       0.414441      -1.071635      -0.049530      -0.034330      -0.030107       0.067367       0.026544       0.009449       0.009135      -0.004772      -0.037747      -0.020500      -0.015952       0.036452             12.217739      13.320667       3.939284      -0.046912       8.221618       3.737673      15.110933           0.000022
          330              C       6.826581       7.621900      18.668142       0.102915      34.281544 0.42164730E+03  0.98063452E+04                                 9.266524                            6.933919      -0.042693       1.992182                    0.999690      26.719095      75.615244       0.615898       0.427602      -1.060518      -0.000132      -0.027143      -0.085130       0.089352      -0.008259      -0.007474       0.021073      -0.019264       0.098417      -0.029093      -0.014320       0.043413             10.853646      11.575398       2.937189      -1.806938       7.478835       3.046210      13.506706           0.000030
          331              C      -3.335448       8.399925      19.138322      -0.055162      38.778069 0.45718607E+03  0.10816651E+05                                 9.899719                            7.095334      -0.046936       1.977377                    0.999432      28.011554      79.150887       0.626935       0.412937      -1.073126       0.053223       0.017606      -0.043948       0.071232       0.000034      -0.018036       0.000839       0.039122       0.005844      -0.020586      -0.009547       0.030133             12.191114      13.286305       3.465912      -3.777274       7.642873       1.846752      15.644165           0.000024
          332              C      -3.417239       8.963587      20.413520       0.096824      34.395424 0.42861751E+03  0.99991506E+04                                 9.277079                            6.989279       0.099785       2.038674                    0.999632      26.707382      75.445563       0.614309       0.427392      -1.061735       0.069149       0.051913       0.031559       0.092046       0.031243       0.024306       0.007781       0.010498      -0.042832      -0.033116      -0.014834       0.047949             11.035642      11.317611       2.325127      -2.538557       6.557456       2.453432      15.231858           0.000017
          333              C       4.402035       7.670489      21.632430      -0.515017      27.471902 0.45922162E+03  0.10972743E+05                                 7.765018                            6.989460       0.053878       1.972828                    0.998231      32.674422      95.481826       0.642565       0.398930      -1.072968       0.057765       0.017781      -0.036883       0.070805       0.007477      -0.031675      -0.007440       0.047394       0.005118      -0.026562      -0.020619       0.047181              8.041401       7.600805       0.656334      -1.029112       6.765676       0.051340       9.757721           0.000023
          334              C       4.591385       6.505430      18.993046      -0.049532      25.924372 0.35667571E+03  0.80331702E+04                                 7.745500                            6.318318      -0.199881       1.934763                    0.998981      27.992436      80.473969       0.647936       0.419721      -1.055147      -0.019322       0.083493      -0.023034       0.088741      -0.037720       0.024265      -0.022058       0.024301      -0.027682      -0.035947      -0.023746       0.059693              8.731417      10.467752       1.898900       2.697110       6.874531       1.314087       8.851968           0.000028
          335              C       6.889325       7.066735      17.255532      -0.520239      29.322945 0.47759139E+03  0.11542334E+05                                 8.150053                            7.115093      -0.081861       1.930373                    0.996943      33.114480      97.823403       0.637578       0.397499      -1.072238       0.001731       0.033117       0.069887       0.077356      -0.014374      -0.000761       0.008912       0.012900       0.044356      -0.024451       0.005609       0.018842              8.834506       7.566005       0.301322      -0.396844       7.721382       2.713237      11.216130          -0.000042
          336              C      -2.143343       8.708652      18.272048      -0.046580      25.737993 0.35711483E+03  0.80610920E+04                                 7.746033                            6.350884      -0.167790       1.948837                    0.998965      28.013826      81.136049       0.640661       0.423537      -1.050730      -0.061544       0.055292      -0.022617       0.085770       0.000252       0.011493      -0.034567      -0.041913       0.022847      -0.032926      -0.015106       0.048032              8.772535       9.293373       1.300873      -2.955909       7.490538      -1.113047       9.533694           0.000029
          337              C      -2.258747       9.841972      20.925504      -0.509888      27.741792 0.44980335E+03  0.10653204E+05                                 7.720555                            6.827252       0.380972       2.078977                    0.999069      32.028440      92.077224       0.665500       0.388598      -1.083980      -0.064288      -0.047611      -0.026987       0.084427       0.021150       0.006754      -0.001323      -0.005686       0.009648      -0.024252       0.003795       0.020457              8.037890       8.886215       0.897466       0.499954       6.262126       0.902578       8.965329           0.000025
          338              C       4.054727      -1.264814      16.789490       0.273053      29.958061 0.33530503E+03  0.73842833E+04                                 8.517005                            6.218427       0.143928       2.069809                    0.999539      24.588812      68.321930       0.643110       0.432466      -1.054634      -0.039240      -0.023416       0.029475       0.054377       0.017344      -0.018019      -0.026450      -0.029192      -0.038013      -0.031087      -0.015014       0.046101             10.184846      10.874013       3.170463      -1.893720       8.643562      -5.055367      11.036964           0.000152
          339              C       3.648021      -0.637987      15.654187      -0.211199      35.577286 0.45907407E+03  0.10987710E+05                                 9.450257                            7.200174      -0.072735       1.942918                    0.999211      30.589173      89.980794       0.604293       0.423482      -1.055203       0.011675       0.033287      -0.017824       0.039522       0.007279       0.007740       0.014772       0.040738      -0.029428      -0.027686      -0.001754       0.029440             10.813631      11.250902       2.786842      -0.761468       9.332194      -5.047201      11.857798           0.000402
          340              C       4.500644       0.168645      14.956781      -0.096522      33.239338 0.43534153E+03  0.10295856E+05                                 9.103104                            7.060796      -0.023887       1.960789                    0.999751      29.756044      87.382953       0.603067       0.429446      -1.050138      -0.004317      -0.018834       0.025805       0.032238      -0.016044       0.018028      -0.007425      -0.005011       0.044161      -0.026046      -0.004227       0.030273             10.321190      12.078251       3.743899      -0.707525       9.234789      -3.861265       9.650531           0.000594
          341              C       5.774539       0.421126      15.399230      -0.046973      37.600675 0.43789067E+03  0.10245728E+05                                 9.676709                            6.915029      -0.053952       1.980373                    0.999376      27.591350      77.449749       0.639257       0.409500      -1.075720      -0.023643      -0.026130       0.017752       0.039457       0.005609       0.004123       0.003438       0.016844       0.033541      -0.015879       0.001952       0.013927             11.821883      12.360333       4.855713      -1.270820      12.265780      -5.817712      10.839536           0.002400
          342              C       6.177884      -0.210151      16.531222      -0.090497      33.287012 0.42192139E+03  0.98902631E+04                                 9.072825                            6.919222       0.012705       1.974251                    0.999661      29.453335      85.815767       0.614067       0.425514      -1.053662      -0.035437      -0.012446       0.007115       0.038227       0.003438       0.010180       0.016111       0.023772      -0.058048      -0.030001       0.003952       0.026049             10.323482      10.654776       2.739135      -0.553227       9.789360      -5.001575      10.526309           0.000302
          343              C       5.337585      -1.080329      17.227801      -0.250700      35.779391 0.48455075E+03  0.11718518E+05                                 9.403804                            7.342317       0.087229       1.985079                    0.999514      31.178944      91.258116       0.607036       0.417213      -1.062454       0.035626       0.025739      -0.020170       0.048358      -0.005845       0.005739      -0.026972      -0.014583       0.043393      -0.020905      -0.015565       0.036470             10.568701      12.720830       3.276754      -1.057714       9.158735      -4.102439       9.826539           0.000004
          344              C       6.637245       1.460182      14.712171       0.556715      24.773942 0.27672807E+03  0.58654608E+04                                 7.803904                            5.868175      -0.059003       2.021149                    0.999594      23.165195      65.186456       0.619260       0.466642      -1.024747       0.049654       0.037698      -0.014106       0.063919      -0.072501      -0.017197       0.029615       0.024000      -0.114420      -0.062062      -0.038073       0.100135              9.193985       8.839607       4.153200      -0.635346       9.720064      -3.097381       9.022283           0.002252
          345              C       2.530969       6.773327      17.778690       0.269601      30.581460 0.34207473E+03  0.75780708E+04                                 8.664483                            6.296698       0.025200       2.027560                    0.999627      24.935437      69.699241       0.636110       0.434646      -1.052342       0.037275       0.022450       0.026389       0.050890       0.006756       0.030990       0.006162       0.043906      -0.012992      -0.024821      -0.020422       0.045242             10.479817      13.548368       2.463358       5.952120       9.110660       0.687920       8.780423          -0.000067
          346              C       2.188129       5.449943      17.889613      -0.258633      34.921999 0.47661405E+03  0.11458964E+05                                 9.185603                            7.242362       0.065858       1.972272                    0.999861      31.195459      90.518156       0.617309       0.412691      -1.067223      -0.042558      -0.026865      -0.011357       0.051593      -0.015272       0.032508      -0.026545      -0.006160      -0.031544      -0.040437      -0.009119       0.049556             10.239472      11.787198       3.392292       4.407681      10.680277       0.631162       8.250943           0.000018
          347              C       1.065489       4.951312      17.222834      -0.082223      31.894642 0.41819841E+03  0.97570584E+04                                 8.762099                            6.865191       0.048958       1.987098                    0.999681      29.098111      83.899234       0.621177       0.422624      -1.058081       0.017558       0.028761       0.020145       0.039260       0.010139      -0.008876      -0.003516      -0.037588      -0.023363      -0.021915      -0.004289       0.026204              9.755037      11.258017       2.030778       4.416850       9.798956      -0.167716       8.208138           0.000221
          348              C       0.305857       5.757021      16.417816      -0.049860      36.260056 0.44945334E+03  0.10589329E+05                                 9.479132                            7.041639       0.035157       2.012156                    0.999428      27.640160      77.959520       0.628388       0.413708      -1.072536       0.030574       0.016091       0.023181       0.041606       0.010615      -0.004563      -0.010779      -0.014742       0.009070      -0.014509      -0.005115       0.019624             11.264663      13.589955       3.183326       5.818786      10.966634       1.224865       9.237400           0.001842
          349              C       0.662141       7.097357      16.330899      -0.090753      32.469744 0.44995730E+03  0.10732754E+05                                 9.001358                            7.213342      -0.048030       1.955818                    0.999571      29.844695      88.099135       0.592152       0.433644      -1.047292       0.025650      -0.008867       0.016725       0.031879      -0.015737      -0.004073      -0.018048      -0.000925       0.037419      -0.028289       0.003817       0.024472             10.075430      11.735211       2.289243       3.870624      10.786659       0.935143       7.704420           0.000488
          350              C       1.747808       7.597068      17.013819      -0.228891      35.325030 0.47398143E+03  0.11412084E+05                                 9.354310                            7.280969       0.067300       1.984271                    0.999404      30.717234      90.021275       0.606533       0.419419      -1.059920      -0.032369      -0.002739      -0.014405       0.035536       0.023511      -0.009633       0.002195      -0.047615      -0.023679      -0.033262      -0.004205       0.037467             10.603910      12.959206       1.055214       5.245852       9.873326       0.306410       8.979197           0.000338
          351              C      -0.848154       5.234329      15.608245       0.566555      23.249329 0.26206614E+03  0.54855814E+04                                 7.494468                            5.716469      -0.001940       2.044553                    0.999648      22.836173      64.087384       0.625775       0.467602      -1.023105      -0.047842      -0.030469      -0.019943       0.060124      -0.052836      -0.057900       0.032176       0.004695      -0.024130      -0.062703      -0.034106       0.096809              8.715546       9.871412       3.046072       3.672982       8.404988       0.512772       7.870237           0.001410
          352              C       7.102203       6.095321      13.745322      -0.033158      28.774661 0.40806373E+03  0.95054666E+04                                 8.298184                            6.853268       0.089966       2.010131                    0.999592      28.877080      84.439197       0.609203       0.431617      -1.047756       0.013263      -0.059256       0.044938       0.075542       0.012976      -0.007116      -0.017133      -0.014025      -0.007066      -0.015934      -0.011409       0.027343              9.037087      12.840255       0.092685      -0.694893       8.255820      -1.637846       6.015185           0.001170
          353              C       5.847354       6.616633      13.617843      -0.128164      29.667400 0.43132073E+03  0.10116340E+05                                 8.311349                            6.931968       0.374704       2.108300                    0.998155      28.744088      82.432134       0.625085       0.417777      -1.063749      -0.044267      -0.021101       0.019051       0.052610       0.012713      -0.019198      -0.038956       0.005003      -0.098540      -0.056439       0.006443       0.049996              8.995216      11.086440      -0.989274      -0.042982       9.792364      -2.064970       6.106843           0.002306
          354              C       5.763327       4.741506      14.718794       0.078179      24.294743 0.32323493E+03  0.70954396E+04                                 7.355096                            6.054028       0.354634       2.128511                    0.999620      26.263365      74.280455       0.656211       0.425208      -1.052850       0.032534       0.022850      -0.025326       0.047138       0.013631      -0.001712      -0.013804      -0.041516       0.010768      -0.026829      -0.003319       0.030147              7.973447      10.281181      -0.861871      -0.240486       8.297210      -1.965276       5.341949           0.002224
          355              C       3.542692       5.862919      14.420792      -0.151083      28.854105 0.41940788E+03  0.98761943E+04                                 8.424537                            6.972084      -0.461813       1.855197                    0.996129      29.586129      88.122170       0.598457       0.434630      -1.041776       0.044726      -0.005618      -0.069659       0.082972       0.004609      -0.005057      -0.007715       0.048667      -0.111747      -0.039221      -0.004584       0.043805              9.489729      13.018761      -0.290008       1.644167       6.764482       0.709104       8.685944           0.000485
          356              C       2.771857       5.853133      13.112896      -0.052476      35.666924 0.48838603E+03  0.11777885E+05                                 9.433153                            7.411327       0.074305       2.019624                    0.999434      28.390544      81.687841       0.602202       0.421755      -1.064682       0.034402      -0.001629       0.066636       0.075010       0.002849       0.035776       0.001440       0.011669       0.077002      -0.030222      -0.018552       0.048774             10.795506       9.638825       0.122721       5.019139      12.450359       0.530875      10.297334           0.000000
          357              C       2.436860       4.629333      12.529724       0.102979      31.377311 0.42710630E+03  0.99731798E+04                                 8.732433                            6.993936       0.031180       2.018869                    0.999724      26.655716      75.782476       0.610759       0.429476      -1.058522       0.028558      -0.078241       0.038168       0.091619      -0.019471       0.000761      -0.021031      -0.032145      -0.050198      -0.028597      -0.011720       0.040317              9.800828       8.749064       0.343039       4.126867      12.001937       0.247772       8.651482           0.000365
          358              C       1.621209       4.629148      11.398560      -0.049718      34.165137 0.45691162E+03  0.10818823E+05                                 9.078161                            7.110023       0.106673       2.031860                    0.999463      27.813334      78.867014       0.623472       0.414898      -1.070837      -0.027497      -0.064663      -0.029898       0.076362       0.009087      -0.002226       0.025016      -0.045840      -0.018093      -0.026512      -0.013924       0.040436             10.402323       9.078599       1.233977       3.849963      13.504791      -0.301401       8.623579          -0.000064
          359              C       1.170806       5.815592      10.843946       0.106304      31.131832 0.41373844E+03  0.96086997E+04                                 8.759655                            6.930187       0.017652       2.017766                    0.999648      26.611135      76.073707       0.605860       0.435307      -1.052306      -0.059391      -0.000775      -0.072386       0.093636       0.001389       0.014309      -0.004555       0.037263       0.081167      -0.032686      -0.001610       0.034295              9.893000       7.775151      -0.049328       3.859853      12.911277      -0.447139       8.992572           0.000406
          360              C       1.559583       7.013605      11.395662      -0.044623      35.927776 0.48353748E+03  0.11637059E+05                                 9.481769                            7.372582      -0.143862       1.949662                    0.999028      28.369922      81.662857       0.603744       0.421542      -1.064345      -0.026103       0.065248      -0.032554       0.077450      -0.019459       0.012388      -0.022990      -0.049989      -0.021447      -0.029583      -0.017878       0.047462             10.971517       9.298481      -0.967987       4.413413      13.964840      -0.164504       9.651229          -0.000044
          361              C       2.360668       7.077272      12.558282       0.085014      33.252211 0.45196241E+03  0.10697140E+05                                 9.083762                            7.194671       0.132528       2.044888                    0.999614      27.162115      77.585627       0.602545       0.429488      -1.059182       0.020901       0.081574       0.041562       0.093907       0.014264       0.009432       0.026464      -0.046108      -0.037480      -0.026290      -0.020365       0.046655             10.272413       8.721386      -0.257807       4.404154      12.645841       0.261966       9.450011           0.000381
          362              C       2.724796       8.436378      13.158424      -0.515701      28.192454 0.47048883E+03  0.11300292E+05                                 7.878584                            7.048157       0.088993       1.988984                    0.997229      32.550547      95.091039       0.644069       0.395943      -1.075937      -0.020665      -0.060750      -0.019773       0.067146       0.006230       0.008852       0.020835      -0.062203      -0.058476      -0.030991      -0.017416       0.048407              8.335478       7.993164       0.989196       1.203890       9.589149       1.240554       7.424121           0.000113
          363              C       2.882781       3.357264      13.184086      -0.521408      27.946885 0.47131173E+03  0.11324234E+05                                 7.817602                            7.035170       0.060296       1.983473                    0.996772      32.411366      94.680911       0.647341       0.393797      -1.077474      -0.026279       0.054575      -0.032741       0.068855      -0.013664      -0.000528      -0.022567      -0.041264      -0.015100      -0.026160      -0.011973       0.038133              8.218228       8.100298      -0.366882       0.896756       9.819808      -0.828785       6.734578           0.000057
          364              C       0.190456       5.849110       9.703676      -0.518178      27.960252 0.48580962E+03  0.11803563E+05                                 7.880100                            7.175609      -0.199252       1.897468                    0.996292      33.152593      98.535234       0.634273       0.397450      -1.071142       0.046342       0.010201       0.059447       0.076063       0.000592       0.024777      -0.015097       0.033975       0.018043      -0.030488      -0.006221       0.036709              8.218828       8.096954       0.167463       2.000383       7.580816       0.163428       8.978713           0.000038
          365              C       1.106948       3.333919      10.854707      -0.141263      27.654885 0.40828802E+03  0.95228046E+04                                 8.127237                            6.850956      -0.299505       1.915570                    0.996862      28.755004      84.448401       0.609173       0.431089      -1.046887      -0.045794       0.023560       0.050778       0.072322       0.036898      -0.031243       0.007935       0.031061      -0.053686      -0.051100      -0.004841       0.055940              9.037703       9.704276       1.787791      -0.643034       9.997244       0.176711       7.411587           0.000449
          366              C      -0.945623       1.908007      11.249559      -0.107065      28.566909 0.40188517E+03  0.92763434E+04                                 8.132681                            6.713763       0.361933       2.110917                    0.998473      28.247367      80.802445       0.630914       0.420592      -1.060190       0.053898       0.020942       0.005702       0.058104       0.035332      -0.014875       0.022061      -0.019742      -0.063796      -0.049305       0.000786       0.048519              8.917045       8.935593       1.062526      -1.885873       9.586718       2.749044       8.228825           0.001746
          367              C       9.252258       1.957093      12.149358      -0.041622      27.624653 0.39685679E+03  0.91783234E+04                                 8.053334                            6.745681       0.082822       2.007707                    0.999635      28.759557      83.736218       0.615925       0.429981      -1.048975      -0.005205       0.048364       0.055007       0.073430       0.019954       0.000361       0.020873      -0.034364      -0.057073      -0.029931      -0.012030       0.041961              8.733248      10.726340       2.527076      -1.752026       8.416127       1.102228       7.057276           0.002002
          368              C      -0.736111       3.640844      12.516893       0.076934      24.010308 0.32367407E+03  0.71088261E+04                                 7.305939                            6.067791       0.400612       2.143256                    0.999756      26.203915      74.177329       0.653780       0.426564      -1.051814      -0.035534      -0.038208      -0.008934       0.052937      -0.013416       0.029259      -0.000969      -0.029809      -0.005002      -0.039564       0.010440       0.029124              7.914741       8.690226       2.332605      -1.849060       8.426868       1.668824       6.627130           0.002519
          369              C       1.113661       8.310445      10.755787      -0.158190      29.088472 0.42046643E+03  0.98706110E+04                                 8.388734                            6.934495      -0.377277       1.879905                    0.996960      29.269131      85.993293       0.608364       0.428874      -1.049146      -0.056142      -0.029437       0.048490       0.079811      -0.013395      -0.008725      -0.007193       0.023662      -0.044714      -0.023366      -0.002614       0.025980              9.534174      11.512238      -2.821546      -0.046524       9.931099      -0.600234       7.159184           0.000564
          370              C      -0.929949       8.388737      12.329814      -0.111503      29.342555 0.40587031E+03  0.93735876E+04                                 8.225664                            6.698941       0.427701       2.121281                    0.999749      28.438016      80.865702       0.639634       0.414626      -1.066013       0.032430      -0.003681      -0.039025       0.050875      -0.001315      -0.031065      -0.030701       0.028808       0.106092      -0.048214      -0.012105       0.060319              8.978899      10.471651      -3.317252       0.109139       7.469199      -2.417567       8.995846           0.002054
          371              C      -2.118694       8.980598      12.233792      -0.035114      28.934340 0.38755238E+03  0.88866043E+04                                 8.240349                            6.614402       0.287777       2.077319                    0.999837      28.183427      81.005061       0.630984       0.423333      -1.055857      -0.024361       0.040207      -0.058695       0.075201      -0.004362      -0.016940      -0.026902      -0.002929       0.088770      -0.034351      -0.011171       0.045522              9.082694      11.330883      -2.544214      -1.939836       6.878208      -1.445460       9.038992           0.000610
          372              C      -1.115937       9.396154      10.402738       0.076029      24.799985 0.31835460E+03  0.69368141E+04                                 7.385988                            5.955121       0.586528       2.207592                    0.999806      25.759330      71.739114       0.672908       0.417735      -1.061333      -0.025340      -0.017977       0.029125       0.042586       0.011610       0.001969      -0.003412      -0.003050       0.076269      -0.024699      -0.001061       0.025760              8.239485       9.128133      -2.857768      -0.238946       7.428233      -2.311077       8.162090           0.000551
          373              C      10.501509      -2.481192      33.264010       0.568526      23.582067 0.25951040E+03  0.54356380E+04                                 7.585226                            5.707520      -0.175985       1.984914                    0.999300      23.132578      65.602223       0.621211       0.470729      -1.018236      -0.024725       0.000878      -0.055716       0.060962       0.047257      -0.045114      -0.031506       0.046567      -0.142110      -0.068438      -0.028816       0.097254              8.914047       6.228799      -1.207871       2.862306       8.881029       1.477065      11.632314           0.001863
          374              C      -0.226322      -2.246110      34.672481      -0.065600      37.458564 0.46503547E+03  0.11062196E+05                                 9.692153                            7.171628      -0.002029       1.997004                    0.999374      28.054981      79.792663       0.620826       0.414745      -1.070704       0.014145       0.011510       0.042802       0.046525      -0.012756       0.008961       0.005125       0.004966      -0.016785      -0.017975       0.001464       0.016511             11.490380       6.542822       0.114569       4.028566      11.806455       0.848504      16.121864           0.001186
          375              C      -0.143414      -0.963579      35.198123      -0.088094      33.294879 0.45267855E+03  0.10832238E+05                                 9.211734                            7.261759      -0.142870       1.927128                    0.999248      30.021776      89.254864       0.585940       0.436843      -1.043605       0.012424      -0.015671       0.024700       0.031781      -0.007703       0.006156      -0.016361       0.003958      -0.064430      -0.028800       0.004772       0.024028             10.465916       6.096382       0.531639       2.953208      11.828081       0.387723      13.473284           0.000898
          376              C       0.303625      -0.746929      36.482013      -0.209592      36.037351 0.46916396E+03  0.11302012E+05                                 9.602329                            7.318360      -0.091299       1.940489                    0.998765      30.703754      90.914794       0.593938       0.428089      -1.051271       0.009333       0.009829      -0.036845       0.039259       0.010041      -0.001714       0.026803       0.005966      -0.038570      -0.033992       0.007594       0.026399             11.109409       6.173147      -0.151560       3.120686      11.936772      -1.928192      15.218308           0.000318
          377              C       0.649830      -1.812612      37.267578       0.283200      30.750595 0.34868713E+03  0.77662953E+04                                 8.782637                            6.405400       0.060687       2.045863                    0.999648      24.736095      69.465121       0.623218       0.441253      -1.047749       0.022577       0.012983       0.043664       0.050841       0.011786       0.012901      -0.002566       0.001478       0.110981      -0.032023      -0.007858       0.039881             10.847413       5.421096      -0.336620       3.089588       9.840476      -1.212675      17.280665           0.000395
          378              C      -5.081035       8.673943      36.787878      -0.238585      35.151625 0.48903448E+03  0.11862414E+05                                 9.333208                            7.385760       0.105176       1.998594                    0.999339      30.939534      90.897991       0.603657       0.418294      -1.061033      -0.020669      -0.015344      -0.035904       0.044178      -0.005365       0.013090      -0.025516      -0.021007       0.020556      -0.023311      -0.012617       0.035929             10.581614       5.941405       0.076308       2.966734      10.471962       1.344374      15.331476           0.000346
          379              C       5.690492       8.468090      35.486605      -0.090422      33.717291 0.44449377E+03  0.10567386E+05                                 9.207108                            7.139565      -0.005678       1.968087                    0.999672      29.807566      87.770293       0.599094       0.430040      -1.049749       0.005253       0.025281       0.029652       0.039318       0.006700      -0.007586       0.008389      -0.014187      -0.044528      -0.021011       0.002938       0.018073             10.516018       6.094622      -0.638786       2.995761      11.134787       0.240708      14.318645           0.000873
          380              C       0.904162      -2.537681      39.527423      -0.064122      29.432875 0.40571192E+03  0.95037638E+04                                 8.698850                            6.914701      -0.524516       1.831947                    0.996934      29.416653      88.266442       0.591654       0.441937      -1.034272       0.024818       0.091455      -0.020469       0.096949      -0.003590      -0.000773      -0.024635      -0.001939       0.069883      -0.024656      -0.011596       0.036251             10.720466       7.098560      -0.247321       0.943449       7.202201       0.475862      17.860637           0.000013
          381              C       1.047572      -1.876895      40.885400      -0.047323      39.218062 0.47731918E+03  0.11449377E+05                                10.110641                            7.335515      -0.135658       1.953550                    0.998930      28.334429      81.404251       0.604017       0.422750      -1.063669       0.001111      -0.018615      -0.065074       0.067694      -0.004141      -0.002440       0.015382      -0.009880       0.074945      -0.019268      -0.012132       0.031399             12.722511      11.171974      -2.277211       2.486128       7.427379       3.380963      19.568182          -0.000002
          382              C       0.013441      -1.054959      41.336541       0.108726      33.466394 0.42745302E+03  0.99966980E+04                                 9.194615                            7.038384      -0.132118       1.966956                    0.999567      26.863948      76.769009       0.602628       0.434599      -1.053974      -0.071550       0.016088      -0.057149       0.092974       0.000081       0.024382      -0.016511       0.041097      -0.003348      -0.033054      -0.005172       0.038226             10.797548       9.939092      -2.636511       0.781392       7.178828       3.210255      15.274724          -0.000008
          383              C       0.113155       2.776195       1.211873      -0.066192      39.457561 0.46517563E+03  0.11059228E+05                                10.018693                            7.170918      -0.050434       1.976469                    0.999360      28.204424      80.026068       0.621490       0.414538      -1.071528      -0.049920       0.034172       0.029411       0.067266      -0.025809      -0.011364       0.010114      -0.006713      -0.040884      -0.020531      -0.016789       0.037320             12.230857      13.334915      -3.944655       0.047465       8.230624       3.741302      15.127034          -0.000011
          384              C       1.224592       2.523384       2.026411       0.104202      34.250809 0.42120206E+03  0.97935618E+04                                 9.261555                            6.930537      -0.038332       1.993677                    0.999682      26.706080      75.573045       0.616001       0.427636      -1.060479      -0.001207       0.026970       0.084746       0.088942       0.008163       0.007276       0.021388      -0.019005       0.097820      -0.028840      -0.014579       0.043418             10.847203      11.570594      -2.935770       1.807441       7.473530       3.040931      13.497485          -0.000012
          385              C       2.266566       1.745359       1.556230      -0.054852      38.770550 0.45711985E+03  0.10814108E+05                                 9.896992                            7.093775      -0.043677       1.978299                    0.999449      28.006772      79.119832       0.627176       0.412816      -1.073263       0.053340      -0.017721       0.043663       0.071173      -0.000378       0.018385       0.001158       0.039952       0.007346      -0.021320      -0.009394       0.030714             12.187377      13.284075      -3.465285       3.775624       7.640722       1.845832      15.637333          -0.000009
          386              C       2.184778       1.181697       0.281032       0.098020      34.336123 0.42771033E+03  0.99724700E+04                                 9.266201                            6.981490       0.103646       2.040412                    0.999626      26.677942      75.335802       0.614717       0.427344      -1.061789       0.069610      -0.053006      -0.033209       0.093584      -0.031437      -0.023753       0.007343       0.010845      -0.045237      -0.033076      -0.014860       0.047936             11.021827      11.306728      -2.323179       2.535180       6.550465       2.448955      15.208288          -0.000008
          387              C      10.004047      -0.794203      40.451228      -0.513599      27.432282 0.45830377E+03  0.10945341E+05                                 7.756739                            6.981387       0.053132       1.973123                    0.998267      32.645727      95.374277       0.643086       0.398806      -1.073051       0.059039      -0.017153       0.036029       0.071259      -0.007621       0.032961      -0.007949       0.045521       0.006168      -0.026289      -0.021648       0.047937              8.033027       7.592181      -0.655148       1.025616       6.759941       0.051462       9.746958          -0.000015
          388              C      -1.010608       3.639854       1.701506      -0.047803      25.871771 0.35578106E+03  0.80080711E+04                                 7.735148                            6.310288      -0.203375       1.934134                    0.998963      27.957265      80.350647       0.648357       0.419708      -1.055145      -0.019151      -0.083076       0.021934       0.088031       0.036707      -0.022915      -0.022014       0.023834      -0.025858      -0.035593      -0.022262       0.057855              8.718702      10.449028      -1.894725      -2.688896       6.866191       1.310281       8.840887          -0.000010
          389              C       1.287334       3.078549       3.439021      -0.520780      29.376871 0.47879745E+03  0.11578555E+05                                 8.165311                            7.129738      -0.083361       1.929731                    0.996980      33.132500      97.900338       0.636176       0.398132      -1.071833       0.004471      -0.034096      -0.070400       0.078350       0.013775       0.001257       0.008227       0.013549       0.045455      -0.023972       0.005197       0.018775              8.851724       7.576263      -0.303245       0.399895       7.730389       2.723325      11.248521           0.000072
          390              C       3.458672       1.436632       2.422504      -0.047199      25.719571 0.35680668E+03  0.80520433E+04                                 7.739644                            6.345789      -0.162899       1.950655                    0.998953      28.002258      81.080343       0.641303       0.423223      -1.050972      -0.062844      -0.053798       0.022051       0.085614      -0.000376      -0.011754      -0.033560      -0.041631       0.022551      -0.032747      -0.014221       0.046968              8.764565       9.284247      -1.298361       2.950006       7.484998      -1.109948       9.524449          -0.000012
          391              C       3.343273      -2.965686      41.158154      -0.513286      27.851263 0.45224474E+03  0.10726340E+05                                 7.745909                            6.850984       0.372064       2.075482                    0.998999      32.106942      92.391641       0.663536       0.389192      -1.083484      -0.064157       0.047491       0.027233       0.084339      -0.020716      -0.006377      -0.000997      -0.005362       0.009267      -0.023559       0.003480       0.020080              8.064045       8.919347      -0.907239      -0.505262       6.280142       0.907341       8.992648          -0.000010
          392              C      -1.547293      11.410098       3.905062       0.272505      29.985803 0.33568262E+03  0.73944778E+04                                 8.519978                            6.220647       0.127635       2.065313                    0.999519      24.605860      68.371905       0.643212       0.432288      -1.054772      -0.038726       0.023890      -0.030571       0.054818      -0.017713       0.018156      -0.027154      -0.026352      -0.042061      -0.032135      -0.014384       0.046519             10.188125      10.876904      -3.170972       1.894378       8.646451      -5.057379      11.041021          -0.000136
          393              C      -1.953998      10.783271       5.040365      -0.210365      35.530854 0.45838452E+03  0.10966016E+05                                 9.435933                            7.189169      -0.059148       1.947077                    0.999230      30.566285      89.863619       0.605520       0.422823      -1.055716       0.013610      -0.033887       0.016737       0.040170      -0.008458      -0.006907       0.013847       0.035709      -0.029447      -0.025383      -0.002101       0.027484             10.796580      11.238348      -2.781431       0.756150       9.315223      -5.035627      11.836169          -0.000384
          394              C      -1.101372       9.976639       5.737772      -0.095992      33.238404 0.43530935E+03  0.10295183E+05                                 9.106397                            7.063961      -0.027133       1.959845                    0.999747      29.752037      87.379278       0.602477       0.429863      -1.049855      -0.002964       0.018313      -0.023667       0.030072       0.017078      -0.020269      -0.007305      -0.005097       0.045910      -0.028196      -0.004388       0.032584             10.324820      12.085141      -3.747788       0.709821       9.238584      -3.861174       9.650734          -0.000581
          395              C       0.172524       9.724158       5.295322      -0.048336      37.604426 0.43802008E+03  0.10249283E+05                                 9.676610                            6.915534      -0.053905       1.980363                    0.999362      27.594753      77.455625       0.639319       0.409439      -1.075784      -0.023240       0.025823      -0.016821       0.038599      -0.005450      -0.005399       0.004009       0.015998       0.032618      -0.015323       0.000488       0.014835             11.821048      12.359361      -4.854998       1.270433      12.265019      -5.816924      10.838764          -0.002413
          396              C       0.575867      10.355435       4.163330      -0.087868      33.217134 0.42079835E+03  0.98576042E+04                                 9.061619                            6.911280       0.008220       1.973426                    0.999678      29.415036      85.683382       0.614235       0.425671      -1.053540      -0.036476       0.012704      -0.008172       0.039480      -0.002812      -0.010592       0.014408       0.025526      -0.058275      -0.029014       0.002581       0.026432             10.309743      10.645423      -2.735093       0.549885       9.773883      -4.990987      10.509925          -0.000270
          397              C      -0.264435      11.225613       3.466751      -0.252204      35.811575 0.48513802E+03  0.11736419E+05                                 9.411927                            7.349629       0.079579       1.982729                    0.999542      31.193419      91.318546       0.606372       0.417539      -1.062234       0.036004      -0.025500       0.019784       0.048352       0.006584      -0.005794      -0.026009      -0.013418       0.045235      -0.020736      -0.015057       0.035793             10.577454      12.736284      -3.282960       1.061777       9.166130      -4.103056       9.829948           0.000024
          398              C       1.035233       8.685102       5.982381       0.558635      24.749422 0.27643049E+03  0.58576676E+04                                 7.800131                            5.865865      -0.058574       2.021530                    0.999629      23.150008      65.138730       0.619238       0.466777      -1.024657       0.049627      -0.037168       0.015663       0.063950       0.072483       0.016877       0.029621       0.024400      -0.114720      -0.062269      -0.037811       0.100080              9.188810       8.834662      -4.149852       0.633570       9.714077      -3.094657       9.017689          -0.002289
          399              C       8.132977       3.371957       2.915862       0.271300      30.534121 0.34150507E+03  0.75622736E+04                                 8.656492                            6.291971       0.021747       2.026880                    0.999666      24.910722      69.614766       0.636273       0.434718      -1.052302       0.036264      -0.022703      -0.025089       0.049598      -0.006866      -0.030139       0.005358       0.044710      -0.014718      -0.023942      -0.020772       0.044714             10.468692      13.531177      -2.458982      -5.944120       9.103101       0.685782       8.771797           0.000078
          400              C       7.790132       4.695341       2.804940      -0.255394      34.841576 0.47519543E+03  0.11416825E+05                                 9.173431                            7.232987       0.069224       1.973586                    0.999848      31.151221      90.370372       0.617502       0.412852      -1.067074      -0.042294       0.029062       0.010834       0.052448       0.015505      -0.033234      -0.027333      -0.006634      -0.035542      -0.042026      -0.008713       0.050739             10.224826      11.767922      -3.381519      -4.401284      10.665006       0.626311       8.241552           0.000011
          401              C       6.667491       5.193972       3.471718      -0.086392      32.027204 0.42048877E+03  0.98239993E+04                                 8.787140                            6.885053       0.046359       1.985398                    0.999694      29.170194      84.167713       0.620127       0.422758      -1.057986       0.017240      -0.030026      -0.019436       0.039706      -0.009912       0.009300      -0.004386      -0.034242      -0.019518      -0.021068      -0.003464       0.024532              9.783233      11.296288      -2.035016      -4.435295       9.817391      -0.166491       8.236020          -0.000200
          402              C       5.907861       4.388263       4.276736      -0.048779      36.170708 0.44814824E+03  0.10549341E+05                                 9.459441                            7.028421       0.039598       2.014122                    0.999451      27.596074      77.763403       0.629473       0.413357      -1.072924       0.030023      -0.015031      -0.022996       0.040695      -0.010804       0.003832      -0.010132      -0.013373       0.011718      -0.014834      -0.003771       0.018605             11.239635      13.556637      -3.174653      -5.802485      10.946019       1.220423       9.216248          -0.001859
          403              C       6.264150       3.047927       4.363653      -0.088403      32.369326 0.44821664E+03  0.10679763E+05                                 8.976477                            7.193023      -0.043538       1.957882                    0.999578      29.785947      87.848546       0.593836       0.432879      -1.047864       0.026390       0.009550      -0.017434       0.033039       0.015959       0.002846      -0.017839       0.000222       0.038143      -0.028010       0.003335       0.024675             10.046688      11.699855      -2.273529      -3.860661      10.755711       0.924990       7.684496          -0.000476
          404              C       7.349819       2.548216       3.680733      -0.232686      35.458451 0.47629951E+03  0.11482173E+05                                 9.378174                            7.299466       0.059249       1.981003                    0.999393      30.792789      90.306077       0.605660       0.419501      -1.059842      -0.032428       0.002079       0.014523       0.035592      -0.023456       0.009933       0.002929      -0.047558      -0.020219      -0.033935      -0.002862       0.036797             10.631487      12.997571      -1.055458      -5.263940       9.891553       0.307047       9.005338          -0.000319
          405              C       4.753848       4.910955       5.086307       0.563842      23.300714 0.26276478E+03  0.55034837E+04                                 7.501691                            5.721746       0.000336       2.044475                    0.999639      22.870221      64.187440       0.625913       0.467220      -1.023385      -0.048054       0.031313       0.019657       0.060631       0.053002       0.058048       0.033680       0.002760      -0.025281      -0.062837      -0.034966       0.097803              8.724063       9.881711      -3.049588      -3.677264       8.412929       0.513663       7.877549          -0.001465
          406              C       1.500207       4.049963       6.949231      -0.032760      28.750966 0.40757424E+03  0.94908204E+04                                 8.291599                            6.846560       0.090291       2.010535                    0.999607      28.861579      84.367959       0.609873       0.431290      -1.047998       0.014948       0.058554      -0.043814       0.074644      -0.012433       0.006063      -0.018088      -0.014108      -0.009128      -0.017098      -0.010318       0.027416              9.030787      12.834033      -0.092670       0.695005       8.248501      -1.636610       6.009828          -0.001180
          407              C       0.245360       3.528651       7.076709      -0.126255      29.629787 0.43045389E+03  0.10091431E+05                                 8.305624                            6.925207       0.376415       2.109045                    0.998109      28.721388      82.361681       0.625331       0.417802      -1.063681      -0.043549       0.019961      -0.018521       0.051361      -0.009937       0.015897      -0.039872       0.004004      -0.098999      -0.056757       0.009778       0.046979              8.989937      11.077681       0.990805       0.042169       9.789313      -2.066274       6.102817          -0.002288
          408              C       0.161327       5.403778       5.975759       0.079349      24.260511 0.32265029E+03  0.70789919E+04                                 7.346465                            6.047104       0.352121       2.128329                    0.999591      26.239553      74.180160       0.656860       0.425005      -1.053036       0.032780      -0.021345       0.025698       0.046803      -0.013058       0.001035      -0.013344      -0.037026       0.008652      -0.024490      -0.003529       0.028019              7.964111      10.268964       0.861287       0.239880       8.287460      -1.962729       5.335908          -0.002239
          409              C      -2.059304       4.282365       6.273761      -0.149322      28.802259 0.41846576E+03  0.98498123E+04                                 8.419078                            6.967490      -0.464385       1.854587                    0.996123      29.566493      88.084112       0.598155       0.435035      -1.041392       0.044591       0.004876       0.069962       0.083107      -0.004839       0.005757      -0.008199       0.047854      -0.114973      -0.040468      -0.003633       0.044101              9.483376      13.008061       0.288723      -1.639694       6.762530       0.706845       8.679536          -0.000475
          410              C       8.373861       4.292151       7.581656      -0.051555      35.627928 0.48779722E+03  0.11759627E+05                                 9.424924                            7.405885       0.073203       2.019505                    0.999416      28.372588      81.610525       0.602568       0.421644      -1.064798       0.033534       0.001669      -0.065813       0.073883      -0.003104      -0.036104       0.001608       0.012963       0.078069      -0.030142      -0.019341       0.049483             10.785294       9.628344      -0.120254      -5.012984      12.439234       0.527955      10.288304          -0.000058
          411              C       8.038859       5.515951       8.164829       0.100406      31.439453 0.42816811E+03  0.10003128E+05                                 8.739513                            6.999673       0.027890       2.017728                    0.999743      26.685820      75.861509       0.610959       0.429114      -1.058857       0.029212       0.078567      -0.038835       0.092381       0.019159      -0.000038      -0.021612      -0.030664      -0.052255      -0.029717      -0.010329       0.040046              9.808694       8.755749      -0.342197      -4.131021      12.010989       0.246527       8.659343           0.000032
          412              C       7.223208       5.516136       9.295993      -0.046277      34.020120 0.45459023E+03  0.10748746E+05                                 9.050215                            7.090070       0.107420       2.033085                    0.999460      27.735712      78.557934       0.624678       0.414679      -1.071119      -0.026670       0.064508       0.030379       0.076128      -0.008778       0.001268       0.025708      -0.047048      -0.019530      -0.026072      -0.015510       0.041583             10.368399       9.048284      -1.225550      -3.837563      13.457194      -0.301475       8.599720           0.000025
          413              C       6.772809       4.329692       9.850607       0.105694      31.182461 0.41453785E+03  0.96321701E+04                                 8.769980                            6.937677       0.015905       2.016751                    0.999682      26.637043      76.173826       0.605412       0.435407      -1.052218      -0.059673      -0.000281       0.072857       0.094176      -0.002206      -0.013645      -0.004031       0.036254       0.081958      -0.032349      -0.001455       0.033804              9.904944       7.783801       0.049864      -3.865786      12.925521      -0.447320       9.005510           0.000006
          414              C       7.161590       3.131679       9.298890      -0.043795      35.870537 0.48260822E+03  0.11607709E+05                                 9.467472                            7.362378      -0.138715       1.951549                    0.998987      28.339131      81.517513       0.604619       0.421185      -1.064699      -0.025648      -0.065595       0.031460       0.077138       0.019489      -0.012602      -0.022946      -0.048727      -0.020657      -0.029297      -0.017763       0.047060             10.954261       9.285062       0.966126      -4.406639      13.939631      -0.162662       9.638090           0.000040
          415              C       7.962676       3.068012       8.136270       0.082726      33.323061 0.45312891E+03  0.10731124E+05                                 9.093535                            7.201865       0.134407       2.045020                    0.999555      27.198904      77.701046       0.602536       0.429239      -1.059389       0.021717      -0.081660      -0.042045       0.094381      -0.014871      -0.008405       0.026726      -0.045877      -0.037580      -0.025788      -0.021035       0.046823             10.283857       8.731314       0.259397      -4.409775      12.660012       0.261410       9.460243          -0.000034
          416              C       8.326809       1.708906       7.536128      -0.514269      28.159209 0.46973021E+03  0.11278428E+05                                 7.875092                            7.044701       0.083775       1.987726                    0.997237      32.529173      95.038210       0.643870       0.396194      -1.075681      -0.020568       0.061126       0.020677       0.067727      -0.005907      -0.008821       0.019489      -0.062822      -0.057380      -0.030671      -0.017038       0.047708              8.331687       7.991365      -0.986688      -1.202263       9.583471       1.238207       7.420223           0.000066
          417              C      -2.719224       6.788020       7.510467      -0.519364      27.916681 0.47058937E+03  0.11303108E+05                                 7.811760                            7.029492       0.058874       1.983155                    0.996895      32.398403      94.642694       0.647610       0.393765      -1.077442      -0.025013      -0.054598       0.033438       0.068737       0.013994      -0.000070      -0.023391      -0.040895      -0.020237      -0.026056      -0.013164       0.039220              8.211886       8.095887       0.365535      -0.893908       9.808173      -0.826866       6.731599           0.000062
          418              C       5.792459       4.296174      10.990877      -0.521125      28.020124 0.48723698E+03  0.11846335E+05                                 7.889015                            7.184208      -0.199001       1.897161                    0.996201      33.195647      98.680753       0.634181       0.397236      -1.071340       0.045389      -0.009040      -0.060439       0.076123      -0.000736      -0.024678      -0.015751       0.033423       0.018265      -0.030938      -0.005670       0.036608              8.228055       8.105990      -0.168018      -2.003682       7.584411       0.163846       8.993764           0.000010
          419              C       6.708942       6.811365       9.839846      -0.144027      27.714691 0.40954256E+03  0.95585440E+04                                 8.135476                            6.859153      -0.296358       1.915988                    0.996857      28.789159      84.552802       0.609172       0.430798      -1.047158      -0.045809      -0.024316      -0.049049       0.071383      -0.036544       0.031600       0.009133       0.029559      -0.050382      -0.051847      -0.002909       0.054756              9.046151       9.712037      -1.790119       0.643306      10.008545       0.177904       7.417870          -0.000468
          420              C       4.656366       8.237277       9.444994      -0.108447      28.596499 0.40247203E+03  0.92928535E+04                                 8.136632                            6.717936       0.364178       2.111301                    0.998516      28.265457      80.855003       0.630849       0.420501      -1.060296       0.052888      -0.020802      -0.005823       0.057129      -0.034592       0.015322       0.022142      -0.019665      -0.063170      -0.049254       0.001573       0.047680              8.920608       8.937729      -1.060028       1.886807       9.590570       2.751395       8.233524          -0.001856
          421              C       3.650247       8.188191       8.545195      -0.041399      27.624277 0.39697344E+03  0.91818092E+04                                 8.054594                            6.749158       0.079758       2.006688                    0.999625      28.760602      83.746234       0.615418       0.430298      -1.048768      -0.004929      -0.047599      -0.054885       0.072817      -0.019093      -0.001152       0.021521      -0.035459      -0.057201      -0.029651      -0.012681       0.042332              8.732789      10.721569      -2.520618       1.751506       8.415948       1.104850       7.060849          -0.001989
          422              C       4.865884       6.504440       8.177659       0.076242      24.030819 0.32403077E+03  0.71179537E+04                                 7.306812                            6.068915       0.416563       2.147818                    0.999800      26.217186      74.198948       0.654139       0.426253      -1.052105      -0.035772       0.038463       0.009057       0.053301       0.013553      -0.030922      -0.000487      -0.031406      -0.007781      -0.041766       0.011751       0.030015              7.915378       8.690925      -2.332177       1.849278       8.427238       1.669069       6.627969          -0.002501
          423              C       6.715673       1.834839       9.938766      -0.158577      29.095602 0.42056559E+03  0.98730369E+04                                 8.387335                            6.932790      -0.372641       1.881307                    0.997070      29.271729      85.987579       0.608801       0.428562      -1.049389      -0.055652       0.030604      -0.048649       0.080003       0.013917       0.008269      -0.007266       0.024758      -0.042022      -0.023142      -0.003043       0.026185              9.533135      11.513470       2.820704       0.047951       9.927338      -0.598670       7.158597           0.000575
          424              C       4.672064       1.756547       8.364738      -0.116352      29.444900 0.40780469E+03  0.94297206E+04                                 8.244496                            6.715202       0.418691       2.117650                    0.999751      28.506803      81.117809       0.638796       0.414665      -1.065959       0.031956       0.003011       0.038594       0.050197       0.000315       0.032048      -0.029578       0.025466       0.104576      -0.046033      -0.014215       0.060248              8.999383      10.499331       3.325113      -0.106191       7.485397      -2.420309       9.013422           0.002027
          425              C       3.483320       1.164686       8.460761      -0.033285      28.906726 0.38707981E+03  0.88731670E+04                                 8.235999                            6.611285       0.291145       2.078580                    0.999833      28.165295      80.944231       0.630994       0.423450      -1.055771      -0.023959      -0.039319       0.058430       0.074392       0.004999       0.017499      -0.027084      -0.003213       0.088544      -0.035224      -0.010497       0.045721              9.077940      11.325976       2.542291       1.939451       6.874202      -1.443922       9.033643           0.000598
          426              C       4.486079       0.749130      10.291815       0.072844      24.830267 0.31890060E+03  0.69513079E+04                                 7.391304                            5.960520       0.583850       2.206798                    0.999808      25.777349      71.789860       0.672591       0.417777      -1.061365      -0.026319       0.018410      -0.029567       0.043656      -0.012367      -0.001721      -0.002932      -0.001063       0.074587      -0.025024      -0.000087       0.025111              8.245689       9.139344       2.863368       0.236654       7.435414      -2.310935       8.162309           0.000534
          427              N      -1.427400       3.602598      26.967071      -0.290392      38.321867 0.57368897E+03  0.14247545E+05                                 9.490988                            7.738458      -0.140886       1.947449                    0.999141      29.756418      83.855230       0.630056       0.391439      -1.096574       0.087525      -0.102655       0.039307       0.140513       0.056804      -0.031284      -0.025307      -0.024949      -0.034912      -0.054751      -0.026055       0.080806             10.734330      15.047295      -3.290778       0.107258      10.847373      -1.594989       6.308323           0.032844
          428              N       0.603887       2.764447      27.138836       0.079664      27.821473 0.33416806E+03  0.72078861E+04                                 7.661713                            5.835026       0.290369       2.192263                    0.999288      22.584617      58.189735       0.743209       0.382078      -1.109708       0.027285      -0.024596       0.017890       0.040859      -0.013985      -0.019343      -0.053378       0.091955      -0.228974      -0.108407       0.021221       0.087186              9.040307      15.813210      -1.180397       0.058804       6.394852      -1.013664       4.912858           0.001371
          429              N       7.419275       5.462811      28.444249      -0.290921      35.697628 0.55075429E+03  0.13529211E+05                                 8.986816                            7.559223       0.054217       2.013299                    0.999563      29.349886      82.061303       0.640861       0.389070      -1.099047      -0.066514       0.065142       0.108450       0.142930       0.056656       0.029533      -0.003834      -0.047548      -0.061790      -0.066963      -0.006732       0.073695              9.807629      11.161479       1.027536      -3.504677       8.804258       2.115902       9.457152           0.032934
          430              N       5.773407       5.519032      29.892039       0.087400      26.227428 0.32821519E+03  0.70615533E+04                                 7.374625                            5.817189       0.180643       2.158353                    0.999056      22.559751      58.424395       0.736318       0.386633      -1.104261      -0.031948       0.024551       0.017868       0.044076       0.046206      -0.068956       0.038150       0.046061      -0.072041      -0.105037       0.020368       0.084669              8.454064      11.200700       3.272911      -2.991332       7.753883       0.276043       6.407610           0.002058
          431              N       5.875374      -0.148005      30.244261       0.063056      28.430861 0.33430914E+03  0.71896267E+04                                 7.689770                            5.781084       0.256446       2.173053                    0.999036      22.648385      57.687496       0.759707       0.374888      -1.118412      -0.029050       0.013995      -0.014545       0.035374      -0.055069      -0.037744      -0.040341       0.133216       0.017650      -0.111721       0.021423       0.090298              9.205989      13.745189      -4.847552      -1.032961       7.325048      -0.832689       6.547731           0.000958
          432              N       7.843918      -1.111339      30.366359      -0.289683      38.398398 0.56503816E+03  0.13944601E+05                                 9.461477                            7.657869       0.032486       2.009288                    0.999398      29.225838      81.433460       0.637688       0.389197      -1.100898      -0.092969       0.077917      -0.070148       0.140126       0.020807      -0.048642      -0.001055      -0.023747       0.161917      -0.066564      -0.009177       0.075740             10.823359      12.807940      -4.444294       0.252576      10.225190      -2.790064       9.436946           0.033838
          433              N       4.174600       3.273688      35.116586      -0.292548      38.457558 0.57606779E+03  0.14322980E+05                                 9.516555                            7.756791      -0.143255       1.945731                    0.999205      29.823824      84.122940       0.628962       0.391671      -1.096292       0.087081       0.103674      -0.039922       0.141156      -0.055519       0.030204      -0.024724      -0.026747      -0.030707      -0.054242      -0.024423       0.078664             10.765876      15.094866       3.307801      -0.110350      10.879613      -1.599839       6.323150           0.032902
          434              N       6.205883       4.111839      34.944821       0.079988      27.850290 0.33449897E+03  0.72181416E+04                                 7.673610                            5.842479       0.278751       2.188257                    0.999270      22.594845      58.263785       0.741728       0.382676      -1.109069       0.026442       0.025526      -0.017624       0.040760       0.013584       0.019597      -0.053212       0.093510      -0.226949      -0.108017       0.020431       0.087586              9.056039      15.844977       1.181635      -0.057665       6.403675      -1.015211       4.919465           0.001371
          435              N       1.817282       1.413475      33.639409      -0.291219      35.728225 0.55137706E+03  0.13549216E+05                                 8.993710                            7.565121       0.056859       2.013810                    0.999567      29.369082      82.146651       0.640363       0.389237      -1.098858      -0.065719      -0.065036      -0.107760       0.141990      -0.056144      -0.030800      -0.002675      -0.048811      -0.061811      -0.067324      -0.006620       0.073944              9.814940      11.169003      -1.025451       3.508191       8.810296       2.118880       9.465520           0.032948
          436              N       0.171414       1.357254      32.191618       0.090059      26.139698 0.32698891E+03  0.70266843E+04                                 7.350829                            5.801131       0.192093       2.162624                    0.999065      22.512643      58.215651       0.738525       0.385943      -1.105053      -0.032699      -0.024098      -0.018196       0.044509      -0.045991       0.068170       0.038193       0.044427      -0.075394      -0.104618       0.021013       0.083605              8.424236      11.157823      -3.256226       2.979863       7.726092       0.276867       6.388792           0.002062
          437              N       0.273361       7.024291      31.839397       0.066110      28.421298 0.33407390E+03  0.71853790E+04                                 7.697620                            5.785980       0.241540       2.168337                    0.998969      22.638677      57.720466       0.757803       0.375788      -1.117419      -0.028405      -0.013446       0.014636       0.034668       0.054659       0.038421      -0.041117       0.132254       0.016634      -0.111836       0.021716       0.090120              9.216676      13.765745       4.854483       1.035708       7.332080      -0.831886       6.552204           0.000952
          438              N       2.241902       7.987625      31.717299      -0.288555      38.346685 0.56411063E+03  0.13915977E+05                                 9.454057                            7.652175       0.033325       2.009978                    0.999384      29.199584      81.343252       0.637852       0.389257      -1.100857      -0.093475      -0.077856       0.069664       0.140186      -0.020931       0.049637      -0.002277      -0.023383       0.162105      -0.066856      -0.009947       0.076803             10.815269      12.799898       4.442228      -0.255596      10.218183      -2.788109       9.427725           0.033831
          439              N       7.029379       4.908187      14.422034      -0.290385      38.321734 0.57368782E+03  0.14247505E+05                                 9.490958                            7.738446      -0.140959       1.947428                    0.999141      29.756338      83.854873       0.630057       0.391438      -1.096575      -0.087525       0.102666      -0.039287       0.140515       0.056800      -0.031286      -0.025306      -0.024951      -0.034893      -0.054751      -0.026050       0.080801             10.734284      15.047201      -3.290784       0.107245      10.847346      -1.594940       6.308305           0.032859
          440              N       4.998092       5.746338      14.250269       0.079672      27.821249 0.33416520E+03  0.72078047E+04                                 7.661662                            5.834992       0.290401       2.192279                    0.999288      22.584475      58.189171       0.743214       0.382077      -1.109709      -0.027282       0.024603      -0.017873       0.040854      -0.013986      -0.019341      -0.053380       0.091958      -0.228974      -0.108409       0.021221       0.087188              9.040244      15.813110      -1.180369       0.058807       6.394798      -1.013642       4.912824           0.001379
          441              N      -1.817296       3.047974      12.944856      -0.290922      35.698258 0.55076684E+03  0.13529610E+05                                 8.986947                            7.559331       0.054135       2.013270                    0.999562      29.350252      82.062866       0.640853       0.389072      -1.099044       0.066519      -0.065149      -0.108447       0.142933       0.056653       0.029530      -0.003836      -0.047545      -0.061791      -0.066960      -0.006731       0.073691              9.807768      11.161682       1.027552      -3.504720       8.804394       2.115909       9.457229           0.032958
          442              N      -0.171428       2.991753      11.497066       0.087403      26.227255 0.32821339E+03  0.70615008E+04                                 7.374581                            5.817165       0.180679       2.158368                    0.999056      22.559652      58.423969       0.736322       0.386632      -1.104262       0.031953      -0.024560      -0.017866       0.044084       0.046203      -0.068962       0.038153       0.046059      -0.072034      -0.105041       0.020370       0.084671              8.454006      11.200594       3.272864      -2.991304       7.753848       0.276054       6.407576           0.002066
          443              N      -0.273395       8.658790      11.144844       0.063045      28.431530 0.33431803E+03  0.71898679E+04                                 7.689881                            5.781153       0.256445       2.173046                    0.999036      22.648752      57.688692       0.759704       0.374887      -1.118412       0.029047      -0.013985       0.014545       0.035368      -0.055076      -0.037753      -0.040343       0.133241       0.017652      -0.111737       0.021422       0.090315              9.206138      13.745433      -4.847655      -1.032981       7.325170      -0.832702       6.547813           0.000961
          444              N      -2.241939       9.622124      11.022746      -0.289669      38.397746 0.56502554E+03  0.13944222E+05                                 9.461415                            7.657811       0.032486       2.009294                    0.999398      29.225489      81.432506       0.637687       0.389200      -1.100895       0.092967      -0.077906       0.070148       0.140118       0.020815      -0.048645      -0.001049      -0.023754       0.161950      -0.066577      -0.009172       0.075750             10.823303      12.807908      -4.444296       0.252592      10.225137      -2.790048       9.436863           0.033834
          445              N       1.427379       5.237097       6.272519      -0.292536      38.457356 0.57606544E+03  0.14322908E+05                                 9.516532                            7.756786      -0.143387       1.945694                    0.999205      29.823717      84.122611       0.628961       0.391673      -1.096292      -0.087077      -0.103689       0.039887       0.141155      -0.055510       0.030203      -0.024727      -0.026746      -0.030711      -0.054232      -0.024426       0.078658             10.765837      15.094766       3.307816      -0.110343      10.879608      -1.599801       6.323137          -0.033533
          446              N      -0.603904       4.398946       6.444284       0.080004      27.849616 0.33449043E+03  0.72179021E+04                                 7.673470                            5.842391       0.278819       2.188288                    0.999270      22.594471      58.262361       0.741737       0.382674      -1.109072      -0.026441      -0.025539       0.017599       0.040756       0.013581       0.019592      -0.053210       0.093503      -0.226940      -0.108011       0.020431       0.087580              9.055860      15.844655       1.181578      -0.057666       6.403544      -1.015176       4.919381          -0.001393
          447              N       3.784697       7.097310       7.749696      -0.291211      35.728831 0.55138888E+03  0.13549597E+05                                 8.993848                            7.565231       0.056701       2.013758                    0.999567      29.369436      82.148281       0.640354       0.389240      -1.098854       0.065735       0.065053       0.107743       0.141991      -0.056141      -0.030792      -0.002676      -0.048814      -0.061815      -0.067316      -0.006624       0.073940              9.815090      11.169204      -1.025440       3.508264       8.810424       2.118902       9.465642          -0.033582
          448              N       5.430565       7.153531       9.197487       0.090071      26.139472 0.32698568E+03  0.70265939E+04                                 7.350773                            5.801089       0.192070       2.162619                    0.999065      22.512505      58.215106       0.738530       0.385942      -1.105055       0.032714       0.024110       0.018183       0.044521      -0.045990       0.068172       0.038192       0.044413      -0.075390      -0.104618       0.021017       0.083601              8.424171      11.157722      -3.256204       2.979838       7.726050       0.276855       6.388741          -0.002085
          449              N       5.328618       1.486494       9.549708       0.066101      28.422014 0.33408259E+03  0.71856181E+04                                 7.697756                            5.786058       0.241490       2.168313                    0.998969      22.639038      57.721741       0.757797       0.375788      -1.117418       0.028406       0.013437      -0.014641       0.034667       0.054668       0.038424      -0.041116       0.132265       0.016635      -0.111845       0.021714       0.090130              9.216866      13.766057       4.854632       1.035717       7.332244      -0.831902       6.552296           0.000968
          450              N       3.360077       0.523160       9.671806      -0.288551      38.346630 0.56410798E+03  0.13915902E+05                                 9.454062                            7.652162       0.033363       2.009988                    0.999384      29.199564      81.343295       0.637852       0.389258      -1.100856       0.093477       0.077837      -0.069677       0.140183      -0.020932       0.049643      -0.002267      -0.023383       0.162130      -0.066865      -0.009947       0.076811             10.815298      12.799998       4.442285      -0.255598      10.218193      -2.788099       9.427703           0.033838
          451              O       1.422906       0.059212      12.052921      -0.558364      38.160590 0.60856672E+03  0.15092477E+05                                 9.014111                            7.660092       0.242723       2.122780                    0.996061      28.094140      75.046741       0.683066       0.361569      -1.136777      -0.014244      -0.026151       0.012169       0.032169       0.003583      -0.021036      -0.028776       0.026295      -0.025179      -0.040306       0.003103       0.037202             10.106946       8.714573       1.894769      -3.591318      11.094521      -1.464576      10.511744           0.045906
          452              O      -5.161702       9.880902      11.985043      -0.574303      36.919093 0.55931244E+03  0.13541570E+05                                 8.738155                            7.292803       0.706289       2.274727                    0.996293      27.721619      72.469139       0.709457       0.356587      -1.144079       0.018525       0.016122       0.015685       0.029139      -0.027427       0.054078       0.033081      -0.014412      -0.107820      -0.087679       0.038748       0.048932              9.925376       7.089917       2.022448      -0.024916      12.944382       3.955686       9.741830           0.022611
          453              O      10.123932       0.125582      17.846568      -0.204492      28.270913 0.33523337E+03  0.71623534E+04                                 7.533902                            5.654229       0.509833       2.295236                    0.999216      22.588728      56.004666       0.801617       0.357627      -1.139906       0.066577      -0.164015      -0.005451       0.177096      -0.007348      -0.030382      -0.093298      -0.083781       0.446826      -0.124906      -0.065503       0.190410              9.605870       4.884395      -0.109646      -1.480861       5.563679      -2.091538      18.369536           0.000308
          454              O       8.104973      -1.281186      23.917108      -0.214428      30.516779 0.37826075E+03  0.83200083E+04                                 7.871918                            6.018131       0.387182       2.246805                    0.998919      22.922171      57.452553       0.775551       0.359057      -1.140047      -0.163683       0.073218      -0.040960       0.183931       0.029849      -0.036540      -0.149681      -0.118015       0.002296      -0.124214      -0.066504       0.190719              9.484430       8.355447       3.326033      -3.873404       9.704774      -5.507927      10.393069           0.000122
          455              O      -1.968558       6.515143      25.948485      -0.550527      33.493520 0.52139612E+03  0.12454394E+05                                 8.237599                            7.060220       0.531286       2.219908                    0.997262      27.679958      72.832539       0.715239       0.358509      -1.137917       0.004607       0.019737       0.026618       0.033456       0.036362       0.032873       0.023847      -0.000464      -0.127865      -0.057563      -0.014217       0.071780              8.996407      10.644220       4.017981       1.170843       9.956128      -0.390279       6.388873           0.053026
          456              O      -0.785416       6.752436      27.856937      -0.586267      34.529953 0.55465617E+03  0.13390437E+05                                 8.300185                            7.239105       0.816111       2.300833                    0.996889      27.966221      72.819730       0.716074       0.354305      -1.146804      -0.013995       0.005163      -0.024461       0.028650      -0.077339      -0.014711      -0.005475       0.028132       0.150756      -0.104934       0.044644       0.060290              8.928970       6.807169       0.467768       0.256951       7.517130      -3.011737      12.462611           0.007940
          457              O       1.975260       1.162756      23.026829      -0.215344      32.178385 0.38616533E+03  0.85277455E+04                                 8.166480                            6.068917       0.387547       2.247805                    0.998604      22.943716      57.397461       0.775469       0.357668      -1.142511      -0.010064       0.179734      -0.024480       0.181672      -0.032999       0.134217      -0.028352       0.152290      -0.135018      -0.126222      -0.060482       0.186704             10.092897      14.751019       1.931761       6.690616       6.315723       1.276903       9.211951           0.000046
          458              O       6.837793       2.654185      26.763023      -0.563140      32.939603 0.54400391E+03  0.13072346E+05                                 8.051840                            7.202380       0.724409       2.290891                    0.995592      27.303956      70.976123       0.712809       0.357587      -1.143937       0.007165       0.014369      -0.016259       0.022851      -0.071321      -0.015538      -0.003411       0.017417       0.125080      -0.093921       0.036789       0.057132              8.491955       8.422855      -0.498417       2.754507       7.335980      -1.325504       9.717029           0.013587
          459              O       6.940867       4.409906      25.434847      -0.557014      32.681682 0.49995295E+03  0.11812198E+05                                 8.084158                            6.882553       0.555231       2.225815                    0.997918      27.547213      71.982808       0.729631       0.355305      -1.140982      -0.004333      -0.018156       0.016863       0.025155       0.040547      -0.009722       0.005546      -0.039085      -0.146860      -0.052828      -0.016662       0.069490              8.897303       8.937493       3.692511       1.402485      11.585801       0.363147       6.168614           0.050460
          460              O      -4.179111      10.086072       8.641631      -0.559080      38.122882 0.60782888E+03  0.15068780E+05                                 9.006824                            7.654039       0.247556       2.124594                    0.996061      28.078996      74.979409       0.683562       0.361436      -1.136944      -0.014700       0.024834      -0.012731       0.031542      -0.003794       0.022427      -0.029399       0.029698      -0.022364      -0.041658       0.002326       0.039332             10.098747       8.708053      -1.894335       3.588703      11.084187      -1.464849      10.504001           0.045895
          461              O       0.440316       0.264382       8.709509      -0.574648      36.905131 0.55905949E+03  0.13533403E+05                                 8.735151                            7.290052       0.704545       2.274676                    0.996251      27.715852      72.439642       0.709778       0.356479      -1.144208       0.018290      -0.016013      -0.015956       0.029078       0.027490      -0.054104       0.033386      -0.015275      -0.106441      -0.087774       0.039215       0.048560              9.922360       7.087110      -2.021559       0.024736      12.940289       3.955436       9.739680           0.022685
          462              O       4.521916      10.019702       2.847984      -0.203949      28.260201 0.33509384E+03  0.71585825E+04                                 7.532037                            5.653039       0.515724       2.297128                    0.999296      22.584114      55.988999       0.801709       0.357626      -1.139914       0.066906       0.164815       0.004683       0.177939       0.007554       0.030205      -0.093546      -0.083454       0.447744      -0.124978      -0.065781       0.190759              9.603375       4.883454       0.110058       1.479476       5.561983      -2.090596      18.364689           0.000188
          463              O       2.502954       8.157472      38.166549      -0.213918      30.523259 0.37832662E+03  0.83221942E+04                                 7.874546                            6.020169       0.384317       2.245998                    0.998939      22.920179      57.458557       0.775092       0.359238      -1.139852      -0.164558      -0.073749       0.041105       0.184954      -0.029614       0.036854      -0.149233      -0.119140       0.000358      -0.123986      -0.066557       0.190542              9.487315       8.357758      -3.326078       3.874248       9.707603      -5.509875      10.396585           0.000112
          464              O       3.633451       0.361143      36.135172      -0.551147      33.496238 0.52148045E+03  0.12456438E+05                                 8.236463                            7.059377       0.538528       2.221708                    0.997355      27.687886      72.844414       0.715524       0.358365      -1.138074       0.004212      -0.019733      -0.025820       0.032769      -0.035936      -0.032458       0.023309      -0.000241      -0.128527      -0.057383      -0.013678       0.071062              8.995040      10.642480      -4.017091      -1.171095       9.954564      -0.390121       6.388075           0.053120
          465              O       4.816595       0.123850      34.226720      -0.587438      34.529067 0.55466514E+03  0.13390391E+05                                 8.299084                            7.238318       0.815074       2.300696                    0.996860      27.969800      72.822711       0.716256       0.354222      -1.146898      -0.013608      -0.004308       0.023282       0.027309       0.077050       0.014941      -0.004595       0.028905       0.149461      -0.104416       0.043580       0.060836              8.927503       6.805792      -0.467252      -0.258149       7.516333      -3.010801      12.460383           0.007947
          466              O      -3.626750       5.713530      39.056829      -0.215456      32.170382 0.38611607E+03  0.85258809E+04                                 8.163323                            6.067009       0.398839       2.251117                    0.998584      22.945834      57.389047       0.775929       0.357489      -1.142722      -0.010099      -0.179642       0.025164       0.181676       0.033570      -0.134340      -0.028898       0.151383      -0.136952      -0.126868      -0.059974       0.186843             10.088496      14.743507      -1.929328      -6.688488       6.312418       1.275033       9.209564           0.000034
          467              O       1.235789       4.222101      35.320634      -0.561775      32.903305 0.54322895E+03  0.13048858E+05                                 8.045006                            7.196775       0.725370       2.291441                    0.995624      27.289670      70.921966       0.713169       0.357540      -1.143993       0.006817      -0.014860       0.017079       0.023642       0.071883       0.015340      -0.004148       0.019802       0.123957      -0.094511       0.037305       0.057206              8.484123       8.414467       0.498495      -2.750825       7.329986      -1.325082       9.707916           0.013602
          468              O       1.338868       2.466380      36.648811      -0.556801      32.711359 0.50047849E+03  0.11828527E+05                                 8.091827                            6.888616       0.551770       2.224721                    0.997921      27.552085      72.023482       0.728872       0.355557      -1.140701      -0.004518       0.018993      -0.016293       0.025429      -0.040485       0.009572       0.005733      -0.039513      -0.147457      -0.052981      -0.016644       0.069624              8.906044       8.946857      -3.696458      -1.404909      11.596704       0.363746       6.174572           0.050418
          469              O       4.179073       8.451573      29.336184      -0.558331      38.159160 0.60854022E+03  0.15091661E+05                                 9.013942                            7.659974       0.242571       2.122750                    0.996060      28.093404      75.044474       0.683065       0.361573      -1.136773       0.014251       0.026122      -0.012192       0.032157       0.003586      -0.021037      -0.028767       0.026282      -0.025149      -0.040291       0.003092       0.037199             10.106731       8.714391       1.894720      -3.591191      11.094330      -1.464544      10.511471           0.045895
          470              O      -0.440319      -1.370117      29.404062      -0.574257      36.916534 0.55926566E+03  0.13540141E+05                                 8.737749                            7.292494       0.706296       2.274753                    0.996291      27.720549      72.465323       0.709473       0.356587      -1.144080      -0.018496      -0.016095      -0.015703       0.029116      -0.027425       0.054076       0.033080      -0.014411      -0.107863      -0.087682       0.038748       0.048934              9.924884       7.089587       2.022340      -0.024881      12.943765       3.955455       9.741299           0.022649
          471              O      -4.521953       8.385203      23.542537      -0.204479      28.269823 0.33522139E+03  0.71620245E+04                                 7.533667                            5.654107       0.509971       2.295291                    0.999216      22.588441      56.003442       0.801631       0.357625      -1.139909      -0.066561       0.164021       0.005501       0.177098      -0.007358      -0.030365      -0.093329      -0.083827       0.446830      -0.124928      -0.065505       0.190433              9.605468       4.884265      -0.109653      -1.480779       5.563540      -2.091455      18.368600           0.000296
          472              O      -2.502994       9.791971      17.471997      -0.214409      30.515474 0.37824417E+03  0.83195486E+04                                 7.871695                            6.018011       0.387092       2.246788                    0.998919      22.921652      57.450837       0.775557       0.359058      -1.140046       0.163654      -0.073208       0.041003       0.183911       0.029860      -0.036555      -0.149661      -0.118008       0.002281      -0.124200      -0.066504       0.190704              9.484078       8.355108       3.325840      -3.873174       9.704482      -5.507672      10.392645           0.000130
          473              O       7.570537       1.995642      15.440620      -0.550471      33.490206 0.52133509E+03  0.12452549E+05                                 8.236992                            7.059765       0.531318       2.219941                    0.997261      27.678780      72.827860       0.715270       0.358505      -1.137922      -0.004605      -0.019756      -0.026588       0.033443       0.036366       0.032870       0.023847      -0.000472      -0.127760      -0.057533      -0.014238       0.071770              8.995661      10.643337       4.017476       1.170836       9.955183      -0.390182       6.388462           0.053056
          474              O       6.387395       1.758349      13.532168      -0.586231      34.529454 0.55464639E+03  0.13390141E+05                                 8.300097                            7.239042       0.816105       2.300836                    0.996889      27.966025      72.819032       0.716077       0.354305      -1.146804       0.013981      -0.005190       0.024449       0.028639      -0.077334      -0.014702      -0.005471       0.028137       0.150775      -0.104931       0.044647       0.060284              8.928859       6.807092       0.467750       0.256946       7.517049      -3.011700      12.462434           0.007969
          475              O       3.626719       7.348029      18.362276      -0.215319      32.176511 0.38614382E+03  0.85271389E+04                                 8.166125                            6.068736       0.387410       2.247769                    0.998604      22.943158      57.395344       0.775484       0.357667      -1.142514       0.010079      -0.179706       0.024530       0.181653      -0.032978       0.134203      -0.028331       0.152310      -0.135024      -0.126207      -0.060482       0.186689             10.092325      14.750142       1.931531       6.690097       6.315427       1.276761       9.211407           0.000053
          476              O      -1.235814       5.856600      14.626082      -0.563104      32.938962 0.54399228E+03  0.13071989E+05                                 8.051711                            7.202293       0.724424       2.290902                    0.995591      27.303724      70.975182       0.712815       0.357586      -1.143938      -0.007171      -0.014343       0.016275       0.022848      -0.071326      -0.015541      -0.003410       0.017392       0.125086      -0.093926       0.036790       0.057136              8.491790       8.422662      -0.498408       2.754393       7.335875      -1.325455       9.716833           0.013616
          477              O      -1.338888       4.100879      15.954258      -0.556947      32.676869 0.49986542E+03  0.11809573E+05                                 8.083256                            6.881872       0.555370       2.225891                    0.997918      27.545481      71.975796       0.729682       0.355297      -1.140992       0.004327       0.018154      -0.016821       0.025125       0.040548      -0.009723       0.005538      -0.039093      -0.146746      -0.052794      -0.016679       0.069473              8.896204       8.936217       3.691852       1.402140      11.584471       0.362948       6.167925           0.050488
          478              O       9.781090      -1.575287      32.747474      -0.559040      38.121956 0.60781202E+03  0.15068269E+05                                 9.006739                            7.653986       0.247383       2.124552                    0.996060      28.078473      74.977952       0.683557       0.361441      -1.136939       0.014706      -0.024809       0.012733       0.031526      -0.003803       0.022429      -0.029399       0.029689      -0.022356      -0.041653       0.002316       0.039336             10.098630       8.707957      -1.894301       3.588631      11.084083      -1.464828      10.503851           0.045896
          479              O       5.161663       8.246403      32.679596      -0.574594      36.902306 0.55900666E+03  0.13531799E+05                                 8.734736                            7.289732       0.704474       2.274683                    0.996249      27.714565      72.435310       0.709790       0.356482      -1.144207      -0.018267       0.015986       0.015946       0.029044       0.027494      -0.054108       0.033391      -0.015284      -0.106472      -0.087786       0.039222       0.048564              9.921861       7.086764      -2.021448       0.024694      12.939673       3.955216       9.739145           0.022665
          480              O       1.080063      -1.508917      38.541121      -0.203933      28.259385 0.33508476E+03  0.71583355E+04                                 7.531870                            5.652953       0.515803       2.297163                    0.999295      22.583876      55.988081       0.801717       0.357625      -1.139916      -0.066894      -0.164816      -0.004719       0.177937       0.007564       0.030194      -0.093568      -0.083489       0.447745      -0.124995      -0.065779       0.190774              9.603082       4.883362       0.110064       1.479412       5.561885      -2.090536      18.364000           0.000278
          481              O       3.099025       0.353313       3.222556      -0.213905      30.522124 0.37831241E+03  0.83217977E+04                                 7.874341                            6.020057       0.384281       2.245996                    0.998939      22.919758      57.457078       0.775100       0.359238      -1.139853       0.164538       0.073743      -0.041134       0.184940      -0.029620       0.036865      -0.149220      -0.119135       0.000348      -0.123977      -0.066555       0.190532              9.486999       8.357461      -3.325906       3.874047       9.707326      -5.509644      10.396209          -0.000112
          482              O       1.968528       8.149642       5.253933      -0.551084      33.492586 0.52141262E+03  0.12454392E+05                                 8.235828                            7.058894       0.538527       2.221738                    0.997354      27.686414      72.838911       0.715553       0.358363      -1.138078      -0.004216       0.019764       0.025783       0.032759      -0.035939      -0.032450       0.023301      -0.000253      -0.128428      -0.057350      -0.013696       0.071046              8.994269      10.641569      -4.016590      -1.171075       9.953595      -0.390021       6.387644          -0.054161
          483              O       0.785384       8.386935       7.162385      -0.587416      34.529185 0.55466841E+03  0.13390482E+05                                 8.299061                            7.238308       0.815141       2.300713                    0.996860      27.970009      72.823145       0.716261       0.354219      -1.146901       0.013582       0.004346      -0.023286       0.027305       0.077051       0.014936      -0.004587       0.028920       0.149457      -0.104416       0.043578       0.060838              8.927467       6.805776      -0.467249      -0.258134       7.516319      -3.010798      12.460305          -0.008079
          484              O       9.228729       2.797255       2.332276      -0.215438      32.168980 0.38610008E+03  0.85254297E+04                                 8.163055                            6.066871       0.398769       2.251101                    0.998584      22.945420      57.387462       0.775941       0.357487      -1.142725       0.010105       0.179624      -0.025199       0.181664       0.033559      -0.134330      -0.028886       0.151397      -0.136959      -0.126858      -0.059976       0.186834             10.088070      14.742856      -1.929161      -6.688101       6.312205       1.274929       9.209149          -0.000039
          485              O       4.366190       4.288684       6.068471      -0.561749      32.902650 0.54321669E+03  0.13048476E+05                                 8.044853                            7.196661       0.725447       2.291470                    0.995623      27.289495      70.921020       0.713180       0.357536      -1.143997      -0.006803       0.014814      -0.017105       0.023629       0.071888       0.015349      -0.004145       0.019780       0.123936      -0.094512       0.037295       0.057216              8.483941       8.414268       0.498489      -2.750728       7.329843      -1.325036       9.707711          -0.013854
          486              O       4.263111       6.044405       4.740294      -0.556730      32.706723 0.50039398E+03  0.11826000E+05                                 8.091001                            6.887991       0.551866       2.224790                    0.997920      27.550228      72.016404       0.728914       0.355553      -1.140708       0.004535      -0.018999       0.016240       0.025402      -0.040482       0.009556       0.005729      -0.039505      -0.147342      -0.052938      -0.016663       0.069601              8.905045       8.945718      -3.695870      -1.404614      11.595467       0.363583       6.173949          -0.051412

******************************************************
Auxiliary information for the entire system
The total spin magnetic moment of the unit cell is   12.005046
The total net atomic charge of the unit cell is   0.000007
Accuracy of reproducing the electrostatic potential in the unit cell:
  The inner radius (bohr) =    5.0000
  The outer radius (bohr) =   12.0000
  Valid grid points have density less than (e/(bohr^3)) =    0.0001
  The number of valid grid points were=        79796
  The rms potential error without charges in kcal/mol is=      6.21407
  The rms potential error with partial charges in kcal/mol is=      1.04413
  The RRMSE value at monopole order=      0.16803
  The rms potential error with partial charges and cloud penetration in kcal/mol is=      1.04927
  The RRMSE value at monopole order with cloud penetration is=      0.16885
  The rms potential error with partial charges and atomic dipoles in kcal/mol is=      0.31542
  The RRMSE value at dipole order=      0.05076
  The rms potential error with partial charges, atomic dipoles and cloud penetration in kcal/mol is=      0.31258
  The RRMSE value at dipole order with cloud penetration=      0.05030

******************************************************
The electron densities and ab initio electrostatic potential were computed in VASP using the PBE functional and
projector augmented wave method. See the main text of the journal article for a description of computational details.
The atomic charges, dipoles, and quadrupoles were computed with the DDEC6 method as described in
(a) T. A. Manz and N. Gabaldon Limas, RSC Adv. 6 (2016) 47771-47801 DOI: 10.1039/c6ra04656h
(b) N. Gabaldon Limas and T. A. Manz, RSC Adv. 8 (2018) 2678-2707 DOI: 10.1039/c7ra11829e.
For each atom in the material, the electron cloud parameters were fit to the spherically averaged atom-in-material
electron density using radial positions for which this density was between 10^-4 and 10^-2 electrons per cubic bohr.
The polarizabilities, dispersion coefficients, and quantum Drude oscillator (QDO) parameters were fit using the MCLF method.
The magnetic structure of the system was optimized in VASP from the default ferromagnetic initial guess using spin polarization.
The atomic spin moments (ASMs) were computed on this optimized magnetic structure using the DDEC6 partition as inputs
to the method of T. A. Manz and D. S. Sholl, J. Chem. Theory Comput. 7 (2011) 4146-4164 DOI: 10.1021/ct200539n.
The RMSE and RRMSE were computed using a uniform grid with Ewald summation.
