# Supplementary material for: A collection of forcefield precursors for metal–organic frameworks
Source: RSC Adv. 2019 Nov 13;9(63):36492–507. doi: 10.1039/c9ra07327b (PMC9075174; doi:10.1039/c9ra07327b)
Supplement: RA-009-C9RA07327B-s3744 [file RA-009-C9RA07327B-s3744.xyz]

  486
jmolscript: load "" {1 1 1} spacegroup "x,y,z" unitcell [{     11.462700     0.000000     0.000000 }, {     -5.731322    12.050046     0.000000 }, {      0.000000    -4.667110    41.628192 }]
Cd     8.815974     3.286564    14.771764     0.839935
Cd     3.084629     6.429927     6.042332     0.839192
Cd    -3.084596     4.096372    26.856428     0.839935
Cd     2.646749     0.953009    35.585860     0.839192
Cd     2.001502    -1.166777    10.407048     0.812355
Cd     9.461198    -3.500332    31.221144     0.812355
H      0.027513     0.486821     6.298345     0.099874
H     10.737113     0.293070     4.071237     0.126921
H      5.406976     8.302838     4.296029     0.141967
H      6.202488     8.523413     6.477347     0.111031
H      9.758197    -0.094118     2.064758     0.090413
H      5.584655    11.732738     1.927385     0.093495
H      2.250156    11.790305     1.327939     0.165805
H      7.968871     0.722918     0.108233     0.170369
H      1.342309    11.485943     0.087419     0.161938
H      1.246021     6.509928    39.763249     0.086437
H      1.744646     5.584480    38.581008     0.094209
H      4.264147     5.559289    37.365465     0.168912
H      4.923249     4.176234    37.706816     0.148909
H      3.364322     4.334514    37.756770     0.170046
H      6.092443     3.340585    38.926522     0.094702
H      6.857005     3.354337    40.308578     0.101388
H     -3.923660     9.460602     0.095745     0.156832
H     -4.440626    10.384030     1.253009     0.167845
H      6.650679     8.862304     1.240520     0.173614
H      8.559200    -3.188827    36.374714     0.119716
H      7.093124    -1.697656    35.155008     0.136315
H      4.094479    -3.018806    37.652700     0.120403
H     -0.155865     7.635543    38.751684     0.112994
H     -2.181328     6.028360    37.781747     0.132858
H     -0.341567     5.134395    36.641135     0.115649
H     -1.273493     1.436657    38.002376     0.125166
H      8.215333     2.316790    39.051407     0.134872
H      5.636223     3.914313    15.215104     0.121386
H      5.931968     7.395037    13.166997     0.144864
H     -3.272583     6.351487    13.425092     0.117578
H      3.653182     6.729457    14.890404     0.114642
H      3.478945     5.179423    15.044429     0.114796
H      3.089221     8.321511    14.103631     0.166569
H      2.224934     9.037585    13.004647     0.171427
H      3.739156     8.734873    12.738227     0.173889
H      4.001639     3.053999    13.000484     0.175022
H      2.519511     2.541753    13.033787     0.172789
H      3.096087     3.355484    14.245167     0.166973
H     -0.267063     6.429688     9.782625     0.160871
H     -0.186828     4.865202     9.807602     0.154742
H      0.793234     5.685127     8.900107     0.169994
H      1.834056     8.971395    10.994006     0.119028
H      1.284990     8.134031     9.778462     0.136536
H     -0.835606     9.533405     9.549507     0.122627
H     -2.643275     8.814540    13.037950     0.132625
H     -0.400027     7.772322    13.133695     0.137051
H      2.061002     2.534566    11.077262     0.129472
H      1.313636     3.284618     9.911673     0.115935
H     -0.209754     4.247267    12.954693     0.107755
H      9.041783     1.084458    12.059687     0.119135
H     -0.471112     1.093107    10.477816     0.142225
H      5.758886     9.229670    14.515751     0.099714
H      5.005787     9.423421    16.742859     0.125803
H     -0.324387     1.413653    16.518067     0.141971
H      0.471123     1.193078    14.336749     0.111185
H      4.026874     9.810609    18.749338     0.090374
H     11.315978    -2.016247    18.886711     0.092726
H      7.981478    -2.073814    19.486157     0.166333
H      2.237545     8.993573    20.705863     0.170255
H      7.073633    -1.769452    20.726677     0.160615
H      6.977348    -1.460547    22.679039     0.086720
H      7.475978    -0.535099    23.861280     0.094748
H      9.995480    -0.509908    25.076823     0.167397
H     -0.808112     0.873147    24.735472     0.148986
H      9.095661     0.714867    24.685518     0.169157
H      0.361085     1.708796    23.515766     0.095433
H      1.125647     1.695044    22.133710     0.101625
H      1.807674     0.255889    20.718351     0.155702
H      1.290704    -0.667539    19.561087     0.168471
H      0.919316     0.854187    19.573576     0.173747
H      2.827874     8.238208    26.067574     0.118973
H      1.361792     6.747037    27.287280     0.133989
H     -1.636848     8.068187    24.789588     0.120529
H      5.575457    -2.586162    23.690604     0.112438
H      3.550002    -0.978979    24.660541     0.132163
H      5.389768    -0.085014    25.801153     0.116605
H      4.457859     3.612724    24.439912     0.125177
H      2.483980     2.732591    23.390881     0.133189
H     -0.095125     5.802178     5.598992     0.122613
H      0.200605     2.321454     7.647099     0.145860
H      2.458759     3.365004     7.389004     0.118125
H      9.384521     2.987034     5.923692     0.114381
H     -2.252409     4.537068     5.769667     0.113873
H      8.820553     1.394980     6.710465     0.167350
H      7.956264     0.678906     7.809449     0.171710
H      9.470487     0.981618     8.075869     0.175614
H     -1.729704     6.662492     7.813612     0.174810
H     -3.211830     7.174738     7.780309     0.172981
H     -2.635258     6.361007     6.568929     0.167528
H      5.464280     3.286803    11.031471     0.161594
H      5.544522     4.851289    11.006494     0.154536
H      6.524581     4.031364    11.913989     0.168492
H      7.565386     0.745096     9.820090     0.119086
H      7.016325     1.582460    11.035634     0.137156
H      4.895723     0.183086    11.264589     0.123897
H      3.088056     0.901951     7.776146     0.130508
H      5.331308     1.944169     7.680401     0.136870
H     -3.670337     7.181925     9.736834     0.127496
H      7.044993     6.431873    10.902423     0.116225
H      5.521597     5.469224     7.859403     0.107842
H      3.310450     8.632033     8.754409     0.119141
H      5.260256     8.623384    10.336280     0.143238
H      5.703865     6.896115    35.329847     0.099874
H     -5.005735     7.089866    37.556955     0.126921
H      0.324402    -0.919902    37.332163     0.141967
H     -0.471110    -1.140477    35.150845     0.111031
H     -4.026819     7.477054    39.563434     0.090413
H      0.146723    -4.349802    39.700807     0.093495
H      3.481222    -4.407369    40.300253     0.165805
H     -2.237493     6.660018    41.519959     0.170369
H      4.389069    -4.103007    41.540773     0.161938
H      4.485357     0.873008     1.864943     0.086437
H      3.986732     1.798456     3.047184     0.094209
H      1.467231     1.823647     4.262727     0.168912
H      0.808129     3.206702     3.921376     0.148909
H      2.367056     3.048422     3.871422     0.170046
H     -0.361065     4.042351     2.701670     0.094702
H     -1.125627     4.028599     1.319614     0.101388
H      9.655038    -2.077666    41.532447     0.156832
H     10.172004    -3.001094    40.375183     0.167845
H     -0.919301    -1.479368    40.387672     0.173614
H     -2.827822    10.571763     5.253478     0.119716
H     -1.361746     9.080592     6.473184     0.136315
H      1.636899    10.401742     3.975492     0.120403
H      5.887243    -0.252607     2.876508     0.112994
H      7.912706     1.354576     3.846445     0.132858
H      6.072945     2.248541     4.987057     0.115649
H      7.004871     5.946279     3.625816     0.125166
H     -2.483955     5.066146     2.576785     0.134872
H      0.095155     3.468623    26.413088     0.121386
H     -0.200590    -0.012101    28.461195     0.144864
H      9.003961     1.031449    28.203100     0.117578
H      2.078196     0.653479    26.737788     0.114642
H      2.252433     2.203513    26.583763     0.114796
H      2.642157    -0.938575    27.524561     0.166569
H      3.506444    -1.654649    28.623545     0.171427
H      1.992222    -1.351937    28.889965     0.173889
H      1.729739     4.328937    28.627708     0.175022
H      3.211867     4.841183    28.594405     0.172789
H      2.635291     4.027452    27.383025     0.166973
H      5.998441     0.953248    31.845567     0.160871
H      5.918206     2.517734    31.820590     0.154742
H      4.938144     1.697809    32.728085     0.169994
H      3.897322    -1.588459    30.634186     0.119028
H      4.446388    -0.751095    31.849730     0.136536
H      6.566984    -2.150469    32.078685     0.122627
H      8.374653    -1.431604    28.590242     0.132625
H      6.131405    -0.389386    28.494497     0.137051
H      3.670376     4.848370    30.550930     0.129472
H      4.417742     4.098318    31.716519     0.115935
H      5.941132     3.135669    28.673499     0.107755
H     -3.310405     6.298478    29.568505     0.119135
H      6.202490     6.289829    31.150376     0.142225
H     -0.027508    -1.846734    27.112441     0.099714
H      0.725591    -2.040485    24.885333     0.125803
H      6.055765     5.969283    25.110125     0.141971
H      5.260255     6.189858    27.291443     0.111185
H      1.704504    -2.427673    22.878854     0.090374
H     -5.584600     9.399183    22.741481     0.092726
H     -2.250100     9.456750    22.142035     0.166333
H      3.493833    -1.610637    20.922329     0.170255
H     -1.342255     9.152388    20.901515     0.160615
H     -1.245970     8.843483    18.949153     0.086720
H     -1.744600     7.918035    17.766912     0.094748
H     -4.264102     7.892844    16.551369     0.167397
H      6.539490     6.509789    16.892720     0.148986
H     -3.364283     6.668069    16.942674     0.169157
H      5.370293     5.674140    18.112426     0.095433
H      4.605731     5.687892    19.494482     0.101625
H      3.923704     7.127047    20.909841     0.155702
H      4.440674     8.050475    22.067105     0.168471
H      4.812062     6.528749    22.054616     0.173747
H      2.903504    -0.855272    15.560618     0.118973
H      4.369586     0.635899    14.340912     0.133989
H      7.368226    -0.685251    16.838604     0.120529
H      0.155921     9.969098    17.937588     0.112438
H      2.181376     8.361915    16.967651     0.132163
H      0.341610     7.467950    15.827039     0.116605
H      1.273519     3.770212    17.188280     0.125177
H      3.247398     4.650345    18.237311     0.133189
H      5.826503     1.580758    36.029200     0.122613
H      5.530773     5.061482    33.981093     0.145860
H      3.272619     4.017932    34.239188     0.118125
H     -3.653143     4.395902    35.704500     0.114381
H      7.983787     2.845868    35.858525     0.113873
H     -3.089175     5.987956    34.917727     0.167350
H     -2.224886     6.704030    33.818743     0.171710
H     -3.739109     6.401318    33.552323     0.175614
H      7.461082     0.720444    33.814580     0.174810
H      8.943208     0.208198    33.847883     0.172981
H      8.366636     1.021929    35.059263     0.167528
H      0.267098     4.096133    30.596721     0.161594
H      0.186856     2.531647    30.621698     0.154536
H     -0.793203     3.351572    29.714203     0.168492
H     -1.834008     6.637840    31.808102     0.119086
H     -1.284947     5.800476    30.592558     0.137156
H      0.835655     7.199850    30.363603     0.123897
H      2.643322     6.480985    33.852046     0.130508
H      0.400070     5.438767    33.947791     0.136870
H      9.401715     0.201011    31.891358     0.127496
H     -1.313615     0.951063    30.725769     0.116225
H      0.209781     1.913712    33.768789     0.107842
H      2.420928    -1.249097    32.873783     0.119141
H      0.471122    -1.240448    31.291912     0.143238
C     -4.870474    10.676452     7.995527     0.565866
C      6.021382    10.526000     6.585996    -0.058112
C     -0.050435    -0.344918     5.892471    -0.101485
C     10.951464    -0.461698     4.569527    -0.243720
C      5.095195    10.321572     4.024197     0.273994
C      5.471169     9.137033     4.701488    -0.200783
C      5.939994     9.276081     5.997790    -0.096376
C      4.715782    11.307524     1.850789    -0.067736
C      4.506012    10.721326     0.437096    -0.042173
C      3.354012     6.378555    41.343455     0.088052
C      3.264601     5.956561    39.991371    -0.054669
C      4.291657     5.187850    39.410242     0.089743
C      5.423025     4.840528    40.186608    -0.057035
C      5.539946     5.283453    41.502475     0.103595
C      2.182526    11.851391     0.374654    -0.507289
C      1.993388     6.308037    39.177957    -0.049178
C      4.202247     4.774541    37.916206    -0.512815
C      6.470714     3.911870    39.613388    -0.050752
C     -4.654980     9.634723     0.692277    -0.515228
C      7.136678    -3.961824    37.723468     0.249472
C      7.659378    -3.127269    36.599506    -0.208208
C      6.808848    -2.232022    35.858525    -0.122331
C      5.420715    -2.279787    36.370551    -0.046695
C      4.986277    -3.047244    37.390442    -0.103348
C      5.886097    -3.887834    38.052330    -0.240543
C      4.402829    -1.258217    35.771105     0.563099
C     -2.863363     4.255343    38.484431     0.263965
C     -2.013975     5.112960    37.799647    -0.233077
C     -0.900948     4.579891    37.137343    -0.091569
C     -0.637309     3.217608    37.228925    -0.058116
C     -1.476380     2.341891    37.946178    -0.082603
C     -2.655891     2.867326    38.590583    -0.269810
C      0.580028     2.653027    36.503762     0.564752
C      5.989275     4.630644    14.737213     0.077097
C      6.144026     6.593613    13.587026    -0.121227
C      7.387728     6.000259    13.741882    -0.028707
C      3.802195     5.877165    14.452892    -0.164974
C      3.005537     5.834161    13.138274    -0.056236
C      2.645605     4.557758    12.635821     0.090208
C      1.812266     4.528367    11.457744    -0.051473
C      1.344591     5.749841    10.902423     0.094419
C      1.730887     6.953150    11.411953    -0.045102
C      2.563079     7.061715    12.571714     0.086278
C      2.939059     8.412994    13.158671    -0.511551
C      3.108695     3.255473    13.288551    -0.511933
C      0.323264     5.675622     9.737250    -0.516714
C      1.255188     8.233015    10.744236    -0.158908
C     -1.001816     9.224715    10.411211     0.063186
C     -2.003656     8.818127    12.361075    -0.041968
C     -0.759955     8.243018    12.417690    -0.110526
C      1.398460     3.212631    10.876198    -0.146529
C     -0.519249     3.471658    12.542574     0.070393
C      9.728401     1.710983    12.038873    -0.042105
C     -0.655660     1.712049    11.148030    -0.111710
C      0.860850    -0.959961    12.818569     0.563950
C      0.290008    -0.809509    14.228100    -0.057509
C      5.680941    10.061409    14.921625    -0.102793
C      5.220141    10.178189    16.244569    -0.240252
C     -0.636177    -0.605081    16.789899     0.274070
C     -0.260198     0.579458    16.112608    -0.202081
C      0.208626     0.440410    14.816306    -0.096266
C     10.447106    -1.591033    18.963307    -0.068238
C     10.237340    -1.004835    20.377000    -0.041985
C      9.085338    -1.329174    21.098833     0.090520
C      8.995931    -0.907180    22.450917    -0.058642
C     10.022991    -0.138469    23.032046     0.090236
C     -0.308340     0.208853    22.255680    -0.057080
C     -0.191422    -0.234072    20.939813     0.103794
C      7.913848    -2.134900    20.439442    -0.506461
C      7.724717    -1.258656    23.264331    -0.049527
C      9.933583     0.274840    24.526082    -0.510529
C      0.739353     1.137511    22.828900    -0.051507
C      1.076353     0.081768    20.121819    -0.514811
C      1.405354     9.011205    24.718820     0.250806
C      1.928052     8.176650    25.842782    -0.206575
C      1.077518     7.281403    26.583763    -0.120575
C     -0.310615     7.329168    26.071737    -0.045703
C     -0.745050     8.096625    25.051846    -0.102941
C      0.154774     8.937215    24.389958    -0.241868
C     -1.328505     6.307598    26.671183     0.563401
C      2.867976     0.794038    23.957857     0.262814
C      3.717360    -0.063579    24.642641    -0.231903
C      4.830389     0.469490    25.304945    -0.092574
C      5.094035     1.831773    25.213363    -0.058066
C      4.254967     2.707490    24.496110    -0.082849
C      3.075454     2.182055    23.851705    -0.267391
C      6.311375     2.396354    25.938526     0.564270
C      0.257924     5.085847     6.076883     0.076815
C      0.412666     3.122878     7.227070    -0.121797
C      1.656371     3.716232     7.072214    -0.029532
C     -1.929162     3.839326     6.361204    -0.162511
C      8.736881     3.882330     7.675822    -0.055790
C      8.376955     5.158733     8.178275     0.089118
C      7.543617     5.188124     9.356352    -0.050859
C      7.075937     3.966650     9.911673     0.094272
C      7.462227     2.763341     9.402143    -0.042987
C      8.294418     2.654776     8.242382     0.086860
C      8.670391     1.303497     7.655425    -0.515661
C     -2.622649     6.461018     7.525545    -0.512594
C      6.054610     4.040869    11.076846    -0.516847
C      6.986522     1.483476    10.069860    -0.160418
C      4.729514     0.491776    10.402885     0.062644
C      3.727674     0.898364     8.453021    -0.038835
C      4.971379     1.473473     8.396406    -0.110343
C      7.129817     6.503860     9.937898    -0.143301
C      5.212106     6.244833     8.271522     0.071425
C      3.997064     8.005508     8.775223    -0.042883
C      5.075705     8.004442     9.666066    -0.112788
C     10.601852    -3.293516    33.632665     0.565866
C     -0.290004    -3.143064    35.042196    -0.058112
C      5.781813     7.727854    35.735721    -0.101485
C     -5.220086     7.844634    37.058665    -0.243720
C      0.636183    -2.938636    37.603995     0.273994
C      0.260209    -1.754097    36.926704    -0.200783
C     -0.208616    -1.893145    35.630402    -0.096376
C      1.015596    -3.924588    39.777403    -0.067736
C      1.225366    -3.338390    41.191096    -0.042173
C      2.377366     1.004381     0.284737     0.088052
C      2.466777     1.426375     1.636821    -0.054669
C      1.439721     2.195086     2.217950     0.089743
C      0.308353     2.542408     1.441584    -0.057035
C      0.191432     2.099483     0.125717     0.103595
C      3.548852    -4.468455    41.253538    -0.507289
C      3.737990     1.074899     2.450235    -0.049178
C      1.529131     2.608395     3.711986    -0.512815
C     -0.739336     3.471066     2.014804    -0.050752
C     -1.076342    -2.251787    40.935915    -0.515228
C     -1.405300    11.344760     3.904724     0.249472
C     -1.928000    10.510205     5.028686    -0.208208
C     -1.077470     9.614958     5.769667    -0.122331
C      0.310663     9.662723     5.257641    -0.046695
C      0.745101    10.430180     4.237750    -0.103348
C     -0.154719    11.270770     3.575862    -0.240543
C      1.328549     8.641153     5.857087     0.563099
C      8.594741     3.127593     3.143761     0.263965
C      7.745353     2.269976     3.828545    -0.233076
C      6.632326     2.803045     4.490849    -0.091570
C      6.368687     4.165328     4.399267    -0.058116
C      7.207758     5.041045     3.682014    -0.082603
C      8.387269     4.515610     3.037609    -0.269810
C      5.151350     4.729909     5.124430     0.564752
C     -0.257897     2.752292    26.890979     0.077097
C     -0.412648     0.789323    28.041166    -0.121227
C     -1.656350     1.382677    27.886310    -0.028707
C      1.929183     1.505771    27.175300    -0.164974
C      2.725841     1.548775    28.489918    -0.056236
C      3.085773     2.825178    28.992371     0.090208
C      3.919112     2.854569    30.170448    -0.051473
C      4.386787     1.633095    30.725769     0.094419
C      4.000491     0.429786    30.216239    -0.045102
C      3.168299     0.321221    29.056478     0.086278
C      2.792319    -1.030058    28.469521    -0.511551
C      2.622683     4.127463    28.339641    -0.511933
C      5.408114     1.707314    31.890942    -0.516714
C      4.476190    -0.850079    30.883956    -0.158908
C      6.733194    -1.841779    31.216981     0.063186
C      7.735034    -1.435191    29.267117    -0.041968
C      6.491333    -0.860082    29.210502    -0.110526
C      4.332918     4.170305    30.751994    -0.146529
C      6.250627     3.911278    29.085618     0.070393
C     -3.997023     5.671953    29.589319    -0.042105
C      6.387038     5.670887    30.480162    -0.111710
C      4.870528     8.342897    28.809623     0.563950
C      5.441370     8.192445    27.400092    -0.057509
C      0.050437    -2.678473    26.706567    -0.102793
C      0.511237    -2.795253    25.383623    -0.240252
C     -5.095145     7.988017    24.838293     0.274070
C      5.991576     6.803478    25.515584    -0.202081
C      5.522752     6.942526    26.811886    -0.096266
C     -4.715728     8.973969    22.664885    -0.068238
C     -4.505962     8.387771    21.251192    -0.041985
C     -3.353960     8.712110    20.529359     0.090520
C     -3.264553     8.290116    19.177275    -0.058642
C     -4.291613     7.521405    18.596146     0.090236
C      6.039718     7.174083    19.372512    -0.057080
C      5.922800     7.617008    20.688379     0.103794
C     -2.182470     9.517836    21.188750    -0.506461
C     -1.993339     8.641592    18.363861    -0.049527
C     -4.202205     7.108096    17.102110    -0.510529
C      4.992025     6.245425    18.799292    -0.051507
C      4.655025     7.301168    21.506373    -0.514811
C      4.326024    -1.628269    16.909372     0.250806
C      3.803326    -0.793714    15.785410    -0.206575
C      4.653860     0.101533    15.044429    -0.120575
C      6.041993     0.053768    15.556455    -0.045703
C      6.476428    -0.713689    16.576346    -0.102941
C      5.576604    -1.554279    17.238234    -0.241868
C      7.059883     1.075338    14.957009     0.563401
C      2.863402     6.588898    17.670335     0.262814
C      2.014018     7.446515    16.985551    -0.231903
C      0.900989     6.913446    16.323247    -0.092574
C      0.637343     5.551163    16.414829    -0.058066
C      1.476411     4.675446    17.132082    -0.082849
C      2.655924     5.200881    17.776487    -0.267391
C     -0.579997     4.986582    15.689666     0.564270
C      5.473454     2.297089    35.551309     0.076815
C      5.318712     4.260058    34.401122    -0.121797
C      4.075007     3.666704    34.555978    -0.029532
C      7.660540     3.543610    35.266988    -0.162511
C     -3.005503     3.500606    33.952370    -0.055790
C     -2.645577     2.224203    33.449917     0.089118
C     -1.812239     2.194812    32.271840    -0.050859
C     -1.344559     3.416286    31.716519     0.094272
C     -1.730849     4.619595    32.226049    -0.042987
C     -2.563040     4.728160    33.385810     0.086860
C     -2.939013     6.079439    33.972767    -0.515661
C      8.354027     0.921918    34.102647    -0.512594
C     -0.323232     3.342067    30.551346    -0.516847
C     -1.255144     5.899460    31.558332    -0.160418
C      1.001864     6.891160    31.225307     0.062644
C      2.003704     6.484572    33.175171    -0.038835
C      0.759999     5.909463    33.231786    -0.110343
C     -1.398439     0.879076    31.690294    -0.143301
C      0.519272     1.138103    33.356670     0.071425
C      1.734314    -0.622572    32.852969    -0.042883
C      0.655673    -0.621506    31.962126    -0.112788
N      7.258197     4.816684    14.432078    -0.276890
N      5.287760     5.686213    14.221439     0.065988
N     -1.612792     2.799136    12.887672    -0.280093
N      0.077956     2.843007    11.486051     0.071224
N     -0.129506     8.506812    11.182581     0.061847
N     -2.132037     9.410259    11.099325    -0.292024
N      1.526845     4.899807     6.382018    -0.277255
N     -0.443595     4.030278     6.592657     0.064340
N      4.118566     6.917355     7.926424    -0.279598
N      5.809315     6.873484     9.328045     0.069839
N      5.601827     1.209679     9.631515     0.060416
N      3.599291     0.306232     9.714771    -0.292488
N     -1.526819     2.566252    27.196114    -0.276890
N      0.443618     1.696723    27.406753     0.065988
N      7.344170     4.583800    28.740520    -0.280093
N      5.653422     4.539929    30.142141     0.071224
N      5.860884    -1.123876    30.445611     0.061847
N      7.863415    -2.027323    30.528867    -0.292024
N      4.204533     2.483129    35.246174    -0.277255
N      6.174973     3.352658    35.035535     0.064340
N      1.612812     0.465581    33.701768    -0.279598
N     -0.077937     0.509452    32.300147     0.069839
N      0.129551     6.173257    31.996677     0.060416
N      2.132087     7.076704    31.913421    -0.292488
O     -4.135717     9.773324     8.441365    -0.562352
O      0.575429    -0.344156     8.658664    -0.595506
O      4.624077    10.119957     2.727063    -0.219213
O      2.417511     7.464762    38.447798    -0.207031
O      3.593564    -0.777350    36.512087    -0.511312
O      4.739834    -0.836067    34.606765    -0.653532
O     -3.979828     4.831129    39.045163    -0.222888
O      1.119923     3.280555    35.614167    -0.572785
O      0.910151     1.467079    36.849692    -0.572319
O      1.595611    -0.056833    12.372731    -0.561532
O     -5.155896    10.060647    12.155432    -0.595528
O     10.355407    -0.403466    18.087033    -0.218755
O      8.148834    -2.415381    23.994490    -0.207060
O     -2.137773     5.826731    25.930201    -0.512699
O     -0.991503     5.885448    27.835523    -0.654064
O      1.751507     0.218252    23.397125    -0.221384
O      6.851267     1.768826    26.828121    -0.573861
O      6.641503     3.582302    25.592596    -0.571056
O      9.867095    -2.390388    33.186827    -0.562352
O      5.155949     7.727092    32.969528    -0.595506
O      1.107301    -2.737021    38.901129    -0.219213
O      3.313867    -0.081826     3.180394    -0.207031
O      2.137814     8.160286     5.116105    -0.511312
O      0.991544     8.219003     7.021427    -0.653532
O      9.711206     2.551807     2.583029    -0.222888
O      4.611455     4.102381     6.014025    -0.572785
O      4.821227     5.915857     4.778500    -0.572319
O      4.135767     7.439769    29.255461    -0.561532
O     10.887274    -2.677711    29.472760    -0.595528
O     -4.624029     7.786402    23.541159    -0.218755
O     -2.417456     9.798317    17.633702    -0.207060
O      7.869151     1.556205    15.697991    -0.512699
O      6.722881     1.497488    13.792669    -0.654064
O      3.979871     7.164684    18.231067    -0.221384
O     -1.119889     5.614110    14.800071    -0.573861
O     -0.910125     3.800634    16.035596    -0.571056

The following XYZ coordinates are in angstroms. Other properties are in atomic units.
The sperically averaged electron density of each atom fit to a function of the form exp(a - br)
eigen_1, eigen_2 and eigen_3 are the three eigenvalues of traceless quadrupole moment tensor
  atom number  atomic symbol              X              Y              Z     net charge C6 coefficient C8 coefficient C10 coefficient fluctuating dipole atomic polarizability isotropic forcefield polarizability              a              b squared Pearson coefficient          <r^3>          <r^4>         wp_QDO          m_QDO          q_QDO       dipole_x       dipole_y       dipole_z         dipole            Qxy            Qxz            Qyz     Q(x^2-y^2)  Q(3z^2 - R^2)        eigen_1        eigen_2        eigen_3 static polarizability      alpha(xx)      alpha(xy)      alpha(xz)      alpha(yy)      alpha(yz)      alpha(zz) atomic spin moment
            1             Cd       8.815974       3.286564      14.771764       0.839935     161.270101 0.43085910E+04  0.16348015E+06                                22.292265                           20.174990       0.930571       1.995085                    0.998138      79.501280     213.071413       0.455673       0.354260      -1.218209       0.029048      -0.046900       0.086584       0.102666       0.049588       0.009800      -0.030254      -0.027571       0.032347      -0.066080       0.011301       0.054779             24.453368      30.861504       0.252264      -0.411420      25.456086       1.215394      17.042514           0.000001
            2             Cd       3.084629       6.429927       6.042332       0.839192     161.299077 0.43089869E+04  0.16349542E+06                                22.291622                           20.172997       0.933491       1.995795                    0.998111      79.514866     213.093067       0.455805       0.354158      -1.218323       0.030000       0.046943      -0.087529       0.103755      -0.049194      -0.011451      -0.031338      -0.026831       0.033049      -0.067019       0.012640       0.054379             24.454074      30.866190      -0.246707       0.409731      25.453423       1.215121      17.042609           0.000001
            3             Cd      -3.084596       4.096372      26.856428       0.839935     161.270101 0.43085910E+04  0.16348015E+06                                22.292265                           20.174990       0.930572       1.995085                    0.998138      79.501280     213.071414       0.455673       0.354260      -1.218209      -0.029048       0.046900      -0.086584       0.102666       0.049588       0.009800      -0.030254      -0.027571       0.032347      -0.066080       0.011301       0.054779             24.453368      30.861504       0.252264      -0.411420      25.456086       1.215394      17.042514           0.000001
            4             Cd       2.646749       0.953009      35.585860       0.839192     161.299080 0.43089869E+04  0.16349542E+06                                22.291622                           20.172997       0.933491       1.995795                    0.998111      79.514867     213.093070       0.455805       0.354158      -1.218323      -0.030000      -0.046943       0.087529       0.103755      -0.049194      -0.011451      -0.031338      -0.026831       0.033049      -0.067019       0.012640       0.054379             24.454074      30.866190      -0.246707       0.409731      25.453423       1.215121      17.042609           0.000001
            5             Cd       2.001502      -1.166777      10.407048       0.812355     180.356871 0.49452499E+04  0.19371491E+06                                23.885714                           21.538643       1.090551       2.027651                    0.998507      80.751098     218.056729       0.444479       0.351787      -1.223491      -0.078450      -0.000268       0.000102       0.078450       0.000645      -0.002686       0.037406       0.032186       0.191370      -0.059395      -0.015820       0.075215             26.478547      25.793654      -0.004930       0.004371      23.278695      -0.696853      30.363293           0.000001
            6             Cd       9.461198      -3.500332      31.221144       0.812355     180.356871 0.49452499E+04  0.19371491E+06                                23.885714                           21.538643       1.090551       2.027651                    0.998507      80.751098     218.056729       0.444479       0.351787      -1.223491       0.078450       0.000268      -0.000102       0.078450       0.000645      -0.002686       0.037406       0.032186       0.191370      -0.059395      -0.015820       0.075215             26.478547      25.793654      -0.004937       0.004379      23.278695      -0.696853      30.363293           0.000001
            7              H       0.027513       0.486821       6.298345       0.099874       1.011338 0.71712927E+01  0.69427685E+02                                 1.733388                            1.615202      -1.269200       2.264549                    0.994375       3.847010      11.173545       0.463749       1.364231      -0.688399       0.001439       0.031046       0.013761       0.033990      -0.004834       0.007644       0.000927      -0.017669       0.003646      -0.014417       0.004776       0.009641              1.801798       1.409382       0.006291       0.042769       2.276199       0.426470       1.719814           0.000000
            8              H      10.737113       0.293070       4.071237       0.126921       0.933172 0.66957427E+01  0.64109815E+02                                 1.687075                            1.596067      -1.297628       2.267412                    0.994333       3.773371      11.117742       0.448379       1.426708      -0.676610      -0.004359       0.028835      -0.014292       0.032476       0.002074       0.005323       0.003532      -0.022093       0.004990      -0.013748       0.001634       0.012114              1.732282       1.408449      -0.165892       0.158738       1.903031      -0.308290       1.885364          -0.000000
            9              H       5.406976       8.302838       4.296029       0.141967       1.026697 0.72889279E+01  0.70450993E+02                                 1.727968                            1.613867      -1.133515       2.357140                    0.996768       3.506527       9.988346       0.472911       1.339995      -0.695448      -0.005323      -0.033563      -0.014780       0.037057      -0.001320       0.007056       0.004986      -0.008970       0.014478      -0.011098       0.000901       0.010197              1.773133       1.374791       0.049267       0.039531       2.343810       0.212718       1.600799          -0.000000
           10              H       6.202488       8.523413       6.477347       0.111031       0.998972 0.71072155E+01  0.68768653E+02                                 1.740609                            1.625789      -1.224630       2.301989                    0.993945       3.736351      10.908843       0.453895       1.394633      -0.683466       0.011580      -0.030784       0.017542       0.037276      -0.005438       0.002995      -0.001157      -0.021973       0.003480      -0.013329       0.001340       0.011989              1.818653       1.469568      -0.184102       0.171894       2.193028      -0.473663       1.793363           0.000000
           11              H       9.758197      -0.094118       2.064758       0.090413       1.027363 0.78437891E+01  0.77906793E+02                                 1.781497                            1.709332      -1.254471       2.266629                    0.993231       4.020845      11.952440       0.441467       1.396876      -0.682167      -0.025705       0.020643       0.004116       0.033224      -0.006143      -0.006545      -0.005092       0.009344       0.016425      -0.013508       0.003016       0.010492              1.821306       2.005390      -0.388137      -0.024008       1.734456       0.153999       1.724071          -0.000000
           12              H       5.584655      11.732738       1.927385       0.093495       1.051851 0.84529684E+01  0.85852342E+02                                 1.824440                            1.785911      -1.534746       2.133144                    0.990286       4.260266      12.958648       0.426208       1.414952      -0.677520       0.031119       0.013608       0.000741       0.033973       0.002750       0.003630      -0.003033       0.010104      -0.008708      -0.007719      -0.000275       0.007994              1.840650       2.129211       0.255446       0.004611       1.655698       0.063586       1.737040          -0.000000
           13              H       2.250156      11.790305       1.327939       0.165805       0.836040 0.57127674E+01  0.52046004E+02                                 1.529507                            1.442993      -0.800069       2.523336                    0.999387       3.231276       8.988139       0.491872       1.366826      -0.690782       0.004864      -0.007562       0.017931       0.020059      -0.001465      -0.000237      -0.003795      -0.004138       0.023086      -0.006543      -0.002489       0.009032              1.582851       1.410618      -0.009845       0.038081       1.167117      -0.012108       2.170817          -0.000000
           14              H       7.968871       0.722918       0.108233       0.170369       0.944070 0.72547097E+01  0.69300270E+02                                 1.588884                            1.575295      -0.791450       2.526137                    0.999774       3.158032       8.638940       0.499869       1.282730      -0.710566       0.005755       0.013195      -0.007810       0.016377      -0.000372      -0.000200      -0.004268      -0.007632      -0.001345      -0.003773      -0.002850       0.006623              1.560154       1.390215       0.085588      -0.012856       1.855238      -0.150611       1.435010          -0.000000
           15              H       1.342309      11.485943       0.087419       0.161938       0.956331 0.67703365E+01  0.63168429E+02                                 1.559916                            1.483997      -0.831907       2.495785                    0.999818       3.102773       8.218415       0.538182       1.219796      -0.724084      -0.008574      -0.011683      -0.005050       0.015346       0.005097       0.001584       0.001753      -0.001649      -0.009946      -0.003852      -0.003492       0.007344              1.586115       1.976250       0.215390       0.206018       1.246643       0.119880       1.535451          -0.000000
           16              H       1.246021       6.509928      39.763249       0.086437       1.152897 0.88667445E+01  0.89046354E+02                                 1.796153                            1.720237      -0.956263       2.409465                    0.997651       3.672755      10.297800       0.487316       1.251537      -0.715034      -0.023262       0.007525       0.021588       0.032616       0.000533      -0.007550      -0.004753      -0.007197      -0.017509      -0.011944       0.002601       0.009344              1.822593       2.026755      -0.196562      -0.235973       1.439319       0.105786       2.001705          -0.000000
           17              H       1.744646       5.584480      38.581008       0.094209       1.091181 0.83499395E+01  0.83087476E+02                                 1.773121                            1.702751      -0.903727       2.436132                    0.997357       3.665422      10.425809       0.472719       1.302118      -0.703889      -0.004587      -0.028241      -0.021396       0.035727       0.004520      -0.002129       0.000111      -0.018394       0.020650      -0.013901       0.006551       0.007350              1.802582       1.675622       0.130629       0.209566       1.908874       0.481302       1.823250          -0.000000
           18              H       4.264147       5.559289      37.365465       0.168912       0.883754 0.67473999E+01  0.64525892E+02                                 1.622597                            1.597876      -1.160009       2.351565                    0.995719       3.526398      10.277875       0.451365       1.418995      -0.679657       0.000706       0.015791      -0.005628       0.016779       0.001512       0.001172      -0.006364       0.002416      -0.003946      -0.007683       0.002214       0.005469              1.618454       1.378931       0.022826      -0.057140       1.815512      -0.300540       1.660918           0.000000
           19              H       4.923249       4.176234      37.706816       0.148909       0.949237 0.69388528E+01  0.66610137E+02                                 1.674649                            1.596633      -1.253503       2.291239                    0.995217       3.629211      10.488059       0.463126       1.377698      -0.686877       0.012280      -0.005713       0.001971       0.013687      -0.000334      -0.001284      -0.001841       0.004685      -0.004571      -0.003590       0.000149       0.003441              1.710910       1.892403      -0.443581      -0.104991       1.646547       0.216598       1.593781          -0.000000
           20              H       3.364322       4.334514      37.756770       0.170046       0.919606 0.67157118E+01  0.63543839E+02                                 1.618096                            1.556651      -0.888241       2.481889                    0.998967       3.282814       9.227862       0.478413       1.353074      -0.694320      -0.015191      -0.008313       0.001397       0.017373       0.005662      -0.000625      -0.002545       0.003043      -0.009424      -0.005569      -0.002255       0.007823              1.643560       2.021842       0.301497       0.155410       1.492544       0.198829       1.416294          -0.000000
           21              H       6.092443       3.340585      38.926522       0.094702       1.201581 0.92355070E+01  0.92851903E+02                                 1.788475                            1.711637      -0.904113       2.432213                    0.998019       3.517408       9.579101       0.512132       1.189580      -0.730777      -0.021500      -0.021383      -0.020282       0.036481       0.012713      -0.002366       0.000411      -0.002333      -0.004475      -0.012399      -0.001225       0.013624              1.814762       1.705044       0.059427       0.282656       1.694492       0.382646       2.044751          -0.000000
           22              H       6.857005       3.354337      40.308578       0.101388       1.178771 0.91172766E+01  0.90928174E+02                                 1.737865                            1.679539      -0.892447       2.447285                    0.998122       3.396270       9.067830       0.529330       1.160236      -0.738915       0.009004      -0.021121       0.031533       0.039006       0.003261       0.000423      -0.011337      -0.000087      -0.001887      -0.012024       0.000427       0.011597              1.746149       1.556119      -0.232961       0.142636       1.662298      -0.202572       2.020030          -0.000001
           23              H      -3.923660       9.460602       0.095745       0.156832       1.038187 0.76870978E+01  0.74432693E+02                                 1.678465                            1.606927      -1.061665       2.386173                    0.998363       3.308328       9.084309       0.502162       1.259683      -0.714451       0.008952      -0.001357      -0.011700       0.014794      -0.004333       0.000298       0.000954       0.009812       0.003383      -0.007228       0.001246       0.005982              1.697504       1.777800      -0.097312      -0.399862       1.396634       0.175002       1.918077          -0.000000
           24              H      -4.440626      10.384030       1.253009       0.167845       0.928907 0.69183955E+01  0.66609467E+02                                 1.675970                            1.616343      -1.330023       2.272437                    0.993620       3.595743      10.532512       0.449244       1.416096      -0.679666       0.000295       0.012124       0.010546       0.016072      -0.003316       0.001795       0.002246       0.001227       0.004619      -0.005344       0.002585       0.002758              1.691915       1.462590       0.109209       0.084758       1.816923       0.434121       1.796232          -0.000000
           25              H       6.650679       8.862304       1.240520       0.173614       0.892067 0.63626794E+01  0.58297189E+02                                 1.475864                            1.430295      -0.759663       2.539225                    0.999956       2.970994       7.731717       0.554442       1.205708      -0.728099      -0.007162      -0.012238       0.010386       0.017577       0.005418       0.002122      -0.006049      -0.004998      -0.003919      -0.009075       0.000512       0.008563              1.487297       1.190788       0.048084      -0.074629       1.660978      -0.376730       1.610125          -0.000001
           26              H       8.559200      -3.188827      36.374714       0.119716       0.984260 0.71862486E+01  0.69743093E+02                                 1.714524                            1.628004      -1.341529       2.245495                    0.993084       3.814781      11.163616       0.456317       1.383057      -0.684723       0.035544       0.000463      -0.010354       0.037024      -0.002870      -0.002861      -0.009740       0.008318       0.002117      -0.012951       0.004696       0.008255              1.738250       2.307642      -0.070713      -0.198982       1.413083      -0.069780       1.494026           0.000000
           27              H       7.093124      -1.697656      35.155008       0.136315       0.908770 0.63271767E+01  0.59454183E+02                                 1.635375                            1.537341      -1.079714       2.384854                    0.996847       3.512254      10.098187       0.465341       1.400754      -0.682870       0.014879       0.023051      -0.031995       0.042147       0.001089      -0.009193      -0.010535       0.008988       0.000073      -0.014505      -0.000433       0.014938              1.684025       1.475304       0.129347      -0.179817       1.760802      -0.476125       1.815971           0.000000
           28              H       4.094479      -3.018806      37.652700       0.120403       1.025119 0.72783760E+01  0.70256987E+02                                 1.719634                            1.607663      -1.040916       2.393065                    0.996986       3.536034      10.034729       0.476501       1.331641      -0.697196      -0.036717       0.003293       0.012413       0.038898      -0.000233      -0.003382      -0.010342       0.016988      -0.002674      -0.015604       0.004875       0.010730              1.761546       2.338138      -0.026941      -0.246864       1.452418      -0.117888       1.494083          -0.000000
           29              H      -0.155865       7.635543      38.751684       0.112994       0.981943 0.70185555E+01  0.67068484E+02                                 1.656624                            1.564683      -1.033991       2.380233                    0.997186       3.605226      10.146124       0.490004       1.308086      -0.701020      -0.011768      -0.013438       0.019987       0.026805      -0.001374      -0.003211      -0.010650       0.009906      -0.005052      -0.014122       0.005411       0.008710              1.693504       1.620528       0.086014      -0.171345       1.601174      -0.407863       1.858811          -0.000000
           30              H      -2.181328       6.028360      37.781747       0.132858       0.904355 0.64305980E+01  0.60483689E+02                                 1.612954                            1.535570      -1.011770       2.411814                    0.997406       3.482740       9.917209       0.473587       1.375053      -0.688168      -0.003086       0.034695      -0.000952       0.034845      -0.002925      -0.010219      -0.001029      -0.016667      -0.027262      -0.017221       0.003816       0.013405              1.635752       1.458741      -0.103065      -0.058031       2.073955       0.091466       1.374559          -0.000000
           31              H      -0.341567       5.134395      36.641135       0.115649       0.994664 0.73020457E+01  0.70745354E+02                                 1.701798                            1.623979      -1.073742       2.372551                    0.997154       3.608166      10.354863       0.466772       1.354402      -0.692260       0.021437       0.024299      -0.022421       0.039404       0.001959      -0.007211      -0.010318      -0.006328      -0.016752      -0.013846      -0.000282       0.014128              1.726845       1.825340       0.291591      -0.283754       1.709756      -0.163501       1.645439           0.000000
           32              H      -1.273493       1.436657      38.002376       0.125166       1.001082 0.70109043E+01  0.66182369E+02                                 1.615533                            1.519811      -0.898102       2.462136                    0.999221       3.249481       8.741720       0.525172       1.235482      -0.719639       0.009909      -0.041562       0.005172       0.043039       0.000954      -0.007504      -0.005532      -0.019694      -0.023050      -0.014841      -0.000572       0.015413              1.652773       1.433739      -0.268172      -0.054713       2.185479      -0.042142       1.339100          -0.000000
           33              H       8.215333       2.316790      39.051407       0.134872       1.030431 0.74610027E+01  0.70792392E+02                                 1.579552                            1.515827      -1.027351       2.396444                    0.998565       3.179918       8.288902       0.558964       1.154870      -0.739562      -0.018307      -0.028412       0.018129       0.038355       0.002670      -0.011714      -0.008053      -0.019342      -0.041550      -0.022043       0.001955       0.020088              1.584716       1.661548       0.106167      -0.316471       1.569494      -0.161811       1.523106          -0.000000
           34              H       5.636223       3.914313      15.215104       0.121386       1.126844 0.83212224E+01  0.82485090E+02                                 1.794045                            1.695993      -0.997153       2.420586                    0.998158       3.431423       9.647500       0.476678       1.296261      -0.706779      -0.013289      -0.048727       0.027309       0.057417       0.001431      -0.003778      -0.020436      -0.000286      -0.031044      -0.024582       0.004474       0.020107              1.808822       1.622977       0.237217      -0.152627       2.149502      -0.361893       1.653988           0.000000
           35              H       5.931968       7.395037      13.166997       0.144864       0.863162 0.59557270E+01  0.55196267E+02                                 1.583055                            1.495037      -1.093971       2.377813                    0.997496       3.492686      10.015769       0.469603       1.407345      -0.681172      -0.003225       0.038272      -0.020888       0.043720       0.000635      -0.005392      -0.012707       0.011382      -0.027539      -0.019023       0.005623       0.013400              1.612933       1.404068      -0.163728       0.057680       1.971175      -0.219244       1.463554           0.000000
           36              H      -3.272583       6.351487      13.425092       0.117578       1.017710 0.70868438E+01  0.68145708E+02                                 1.722840                            1.596536      -1.127837       2.345027                    0.996997       3.608837      10.316361       0.472264       1.348763      -0.693014       0.041118       0.017088      -0.012010       0.046118       0.000904      -0.004322      -0.007169       0.003334      -0.032577      -0.014418       0.004720       0.009698              1.784719       2.306117       0.325463      -0.260431       1.524390      -0.116522       1.523650           0.000000
           37              H       3.653182       6.729457      14.890404       0.114642       0.953707 0.72215471E+01  0.70205035E+02                                 1.693474                            1.640052      -1.183071       2.310051                    0.995232       3.817949      11.199825       0.451078       1.396743      -0.682714      -0.006163       0.028031       0.011128       0.030782       0.004785       0.004718       0.007728      -0.003370      -0.015099      -0.009783      -0.002520       0.012303              1.724070       1.472304      -0.147418      -0.045301       2.020794       0.291578       1.679111           0.000000
           38              H       3.478945       5.179423      15.044429       0.114796       1.064900 0.85784934E+01  0.87072957E+02                                 1.812215                            1.778114      -1.504999       2.155189                    0.991063       4.082457      12.240453       0.436611       1.382101      -0.684453      -0.017029      -0.018815       0.013304       0.028653      -0.000243      -0.000459      -0.005478       0.003623      -0.021742      -0.009844       0.004390       0.005453              1.817865       1.679777       0.207884      -0.191335       1.890660      -0.178273       1.883157           0.000000
           39              H       3.089221       8.321511      14.103631       0.166569       0.856903 0.61767991E+01  0.57575443E+02                                 1.570458                            1.513626      -1.015961       2.417566                    0.997850       3.379573       9.613302       0.472419       1.390930      -0.685471       0.000938      -0.003365       0.014450       0.014866      -0.000999       0.001976       0.000180      -0.001300       0.009443      -0.003298      -0.000502       0.003801              1.586176       1.328935      -0.025076       0.179455       1.399029      -0.065051       2.030563           0.000000
           40              H       2.224934       9.037585      13.004647       0.171427       0.887247 0.63760352E+01  0.59128240E+02                                 1.537195                            1.484214      -0.844662       2.502795                    0.999594       3.123882       8.492761       0.509786       1.295608      -0.706925      -0.013309       0.008416      -0.002134       0.015891      -0.001520       0.003516       0.000152      -0.002942      -0.014039      -0.006448       0.001774       0.004674              1.557670       1.733645      -0.358055       0.169898       1.597235      -0.047500       1.342130           0.000000
           41              H       3.739156       8.734873      12.738227       0.173889       0.897246 0.65665556E+01  0.62132231E+02                                 1.616655                            1.558378      -1.083343       2.388048                    0.997228       3.413928       9.773880       0.466753       1.386881      -0.686189       0.012166       0.004377      -0.007419       0.014907      -0.001444      -0.002268      -0.002151      -0.001587       0.000716      -0.004002       0.001285       0.002717              1.645277       2.006120       0.304324      -0.217468       1.478155      -0.082881       1.451556           0.000000
           42              H       4.001639       3.053999      13.000484       0.175022       0.807787 0.57723673E+01  0.53061179E+02                                 1.527627                            1.477015      -1.005689       2.428594                    0.997541       3.353891       9.567216       0.470149       1.417253      -0.680224       0.013949      -0.002496      -0.006921       0.015771      -0.001068      -0.004751      -0.001659       0.004937      -0.008552      -0.006072      -0.000281       0.006353              1.553067       2.009456      -0.143601      -0.209915       1.331574       0.031013       1.318170           0.000000
           43              H       2.519511       2.541753      13.033787       0.172789       0.849063 0.59500365E+01  0.55225741E+02                                 1.588375                            1.505469      -1.181762       2.342176                    0.996757       3.462667       9.993357       0.461986       1.428419      -0.677474      -0.011907      -0.011454      -0.004867       0.017223       0.000208       0.002471      -0.001505      -0.000436      -0.003101      -0.003363       0.000799       0.002564              1.636977       1.679136       0.420147       0.191826       1.848299       0.110702       1.383495           0.000000
           44              H       3.096087       3.355484      14.245167       0.166973       0.894316 0.66410676E+01  0.62516567E+02                                 1.571385                            1.535585      -0.831403       2.503851                    0.999465       3.254319       9.055275       0.488661       1.331500      -0.698739      -0.004208       0.001871       0.013158       0.013941      -0.001490      -0.000658      -0.000728      -0.003196       0.010587      -0.004052       0.000363       0.003689              1.569837       1.310166       0.047886       0.029811       1.453818       0.127111       1.945526           0.000000
           45              H      -0.267063       6.429688       9.782625       0.160871       0.857287 0.63027584E+01  0.59213897E+02                                 1.585796                            1.540214      -1.070768       2.385554                    0.997683       3.491928      10.064560       0.461902       1.411442      -0.681039      -0.008081       0.011983       0.002477       0.014664      -0.002090       0.000612      -0.002459       0.007138      -0.009861      -0.005220      -0.000735       0.005955              1.608176       1.641337      -0.355229       0.057359       1.876637       0.085635       1.306556           0.000000
           46              H      -0.186828       4.865202       9.807602       0.154742       0.963846 0.74823751E+01  0.73696595E+02                                 1.732289                            1.691803      -1.404791       2.221361                    0.993998       3.829946      11.464258       0.433517       1.434470      -0.675348      -0.007354      -0.011354       0.004882       0.014382       0.003871       0.000916      -0.001772      -0.000727      -0.011442      -0.005013      -0.000834       0.005847              1.749412       1.706132       0.356280       0.062671       2.092105      -0.082480       1.450000           0.000000
           47              H       0.793234       5.685127       8.900107       0.169994       0.849574 0.63932660E+01  0.60848373E+02                                 1.628066                            1.591914      -1.395727       2.241305                    0.992722       3.712030      11.104570       0.432944       1.486442      -0.665987       0.011011       0.004066      -0.012025       0.016804       0.000504      -0.001953       0.000338       0.009863       0.005324      -0.005871       0.000696       0.005175              1.632057       1.492633       0.010312      -0.298806       1.360822       0.053501       2.042716           0.000000
           48              H       1.834056       8.971395      10.994006       0.119028       0.995364 0.74467775E+01  0.71469567E+02                                 1.626161                            1.577544      -0.729380       2.531515                    0.999580       3.327229       9.068491       0.509246       1.253216      -0.716030       0.025141       0.022962       0.008574       0.035112       0.007246       0.000388       0.001088      -0.004399      -0.034034      -0.011406      -0.001888       0.013294              1.650288       1.706950       0.306198       0.154680       1.779014       0.109141       1.464900           0.000000
           49              H       1.284990       8.134031       9.778462       0.136536       0.950504 0.71458761E+01  0.69355943E+02                                 1.702022                            1.642207      -1.275078       2.289543                    0.993353       3.700221      10.881058       0.445909       1.415245      -0.679792       0.003597      -0.009687      -0.036160       0.037608      -0.001869      -0.000502       0.005151      -0.000905       0.015974      -0.005675      -0.002416       0.008091              1.720271       1.538094       0.000437      -0.092388       1.480120       0.060627       2.142599           0.000000
           50              H      -0.835606       9.533405       9.549507       0.122627       1.033499 0.74485228E+01  0.72275065E+02                                 1.727765                            1.628162      -1.050647       2.395101                    0.997559       3.489691       9.910728       0.472967       1.334617      -0.697202       0.003369       0.018040      -0.052057       0.055197      -0.006472      -0.001992      -0.014106       0.019297       0.028212      -0.022552       0.006498       0.016054              1.754512       1.435478      -0.000304      -0.092983       1.653574      -0.358198       2.174482           0.000001
           51              H      -2.643275       8.814540      13.037950       0.132625       0.939919 0.64033803E+01  0.59827008E+02                                 1.624320                            1.511861      -0.838417       2.499989                    0.999359       3.318083       9.245730       0.489748       1.338584      -0.696709      -0.030205      -0.000502       0.037432       0.048101      -0.008041      -0.008388      -0.011596       0.014225       0.034949      -0.022386       0.004410       0.017976              1.675158       1.878538      -0.022586      -0.497771       1.372817       0.023897       1.774119           0.000000
           52              H      -0.400027       7.772322      13.133695       0.137051       0.954016 0.67471860E+01  0.64261079E+02                                 1.664660                            1.569263      -1.291762       2.279073                    0.995935       3.575946      10.263586       0.469873       1.368675      -0.688618       0.007814      -0.020601       0.039462       0.045197      -0.006424      -0.002417      -0.007041       0.020545       0.033079      -0.019444       0.006581       0.012862              1.694562       1.600777      -0.236025       0.274931       1.592657      -0.376838       1.890252           0.000000
           53              H       2.061002       2.534566      11.077262       0.129472       0.912630 0.67202243E+01  0.64188177E+02                                 1.652909                            1.589885      -1.083753       2.373035                    0.995641       3.646806      10.615334       0.454628       1.410518      -0.680814       0.026719      -0.019440       0.006753       0.033725      -0.000568       0.001154      -0.004337       0.009080      -0.026152      -0.010571       0.001509       0.009062              1.691983       1.801045      -0.379165       0.132423       1.807350      -0.074872       1.467554           0.000000
           54              H       1.313636       3.284618       9.911673       0.115935       0.956089 0.71526128E+01  0.69216815E+02                                 1.683467                            1.622331      -1.117494       2.341064                    0.995724       3.747328      10.889426       0.458684       1.379894      -0.686288       0.003712       0.005055      -0.028343       0.029028       0.006592      -0.003679       0.001051       0.001033      -0.000192      -0.007978       0.000731       0.007248              1.703027       1.398201      -0.049994       0.091121       1.463131      -0.060683       2.247750           0.000000
           55              H      -0.209754       4.247267      12.954693       0.107755       1.054888 0.77813445E+01  0.76943978E+02                                 1.781133                            1.684025      -1.407518       2.198797                    0.995311       3.930251      11.564506       0.453224       1.366702      -0.687580       0.010443       0.041821       0.027414       0.051084       0.005947       0.001055       0.008416      -0.011759      -0.001687      -0.009147      -0.004335       0.013482              1.821034       1.631831       0.337138       0.086758       2.161369       0.415416       1.669902           0.000000
           56              H       9.041783       1.084458      12.059687       0.119135       1.047759 0.74296991E+01  0.71695127E+02                                 1.712079                            1.602767      -0.984565       2.418384                    0.998263       3.419333       9.530554       0.489538       1.296585      -0.705704      -0.032759      -0.034225      -0.000191       0.047377       0.011775      -0.005532       0.013994      -0.013452      -0.013643      -0.021105       0.000974       0.020131              1.769795       2.097006       0.479938       0.033626       1.794910      -0.044976       1.417468           0.000000
           57              H      -0.471112       1.093107      10.477816       0.142225       0.959214 0.66542781E+01  0.63215015E+02                                 1.683093                            1.567908      -1.122681       2.363764                    0.997263       3.516076      10.109229       0.465388       1.385389      -0.685901       0.004525      -0.034715      -0.027272       0.044378       0.016031      -0.008051       0.008673       0.000154      -0.018082      -0.021856       0.002803       0.019053              1.737845       1.447602      -0.154001      -0.123410       1.879269       0.486029       1.886663           0.000001
           58              H       5.758886       9.229670      14.515751       0.099714       1.011579 0.71738989E+01  0.69450235E+02                                 1.732725                            1.614809      -1.256014       2.269819                    0.994494       3.845859      11.165264       0.464162       1.363070      -0.688635       0.001711      -0.031090      -0.014034       0.034153       0.004783      -0.007467       0.000749      -0.017579       0.003417      -0.014182       0.004531       0.009652              1.800995       1.409102      -0.006159      -0.042639       2.274748       0.425785       1.719135           0.000000
           59              H       5.005787       9.423421      16.742859       0.125803       0.937800 0.67344971E+01  0.64563121E+02                                 1.691187                            1.599455      -1.299733       2.266143                    0.994358       3.782071      11.144356       0.448494       1.424526      -0.676983      -0.003920      -0.029458       0.014020       0.032859      -0.001880      -0.005211       0.003645      -0.022417       0.006378      -0.013979       0.001847       0.012132              1.736692       1.411278       0.166843      -0.159531       1.908661      -0.310330       1.890137          -0.000000
           60              H      -0.324387       1.413653      16.518067       0.141971       1.027034 0.72942113E+01  0.70536887E+02                                 1.730685                            1.616275      -1.144386       2.352374                    0.996470       3.510015      10.010972       0.471612       1.343022      -0.694839      -0.005550       0.033434       0.014815       0.036988       0.001724      -0.007567       0.004943      -0.008893       0.014133      -0.011625       0.001372       0.010253              1.776007       1.376747      -0.049296      -0.039632       2.348007       0.213066       1.603266          -0.000000
           61              H       0.471123       1.193078      14.336749       0.111185       0.999945 0.71162773E+01  0.68885757E+02                                 1.742375                            1.627295      -1.229205       2.300020                    0.993855       3.739997      10.925698       0.453439       1.395440      -0.683293       0.011144       0.030900      -0.017604       0.037268       0.005602      -0.003358      -0.001072      -0.022078       0.003266      -0.013551       0.001405       0.012146              1.820591       1.470898       0.184440      -0.172222       2.195556      -0.474488       1.795320           0.000000
           62              H       4.026874       9.810609      18.749338       0.090374       1.029512 0.78618653E+01  0.78100110E+02                                 1.780785                            1.708756      -1.237836       2.272248                    0.993425       4.019460      11.933812       0.442705       1.392726      -0.682947      -0.025653      -0.020674      -0.004073       0.033197       0.005964       0.006579      -0.005039       0.009602       0.016922      -0.013454       0.002803       0.010651              1.820536       2.004186       0.387660       0.023840       1.733832       0.153924       1.723590          -0.000000
           63              H      11.315978      -2.016247      18.886711       0.092726       1.051094 0.84378240E+01  0.85593021E+02                                 1.818011                            1.779907      -1.505219       2.145291                    0.990644       4.244065      12.868439       0.428847       1.407977      -0.678890       0.031374      -0.013705      -0.001645       0.034276      -0.003054      -0.002914      -0.003195       0.009895      -0.009596      -0.007719      -0.000078       0.007796              1.834063       2.121092      -0.253778      -0.004531       1.650163       0.063337       1.730936          -0.000000
           64              H       7.981478      -2.073814      19.486157       0.166333       0.835428 0.57091458E+01  0.52030635E+02                                 1.532067                            1.445132      -0.800652       2.523619                    0.999442       3.233547       9.010606       0.489940       1.371751      -0.689818       0.005054       0.007398      -0.017659       0.019802       0.001952      -0.000038      -0.004001      -0.003293       0.022680      -0.006568      -0.002464       0.009032              1.585652       1.412550       0.009906      -0.038098       1.168577      -0.012286       2.175829          -0.000000
           65              H       2.237545       8.993573      20.705863       0.170255       0.947001 0.72837764E+01  0.69650632E+02                                 1.592433                            1.578623      -0.787887       2.527449                    0.999804       3.162816       8.657811       0.499236       1.283015      -0.710495       0.005787      -0.012910       0.007837       0.016174       0.000121       0.000201      -0.004288      -0.008069      -0.001951      -0.003790      -0.003031       0.006821              1.563611       1.392793      -0.085873       0.012977       1.860172      -0.151404       1.437867          -0.000000
           66              H       7.073633      -1.769452      20.726677       0.160615       0.957973 0.67821971E+01  0.63285503E+02                                 1.559507                            1.483524      -0.828827       2.497007                    0.999823       3.104431       8.214196       0.539414       1.216886      -0.724761      -0.009275       0.011632       0.005429       0.015837      -0.005003      -0.001349       0.001871      -0.002584      -0.010475      -0.003990      -0.003411       0.007401              1.585709       1.975910      -0.215685      -0.206250       1.246354       0.119996       1.534864          -0.000000
           67              H       6.977348      -1.460547      22.679039       0.086720       1.152068 0.88579856E+01  0.88931115E+02                                 1.794807                            1.718998      -0.942989       2.414499                    0.997725       3.670785      10.288696       0.487686       1.250970      -0.715157      -0.023069      -0.007287      -0.021604       0.032435      -0.000814       0.007896      -0.004430      -0.007054      -0.016599      -0.011931       0.002610       0.009321              1.821203       2.025252       0.196484       0.235716       1.438372       0.105708       1.999987          -0.000000
           68              H       7.475978      -0.535099      23.861280       0.094748       1.091383 0.83514081E+01  0.83101971E+02                                 1.772837                            1.702476      -0.902350       2.436909                    0.997393       3.665288      10.423875       0.472956       1.301468      -0.704009      -0.004370       0.028029       0.021374       0.035519      -0.004477       0.002101       0.000071      -0.018591       0.020451      -0.013931       0.006565       0.007367              1.802308       1.675400      -0.130611      -0.209577       1.908578       0.481273       1.822945          -0.000000
           69              H       9.995480      -0.509908      25.076823       0.167397       0.887665 0.67852909E+01  0.64974119E+02                                 1.626710                            1.601779      -1.169344       2.346863                    0.995609       3.535820      10.309543       0.451093       1.417972      -0.679832       0.000619      -0.016256       0.005923       0.017313      -0.001829      -0.000993      -0.006409       0.002259      -0.003403      -0.007684       0.002007       0.005677              1.622574       1.382049      -0.023043       0.057470       1.820430      -0.301746       1.665243           0.000000
           70              H      -0.808112       0.873147      24.735472       0.148986       0.950094 0.69455932E+01  0.66682791E+02                                 1.674651                            1.596572      -1.256393       2.289622                    0.995160       3.630217      10.487360       0.463556       1.376256      -0.687142       0.011860       0.006079      -0.001898       0.013462       0.000325       0.001577      -0.002042       0.005137      -0.005174      -0.004007       0.000120       0.003887              1.710937       1.892716       0.443769       0.104881       1.646542       0.216425       1.593552          -0.000000
           71              H       9.095661       0.714867      24.685518       0.169157       0.921952 0.67383549E+01  0.63822944E+02                                 1.622072                            1.560256      -0.893783       2.479267                    0.998887       3.289116       9.255574       0.477325       1.354780      -0.693979      -0.015655       0.008741      -0.001591       0.018001      -0.005123      -0.000140      -0.002717       0.002932      -0.010205      -0.005859      -0.001398       0.007257              1.647697       2.027374      -0.302856      -0.156044       1.496181       0.199657       1.419534          -0.000000
           72              H       0.361085       1.708796      23.515766       0.095433       1.202669 0.92499630E+01  0.93076276E+02                                 1.793449                            1.716132      -0.925621       2.423821                    0.997837       3.518497       9.600505       0.509817       1.193967      -0.729770      -0.021738       0.020938       0.019852       0.036125      -0.013045       0.002902       0.000404      -0.002409      -0.004131      -0.012923      -0.001048       0.013971              1.819907       1.709805      -0.059634      -0.283720       1.699177       0.384408       2.050741          -0.000000
           73              H       1.125647       1.695044      22.133710       0.101625       1.177394 0.91036012E+01  0.90758417E+02                                 1.736619                            1.678343      -0.894199       2.446875                    0.998184       3.394361       9.061294       0.529484       1.160325      -0.738895       0.008869       0.021295      -0.031200       0.038802      -0.003396      -0.000309      -0.011277      -0.000142      -0.001733      -0.011950       0.000323       0.011628              1.744916       1.555129       0.232765      -0.142647       1.660926      -0.202297       2.018695          -0.000001
           74              H       1.807674       0.255889      20.718351       0.155702       1.041008 0.77107135E+01  0.74693273E+02                                 1.678841                            1.607214      -1.049808       2.389842                    0.998401       3.312794       9.088432       0.503309       1.256273      -0.715178       0.009050       0.001499       0.011900       0.015026       0.004329      -0.000177       0.001206       0.009991       0.003723      -0.007395       0.001392       0.006004              1.697904       1.778280       0.097320       0.400145       1.396849       0.175054       1.918583          -0.000000
           75              H       1.290704      -0.667539      19.561087       0.168471       0.927361 0.69058330E+01  0.66480972E+02                                 1.676588                            1.616869      -1.332250       2.271805                    0.993690       3.595493      10.542915       0.448188       1.419596      -0.679016       0.000328      -0.011872      -0.010312       0.015728       0.003751      -0.002261       0.002381       0.001213       0.004562      -0.005991       0.002827       0.003165              1.692556       1.463010      -0.109426      -0.084896       1.817786       0.434477       1.796873          -0.000000
           76              H       0.919316       0.854187      19.573576       0.173747       0.892496 0.63669548E+01  0.58352202E+02                                 1.477043                            1.431339      -0.772733       2.533979                    0.999939       2.971714       7.737257       0.553855       1.206659      -0.727880      -0.007116       0.012120      -0.010370       0.017466      -0.005263      -0.002050      -0.005796      -0.005090      -0.004012      -0.008763       0.000416       0.008347              1.488524       1.191569      -0.048178       0.074732       1.662504      -0.377367       1.611500          -0.000001
           77              H       2.827874       8.238208      26.067574       0.118973       0.987928 0.72178112E+01  0.70110428E+02                                 1.716906                            1.630052      -1.347094       2.242670                    0.992971       3.820631      11.177389       0.456773       1.380475      -0.685197       0.035944      -0.000631       0.010820       0.037543       0.002918       0.002336      -0.009943       0.007884       0.001793      -0.012899       0.004487       0.008412              1.740730       2.311722       0.070860       0.199571       1.414670      -0.069919       1.495798           0.000000
           78              H       1.361792       6.747037      27.287280       0.133989       0.911628 0.63502394E+01  0.59711055E+02                                 1.637319                            1.539006      -1.078492       2.384968                    0.996886       3.516808      10.106862       0.465714       1.398691      -0.683283       0.015224      -0.023707       0.032714       0.043174      -0.000878       0.008101      -0.010410       0.008975       0.000116      -0.014065       0.000211       0.013854              1.686109       1.476906      -0.129636       0.180206       1.763043      -0.477171       1.818377           0.000000
           79              H      -1.636848       8.068187      24.789588       0.120529       1.026684 0.72919490E+01  0.70419370E+02                                 1.721029                            1.608877      -1.041992       2.392239                    0.996911       3.538858      10.044315       0.476457       1.331170      -0.697272      -0.036632      -0.003232      -0.012248       0.038760      -0.000024       0.003766      -0.010435       0.017031      -0.003048      -0.015713       0.004508       0.011204              1.763013       2.340397       0.027061       0.247140       1.453476      -0.118038       1.495166          -0.000000
           80              H       5.575457      -2.586162      23.690604       0.112438       0.983819 0.70382970E+01  0.67336949E+02                                 1.662091                            1.569498      -1.055322       2.371786                    0.997030       3.614869      10.195398       0.487793       1.312457      -0.700097      -0.011548       0.013706      -0.020136       0.026956       0.001388       0.002968      -0.010271       0.009862      -0.005230      -0.013705       0.005451       0.008254              1.699238       1.625853      -0.086535       0.172350       1.606429      -0.410089       1.865433          -0.000000
           81              H       3.550002      -0.978979      24.660541       0.132163       0.905615 0.64400630E+01  0.60581109E+02                                 1.612911                            1.535486      -1.011014       2.411909                    0.997426       3.482943       9.911055       0.474270       1.372881      -0.688598      -0.003292      -0.035210       0.001269       0.035386       0.002653       0.010835      -0.000953      -0.016501      -0.026946      -0.017704       0.004511       0.013193              1.635734       1.458634       0.103102       0.057987       2.074104       0.091508       1.374463          -0.000000
           82              H       5.389768      -0.085014      25.801153       0.116605       0.994482 0.73032207E+01  0.70785079E+02                                 1.704023                            1.625993      -1.082357       2.369109                    0.997049       3.611611      10.379031       0.465505       1.357546      -0.691610       0.021158      -0.023636       0.021954       0.038578      -0.002208       0.007371      -0.010392      -0.006435      -0.017096      -0.013984      -0.000440       0.014425              1.729154       1.827839      -0.292176       0.284294       1.712118      -0.163822       1.647505           0.000000
           83              H       4.457859       3.612724      24.439912       0.125177       1.005213 0.70496479E+01  0.66675551E+02                                 1.623696                            1.526891      -0.913717       2.455828                    0.999080       3.258846       8.790668       0.522188       1.240166      -0.718573       0.009748       0.041533      -0.005329       0.042993      -0.000900       0.007642      -0.005556      -0.019957      -0.022887      -0.015020      -0.000498       0.015517              1.661388       1.440399       0.270550       0.055177       2.198895      -0.042501       1.344871          -0.000000
           84              H       2.483980       2.732591      23.390881       0.133189       1.035538 0.75084944E+01  0.71368521E+02                                 1.586248                            1.521872      -1.041815       2.390170                    0.998430       3.187733       8.321315       0.557080       1.156737      -0.739135      -0.018383       0.029071      -0.017720       0.038691      -0.002845       0.011845      -0.007680      -0.019824      -0.040964      -0.021985       0.001885       0.020100              1.591503       1.668990      -0.107101       0.318867       1.576090      -0.163088       1.529428          -0.000000
           85              H      -0.095125       5.802178       5.598992       0.122613       1.123617 0.82941610E+01  0.82172133E+02                                 1.792875                            1.695034      -0.998779       2.420239                    0.998125       3.426663       9.640009       0.475925       1.299019      -0.706213      -0.013471       0.047669      -0.027126       0.056477      -0.001278       0.003813      -0.020636      -0.000538      -0.031820      -0.024881       0.004556       0.020325              1.807597       1.622004      -0.236856       0.152386       2.147818      -0.361376       1.652969          -0.000000
           86              H       0.200605       2.321454       7.647099       0.145860       0.859622 0.59292768E+01  0.54931597E+02                                 1.583952                            1.495786      -1.102817       2.374715                    0.997276       3.493719      10.041756       0.467215       1.415039      -0.679729      -0.003009      -0.037593       0.020488       0.042920      -0.000574       0.005390      -0.012900       0.011596      -0.027804      -0.019286       0.005788       0.013498              1.613896       1.404772       0.163863      -0.057742       1.972561      -0.219531       1.464354           0.000000
           87              H       2.458759       3.365004       7.389004       0.118125       1.015823 0.70729507E+01  0.68004249E+02                                 1.723540                            1.597163      -1.142709       2.339582                    0.996798       3.608940      10.328701       0.471023       1.352474      -0.692278       0.040748      -0.017242       0.012099       0.045870      -0.000597       0.004182      -0.006756       0.002809      -0.032227      -0.014032       0.004933       0.009099              1.785458       2.307122      -0.325689       0.260554       1.525059      -0.116620       1.524192           0.000000
           88              H       9.384521       2.987034       5.923692       0.114381       0.954434 0.72250792E+01  0.70223369E+02                                 1.691910                            1.638494      -1.172470       2.314178                    0.995374       3.814166      11.174666       0.452260       1.393409      -0.683361      -0.006359      -0.028199      -0.011059       0.030950      -0.005217      -0.004181       0.007719      -0.003616      -0.014957      -0.009498      -0.002902       0.012400              1.722477       1.470808       0.147349       0.045331       2.019288       0.291500       1.677335           0.000000
           89              H      -2.252409       4.537068       5.769667       0.113873       1.064049 0.85738420E+01  0.87057520E+02                                 1.815353                            1.780998      -1.503087       2.156407                    0.991060       4.087898      12.279068       0.434803       1.387339      -0.683464      -0.017090       0.019073      -0.013439       0.028922       0.000162       0.000395      -0.005470       0.003319      -0.021467      -0.009738       0.004488       0.005250              1.821045       1.682625      -0.208639       0.192113       1.893857      -0.179134       1.886653           0.000000
           90              H       8.820553       1.394980       6.710465       0.167350       0.855178 0.61608242E+01  0.57382657E+02                                 1.567584                            1.511074      -1.013397       2.418640                    0.997926       3.374111       9.590432       0.473152       1.389837      -0.685686       0.000959       0.002887      -0.014207       0.014530       0.001254      -0.002044      -0.000030      -0.001291       0.009290      -0.003442      -0.000393       0.003836              1.583215       1.326951       0.025016      -0.178871       1.396788      -0.064769       2.025904           0.000000
           91              H       7.956264       0.678906       7.809449       0.171710       0.886285 0.63678954E+01  0.59033464E+02                                 1.536013                            1.483225      -0.841739       2.503972                    0.999606       3.122199       8.486594       0.509981       1.295536      -0.706940      -0.013461      -0.008271       0.002306       0.015966       0.001485      -0.003301       0.000346      -0.003032      -0.014041      -0.006314       0.001728       0.004586              1.556417       1.731924       0.357317      -0.169531       1.596019      -0.047338       1.341307           0.000000
           92              H       9.470487       0.981618       8.075869       0.175614       0.894245 0.65400333E+01  0.61825283E+02                                 1.613731                            1.555780      -1.080168       2.390070                    0.997282       3.407665       9.754927       0.466845       1.387866      -0.685994       0.011544      -0.004219       0.007087       0.014188       0.001422       0.002057      -0.002082      -0.000962       0.001193      -0.003737       0.001186       0.002550              1.642224       2.001823      -0.303207       0.216589       1.475682      -0.082574       1.449166           0.000000
           93              H      -1.729704       6.662492       7.813612       0.174810       0.808092 0.57760469E+01  0.53109382E+02                                 1.528690                            1.478033      -1.005474       2.428821                    0.997473       3.356461       9.579331       0.469674       1.418302      -0.680022       0.014235       0.002390       0.006716       0.015920       0.001138       0.004871      -0.001708       0.004473      -0.008334      -0.006187      -0.000071       0.006258              1.554167       2.010970       0.143722       0.209959       1.332528       0.031012       1.319001           0.000000
           94              H      -3.211830       7.174738       7.780309       0.172981       0.848290 0.59444065E+01  0.55168902E+02                                 1.588476                            1.505611      -1.191897       2.338095                    0.996753       3.462594       9.997746       0.461500       1.430041      -0.677177      -0.011759       0.011682       0.004400       0.017149      -0.000159      -0.002494      -0.001296      -0.000012      -0.001497      -0.003020       0.000382       0.002638              1.637071       1.679328      -0.420054      -0.191752       1.848320       0.110563       1.383564           0.000000
           95              H      -2.635258       6.361007       6.568929       0.167528       0.892970 0.66277159E+01  0.62353515E+02                                 1.569116                            1.533478      -0.826532       2.505523                    0.999518       3.251025       9.040567       0.489313       1.330523      -0.698935      -0.004410      -0.001835      -0.012903       0.013759       0.001276       0.000490      -0.000930      -0.002572       0.010793      -0.003701      -0.000104       0.003805              1.567559       1.308585      -0.047800      -0.029718       1.451913       0.126857       1.942180           0.000000
           96              H       5.464280       3.286803      11.031471       0.161594       0.854209 0.62738368E+01  0.58872427E+02                                 1.581982                            1.536719      -1.065143       2.388639                    0.997796       3.483414      10.032954       0.462424       1.411520      -0.681053      -0.007916      -0.011612      -0.002409       0.014258       0.002251      -0.000605      -0.002324       0.007156      -0.009312      -0.005044      -0.000910       0.005954              1.604214       1.637197       0.353695      -0.057063       1.871554       0.085349       1.303890           0.000000
           97              H       5.544522       4.851289      11.006494       0.154536       0.964789 0.74913288E+01  0.73798954E+02                                 1.732509                            1.692082      -1.408481       2.219917                    0.993994       3.831420      11.465766       0.433810       1.433228      -0.675566      -0.007592       0.011212      -0.004841       0.014380      -0.003886      -0.001510      -0.001800      -0.001350      -0.011602      -0.005442      -0.000454       0.005896              1.749615       1.706526      -0.356241      -0.062685       2.091954      -0.082528       1.450364           0.000000
           98              H       6.524581       4.031364      11.913989       0.168492       0.851425 0.64100827E+01  0.61037403E+02                                 1.629265                            1.593091      -1.393105       2.242206                    0.992688       3.715192      11.110065       0.433236       1.484734      -0.666300       0.011273      -0.003625       0.012823       0.017454      -0.000768       0.002175       0.000281       0.009634       0.004695      -0.005690       0.000364       0.005326              1.633255       1.493599      -0.010435       0.298864       1.361827       0.053395       2.044340           0.000000
           99              H       7.565386       0.745096       9.820090       0.119086       0.995277 0.74459052E+01  0.71452995E+02                                 1.625384                            1.576910      -0.720612       2.534921                    0.999681       3.326800       9.064271       0.509654       1.252355      -0.716214       0.025038      -0.022761      -0.008808       0.034965      -0.007476      -0.000132       0.000771      -0.004216      -0.034635      -0.011578      -0.001982       0.013560              1.649453       1.706065      -0.305720      -0.154341       1.778051       0.108812       1.464242           0.000000
          100              H       7.016325       1.582460      11.035634       0.137156       0.945070 0.70956139E+01  0.68757049E+02                                 1.697056                            1.637739      -1.276172       2.290250                    0.993309       3.689143      10.845066       0.445911       1.417526      -0.679416       0.003462       0.009606       0.035898       0.037322       0.001944       0.000499       0.005206      -0.000895       0.016022      -0.005773      -0.002379       0.008153              1.715153       1.533955      -0.000525       0.091788       1.476320       0.060358       2.135184           0.000000
          101              H       4.895723       0.183086      11.264589       0.123897       1.028328 0.74075157E+01  0.71827053E+02                                 1.727322                            1.627864      -1.067218       2.390016                    0.997281       3.485812       9.918356       0.470864       1.341513      -0.695829       0.003707      -0.018164       0.051321       0.054566       0.006343       0.001827      -0.014032       0.019436       0.028702      -0.022506       0.006390       0.016116              1.754057       1.435343       0.000313       0.092938       1.653223      -0.357820       2.173604           0.000001
          102              H       3.088056       0.901951       7.776146       0.130508       0.942900 0.64308468E+01  0.60194585E+02                                 1.633373                            1.519425      -0.855903       2.493749                    0.999211       3.331652       9.315659       0.486066       1.346238      -0.695177      -0.030384       0.000645      -0.037683       0.048411       0.008460       0.008237      -0.011429       0.014182       0.035047      -0.022521       0.004758       0.017762              1.684899       1.890358       0.022871       0.502964       1.379341       0.024109       1.784998           0.000000
          103              H       5.331308       1.944169       7.680401       0.136870       0.955834 0.67624356E+01  0.64428274E+02                                 1.664947                            1.569611      -1.284995       2.281531                    0.995847       3.577968      10.263642       0.470566       1.366193      -0.689085       0.008772       0.020625      -0.039878       0.045745       0.006276       0.002764      -0.006953       0.020465       0.032940      -0.019323       0.006427       0.012896              1.694813       1.601170       0.236085      -0.274916       1.592935      -0.376762       1.890334           0.000000
          104              H      -3.670337       7.181925       9.736834       0.127496       0.917638 0.67609561E+01  0.64624298E+02                                 1.653427                            1.590254      -1.071237       2.377377                    0.995965       3.648956      10.598354       0.456838       1.402673      -0.682297       0.027327       0.020003      -0.007019       0.034585       0.000617      -0.000990      -0.004299       0.008849      -0.026424      -0.010586       0.001610       0.008976              1.692564       1.802050       0.379665      -0.132582       1.807851      -0.074988       1.467792           0.000000
          105              H       7.044993       6.431873      10.902423       0.116225       0.955508 0.71478436E+01  0.69174853E+02                                 1.684446                            1.623113      -1.129841       2.336069                    0.995653       3.748122      10.900154       0.457909       1.382145      -0.685852       0.004010      -0.005255       0.027975       0.028745      -0.006547       0.003564       0.001122       0.000771       0.000117      -0.007948       0.000878       0.007070              1.704074       1.398790       0.050010      -0.091127       1.463706      -0.060906       2.249727           0.000000
          106              H       5.521597       5.469224       7.859403       0.107842       1.056593 0.77966527E+01  0.77136813E+02                                 1.783265                            1.685811      -1.410338       2.197257                    0.995369       3.934077      11.580629       0.452910       1.366913      -0.687522       0.010337      -0.041642      -0.027445       0.050933      -0.006254      -0.000962       0.008564      -0.011524      -0.001561      -0.009488      -0.004159       0.013648              1.823295       1.633550      -0.337896      -0.087046       2.164505       0.416493       1.671830           0.000000
          107              H       3.310450       8.632033       8.754409       0.119141       1.046345 0.74195031E+01  0.71597183E+02                                 1.713321                            1.603856      -0.992630       2.415941                    0.998180       3.419434       9.541753       0.488200       1.300132      -0.704975      -0.032782       0.034297      -0.000089       0.047444      -0.011679       0.005361       0.014113      -0.013574      -0.013442      -0.020999       0.000768       0.020231              1.771161       2.098733      -0.480399      -0.033742       1.796273      -0.045005       1.418476           0.000000
          108              H       5.260256       8.623384      10.336280       0.143238       0.956650 0.66303107E+01  0.62908555E+02                                 1.677651                            1.563191      -1.106341       2.370585                    0.997433       3.506607      10.064208       0.467099       1.382043      -0.686555       0.003973       0.034474       0.027012       0.043976      -0.016170       0.008580       0.008837       0.000284      -0.018180      -0.022415       0.003214       0.019201              1.732026       1.443209       0.153142       0.122636       1.872764       0.483571       1.880106           0.000000
          109              H       5.703865       6.896115      35.329847       0.099874       1.011338 0.71712936E+01  0.69427694E+02                                 1.733388                            1.615202      -1.269200       2.264549                    0.994375       3.847010      11.173544       0.463749       1.364230      -0.688399      -0.001439      -0.031046      -0.013761       0.033990      -0.004834       0.007644       0.000927      -0.017669       0.003646      -0.014417       0.004776       0.009641              1.801798       1.409382       0.006291       0.042769       2.276199       0.426470       1.719813           0.000000
          110              H      -5.005735       7.089866      37.556955       0.126921       0.933172 0.66957427E+01  0.64109815E+02                                 1.687075                            1.596067      -1.297627       2.267412                    0.994333       3.773371      11.117742       0.448379       1.426708      -0.676610       0.004359      -0.028835       0.014292       0.032476       0.002074       0.005323       0.003532      -0.022093       0.004990      -0.013748       0.001634       0.012114              1.732282       1.408449      -0.165892       0.158738       1.903031      -0.308290       1.885364          -0.000000
          111              H       0.324402      -0.919902      37.332163       0.141967       1.026697 0.72889279E+01  0.70450993E+02                                 1.727968                            1.613867      -1.133515       2.357140                    0.996768       3.506527       9.988346       0.472911       1.339995      -0.695448       0.005323       0.033563       0.014780       0.037057      -0.001320       0.007056       0.004986      -0.008970       0.014478      -0.011098       0.000901       0.010197              1.773133       1.374791       0.049267       0.039531       2.343810       0.212718       1.600799          -0.000000
          112              H      -0.471110      -1.140477      35.150845       0.111031       0.998972 0.71072155E+01  0.68768653E+02                                 1.740609                            1.625789      -1.224630       2.301989                    0.993945       3.736351      10.908843       0.453895       1.394633      -0.683466      -0.011580       0.030784      -0.017542       0.037276      -0.005438       0.002995      -0.001157      -0.021973       0.003480      -0.013329       0.001340       0.011989              1.818653       1.469568      -0.184102       0.171894       2.193028      -0.473663       1.793363           0.000000
          113              H      -4.026819       7.477054      39.563434       0.090413       1.027363 0.78437900E+01  0.77906803E+02                                 1.781496                            1.709332      -1.254471       2.266629                    0.993231       4.020845      11.952439       0.441468       1.396876      -0.682167       0.025705      -0.020643      -0.004116       0.033224      -0.006143      -0.006545      -0.005092       0.009344       0.016425      -0.013508       0.003016       0.010492              1.821306       2.005390      -0.388137      -0.024008       1.734456       0.153999       1.724071          -0.000000
          114              H       0.146723      -4.349802      39.700807       0.093495       1.051851 0.84529684E+01  0.85852342E+02                                 1.824440                            1.785911      -1.534746       2.133144                    0.990286       4.260266      12.958648       0.426208       1.414952      -0.677520      -0.031119      -0.013608      -0.000741       0.033973       0.002750       0.003630      -0.003033       0.010104      -0.008708      -0.007719      -0.000275       0.007994              1.840650       2.129211       0.255446       0.004611       1.655698       0.063586       1.737040          -0.000000
          115              H       3.481222      -4.407369      40.300253       0.165805       0.836040 0.57127681E+01  0.52046010E+02                                 1.529506                            1.442993      -0.800069       2.523336                    0.999387       3.231276       8.988138       0.491872       1.366826      -0.690782      -0.004864       0.007562      -0.017931       0.020059      -0.001465      -0.000237      -0.003795      -0.004138       0.023086      -0.006543      -0.002489       0.009032              1.582851       1.410618      -0.009845       0.038081       1.167117      -0.012108       2.170817          -0.000000
          116              H      -2.237493       6.660018      41.519959       0.170369       0.944070 0.72547085E+01  0.69300253E+02                                 1.588883                            1.575295      -0.791450       2.526137                    0.999774       3.158032       8.638939       0.499869       1.282729      -0.710566      -0.005755      -0.013195       0.007809       0.016377      -0.000372      -0.000200      -0.004268      -0.007632      -0.001345      -0.003773      -0.002850       0.006623              1.560154       1.390215       0.085588      -0.012856       1.855237      -0.150611       1.435009          -0.000000
          117              H       4.389069      -4.103007      41.540773       0.161938       0.956330 0.67703324E+01  0.63168386E+02                                 1.559916                            1.483997      -0.831907       2.495785                    0.999818       3.102772       8.218414       0.538181       1.219797      -0.724084       0.008574       0.011683       0.005050       0.015346       0.005097       0.001584       0.001753      -0.001649      -0.009946      -0.003852      -0.003492       0.007344              1.586115       1.976250       0.215390       0.206018       1.246643       0.119880       1.535451          -0.000000
          118              H       4.485357       0.873008       1.864943       0.086437       1.152897 0.88667445E+01  0.89046354E+02                                 1.796153                            1.720237      -0.956263       2.409465                    0.997651       3.672755      10.297800       0.487316       1.251537      -0.715034       0.023262      -0.007525      -0.021588       0.032616       0.000533      -0.007550      -0.004753      -0.007197      -0.017509      -0.011944       0.002601       0.009344              1.822593       2.026755      -0.196562      -0.235973       1.439319       0.105786       2.001705          -0.000000
          119              H       3.986732       1.798456       3.047184       0.094209       1.091181 0.83499395E+01  0.83087476E+02                                 1.773121                            1.702751      -0.903727       2.436132                    0.997357       3.665422      10.425809       0.472719       1.302118      -0.703889       0.004587       0.028241       0.021396       0.035727       0.004520      -0.002129       0.000111      -0.018394       0.020650      -0.013901       0.006551       0.007350              1.802582       1.675622       0.130629       0.209566       1.908874       0.481302       1.823250          -0.000000
          120              H       1.467231       1.823647       4.262727       0.168912       0.883754 0.67474006E+01  0.64525899E+02                                 1.622597                            1.597876      -1.160009       2.351565                    0.995719       3.526398      10.277874       0.451365       1.418995      -0.679657      -0.000706      -0.015791       0.005628       0.016779       0.001512       0.001172      -0.006364       0.002416      -0.003946      -0.007683       0.002214       0.005469              1.618454       1.378931       0.022826      -0.057140       1.815511      -0.300540       1.660918           0.000000
          121              H       0.808129       3.206702       3.921376       0.148909       0.949237 0.69388529E+01  0.66610137E+02                                 1.674649                            1.596633      -1.253503       2.291239                    0.995217       3.629211      10.488059       0.463126       1.377698      -0.686877      -0.012280       0.005713      -0.001971       0.013687      -0.000334      -0.001284      -0.001841       0.004685      -0.004571      -0.003590       0.000149       0.003441              1.710910       1.892403      -0.443581      -0.104991       1.646547       0.216598       1.593781          -0.000000
          122              H       2.367056       3.048422       3.871422       0.170046       0.919606 0.67157113E+01  0.63543835E+02                                 1.618096                            1.556651      -0.888241       2.481889                    0.998967       3.282814       9.227863       0.478413       1.353074      -0.694320       0.015191       0.008313      -0.001397       0.017373       0.005662      -0.000625      -0.002545       0.003043      -0.009424      -0.005569      -0.002255       0.007823              1.643560       2.021842       0.301497       0.155410       1.492544       0.198829       1.416294          -0.000000
          123              H      -0.361065       4.042351       2.701670       0.094702       1.201581 0.92355070E+01  0.92851903E+02                                 1.788475                            1.711637      -0.904113       2.432213                    0.998019       3.517408       9.579101       0.512132       1.189580      -0.730777       0.021500       0.021383       0.020282       0.036481       0.012713      -0.002366       0.000411      -0.002333      -0.004475      -0.012399      -0.001225       0.013624              1.814762       1.705044       0.059427       0.282656       1.694492       0.382646       2.044751          -0.000000
          124              H      -1.125627       4.028599       1.319614       0.101388       1.178771 0.91172766E+01  0.90928174E+02                                 1.737865                            1.679539      -0.892447       2.447285                    0.998122       3.396270       9.067830       0.529330       1.160236      -0.738915      -0.009004       0.021121      -0.031533       0.039006       0.003261       0.000423      -0.011337      -0.000087      -0.001887      -0.012024       0.000427       0.011597              1.746149       1.556119      -0.232961       0.142636       1.662298      -0.202572       2.020030          -0.000001
          125              H       9.655038      -2.077666      41.532447       0.156832       1.038186 0.76870931E+01  0.74432643E+02                                 1.678466                            1.606927      -1.061665       2.386173                    0.998363       3.308327       9.084309       0.502161       1.259684      -0.714450      -0.008952       0.001357       0.011700       0.014794      -0.004333       0.000298       0.000954       0.009812       0.003383      -0.007228       0.001246       0.005982              1.697504       1.777800      -0.097312      -0.399862       1.396634       0.175002       1.918077          -0.000000
          126              H      10.172004      -3.001094      40.375183       0.167845       0.928907 0.69183955E+01  0.66609467E+02                                 1.675970                            1.616343      -1.330023       2.272437                    0.993620       3.595743      10.532512       0.449244       1.416096      -0.679666      -0.000295      -0.012124      -0.010546       0.016072      -0.003316       0.001795       0.002246       0.001227       0.004619      -0.005344       0.002585       0.002758              1.691915       1.462590       0.109209       0.084758       1.816923       0.434122       1.796232          -0.000000
          127              H      -0.919301      -1.479368      40.387672       0.173614       0.892067 0.63626794E+01  0.58297189E+02                                 1.475864                            1.430295      -0.759663       2.539225                    0.999956       2.970994       7.731717       0.554442       1.205708      -0.728099       0.007162       0.012238      -0.010386       0.017577       0.005418       0.002122      -0.006049      -0.004998      -0.003919      -0.009075       0.000512       0.008563              1.487297       1.190788       0.048084      -0.074629       1.660978      -0.376730       1.610125          -0.000001
          128              H      -2.827822      10.571763       5.253478       0.119716       0.984260 0.71862486E+01  0.69743093E+02                                 1.714524                            1.628004      -1.341529       2.245495                    0.993084       3.814781      11.163616       0.456317       1.383057      -0.684723      -0.035544      -0.000463       0.010354       0.037024      -0.002870      -0.002861      -0.009740       0.008318       0.002117      -0.012951       0.004696       0.008255              1.738250       2.307642      -0.070713      -0.198982       1.413083      -0.069780       1.494026           0.000000
          129              H      -1.361746       9.080592       6.473184       0.136315       0.908770 0.63271760E+01  0.59454176E+02                                 1.635375                            1.537342      -1.079714       2.384854                    0.996847       3.512254      10.098188       0.465341       1.400755      -0.682870      -0.014879      -0.023051       0.031995       0.042147       0.001089      -0.009193      -0.010535       0.008988       0.000073      -0.014505      -0.000433       0.014938              1.684026       1.475304       0.129348      -0.179817       1.760802      -0.476125       1.815971           0.000000
          130              H       1.636899      10.401742       3.975492       0.120403       1.025119 0.72783766E+01  0.70256992E+02                                 1.719634                            1.607663      -1.040916       2.393065                    0.996986       3.536034      10.034728       0.476501       1.331640      -0.697196       0.036717      -0.003293      -0.012413       0.038898      -0.000233      -0.003382      -0.010342       0.016988      -0.002674      -0.015604       0.004875       0.010730              1.761546       2.338137      -0.026941      -0.246864       1.452418      -0.117888       1.494083          -0.000000
          131              H       5.887243      -0.252607       2.876508       0.112994       0.981943 0.70185562E+01  0.67068491E+02                                 1.656623                            1.564683      -1.033991       2.380233                    0.997186       3.605226      10.146123       0.490004       1.308085      -0.701020       0.011768       0.013438      -0.019987       0.026805      -0.001374      -0.003211      -0.010650       0.009906      -0.005052      -0.014122       0.005411       0.008710              1.693504       1.620528       0.086014      -0.171345       1.601174      -0.407863       1.858811          -0.000000
          132              H       7.912706       1.354576       3.846445       0.132858       0.904354 0.64305929E+01  0.60483635E+02                                 1.612954                            1.535570      -1.011770       2.411814                    0.997406       3.482739       9.917209       0.473587       1.375054      -0.688168       0.003086      -0.034695       0.000952       0.034845      -0.002925      -0.010219      -0.001029      -0.016667      -0.027262      -0.017221       0.003816       0.013405              1.635752       1.458741      -0.103065      -0.058031       2.073956       0.091466       1.374559          -0.000000
          133              H       6.072945       2.248541       4.987057       0.115649       0.994664 0.73020457E+01  0.70745354E+02                                 1.701798                            1.623979      -1.073742       2.372551                    0.997154       3.608166      10.354863       0.466772       1.354402      -0.692260      -0.021437      -0.024299       0.022421       0.039404       0.001959      -0.007211      -0.010318      -0.006328      -0.016752      -0.013846      -0.000282       0.014128              1.726845       1.825340       0.291591      -0.283754       1.709756      -0.163501       1.645439           0.000000
          134              H       7.004871       5.946279       3.625816       0.125166       1.001082 0.70109033E+01  0.66182356E+02                                 1.615532                            1.519811      -0.898102       2.462136                    0.999221       3.249481       8.741719       0.525172       1.235482      -0.719639      -0.009909       0.041562      -0.005172       0.043039       0.000954      -0.007504      -0.005532      -0.019694      -0.023050      -0.014841      -0.000572       0.015413              1.652773       1.433739      -0.268172      -0.054713       2.185479      -0.042142       1.339100          -0.000000
          135              H      -2.483955       5.066146       2.576785       0.134872       1.030431 0.74610027E+01  0.70792392E+02                                 1.579552                            1.515827      -1.027351       2.396444                    0.998565       3.179918       8.288902       0.558964       1.154870      -0.739562       0.018307       0.028412      -0.018129       0.038355       0.002670      -0.011714      -0.008054      -0.019342      -0.041550      -0.022043       0.001955       0.020088              1.584716       1.661548       0.106167      -0.316471       1.569494      -0.161811       1.523106          -0.000000
          136              H       0.095155       3.468623      26.413088       0.121386       1.126844 0.83212224E+01  0.82485090E+02                                 1.794045                            1.695993      -0.997153       2.420586                    0.998158       3.431423       9.647500       0.476678       1.296261      -0.706779       0.013289       0.048727      -0.027309       0.057417       0.001431      -0.003778      -0.020436      -0.000286      -0.031044      -0.024582       0.004474       0.020107              1.808822       1.622977       0.237217      -0.152627       2.149502      -0.361893       1.653988           0.000000
          137              H      -0.200590      -0.012101      28.461195       0.144864       0.863162 0.59557270E+01  0.55196267E+02                                 1.583055                            1.495037      -1.093971       2.377813                    0.997496       3.492686      10.015769       0.469603       1.407345      -0.681172       0.003225      -0.038272       0.020888       0.043720       0.000635      -0.005392      -0.012707       0.011382      -0.027539      -0.019023       0.005623       0.013400              1.612933       1.404068      -0.163728       0.057680       1.971175      -0.219244       1.463554           0.000000
          138              H       9.003961       1.031449      28.203100       0.117578       1.017710 0.70868446E+01  0.68145715E+02                                 1.722840                            1.596536      -1.127837       2.345027                    0.996997       3.608837      10.316360       0.472264       1.348763      -0.693014      -0.041118      -0.017088       0.012010       0.046118       0.000904      -0.004322      -0.007169       0.003334      -0.032577      -0.014418       0.004720       0.009698              1.784719       2.306117       0.325463      -0.260431       1.524390      -0.116522       1.523650           0.000000
          139              H       2.078196       0.653479      26.737788       0.114642       0.953707 0.72215471E+01  0.70205035E+02                                 1.693474                            1.640052      -1.183071       2.310051                    0.995232       3.817949      11.199825       0.451078       1.396743      -0.682714       0.006163      -0.028031      -0.011128       0.030782       0.004785       0.004718       0.007728      -0.003370      -0.015099      -0.009783      -0.002520       0.012303              1.724070       1.472304      -0.147418      -0.045301       2.020794       0.291578       1.679111           0.000000
          140              H       2.252433       2.203513      26.583763       0.114796       1.064900 0.85784934E+01  0.87072957E+02                                 1.812215                            1.778114      -1.504999       2.155189                    0.991063       4.082457      12.240453       0.436611       1.382101      -0.684453       0.017029       0.018815      -0.013304       0.028653      -0.000243      -0.000459      -0.005478       0.003623      -0.021742      -0.009844       0.004390       0.005453              1.817865       1.679777       0.207884      -0.191335       1.890660      -0.178273       1.883157           0.000000
          141              H       2.642157      -0.938575      27.524561       0.166569       0.856903 0.61767991E+01  0.57575443E+02                                 1.570458                            1.513626      -1.015961       2.417566                    0.997850       3.379573       9.613302       0.472419       1.390930      -0.685471      -0.000938       0.003365      -0.014450       0.014866      -0.000999       0.001976       0.000180      -0.001300       0.009443      -0.003298      -0.000502       0.003801              1.586176       1.328935      -0.025076       0.179455       1.399029      -0.065051       2.030563           0.000000
          142              H       3.506444      -1.654649      28.623545       0.171427       0.887247 0.63760352E+01  0.59128240E+02                                 1.537195                            1.484214      -0.844662       2.502795                    0.999594       3.123882       8.492761       0.509786       1.295608      -0.706925       0.013309      -0.008416       0.002134       0.015891      -0.001520       0.003516       0.000152      -0.002942      -0.014039      -0.006448       0.001774       0.004674              1.557670       1.733645      -0.358055       0.169898       1.597235      -0.047500       1.342130           0.000000
          143              H       1.992222      -1.351937      28.889965       0.173889       0.897246 0.65665556E+01  0.62132231E+02                                 1.616655                            1.558378      -1.083343       2.388048                    0.997228       3.413928       9.773880       0.466753       1.386881      -0.686189      -0.012166      -0.004377       0.007419       0.014907      -0.001444      -0.002268      -0.002151      -0.001587       0.000716      -0.004002       0.001285       0.002717              1.645277       2.006120       0.304324      -0.217468       1.478155      -0.082881       1.451556           0.000000
          144              H       1.729739       4.328937      28.627708       0.175022       0.807787 0.57723665E+01  0.53061171E+02                                 1.527627                            1.477015      -1.005689       2.428594                    0.997541       3.353891       9.567217       0.470149       1.417253      -0.680224      -0.013949       0.002496       0.006921       0.015771      -0.001068      -0.004751      -0.001659       0.004937      -0.008552      -0.006072      -0.000281       0.006353              1.553067       2.009456      -0.143601      -0.209915       1.331574       0.031013       1.318170           0.000000
          145              H       3.211867       4.841183      28.594405       0.172789       0.849063 0.59500357E+01  0.55225733E+02                                 1.588375                            1.505470      -1.181762       2.342176                    0.996757       3.462667       9.993358       0.461986       1.428419      -0.677474       0.011907       0.011454       0.004867       0.017223       0.000208       0.002471      -0.001505      -0.000436      -0.003101      -0.003363       0.000799       0.002564              1.636977       1.679136       0.420147       0.191826       1.848300       0.110702       1.383495           0.000000
          146              H       2.635291       4.027452      27.383025       0.166973       0.894316 0.66410676E+01  0.62516567E+02                                 1.571385                            1.535585      -0.831403       2.503851                    0.999465       3.254319       9.055275       0.488661       1.331500      -0.698739       0.004208      -0.001871      -0.013158       0.013941      -0.001490      -0.000658      -0.000728      -0.003196       0.010587      -0.004052       0.000363       0.003689              1.569837       1.310166       0.047886       0.029811       1.453818       0.127111       1.945526           0.000000
          147              H       5.998441       0.953248      31.845567       0.160871       0.857287 0.63027584E+01  0.59213897E+02                                 1.585796                            1.540214      -1.070768       2.385554                    0.997683       3.491928      10.064560       0.461902       1.411442      -0.681039       0.008081      -0.011983      -0.002477       0.014664      -0.002090       0.000612      -0.002459       0.007138      -0.009861      -0.005220      -0.000735       0.005955              1.608176       1.641337      -0.355229       0.057359       1.876637       0.085635       1.306556           0.000000
          148              H       5.918206       2.517734      31.820590       0.154742       0.963846 0.74823751E+01  0.73696595E+02                                 1.732289                            1.691803      -1.404791       2.221361                    0.993998       3.829946      11.464258       0.433517       1.434470      -0.675348       0.007354       0.011354      -0.004882       0.014382       0.003871       0.000916      -0.001772      -0.000727      -0.011442      -0.005013      -0.000834       0.005847              1.749412       1.706132       0.356280       0.062671       2.092105      -0.082480       1.450000           0.000000
          149              H       4.938144       1.697809      32.728085       0.169994       0.849574 0.63932660E+01  0.60848373E+02                                 1.628066                            1.591914      -1.395727       2.241305                    0.992722       3.712030      11.104570       0.432944       1.486442      -0.665987      -0.011011      -0.004066       0.012025       0.016804       0.000504      -0.001953       0.000338       0.009863       0.005324      -0.005871       0.000696       0.005175              1.632057       1.492633       0.010312      -0.298806       1.360822       0.053501       2.042716           0.000000
          150              H       3.897322      -1.588459      30.634186       0.119028       0.995364 0.74467775E+01  0.71469567E+02                                 1.626161                            1.577544      -0.729380       2.531515                    0.999580       3.327229       9.068491       0.509246       1.253216      -0.716030      -0.025141      -0.022962      -0.008574       0.035112       0.007246       0.000388       0.001088      -0.004399      -0.034034      -0.011406      -0.001888       0.013294              1.650288       1.706950       0.306198       0.154680       1.779014       0.109141       1.464900           0.000000
          151              H       4.446388      -0.751095      31.849730       0.136536       0.950504 0.71458753E+01  0.69355935E+02                                 1.702022                            1.642207      -1.275078       2.289543                    0.993353       3.700221      10.881059       0.445909       1.415245      -0.679792      -0.003597       0.009687       0.036160       0.037608      -0.001869      -0.000502       0.005151      -0.000905       0.015974      -0.005675      -0.002416       0.008091              1.720271       1.538094       0.000437      -0.092388       1.480120       0.060627       2.142600           0.000000
          152              H       6.566984      -2.150469      32.078685       0.122627       1.033499 0.74485223E+01  0.72275061E+02                                 1.727765                            1.628163      -1.050648       2.395101                    0.997559       3.489691       9.910729       0.472967       1.334617      -0.697201      -0.003369      -0.018040       0.052057       0.055197      -0.006472      -0.001992      -0.014106       0.019297       0.028212      -0.022552       0.006498       0.016054              1.754512       1.435478      -0.000304      -0.092983       1.653574      -0.358198       2.174482           0.000001
          153              H       8.374653      -1.431604      28.590242       0.132625       0.939918 0.64033764E+01  0.59826966E+02                                 1.624320                            1.511861      -0.838417       2.499989                    0.999359       3.318082       9.245729       0.489747       1.338585      -0.696708       0.030205       0.000502      -0.037432       0.048101      -0.008041      -0.008388      -0.011596       0.014225       0.034949      -0.022386       0.004410       0.017976              1.675158       1.878538      -0.022586      -0.497771       1.372817       0.023897       1.774119           0.000000
          154              H       6.131405      -0.389386      28.494497       0.137051       0.954016 0.67471860E+01  0.64261079E+02                                 1.664660                            1.569263      -1.291762       2.279073                    0.995935       3.575946      10.263586       0.469873       1.368675      -0.688618      -0.007814       0.020601      -0.039462       0.045197      -0.006424      -0.002417      -0.007041       0.020545       0.033079      -0.019444       0.006581       0.012862              1.694562       1.600777      -0.236025       0.274931       1.592657      -0.376838       1.890252           0.000000
          155              H       3.670376       4.848370      30.550930       0.129472       0.912630 0.67202243E+01  0.64188177E+02                                 1.652909                            1.589885      -1.083753       2.373035                    0.995641       3.646806      10.615334       0.454628       1.410518      -0.680814      -0.026719       0.019440      -0.006753       0.033725      -0.000568       0.001154      -0.004337       0.009080      -0.026152      -0.010571       0.001509       0.009062              1.691983       1.801045      -0.379165       0.132423       1.807350      -0.074872       1.467554           0.000000
          156              H       4.417742       4.098318      31.716519       0.115935       0.956089 0.71526128E+01  0.69216815E+02                                 1.683467                            1.622331      -1.117494       2.341064                    0.995724       3.747328      10.889426       0.458684       1.379894      -0.686288      -0.003712      -0.005055       0.028343       0.029028       0.006592      -0.003679       0.001051       0.001033      -0.000192      -0.007978       0.000731       0.007248              1.703027       1.398201      -0.049994       0.091121       1.463131      -0.060683       2.247750           0.000000
          157              H       5.941132       3.135669      28.673499       0.107755       1.054888 0.77813445E+01  0.76943978E+02                                 1.781133                            1.684025      -1.407518       2.198797                    0.995311       3.930251      11.564506       0.453224       1.366702      -0.687580      -0.010443      -0.041821      -0.027414       0.051084       0.005947       0.001055       0.008416      -0.011759      -0.001687      -0.009147      -0.004335       0.013482              1.821034       1.631831       0.337138       0.086758       2.161369       0.415416       1.669902           0.000000
          158              H      -3.310405       6.298478      29.568505       0.119135       1.047759 0.74296991E+01  0.71695127E+02                                 1.712079                            1.602767      -0.984565       2.418384                    0.998263       3.419333       9.530554       0.489538       1.296585      -0.705704       0.032759       0.034225       0.000191       0.047377       0.011775      -0.005532       0.013994      -0.013452      -0.013643      -0.021105       0.000974       0.020131              1.769795       2.097006       0.479938       0.033626       1.794910      -0.044976       1.417468           0.000000
          159              H       6.202490       6.289829      31.150376       0.142225       0.959214 0.66542781E+01  0.63215015E+02                                 1.683093                            1.567908      -1.122681       2.363764                    0.997263       3.516076      10.109229       0.465388       1.385389      -0.685901      -0.004525       0.034715       0.027272       0.044378       0.016031      -0.008051       0.008673       0.000154      -0.018082      -0.021856       0.002803       0.019053              1.737845       1.447602      -0.154001      -0.123410       1.879269       0.486029       1.886663           0.000001
          160              H      -0.027508      -1.846734      27.112441       0.099714       1.011579 0.71738978E+01  0.69450222E+02                                 1.732724                            1.614809      -1.256014       2.269819                    0.994494       3.845859      11.165264       0.464162       1.363070      -0.688635      -0.001711       0.031090       0.014034       0.034153       0.004783      -0.007467       0.000749      -0.017579       0.003417      -0.014182       0.004531       0.009652              1.800995       1.409101      -0.006159      -0.042639       2.274748       0.425785       1.719135           0.000000
          161              H       0.725591      -2.040485      24.885333       0.125803       0.937800 0.67344971E+01  0.64563120E+02                                 1.691187                            1.599455      -1.299733       2.266143                    0.994358       3.782071      11.144356       0.448494       1.424526      -0.676983       0.003920       0.029458      -0.014020       0.032859      -0.001880      -0.005211       0.003645      -0.022417       0.006378      -0.013979       0.001847       0.012132              1.736692       1.411278       0.166843      -0.159531       1.908661      -0.310330       1.890137          -0.000000
          162              H       6.055765       5.969283      25.110125       0.141971       1.027034 0.72942113E+01  0.70536887E+02                                 1.730685                            1.616275      -1.144386       2.352374                    0.996470       3.510015      10.010972       0.471612       1.343022      -0.694839       0.005550      -0.033434      -0.014815       0.036988       0.001724      -0.007567       0.004943      -0.008893       0.014133      -0.011625       0.001372       0.010253              1.776007       1.376747      -0.049296      -0.039632       2.348007       0.213066       1.603266          -0.000000
          163              H       5.260255       6.189858      27.291443       0.111185       0.999945 0.71162773E+01  0.68885757E+02                                 1.742375                            1.627295      -1.229205       2.300020                    0.993855       3.739997      10.925698       0.453439       1.395440      -0.683293      -0.011144      -0.030900       0.017604       0.037268       0.005602      -0.003358      -0.001072      -0.022078       0.003266      -0.013551       0.001405       0.012146              1.820591       1.470898       0.184440      -0.172222       2.195556      -0.474488       1.795320           0.000000
          164              H       1.704504      -2.427673      22.878854       0.090374       1.029512 0.78618653E+01  0.78100110E+02                                 1.780785                            1.708756      -1.237836       2.272248                    0.993425       4.019460      11.933812       0.442705       1.392726      -0.682947       0.025653       0.020674       0.004073       0.033197       0.005964       0.006579      -0.005039       0.009602       0.016922      -0.013454       0.002803       0.010651              1.820536       2.004186       0.387660       0.023840       1.733832       0.153924       1.723590          -0.000000
          165              H      -5.584600       9.399183      22.741481       0.092726       1.051094 0.84378241E+01  0.85593021E+02                                 1.818011                            1.779907      -1.505219       2.145291                    0.990644       4.244065      12.868439       0.428847       1.407977      -0.678890      -0.031374       0.013705       0.001645       0.034276      -0.003054      -0.002914      -0.003195       0.009895      -0.009596      -0.007719      -0.000078       0.007796              1.834063       2.121092      -0.253778      -0.004531       1.650163       0.063337       1.730936          -0.000000
          166              H      -2.250100       9.456750      22.142035       0.166333       0.835428 0.57091458E+01  0.52030635E+02                                 1.532067                            1.445132      -0.800653       2.523619                    0.999442       3.233547       9.010606       0.489940       1.371751      -0.689818      -0.005054      -0.007398       0.017659       0.019802       0.001952      -0.000038      -0.004001      -0.003293       0.022680      -0.006568      -0.002464       0.009032              1.585652       1.412550       0.009906      -0.038098       1.168577      -0.012286       2.175829          -0.000000
          167              H       3.493833      -1.610637      20.922329       0.170255       0.947001 0.72837752E+01  0.69650615E+02                                 1.592433                            1.578623      -0.787887       2.527449                    0.999804       3.162816       8.657810       0.499236       1.283015      -0.710495      -0.005787       0.012910      -0.007837       0.016174       0.000121       0.000201      -0.004288      -0.008069      -0.001951      -0.003790      -0.003031       0.006821              1.563610       1.392793      -0.085873       0.012977       1.860171      -0.151404       1.437867          -0.000000
          168              H      -1.342255       9.152388      20.901515       0.160615       0.957973 0.67821972E+01  0.63285501E+02                                 1.559507                            1.483524      -0.828827       2.497007                    0.999823       3.104431       8.214195       0.539414       1.216886      -0.724761       0.009275      -0.011632      -0.005429       0.015837      -0.005003      -0.001349       0.001871      -0.002584      -0.010475      -0.003990      -0.003411       0.007401              1.585709       1.975910      -0.215685      -0.206250       1.246354       0.119996       1.534864          -0.000000
          169              H      -1.245970       8.843483      18.949153       0.086720       1.152068 0.88579860E+01  0.88931118E+02                                 1.794807                            1.718998      -0.942989       2.414499                    0.997725       3.670785      10.288695       0.487686       1.250970      -0.715157       0.023069       0.007287       0.021604       0.032435      -0.000814       0.007896      -0.004430      -0.007054      -0.016599      -0.011931       0.002610       0.009321              1.821203       2.025252       0.196484       0.235716       1.438372       0.105708       1.999987          -0.000000
          170              H      -1.744600       7.918035      17.766912       0.094748       1.091383 0.83514081E+01  0.83101971E+02                                 1.772837                            1.702476      -0.902350       2.436909                    0.997393       3.665288      10.423875       0.472956       1.301468      -0.704009       0.004370      -0.028029      -0.021374       0.035519      -0.004477       0.002101       0.000071      -0.018591       0.020451      -0.013931       0.006565       0.007367              1.802308       1.675400      -0.130611      -0.209577       1.908578       0.481273       1.822945          -0.000000
          171              H      -4.264102       7.892844      16.551369       0.167397       0.887665 0.67852909E+01  0.64974119E+02                                 1.626710                            1.601779      -1.169344       2.346863                    0.995609       3.535820      10.309543       0.451093       1.417972      -0.679832      -0.000619       0.016256      -0.005923       0.017313      -0.001829      -0.000993      -0.006409       0.002259      -0.003403      -0.007684       0.002007       0.005677              1.622574       1.382049      -0.023043       0.057470       1.820430      -0.301746       1.665243           0.000000
          172              H       6.539490       6.509789      16.892720       0.148986       0.950094 0.69455932E+01  0.66682791E+02                                 1.674651                            1.596572      -1.256392       2.289622                    0.995160       3.630217      10.487360       0.463556       1.376256      -0.687142      -0.011860      -0.006079       0.001898       0.013462       0.000325       0.001577      -0.002042       0.005137      -0.005174      -0.004007       0.000120       0.003887              1.710937       1.892716       0.443769       0.104881       1.646542       0.216425       1.593552          -0.000000
          173              H      -3.364283       6.668069      16.942674       0.169157       0.921952 0.67383549E+01  0.63822944E+02                                 1.622072                            1.560256      -0.893783       2.479267                    0.998887       3.289116       9.255574       0.477325       1.354780      -0.693979       0.015655      -0.008741       0.001591       0.018001      -0.005123      -0.000140      -0.002717       0.002932      -0.010205      -0.005859      -0.001398       0.007257              1.647697       2.027374      -0.302856      -0.156044       1.496181       0.199657       1.419534          -0.000000
          174              H       5.370293       5.674140      18.112426       0.095433       1.202669 0.92499630E+01  0.93076272E+02                                 1.793449                            1.716131      -0.925621       2.423821                    0.997837       3.518497       9.600504       0.509818       1.193967      -0.729770       0.021738      -0.020938      -0.019852       0.036125      -0.013045       0.002902       0.000404      -0.002409      -0.004131      -0.012923      -0.001048       0.013971              1.819907       1.709805      -0.059634      -0.283720       1.699176       0.384408       2.050740          -0.000000
          175              H       4.605731       5.687892      19.494482       0.101625       1.177394 0.91036012E+01  0.90758417E+02                                 1.736619                            1.678343      -0.894199       2.446875                    0.998184       3.394361       9.061294       0.529484       1.160325      -0.738895      -0.008869      -0.021295       0.031200       0.038802      -0.003396      -0.000309      -0.011277      -0.000142      -0.001733      -0.011950       0.000323       0.011628              1.744916       1.555129       0.232765      -0.142647       1.660926      -0.202297       2.018695          -0.000001
          176              H       3.923704       7.127047      20.909841       0.155702       1.041008 0.77107137E+01  0.74693273E+02                                 1.678841                            1.607214      -1.049808       2.389842                    0.998401       3.312794       9.088431       0.503310       1.256273      -0.715178      -0.009050      -0.001499      -0.011900       0.015026       0.004329      -0.000177       0.001206       0.009991       0.003723      -0.007395       0.001392       0.006004              1.697904       1.778280       0.097320       0.400145       1.396849       0.175054       1.918583          -0.000000
          177              H       4.440674       8.050475      22.067105       0.168471       0.927361 0.69058322E+01  0.66480964E+02                                 1.676588                            1.616869      -1.332250       2.271805                    0.993690       3.595493      10.542916       0.448188       1.419596      -0.679016      -0.000328       0.011872       0.010312       0.015728       0.003751      -0.002261       0.002381       0.001213       0.004562      -0.005991       0.002827       0.003165              1.692557       1.463010      -0.109426      -0.084896       1.817786       0.434477       1.796873          -0.000000
          178              H       4.812062       6.528749      22.054616       0.173747       0.892496 0.63669548E+01  0.58352202E+02                                 1.477043                            1.431339      -0.772733       2.533979                    0.999939       2.971714       7.737257       0.553855       1.206659      -0.727880       0.007116      -0.012120       0.010370       0.017466      -0.005263      -0.002050      -0.005796      -0.005090      -0.004012      -0.008763       0.000416       0.008347              1.488524       1.191569      -0.048178       0.074732       1.662504      -0.377367       1.611500          -0.000001
          179              H       2.903504      -0.855272      15.560618       0.118973       0.987928 0.72178112E+01  0.70110428E+02                                 1.716906                            1.630052      -1.347094       2.242670                    0.992971       3.820631      11.177389       0.456773       1.380475      -0.685197      -0.035944       0.000631      -0.010820       0.037543       0.002918       0.002336      -0.009943       0.007884       0.001793      -0.012899       0.004487       0.008412              1.740730       2.311722       0.070860       0.199571       1.414670      -0.069919       1.495798           0.000000
          180              H       4.369586       0.635899      14.340912       0.133989       0.911629 0.63502446E+01  0.59711110E+02                                 1.637319                            1.539006      -1.078492       2.384968                    0.996886       3.516809      10.106862       0.465715       1.398690      -0.683283      -0.015224       0.023707      -0.032714       0.043174      -0.000878       0.008101      -0.010410       0.008975       0.000116      -0.014065       0.000211       0.013854              1.686109       1.476906      -0.129636       0.180206       1.763043      -0.477171       1.818377           0.000000
          181              H       7.368226      -0.685251      16.838604       0.120529       1.026684 0.72919490E+01  0.70419370E+02                                 1.721029                            1.608877      -1.041992       2.392239                    0.996911       3.538858      10.044315       0.476457       1.331170      -0.697272       0.036632       0.003232       0.012248       0.038760      -0.000024       0.003766      -0.010435       0.017031      -0.003048      -0.015713       0.004508       0.011204              1.763013       2.340397       0.027061       0.247140       1.453476      -0.118038       1.495166          -0.000000
          182              H       0.155921       9.969098      17.937588       0.112438       0.983820 0.70382978E+01  0.67336956E+02                                 1.662091                            1.569498      -1.055322       2.371786                    0.997030       3.614869      10.195397       0.487793       1.312457      -0.700097       0.011548      -0.013706       0.020136       0.026956       0.001388       0.002968      -0.010271       0.009862      -0.005230      -0.013705       0.005451       0.008254              1.699238       1.625853      -0.086535       0.172350       1.606428      -0.410089       1.865433          -0.000000
          183              H       2.181376       8.361915      16.967651       0.132163       0.905615 0.64400681E+01  0.60581163E+02                                 1.612911                            1.535486      -1.011014       2.411909                    0.997426       3.482944       9.911055       0.474271       1.372880      -0.688598       0.003292       0.035210      -0.001269       0.035386       0.002653       0.010835      -0.000953      -0.016501      -0.026946      -0.017704       0.004511       0.013193              1.635734       1.458634       0.103102       0.057987       2.074104       0.091508       1.374463          -0.000000
          184              H       0.341610       7.467950      15.827039       0.116605       0.994482 0.73032207E+01  0.70785079E+02                                 1.704023                            1.625993      -1.082357       2.369109                    0.997049       3.611611      10.379031       0.465505       1.357546      -0.691610      -0.021158       0.023636      -0.021954       0.038578      -0.002208       0.007371      -0.010392      -0.006435      -0.017096      -0.013984      -0.000440       0.014425              1.729154       1.827839      -0.292176       0.284294       1.712118      -0.163822       1.647505           0.000000
          185              H       1.273519       3.770212      17.188280       0.125177       1.005213 0.70496481E+01  0.66675552E+02                                 1.623696                            1.526891      -0.913717       2.455828                    0.999080       3.258846       8.790667       0.522188       1.240165      -0.718573      -0.009748      -0.041533       0.005329       0.042993      -0.000900       0.007642      -0.005556      -0.019957      -0.022887      -0.015020      -0.000498       0.015517              1.661388       1.440399       0.270550       0.055177       2.198894      -0.042501       1.344871          -0.000000
          186              H       3.247398       4.650345      18.237311       0.133189       1.035538 0.75084947E+01  0.71368527E+02                                 1.586248                            1.521872      -1.041815       2.390170                    0.998430       3.187733       8.321316       0.557080       1.156738      -0.739135       0.018383      -0.029071       0.017720       0.038691      -0.002845       0.011845      -0.007680      -0.019824      -0.040964      -0.021985       0.001885       0.020100              1.591503       1.668990      -0.107101       0.318867       1.576090      -0.163088       1.529428          -0.000000
          187              H       5.826503       1.580758      36.029200       0.122613       1.123617 0.82941610E+01  0.82172133E+02                                 1.792875                            1.695034      -0.998779       2.420238                    0.998125       3.426663       9.640009       0.475925       1.299019      -0.706213       0.013471      -0.047669       0.027126       0.056477      -0.001278       0.003813      -0.020636      -0.000538      -0.031820      -0.024881       0.004556       0.020325              1.807597       1.622004      -0.236856       0.152386       2.147818      -0.361376       1.652969          -0.000000
          188              H       5.530773       5.061482      33.981093       0.145860       0.859622 0.59292768E+01  0.54931597E+02                                 1.583952                            1.495786      -1.102817       2.374715                    0.997276       3.493719      10.041756       0.467215       1.415039      -0.679729       0.003009       0.037593      -0.020488       0.042920      -0.000574       0.005390      -0.012900       0.011596      -0.027804      -0.019286       0.005788       0.013498              1.613896       1.404772       0.163863      -0.057742       1.972561      -0.219531       1.464354           0.000000
          189              H       3.272619       4.017932      34.239188       0.118125       1.015823 0.70729507E+01  0.68004249E+02                                 1.723540                            1.597163      -1.142709       2.339582                    0.996798       3.608940      10.328701       0.471023       1.352474      -0.692278      -0.040748       0.017242      -0.012099       0.045870      -0.000597       0.004182      -0.006756       0.002809      -0.032227      -0.014032       0.004933       0.009099              1.785458       2.307122      -0.325689       0.260554       1.525059      -0.116620       1.524192           0.000000
          190              H      -3.653143       4.395902      35.704500       0.114381       0.954434 0.72250792E+01  0.70223369E+02                                 1.691910                            1.638494      -1.172470       2.314178                    0.995374       3.814166      11.174666       0.452260       1.393409      -0.683361       0.006359       0.028199       0.011059       0.030950      -0.005217      -0.004181       0.007719      -0.003616      -0.014957      -0.009498      -0.002902       0.012400              1.722477       1.470808       0.147349       0.045331       2.019288       0.291500       1.677335           0.000000
          191              H       7.983787       2.845868      35.858525       0.113873       1.064049 0.85738420E+01  0.87057520E+02                                 1.815353                            1.780998      -1.503087       2.156407                    0.991060       4.087898      12.279068       0.434803       1.387339      -0.683464       0.017090      -0.019073       0.013439       0.028922       0.000162       0.000395      -0.005470       0.003319      -0.021467      -0.009738       0.004488       0.005250              1.821045       1.682625      -0.208639       0.192113       1.893857      -0.179134       1.886653           0.000000
          192              H      -3.089175       5.987956      34.917727       0.167350       0.855178 0.61608242E+01  0.57382657E+02                                 1.567584                            1.511074      -1.013397       2.418640                    0.997926       3.374111       9.590432       0.473152       1.389837      -0.685686      -0.000959      -0.002887       0.014207       0.014530       0.001254      -0.002044      -0.000030      -0.001291       0.009290      -0.003442      -0.000393       0.003836              1.583215       1.326951       0.025016      -0.178871       1.396788      -0.064769       2.025904           0.000000
          193              H      -2.224886       6.704030      33.818743       0.171710       0.886285 0.63678954E+01  0.59033464E+02                                 1.536013                            1.483225      -0.841739       2.503972                    0.999606       3.122199       8.486594       0.509981       1.295536      -0.706940       0.013461       0.008271      -0.002306       0.015966       0.001485      -0.003301       0.000346      -0.003032      -0.014041      -0.006314       0.001728       0.004586              1.556417       1.731924       0.357317      -0.169531       1.596019      -0.047338       1.341307           0.000000
          194              H      -3.739109       6.401318      33.552323       0.175614       0.894245 0.65400333E+01  0.61825283E+02                                 1.613731                            1.555780      -1.080168       2.390070                    0.997282       3.407665       9.754927       0.466845       1.387866      -0.685994      -0.011544       0.004219      -0.007087       0.014188       0.001422       0.002057      -0.002082      -0.000962       0.001193      -0.003737       0.001186       0.002550              1.642224       2.001823      -0.303207       0.216589       1.475682      -0.082574       1.449166           0.000000
          195              H       7.461082       0.720444      33.814580       0.174810       0.808092 0.57760469E+01  0.53109382E+02                                 1.528690                            1.478033      -1.005474       2.428821                    0.997473       3.356461       9.579331       0.469674       1.418302      -0.680022      -0.014235      -0.002390      -0.006716       0.015920       0.001138       0.004871      -0.001708       0.004473      -0.008334      -0.006187      -0.000071       0.006258              1.554167       2.010970       0.143722       0.209959       1.332528       0.031012       1.319001           0.000000
          196              H       8.943208       0.208198      33.847883       0.172981       0.848290 0.59444065E+01  0.55168902E+02                                 1.588476                            1.505611      -1.191897       2.338095                    0.996753       3.462594       9.997746       0.461500       1.430041      -0.677177       0.011759      -0.011682      -0.004400       0.017149      -0.000159      -0.002494      -0.001296      -0.000012      -0.001497      -0.003020       0.000382       0.002638              1.637071       1.679328      -0.420054      -0.191752       1.848320       0.110563       1.383564           0.000000
          197              H       8.366636       1.021929      35.059263       0.167528       0.892970 0.66277159E+01  0.62353515E+02                                 1.569116                            1.533478      -0.826532       2.505523                    0.999518       3.251025       9.040567       0.489313       1.330523      -0.698935       0.004410       0.001835       0.012903       0.013759       0.001276       0.000490      -0.000930      -0.002572       0.010793      -0.003701      -0.000104       0.003805              1.567559       1.308585      -0.047800      -0.029718       1.451913       0.126857       1.942180           0.000000
          198              H       0.267098       4.096133      30.596721       0.161594       0.854209 0.62738368E+01  0.58872427E+02                                 1.581982                            1.536719      -1.065143       2.388639                    0.997796       3.483414      10.032954       0.462424       1.411520      -0.681053       0.007916       0.011612       0.002409       0.014258       0.002251      -0.000605      -0.002324       0.007156      -0.009312      -0.005044      -0.000910       0.005954              1.604214       1.637197       0.353695      -0.057063       1.871554       0.085349       1.303890           0.000000
          199              H       0.186856       2.531647      30.621698       0.154536       0.964789 0.74913288E+01  0.73798954E+02                                 1.732509                            1.692082      -1.408481       2.219917                    0.993994       3.831420      11.465766       0.433810       1.433228      -0.675566       0.007592      -0.011212       0.004841       0.014380      -0.003886      -0.001510      -0.001800      -0.001350      -0.011602      -0.005442      -0.000454       0.005896              1.749615       1.706526      -0.356241      -0.062685       2.091954      -0.082528       1.450364           0.000000
          200              H      -0.793203       3.351572      29.714203       0.168492       0.851425 0.64100827E+01  0.61037403E+02                                 1.629265                            1.593091      -1.393105       2.242206                    0.992688       3.715192      11.110065       0.433236       1.484734      -0.666300      -0.011273       0.003625      -0.012823       0.017454      -0.000768       0.002175       0.000281       0.009634       0.004695      -0.005690       0.000364       0.005326              1.633255       1.493599      -0.010435       0.298864       1.361827       0.053395       2.044340           0.000000
          201              H      -1.834008       6.637840      31.808102       0.119086       0.995277 0.74459052E+01  0.71452995E+02                                 1.625384                            1.576910      -0.720612       2.534921                    0.999681       3.326800       9.064271       0.509654       1.252355      -0.716214      -0.025038       0.022761       0.008808       0.034965      -0.007476      -0.000132       0.000771      -0.004216      -0.034635      -0.011578      -0.001982       0.013560              1.649453       1.706065      -0.305720      -0.154341       1.778051       0.108812       1.464242           0.000000
          202              H      -1.284947       5.800476      30.592558       0.137156       0.945070 0.70956139E+01  0.68757049E+02                                 1.697056                            1.637739      -1.276172       2.290250                    0.993309       3.689143      10.845066       0.445911       1.417526      -0.679416      -0.003462      -0.009606      -0.035898       0.037322       0.001944       0.000499       0.005206      -0.000895       0.016022      -0.005773      -0.002379       0.008153              1.715153       1.533955      -0.000525       0.091788       1.476320       0.060358       2.135184           0.000000
          203              H       0.835655       7.199850      30.363603       0.123897       1.028328 0.74075157E+01  0.71827053E+02                                 1.727322                            1.627864      -1.067218       2.390016                    0.997281       3.485812       9.918356       0.470864       1.341513      -0.695829      -0.003707       0.018164      -0.051321       0.054566       0.006343       0.001827      -0.014032       0.019436       0.028702      -0.022506       0.006390       0.016116              1.754057       1.435343       0.000313       0.092938       1.653223      -0.357820       2.173604           0.000001
          204              H       2.643322       6.480985      33.852046       0.130508       0.942900 0.64308473E+01  0.60194589E+02                                 1.633373                            1.519425      -0.855903       2.493749                    0.999211       3.331652       9.315658       0.486066       1.346237      -0.695177       0.030384      -0.000645       0.037683       0.048411       0.008460       0.008237      -0.011429       0.014182       0.035047      -0.022521       0.004758       0.017762              1.684899       1.890357       0.022871       0.502964       1.379341       0.024109       1.784998           0.000000
          205              H       0.400070       5.438767      33.947791       0.136870       0.955834 0.67624356E+01  0.64428274E+02                                 1.664946                            1.569611      -1.284995       2.281531                    0.995847       3.577968      10.263642       0.470566       1.366193      -0.689085      -0.008772      -0.020625       0.039878       0.045745       0.006276       0.002764      -0.006953       0.020465       0.032940      -0.019323       0.006427       0.012896              1.694813       1.601170       0.236085      -0.274916       1.592935      -0.376762       1.890334           0.000000
          206              H       9.401715       0.201011      31.891358       0.127496       0.917638 0.67609561E+01  0.64624298E+02                                 1.653427                            1.590254      -1.071237       2.377377                    0.995965       3.648956      10.598354       0.456838       1.402673      -0.682297      -0.027327      -0.020003       0.007019       0.034585       0.000617      -0.000990      -0.004299       0.008849      -0.026424      -0.010586       0.001610       0.008976              1.692564       1.802050       0.379665      -0.132582       1.807851      -0.074988       1.467792           0.000000
          207              H      -1.313615       0.951063      30.725769       0.116225       0.955509 0.71478496E+01  0.69174919E+02                                 1.684446                            1.623113      -1.129841       2.336069                    0.995653       3.748123      10.900154       0.457910       1.382144      -0.685852      -0.004010       0.005255      -0.027975       0.028745      -0.006547       0.003564       0.001122       0.000771       0.000117      -0.007948       0.000878       0.007070              1.704074       1.398790       0.050010      -0.091127       1.463706      -0.060906       2.249727           0.000000
          208              H       0.209781       1.913712      33.768789       0.107842       1.056593 0.77966527E+01  0.77136813E+02                                 1.783265                            1.685811      -1.410338       2.197257                    0.995369       3.934077      11.580629       0.452910       1.366913      -0.687522      -0.010337       0.041642       0.027445       0.050933      -0.006254      -0.000962       0.008564      -0.011524      -0.001561      -0.009488      -0.004159       0.013648              1.823295       1.633550      -0.337896      -0.087046       2.164505       0.416493       1.671830           0.000000
          209              H       2.420928      -1.249097      32.873783       0.119141       1.046345 0.74195031E+01  0.71597183E+02                                 1.713321                            1.603856      -0.992630       2.415941                    0.998180       3.419434       9.541753       0.488200       1.300132      -0.704975       0.032782      -0.034297       0.000089       0.047444      -0.011679       0.005361       0.014113      -0.013574      -0.013442      -0.020999       0.000768       0.020231              1.771161       2.098733      -0.480399      -0.033742       1.796273      -0.045005       1.418476           0.000000
          210              H       0.471122      -1.240448      31.291912       0.143238       0.956650 0.66303107E+01  0.62908555E+02                                 1.677651                            1.563191      -1.106341       2.370585                    0.997433       3.506607      10.064208       0.467099       1.382043      -0.686555      -0.003973      -0.034474      -0.027012       0.043976      -0.016170       0.008580       0.008837       0.000284      -0.018180      -0.022415       0.003214       0.019201              1.732026       1.443209       0.153142       0.122636       1.872764       0.483571       1.880106           0.000001
          211              C      -4.870474      10.676452       7.995527       0.565866      23.727234 0.26756632E+03  0.56407390E+04                                 7.598199                            5.788866      -0.156346       1.988766                    0.999360      23.267589      65.945203       0.618607       0.469664      -1.020011       0.028277       0.007611       0.057318       0.064365       0.051869      -0.046049      -0.025174       0.030688      -0.116577      -0.061002      -0.032916       0.093918              8.831125       6.341920      -1.505573       2.792758       8.809179       1.083548      11.342277           0.000000
          212              C       6.021382      10.526000       6.585996      -0.058112      37.783228 0.48164141E+03  0.11549871E+05                                 9.741878                            7.296925      -0.033167       1.983130                    0.999220      28.296897      80.616467       0.616120       0.414560      -1.071591      -0.016716      -0.009808      -0.050316       0.053920      -0.015026       0.009842       0.002738      -0.002328       0.011393      -0.020464       0.004918       0.015546             11.445196       6.785312      -0.311303       4.092220      12.267128       0.319906      15.283148          -0.000000
          213              C      -0.050435      -0.344918       5.892471      -0.101485      35.145750 0.47128468E+03  0.11353903E+05                                 9.446928                            7.338962      -0.004314       1.962553                    0.999664      30.249346      89.263780       0.593235       0.428566      -1.052090      -0.008076      -0.018638      -0.030207       0.036401       0.001176      -0.004396       0.011319      -0.017687      -0.030993      -0.016391      -0.002081       0.018472             10.831158       6.421421      -0.983657       3.158848      11.663485      -0.100260      14.408569           0.000000
          214              C      10.951464      -0.461698       4.569527      -0.243720      35.995021 0.50537692E+03  0.12368559E+05                                 9.509762                            7.527273       0.032669       1.972473                    0.999206      31.357569      92.747378       0.595266       0.420428      -1.058950       0.022008       0.015526       0.035527       0.044583      -0.009111       0.010533      -0.020354      -0.024333       0.020864      -0.019875      -0.012340       0.032215             10.817001       6.244199      -0.180122       3.233835      10.553886       0.750728      15.652918          -0.000000
          215              C       5.095195      10.321572       4.024197       0.273994      31.699448 0.37098076E+03  0.83814639E+04                                 8.946875                            6.596252       0.017425       2.027759                    0.999756      25.136725      70.807803       0.616401       0.439819      -1.049903      -0.019110      -0.007445      -0.041225       0.046045       0.008871       0.020561      -0.004867      -0.005959       0.129021      -0.035873      -0.012984       0.048857             10.994485       5.757395      -0.748782       3.341083      10.594471      -1.907796      16.631591          -0.000000
          216              C       5.471169       9.137033       4.701488      -0.200783      36.615098 0.48435099E+03  0.11742147E+05                                 9.692365                            7.429401      -0.078002       1.944356                    0.998640      30.746213      90.848430       0.591208       0.427345      -1.053432      -0.004269      -0.013073       0.027618       0.030853       0.008410       0.004626       0.021618       0.004657      -0.019774      -0.024881       0.000899       0.023981             11.170122       6.421351      -0.625757       3.174007      12.684102      -2.193001      14.404913          -0.000000
          217              C       5.939994       9.276081       5.997790      -0.096376      33.520197 0.45821106E+03  0.11002038E+05                                 9.253397                            7.310660      -0.149657       1.922385                    0.999306      30.281880      90.290466       0.583203       0.437400      -1.042887      -0.008139       0.013894      -0.024204       0.029071      -0.010139       0.001244      -0.011582       0.005209      -0.067505      -0.026443       0.003191       0.023251             10.456745       6.250494       0.200894       3.034842      11.971833       0.104059      13.147908           0.000000
          218              C       4.715782      11.307524       1.850789      -0.067736      30.014094 0.42987046E+03  0.10208126E+05                                 8.836113                            7.134939      -0.542105       1.823637                    0.996714      29.750983      89.645312       0.580796       0.444093      -1.033846      -0.015320      -0.092106       0.014217       0.094448      -0.010619       0.007065      -0.041391      -0.032764       0.076273      -0.033747      -0.025257       0.059004             10.819850       7.467329      -0.303341       1.126506       7.443911       0.080976      17.548311          -0.000000
          219              C       4.506012      10.721326       0.437096      -0.042173      39.627710 0.48741332E+03  0.11748959E+05                                10.185662                            7.412152      -0.146301       1.948495                    0.998907      28.497524      81.985449       0.601148       0.422691      -1.064057       0.003245       0.010096       0.064412       0.065279      -0.002381       0.000699       0.011255      -0.010864       0.096165      -0.022160      -0.012683       0.034843             12.874903      11.625546      -2.464801       2.206055       7.070216       2.730801      19.928948          -0.000000
          220              C       3.354012       6.378555      41.343455       0.088052      35.211002 0.44330375E+03  0.10419679E+05                                 9.408674                            7.095242       0.107027       2.038102                    0.999644      26.955201      76.203403       0.611912       0.425857      -1.063664      -0.068341       0.049777       0.041527       0.094195      -0.028257      -0.027638       0.013368       0.018399      -0.027841      -0.029776      -0.020117       0.049892             11.248117      11.781025      -2.508300       2.006857       6.210509       1.944404      15.752818          -0.000001
          221              C       3.264601       5.956561      39.991371      -0.054669      40.732243 0.49310080E+03  0.11870758E+05                                10.225626                            7.362094      -0.081697       1.959726                    0.999250      28.508925      80.851817       0.617256       0.412191      -1.075263      -0.046041       0.028484      -0.040534       0.067632      -0.012662       0.025176      -0.004257       0.044086       0.016069      -0.028367      -0.012578       0.040945             12.679124      13.929006      -3.664487       3.494421       7.454377       1.501868      16.653987          -0.000001
          222              C       4.291657       5.187850      39.410242       0.089743      35.236307 0.44804998E+03  0.10565168E+05                                 9.424670                            7.136237      -0.036191       1.988693                    0.999632      27.158466      77.040994       0.609415       0.426229      -1.062843       0.002056      -0.016579      -0.087906       0.089479       0.001779       0.010662       0.026461      -0.011820       0.116959      -0.028399      -0.023043       0.051442             11.065510      11.773640      -3.050736       1.387166       7.127850       2.687885      14.295039          -0.000001
          223              C       5.423025       4.840528      40.186608      -0.057035      39.539330 0.47397398E+03  0.11311679E+05                                10.020640                            7.226911      -0.017384       1.985073                    0.999443      28.252314      80.092753       0.621085       0.413221      -1.073294       0.052978      -0.030172      -0.033967       0.069791      -0.022332      -0.015348       0.011183       0.001292      -0.034618      -0.020581      -0.015046       0.035627             12.338516      12.867106      -3.959793      -0.431805       8.169751       3.699362      15.978690          -0.000000
          224              C       5.539946       5.283453      41.502475       0.103595      34.332257 0.44059316E+03  0.10378878E+05                                 9.354287                            7.146961      -0.190357       1.945867                    0.999457      27.110432      77.670858       0.598077       0.434747      -1.054231       0.071731      -0.016321       0.052218       0.090213      -0.005145       0.021736      -0.019114       0.040067      -0.016121      -0.033057      -0.005098       0.038155             11.118439      10.253001      -2.574813       0.372683       6.843535       3.049967      16.258782          -0.000001
          225              C       2.182526      11.851391       0.374654      -0.507289      28.270952 0.46197806E+03  0.11016992E+05                                 7.859383                            6.958255       0.294258       2.049680                    0.998550      32.273738      93.160893       0.653512       0.393016      -1.080710       0.067376      -0.051591      -0.031059       0.090365      -0.013187      -0.012357      -0.001391       0.000543       0.000698      -0.018757       0.001330       0.017427              8.238903       9.314542      -0.899632      -0.873328       6.159999       0.872484       9.242168          -0.000001
          226              C       1.993388       6.308037      39.177957      -0.049178      26.205751 0.37887835E+03  0.86742286E+04                                 7.895229                            6.584147      -0.271735       1.918636                    0.997771      28.255700      82.245531       0.623512       0.429072      -1.047996       0.057271       0.059115      -0.021347       0.085030       0.001459      -0.013409      -0.033368      -0.055502       0.006146      -0.036457      -0.014509       0.050967              8.885572       9.821286      -1.427077       2.861086       7.405121      -1.174313       9.430309          -0.000001
          227              C       4.202247       4.774541      37.916206      -0.512815      29.628278 0.48657332E+03  0.11813394E+05                                 8.232153                            7.203218      -0.113145       1.920016                    0.996760      33.234095      98.376918       0.630875       0.399886      -1.070718       0.004824       0.019535       0.077530       0.080098      -0.000954       0.007361       0.006372       0.012992       0.032921      -0.014203      -0.001668       0.015871              8.968946       7.789740      -0.326223       0.302949       7.507395       2.403687      11.609702          -0.000000
          228              C       6.470714       3.911870      39.613388      -0.050752      26.134719 0.37026460E+03  0.83979164E+04                                 7.768588                            6.429114      -0.147489       1.949557                    0.999169      28.012101      80.199563       0.645098       0.418621      -1.058307       0.025838       0.077283      -0.015957       0.083035       0.046946      -0.030383      -0.031241       0.021151      -0.059312      -0.043623      -0.033694       0.077317              8.735105      10.081436      -1.846059      -2.512845       7.100229       1.570519       9.023651          -0.000001
          229              C      -4.654980       9.634723       0.692277      -0.515228      27.668940 0.46649469E+03  0.11201794E+05                                 7.826020                            7.064168      -0.029574       1.944322                    0.997836      33.033114      97.091179       0.635856       0.401150      -1.070391      -0.061866       0.016572      -0.035008       0.072991      -0.016908       0.036089      -0.008879       0.053490       0.007517      -0.033059      -0.023062       0.056121              8.101820       7.807144      -0.590241       0.855014       6.638785       0.090609       9.859530          -0.000001
          230              C       7.136678      -3.961824      37.723468       0.249472      30.755894 0.35464028E+03  0.79062524E+04                                 8.618437                            6.370214       0.020282       2.023880                    0.999501      25.063919      69.663421       0.640283       0.429093      -1.058583       0.048492      -0.015474       0.031483       0.059851      -0.022466       0.012482      -0.038365      -0.032151      -0.031474      -0.036366      -0.020307       0.056674             10.210418      12.350302      -2.809110       1.911390       8.444569      -4.634967       9.836382          -0.000000
          231              C       7.659378      -3.127269      36.599506      -0.208208      38.639321 0.56075842E+03  0.14057372E+05                                 9.976377                            7.952738      -0.165577       1.898466                    0.999213      32.084720      95.420744       0.577682       0.422950      -1.059477      -0.014008       0.020601       0.001109       0.024937      -0.004690      -0.020607      -0.002928       0.083992      -0.021867      -0.039225      -0.013626       0.052851             11.115146      12.030419      -2.141283       0.384760      10.134121      -5.157963      11.180899          -0.000000
          232              C       6.808848      -2.232022      35.858525      -0.122331      36.042402 0.52419730E+03  0.12937081E+05                                 9.575659                            7.738516      -0.041939       1.941809                    0.999432      31.092293      92.118390       0.579312       0.428402      -1.054794      -0.005289      -0.006095       0.007165       0.010792      -0.005532      -0.020724      -0.024331       0.035587      -0.002583      -0.039819       0.006489       0.033329             10.570702      12.095292      -2.212838       0.069183       9.974906      -4.391085       9.641908           0.000000
          233              C       5.420715      -2.279787      36.370551      -0.046695      39.503475 0.49818672E+03  0.12027005E+05                                10.013632                            7.397469      -0.146111       1.937607                    0.999058      28.641201      81.407747       0.615936       0.411913      -1.075176       0.059996      -0.022160       0.014760       0.065639      -0.020206      -0.004505      -0.006896       0.004595       0.026064      -0.026564       0.010316       0.016248             11.923299      12.728476      -3.518698       0.639459      12.538898      -6.005059      10.502523          -0.000000
          234              C       4.986277      -3.047244      37.390442      -0.103348      34.108533 0.42399169E+03  0.99541588E+04                                 9.219651                            6.936589       0.021153       1.977367                    0.999730      29.573737      86.323668       0.613046       0.425565      -1.053292       0.037471      -0.015744       0.031142       0.051203      -0.008031      -0.005490       0.010633       0.027174      -0.040519      -0.021317      -0.003064       0.024381             10.592973      11.438222      -2.380358       0.844436      10.455069      -5.274403       9.885629          -0.000001
          235              C       5.886097      -3.887834      38.052330      -0.240543      35.015744 0.44657313E+03  0.10617558E+05                                 9.326529                            7.090884       0.075830       1.985925                    0.999388      30.766439      90.272764       0.610147       0.422221      -1.055734      -0.053668       0.044625      -0.014763       0.071341       0.009402       0.005249      -0.012913      -0.039726       0.061518      -0.033467       0.004382       0.029085             10.637329      13.750113      -3.090489       1.482995       9.131523      -4.104336       9.030351          -0.000000
          236              C       4.402829      -1.258217      35.771105       0.563099      22.980416 0.26420135E+03  0.55434897E+04                                 7.417423                            5.741117      -0.044799       2.026738                    0.999525      23.102557      64.988296       0.623977       0.467831      -1.022614      -0.047103       0.040627      -0.016849       0.064445       0.088814       0.029204       0.027492       0.022055      -0.106629      -0.071783      -0.045969       0.117752              8.471900       8.461394      -3.458165      -0.137387       8.669649      -2.500243       8.284657           0.000000
          237              C      -2.863363       4.255343      38.484431       0.263965      30.858417 0.36483832E+03  0.82132351E+04                                 8.728451                            6.512792      -0.021443       2.006561                    0.999633      25.433881      71.655680       0.624061       0.435979      -1.051582      -0.031384       0.020692       0.020386       0.042763      -0.017124      -0.035525       0.008245       0.038081      -0.045100      -0.035497      -0.017040       0.052537             10.431177      13.445880      -1.963858      -5.676497       9.337003       0.816008       8.510647          -0.000000
          238              C      -2.013975       5.112960      37.799647      -0.233077      36.337557 0.49714514E+03  0.12107554E+05                                 9.549533                            7.471408       0.007363       1.966821                    0.999281      31.047801      91.367128       0.597283       0.421069      -1.059394       0.031871      -0.002545      -0.014869       0.035260      -0.021588      -0.001089       0.002546      -0.044515      -0.035476      -0.025095      -0.011982       0.037076             10.837876      13.449168      -1.036207      -5.062847      10.321508       0.793093       8.742953          -0.000000
          239              C      -0.900948       4.579891      37.137343      -0.091569      32.827103 0.45782462E+03  0.10963479E+05                                 9.054466                            7.263973      -0.055375       1.952324                    0.999451      29.995726      88.604318       0.591802       0.432196      -1.048585      -0.026473      -0.004667       0.013544       0.030100       0.011026       0.001409      -0.016021       0.005926       0.032799      -0.022798       0.001973       0.020825             10.142482      11.893127      -2.184955      -3.715431      11.075281       1.088877       7.459039          -0.000000
          240              C      -0.637309       3.217608      37.228925      -0.058116      37.038025 0.48102916E+03  0.11528033E+05                                 9.632718                            7.301285      -0.037083       1.981225                    0.999265      28.320666      80.579474       0.614984       0.415584      -1.071255      -0.037065       0.015939       0.026047       0.048024      -0.009035      -0.003197      -0.008638      -0.013874       0.001913      -0.014905       0.000503       0.014402             11.311892      13.872564      -3.247007      -5.106687      11.832171       1.244055       8.230940          -0.000000
          241              C      -1.476380       2.341891      37.946178      -0.082603      32.771446 0.44933120E+03  0.10653579E+05                                 8.919370                            7.115427       0.048977       1.981936                    0.999645      29.497273      85.220913       0.611379       0.422539      -1.060094      -0.013733       0.023198       0.018790       0.032861      -0.004630       0.000536      -0.006853      -0.041638      -0.032464      -0.015929      -0.012027       0.027956              9.876957      11.746273      -2.155760      -4.084209      10.258901       0.209358       7.625697          -0.000001
          242              C      -2.655891       2.867326      38.590583      -0.269810      35.943827 0.51464903E+03  0.12589060E+05                                 9.367648                            7.526757       0.089351       1.974542                    0.999826      31.704828      92.215167       0.606580       0.412796      -1.069202       0.032138      -0.034290      -0.003335       0.047114       0.009369      -0.035258      -0.023914      -0.018619      -0.074517      -0.051893       0.005149       0.046744             10.394371      12.184142      -3.208589      -4.353775      10.896758       1.003517       8.102213          -0.000001
          243              C       0.580028       2.653027      36.503762       0.564752      23.102247 0.26299638E+03  0.55106990E+04                                 7.444941                            5.721245      -0.037433       2.029745                    0.999632      22.991883      64.586801       0.626306       0.466727      -1.023442       0.045764      -0.030951      -0.019241       0.058503       0.042477       0.063945       0.037596       0.007340       0.030183      -0.061126      -0.037214       0.098340              8.577435       9.784718      -2.489959      -3.449150       8.804428       0.156325       7.143158          -0.000000
          244              C       5.989275       4.630644      14.737213       0.077097      24.069817 0.33065543E+03  0.72800696E+04                                 7.266971                            6.102767       0.422558       2.151211                    0.999541      26.144670      73.409063       0.658623       0.422386      -1.057438       0.022130       0.005142      -0.022164       0.031740       0.004224       0.002331      -0.016420      -0.026963      -0.012830      -0.016741      -0.008309       0.025049              7.763551       9.690610      -0.444311      -0.455077       8.167806      -1.901686       5.432237          -0.000000
          245              C       6.144026       6.593613      13.587026      -0.121227      29.623495 0.44589469E+03  0.10528238E+05                                 8.287118                            7.050600       0.412594       2.120654                    0.997843      28.751135      82.288962       0.620485       0.418072      -1.065296      -0.049635      -0.012930       0.019025       0.054706       0.015117      -0.025376      -0.036110       0.023996      -0.111069      -0.060010       0.004559       0.055451              8.873666      10.634948      -0.927211      -0.184010       9.710775      -1.960164       6.275276           0.000000
          246              C       7.387728       6.000259      13.741882      -0.028707      28.921792 0.41575576E+03  0.97157102E+04                                 8.305532                            6.905146       0.113636       2.019452                    0.999300      28.816058      83.992574       0.609440       0.430070      -1.050236       0.011459      -0.055006       0.043801       0.071242       0.009016      -0.008183      -0.013332      -0.007700      -0.033583      -0.018437      -0.004193       0.022630              9.012970      12.769884       0.167017      -0.968311       8.003879      -1.555025       6.265148           0.000000
          247              C       3.802195       5.877165      14.452892      -0.164974      29.672411 0.44975073E+03  0.10770565E+05                                 8.590629                            7.219968      -0.498413       1.835205                    0.996136      30.243089      90.656139       0.588450       0.434640      -1.042419       0.043165      -0.005234      -0.071172       0.083403      -0.000663      -0.005283      -0.002691       0.052320      -0.118951      -0.040195      -0.006120       0.046314              9.634934      12.772361      -0.268403       1.511238       6.951783       0.848775       9.180660           0.000000
          248              C       3.005537       5.834161      13.138274      -0.056236      36.808485 0.51579316E+03  0.12600176E+05                                 9.621636                            7.606942       0.077309       2.012942                    0.999474      28.890023      83.454247       0.595977       0.420703      -1.066160       0.035206       0.000285       0.058673       0.068426       0.004393       0.042418       0.007332       0.015279       0.083647      -0.034959      -0.022485       0.057444             11.019424       9.814905       0.211156       5.051332      12.777166       0.549745      10.466201           0.000000
          249              C       2.645605       4.557758      12.635821       0.090208      32.834700 0.46421966E+03  0.11044295E+05                                 8.981492                            7.277930       0.072673       2.025713                    0.999713      27.169773      77.425626       0.601683       0.427882      -1.061778       0.029550      -0.077569       0.047323       0.095548      -0.018713       0.008044      -0.024155      -0.038114      -0.035325      -0.024055      -0.020089       0.044145             10.070620       8.826902       0.615266       4.087357      12.569926       0.436736       8.815033           0.000000
          250              C       1.812266       4.528367      11.457744      -0.051473      35.526196 0.49464652E+03  0.11931502E+05                                 9.316940                            7.393448       0.081461       2.016151                    0.999483      28.363313      80.832358       0.612739       0.414410      -1.072542      -0.026649      -0.068049      -0.034495       0.080813       0.009093       0.001877       0.024255      -0.045140      -0.017834      -0.022830      -0.017212       0.040042             10.649579       9.069187       1.344825       3.857896      14.029368       0.215903       8.850183           0.000000
          251              C       1.344591       5.749841      10.902423       0.094419      32.428889 0.43971846E+03  0.10360286E+05                                 8.994795                            7.145383      -0.028240       1.998179                    0.999654      27.091193      77.798715       0.597037       0.435419      -1.053096      -0.057651      -0.003129      -0.066760       0.088263      -0.001036       0.025223      -0.003809       0.036472       0.085828      -0.032787      -0.011748       0.044535             10.171703       8.021524       0.415372       3.834450      13.593033       0.234062       8.900552           0.000001
          252              C       1.730887       6.953150      11.411953      -0.045102      36.670539 0.49130537E+03  0.11873310E+05                                 9.604784                            7.430263      -0.152918       1.943155                    0.999058      28.604167      82.556317       0.601447       0.421394      -1.064250      -0.027442       0.062703      -0.031405       0.075306      -0.023473       0.013620      -0.023230      -0.048071      -0.012444      -0.032357      -0.016708       0.049065             11.148815       9.668645      -0.827027       4.491124      14.095055       0.049448       9.682744           0.000000
          253              C       2.563079       7.061715      12.571714       0.086278      34.044774 0.46556964E+03  0.11098033E+05                                 9.228603                            7.302697       0.072413       2.022784                    0.999657      27.387132      78.434162       0.598180       0.429549      -1.059448       0.020430       0.081828       0.041084       0.093814       0.013654       0.016195       0.024319      -0.048492      -0.038862      -0.032486      -0.014779       0.047265             10.469054       9.034905       0.032072       4.585833      12.674310       0.546408       9.697946           0.000000
          254              C       2.939059       8.412994      13.158671      -0.511551      28.164439 0.46558837E+03  0.11154558E+05                                 7.868226                            7.004734       0.098515       1.993066                    0.997332      32.452999      94.720412       0.646909       0.395196      -1.076330      -0.021053      -0.060519      -0.019914       0.067100       0.007554       0.010792       0.017880      -0.058907      -0.052192      -0.030646      -0.014398       0.045045              8.365743       7.940318       1.035479       1.209709       9.679137       1.279623       7.477775           0.000001
          255              C       3.108695       3.255473      13.288551      -0.511933      28.123531 0.47566869E+03  0.11446401E+05                                 7.847015                            7.069896       0.076087       1.989955                    0.996710      32.332842      94.285655       0.645935       0.394051      -1.078132      -0.028056       0.057970      -0.029162       0.070698      -0.016377       0.000600      -0.025821      -0.056415      -0.018580      -0.031827      -0.015710       0.047536              8.248306       8.064989      -0.320982       0.844423       9.781471      -0.765502       6.898456           0.000000
          256              C       0.323264       5.675622       9.737250      -0.516714      28.278761 0.49860753E+03  0.12187389E+05                                 7.944506                            7.272112      -0.201848       1.894535                    0.996119      33.369984      99.316000       0.630029       0.397735      -1.071489       0.047831       0.012960       0.061865       0.079265       0.004052       0.029573      -0.010958       0.037950       0.015492      -0.031635      -0.009492       0.041127              8.286834       8.239003       0.293184       1.974105       7.713084       0.392307       8.908413           0.000001
          257              C       1.255188       8.233015      10.744236      -0.158908      28.861204 0.42123834E+03  0.98915554E+04                                 8.344151                            6.938466      -0.316234       1.898793                    0.997386      29.277579      85.981780       0.608610       0.428578      -1.049508      -0.049833      -0.028511       0.045484       0.073246      -0.014077      -0.007347      -0.006031       0.032207      -0.051903      -0.023828      -0.006701       0.030529              9.414926      11.410285      -2.494507      -0.162860       9.653157      -0.652621       7.181336           0.000000
          258              C      -1.001816       9.224715      10.411211       0.063186      25.356292 0.33811494E+03  0.74632184E+04                                 7.467893                            6.121802       0.594195       2.204921                    0.999856      26.081485      72.600099       0.667604       0.415648      -1.064930      -0.020477      -0.012158       0.020730       0.031573       0.004051       0.000241      -0.007388       0.017203       0.064874      -0.021545      -0.001378       0.022923              8.224394       9.091779      -2.574884      -0.216842       7.124249      -2.271476       8.457155           0.000001
          259              C      -2.003656       8.818127      12.361075      -0.041968      29.842491 0.41508851E+03  0.96620251E+04                                 8.385557                            6.835312       0.275107       2.067623                    0.999820      28.586009      82.204059       0.623407       0.422092      -1.058898      -0.027110       0.037543      -0.047703       0.066483      -0.016790      -0.009707      -0.034098       0.010618       0.097293      -0.048092      -0.000877       0.048969              9.165811      11.501791      -2.258082      -2.284213       6.634924      -1.180671       9.360717           0.000001
          260              C      -0.759955       8.243018      12.417690      -0.110526      30.240945 0.43564103E+03  0.10230829E+05                                 8.388549                            6.944854       0.396332       2.103105                    0.999706      28.962677      82.786119       0.628196       0.415173      -1.066697       0.028349      -0.000688      -0.040080       0.049098      -0.007067      -0.026888      -0.034415       0.034470       0.144799      -0.058101      -0.009287       0.067388              9.071856      10.872231      -3.192661      -0.020741       7.174496      -2.135001       9.168842           0.000001
          261              C       1.398460       3.212631      10.876198      -0.146529      27.750000 0.41939115E+03  0.98491129E+04                                 8.153596                            6.948566      -0.319085       1.904751                    0.996763      29.118951      85.854022       0.604124       0.431720      -1.046344      -0.044326       0.023011       0.045465       0.067538       0.040198      -0.032734       0.007602       0.031527      -0.074596      -0.054881      -0.007178       0.062059              8.994733       9.475382       1.622373      -0.416665       9.960603       0.335797       7.548213           0.000001
          262              C      -0.519249       3.471658      12.542574       0.070393      24.957908 0.34822057E+03  0.77794724E+04                                 7.498117                            6.297914       0.347472       2.120291                    0.999702      26.682772      75.876055       0.641860       0.427140      -1.052746      -0.026153      -0.033057      -0.008152       0.042933      -0.014548       0.017324       0.003977      -0.024352       0.017655      -0.030325       0.011680       0.018644              8.077334       8.662915       2.542681      -1.516754       8.710367       1.855781       6.858719           0.000000
          263              C       9.728401       1.710983      12.038873      -0.042105      28.492037 0.42417841E+03  0.99518392E+04                                 8.198509                            6.961394       0.144189       2.024612                    0.999364      29.036074      84.509196       0.609363       0.428425      -1.052354      -0.005205       0.039918       0.054283       0.067581       0.019346      -0.004219       0.033600      -0.028750      -0.057247      -0.042315      -0.004491       0.046806              8.833113      10.845466       2.808502      -1.266938       8.632445       1.151327       7.021428           0.000000
          264              C      -0.655660       1.712049      11.148030      -0.111710      29.847515 0.44163330E+03  0.10414641E+05                                 8.351911                            7.024336       0.405993       2.114440                    0.998847      28.879111      82.916108       0.619931       0.418967      -1.063497       0.051806       0.017351       0.011700       0.055873       0.040498      -0.015984       0.032209      -0.017503      -0.071744      -0.060402       0.003703       0.056700              9.084638       9.003929       1.183129      -1.714470       9.869854       2.754033       8.380132           0.000001
          265              C       0.860850      -0.959961      12.818569       0.563950      23.722222 0.26751817E+03  0.56391893E+04                                 7.596000                            5.787670      -0.160735       1.987696                    0.999338      23.263707      65.920354       0.618810       0.469554      -1.020121       0.027528      -0.007947      -0.057745       0.064462      -0.053234       0.046478      -0.024865       0.030871      -0.118651      -0.061823      -0.033565       0.095388              8.828087       6.340205       1.505383      -2.791508       8.806380       1.082723      11.337674           0.000000
          266              C       0.290008      -0.809509      14.228100      -0.057509      37.740371 0.48102285E+03  0.11530524E+05                                 9.732149                            7.290463      -0.027028       1.985158                    0.999261      28.277933      80.528240       0.616662       0.414358      -1.071797      -0.015905       0.008823       0.049013       0.052279       0.015420      -0.011471       0.003553      -0.000962       0.011437      -0.021937       0.005294       0.016642             11.432567       6.778474       0.311412      -4.085821      12.257586       0.319903      15.261642          -0.000000
          267              C       5.680941      10.061409      14.921625      -0.102793      35.223489 0.47264814E+03  0.11395280E+05                                 9.462181                            7.351325      -0.012765       1.959736                    0.999671      30.290984      89.427886       0.592508       0.428770      -1.051937      -0.008069       0.018107       0.029503       0.035545      -0.000904       0.004790       0.011530      -0.018911      -0.032869      -0.017103      -0.002253       0.019357             10.848284       6.431937       0.986777      -3.164126      11.681851      -0.103639      14.431065           0.000000
          268              C       5.220141      10.178189      16.244569      -0.240252      35.812956 0.50212925E+03  0.12267983E+05                                 9.474640                            7.500100       0.042733       1.976695                    0.999235      31.255964      92.335458       0.596758       0.420097      -1.059271       0.021678      -0.015701      -0.034636       0.043773       0.009990      -0.012910      -0.021360      -0.021068       0.023043      -0.020327      -0.013670       0.033997             10.775019       6.221086       0.181569      -3.218881      10.520868       0.741805      15.583103          -0.000000
          269              C      -0.636177      -0.605081      16.789899       0.274070      31.705785 0.37108032E+03  0.83838473E+04                                 8.947085                            6.596392       0.024844       2.029850                    0.999751      25.136132      70.794880       0.616530       0.439720      -1.050016      -0.019318       0.008860       0.040385       0.045636      -0.010168      -0.019600      -0.006556      -0.006695       0.131200      -0.037450      -0.011677       0.049127             10.994421       5.757413       0.749240      -3.340764      10.597440      -1.908258      16.628411          -0.000000
          270              C      -0.260198       0.579458      16.112608      -0.202081      36.677973 0.48536889E+03  0.11773521E+05                                 9.703351                            7.436990      -0.077296       1.944058                    0.998607      30.783304      90.997039       0.590905       0.427320      -1.053400      -0.003714       0.013796      -0.028043       0.031473      -0.010144      -0.001983       0.022659       0.003348      -0.018350      -0.026206       0.001439       0.024767             11.183266       6.428600       0.626534      -3.178354      12.698571      -2.195711      14.422627          -0.000000
          271              C       0.208626       0.440410      14.816306      -0.096266      33.524044 0.45822311E+03  0.11002061E+05                                 9.252061                            7.308931      -0.143686       1.923963                    0.999262      30.284849      90.289142       0.583508       0.437182      -1.043050      -0.007074      -0.014246       0.024075       0.028855       0.010795       0.000361      -0.010257       0.005758      -0.069513      -0.026487       0.002916       0.023571             10.455436       6.249522      -0.200465      -3.034766      11.970683       0.104190      13.146103           0.000000
          272              C      10.447106      -1.591033      18.963307      -0.068238      30.032203 0.43015501E+03  0.10216881E+05                                 8.844540                            7.141754      -0.542124       1.823464                    0.996672      29.762029      89.696190       0.579958       0.444648      -1.033492      -0.014076       0.091010      -0.014115       0.093168       0.010155      -0.005613      -0.041860      -0.032378       0.074389      -0.033929      -0.024830       0.058759             10.831156       7.470462       0.304897      -1.127670       7.450399       0.080740      17.572608          -0.000000
          273              C      10.237340      -1.004835      20.377000      -0.041985      39.607201 0.48709083E+03  0.11739646E+05                                10.184083                            7.411076      -0.146938       1.948336                    0.998917      28.485784      81.955507       0.601004       0.422848      -1.063922       0.004177      -0.010805      -0.065950       0.066959       0.001245       0.000694       0.011688      -0.013583       0.096534      -0.022997      -0.012265       0.035261             12.872954      11.622446       2.464068      -2.206389       7.068600       2.729453      19.927817          -0.000000
          274              C       9.085338      -1.329174      21.098833       0.090520      35.177698 0.44281144E+03  0.10405735E+05                                 9.405262                            7.093110       0.105838       2.037834                    0.999595      26.937708      76.157651       0.611739       0.426075      -1.063476      -0.068738      -0.048961      -0.040394       0.093562       0.028695       0.027360       0.014066       0.019630      -0.027721      -0.029269      -0.021250       0.050519             11.243968      11.773508       2.506558      -2.007042       6.208612       1.944148      15.749782          -0.000001
          275              C       8.995931      -0.907180      22.450917      -0.058642      40.915064 0.49567843E+03  0.11949372E+05                                10.255717                            7.381524      -0.088517       1.956644                    0.999252      28.593165      81.169092       0.616365       0.412215      -1.075158      -0.046277      -0.029552       0.041238       0.068670       0.012072      -0.025944      -0.004198       0.045513       0.013617      -0.028275      -0.013614       0.041889             12.718370      13.971239       3.676301      -3.509763       7.474929       1.505253      16.708943          -0.000001
          276              C      10.022991      -0.138469      23.032046       0.090236      35.210732 0.44768029E+03  0.10553996E+05                                 9.418613                            7.132031      -0.027815       1.991245                    0.999653      27.150464      77.002739       0.609772       0.426079      -1.062965      -0.000433       0.015054       0.087818       0.089100      -0.002350      -0.007389       0.025842      -0.011864       0.115099      -0.026111      -0.023765       0.049876             11.057881      11.764829       3.048594      -1.386091       7.123043       2.685741      14.285772          -0.000001
          277              C      -0.308340       0.208853      22.255680      -0.057080      39.541577 0.47403280E+03  0.11312859E+05                                10.019092                            7.225849      -0.014213       1.986153                    0.999457      28.254991      80.086240       0.621357       0.413048      -1.073461       0.051672       0.029709       0.033982       0.068611       0.021306       0.015060       0.011610       0.001799      -0.034250      -0.019976      -0.014808       0.034784             12.336315      12.865203       3.959927       0.431528       8.168914       3.698819      15.974829          -0.000000
          278              C      -0.191422      -0.234072      20.939813       0.103794      34.335503 0.44067459E+03  0.10381017E+05                                 9.354112                            7.146972      -0.187067       1.947063                    0.999468      27.111982      77.669795       0.598173       0.434668      -1.054306       0.071548       0.016450      -0.052148       0.090051       0.005821      -0.022016      -0.017845       0.040086      -0.012683      -0.031590      -0.006649       0.038239             11.117927      10.253295       2.574548      -0.374194       6.842948       3.049228      16.257538          -0.000001
          279              C       7.913848      -2.134900      20.439442      -0.506461      28.204191 0.46052379E+03  0.10972370E+05                                 7.840764                            6.941461       0.300260       2.052084                    0.998536      32.228682      92.953047       0.655204       0.392357      -1.081291       0.065617       0.052043       0.031752       0.089567       0.011445       0.012470      -0.001635       0.000670       0.000051      -0.017687       0.001450       0.016237              8.219067       9.286376       0.894316       0.869050       6.148510       0.868280       9.222314          -0.000001
          280              C       7.724717      -1.258656      23.264331      -0.049527      26.185118 0.37847204E+03  0.86625563E+04                                 7.891241                            6.580749      -0.269316       1.919926                    0.997665      28.241089      82.190336       0.623657       0.429090      -1.047991       0.058025      -0.058805       0.020483       0.085115      -0.000615       0.012427      -0.034179      -0.054667       0.005215      -0.035926      -0.015269       0.051196              8.881070       9.816472       1.426761      -2.860112       7.401699      -1.173353       9.425038          -0.000001
          281              C       9.933583       0.274840      24.526082      -0.510529      29.615555 0.48628039E+03  0.11805931E+05                                 8.232816                            7.203189      -0.115370       1.919139                    0.996639      33.236690      98.421992       0.630519       0.400124      -1.070429       0.004057      -0.021341      -0.076463       0.079489       0.000605      -0.006284       0.005314       0.013653       0.034142      -0.013908      -0.001216       0.015124              8.969665       7.791379       0.325136      -0.302955       7.508528       2.402201      11.609087          -0.000000
          282              C       0.739353       1.137511      22.828900      -0.051507      26.137663 0.37033459E+03  0.83997241E+04                                 7.767250                            6.427856      -0.145973       1.949889                    0.999119      28.015300      80.204257       0.645455       0.418378      -1.058483       0.025357      -0.078271       0.014511       0.083546      -0.045483       0.030411      -0.030169       0.019101      -0.056819      -0.041554      -0.033710       0.075265              8.733477      10.078376       1.844979       2.510614       7.099544       1.572081       9.022509          -0.000001
          283              C       1.076353       0.081768      20.121819      -0.514811      27.645060 0.46592872E+03  0.11184733E+05                                 7.820994                            7.059209      -0.027821       1.945217                    0.997796      33.013587      97.016590       0.636174       0.401073      -1.070449      -0.060856      -0.016057       0.036103       0.072558       0.017017      -0.033923      -0.009342       0.054977       0.007096      -0.033518      -0.021253       0.054771              8.096632       7.801747       0.588918      -0.853777       6.635809       0.090233       9.852338          -0.000001
          284              C       1.405354       9.011205      24.718820       0.250806      30.785871 0.35501348E+03  0.79172565E+04                                 8.626391                            6.375328       0.034672       2.027855                    0.999492      25.077669      69.730798       0.639712       0.429330      -1.058356       0.048141       0.015041      -0.031209       0.059311       0.023270      -0.013186      -0.038458      -0.032632      -0.032883      -0.036578      -0.021047       0.057624             10.220280      12.363520       2.811059      -1.911867       8.451885      -4.639618       9.845434          -0.000000
          285              C       1.928052       8.176650      25.842782      -0.206575      38.599458 0.55995158E+03  0.14031216E+05                                 9.966233                            7.944219      -0.155966       1.901500                    0.999249      32.069390      95.335500       0.578333       0.422652      -1.059730      -0.013361      -0.022064       0.000646       0.025803       0.006406       0.018402      -0.002799       0.083114      -0.022808      -0.038889      -0.012549       0.051438             11.103851      12.019246       2.137433      -0.382180      10.122969      -5.152088      11.169338           0.000000
          286              C       1.077518       7.281403      26.583763      -0.120575      36.003774 0.52342194E+03  0.12913247E+05                                 9.569907                            7.733678      -0.040127       1.942641                    0.999455      31.069601      92.036296       0.579390       0.428501      -1.054726      -0.007372       0.004026      -0.004923       0.009736       0.002663       0.025634      -0.024908       0.035922      -0.000067      -0.040919       0.001713       0.039206             10.564504      12.086031       2.210317      -0.068670       9.969566      -4.389790       9.637915           0.000000
          287              C      -0.310615       7.329168      26.071737      -0.045703      39.466496 0.49765534E+03  0.12010617E+05                                10.007376                            7.393364      -0.148130       1.936944                    0.999044      28.622868      81.335750       0.616145       0.411895      -1.075219       0.057670       0.021302      -0.014222       0.063102       0.020734       0.002877      -0.009812       0.004950       0.031663      -0.028379       0.009709       0.018670             11.915412      12.718640       3.514117      -0.637434      12.530437      -6.001402      10.497160          -0.000000
          288              C      -0.745050       8.096625      25.051846      -0.102941      34.099875 0.42380155E+03  0.99486549E+04                                 9.218843                            6.935408       0.024362       1.978258                    0.999703      29.567129      86.302010       0.613044       0.425611      -1.053256       0.038085       0.017020      -0.032688       0.052997       0.010001       0.002944       0.010479       0.028089      -0.039281      -0.021515      -0.003284       0.024799             10.592549      11.437677       2.381302      -0.845095      10.454767      -5.274613       9.885203          -0.000000
          289              C       0.154774       8.937215      24.389958      -0.241868      35.017845 0.44657098E+03  0.10617576E+05                                 9.324934                            7.088740       0.073114       1.985190                    0.999393      30.772820      90.294053       0.610509       0.421967      -1.055884      -0.053955      -0.043145       0.013364       0.070365      -0.010462      -0.004345      -0.012981      -0.040512       0.063425      -0.034378       0.004699       0.029679             10.635787      13.746747       3.088354      -1.480670       9.130381      -4.104829       9.030233          -0.000000
          290              C      -1.328505       6.307598      26.671183       0.563401      22.961589 0.26397136E+03  0.55374941E+04                                 7.413930                            5.738971      -0.045593       2.026775                    0.999568      23.092423      64.954306       0.624032       0.467889      -1.022575      -0.047531      -0.042214       0.016810       0.065756      -0.089666      -0.027752       0.027192       0.025112      -0.104386      -0.073319      -0.044479       0.117799              8.467367       8.456810       3.455546       0.138049       8.664673      -2.498191       8.280617           0.000000
          291              C       2.867976       0.794038      23.957857       0.262814      30.872802 0.36506992E+03  0.82194491E+04                                 8.730352                            6.514410      -0.018515       2.007303                    0.999627      25.439628      71.667580       0.624071       0.435919      -1.051657      -0.029980      -0.019778      -0.020320       0.041266       0.016964       0.034975       0.008006       0.039448      -0.042633      -0.034367      -0.017885       0.052252             10.432932      13.447055       1.962742       5.676329       9.340621       0.814606       8.511121          -0.000000
          292              C       3.717360      -0.063579      24.642641      -0.231903      36.306752 0.49657444E+03  0.12089777E+05                                 9.543427                            7.466494       0.055439       1.979081                    0.999087      31.030949      91.292873       0.597574       0.420998      -1.059474       0.031853       0.001857       0.014563       0.035074       0.021160       0.001701       0.002560      -0.044494      -0.035497      -0.024818      -0.011988       0.036805             10.830818      13.439957       1.034866       5.058747      10.315509       0.792213       8.736989          -0.000000
          293              C       4.830389       0.469490      25.304945      -0.092574      32.842677 0.45807904E+03  0.10971126E+05                                 9.056800                            7.265208      -0.051599       1.953138                    0.999455      30.004329      88.636821       0.591845       0.432103      -1.048639      -0.026684       0.005959      -0.014281       0.030846      -0.010184      -0.003622      -0.016461       0.005183       0.034082      -0.023260       0.002382       0.020878             10.145407      11.896626       2.185025       3.716401      11.078994       1.088620       7.460602          -0.000000
          294              C       5.094035       1.831773      25.213363      -0.058066      37.032030 0.48092646E+03  0.11524575E+05                                 9.630436                            7.299722      -0.030193       1.983089                    0.999271      28.318897      80.562252       0.615169       0.415494      -1.071348      -0.036964      -0.015925      -0.025655       0.047729       0.009937       0.004261      -0.009168      -0.012206       0.003664      -0.016385       0.002029       0.014356             11.308381      13.865922       3.242354       5.103925      11.831099       1.240775       8.228120          -0.000000
          295              C       4.254967       2.707490      24.496110      -0.082849      32.726564 0.44850893E+03  0.10628575E+05                                 8.907687                            7.105102       0.053775       1.983688                    0.999643      29.476472      85.122025       0.612352       0.422086      -1.060442      -0.013377      -0.022182      -0.018385       0.031764       0.004318      -0.000300      -0.007231      -0.038493      -0.027788      -0.015148      -0.010693       0.025841              9.864223      11.726695       2.153033       4.076287      10.252737       0.207314       7.613238          -0.000001
          296              C       3.075454       2.182055      23.851705      -0.267391      35.869708 0.51327811E+03  0.12546888E+05                                 9.353030                            7.514747       0.095475       1.976553                    0.999815      31.669679      92.074827       0.607317       0.412579      -1.069366       0.030816       0.034422       0.002659       0.046277      -0.010263       0.038856      -0.025106      -0.015527      -0.074375      -0.054813       0.004750       0.050063             10.377708      12.164282       3.199006       4.346878      10.879956       0.998262       8.088885          -0.000001
          297              C       6.311375       2.396354      25.938526       0.564270      23.143419 0.26357257E+03  0.55258189E+04                                 7.452435                            5.726828      -0.042185       2.027681                    0.999613      23.020474      64.685878       0.626110       0.466616      -1.023498       0.046457       0.029953       0.020550       0.058972      -0.042609      -0.064292       0.037329       0.006969       0.031437      -0.061653      -0.036894       0.098548              8.586062       9.795087       2.493099       3.452892       8.813482       0.156894       7.149617          -0.000000
          298              C       0.257924       5.085847       6.076883       0.076815      24.084526 0.33098225E+03  0.72899794E+04                                 7.273711                            6.108453       0.422016       2.151035                    0.999550      26.158504      73.491691       0.657802       0.422755      -1.057074       0.023154      -0.006280       0.023085       0.033294      -0.003727      -0.004217      -0.016277      -0.027817      -0.014058      -0.018161      -0.007018       0.025179              7.770894       9.701295       0.446071       0.455060       8.174654      -1.902683       5.436734          -0.000000
          299              C       0.412666       3.122878       7.227070      -0.121797      29.645486 0.44639892E+03  0.10542289E+05                                 8.286761                            7.049664       0.376292       2.111317                    0.997784      28.768465      82.325695       0.621226       0.417489      -1.065752      -0.049205       0.013522      -0.019579       0.054656      -0.015096       0.024793      -0.035698       0.022895      -0.108479      -0.058851       0.004307       0.054545              8.873528      10.633067       0.927479       0.183963       9.712430      -1.961297       6.275087           0.000000
          300              C       1.656371       3.716232       7.072214      -0.029532      28.939715 0.41612913E+03  0.97268369E+04                                 8.309204                            6.907714       0.113210       2.018690                    0.999306      28.831949      84.055452       0.609384       0.430003      -1.050253       0.011158       0.055933      -0.043922       0.071987      -0.009005       0.007540      -0.013508      -0.006140      -0.030854      -0.017791      -0.004211       0.022001              9.017276      12.776724      -0.167518       0.969350       8.007677      -1.556041       6.267426           0.000000
          301              C      -1.929162       3.839326       6.361204      -0.162511      29.586557 0.44807375E+03  0.10719341E+05                                 8.570359                            7.203343      -0.492022       1.837875                    0.996146      30.176700      90.381650       0.589573       0.434260      -1.042748       0.043583       0.006074       0.070116       0.082781       0.000110       0.005565      -0.003877       0.052936      -0.119033      -0.040480      -0.006186       0.046666              9.611377      12.738098       0.267472      -1.502762       6.938575       0.844707       9.157457          -0.000000
          302              C       8.736881       3.882330       7.675822      -0.055790      36.804242 0.51574315E+03  0.12598540E+05                                 9.621100                            7.606858       0.077873       2.013083                    0.999497      28.885727      83.438127       0.595952       0.420735      -1.066149       0.034503      -0.000262      -0.058486       0.067905      -0.004729      -0.043173       0.006993       0.016386       0.082295      -0.035256      -0.022800       0.058056             11.018746       9.813779      -0.210106      -5.049561      12.778802       0.548839      10.463658           0.000000
          303              C       8.376955       5.158733       8.178275       0.089118      32.864643 0.46472481E+03  0.11059124E+05                                 8.985574                            7.280891       0.072666       2.025607                    0.999719      27.186286      77.478063       0.601695       0.427764      -1.061870       0.030093       0.078201      -0.047474       0.096305       0.018108      -0.007184      -0.024047      -0.037199      -0.037750      -0.024689      -0.018725       0.043414             10.075536       8.832281      -0.614811      -4.089372      12.576814       0.436477       8.817512           0.000000
          304              C       7.543617       5.188124       9.356352      -0.050859      35.495583 0.49414821E+03  0.11915366E+05                                 9.308678                            7.387442       0.088980       2.018313                    0.999490      28.346981      80.747227       0.613329       0.414154      -1.072808      -0.025941       0.066852       0.033500       0.079148      -0.008574      -0.001720       0.023394      -0.045724      -0.021833      -0.022257      -0.017413       0.039670             10.640107       9.063593      -1.344712      -3.854789      14.014524       0.214391       8.842203           0.000000
          305              C       7.075937       3.966650       9.911673       0.094272      32.451188 0.44004315E+03  0.10369607E+05                                 8.997823                            7.147218      -0.025276       1.998688                    0.999672      27.100170      77.824835       0.597075       0.435321      -1.053180      -0.059149       0.004202       0.068232       0.090399       0.000783      -0.024904      -0.003294       0.035755       0.088287      -0.032777      -0.011808       0.044585             10.175533       8.024140      -0.417322      -3.836502      13.597626       0.235153       8.904834           0.000001
          306              C       7.462227       2.763341       9.402143      -0.042987      36.607721 0.49028032E+03  0.11842049E+05                                 9.593940                            7.422310      -0.151448       1.943776                    0.999104      28.570007      82.428250       0.601809       0.421371      -1.064292      -0.027211      -0.063410       0.031757       0.075959       0.024028      -0.015055      -0.024635      -0.048840      -0.012111      -0.033432      -0.017652       0.051084             11.135748       9.656326       0.823184      -4.485062      14.079066       0.052053       9.671851           0.000000
          307              C       8.294418       2.654776       8.242382       0.086860      34.032860 0.46533657E+03  0.11091805E+05                                 9.229620                            7.303060       0.070813       2.022564                    0.999687      27.380116      78.428215       0.597857       0.429807      -1.059221       0.021228      -0.083798      -0.042284       0.096232      -0.014001      -0.015521       0.025079      -0.051679      -0.039562      -0.032685      -0.016258       0.048943             10.470593       9.035380      -0.032095      -4.585473      12.678379       0.546912       9.698021           0.000000
          308              C       8.670391       1.303497       7.655425      -0.515661      28.228854 0.46701839E+03  0.11197073E+05                                 7.880682                            7.016335       0.093708       1.991412                    0.997240      32.496746      94.874033       0.646275       0.395292      -1.076296      -0.021997       0.060456       0.019200       0.067137      -0.007188      -0.010419       0.017530      -0.062107      -0.050855      -0.031000      -0.014941       0.045940              8.379446       7.950922      -1.038883      -1.212869       9.699993       1.285173       7.487421           0.000001
          309              C      -2.622649       6.461018       7.525545      -0.512594      28.157554 0.47645381E+03  0.11470520E+05                                 7.854995                            7.077096       0.073344       1.988830                    0.996707      32.359823      94.399238       0.645391       0.394204      -1.077981      -0.027742      -0.058041       0.030500       0.071194       0.016386      -0.001017      -0.024486      -0.056767      -0.017753      -0.031495      -0.015189       0.046683              8.257006       8.074770       0.322360      -0.845845       9.793436      -0.767326       6.902812           0.000000
          310              C       6.054610       4.040869      11.076846      -0.516847      28.307302 0.49929248E+03  0.12209167E+05                                 7.953391                            7.280544      -0.204929       1.893283                    0.996054      33.395626      99.435329       0.629175       0.398111      -1.071162       0.047994      -0.013227      -0.059546       0.077615      -0.005819      -0.026416      -0.011044       0.037085       0.017045      -0.031337      -0.006359       0.037695              8.296150       8.247821      -0.296190      -1.978274       7.719191       0.392805       8.921438           0.000001
          311              C       6.986522       1.483476      10.069860      -0.160418      28.906151 0.42212730E+03  0.99176476E+04                                 8.354354                            6.947595      -0.318839       1.897889                    0.997355      29.299017      86.067146       0.607973       0.428802      -1.049373      -0.050375       0.027866      -0.045784       0.073555       0.012786       0.008892      -0.005902       0.032366      -0.049729      -0.023711      -0.006136       0.029846              9.426611      11.425724       2.500428       0.162165       9.667927      -0.655289       7.186181           0.000000
          312              C       4.729514       0.491776      10.402885       0.062644      25.405784 0.33903386E+03  0.74890834E+04                                 7.479827                            6.131312       0.599302       2.205702                    0.999817      26.112493      72.729443       0.666846       0.415810      -1.064755      -0.020579       0.013289      -0.022139       0.033019      -0.001324      -0.002544      -0.006385       0.017635       0.062286      -0.020349      -0.001636       0.021985              8.237799       9.107742       2.580190       0.217247       7.136151      -2.274958       8.469505           0.000001
          313              C       3.727674       0.898364       8.453021      -0.038835      29.739590 0.41320553E+03  0.96064305E+04                                 8.363033                            6.815169       0.280628       2.070274                    0.999823      28.520138      81.941107       0.625017       0.421520      -1.059350      -0.027693      -0.037506       0.047272       0.066395       0.015508       0.015616      -0.033353       0.011132       0.098679      -0.049123      -0.000527       0.049650              9.141591      11.471602       2.248160       2.286205       6.612938      -1.175865       9.340232           0.000001
          314              C       4.971379       1.473473       8.396406      -0.110343      30.265427 0.43608606E+03  0.10243662E+05                                 8.393248                            6.948960       0.392615       2.101775                    0.999727      28.976109      82.827967       0.627949       0.415240      -1.066679       0.029166       0.000492       0.039924       0.049445       0.005929       0.031216      -0.033470       0.033725       0.147451      -0.057895      -0.012430       0.070325              9.076937      10.880568       3.194937       0.022200       7.178027      -2.135057       9.172217           0.000000
          315              C       7.129817       6.503860       9.937898      -0.143301      27.681879 0.41796120E+03  0.98074196E+04                                 8.141733                            6.937499      -0.317799       1.905624                    0.996816      29.075011      85.696616       0.604486       0.431818      -1.046257      -0.043493      -0.022069      -0.045390       0.066625      -0.039791       0.032068       0.007112       0.031500      -0.079817      -0.054270      -0.007969       0.062239              8.981928       9.465473      -1.618263       0.417376       9.940993       0.332660       7.539319           0.000001
          316              C       5.212106       6.244833       8.271522       0.071425      24.917778 0.34748334E+03  0.77588772E+04                                 7.488748                            6.289696       0.357119       2.123323                    0.999659      26.659528      75.789403       0.642517       0.426930      -1.052877      -0.027088       0.033449       0.007870       0.043755       0.013481      -0.016237       0.002876      -0.023628       0.017359      -0.028375       0.010381       0.017994              8.067155       8.650679      -2.538936       1.513552       8.700339       1.854792       6.850447           0.000000
          317              C       3.997064       8.005508       8.775223      -0.042883      28.523882 0.42479130E+03  0.99707314E+04                                 8.207710                            6.968228       0.145867       2.024859                    0.999365      29.057164      84.615086       0.608772       0.428648      -1.052121      -0.005500      -0.040849      -0.054209       0.068099      -0.020050       0.003816       0.034153      -0.029385      -0.059098      -0.043010      -0.005001       0.048011              8.844272      10.862531      -2.815732       1.267955       8.642992       1.150756       7.027293           0.000000
          318              C       5.075705       8.004442       9.666066      -0.112788      29.821781 0.44114522E+03  0.10399557E+05                                 8.344683                            7.018842       0.405845       2.114568                    0.998854      28.865999      82.846035       0.620429       0.418775      -1.063690       0.050046      -0.016617      -0.012652       0.054229      -0.039277       0.017704       0.030552      -0.014764      -0.068873      -0.059592       0.005797       0.053795              9.076749       8.999242      -1.186480       1.711187       9.861428       2.748085       8.369577           0.000001
          319              C      10.601852      -3.293516      33.632665       0.565866      23.727234 0.26756632E+03  0.56407390E+04                                 7.598199                            5.788866      -0.156346       1.988766                    0.999360      23.267589      65.945203       0.618607       0.469664      -1.020011      -0.028277      -0.007611      -0.057318       0.064365       0.051869      -0.046049      -0.025174       0.030688      -0.116577      -0.061002      -0.032916       0.093918              8.831125       6.341920      -1.505573       2.792758       8.809179       1.083548      11.342277           0.000000
          320              C      -0.290004      -3.143064      35.042196      -0.058112      37.783228 0.48164141E+03  0.11549871E+05                                 9.741878                            7.296925      -0.033167       1.983130                    0.999220      28.296897      80.616467       0.616120       0.414560      -1.071591       0.016716       0.009808       0.050316       0.053920      -0.015026       0.009842       0.002738      -0.002328       0.011393      -0.020464       0.004918       0.015546             11.445196       6.785312      -0.311303       4.092220      12.267128       0.319906      15.283148          -0.000000
          321              C       5.781813       7.727854      35.735721      -0.101485      35.145750 0.47128467E+03  0.11353903E+05                                 9.446928                            7.338962      -0.004314       1.962552                    0.999664      30.249346      89.263781       0.593235       0.428566      -1.052090       0.008076       0.018638       0.030207       0.036401       0.001176      -0.004396       0.011319      -0.017687      -0.030993      -0.016391      -0.002081       0.018472             10.831159       6.421421      -0.983657       3.158848      11.663485      -0.100260      14.408570           0.000000
          322              C      -5.220086       7.844634      37.058665      -0.243720      35.995021 0.50537692E+03  0.12368559E+05                                 9.509762                            7.527273       0.032669       1.972473                    0.999206      31.357569      92.747378       0.595266       0.420428      -1.058950      -0.022008      -0.015526      -0.035527       0.044583      -0.009111       0.010533      -0.020354      -0.024333       0.020864      -0.019875      -0.012340       0.032215             10.817001       6.244199      -0.180122       3.233835      10.553886       0.750728      15.652918          -0.000000
          323              C       0.636183      -2.938636      37.603995       0.273994      31.699448 0.37098076E+03  0.83814639E+04                                 8.946875                            6.596252       0.017425       2.027759                    0.999756      25.136725      70.807803       0.616401       0.439819      -1.049903       0.019110       0.007445       0.041225       0.046045       0.008871       0.020561      -0.004867      -0.005959       0.129021      -0.035873      -0.012984       0.048857             10.994485       5.757395      -0.748782       3.341083      10.594471      -1.907796      16.631591          -0.000000
          324              C       0.260209      -1.754097      36.926704      -0.200783      36.615096 0.48435096E+03  0.11742146E+05                                 9.692366                            7.429401      -0.078002       1.944356                    0.998640      30.746212      90.848429       0.591208       0.427345      -1.053432       0.004269       0.013073      -0.027618       0.030853       0.008410       0.004626       0.021618       0.004657      -0.019774      -0.024881       0.000899       0.023981             11.170122       6.421351      -0.625757       3.174007      12.684102      -2.193001      14.404913          -0.000000
          325              C      -0.208616      -1.893145      35.630402      -0.096376      33.520198 0.45821107E+03  0.11002038E+05                                 9.253397                            7.310660      -0.149657       1.922385                    0.999306      30.281880      90.290466       0.583203       0.437400      -1.042887       0.008139      -0.013894       0.024204       0.029071      -0.010139       0.001244      -0.011582       0.005209      -0.067505      -0.026443       0.003191       0.023251             10.456745       6.250494       0.200894       3.034842      11.971833       0.104059      13.147908           0.000000
          326              C       1.015596      -3.924588      39.777403      -0.067736      30.014093 0.42987045E+03  0.10208126E+05                                 8.836113                            7.134939      -0.542105       1.823637                    0.996714      29.750983      89.645313       0.580796       0.444093      -1.033846       0.015320       0.092106      -0.014217       0.094448      -0.010619       0.007065      -0.041391      -0.032764       0.076273      -0.033747      -0.025257       0.059004             10.819851       7.467329      -0.303341       1.126506       7.443911       0.080976      17.548312          -0.000000
          327              C       1.225366      -3.338390      41.191096      -0.042173      39.627710 0.48741332E+03  0.11748959E+05                                10.185662                            7.412152      -0.146301       1.948495                    0.998907      28.497524      81.985450       0.601148       0.422691      -1.064057      -0.003245      -0.010096      -0.064412       0.065279      -0.002381       0.000699       0.011255      -0.010864       0.096165      -0.022160      -0.012683       0.034843             12.874904      11.625546      -2.464801       2.206055       7.070216       2.730801      19.928949          -0.000000
          328              C       2.377366       1.004381       0.284737       0.088052      35.211002 0.44330375E+03  0.10419679E+05                                 9.408674                            7.095242       0.107027       2.038102                    0.999644      26.955201      76.203405       0.611912       0.425857      -1.063664       0.068341      -0.049777      -0.041527       0.094195      -0.028257      -0.027638       0.013368       0.018399      -0.027841      -0.029776      -0.020117       0.049892             11.248118      11.781025      -2.508300       2.006857       6.210509       1.944404      15.752819          -0.000001
          329              C       2.466777       1.426375       1.636821      -0.054669      40.732244 0.49310080E+03  0.11870759E+05                                10.225627                            7.362094      -0.081698       1.959726                    0.999250      28.508925      80.851820       0.617256       0.412191      -1.075263       0.046041      -0.028484       0.040534       0.067632      -0.012662       0.025176      -0.004257       0.044086       0.016069      -0.028367      -0.012578       0.040945             12.679124      13.929007      -3.664487       3.494421       7.454378       1.501868      16.653988          -0.000001
          330              C       1.439721       2.195086       2.217950       0.089743      35.236309 0.44805000E+03  0.10565169E+05                                 9.424670                            7.136237      -0.036191       1.988693                    0.999632      27.158467      77.040997       0.609415       0.426229      -1.062843      -0.002056       0.016579       0.087906       0.089479       0.001779       0.010662       0.026461      -0.011820       0.116959      -0.028399      -0.023043       0.051442             11.065510      11.773640      -3.050736       1.387166       7.127850       2.687885      14.295040          -0.000001
          331              C       0.308353       2.542408       1.441584      -0.057035      39.539332 0.47397400E+03  0.11311680E+05                                10.020641                            7.226911      -0.017384       1.985073                    0.999443      28.252315      80.092758       0.621085       0.413221      -1.073294      -0.052978       0.030172       0.033967       0.069791      -0.022332      -0.015348       0.011183       0.001292      -0.034618      -0.020581      -0.015046       0.035627             12.338516      12.867107      -3.959794      -0.431806       8.169751       3.699362      15.978691          -0.000000
          332              C       0.191432       2.099483       0.125717       0.103595      34.332257 0.44059316E+03  0.10378878E+05                                 9.354287                            7.146961      -0.190357       1.945867                    0.999457      27.110432      77.670860       0.598077       0.434747      -1.054231      -0.071731       0.016321      -0.052218       0.090213      -0.005145       0.021736      -0.019114       0.040067      -0.016121      -0.033057      -0.005098       0.038155             11.118440      10.253001      -2.574814       0.372683       6.843535       3.049967      16.258782          -0.000001
          333              C       3.548852      -4.468455      41.253538      -0.507289      28.270954 0.46197811E+03  0.11016993E+05                                 7.859384                            6.958255       0.294258       2.049680                    0.998550      32.273739      93.160897       0.653512       0.393016      -1.080710      -0.067376       0.051591       0.031059       0.090365      -0.013187      -0.012357      -0.001391       0.000543       0.000698      -0.018757       0.001330       0.017427              8.238903       9.314543      -0.899632      -0.873328       6.159999       0.872484       9.242169          -0.000001
          334              C       3.737990       1.074899       2.450235      -0.049178      26.205752 0.37887838E+03  0.86742292E+04                                 7.895229                            6.584147      -0.271735       1.918636                    0.997771      28.255701      82.245532       0.623512       0.429072      -1.047996      -0.057271      -0.059115       0.021347       0.085030       0.001459      -0.013409      -0.033368      -0.055502       0.006146      -0.036457      -0.014509       0.050967              8.885572       9.821286      -1.427077       2.861086       7.405121      -1.174313       9.430309          -0.000001
          335              C       1.529131       2.608395       3.711986      -0.512815      29.628278 0.48657332E+03  0.11813394E+05                                 8.232153                            7.203218      -0.113146       1.920016                    0.996760      33.234095      98.376920       0.630875       0.399886      -1.070718      -0.004824      -0.019535      -0.077530       0.080098      -0.000954       0.007361       0.006372       0.012992       0.032921      -0.014203      -0.001668       0.015871              8.968946       7.789740      -0.326223       0.302949       7.507395       2.403687      11.609703          -0.000000
          336              C      -0.739336       3.471066       2.014804      -0.050752      26.134721 0.37026462E+03  0.83979170E+04                                 7.768588                            6.429114      -0.147489       1.949557                    0.999169      28.012102      80.199566       0.645098       0.418621      -1.058307      -0.025838      -0.077283       0.015957       0.083035       0.046946      -0.030383      -0.031241       0.021151      -0.059312      -0.043623      -0.033694       0.077317              8.735106      10.081437      -1.846059      -2.512845       7.100229       1.570519       9.023651          -0.000001
          337              C      -1.076342      -2.251787      40.935915      -0.515228      27.668941 0.46649473E+03  0.11201795E+05                                 7.826020                            7.064168      -0.029574       1.944322                    0.997836      33.033115      97.091180       0.635856       0.401150      -1.070391       0.061866      -0.016572       0.035008       0.072991      -0.016908       0.036089      -0.008879       0.053490       0.007517      -0.033059      -0.023062       0.056121              8.101819       7.807144      -0.590241       0.855014       6.638784       0.090609       9.859530          -0.000001
          338              C      -1.405300      11.344760       3.904724       0.249472      30.755895 0.35464028E+03  0.79062524E+04                                 8.618437                            6.370214       0.020282       2.023880                    0.999501      25.063919      69.663421       0.640283       0.429093      -1.058583      -0.048492       0.015474      -0.031483       0.059851      -0.022466       0.012482      -0.038365      -0.032151      -0.031474      -0.036366      -0.020307       0.056674             10.210418      12.350302      -2.809111       1.911390       8.444569      -4.634967       9.836382          -0.000000
          339              C      -1.928000      10.510205       5.028686      -0.208208      38.639321 0.56075842E+03  0.14057372E+05                                 9.976377                            7.952738      -0.165577       1.898466                    0.999213      32.084720      95.420743       0.577682       0.422950      -1.059477       0.014008      -0.020601      -0.001109       0.024937      -0.004690      -0.020607      -0.002928       0.083992      -0.021867      -0.039225      -0.013626       0.052851             11.115146      12.030418      -2.141283       0.384760      10.134121      -5.157963      11.180899          -0.000000
          340              C      -1.077470       9.614958       5.769667      -0.122331      36.042402 0.52419731E+03  0.12937082E+05                                 9.575659                            7.738516      -0.041940       1.941809                    0.999432      31.092293      92.118390       0.579312       0.428402      -1.054794       0.005289       0.006095      -0.007165       0.010792      -0.005532      -0.020724      -0.024331       0.035587      -0.002583      -0.039819       0.006489       0.033329             10.570702      12.095292      -2.212838       0.069183       9.974906      -4.391085       9.641908           0.000000
          341              C       0.310663       9.662723       5.257641      -0.046695      39.503475 0.49818672E+03  0.12027005E+05                                10.013632                            7.397469      -0.146111       1.937607                    0.999058      28.641201      81.407747       0.615936       0.411913      -1.075176      -0.059996       0.022160      -0.014760       0.065639      -0.020206      -0.004505      -0.006896       0.004595       0.026064      -0.026564       0.010316       0.016248             11.923299      12.728476      -3.518698       0.639459      12.538898      -6.005059      10.502523          -0.000000
          342              C       0.745101      10.430180       4.237750      -0.103348      34.108534 0.42399169E+03  0.99541588E+04                                 9.219651                            6.936590       0.021153       1.977367                    0.999730      29.573737      86.323669       0.613046       0.425565      -1.053292      -0.037471       0.015744      -0.031142       0.051203      -0.008031      -0.005490       0.010633       0.027174      -0.040519      -0.021317      -0.003064       0.024381             10.592973      11.438222      -2.380358       0.844437      10.455069      -5.274403       9.885629          -0.000001
          343              C      -0.154719      11.270770       3.575862      -0.240543      35.015744 0.44657312E+03  0.10617558E+05                                 9.326529                            7.090884       0.075830       1.985925                    0.999388      30.766439      90.272764       0.610147       0.422221      -1.055734       0.053668      -0.044625       0.014763       0.071341       0.009402       0.005249      -0.012913      -0.039726       0.061518      -0.033467       0.004382       0.029085             10.637329      13.750113      -3.090489       1.482995       9.131523      -4.104336       9.030351          -0.000000
          344              C       1.328549       8.641153       5.857087       0.563099      22.980416 0.26420135E+03  0.55434897E+04                                 7.417423                            5.741117      -0.044799       2.026738                    0.999525      23.102557      64.988295       0.623977       0.467831      -1.022614       0.047103      -0.040627       0.016849       0.064445       0.088814       0.029204       0.027492       0.022055      -0.106629      -0.071783      -0.045969       0.117752              8.471900       8.461394      -3.458165      -0.137387       8.669649      -2.500243       8.284657           0.000000
          345              C       8.594741       3.127593       3.143761       0.263965      30.858417 0.36483832E+03  0.82132351E+04                                 8.728451                            6.512792      -0.021443       2.006561                    0.999633      25.433881      71.655681       0.624061       0.435979      -1.051582       0.031384      -0.020692      -0.020386       0.042763      -0.017124      -0.035525       0.008245       0.038081      -0.045100      -0.035497      -0.017040       0.052537             10.431177      13.445880      -1.963858      -5.676497       9.337003       0.816008       8.510647          -0.000000
          346              C       7.745353       2.269976       3.828545      -0.233076      36.337558 0.49714518E+03  0.12107555E+05                                 9.549533                            7.471408       0.007363       1.966821                    0.999281      31.047801      91.367127       0.597283       0.421069      -1.059394      -0.031871       0.002545       0.014869       0.035260      -0.021588      -0.001089       0.002546      -0.044515      -0.035476      -0.025095      -0.011982       0.037076             10.837876      13.449168      -1.036207      -5.062846      10.321507       0.793093       8.742952          -0.000000
          347              C       6.632326       2.803045       4.490849      -0.091570      32.827102 0.45782461E+03  0.10963479E+05                                 9.054466                            7.263974      -0.055375       1.952324                    0.999451      29.995726      88.604319       0.591802       0.432196      -1.048585       0.026473       0.004667      -0.013544       0.030100       0.011026       0.001409      -0.016021       0.005926       0.032799      -0.022798       0.001973       0.020825             10.142483      11.893127      -2.184955      -3.715431      11.075281       1.088878       7.459039          -0.000000
          348              C       6.368687       4.165328       4.399267      -0.058116      37.038024 0.48102914E+03  0.11528033E+05                                 9.632718                            7.301285      -0.037083       1.981225                    0.999265      28.320665      80.579473       0.614984       0.415584      -1.071255       0.037065      -0.015939      -0.026047       0.048024      -0.009035      -0.003197      -0.008638      -0.013874       0.001913      -0.014905       0.000503       0.014402             11.311892      13.872565      -3.247008      -5.106687      11.832171       1.244055       8.230940          -0.000000
          349              C       7.207758       5.041045       3.682014      -0.082603      32.771446 0.44933121E+03  0.10653579E+05                                 8.919370                            7.115427       0.048977       1.981936                    0.999645      29.497273      85.220913       0.611379       0.422539      -1.060094       0.013733      -0.023198      -0.018790       0.032861      -0.004630       0.000536      -0.006853      -0.041638      -0.032464      -0.015929      -0.012027       0.027956              9.876957      11.746273      -2.155760      -4.084209      10.258901       0.209358       7.625697          -0.000001
          350              C       8.387269       4.515610       3.037609      -0.269810      35.943826 0.51464901E+03  0.12589060E+05                                 9.367648                            7.526757       0.089351       1.974542                    0.999826      31.704827      92.215166       0.606580       0.412796      -1.069202      -0.032138       0.034290       0.003335       0.047114       0.009369      -0.035258      -0.023914      -0.018619      -0.074517      -0.051893       0.005149       0.046744             10.394371      12.184142      -3.208589      -4.353775      10.896758       1.003517       8.102213          -0.000001
          351              C       5.151350       4.729909       5.124430       0.564752      23.102247 0.26299638E+03  0.55106990E+04                                 7.444941                            5.721244      -0.037433       2.029745                    0.999632      22.991883      64.586800       0.626306       0.466727      -1.023442      -0.045764       0.030951       0.019241       0.058503       0.042477       0.063945       0.037596       0.007340       0.030183      -0.061126      -0.037214       0.098340              8.577435       9.784718      -2.489959      -3.449150       8.804428       0.156325       7.143158          -0.000000
          352              C      -0.257897       2.752292      26.890979       0.077097      24.069817 0.33065543E+03  0.72800695E+04                                 7.266971                            6.102767       0.422558       2.151211                    0.999541      26.144670      73.409062       0.658623       0.422386      -1.057438      -0.022130      -0.005142       0.022164       0.031740       0.004224       0.002331      -0.016420      -0.026963      -0.012830      -0.016741      -0.008309       0.025049              7.763551       9.690610      -0.444311      -0.455077       8.167806      -1.901686       5.432237          -0.000000
          353              C      -0.412648       0.789323      28.041166      -0.121227      29.623495 0.44589469E+03  0.10528238E+05                                 8.287118                            7.050600       0.412594       2.120654                    0.997843      28.751135      82.288962       0.620485       0.418072      -1.065296       0.049635       0.012930      -0.019025       0.054706       0.015117      -0.025376      -0.036110       0.023996      -0.111069      -0.060010       0.004559       0.055451              8.873666      10.634948      -0.927211      -0.184010       9.710775      -1.960164       6.275276           0.000000
          354              C      -1.656350       1.382677      27.886310      -0.028707      28.921791 0.41575573E+03  0.97157093E+04                                 8.305532                            6.905146       0.113636       2.019452                    0.999300      28.816057      83.992573       0.609440       0.430070      -1.050236      -0.011459       0.055006      -0.043801       0.071242       0.009016      -0.008183      -0.013332      -0.007700      -0.033583      -0.018437      -0.004193       0.022630              9.012970      12.769884       0.167017      -0.968311       8.003879      -1.555025       6.265148           0.000000
          355              C       1.929183       1.505771      27.175300      -0.164974      29.672411 0.44975073E+03  0.10770565E+05                                 8.590629                            7.219968      -0.498413       1.835205                    0.996136      30.243089      90.656140       0.588450       0.434640      -1.042419      -0.043165       0.005234       0.071172       0.083403      -0.000663      -0.005283      -0.002691       0.052320      -0.118951      -0.040195      -0.006120       0.046314              9.634935      12.772361      -0.268403       1.511238       6.951783       0.848775       9.180660           0.000000
          356              C       2.725841       1.548775      28.489918      -0.056236      36.808487 0.51579320E+03  0.12600177E+05                                 9.621636                            7.606942       0.077309       2.012942                    0.999474      28.890024      83.454249       0.595977       0.420703      -1.066160      -0.035206      -0.000285      -0.058673       0.068426       0.004393       0.042418       0.007332       0.015279       0.083647      -0.034959      -0.022485       0.057444             11.019424       9.814905       0.211156       5.051332      12.777166       0.549745      10.466201           0.000000
          357              C       3.085773       2.825178      28.992371       0.090208      32.834700 0.46421966E+03  0.11044295E+05                                 8.981492                            7.277930       0.072673       2.025713                    0.999713      27.169773      77.425625       0.601684       0.427882      -1.061778      -0.029550       0.077569      -0.047323       0.095548      -0.018713       0.008044      -0.024155      -0.038114      -0.035325      -0.024055      -0.020089       0.044145             10.070620       8.826902       0.615266       4.087357      12.569925       0.436736       8.815033           0.000000
          358              C       3.919112       2.854569      30.170448      -0.051473      35.526194 0.49464649E+03  0.11931501E+05                                 9.316940                            7.393448       0.081461       2.016151                    0.999483      28.363312      80.832358       0.612739       0.414410      -1.072542       0.026649       0.068049       0.034495       0.080813       0.009093       0.001877       0.024255      -0.045140      -0.017834      -0.022830      -0.017212       0.040042             10.649580       9.069188       1.344825       3.857896      14.029368       0.215903       8.850183           0.000000
          359              C       4.386787       1.633095      30.725769       0.094419      32.428889 0.43971846E+03  0.10360286E+05                                 8.994795                            7.145383      -0.028240       1.998179                    0.999654      27.091193      77.798715       0.597037       0.435419      -1.053096       0.057651       0.003129       0.066760       0.088263      -0.001036       0.025223      -0.003809       0.036472       0.085828      -0.032787      -0.011748       0.044535             10.171703       8.021524       0.415372       3.834450      13.593033       0.234062       8.900552           0.000001
          360              C       4.000491       0.429786      30.216239      -0.045102      36.670537 0.49130533E+03  0.11873309E+05                                 9.604784                            7.430263      -0.152918       1.943155                    0.999058      28.604166      82.556316       0.601447       0.421394      -1.064250       0.027442      -0.062703       0.031405       0.075306      -0.023473       0.013620      -0.023230      -0.048071      -0.012444      -0.032357      -0.016708       0.049065             11.148815       9.668645      -0.827027       4.491124      14.095055       0.049448       9.682744           0.000000
          361              C       3.168299       0.321221      29.056478       0.086278      34.044774 0.46556964E+03  0.11098033E+05                                 9.228603                            7.302697       0.072413       2.022784                    0.999657      27.387132      78.434162       0.598180       0.429549      -1.059448      -0.020430      -0.081828      -0.041084       0.093814       0.013654       0.016195       0.024319      -0.048492      -0.038862      -0.032486      -0.014779       0.047265             10.469054       9.034905       0.032072       4.585833      12.674310       0.546408       9.697946           0.000000
          362              C       2.792319      -1.030058      28.469521      -0.511551      28.164439 0.46558837E+03  0.11154558E+05                                 7.868226                            7.004734       0.098515       1.993066                    0.997332      32.452999      94.720411       0.646909       0.395196      -1.076330       0.021053       0.060519       0.019914       0.067100       0.007554       0.010792       0.017880      -0.058907      -0.052192      -0.030646      -0.014398       0.045045              8.365743       7.940318       1.035479       1.209709       9.679137       1.279623       7.477774           0.000001
          363              C       2.622683       4.127463      28.339641      -0.511933      28.123531 0.47566870E+03  0.11446401E+05                                 7.847015                            7.069896       0.076087       1.989955                    0.996710      32.332842      94.285656       0.645935       0.394051      -1.078132       0.028056      -0.057970       0.029162       0.070698      -0.016377       0.000600      -0.025821      -0.056415      -0.018580      -0.031827      -0.015710       0.047536              8.248306       8.064989      -0.320982       0.844423       9.781471      -0.765502       6.898456           0.000000
          364              C       5.408114       1.707314      31.890942      -0.516714      28.278761 0.49860753E+03  0.12187389E+05                                 7.944506                            7.272112      -0.201848       1.894535                    0.996119      33.369984      99.316000       0.630029       0.397735      -1.071489      -0.047831      -0.012960      -0.061865       0.079265       0.004052       0.029573      -0.010958       0.037950       0.015492      -0.031635      -0.009492       0.041127              8.286834       8.239003       0.293184       1.974105       7.713084       0.392307       8.908413           0.000001
          365              C       4.476190      -0.850079      30.883956      -0.158908      28.861204 0.42123834E+03  0.98915555E+04                                 8.344151                            6.938467      -0.316234       1.898793                    0.997386      29.277579      85.981781       0.608610       0.428578      -1.049508       0.049833       0.028511      -0.045484       0.073246      -0.014077      -0.007347      -0.006031       0.032207      -0.051903      -0.023828      -0.006701       0.030529              9.414926      11.410285      -2.494507      -0.162860       9.653157      -0.652621       7.181336           0.000000
          366              C       6.733194      -1.841779      31.216981       0.063186      25.356292 0.33811495E+03  0.74632185E+04                                 7.467893                            6.121802       0.594195       2.204921                    0.999856      26.081485      72.600098       0.667604       0.415648      -1.064930       0.020477       0.012158      -0.020730       0.031573       0.004051       0.000241      -0.007388       0.017203       0.064874      -0.021545      -0.001378       0.022923              8.224394       9.091779      -2.574884      -0.216842       7.124249      -2.271476       8.457154           0.000001
          367              C       7.735034      -1.435191      29.267117      -0.041968      29.842493 0.41508855E+03  0.96620264E+04                                 8.385557                            6.835312       0.275107       2.067623                    0.999820      28.586010      82.204061       0.623407       0.422092      -1.058898       0.027110      -0.037543       0.047703       0.066483      -0.016790      -0.009707      -0.034098       0.010618       0.097293      -0.048092      -0.000877       0.048969              9.165811      11.501792      -2.258082      -2.284213       6.634924      -1.180671       9.360717           0.000001
          368              C       6.491333      -0.860082      29.210502      -0.110526      30.240946 0.43564103E+03  0.10230829E+05                                 8.388549                            6.944854       0.396332       2.103105                    0.999706      28.962677      82.786119       0.628196       0.415173      -1.066697      -0.028349       0.000688       0.040080       0.049098      -0.007067      -0.026888      -0.034415       0.034470       0.144799      -0.058101      -0.009287       0.067388              9.071857      10.872231      -3.192661      -0.020740       7.174497      -2.135002       9.168843           0.000001
          369              C       4.332918       4.170305      30.751994      -0.146529      27.750001 0.41939118E+03  0.98491138E+04                                 8.153596                            6.948566      -0.319085       1.904751                    0.996763      29.118952      85.854023       0.604124       0.431720      -1.046344       0.044326      -0.023011      -0.045465       0.067538       0.040198      -0.032734       0.007602       0.031527      -0.074596      -0.054881      -0.007178       0.062059              8.994732       9.475382       1.622373      -0.416665       9.960602       0.335797       7.548213           0.000001
          370              C       6.250627       3.911278      29.085618       0.070393      24.957908 0.34822057E+03  0.77794724E+04                                 7.498117                            6.297914       0.347472       2.120291                    0.999702      26.682772      75.876055       0.641860       0.427140      -1.052746       0.026153       0.033057       0.008152       0.042933      -0.014548       0.017324       0.003977      -0.024352       0.017655      -0.030325       0.011680       0.018644              8.077334       8.662915       2.542681      -1.516754       8.710367       1.855781       6.858719           0.000000
          371              C      -3.997023       5.671953      29.589319      -0.042105      28.492037 0.42417841E+03  0.99518392E+04                                 8.198509                            6.961394       0.144189       2.024612                    0.999364      29.036074      84.509196       0.609363       0.428425      -1.052354       0.005205      -0.039918      -0.054283       0.067581       0.019346      -0.004219       0.033600      -0.028750      -0.057247      -0.042315      -0.004491       0.046806              8.833113      10.845466       2.808502      -1.266938       8.632445       1.151327       7.021428           0.000000
          372              C       6.387038       5.670887      30.480162      -0.111710      29.847515 0.44163330E+03  0.10414641E+05                                 8.351911                            7.024336       0.405993       2.114440                    0.998847      28.879111      82.916108       0.619931       0.418967      -1.063497      -0.051806      -0.017351      -0.011700       0.055873       0.040498      -0.015984       0.032209      -0.017503      -0.071744      -0.060402       0.003703       0.056700              9.084638       9.003928       1.183129      -1.714470       9.869854       2.754033       8.380132           0.000001
          373              C       4.870528       8.342897      28.809623       0.563950      23.722222 0.26751817E+03  0.56391893E+04                                 7.595999                            5.787670      -0.160735       1.987696                    0.999338      23.263707      65.920354       0.618810       0.469554      -1.020121      -0.027528       0.007947       0.057745       0.064462      -0.053234       0.046478      -0.024865       0.030871      -0.118651      -0.061823      -0.033565       0.095388              8.828086       6.340205       1.505383      -2.791508       8.806381       1.082724      11.337674           0.000000
          374              C       5.441370       8.192445      27.400092      -0.057509      37.740371 0.48102284E+03  0.11530524E+05                                 9.732149                            7.290463      -0.027028       1.985158                    0.999261      28.277933      80.528239       0.616662       0.414358      -1.071797       0.015905      -0.008823      -0.049013       0.052279       0.015420      -0.011471       0.003553      -0.000962       0.011437      -0.021937       0.005294       0.016642             11.432567       6.778474       0.311412      -4.085820      12.257586       0.319903      15.261642          -0.000000
          375              C       0.050437      -2.678473      26.706567      -0.102793      35.223489 0.47264815E+03  0.11395280E+05                                 9.462181                            7.351325      -0.012765       1.959736                    0.999671      30.290984      89.427886       0.592508       0.428770      -1.051937       0.008069      -0.018107      -0.029503       0.035545      -0.000904       0.004790       0.011530      -0.018911      -0.032869      -0.017103      -0.002253       0.019357             10.848284       6.431937       0.986777      -3.164126      11.681851      -0.103639      14.431065           0.000000
          376              C       0.511237      -2.795253      25.383623      -0.240252      35.812956 0.50212925E+03  0.12267983E+05                                 9.474640                            7.500100       0.042733       1.976695                    0.999235      31.255964      92.335457       0.596758       0.420097      -1.059271      -0.021678       0.015701       0.034636       0.043773       0.009990      -0.012910      -0.021360      -0.021068       0.023043      -0.020327      -0.013670       0.033997             10.775019       6.221086       0.181569      -3.218880      10.520867       0.741805      15.583103          -0.000000
          377              C      -5.095145       7.988017      24.838293       0.274070      31.705785 0.37108032E+03  0.83838472E+04                                 8.947085                            6.596392       0.024844       2.029850                    0.999751      25.136132      70.794880       0.616530       0.439720      -1.050016       0.019318      -0.008860      -0.040385       0.045636      -0.010168      -0.019600      -0.006556      -0.006695       0.131200      -0.037450      -0.011677       0.049127             10.994421       5.757413       0.749240      -3.340764      10.597440      -1.908258      16.628411          -0.000000
          378              C       5.991576       6.803478      25.515584      -0.202081      36.677973 0.48536889E+03  0.11773521E+05                                 9.703351                            7.436990      -0.077296       1.944058                    0.998607      30.783304      90.997039       0.590905       0.427320      -1.053400       0.003714      -0.013796       0.028043       0.031473      -0.010144      -0.001983       0.022659       0.003348      -0.018350      -0.026206       0.001439       0.024767             11.183266       6.428600       0.626534      -3.178354      12.698571      -2.195712      14.422626          -0.000000
          379              C       5.522752       6.942526      26.811886      -0.096266      33.524044 0.45822311E+03  0.11002061E+05                                 9.252061                            7.308931      -0.143686       1.923963                    0.999262      30.284849      90.289142       0.583508       0.437182      -1.043050       0.007074       0.014246      -0.024075       0.028855       0.010795       0.000361      -0.010257       0.005758      -0.069513      -0.026487       0.002916       0.023571             10.455436       6.249522      -0.200465      -3.034766      11.970683       0.104190      13.146103           0.000000
          380              C      -4.715728       8.973969      22.664885      -0.068238      30.032201 0.43015497E+03  0.10216880E+05                                 8.844540                            7.141754      -0.542124       1.823464                    0.996672      29.762028      89.696189       0.579958       0.444648      -1.033492       0.014076      -0.091010       0.014115       0.093168       0.010155      -0.005613      -0.041860      -0.032378       0.074389      -0.033929      -0.024830       0.058759             10.831156       7.470462       0.304897      -1.127670       7.450399       0.080740      17.572608          -0.000000
          381              C      -4.505962       8.387771      21.251192      -0.041985      39.607201 0.48709083E+03  0.11739647E+05                                10.184083                            7.411076      -0.146938       1.948336                    0.998917      28.485784      81.955508       0.601004       0.422848      -1.063922      -0.004177       0.010805       0.065950       0.066959       0.001245       0.000694       0.011688      -0.013583       0.096534      -0.022997      -0.012265       0.035261             12.872955      11.622446       2.464068      -2.206390       7.068600       2.729453      19.927817          -0.000000
          382              C      -3.353960       8.712110      20.529359       0.090520      35.177698 0.44281144E+03  0.10405735E+05                                 9.405262                            7.093110       0.105838       2.037834                    0.999595      26.937708      76.157651       0.611739       0.426075      -1.063476       0.068738       0.048961       0.040394       0.093562       0.028695       0.027360       0.014066       0.019631      -0.027721      -0.029269      -0.021249       0.050519             11.243968      11.773508       2.506558      -2.007041       6.208612       1.944148      15.749782          -0.000001
          383              C      -3.264553       8.290116      19.177275      -0.058642      40.915064 0.49567843E+03  0.11949372E+05                                10.255717                            7.381524      -0.088517       1.956644                    0.999252      28.593165      81.169092       0.616365       0.412215      -1.075158       0.046277       0.029552      -0.041238       0.068670       0.012072      -0.025944      -0.004198       0.045513       0.013617      -0.028275      -0.013614       0.041889             12.718370      13.971239       3.676301      -3.509763       7.474929       1.505253      16.708943          -0.000001
          384              C      -4.291613       7.521405      18.596146       0.090236      35.210730 0.44768027E+03  0.10553995E+05                                 9.418613                            7.132031      -0.027815       1.991245                    0.999653      27.150463      77.002738       0.609772       0.426079      -1.062965       0.000433      -0.015054      -0.087818       0.089100      -0.002350      -0.007389       0.025842      -0.011864       0.115099      -0.026111      -0.023765       0.049876             11.057881      11.764829       3.048594      -1.386091       7.123043       2.685741      14.285773          -0.000001
          385              C       6.039718       7.174083      19.372512      -0.057080      39.541577 0.47403280E+03  0.11312859E+05                                10.019093                            7.225849      -0.014213       1.986153                    0.999457      28.254991      80.086242       0.621357       0.413048      -1.073461      -0.051672      -0.029709      -0.033982       0.068611       0.021306       0.015060       0.011610       0.001799      -0.034250      -0.019976      -0.014808       0.034784             12.336316      12.865203       3.959927       0.431528       8.168914       3.698819      15.974830          -0.000000
          386              C       5.922800       7.617008      20.688379       0.103794      34.335503 0.44067459E+03  0.10381017E+05                                 9.354112                            7.146972      -0.187067       1.947063                    0.999468      27.111982      77.669795       0.598173       0.434668      -1.054306      -0.071548      -0.016450       0.052148       0.090051       0.005821      -0.022016      -0.017845       0.040086      -0.012683      -0.031590      -0.006649       0.038239             11.117927      10.253295       2.574548      -0.374195       6.842948       3.049228      16.257538          -0.000001
          387              C      -2.182470       9.517836      21.188750      -0.506461      28.204193 0.46052385E+03  0.10972371E+05                                 7.840764                            6.941462       0.300260       2.052084                    0.998536      32.228684      92.953053       0.655204       0.392357      -1.081291      -0.065617      -0.052043      -0.031752       0.089567       0.011445       0.012470      -0.001635       0.000670       0.000051      -0.017687       0.001450       0.016237              8.219067       9.286377       0.894317       0.869051       6.148510       0.868280       9.222315          -0.000001
          388              C      -1.993339       8.641592      18.363861      -0.049527      26.185118 0.37847204E+03  0.86625563E+04                                 7.891241                            6.580749      -0.269316       1.919926                    0.997665      28.241089      82.190336       0.623657       0.429090      -1.047991      -0.058025       0.058805      -0.020483       0.085115      -0.000615       0.012427      -0.034179      -0.054667       0.005215      -0.035926      -0.015269       0.051196              8.881070       9.816472       1.426761      -2.860112       7.401699      -1.173353       9.425039          -0.000001
          389              C      -4.202205       7.108096      17.102110      -0.510529      29.615555 0.48628039E+03  0.11805931E+05                                 8.232816                            7.203189      -0.115370       1.919139                    0.996639      33.236690      98.421992       0.630519       0.400124      -1.070429      -0.004057       0.021341       0.076463       0.079489       0.000605      -0.006284       0.005314       0.013653       0.034142      -0.013908      -0.001216       0.015124              8.969665       7.791379       0.325136      -0.302955       7.508528       2.402201      11.609088          -0.000000
          390              C       4.992025       6.245425      18.799292      -0.051507      26.137663 0.37033459E+03  0.83997241E+04                                 7.767250                            6.427856      -0.145973       1.949889                    0.999119      28.015300      80.204256       0.645455       0.418378      -1.058483      -0.025357       0.078271      -0.014511       0.083546      -0.045483       0.030411      -0.030169       0.019101      -0.056819      -0.041554      -0.033710       0.075265              8.733476      10.078376       1.844979       2.510614       7.099544       1.572081       9.022509          -0.000001
          391              C       4.655025       7.301168      21.506373      -0.514811      27.645061 0.46592875E+03  0.11184734E+05                                 7.820994                            7.059209      -0.027821       1.945217                    0.997796      33.013588      97.016592       0.636174       0.401073      -1.070449       0.060856       0.016057      -0.036103       0.072558       0.017017      -0.033923      -0.009342       0.054977       0.007096      -0.033518      -0.021253       0.054771              8.096632       7.801747       0.588918      -0.853777       6.635810       0.090234       9.852338          -0.000001
          392              C       4.326024      -1.628269      16.909372       0.250806      30.785871 0.35501348E+03  0.79172565E+04                                 8.626391                            6.375328       0.034672       2.027856                    0.999492      25.077669      69.730798       0.639712       0.429330      -1.058356      -0.048141      -0.015041       0.031209       0.059311       0.023270      -0.013186      -0.038458      -0.032632      -0.032883      -0.036578      -0.021047       0.057624             10.220280      12.363520       2.811059      -1.911867       8.451885      -4.639618       9.845434          -0.000000
          393              C       3.803326      -0.793714      15.785410      -0.206575      38.599458 0.55995158E+03  0.14031215E+05                                 9.966233                            7.944219      -0.155966       1.901500                    0.999249      32.069390      95.335499       0.578333       0.422652      -1.059730       0.013361       0.022064      -0.000646       0.025803       0.006406       0.018402      -0.002799       0.083114      -0.022808      -0.038889      -0.012549       0.051438             11.103851      12.019246       2.137433      -0.382180      10.122969      -5.152088      11.169338           0.000000
          394              C       4.653860       0.101533      15.044429      -0.120575      36.003774 0.52342191E+03  0.12913246E+05                                 9.569907                            7.733679      -0.040127       1.942641                    0.999455      31.069601      92.036298       0.579390       0.428501      -1.054726       0.007372      -0.004026       0.004923       0.009736       0.002663       0.025634      -0.024908       0.035922      -0.000067      -0.040919       0.001713       0.039206             10.564504      12.086032       2.210318      -0.068670       9.969567      -4.389790       9.637915           0.000000
          395              C       6.041993       0.053768      15.556455      -0.045703      39.466498 0.49765537E+03  0.12010618E+05                                10.007376                            7.393364      -0.148130       1.936944                    0.999044      28.622869      81.335752       0.616145       0.411895      -1.075219      -0.057670      -0.021302       0.014222       0.063102       0.020734       0.002877      -0.009812       0.004950       0.031663      -0.028379       0.009709       0.018670             11.915412      12.718640       3.514117      -0.637434      12.530437      -6.001402      10.497160          -0.000000
          396              C       6.476428      -0.713689      16.576346      -0.102941      34.099877 0.42380157E+03  0.99486555E+04                                 9.218843                            6.935408       0.024362       1.978258                    0.999703      29.567130      86.302013       0.613044       0.425611      -1.053256      -0.038085      -0.017020       0.032688       0.052997       0.010001       0.002944       0.010479       0.028089      -0.039281      -0.021515      -0.003284       0.024799             10.592549      11.437677       2.381302      -0.845095      10.454767      -5.274613       9.885203          -0.000001
          397              C       5.576604      -1.554279      17.238234      -0.241868      35.017845 0.44657097E+03  0.10617576E+05                                 9.324934                            7.088740       0.073114       1.985190                    0.999393      30.772820      90.294053       0.610509       0.421967      -1.055884       0.053955       0.043145      -0.013364       0.070365      -0.010462      -0.004345      -0.012981      -0.040512       0.063425      -0.034378       0.004699       0.029679             10.635787      13.746747       3.088354      -1.480670       9.130381      -4.104829       9.030233          -0.000000
          398              C       7.059883       1.075338      14.957009       0.563401      22.961589 0.26397136E+03  0.55374941E+04                                 7.413930                            5.738971      -0.045593       2.026775                    0.999568      23.092423      64.954307       0.624032       0.467889      -1.022575       0.047531       0.042214      -0.016810       0.065756      -0.089666      -0.027752       0.027192       0.025112      -0.104386      -0.073319      -0.044479       0.117799              8.467367       8.456811       3.455546       0.138049       8.664674      -2.498191       8.280617           0.000000
          399              C       2.863402       6.588898      17.670335       0.262814      30.872804 0.36506995E+03  0.82194498E+04                                 8.730352                            6.514410      -0.018515       2.007303                    0.999627      25.439629      71.667581       0.624071       0.435919      -1.051657       0.029980       0.019778       0.020320       0.041266       0.016964       0.034975       0.008006       0.039448      -0.042633      -0.034367      -0.017885       0.052252             10.432932      13.447055       1.962742       5.676329       9.340621       0.814606       8.511121          -0.000000
          400              C       2.014018       7.446515      16.985551      -0.231903      36.306751 0.49657440E+03  0.12089776E+05                                 9.543427                            7.466494       0.055439       1.979081                    0.999087      31.030949      91.292873       0.597574       0.420998      -1.059474      -0.031853      -0.001857      -0.014563       0.035074       0.021160       0.001701       0.002560      -0.044494      -0.035497      -0.024818      -0.011988       0.036805             10.830818      13.439957       1.034866       5.058747      10.315509       0.792213       8.736989          -0.000000
          401              C       0.900989       6.913446      16.323247      -0.092574      32.842677 0.45807904E+03  0.10971126E+05                                 9.056801                            7.265209      -0.051599       1.953138                    0.999455      30.004329      88.636822       0.591845       0.432103      -1.048639       0.026684      -0.005959       0.014281       0.030846      -0.010184      -0.003622      -0.016461       0.005183       0.034082      -0.023260       0.002382       0.020878             10.145407      11.896626       2.185025       3.716401      11.078994       1.088620       7.460602          -0.000000
          402              C       0.637343       5.551163      16.414829      -0.058066      37.032031 0.48092648E+03  0.11524576E+05                                 9.630435                            7.299722      -0.030193       1.983089                    0.999271      28.318898      80.562252       0.615169       0.415494      -1.071348       0.036964       0.015925       0.025655       0.047729       0.009937       0.004261      -0.009168      -0.012206       0.003664      -0.016385       0.002029       0.014356             11.308380      13.865921       3.242354       5.103925      11.831099       1.240775       8.228120          -0.000000
          403              C       1.476411       4.675446      17.132082      -0.082849      32.726564 0.44850893E+03  0.10628575E+05                                 8.907687                            7.105102       0.053775       1.983688                    0.999643      29.476472      85.122025       0.612352       0.422086      -1.060442       0.013377       0.022182       0.018385       0.031764       0.004318      -0.000300      -0.007231      -0.038493      -0.027788      -0.015148      -0.010693       0.025841              9.864224      11.726695       2.153033       4.076287      10.252737       0.207314       7.613239          -0.000001
          404              C       2.655924       5.200881      17.776487      -0.267391      35.869707 0.51327810E+03  0.12546888E+05                                 9.353029                            7.514746       0.095475       1.976553                    0.999815      31.669679      92.074825       0.607317       0.412579      -1.069366      -0.030816      -0.034422      -0.002659       0.046277      -0.010263       0.038856      -0.025106      -0.015527      -0.074375      -0.054813       0.004750       0.050063             10.377707      12.164282       3.199005       4.346877      10.879955       0.998262       8.088885          -0.000001
          405              C      -0.579997       4.986582      15.689666       0.564270      23.143419 0.26357257E+03  0.55258189E+04                                 7.452435                            5.726828      -0.042185       2.027680                    0.999613      23.020474      64.685879       0.626110       0.466616      -1.023498      -0.046457      -0.029953      -0.020550       0.058972      -0.042609      -0.064292       0.037329       0.006969       0.031437      -0.061653      -0.036894       0.098548              8.586062       9.795088       2.493099       3.452892       8.813482       0.156894       7.149617          -0.000000
          406              C       5.473454       2.297089      35.551309       0.076815      24.084526 0.33098225E+03  0.72899795E+04                                 7.273711                            6.108453       0.422016       2.151035                    0.999550      26.158504      73.491691       0.657802       0.422755      -1.057074      -0.023154       0.006280      -0.023085       0.033294      -0.003727      -0.004217      -0.016277      -0.027817      -0.014058      -0.018161      -0.007018       0.025179              7.770894       9.701295       0.446071       0.455060       8.174654      -1.902683       5.436734          -0.000000
          407              C       5.318712       4.260058      34.401122      -0.121797      29.645486 0.44639892E+03  0.10542289E+05                                 8.286761                            7.049664       0.376292       2.111317                    0.997784      28.768465      82.325695       0.621226       0.417489      -1.065752       0.049205      -0.013522       0.019579       0.054656      -0.015096       0.024793      -0.035698       0.022895      -0.108479      -0.058851       0.004307       0.054545              8.873528      10.633067       0.927479       0.183963       9.712430      -1.961297       6.275087           0.000000
          408              C       4.075007       3.666704      34.555978      -0.029532      28.939715 0.41612913E+03  0.97268369E+04                                 8.309204                            6.907714       0.113210       2.018690                    0.999306      28.831949      84.055452       0.609384       0.430003      -1.050253      -0.011158      -0.055933       0.043922       0.071987      -0.009005       0.007540      -0.013508      -0.006140      -0.030854      -0.017791      -0.004211       0.022001              9.017276      12.776724      -0.167518       0.969350       8.007677      -1.556041       6.267426           0.000000
          409              C       7.660540       3.543610      35.266988      -0.162511      29.586559 0.44807379E+03  0.10719343E+05                                 8.570359                            7.203343      -0.492022       1.837875                    0.996146      30.176701      90.381651       0.589573       0.434260      -1.042749      -0.043583      -0.006074      -0.070116       0.082781       0.000110       0.005565      -0.003877       0.052936      -0.119033      -0.040480      -0.006186       0.046666              9.611377      12.738098       0.267472      -1.502762       6.938575       0.844707       9.157457          -0.000000
          410              C      -3.005503       3.500606      33.952370      -0.055790      36.804244 0.51574318E+03  0.12598541E+05                                 9.621100                            7.606858       0.077873       2.013083                    0.999497      28.885728      83.438129       0.595952       0.420735      -1.066149      -0.034503       0.000262       0.058486       0.067905      -0.004729      -0.043173       0.006993       0.016386       0.082295      -0.035256      -0.022800       0.058056             11.018746       9.813779      -0.210106      -5.049561      12.778802       0.548839      10.463658           0.000000
          411              C      -2.645577       2.224203      33.449917       0.089118      32.864643 0.46472481E+03  0.11059124E+05                                 8.985574                            7.280891       0.072666       2.025607                    0.999719      27.186286      77.478063       0.601695       0.427764      -1.061870      -0.030093      -0.078201       0.047474       0.096305       0.018108      -0.007184      -0.024047      -0.037199      -0.037750      -0.024689      -0.018725       0.043414             10.075536       8.832281      -0.614811      -4.089372      12.576814       0.436477       8.817512           0.000000
          412              C      -1.812239       2.194812      32.271840      -0.050859      35.495583 0.49414821E+03  0.11915366E+05                                 9.308678                            7.387442       0.088980       2.018313                    0.999490      28.346981      80.747227       0.613329       0.414154      -1.072808       0.025941      -0.066852      -0.033500       0.079148      -0.008574      -0.001720       0.023394      -0.045724      -0.021833      -0.022257      -0.017413       0.039670             10.640107       9.063593      -1.344712      -3.854789      14.014524       0.214391       8.842203           0.000000
          413              C      -1.344559       3.416286      31.716519       0.094272      32.451188 0.44004315E+03  0.10369607E+05                                 8.997823                            7.147218      -0.025276       1.998688                    0.999672      27.100170      77.824835       0.597075       0.435321      -1.053180       0.059149      -0.004202      -0.068232       0.090399       0.000783      -0.024904      -0.003294       0.035755       0.088287      -0.032777      -0.011808       0.044585             10.175533       8.024140      -0.417322      -3.836502      13.597626       0.235153       8.904834           0.000001
          414              C      -1.730849       4.619595      32.226049      -0.042987      36.607721 0.49028032E+03  0.11842049E+05                                 9.593940                            7.422310      -0.151448       1.943776                    0.999104      28.570007      82.428250       0.601809       0.421371      -1.064292       0.027211       0.063410      -0.031757       0.075959       0.024028      -0.015055      -0.024635      -0.048840      -0.012111      -0.033432      -0.017652       0.051084             11.135748       9.656326       0.823184      -4.485062      14.079066       0.052053       9.671851           0.000000
          415              C      -2.563040       4.728160      33.385810       0.086860      34.032860 0.46533657E+03  0.11091805E+05                                 9.229620                            7.303060       0.070813       2.022564                    0.999687      27.380116      78.428215       0.597857       0.429807      -1.059221      -0.021228       0.083798       0.042284       0.096232      -0.014001      -0.015521       0.025079      -0.051679      -0.039562      -0.032685      -0.016258       0.048943             10.470593       9.035380      -0.032095      -4.585473      12.678379       0.546912       9.698021           0.000000
          416              C      -2.939013       6.079439      33.972767      -0.515661      28.228854 0.46701839E+03  0.11197073E+05                                 7.880682                            7.016335       0.093708       1.991412                    0.997240      32.496746      94.874034       0.646275       0.395292      -1.076296       0.021997      -0.060456      -0.019200       0.067137      -0.007188      -0.010419       0.017530      -0.062107      -0.050855      -0.031000      -0.014941       0.045940              8.379446       7.950922      -1.038883      -1.212869       9.699994       1.285173       7.487421           0.000001
          417              C       8.354027       0.921918      34.102647      -0.512594      28.157554 0.47645381E+03  0.11470520E+05                                 7.854995                            7.077096       0.073344       1.988830                    0.996707      32.359823      94.399237       0.645391       0.394204      -1.077981       0.027742       0.058041      -0.030500       0.071194       0.016386      -0.001017      -0.024486      -0.056767      -0.017753      -0.031495      -0.015189       0.046683              8.257006       8.074770       0.322360      -0.845845       9.793435      -0.767326       6.902812           0.000000
          418              C      -0.323232       3.342067      30.551346      -0.516847      28.307302 0.49929248E+03  0.12209167E+05                                 7.953391                            7.280545      -0.204929       1.893283                    0.996054      33.395626      99.435330       0.629175       0.398111      -1.071162      -0.047994       0.013227       0.059546       0.077615      -0.005819      -0.026416      -0.011044       0.037085       0.017045      -0.031337      -0.006359       0.037695              8.296150       8.247821      -0.296190      -1.978274       7.719191       0.392805       8.921438           0.000001
          419              C      -1.255144       5.899460      31.558332      -0.160418      28.906150 0.42212730E+03  0.99176476E+04                                 8.354354                            6.947595      -0.318839       1.897889                    0.997355      29.299017      86.067146       0.607973       0.428802      -1.049373       0.050375      -0.027866       0.045784       0.073555       0.012786       0.008892      -0.005902       0.032366      -0.049729      -0.023711      -0.006136       0.029846              9.426611      11.425724       2.500428       0.162165       9.667927      -0.655289       7.186181           0.000000
          420              C       1.001864       6.891160      31.225307       0.062644      25.405783 0.33903386E+03  0.74890834E+04                                 7.479827                            6.131312       0.599302       2.205702                    0.999817      26.112493      72.729443       0.666846       0.415810      -1.064755       0.020579      -0.013289       0.022139       0.033019      -0.001324      -0.002544      -0.006385       0.017635       0.062286      -0.020349      -0.001636       0.021985              8.237799       9.107741       2.580189       0.217247       7.136151      -2.274958       8.469506           0.000001
          421              C       2.003704       6.484572      33.175171      -0.038835      29.739591 0.41320556E+03  0.96064312E+04                                 8.363033                            6.815169       0.280628       2.070274                    0.999823      28.520139      81.941109       0.625017       0.421520      -1.059350       0.027693       0.037506      -0.047272       0.066395       0.015508       0.015616      -0.033353       0.011132       0.098679      -0.049123      -0.000527       0.049650              9.141591      11.471602       2.248160       2.286205       6.612938      -1.175864       9.340231           0.000001
          422              C       0.759999       5.909463      33.231786      -0.110343      30.265426 0.43608604E+03  0.10243661E+05                                 8.393248                            6.948960       0.392615       2.101775                    0.999727      28.976108      82.827967       0.627949       0.415240      -1.066679      -0.029166      -0.000492      -0.039924       0.049445       0.005929       0.031216      -0.033470       0.033725       0.147451      -0.057895      -0.012430       0.070325              9.076937      10.880568       3.194937       0.022200       7.178027      -2.135057       9.172217           0.000001
          423              C      -1.398439       0.879076      31.690294      -0.143301      27.681877 0.41796117E+03  0.98074188E+04                                 8.141733                            6.937499      -0.317799       1.905624                    0.996816      29.075011      85.696617       0.604486       0.431818      -1.046257       0.043493       0.022069       0.045390       0.066625      -0.039791       0.032068       0.007112       0.031500      -0.079817      -0.054270      -0.007969       0.062239              8.981929       9.465473      -1.618263       0.417376       9.940994       0.332660       7.539319           0.000001
          424              C       0.519272       1.138103      33.356670       0.071425      24.917778 0.34748334E+03  0.77588772E+04                                 7.488748                            6.289696       0.357119       2.123323                    0.999659      26.659528      75.789403       0.642517       0.426930      -1.052877       0.027088      -0.033449      -0.007870       0.043755       0.013481      -0.016237       0.002876      -0.023628       0.017359      -0.028375       0.010381       0.017994              8.067155       8.650679      -2.538936       1.513552       8.700339       1.854792       6.850447           0.000000
          425              C       1.734314      -0.622572      32.852969      -0.042883      28.523882 0.42479130E+03  0.99707314E+04                                 8.207710                            6.968228       0.145867       2.024859                    0.999365      29.057164      84.615086       0.608772       0.428648      -1.052121       0.005500       0.040849       0.054209       0.068099      -0.020050       0.003816       0.034153      -0.029385      -0.059098      -0.043010      -0.005001       0.048011              8.844272      10.862531      -2.815732       1.267955       8.642992       1.150756       7.027293           0.000000
          426              C       0.655673      -0.621506      31.962126      -0.112788      29.821781 0.44114522E+03  0.10399557E+05                                 8.344683                            7.018842       0.405845       2.114568                    0.998854      28.865999      82.846035       0.620429       0.418775      -1.063690      -0.050046       0.016617       0.012652       0.054229      -0.039277       0.017704       0.030552      -0.014764      -0.068873      -0.059592       0.005797       0.053795              9.076749       8.999242      -1.186480       1.711188       9.861428       2.748085       8.369577           0.000001
          427              N       7.258197       4.816684      14.432078      -0.276890      36.357689 0.56665296E+03  0.13992285E+05                                 9.114233                            7.671592      -0.102703       1.968965                    0.998789      29.154001      81.215306       0.636868       0.389480      -1.100867      -0.085433       0.098629      -0.046012       0.138360       0.055735      -0.043169      -0.031281      -0.015311      -0.049838      -0.056246      -0.033856       0.090102             10.030295      13.656444      -2.244430      -0.177996      10.040225      -1.547794       6.394216           0.000000
          428              N       5.287760       5.686213      14.221439       0.065988      28.181497 0.35970461E+03  0.78962759E+04                                 7.739536                            6.070620       0.276933       2.183160                    0.999187      22.979478      59.567340       0.726237       0.384195      -1.109100      -0.014732       0.027297      -0.008980       0.032293      -0.017861      -0.025997      -0.056789       0.089605      -0.261320      -0.120050       0.026727       0.093323              8.987922      15.249362      -1.194289      -0.215881       6.607558      -1.028840       5.106847          -0.000000
          429              N      -1.612792       2.799136      12.887672      -0.280093      35.075207 0.56575747E+03  0.13960390E+05                                 8.872441                            7.665249       0.045885       2.019016                    0.999126      29.065744      80.860471       0.637361       0.389452      -1.101223       0.075073      -0.058245      -0.101871       0.139306       0.059413       0.025246       0.015212      -0.056059      -0.061083      -0.060472      -0.022229       0.082701              9.519536      10.749663       1.716348      -2.620611       8.915768       1.846818       8.893176           0.000000
          430              N       0.077956       2.843007      11.486051       0.071224      27.119565 0.35530067E+03  0.77820914E+04                                 7.517848                            6.038773       0.131320       2.133435                    0.998732      23.000786      59.717757       0.726563       0.384887      -1.107679       0.030241      -0.023855      -0.010031       0.039802       0.056228      -0.077087       0.043704       0.050441      -0.087462      -0.121074       0.024574       0.096500              8.550731      11.026168       3.501732      -2.574220       8.202868       0.455532       6.423158           0.000000
          431              N      -0.129506       8.506812      11.182581       0.061847      28.663733 0.34979671E+03  0.76077393E+04                                 7.738635                            5.927877       0.173211       2.141046                    0.998875      22.928739      58.715262       0.747571       0.376716      -1.117143       0.031122      -0.009150       0.015099       0.035781      -0.056462      -0.037753      -0.043640       0.144986       0.031084      -0.119524       0.026013       0.093511              9.123756      13.685846      -4.392112      -1.166208       6.912980      -0.799408       6.772441           0.000000
          432              N      -2.132037       9.410259      11.099325      -0.292024      37.642580 0.58891620E+03  0.14643044E+05                                 9.279941                            7.794617       0.063364       2.020600                    0.999014      29.205173      80.919997       0.636738       0.386872      -1.105712       0.109418      -0.072568       0.074605       0.151011       0.008537      -0.058959      -0.011832      -0.012771       0.183879      -0.064824      -0.025862       0.090686             10.290442      12.233118      -3.501719      -0.268213       9.106923      -2.279114       9.531285           0.000000
          433              N       1.526845       4.899807       6.382018      -0.277255      36.402524 0.56748454E+03  0.14018871E+05                                 9.123057                            7.677847      -0.103107       1.968445                    0.998843      29.181248      81.326081       0.636489       0.389544      -1.100750      -0.084811      -0.098163       0.046769       0.137899      -0.055687       0.042262      -0.031857      -0.016679      -0.051135      -0.055536      -0.034491       0.090027             10.041061      13.672988       2.249881       0.177348      10.050722      -1.549578       6.399472           0.000000
          434              N      -0.443595       4.030278       6.592657       0.064340      28.231298 0.36044332E+03  0.79170170E+04                                 7.749862                            6.077671       0.273727       2.181759                    0.999155      23.006118      59.664907       0.725626       0.384298      -1.108960      -0.015238      -0.027229       0.008657       0.032382       0.018563       0.024888      -0.056395       0.090100      -0.259279      -0.119133       0.025927       0.093206              9.000997      15.274773       1.195868       0.216740       6.615188      -1.029927       5.113032          -0.000000
          435              N       4.118566       6.917355       7.926424      -0.279598      35.048821 0.56520036E+03  0.13944301E+05                                 8.872333                            7.664777       0.040391       2.017759                    0.999173      29.047302      80.823066       0.636919       0.389787      -1.100899       0.075464       0.059027       0.102657       0.140418      -0.059039      -0.023126       0.015612      -0.054943      -0.060665      -0.058681      -0.023033       0.081713              9.519917      10.752683      -1.717121       2.622397       8.914107       1.845461       8.892960           0.000000
          436              N       5.809315       6.873484       9.328045       0.069839      27.271731 0.35760050E+03  0.78484894E+04                                 7.557470                            6.066845       0.114596       2.126780                    0.998711      23.081150      60.072177       0.723035       0.385975      -1.106420       0.030146       0.025584       0.010094       0.040808      -0.054878       0.073705       0.044668       0.048894      -0.090649      -0.118905       0.026019       0.092887              8.599020      11.095269      -3.527624       2.592139       8.247225       0.454823       6.454568           0.000000
          437              N       5.601827       1.209679       9.631515       0.060416      28.607704 0.34908592E+03  0.75867437E+04                                 7.721493                            5.916594       0.185567       2.145367                    0.998920      22.908414      58.599506       0.749446       0.376047      -1.117886       0.031621       0.008881      -0.014914       0.036072       0.055723       0.038838      -0.043835       0.145128       0.030452      -0.119497       0.025571       0.093926              9.101477      13.648491       4.377584       1.162075       6.896402      -0.798812       6.759538           0.000000
          438              N       3.599291       0.306232       9.714771      -0.292488      37.626675 0.58866414E+03  0.14633265E+05                                 9.272213                            7.789076       0.074214       2.023853                    0.998931      29.199877      80.860501       0.637524       0.386488      -1.106134       0.108539       0.073861      -0.074759       0.151080      -0.009296       0.059667      -0.012948      -0.011524       0.182885      -0.064807      -0.026628       0.091435             10.280377      12.217768       3.493796       0.271279       9.096363      -2.277062       9.526999           0.000000
          439              N      -1.526819       2.566252      27.196114      -0.276890      36.357689 0.56665296E+03  0.13992285E+05                                 9.114233                            7.671592      -0.102703       1.968965                    0.998789      29.154001      81.215306       0.636868       0.389480      -1.100867       0.085433      -0.098629       0.046012       0.138360       0.055735      -0.043169      -0.031281      -0.015311      -0.049838      -0.056246      -0.033856       0.090102             10.030295      13.656444      -2.244430      -0.177996      10.040225      -1.547794       6.394216           0.000000
          440              N       0.443618       1.696723      27.406753       0.065988      28.181497 0.35970461E+03  0.78962759E+04                                 7.739536                            6.070620       0.276933       2.183160                    0.999187      22.979478      59.567340       0.726237       0.384195      -1.109100       0.014732      -0.027297       0.008980       0.032293      -0.017861      -0.025997      -0.056789       0.089605      -0.261320      -0.120050       0.026727       0.093323              8.987922      15.249362      -1.194289      -0.215881       6.607558      -1.028840       5.106847          -0.000000
          441              N       7.344170       4.583800      28.740520      -0.280093      35.075207 0.56575747E+03  0.13960390E+05                                 8.872441                            7.665249       0.045885       2.019016                    0.999126      29.065744      80.860472       0.637361       0.389452      -1.101223      -0.075073       0.058245       0.101871       0.139306       0.059413       0.025246       0.015212      -0.056059      -0.061083      -0.060472      -0.022229       0.082701              9.519536      10.749663       1.716348      -2.620611       8.915768       1.846818       8.893176           0.000000
          442              N       5.653422       4.539929      30.142141       0.071224      27.119565 0.35530067E+03  0.77820914E+04                                 7.517848                            6.038773       0.131320       2.133435                    0.998732      23.000786      59.717757       0.726563       0.384887      -1.107679      -0.030241       0.023855       0.010031       0.039802       0.056228      -0.077087       0.043704       0.050441      -0.087462      -0.121074       0.024574       0.096500              8.550731      11.026168       3.501732      -2.574220       8.202868       0.455532       6.423158           0.000000
          443              N       5.860884      -1.123876      30.445611       0.061847      28.663733 0.34979671E+03  0.76077393E+04                                 7.738635                            5.927877       0.173211       2.141046                    0.998875      22.928739      58.715262       0.747571       0.376716      -1.117143      -0.031122       0.009150      -0.015099       0.035781      -0.056462      -0.037753      -0.043640       0.144986       0.031084      -0.119524       0.026013       0.093511              9.123756      13.685847      -4.392113      -1.166208       6.912980      -0.799408       6.772441           0.000000
          444              N       7.863415      -2.027323      30.528867      -0.292024      37.642581 0.58891616E+03  0.14643043E+05                                 9.279941                            7.794616       0.063364       2.020600                    0.999014      29.205173      80.919997       0.636738       0.386872      -1.105712      -0.109418       0.072568      -0.074605       0.151011       0.008537      -0.058959      -0.011832      -0.012771       0.183879      -0.064824      -0.025862       0.090686             10.290443      12.233120      -3.501720      -0.268212       9.106923      -2.279115       9.531285           0.000000
          445              N       4.204533       2.483129      35.246174      -0.277255      36.402524 0.56748454E+03  0.14018871E+05                                 9.123057                            7.677847      -0.103107       1.968445                    0.998843      29.181248      81.326081       0.636489       0.389544      -1.100750       0.084811       0.098163      -0.046769       0.137899      -0.055687       0.042262      -0.031857      -0.016679      -0.051135      -0.055536      -0.034491       0.090027             10.041061      13.672989       2.249881       0.177348      10.050722      -1.549578       6.399472           0.000000
          446              N       6.174973       3.352658      35.035535       0.064340      28.231298 0.36044332E+03  0.79170170E+04                                 7.749862                            6.077671       0.273727       2.181759                    0.999155      23.006118      59.664907       0.725626       0.384298      -1.108960       0.015238       0.027229      -0.008657       0.032382       0.018563       0.024888      -0.056395       0.090100      -0.259279      -0.119133       0.025927       0.093206              9.000997      15.274773       1.195868       0.216740       6.615188      -1.029927       5.113032          -0.000000
          447              N       1.612812       0.465581      33.701768      -0.279598      35.048821 0.56520036E+03  0.13944301E+05                                 8.872333                            7.664777       0.040391       2.017759                    0.999173      29.047302      80.823066       0.636919       0.389787      -1.100899      -0.075464      -0.059027      -0.102657       0.140418      -0.059039      -0.023126       0.015612      -0.054943      -0.060665      -0.058681      -0.023033       0.081713              9.519917      10.752683      -1.717121       2.622397       8.914107       1.845461       8.892960           0.000000
          448              N      -0.077937       0.509452      32.300147       0.069839      27.271731 0.35760050E+03  0.78484894E+04                                 7.557470                            6.066845       0.114596       2.126780                    0.998711      23.081150      60.072177       0.723035       0.385975      -1.106420      -0.030146      -0.025584      -0.010094       0.040808      -0.054878       0.073705       0.044668       0.048894      -0.090649      -0.118905       0.026019       0.092887              8.599020      11.095268      -3.527624       2.592139       8.247225       0.454823       6.454568           0.000000
          449              N       0.129551       6.173257      31.996677       0.060416      28.607703 0.34908592E+03  0.75867437E+04                                 7.721493                            5.916594       0.185567       2.145367                    0.998920      22.908414      58.599506       0.749446       0.376047      -1.117886      -0.031621      -0.008881       0.014914       0.036072       0.055723       0.038838      -0.043835       0.145128       0.030452      -0.119497       0.025571       0.093926              9.101477      13.648490       4.377584       1.162075       6.896402      -0.798812       6.759538           0.000000
          450              N       2.132087       7.076704      31.913421      -0.292488      37.626674 0.58866417E+03  0.14633266E+05                                 9.272213                            7.789077       0.074214       2.023853                    0.998931      29.199877      80.860500       0.637524       0.386488      -1.106134      -0.108539      -0.073861       0.074759       0.151080      -0.009296       0.059667      -0.012947      -0.011524       0.182885      -0.064807      -0.026628       0.091435             10.280376      12.217766       3.493795       0.271280       9.096363      -2.277062       9.526999           0.000000
          451              O      -4.135717       9.773324       8.441365      -0.562352      35.376310 0.56744896E+03  0.13790660E+05                                 8.465083                            7.335814       0.612214       2.249596                    0.996325      27.540333      72.172645       0.708674       0.355632      -1.144647      -0.014063       0.024764      -0.002831       0.028619      -0.001643       0.011511      -0.034037       0.023383      -0.046915      -0.045240       0.013739       0.031500              9.360149       8.242003      -2.469295       2.628965      10.999888      -1.723966       8.838556           0.000000
          452              O       0.575429      -0.344156       8.658664      -0.595506      36.530662 0.56045964E+03  0.13568210E+05                                 8.629987                            7.251014       0.803243       2.299924                    0.997172      27.953729      72.930759       0.719190       0.351791      -1.148643       0.021819      -0.027898      -0.011731       0.037310       0.019650      -0.034524       0.036210      -0.026983      -0.007269      -0.062181       0.017835       0.044346              9.714209       6.796587      -1.719481       0.274125      12.217175       3.848277      10.128867           0.000000
          453              O       4.624077      10.119957       2.727063      -0.219213      28.070030 0.34665412E+03  0.74648345E+04                                 7.484126                            5.745719       0.406381       2.253404                    0.998817      22.919894      56.954449       0.796450       0.357128      -1.140887       0.061001       0.154882       0.022250       0.167942      -0.001279       0.042951      -0.108576      -0.123716       0.356369      -0.132034      -0.056336       0.188369              9.431197       5.021310      -0.156314       1.883384       5.976607      -2.859141      17.295675          -0.000001
          454              O       2.417511       7.464762      38.447798      -0.207031      28.592747 0.36942815E+03  0.80678624E+04                                 7.510580                            5.932430       0.532014       2.299560                    0.999291      22.747268      56.581085       0.785075       0.357245      -1.142906      -0.157810      -0.078415       0.022139       0.177604      -0.019170       0.037372      -0.151874      -0.109679      -0.042304      -0.136374      -0.050295       0.186669              8.883547       8.595251      -2.995925       3.647072       8.810646      -4.681105       9.244743          -0.000001
          455              O       3.593564      -0.777350      36.512087      -0.511312      28.658298 0.43745656E+03  0.10024616E+05                                 7.407584                            6.483732       0.537052       2.240352                    0.997619      26.533027      68.916091       0.741698       0.360368      -1.133738       0.011005      -0.001182      -0.029552       0.031556      -0.006596      -0.007798       0.027411      -0.011621      -0.129056      -0.052843       0.012891       0.039952              7.851281       9.312832      -2.953622      -1.608390       8.047512      -0.057093       6.193498          -0.000001
          456              O       4.739834      -0.836067      34.606765      -0.653532      37.772308 0.62110177E+03  0.15404450E+05                                 8.759385                            7.612308       0.945465       2.315325                    0.997968      29.336159      77.091359       0.705865       0.349866      -1.151941       0.013087      -0.005032       0.032096       0.035025       0.070349      -0.002362      -0.022264       0.046689       0.196386      -0.108464       0.034588       0.073875              9.465112       7.188834      -0.401935      -0.606890       8.498215      -3.674942      12.708287           0.000000
          457              O      -3.979828       4.831129      39.045163      -0.222888      32.162938 0.40704070E+03  0.91045632E+04                                 8.186049                            6.256311       0.412071       2.260190                    0.997858      23.080504      58.042407       0.759372       0.360604      -1.140588      -0.006337      -0.165653       0.014220       0.166383       0.044036      -0.124324      -0.027427       0.136942      -0.198618      -0.132439      -0.047660       0.180099             10.042628      14.514809      -1.990759      -6.336649       6.610617       1.431966       9.002459          -0.000000
          458              O       1.119923       3.280555      35.614167      -0.572785      33.091791 0.53477515E+03  0.12799182E+05                                 8.060124                            7.123069       0.796473       2.309101                    0.996468      27.408731      71.168547       0.719285       0.355790      -1.145069      -0.003555      -0.019468       0.015079       0.024881       0.061564       0.011800      -0.000142       0.029889       0.123470      -0.084369       0.032994       0.051375              8.559716       9.269277       1.003497      -3.093137       7.416582      -1.218111       8.993289           0.000000
          459              O       0.910151       1.467079      36.849692      -0.572319      32.587256 0.49956660E+03  0.11786521E+05                                 8.041250                            6.863213       0.609414       2.244205                    0.997723      27.551245      71.659109       0.734211       0.353584      -1.143750      -0.001434       0.016379      -0.022336       0.027735      -0.031561       0.012219      -0.001630      -0.052789      -0.157306      -0.055454      -0.012279       0.067733              8.811465       8.019055      -3.073074      -0.979422      12.582462      -0.246933       5.832878          -0.000001
          460              O       1.595611      -0.056833      12.372731      -0.561532      35.420240 0.56836720E+03  0.13819470E+05                                 8.474412                            7.343774       0.607574       2.248070                    0.996334      27.554961      72.243468       0.707950       0.355829      -1.144413      -0.014055      -0.025716       0.003471       0.029511       0.001684      -0.012051      -0.034614       0.022890      -0.047591      -0.045887       0.013631       0.032256              9.370675       8.251110       2.471216      -2.632734      11.011167      -1.725232       8.849748           0.000000
          461              O      -5.155896      10.060647      12.155432      -0.595528      36.488703 0.55969967E+03  0.13544317E+05                                 8.620199                            7.243691       0.808548       2.301597                    0.997237      27.947313      72.883429       0.719959       0.351557      -1.148910       0.021215       0.027866       0.012736       0.037266      -0.020115       0.035563       0.037070      -0.028642      -0.008229      -0.063950       0.018298       0.045652              9.702207       6.789524       1.717651      -0.273522      12.202516       3.841929      10.114581           0.000000
          462              O      10.355407      -0.403466      18.087033      -0.218755      28.054271 0.34646338E+03  0.74595140E+04                                 7.480312                            5.743364       0.405334       2.253109                    0.998758      22.916209      56.936010       0.796794       0.357032      -1.140992       0.061611      -0.154226      -0.022495       0.167594       0.001430      -0.044194      -0.109340      -0.123283       0.358163      -0.132691      -0.056922       0.189613              9.425549       5.019421       0.157142      -1.882865       5.973280      -2.858031      17.283947          -0.000001
          463              O       8.148834      -2.415381      23.994490      -0.207060      28.591803 0.36940056E+03  0.80672450E+04                                 7.510810                            5.932572       0.537148       2.300971                    0.999295      22.746005      56.581006       0.784980       0.357289      -1.142852      -0.157487       0.078616      -0.022279       0.177423       0.018928      -0.036971      -0.151834      -0.109592      -0.041889      -0.136220      -0.050257       0.186477              8.883983       8.596340       2.996974      -3.648056       8.810850      -4.681110       9.244758          -0.000000
          464              O      -2.137773       5.826731      25.930201      -0.512699      28.675012 0.43779930E+03  0.10034036E+05                                 7.408376                            6.484509       0.536016       2.239954                    0.997733      26.549780      68.956021       0.741985       0.360172      -1.133937       0.010237       0.001146       0.028253       0.030073       0.006795       0.007021       0.027714      -0.010828      -0.129211      -0.052995       0.013166       0.039830              7.851987       9.313603       2.953700       1.608738       8.047962      -0.057165       6.194396          -0.000001
          465              O      -0.991503       5.885448      27.835523      -0.654064      37.814673 0.62206120E+03  0.15434875E+05                                 8.767777                            7.619787       0.940908       2.313668                    0.997912      29.349755      77.154672       0.705265       0.350013      -1.151770       0.012800       0.004865      -0.032002       0.034809      -0.070620       0.002754      -0.021864       0.045787       0.195943      -0.108394       0.034590       0.073804              9.474014       7.196119       0.403048       0.607777       8.506629      -3.678322      12.719294           0.000000
          466              O       1.751507       0.218252      23.397125      -0.221384      32.126256 0.40654948E+03  0.90908960E+04                                 8.180347                            6.253086       0.415905       2.261665                    0.997899      23.067340      58.002110       0.759462       0.360667      -1.140530      -0.005764       0.166061      -0.013887       0.166741      -0.044526       0.126399      -0.027730       0.137765      -0.198457      -0.134023      -0.048243       0.182266             10.034364      14.502930       1.987689       6.329110       6.606496       1.430057       8.993667          -0.000000
          467              O       6.851267       1.768826      26.828121      -0.573861      33.125065 0.53545951E+03  0.12819995E+05                                 8.065923                            7.128139       0.796287       2.308796                    0.996457      27.423930      71.226427       0.718932       0.355842      -1.144997      -0.003008       0.018537      -0.014087       0.023476      -0.061515      -0.012007       0.000881       0.029893       0.122965      -0.084163       0.032085       0.052078              8.565881       9.276410      -1.003726       3.095380       7.421779      -1.218457       8.999453           0.000000
          468              O       6.641503       3.582302      25.592596      -0.571056      32.515697 0.49820365E+03  0.11746015E+05                                 8.029031                            6.853523       0.596356       2.240862                    0.997660      27.518613      71.542366       0.734802       0.353551      -1.143809      -0.001170      -0.016654       0.022885       0.028327       0.032148      -0.012117      -0.001066      -0.052924      -0.159000      -0.056002      -0.012449       0.068451              8.797309       8.004650       3.066065       0.976338      12.563292      -0.247996       5.823985          -0.000001
          469              O       9.867095      -2.390388      33.186827      -0.562352      35.376309 0.56744894E+03  0.13790659E+05                                 8.465083                            7.335814       0.612214       2.249596                    0.996325      27.540333      72.172645       0.708674       0.355632      -1.144647       0.014063      -0.024764       0.002831       0.028619      -0.001643       0.011511      -0.034037       0.023383      -0.046915      -0.045240       0.013739       0.031500              9.360149       8.242003      -2.469294       2.628966      10.999887      -1.723966       8.838558           0.000000
          470              O       5.155949       7.727092      32.969528      -0.595506      36.530662 0.56045964E+03  0.13568210E+05                                 8.629986                            7.251014       0.803243       2.299924                    0.997172      27.953729      72.930758       0.719190       0.351791      -1.148643      -0.021819       0.027898       0.011731       0.037310       0.019650      -0.034524       0.036210      -0.026983      -0.007269      -0.062181       0.017835       0.044346              9.714209       6.796587      -1.719481       0.274125      12.217175       3.848276      10.128866           0.000000
          471              O       1.107301      -2.737021      38.901129      -0.219213      28.070030 0.34665412E+03  0.74648345E+04                                 7.484126                            5.745719       0.406381       2.253404                    0.998817      22.919894      56.954449       0.796450       0.357128      -1.140887      -0.061001      -0.154882      -0.022250       0.167942      -0.001279       0.042951      -0.108576      -0.123716       0.356369      -0.132034      -0.056336       0.188369              9.431197       5.021310      -0.156314       1.883384       5.976607      -2.859141      17.295675          -0.000001
          472              O       3.313867      -0.081826       3.180394      -0.207031      28.592747 0.36942815E+03  0.80678623E+04                                 7.510580                            5.932430       0.532014       2.299560                    0.999291      22.747268      56.581085       0.785075       0.357245      -1.142906       0.157810       0.078415      -0.022139       0.177604      -0.019170       0.037372      -0.151874      -0.109679      -0.042304      -0.136374      -0.050295       0.186669              8.883547       8.595251      -2.995925       3.647072       8.810646      -4.681105       9.244743          -0.000001
          473              O       2.137814       8.160286       5.116105      -0.511312      28.658298 0.43745656E+03  0.10024616E+05                                 7.407584                            6.483732       0.537052       2.240352                    0.997619      26.533027      68.916091       0.741698       0.360368      -1.133738      -0.011005       0.001182       0.029552       0.031556      -0.006596      -0.007798       0.027411      -0.011621      -0.129056      -0.052843       0.012891       0.039952              7.851281       9.312832      -2.953622      -1.608390       8.047512      -0.057093       6.193498          -0.000001
          474              O       0.991544       8.219003       7.021427      -0.653532      37.772307 0.62110176E+03  0.15404450E+05                                 8.759385                            7.612308       0.945465       2.315325                    0.997968      29.336159      77.091358       0.705865       0.349866      -1.151941      -0.013087       0.005032      -0.032096       0.035025       0.070349      -0.002362      -0.022264       0.046689       0.196386      -0.108464       0.034588       0.073875              9.465112       7.188834      -0.401935      -0.606890       8.498215      -3.674942      12.708287           0.000000
          475              O       9.711206       2.551807       2.583029      -0.222888      32.162939 0.40704070E+03  0.91045632E+04                                 8.186049                            6.256311       0.412070       2.260190                    0.997858      23.080504      58.042407       0.759372       0.360604      -1.140588       0.006337       0.165653      -0.014220       0.166383       0.044036      -0.124324      -0.027427       0.136942      -0.198618      -0.132439      -0.047660       0.180099             10.042628      14.514809      -1.990759      -6.336649       6.610617       1.431966       9.002459          -0.000000
          476              O       4.611455       4.102381       6.014025      -0.572785      33.091792 0.53477516E+03  0.12799182E+05                                 8.060124                            7.123069       0.796473       2.309101                    0.996468      27.408731      71.168547       0.719285       0.355790      -1.145069       0.003555       0.019468      -0.015079       0.024881       0.061564       0.011800      -0.000142       0.029889       0.123470      -0.084369       0.032994       0.051375              8.559716       9.269277       1.003497      -3.093137       7.416582      -1.218111       8.993289           0.000000
          477              O       4.821227       5.915857       4.778500      -0.572319      32.587256 0.49956659E+03  0.11786521E+05                                 8.041250                            6.863213       0.609414       2.244205                    0.997723      27.551245      71.659109       0.734211       0.353584      -1.143750       0.001434      -0.016379       0.022336       0.027735      -0.031561       0.012219      -0.001630      -0.052789      -0.157306      -0.055454      -0.012279       0.067733              8.811465       8.019055      -3.073074      -0.979422      12.582462      -0.246933       5.832878          -0.000001
          478              O       4.135767       7.439769      29.255461      -0.561532      35.420240 0.56836722E+03  0.13819470E+05                                 8.474412                            7.343774       0.607574       2.248070                    0.996334      27.554961      72.243468       0.707950       0.355829      -1.144413       0.014055       0.025716      -0.003471       0.029511       0.001684      -0.012051      -0.034614       0.022890      -0.047591      -0.045887       0.013631       0.032256              9.370675       8.251110       2.471216      -2.632733      11.011168      -1.725232       8.849747           0.000000
          479              O      10.887274      -2.677711      29.472760      -0.595528      36.488702 0.55969966E+03  0.13544316E+05                                 8.620199                            7.243691       0.808548       2.301597                    0.997237      27.947313      72.883429       0.719959       0.351557      -1.148910      -0.021215      -0.027866      -0.012736       0.037266      -0.020115       0.035563       0.037070      -0.028642      -0.008229      -0.063950       0.018298       0.045652              9.702207       6.789523       1.717650      -0.273523      12.202515       3.841930      10.114582           0.000000
          480              O      -4.624029       7.786402      23.541159      -0.218755      28.054271 0.34646339E+03  0.74595143E+04                                 7.480312                            5.743364       0.405334       2.253109                    0.998758      22.916209      56.936011       0.796794       0.357032      -1.140992      -0.061611       0.154226       0.022495       0.167594       0.001430      -0.044194      -0.109340      -0.123283       0.358163      -0.132691      -0.056922       0.189613              9.425550       5.019422       0.157142      -1.882865       5.973280      -2.858031      17.283948          -0.000001
          481              O      -2.417456       9.798317      17.633702      -0.207060      28.591804 0.36940056E+03  0.80672450E+04                                 7.510810                            5.932572       0.537148       2.300971                    0.999295      22.746005      56.581006       0.784980       0.357289      -1.142852       0.157487      -0.078616       0.022279       0.177423       0.018928      -0.036971      -0.151834      -0.109592      -0.041889      -0.136220      -0.050257       0.186477              8.883983       8.596340       2.996974      -3.648056       8.810850      -4.681110       9.244758          -0.000000
          482              O       7.869151       1.556205      15.697991      -0.512699      28.675013 0.43779933E+03  0.10034037E+05                                 7.408376                            6.484509       0.536016       2.239954                    0.997733      26.549781      68.956024       0.741985       0.360172      -1.133937      -0.010237      -0.001146      -0.028253       0.030073       0.006795       0.007021       0.027714      -0.010828      -0.129211      -0.052995       0.013166       0.039830              7.851987       9.313603       2.953700       1.608738       8.047962      -0.057165       6.194396          -0.000001
          483              O       6.722881       1.497488      13.792669      -0.654064      37.814673 0.62206119E+03  0.15434875E+05                                 8.767777                            7.619787       0.940908       2.313668                    0.997912      29.349755      77.154672       0.705265       0.350013      -1.151770      -0.012800      -0.004865       0.032002       0.034809      -0.070620       0.002754      -0.021864       0.045787       0.195943      -0.108394       0.034590       0.073804              9.474014       7.196119       0.403048       0.607777       8.506629      -3.678322      12.719294           0.000000
          484              O       3.979871       7.164684      18.231067      -0.221384      32.126256 0.40654948E+03  0.90908960E+04                                 8.180347                            6.253086       0.415905       2.261665                    0.997899      23.067340      58.002110       0.759462       0.360667      -1.140530       0.005764      -0.166061       0.013887       0.166741      -0.044526       0.126399      -0.027730       0.137765      -0.198457      -0.134023      -0.048243       0.182266             10.034364      14.502930       1.987689       6.329110       6.606496       1.430057       8.993667          -0.000000
          485              O      -1.119889       5.614110      14.800071      -0.573861      33.125065 0.53545952E+03  0.12819995E+05                                 8.065923                            7.128139       0.796287       2.308796                    0.996457      27.423930      71.226428       0.718932       0.355842      -1.144997       0.003008      -0.018537       0.014087       0.023476      -0.061515      -0.012007       0.000881       0.029893       0.122965      -0.084163       0.032085       0.052078              8.565881       9.276411      -1.003726       3.095380       7.421779      -1.218457       8.999453           0.000000
          486              O      -0.910125       3.800634      16.035596      -0.571056      32.515696 0.49820363E+03  0.11746014E+05                                 8.029030                            6.853522       0.596356       2.240862                    0.997660      27.518613      71.542365       0.734802       0.353551      -1.143809       0.001170       0.016654      -0.022885       0.028327       0.032148      -0.012117      -0.001066      -0.052924      -0.159000      -0.056002      -0.012449       0.068451              8.797309       8.004649       3.066065       0.976338      12.563292      -0.247996       5.823985          -0.000001

******************************************************
Auxiliary information for the entire system
The total spin magnetic moment of the unit cell is   -0.000000
The total net atomic charge of the unit cell is   0.000002
Accuracy of reproducing the electrostatic potential in the unit cell:
  The inner radius (bohr) =    5.0000
  The outer radius (bohr) =   12.0000
  Valid grid points have density less than (e/(bohr^3)) =    0.0001
  The number of valid grid points were=       106770
  The rms potential error without charges in kcal/mol is=      5.73619
  The rms potential error with partial charges in kcal/mol is=      1.21760
  The RRMSE value at monopole order=      0.21227
  The rms potential error with partial charges and cloud penetration in kcal/mol is=      1.22030
  The RRMSE value at monopole order with cloud penetration is=      0.21274
  The rms potential error with partial charges and atomic dipoles in kcal/mol is=      0.37177
  The RRMSE value at dipole order=      0.06481
  The rms potential error with partial charges, atomic dipoles and cloud penetration in kcal/mol is=      0.37185
  The RRMSE value at dipole order with cloud penetration=      0.06482

******************************************************
The electron densities and ab initio electrostatic potential were computed in VASP using the PBE functional and
projector augmented wave method. See the main text of the journal article for a description of computational details.
The atomic charges, dipoles, and quadrupoles were computed with the DDEC6 method as described in
(a) T. A. Manz and N. Gabaldon Limas, RSC Adv. 6 (2016) 47771-47801 DOI: 10.1039/c6ra04656h
(b) N. Gabaldon Limas and T. A. Manz, RSC Adv. 8 (2018) 2678-2707 DOI: 10.1039/c7ra11829e.
For each atom in the material, the electron cloud parameters were fit to the spherically averaged atom-in-material
electron density using radial positions for which this density was between 10^-4 and 10^-2 electrons per cubic bohr.
The polarizabilities, dispersion coefficients, and quantum Drude oscillator (QDO) parameters were fit using the MCLF method.
The magnetic structure of the system was optimized in VASP from the default ferromagnetic initial guess using spin polarization.
The atomic spin moments (ASMs) were computed on this optimized magnetic structure using the DDEC6 partition as inputs
to the method of T. A. Manz and D. S. Sholl, J. Chem. Theory Comput. 7 (2011) 4146-4164 DOI: 10.1021/ct200539n.
The RMSE and RRMSE were computed using a uniform grid with Ewald summation.
