# Supplementary material for: A collection of forcefield precursors for metal–organic frameworks
Source: RSC Adv. 2019 Nov 13;9(63):36492–507. doi: 10.1039/c9ra07327b (PMC9075174; doi:10.1039/c9ra07327b)
Supplement: RA-009-C9RA07327B-s3745 [file RA-009-C9RA07327B-s3745.xyz]

  344
jmolscript: load "" {1 1 1} spacegroup "x,y,z" unitcell [{     14.040000     0.000000     0.000000 }, {      0.000000    14.345000     0.000000 }, {      0.000000     0.000000    27.756000 }]
Zn    10.020629     8.480190    11.163741     0.862489
Zn    10.005044    14.190504    18.118839     0.745703
Zn    11.039371     5.864810    25.041741     0.862489
Zn    11.054956     0.154496     4.240839     0.745703
Zn     4.019371     1.307690     2.714259     0.862489
Zn     4.034956     7.018004    23.515161     0.745703
Zn     3.000629    13.037310    16.592259     0.862489
Zn     2.985044     7.326996     9.637161     0.745703
Zn     4.019371     5.864810    16.592259     0.862489
Zn     4.034956     0.154496     9.637161     0.745702
Zn     3.000629     8.480190     2.714259     0.862489
Zn     2.985044    14.190504    23.515161     0.745703
Zn    10.020629    13.037310    25.041741     0.862489
Zn    10.005044     7.326996     4.240839     0.745703
Zn    11.039371     1.307690    11.163741     0.862489
Zn    11.054956     7.018004    18.118839     0.745703
H      9.784476    13.992113    15.082610     0.101226
H      9.825192    12.339569    13.467211     0.120579
H      9.885564    11.279473    17.938703     0.110123
H      3.772548     7.501001     6.730830     0.103135
H      5.653908     7.763514     5.456830     0.120527
H      5.901012     7.909833    10.061550     0.110651
H     10.709712     5.762386    10.075428     0.101980
H     12.380472     4.228906    10.083755     0.133467
H      0.387504     4.763974    11.102400     0.123287
H      0.592488     6.809572    12.229294     0.125408
H     12.849408     8.285672    12.165455     0.095316
H     11.275524     0.352887     1.204610     0.101226
H     11.234808     2.005431    27.345211     0.120579
H     11.174436     3.065527     4.060703     0.110123
H      3.247452     6.844000    20.608830     0.103135
H      1.366092     6.581486    19.334830     0.120527
H      1.118988     6.435167    23.939550     0.110651
H     10.350288     8.582614    23.953428     0.101980
H      8.679528    10.116094    23.961755     0.133467
H      6.632496     9.581026    24.980400     0.123287
H      6.427512     7.535429    26.107294     0.125408
H      8.210592     6.059328    26.043455     0.095316
H      4.255524     6.819613    26.551390     0.101226
H      4.214808     5.167069     0.410789     0.120579
H      4.154436     4.106974    23.695297     0.110123
H     10.267452     0.328501     7.147170     0.103135
H      8.386092     0.591014     8.421170     0.120527
H      8.138988     0.737333     3.816450     0.110651
H      3.330288    12.934887     3.802572     0.101980
H      1.659528    11.401406     3.794245     0.133466
H     13.652496    11.936475     2.775600     0.123287
H     13.447512    13.982072     1.648706     0.125408
H      1.190592     1.113172     1.712545     0.095316
H      2.764476     7.525387    12.673390     0.101226
H      2.805192     9.177931    14.288789     0.120579
H      2.865564    10.238027     9.817297     0.110123
H     10.792548    14.016500    21.025170     0.103135
H     12.673908    13.753986    22.299170     0.120527
H     12.921012    13.607667    17.694450     0.110651
H      3.689712     1.410114    17.680572     0.101980
H      5.360472     2.943594    17.672245     0.133466
H      7.407504     2.408526    16.653600     0.123287
H      7.612488     0.362929    15.526706     0.125408
H      5.829408    13.231828    15.590545     0.095316
H      4.255524     0.352887    12.673390     0.101226
H      4.214808     2.005431    14.288789     0.120579
H      4.154436     3.065527     9.817297     0.110123
H     10.267452     6.844000    21.025170     0.103135
H      8.386092     6.581486    22.299170     0.120527
H      8.138988     6.435167    17.694450     0.110651
H      3.330288     8.582614    17.680572     0.101980
H      1.659528    10.116094    17.672245     0.133466
H     13.652496     9.581026    16.653600     0.123287
H     13.447512     7.535429    15.526706     0.125408
H      1.190592     6.059328    15.590545     0.095316
H      2.764476    13.992113    26.551390     0.101226
H      2.805192    12.339569     0.410789     0.120579
H      2.865564    11.279473    23.695297     0.110123
H     10.792548     7.501001     7.147170     0.103135
H     12.673908     7.763514     8.421170     0.120527
H     12.921012     7.909833     3.816450     0.110651
H      3.689712     5.762386     3.802572     0.101980
H      5.360472     4.228906     3.794245     0.133467
H      7.407504     4.763974     2.775600     0.123287
H      7.612488     6.809572     1.648706     0.125408
H      5.829408     8.285672     1.712545     0.095316
H      9.784476     7.525387     1.204610     0.101226
H      9.825192     9.177931    27.345211     0.120579
H      9.885564    10.238027     4.060703     0.110123
H      3.772548    14.016500    20.608830     0.103135
H      5.653908    13.753986    19.334830     0.120527
H      5.901012    13.607667    23.939550     0.110651
H     10.709712     1.410114    23.953428     0.101980
H     12.380472     2.943594    23.961755     0.133466
H      0.387504     2.408526    24.980400     0.123287
H      0.592488     0.362929    26.107294     0.125408
H     12.849408    13.231828    26.043455     0.095316
H     11.275524     6.819613    15.082610     0.101226
H     11.234808     5.167069    13.467211     0.120579
H     11.174436     4.106974    17.938703     0.110123
H      3.247452     0.328501     6.730830     0.103135
H      1.366092     0.591014     5.456830     0.120527
H      1.118988     0.737333    10.061550     0.110651
H     10.350288    12.934887    10.075428     0.101980
H      8.679528    11.401406    10.083755     0.133466
H      6.632496    11.936475    11.102400     0.123286
H      6.427512    13.982072    12.229294     0.125408
H      8.210592     1.113172    12.165455     0.095316
C      9.844848    13.082640    15.349068     0.077447
C      9.895392    12.105746    14.385935    -0.155612
C     10.051236    10.763054    14.755090     0.015511
C     10.018944    10.471850    16.104031    -0.056823
C      9.922068    11.496083    17.014428     0.060390
C     10.334844     9.694351    13.725342     0.587966
C     10.093356     9.050261    16.620293     0.577081
C      4.607928     7.637278     7.163824     0.110706
C      5.719896     7.786466     6.403309    -0.161172
C      6.966648     7.972951     7.013941     0.040511
C      7.003152     8.036069     8.398966    -0.071188
C      5.857488     7.878274     9.115070     0.054734
C      8.185320     8.223989     6.136852     0.571049
C      8.301852     8.139353     9.151153     0.596570
C     11.524032     5.978996    10.513973     0.080635
C     12.504024     5.070958    10.505646    -0.103551
C     13.703040     5.377941    11.124605     0.027304
C     13.832208     6.581486    11.768544    -0.120417
C     12.765168     7.447924    11.726910     0.093041
C     11.215152     1.262360     1.471068     0.077447
C     11.164608     2.239255     0.507935    -0.155612
C     11.008764     3.581947     0.877090     0.015511
C     11.041056     3.873150     2.226031    -0.056823
C     11.137932     2.848917     3.136428     0.060390
C     10.725156     4.650649    27.603342     0.587966
C     10.966644     5.294739     2.742293     0.577081
C      2.412072     6.707722    21.041824     0.110706
C      1.300104     6.558534    20.281309    -0.161172
C      0.053352     6.372049    20.891941     0.040511
C      0.016848     6.308931    22.276966    -0.071188
C      1.162512     6.466726    22.993070     0.054734
C     12.874680     6.121012    20.014852     0.571049
C     12.758148     6.205647    23.029153     0.596570
C      9.535968     8.366004    24.391973     0.080635
C      8.555976     9.274043    24.383646    -0.103551
C      7.356960     8.967060    25.002605     0.027304
C      7.227792     7.763514    25.646544    -0.120417
C      8.294832     6.897076    25.604910     0.093041
C      4.195152     5.910140    26.284932     0.077447
C      4.144608     4.933245    27.248065    -0.155612
C      3.988764     3.590554    26.878910     0.015511
C      4.021056     3.299350    25.529969    -0.056823
C      4.117932     4.323583    24.619572     0.060390
C      3.705156     2.521851     0.152658     0.587966
C      3.946644     1.877761    25.013707     0.577081
C      9.432072     0.464778     6.714176     0.110706
C      8.320104     0.613966     7.474691    -0.161172
C      7.073352     0.800451     6.864059     0.040512
C      7.036848     0.863569     5.479034    -0.071188
C      8.182512     0.705774     4.762930     0.054733
C      5.854680     1.051489     7.741148     0.571049
C      5.738148     0.966853     4.726847     0.596570
C      2.515968    13.151496     3.364027     0.080635
C      1.535976    12.243458     3.372354    -0.103551
C      0.336960    12.550441     2.753395     0.027304
C      0.207792    13.753986     2.109456    -0.120417
C      1.274832     0.275424     2.151090     0.093041
C      2.824848     8.434860    12.406932     0.077447
C      2.875392     9.411755    13.370065    -0.155612
C      3.031236    10.754447    13.000910     0.015511
C      2.998944    11.045650    11.651969    -0.056823
C      2.902068    10.021417    10.741572     0.060390
C      3.314844    11.823149    14.030658     0.587966
C      3.073356    12.467240    11.135707     0.577081
C     11.627928    13.880222    20.592176     0.110706
C     12.739896    13.731034    21.352691    -0.161172
C     13.986648    13.544549    20.742059     0.040512
C     -0.016848    13.481431    19.357034    -0.071188
C     12.877488    13.639226    18.640930     0.054734
C      1.165320    13.293512    21.619148     0.571049
C      1.281852    13.378147    18.604847     0.596570
C      4.504032     1.193504    17.242027     0.080635
C      5.484024     2.101542    17.250354    -0.103551
C      6.683040     1.794560    16.631395     0.027304
C      6.812208     0.591014    15.987456    -0.120417
C      5.745168    14.069576    16.029090     0.093041
C      4.195152     1.262360    12.406932     0.077447
C      4.144608     2.239255    13.370065    -0.155612
C      3.988764     3.581947    13.000910     0.015511
C      4.021056     3.873150    11.651969    -0.056823
C      4.117932     2.848917    10.741572     0.060390
C      3.705156     4.650649    14.030658     0.587966
C      3.946644     5.294739    11.135707     0.577080
C      9.432072     6.707722    20.592176     0.110706
C      8.320104     6.558534    21.352691    -0.161172
C      7.073352     6.372049    20.742059     0.040511
C      7.036848     6.308931    19.357034    -0.071188
C      8.182512     6.466726    18.640930     0.054733
C      5.854680     6.121012    21.619148     0.571049
C      5.738148     6.205647    18.604847     0.596570
C      2.515968     8.366004    17.242027     0.080635
C      1.535976     9.274043    17.250354    -0.103551
C      0.336960     8.967060    16.631395     0.027304
C      0.207792     7.763514    15.987456    -0.120418
C      1.274832     6.897076    16.029090     0.093041
C      2.824848    13.082640    26.284932     0.077447
C      2.875392    12.105746    27.248065    -0.155612
C      3.031236    10.763054    26.878910     0.015511
C      2.998944    10.471850    25.529969    -0.056823
C      2.902068    11.496083    24.619572     0.060390
C      3.314844     9.694351     0.152658     0.587966
C      3.073356     9.050261    25.013707     0.577080
C     11.627928     7.637278     6.714176     0.110706
C     12.739896     7.786466     7.474691    -0.161172
C     13.986648     7.972951     6.864059     0.040511
C     -0.016848     8.036069     5.479034    -0.071188
C     12.877488     7.878274     4.762930     0.054733
C      1.165320     8.223989     7.741148     0.571049
C      1.281852     8.139353     4.726847     0.596570
C      4.504032     5.978996     3.364027     0.080635
C      5.484024     5.070958     3.372354    -0.103551
C      6.683040     5.377941     2.753395     0.027304
C      6.812208     6.581486     2.109456    -0.120417
C      5.745168     7.447924     2.151090     0.093041
C      9.844848     8.434860     1.471068     0.077447
C      9.895392     9.411755     0.507935    -0.155612
C     10.051236    10.754447     0.877090     0.015511
C     10.018944    11.045650     2.226031    -0.056822
C      9.922068    10.021417     3.136428     0.060390
C     10.334844    11.823149    27.603342     0.587966
C     10.093356    12.467240     2.742293     0.577080
C      4.607928    13.880222    21.041824     0.110706
C      5.719896    13.731034    20.281309    -0.161172
C      6.966648    13.544549    20.891941     0.040512
C      7.003152    13.481431    22.276966    -0.071188
C      5.857488    13.639226    22.993070     0.054733
C      8.185320    13.293512    20.014852     0.571049
C      8.301852    13.378147    23.029153     0.596570
C     11.524032     1.193504    24.391973     0.080635
C     12.504024     2.101542    24.383646    -0.103551
C     13.703040     1.794560    25.002605     0.027304
C     13.832208     0.591014    25.646544    -0.120417
C     12.765168    14.069576    25.604910     0.093041
C     11.215152     5.910140    15.349068     0.077447
C     11.164608     4.933245    14.385935    -0.155612
C     11.008764     3.590554    14.755090     0.015511
C     11.041056     3.299350    16.104031    -0.056822
C     11.137932     4.323583    17.014428     0.060390
C     10.725156     2.521851    13.725342     0.587966
C     10.966644     1.877761    16.620293     0.577080
C      2.412072     0.464778     7.163824     0.110706
C      1.300104     0.613966     6.403309    -0.161172
C      0.053352     0.800451     7.013941     0.040512
C      0.016848     0.863569     8.398966    -0.071188
C      1.162512     0.705774     9.115070     0.054733
C     12.874680     1.051489     6.136852     0.571049
C     12.758148     0.966853     9.151153     0.596570
C      9.535968    13.151496    10.513973     0.080635
C      8.555976    12.243458    10.505646    -0.103551
C      7.356960    12.550441    11.124605     0.027304
C      7.227792    13.753986    11.768544    -0.120417
C      8.294832     0.275424    11.726910     0.093041
N      9.875736    12.781395    16.659151    -0.212136
N      4.640220     7.676010     8.512765    -0.218973
N     11.625120     7.179672    11.107951    -0.254399
N     11.184264     1.563605     2.781151    -0.212136
N      2.379780     6.668991    22.390765    -0.218973
N      9.434880     7.165328    24.985951    -0.254399
N      4.164264     5.608895    24.974849    -0.212136
N      9.399780     0.503510     5.365235    -0.218973
N      2.414880     0.007173     2.770049    -0.254399
N      2.855736     8.736105    11.096849    -0.212136
N     11.660220    13.841491    19.243235    -0.218973
N      4.605120    -0.007172    16.648049    -0.254399
N      4.164264     1.563605    11.096849    -0.212136
N      9.399780     6.668991    19.243235    -0.218973
N      2.414880     7.165328    16.648049    -0.254399
N      2.855736    12.781395    24.974849    -0.212136
N     11.660220     7.676010     5.365235    -0.218973
N      4.605120     7.179672     2.770049    -0.254399
N      9.875736     8.736105     2.781151    -0.212136
N      4.640220    13.841491    22.390765    -0.218973
N     11.625120    -0.007172    24.985951    -0.254399
N     11.184264     5.608895    16.659151    -0.212136
N      2.379780     0.503510     8.512765    -0.218973
N      9.434880     0.007173    11.107951    -0.254399
O      9.687600     9.767511    12.631756    -0.547924
O     11.240424     8.886728    14.011229    -0.553392
O     11.035440     8.837955    17.458524    -0.540033
O      9.249552     8.231161    16.253914    -0.561734
O      8.433828     7.219839     5.362459    -0.556644
O      8.835372     9.238180     6.253427    -0.535334
O      9.242532     7.399151     8.779223    -0.572863
O      8.365032     8.908245    10.128164    -0.524641
O     11.372400     4.577490    26.509756    -0.547924
O      9.819576     5.458273     0.133229    -0.553392
O     10.024560     5.507046     3.580524    -0.540033
O     11.810448     6.113839     2.375914    -0.561734
O     12.626172     7.125162    19.240459    -0.556644
O     12.224628     5.106820    20.131427    -0.535334
O     11.817468     6.945849    22.657223    -0.572863
O     12.694968     5.436755    24.006164    -0.524641
O      4.352400     2.595011     1.246244    -0.547924
O      2.799576     1.714228    27.622771    -0.553392
O      3.004560     1.665455    24.175476    -0.540033
O      4.790448     1.058661    25.380086    -0.561734
O      5.606172     0.047339     8.515541    -0.556644
O      5.204628     2.065680     7.624573    -0.535334
O      4.797468     0.226651     5.098777    -0.572863
O      5.674968     1.735745     3.749836    -0.524641
O      2.667600    11.749990    15.124244    -0.547924
O      4.220424    12.630773    13.744771    -0.553392
O      4.015440    12.679546    10.297476    -0.540033
O      2.229552    13.286339    11.502086    -0.561734
O      1.413828    14.297662    22.393541    -0.556644
O      1.815372    12.279320    21.502573    -0.535334
O      2.222532    14.118349    18.976777    -0.572863
O      1.345032    12.609255    17.627836    -0.524641
O      4.352400     4.577490    15.124244    -0.547924
O      2.799576     5.458273    13.744771    -0.553392
O      3.004560     5.507046    10.297476    -0.540033
O      4.790448     6.113839    11.502086    -0.561734
O      5.606172     7.125162    22.393541    -0.556644
O      5.204628     5.106820    21.502573    -0.535334
O      4.797468     6.945849    18.976777    -0.572863
O      5.674968     5.436755    17.627836    -0.524641
O      2.667600     9.767511     1.246244    -0.547924
O      4.220424     8.886728    27.622771    -0.553392
O      4.015440     8.837955    24.175476    -0.540033
O      2.229552     8.231161    25.380086    -0.561734
O      1.413828     7.219839     8.515541    -0.556644
O      1.815372     9.238180     7.624573    -0.535334
O      2.222532     7.399151     5.098777    -0.572863
O      1.345032     8.908245     3.749836    -0.524641
O      9.687600    11.749990    26.509756    -0.547924
O     11.240424    12.630773     0.133229    -0.553392
O     11.035440    12.679546     3.580524    -0.540033
O      9.249552    13.286339     2.375914    -0.561734
O      8.433828    14.297662    19.240459    -0.556644
O      8.835372    12.279320    20.131427    -0.535334
O      9.242532    14.118349    22.657223    -0.572863
O      8.365032    12.609255    24.006164    -0.524641
O     11.372400     2.595011    12.631756    -0.547924
O      9.819576     1.714228    14.011229    -0.553392
O     10.024560     1.665455    17.458524    -0.540033
O     11.810448     1.058661    16.253914    -0.561734
O     12.626172     0.047339     5.362459    -0.556644
O     12.224628     2.065680     6.253427    -0.535334
O     11.817468     0.226651     8.779223    -0.572863
O     12.694968     1.735745    10.128164    -0.524641

The following XYZ coordinates are in angstroms. Other properties are in atomic units.
The sperically averaged electron density of each atom fit to a function of the form exp(a - br)
eigen_1, eigen_2 and eigen_3 are the three eigenvalues of traceless quadrupole moment tensor
  atom number  atomic symbol              X              Y              Z     net charge C6 coefficient C8 coefficient C10 coefficient fluctuating dipole atomic polarizability isotropic forcefield polarizability              a              b squared Pearson coefficient          <r^3>          <r^4>         wp_QDO          m_QDO          q_QDO       dipole_x       dipole_y       dipole_z         dipole            Qxy            Qxz            Qyz     Q(x^2-y^2)  Q(3z^2 - R^2)        eigen_1        eigen_2        eigen_3 static polarizability      alpha(xx)      alpha(xy)      alpha(xz)      alpha(yy)      alpha(yz)      alpha(zz) atomic spin moment
            1             Zn      10.020629       8.480190      11.163741       0.862489      85.377536 0.17019387E+04  0.52879445E+05                                16.062714                           13.650437       0.402626       1.984441                    0.999008      45.895366     123.724726       0.480156       0.410564      -1.136701      -0.074956       0.048919       0.013468       0.090514       0.180090      -0.087354      -0.116067      -0.100609      -0.148967      -0.162162      -0.114347       0.276510             18.187895      18.762960      -5.024090       4.713451      14.998256       3.264488      20.802469          -0.000002
            2             Zn      10.005044      14.190504      18.118839       0.745703      97.829005 0.20756970E+04  0.67738858E+05                                17.306593                           14.860861       0.238299       1.922494                    0.996772      48.745589     134.448706       0.470410       0.398984      -1.145451      -0.055844       0.082691       0.022045       0.102188      -0.021455      -0.051261      -0.017200      -0.048842      -0.007141      -0.072800       0.033285       0.039515             19.885162      20.388686       2.018709      -0.215869      18.697211      -1.481869      20.569589          -0.000000
            3             Zn      11.039371       5.864810      25.041741       0.862489      85.377538 0.17019384E+04  0.52879431E+05                                16.062713                           13.650435       0.402626       1.984441                    0.999008      45.895366     123.724722       0.480156       0.410564      -1.136701       0.074956      -0.048919       0.013468       0.090514       0.180090       0.087354       0.116067      -0.100609      -0.148967      -0.162162      -0.114347       0.276510             18.187896      18.762957      -5.024089      -4.713450      14.998255      -3.264491      20.802475          -0.000002
            4             Zn      11.054956       0.154496       4.240839       0.745703      97.828992 0.20756966E+04  0.67738843E+05                                17.306591                           14.860859       0.238299       1.922494                    0.996772      48.745589     134.448704       0.470410       0.398984      -1.145451       0.055844      -0.082691       0.022045       0.102188      -0.021455       0.051261       0.017200      -0.048842      -0.007141      -0.072800       0.033285       0.039515             19.885160      20.388681       2.018710       0.215870      18.697212       1.481875      20.569587          -0.000000
            5             Zn       4.019371       1.307690       2.714259       0.862489      85.377534 0.17019384E+04  0.52879431E+05                                16.062713                           13.650436       0.402626       1.984441                    0.999008      45.895364     123.724718       0.480156       0.410564      -1.136701       0.074956       0.048919      -0.013468       0.090514      -0.180090      -0.087354       0.116067      -0.100609      -0.148967      -0.162162      -0.114347       0.276510             18.187895      18.762965       5.024092       4.713451      14.998256      -3.264487      20.802465          -0.000002
            6             Zn       4.034956       7.018004      23.515161       0.745703      97.829001 0.20756969E+04  0.67738857E+05                                17.306593                           14.860861       0.238299       1.922494                    0.996772      48.745589     134.448705       0.470410       0.398984      -1.145451       0.055845       0.082691      -0.022046       0.102188       0.021455      -0.051261       0.017200      -0.048842      -0.007141      -0.072800       0.033285       0.039515             19.885161      20.388686      -2.018709      -0.215869      18.697211       1.481869      20.569587          -0.000000
            7             Zn       3.000629      13.037310      16.592259       0.862489      85.377539 0.17019383E+04  0.52879429E+05                                16.062713                           13.650435       0.402626       1.984441                    0.999008      45.895365     123.724719       0.480156       0.410564      -1.136701      -0.074956      -0.048919      -0.013468       0.090514      -0.180090       0.087354      -0.116067      -0.100609      -0.148967      -0.162162      -0.114347       0.276510             18.187897      18.762958       5.024090      -4.713450      14.998256       3.264491      20.802475          -0.000002
            8             Zn       2.985044       7.326996       9.637161       0.745703      97.829000 0.20756966E+04  0.67738844E+05                                17.306593                           14.860860       0.238299       1.922494                    0.996772      48.745589     134.448707       0.470410       0.398984      -1.145451      -0.055844      -0.082691      -0.022046       0.102188       0.021455       0.051261      -0.017200      -0.048842      -0.007141      -0.072800       0.033285       0.039515             19.885162      20.388682      -2.018711       0.215871      18.697215      -1.481876      20.569588          -0.000000
            9             Zn       4.019371       5.864810      16.592259       0.862489      85.377540 0.17019385E+04  0.52879434E+05                                16.062714                           13.650436       0.402626       1.984441                    0.999008      45.895365     123.724722       0.480156       0.410564      -1.136701       0.074956      -0.048919      -0.013468       0.090514       0.180090      -0.087354      -0.116067      -0.100609      -0.148967      -0.162162      -0.114347       0.276510             18.187897      18.762958      -5.024089       4.713450      14.998256       3.264491      20.802477          -0.000002
           10             Zn       4.034956       0.154496       9.637161       0.745702      97.828990 0.20756965E+04  0.67738840E+05                                17.306592                           14.860860       0.238299       1.922494                    0.996772      48.745588     134.448702       0.470410       0.398984      -1.145451       0.055845      -0.082691      -0.022045       0.102188      -0.021455      -0.051261      -0.017200      -0.048842      -0.007141      -0.072800       0.033285       0.039515             19.885160      20.388681       2.018710      -0.215870      18.697212      -1.481875      20.569586          -0.000000
           11             Zn       3.000629       8.480190       2.714259       0.862489      85.377531 0.17019386E+04  0.52879439E+05                                16.062713                           13.650436       0.402626       1.984441                    0.999008      45.895365     123.724721       0.480156       0.410564      -1.136701      -0.074956       0.048919      -0.013468       0.090514       0.180090       0.087354       0.116067      -0.100609      -0.148967      -0.162162      -0.114347       0.276510             18.187894      18.762959      -5.024090      -4.713451      14.998256      -3.264488      20.802468          -0.000002
           12             Zn       2.985044      14.190504      23.515161       0.745703      97.828998 0.20756968E+04  0.67738851E+05                                17.306592                           14.860861       0.238299       1.922494                    0.996772      48.745587     134.448698       0.470410       0.398984      -1.145451      -0.055844       0.082691      -0.022046       0.102188      -0.021455       0.051261       0.017200      -0.048842      -0.007142      -0.072800       0.033285       0.039515             19.885161      20.388685       2.018709       0.215869      18.697210       1.481868      20.569588          -0.000000
           13             Zn      10.020629      13.037310      25.041741       0.862489      85.377537 0.17019383E+04  0.52879428E+05                                16.062713                           13.650435       0.402626       1.984441                    0.999008      45.895365     123.724718       0.480156       0.410564      -1.136701      -0.074956      -0.048919       0.013468       0.090514      -0.180090      -0.087354       0.116067      -0.100609      -0.148967      -0.162162      -0.114347       0.276510             18.187896      18.762958       5.024090       4.713450      14.998256      -3.264491      20.802475          -0.000002
           14             Zn      10.005044       7.326996       4.240839       0.745703      97.828996 0.20756965E+04  0.67738840E+05                                17.306592                           14.860859       0.238299       1.922494                    0.996772      48.745588     134.448701       0.470410       0.398984      -1.145451      -0.055844      -0.082691       0.022046       0.102188       0.021455      -0.051261       0.017200      -0.048842      -0.007141      -0.072800       0.033285       0.039515             19.885161      20.388681      -2.018710      -0.215871      18.697215       1.481876      20.569587          -0.000000
           15             Zn      11.039371       1.307690      11.163741       0.862489      85.377532 0.17019383E+04  0.52879428E+05                                16.062712                           13.650435       0.402626       1.984441                    0.999008      45.895365     123.724718       0.480156       0.410564      -1.136701       0.074956       0.048919       0.013468       0.090514      -0.180090       0.087354      -0.116067      -0.100609      -0.148967      -0.162162      -0.114347       0.276510             18.187895      18.762965       5.024092      -4.713451      14.998255       3.264487      20.802464          -0.000002
           16             Zn      11.054956       7.018004      18.118839       0.745703      97.829002 0.20756970E+04  0.67738859E+05                                17.306593                           14.860861       0.238299       1.922494                    0.996772      48.745589     134.448707       0.470410       0.398984      -1.145451       0.055844       0.082691       0.022046       0.102188       0.021455       0.051261      -0.017200      -0.048842      -0.007141      -0.072800       0.033285       0.039515             19.885162      20.388686      -2.018709       0.215869      18.697211      -1.481868      20.569587          -0.000000
           17              H       9.784476      13.992113      15.082610       0.101226       1.097791 0.76079553E+01  0.75069566E+02                                 1.865051                            1.686089      -1.403430       2.206157                    0.992323       3.974842      11.817845       0.442982       1.401277      -0.680908       0.001575       0.044575      -0.015868       0.047342      -0.004341       0.001081      -0.000537      -0.019561       0.013344      -0.012976       0.004363       0.008613              1.987855       1.479084      -0.074843       0.033069       2.854741      -0.308775       1.629740           0.000000
           18              H       9.825192      12.339569      13.467211       0.120579       1.161259 0.85153001E+01  0.85528322E+02                                 1.865585                            1.734816      -1.316577       2.257569                    0.992760       3.762504      10.909161       0.460106       1.325373      -0.697676      -0.003383       0.008563      -0.033453       0.034697      -0.003106      -0.000414      -0.003648      -0.018463       0.019640      -0.013066       0.003003       0.010063              1.928813       1.428540      -0.098891       0.177143       1.720417      -0.304208       2.637481          -0.000000
           19              H       9.885564      11.279473      17.938703       0.110123       1.185925 0.88894992E+01  0.89638924E+02                                 1.845797                            1.737488      -1.333823       2.247966                    0.993966       3.683744      10.466218       0.476968       1.273496      -0.709494      -0.002371      -0.018875       0.046599       0.050333       0.004922       0.001522      -0.012438      -0.012444       0.024813      -0.014068      -0.004049       0.018117              1.880801       1.442502      -0.029313      -0.092065       1.700508      -0.089750       2.499393           0.000000
           20              H       3.772548       7.501001       6.730830       0.103135       1.199619 0.83801088E+01  0.83837248E+02                                 1.904325                            1.714862      -1.282377       2.262571                    0.993774       3.837058      11.104531       0.465242       1.315952      -0.698897      -0.040922      -0.008085      -0.024990       0.048626       0.004787       0.000986       0.001581       0.011687       0.006578      -0.008774       0.001857       0.006918              2.018893       2.800052       0.093204       0.536803       1.383252       0.070586       1.873376           0.000000
           21              H       5.653908       7.763514       5.456830       0.120527       1.172406 0.86031336E+01  0.86530186E+02                                 1.872292                            1.740512      -1.271206       2.280769                    0.993365       3.722232      10.758258       0.461176       1.320470      -0.699148      -0.000607      -0.001098      -0.034265       0.034288       0.005491      -0.002309      -0.002076       0.014865       0.031535      -0.014560       0.002932       0.011628              1.934105       1.639868       0.026901       0.081921       1.405053       0.133557       2.757394           0.000001
           22              H       5.901012       7.909833      10.061550       0.110651       1.213836 0.91287156E+01  0.92510311E+02                                 1.866926                            1.755344      -1.310243       2.260296                    0.994396       3.650755      10.342018       0.477507       1.265745      -0.711760       0.006856       0.001572       0.050146       0.050637      -0.004948       0.004995       0.004949       0.010097       0.050372      -0.016732      -0.001679       0.018411              1.906877       1.707390       0.072870      -0.104097       1.497472      -0.010671       2.515769           0.000000
           23              H      10.709712       5.762386      10.075428       0.101980       1.234589 0.89782085E+01  0.89528132E+02                                 1.814677                            1.686863      -0.989374       2.402702                    0.998139       3.402547       9.194273       0.516815       1.188506      -0.731772      -0.037950      -0.019317      -0.030330       0.052280       0.008948       0.008137       0.015114       0.001269      -0.012792      -0.016791      -0.004920       0.021711              1.861683       2.312565       0.087799       0.490106       1.554691       0.037994       1.717794          -0.000000
           24              H      12.380472       4.228906      10.083755       0.133467       1.044152 0.71761589E+01  0.68393594E+02                                 1.685812                            1.554456      -0.986286       2.419315                    0.998318       3.322118       9.090452       0.508963       1.262688      -0.713056      -0.002352      -0.032565      -0.017300       0.036950      -0.000750       0.008025       0.008702       0.006923      -0.017207      -0.014596       0.003108       0.011488              1.750050       1.370301       0.108886       0.044938       2.352487       0.411232       1.527362           0.000000
           25              H       0.387504       4.763974      11.102400       0.123287       1.067393 0.76091804E+01  0.73545639E+02                                 1.711998                            1.604987      -0.801013       2.508308                    0.999611       3.319760       9.129705       0.499172       1.269512      -0.712532       0.032619      -0.028179      -0.003867       0.043278      -0.010211       0.005279       0.005179      -0.007391      -0.019544      -0.014398       0.000202       0.014196              1.752576       2.086838      -0.458839      -0.010749       1.818103       0.048359       1.352785          -0.000000
           26              H       0.592488       6.809572      12.229294       0.125408       0.992016 0.68570214E+01  0.65729701E+02                                 1.731700                            1.595570      -1.192513       2.321310                    0.994734       3.656749      10.612696       0.458936       1.392283      -0.684028       0.032887       0.003384       0.018440       0.037856      -0.005022       0.009084       0.008265       0.005893      -0.016352      -0.016339       0.005559       0.010779              1.808399       2.333794       0.276002       0.422607       1.487460       0.131536       1.603944           0.000001
           27              H      12.849408       8.285672      12.165455       0.095316       1.282325 0.95993796E+01  0.97723648E+02                                 1.887550                            1.765520      -1.015761       2.385266                    0.997876       3.538581       9.787344       0.494102       1.217681      -0.724468       0.012144       0.043029       0.026184       0.051813       0.005140       0.013468       0.007454      -0.014529      -0.027861      -0.020077       0.001178       0.018899              1.926650       1.627254       0.007974      -0.005885       2.337193       0.512583       1.815501          -0.000001
           28              H      11.275524       0.352887       1.204610       0.101226       1.097790 0.76079551E+01  0.75069564E+02                                 1.865051                            1.686089      -1.403430       2.206157                    0.992323       3.974842      11.817845       0.442982       1.401277      -0.680908      -0.001575      -0.044575      -0.015868       0.047342      -0.004341      -0.001081       0.000537      -0.019561       0.013344      -0.012976       0.004363       0.008613              1.987855       1.479085      -0.074843      -0.033069       2.854741       0.308776       1.629740           0.000000
           29              H      11.234808       2.005431      27.345211       0.120579       1.161259 0.85153004E+01  0.85528330E+02                                 1.865585                            1.734817      -1.316577       2.257569                    0.992760       3.762504      10.909163       0.460106       1.325374      -0.697676       0.003383      -0.008563      -0.033453       0.034697      -0.003106       0.000414       0.003648      -0.018463       0.019640      -0.013066       0.003003       0.010063              1.928813       1.428541      -0.098891      -0.177143       1.720418       0.304209       2.637481          -0.000000
           30              H      11.174436       3.065527       4.060703       0.110123       1.185925 0.88894997E+01  0.89638927E+02                                 1.845797                            1.737488      -1.333823       2.247966                    0.993966       3.683744      10.466217       0.476968       1.273496      -0.709494       0.002371       0.018875       0.046599       0.050333       0.004922      -0.001521       0.012438      -0.012444       0.024813      -0.014068      -0.004049       0.018117              1.880801       1.442501      -0.029313       0.092064       1.700507       0.089749       2.499393           0.000000
           31              H       3.247452       6.844000      20.608830       0.103135       1.199619 0.83801106E+01  0.83837268E+02                                 1.904325                            1.714862      -1.282377       2.262571                    0.993774       3.837058      11.104530       0.465242       1.315952      -0.698897       0.040922       0.008085      -0.024990       0.048626       0.004787      -0.000986      -0.001581       0.011687       0.006578      -0.008774       0.001857       0.006918              2.018893       2.800052       0.093205      -0.536802       1.383252      -0.070586       1.873376           0.000000
           32              H       1.366092       6.581486      19.334830       0.120527       1.172406 0.86031317E+01  0.86530165E+02                                 1.872292                            1.740512      -1.271206       2.280769                    0.993365       3.722232      10.758259       0.461176       1.320470      -0.699148       0.000607       0.001098      -0.034265       0.034288       0.005491       0.002309       0.002076       0.014865       0.031535      -0.014560       0.002932       0.011628              1.934105       1.639868       0.026901      -0.081921       1.405053      -0.133557       2.757394           0.000001
           33              H       1.118988       6.435167      23.939550       0.110651       1.213836 0.91287159E+01  0.92510311E+02                                 1.866926                            1.755344      -1.310243       2.260296                    0.994396       3.650755      10.342017       0.477507       1.265745      -0.711760      -0.006856      -0.001572       0.050146       0.050637      -0.004948      -0.004995      -0.004949       0.010097       0.050372      -0.016732      -0.001679       0.018411              1.906877       1.707390       0.072870       0.104097       1.497472       0.010671       2.515769           0.000000
           34              H      10.350288       8.582614      23.953428       0.101980       1.234589 0.89782043E+01  0.89528083E+02                                 1.814677                            1.686863      -0.989374       2.402702                    0.998139       3.402546       9.194271       0.516815       1.188506      -0.731771       0.037950       0.019317      -0.030330       0.052280       0.008948      -0.008137      -0.015114       0.001270      -0.012792      -0.016791      -0.004920       0.021711              1.861683       2.312564       0.087799      -0.490106       1.554691      -0.037994       1.717794          -0.000000
           35              H       8.679528      10.116094      23.961755       0.133467       1.044152 0.71761532E+01  0.68393530E+02                                 1.685812                            1.554456      -0.986286       2.419314                    0.998318       3.322118       9.090453       0.508963       1.262689      -0.713056       0.002352       0.032565      -0.017300       0.036950      -0.000750      -0.008025      -0.008702       0.006923      -0.017207      -0.014596       0.003108       0.011488              1.750050       1.370301       0.108886      -0.044939       2.352486      -0.411232       1.527362           0.000000
           36              H       6.632496       9.581026      24.980400       0.123287       1.067392 0.76091759E+01  0.73545588E+02                                 1.711998                            1.604987      -0.801013       2.508308                    0.999611       3.319760       9.129706       0.499172       1.269512      -0.712532      -0.032619       0.028179      -0.003867       0.043278      -0.010211      -0.005279      -0.005179      -0.007391      -0.019544      -0.014398       0.000202       0.014196              1.752575       2.086839      -0.458839       0.010749       1.818102      -0.048359       1.352785          -0.000000
           37              H       6.427512       7.535429      26.107294       0.125408       0.992015 0.68570190E+01  0.65729675E+02                                 1.731700                            1.595570      -1.192513       2.321310                    0.994734       3.656749      10.612697       0.458936       1.392283      -0.684028      -0.032887      -0.003384       0.018440       0.037856      -0.005022      -0.009084      -0.008265       0.005893      -0.016352      -0.016339       0.005559       0.010779              1.808399       2.333793       0.276001      -0.422607       1.487459      -0.131535       1.603944           0.000001
           38              H       8.210592       6.059328      26.043455       0.095316       1.282325 0.95993795E+01  0.97723648E+02                                 1.887550                            1.765520      -1.015761       2.385266                    0.997876       3.538581       9.787344       0.494102       1.217681      -0.724468      -0.012144      -0.043029       0.026184       0.051813       0.005140      -0.013468      -0.007454      -0.014529      -0.027861      -0.020077       0.001178       0.018899              1.926650       1.627254       0.007974       0.005885       2.337193      -0.512582       1.815501          -0.000001
           39              H       4.255524       6.819613      26.551390       0.101226       1.097790 0.76079548E+01  0.75069559E+02                                 1.865051                            1.686088      -1.403430       2.206157                    0.992323       3.974842      11.817844       0.442982       1.401277      -0.680908      -0.001575       0.044575       0.015868       0.047342       0.004341       0.001081       0.000537      -0.019561       0.013344      -0.012976       0.004363       0.008613              1.987855       1.479084       0.074843       0.033069       2.854740       0.308775       1.629740           0.000000
           40              H       4.214808       5.167069       0.410789       0.120579       1.161259 0.85153013E+01  0.85528339E+02                                 1.865585                            1.734816      -1.316577       2.257569                    0.992760       3.762504      10.909162       0.460106       1.325374      -0.697676       0.003383       0.008563       0.033453       0.034697       0.003106      -0.000414       0.003648      -0.018463       0.019640      -0.013066       0.003003       0.010063              1.928813       1.428540       0.098891       0.177143       1.720418       0.304209       2.637481          -0.000000
           41              H       4.154436       4.106974      23.695297       0.110123       1.185925 0.88894973E+01  0.89638894E+02                                 1.845796                            1.737487      -1.333822       2.247966                    0.993966       3.683744      10.466215       0.476968       1.273495      -0.709494       0.002371      -0.018875      -0.046599       0.050333      -0.004922       0.001522       0.012438      -0.012444       0.024813      -0.014068      -0.004049       0.018117              1.880800       1.442501       0.029313      -0.092064       1.700506       0.089749       2.499392           0.000000
           42              H      10.267452       0.328501       7.147170       0.103135       1.199619 0.83801088E+01  0.83837248E+02                                 1.904325                            1.714862      -1.282377       2.262571                    0.993774       3.837058      11.104531       0.465242       1.315952      -0.698897       0.040922      -0.008085       0.024990       0.048626      -0.004787       0.000986      -0.001581       0.011687       0.006578      -0.008774       0.001857       0.006918              2.018893       2.800052      -0.093204       0.536803       1.383252      -0.070586       1.873376           0.000000
           43              H       8.386092       0.591014       8.421170       0.120527       1.172405 0.86031275E+01  0.86530117E+02                                 1.872292                            1.740512      -1.271205       2.280769                    0.993365       3.722231      10.758258       0.461176       1.320471      -0.699148       0.000607      -0.001098       0.034265       0.034288      -0.005491      -0.002309       0.002076       0.014865       0.031535      -0.014560       0.002932       0.011628              1.934105       1.639868      -0.026901       0.081921       1.405053      -0.133557       2.757394           0.000001
           44              H       8.138988       0.737333       3.816450       0.110651       1.213836 0.91287148E+01  0.92510296E+02                                 1.866925                            1.755344      -1.310243       2.260296                    0.994396       3.650755      10.342016       0.477507       1.265744      -0.711760      -0.006856       0.001572      -0.050146       0.050637       0.004948       0.004995      -0.004949       0.010097       0.050372      -0.016732      -0.001679       0.018411              1.906877       1.707390      -0.072870      -0.104097       1.497471       0.010671       2.515769           0.000000
           45              H       3.330288      12.934887       3.802572       0.101980       1.234589 0.89782028E+01  0.89528067E+02                                 1.814677                            1.686863      -0.989374       2.402702                    0.998139       3.402546       9.194272       0.516815       1.188506      -0.731771       0.037950      -0.019317       0.030330       0.052280      -0.008948       0.008137      -0.015114       0.001269      -0.012792      -0.016791      -0.004920       0.021711              1.861683       2.312565      -0.087798       0.490106       1.554691      -0.037993       1.717794          -0.000000
           46              H       1.659528      11.401406       3.794245       0.133466       1.044152 0.71761580E+01  0.68393585E+02                                 1.685813                            1.554456      -0.986286       2.419314                    0.998318       3.322118       9.090453       0.508963       1.262689      -0.713056       0.002352      -0.032565       0.017300       0.036950       0.000750       0.008025      -0.008702       0.006923      -0.017207      -0.014596       0.003108       0.011488              1.750051       1.370302      -0.108886       0.044939       2.352488      -0.411232       1.527362           0.000000
           47              H      13.652496      11.936475       2.775600       0.123287       1.067393 0.76091763E+01  0.73545591E+02                                 1.711998                            1.604987      -0.801013       2.508308                    0.999611       3.319760       9.129705       0.499172       1.269512      -0.712532      -0.032619      -0.028179       0.003867       0.043278       0.010211       0.005279      -0.005179      -0.007391      -0.019544      -0.014398       0.000202       0.014196              1.752575       2.086838       0.458839      -0.010749       1.818103      -0.048359       1.352785          -0.000000
           48              H      13.447512      13.982072       1.648706       0.125408       0.992016 0.68570214E+01  0.65729701E+02                                 1.731700                            1.595570      -1.192513       2.321310                    0.994734       3.656749      10.612696       0.458936       1.392283      -0.684028      -0.032887       0.003384      -0.018440       0.037856       0.005022       0.009084      -0.008265       0.005893      -0.016352      -0.016339       0.005559       0.010779              1.808399       2.333794      -0.276002       0.422607       1.487460      -0.131536       1.603944           0.000001
           49              H       1.190592       1.113172       1.712545       0.095316       1.282324 0.95993780E+01  0.97723626E+02                                 1.887550                            1.765520      -1.015761       2.385266                    0.997876       3.538581       9.787343       0.494102       1.217680      -0.724468      -0.012144       0.043029      -0.026184       0.051813      -0.005140       0.013468      -0.007454      -0.014529      -0.027861      -0.020077       0.001178       0.018899              1.926649       1.627254      -0.007974      -0.005885       2.337192      -0.512582       1.815501          -0.000001
           50              H       2.764476       7.525387      12.673390       0.101226       1.097790 0.76079539E+01  0.75069549E+02                                 1.865051                            1.686089      -1.403430       2.206157                    0.992323       3.974842      11.817845       0.442982       1.401277      -0.680908       0.001575      -0.044575       0.015868       0.047342       0.004341      -0.001081      -0.000537      -0.019561       0.013344      -0.012976       0.004363       0.008613              1.987855       1.479084       0.074843      -0.033069       2.854741      -0.308775       1.629740           0.000000
           51              H       2.805192       9.177931      14.288789       0.120579       1.161259 0.85153010E+01  0.85528335E+02                                 1.865585                            1.734816      -1.316577       2.257569                    0.992760       3.762504      10.909162       0.460106       1.325374      -0.697676      -0.003383      -0.008563       0.033453       0.034697       0.003106       0.000414      -0.003648      -0.018463       0.019640      -0.013066       0.003003       0.010063              1.928813       1.428540       0.098891      -0.177143       1.720418      -0.304209       2.637481          -0.000000
           52              H       2.865564      10.238027       9.817297       0.110123       1.185925 0.88894987E+01  0.89638912E+02                                 1.845797                            1.737488      -1.333823       2.247966                    0.993966       3.683744      10.466216       0.476968       1.273496      -0.709494      -0.002371       0.018875      -0.046599       0.050333      -0.004922      -0.001521      -0.012438      -0.012444       0.024813      -0.014068      -0.004049       0.018117              1.880800       1.442501       0.029313       0.092064       1.700507      -0.089749       2.499392           0.000000
           53              H      10.792548      14.016500      21.025170       0.103135       1.199619 0.83801099E+01  0.83837261E+02                                 1.904326                            1.714863      -1.282377       2.262571                    0.993774       3.837058      11.104531       0.465242       1.315952      -0.698897      -0.040922       0.008085       0.024990       0.048626      -0.004787      -0.000986       0.001581       0.011687       0.006578      -0.008774       0.001857       0.006918              2.018893       2.800052      -0.093205      -0.536803       1.383252       0.070586       1.873376           0.000000
           54              H      12.673908      13.753986      22.299170       0.120527       1.172406 0.86031323E+01  0.86530170E+02                                 1.872292                            1.740512      -1.271205       2.280769                    0.993365       3.722232      10.758258       0.461176       1.320470      -0.699148      -0.000607       0.001098       0.034265       0.034288      -0.005491       0.002309      -0.002076       0.014865       0.031535      -0.014560       0.002932       0.011628              1.934105       1.639868      -0.026901      -0.081921       1.405053       0.133557       2.757394           0.000001
           55              H      12.921012      13.607667      17.694450       0.110651       1.213836 0.91287158E+01  0.92510311E+02                                 1.866926                            1.755344      -1.310243       2.260296                    0.994396       3.650755      10.342017       0.477507       1.265745      -0.711760       0.006856      -0.001572      -0.050146       0.050637       0.004948      -0.004995       0.004949       0.010097       0.050372      -0.016732      -0.001679       0.018411              1.906877       1.707390      -0.072870       0.104097       1.497472      -0.010671       2.515769           0.000000
           56              H       3.689712       1.410114      17.680572       0.101980       1.234589 0.89782085E+01  0.89528132E+02                                 1.814677                            1.686863      -0.989374       2.402702                    0.998139       3.402547       9.194273       0.516815       1.188506      -0.731772      -0.037950       0.019317       0.030330       0.052280      -0.008948      -0.008137       0.015114       0.001270      -0.012792      -0.016791      -0.004920       0.021711              1.861683       2.312565      -0.087799      -0.490106       1.554691       0.037994       1.717794          -0.000000
           57              H       5.360472       2.943594      17.672245       0.133466       1.044152 0.71761577E+01  0.68393583E+02                                 1.685813                            1.554457      -0.986287       2.419314                    0.998318       3.322118       9.090454       0.508963       1.262689      -0.713056      -0.002352       0.032565       0.017300       0.036950       0.000750      -0.008025       0.008702       0.006923      -0.017207      -0.014596       0.003108       0.011488              1.750051       1.370302      -0.108886      -0.044939       2.352488       0.411232       1.527362           0.000000
           58              H       7.407504       2.408526      16.653600       0.123287       1.067393 0.76091762E+01  0.73545589E+02                                 1.711998                            1.604987      -0.801013       2.508308                    0.999611       3.319760       9.129705       0.499172       1.269512      -0.712532       0.032619       0.028179       0.003867       0.043278       0.010211      -0.005279       0.005179      -0.007391      -0.019544      -0.014398       0.000202       0.014196              1.752575       2.086839       0.458839       0.010749       1.818102       0.048359       1.352785          -0.000000
           59              H       7.612488       0.362929      15.526706       0.125408       0.992015 0.68570199E+01  0.65729683E+02                                 1.731700                            1.595570      -1.192513       2.321310                    0.994734       3.656749      10.612696       0.458936       1.392283      -0.684028       0.032887      -0.003384      -0.018440       0.037856       0.005022      -0.009084       0.008265       0.005893      -0.016352      -0.016339       0.005559       0.010779              1.808399       2.333793      -0.276001      -0.422607       1.487459       0.131535       1.603944           0.000001
           60              H       5.829408      13.231828      15.590545       0.095316       1.282325 0.95993794E+01  0.97723643E+02                                 1.887550                            1.765520      -1.015761       2.385266                    0.997876       3.538581       9.787343       0.494102       1.217680      -0.724468       0.012144      -0.043029      -0.026184       0.051813      -0.005140      -0.013468       0.007454      -0.014529      -0.027861      -0.020077       0.001178       0.018899              1.926649       1.627254      -0.007974       0.005885       2.337193       0.512582       1.815501          -0.000001
           61              H       4.255524       0.352887      12.673390       0.101226       1.097790 0.76079548E+01  0.75069558E+02                                 1.865051                            1.686088      -1.403430       2.206157                    0.992323       3.974842      11.817844       0.442982       1.401277      -0.680908      -0.001575      -0.044575       0.015868       0.047342      -0.004341       0.001081      -0.000537      -0.019561       0.013344      -0.012976       0.004363       0.008613              1.987855       1.479084      -0.074843       0.033069       2.854741      -0.308775       1.629740           0.000000
           62              H       4.214808       2.005431      14.288789       0.120579       1.161259 0.85153016E+01  0.85528341E+02                                 1.865585                            1.734816      -1.316577       2.257569                    0.992760       3.762504      10.909161       0.460106       1.325373      -0.697676       0.003383      -0.008563       0.033453       0.034697      -0.003106      -0.000414      -0.003648      -0.018463       0.019640      -0.013066       0.003003       0.010063              1.928813       1.428540      -0.098891       0.177143       1.720418      -0.304209       2.637481          -0.000000
           63              H       4.154436       3.065527       9.817297       0.110123       1.185925 0.88894987E+01  0.89638913E+02                                 1.845797                            1.737488      -1.333822       2.247966                    0.993966       3.683744      10.466216       0.476968       1.273496      -0.709494       0.002371       0.018875      -0.046599       0.050333       0.004922       0.001521      -0.012438      -0.012444       0.024813      -0.014068      -0.004049       0.018117              1.880800       1.442501      -0.029313      -0.092064       1.700507      -0.089749       2.499392           0.000000
           64              H      10.267452       6.844000      21.025170       0.103135       1.199619 0.83801100E+01  0.83837259E+02                                 1.904325                            1.714862      -1.282377       2.262571                    0.993774       3.837058      11.104529       0.465242       1.315952      -0.698897       0.040922       0.008085       0.024990       0.048626       0.004787       0.000986       0.001581       0.011687       0.006578      -0.008774       0.001857       0.006918              2.018893       2.800051       0.093205       0.536802       1.383252       0.070586       1.873375           0.000000
           65              H       8.386092       6.581486      22.299170       0.120527       1.172406 0.86031331E+01  0.86530182E+02                                 1.872292                            1.740512      -1.271206       2.280769                    0.993365       3.722232      10.758259       0.461176       1.320470      -0.699148       0.000607       0.001098       0.034265       0.034288       0.005491      -0.002309      -0.002076       0.014865       0.031535      -0.014560       0.002932       0.011628              1.934105       1.639868       0.026901       0.081921       1.405053       0.133557       2.757394           0.000001
           66              H       8.138988       6.435167      17.694450       0.110651       1.213836 0.91287158E+01  0.92510311E+02                                 1.866926                            1.755344      -1.310243       2.260296                    0.994396       3.650755      10.342017       0.477507       1.265745      -0.711760      -0.006856      -0.001572      -0.050146       0.050637      -0.004948       0.004995       0.004949       0.010097       0.050372      -0.016732      -0.001679       0.018411              1.906877       1.707390       0.072870      -0.104097       1.497472      -0.010671       2.515769           0.000000
           67              H       3.330288       8.582614      17.680572       0.101980       1.234589 0.89782027E+01  0.89528061E+02                                 1.814676                            1.686863      -0.989374       2.402702                    0.998139       3.402546       9.194270       0.516815       1.188506      -0.731772       0.037950       0.019317       0.030330       0.052280       0.008948       0.008137       0.015114       0.001270      -0.012792      -0.016791      -0.004920       0.021711              1.861683       2.312563       0.087799       0.490105       1.554691       0.037994       1.717794          -0.000000
           68              H       1.659528      10.116094      17.672245       0.133466       1.044152 0.71761536E+01  0.68393536E+02                                 1.685812                            1.554456      -0.986287       2.419314                    0.998318       3.322118       9.090454       0.508963       1.262689      -0.713056       0.002352       0.032565       0.017300       0.036950      -0.000750       0.008025       0.008702       0.006923      -0.017207      -0.014596       0.003108       0.011488              1.750050       1.370302       0.108886       0.044939       2.352487       0.411233       1.527362           0.000000
           69              H      13.652496       9.581026      16.653600       0.123287       1.067393 0.76091769E+01  0.73545602E+02                                 1.711998                            1.604988      -0.801013       2.508308                    0.999611       3.319760       9.129707       0.499172       1.269512      -0.712532      -0.032619       0.028179       0.003867       0.043278      -0.010211       0.005279       0.005179      -0.007391      -0.019544      -0.014398       0.000202       0.014196              1.752576       2.086839      -0.458839      -0.010749       1.818103       0.048359       1.352786          -0.000000
           70              H      13.447512       7.535429      15.526706       0.125408       0.992015 0.68570199E+01  0.65729683E+02                                 1.731700                            1.595570      -1.192513       2.321310                    0.994734       3.656749      10.612696       0.458936       1.392283      -0.684028      -0.032887      -0.003384      -0.018440       0.037856      -0.005022       0.009084       0.008265       0.005893      -0.016352      -0.016339       0.005559       0.010779              1.808399       2.333793       0.276001       0.422606       1.487459       0.131535       1.603944           0.000001
           71              H       1.190592       6.059328      15.590545       0.095316       1.282325 0.95993795E+01  0.97723648E+02                                 1.887550                            1.765520      -1.015761       2.385266                    0.997876       3.538581       9.787344       0.494102       1.217681      -0.724468      -0.012144      -0.043029      -0.026184       0.051813       0.005140       0.013468       0.007454      -0.014529      -0.027861      -0.020077       0.001178       0.018899              1.926650       1.627254       0.007974      -0.005885       2.337193       0.512582       1.815501          -0.000001
           72              H       2.764476      13.992113      26.551390       0.101226       1.097791 0.76079553E+01  0.75069566E+02                                 1.865051                            1.686089      -1.403430       2.206157                    0.992323       3.974842      11.817845       0.442982       1.401277      -0.680908       0.001575       0.044575       0.015868       0.047342      -0.004341      -0.001081       0.000537      -0.019561       0.013344      -0.012976       0.004363       0.008613              1.987855       1.479084      -0.074843      -0.033069       2.854741       0.308775       1.629740           0.000000
           73              H       2.805192      12.339569       0.410789       0.120579       1.161259 0.85153001E+01  0.85528322E+02                                 1.865585                            1.734816      -1.316577       2.257569                    0.992760       3.762504      10.909161       0.460106       1.325373      -0.697676      -0.003383       0.008563       0.033453       0.034697      -0.003106       0.000414       0.003648      -0.018463       0.019640      -0.013066       0.003003       0.010063              1.928813       1.428540      -0.098891      -0.177143       1.720417       0.304208       2.637481          -0.000000
           74              H       2.865564      11.279473      23.695297       0.110123       1.185925 0.88894983E+01  0.89638910E+02                                 1.845797                            1.737488      -1.333823       2.247966                    0.993966       3.683744      10.466217       0.476968       1.273496      -0.709494      -0.002371      -0.018875      -0.046599       0.050333       0.004922      -0.001521       0.012438      -0.012444       0.024813      -0.014068      -0.004049       0.018117              1.880800       1.442501      -0.029313       0.092064       1.700507       0.089749       2.499392           0.000000
           75              H      10.792548       7.501001       7.147170       0.103135       1.199619 0.83801096E+01  0.83837255E+02                                 1.904325                            1.714862      -1.282377       2.262571                    0.993774       3.837058      11.104530       0.465242       1.315952      -0.698897      -0.040922      -0.008085       0.024990       0.048626       0.004787      -0.000986      -0.001581       0.011687       0.006578      -0.008774       0.001857       0.006918              2.018893       2.800052       0.093204      -0.536803       1.383252      -0.070586       1.873376           0.000000
           76              H      12.673908       7.763514       8.421170       0.120527       1.172406 0.86031325E+01  0.86530177E+02                                 1.872292                            1.740512      -1.271206       2.280769                    0.993365       3.722232      10.758260       0.461176       1.320471      -0.699148      -0.000607      -0.001098       0.034265       0.034288       0.005491       0.002309       0.002076       0.014865       0.031535      -0.014560       0.002932       0.011628              1.934105       1.639868       0.026901      -0.081921       1.405053      -0.133557       2.757395           0.000001
           77              H      12.921012       7.909833       3.816450       0.110651       1.213836 0.91287148E+01  0.92510296E+02                                 1.866925                            1.755344      -1.310243       2.260296                    0.994396       3.650755      10.342016       0.477507       1.265744      -0.711760       0.006856       0.001572      -0.050146       0.050637      -0.004948      -0.004995      -0.004949       0.010097       0.050372      -0.016732      -0.001679       0.018411              1.906877       1.707390       0.072870       0.104097       1.497471       0.010671       2.515769           0.000000
           78              H       3.689712       5.762386       3.802572       0.101980       1.234589 0.89782049E+01  0.89528092E+02                                 1.814677                            1.686863      -0.989374       2.402702                    0.998139       3.402546       9.194272       0.516815       1.188506      -0.731771      -0.037950      -0.019317       0.030330       0.052280       0.008948      -0.008137      -0.015114       0.001269      -0.012792      -0.016791      -0.004920       0.021711              1.861684       2.312565       0.087799      -0.490106       1.554691      -0.037994       1.717794          -0.000000
           79              H       5.360472       4.228906       3.794245       0.133467       1.044152 0.71761585E+01  0.68393591E+02                                 1.685812                            1.554456      -0.986286       2.419314                    0.998318       3.322118       9.090453       0.508963       1.262689      -0.713056      -0.002352      -0.032565       0.017300       0.036950      -0.000750      -0.008025      -0.008702       0.006923      -0.017207      -0.014596       0.003108       0.011488              1.750050       1.370302       0.108886      -0.044939       2.352487      -0.411232       1.527362           0.000000
           80              H       7.407504       4.763974       2.775600       0.123287       1.067393 0.76091804E+01  0.73545639E+02                                 1.711998                            1.604987      -0.801013       2.508308                    0.999611       3.319760       9.129705       0.499172       1.269512      -0.712532       0.032619      -0.028179       0.003867       0.043278      -0.010211      -0.005279      -0.005179      -0.007391      -0.019544      -0.014398       0.000202       0.014196              1.752576       2.086838      -0.458839       0.010749       1.818103      -0.048359       1.352785          -0.000000
           81              H       7.612488       6.809572       1.648706       0.125408       0.992016 0.68570214E+01  0.65729701E+02                                 1.731700                            1.595570      -1.192513       2.321310                    0.994734       3.656749      10.612696       0.458936       1.392283      -0.684028       0.032887       0.003384      -0.018440       0.037856      -0.005022      -0.009084      -0.008265       0.005893      -0.016352      -0.016339       0.005559       0.010779              1.808399       2.333794       0.276002      -0.422607       1.487460      -0.131536       1.603944           0.000001
           82              H       5.829408       8.285672       1.712545       0.095316       1.282325 0.95993780E+01  0.97723626E+02                                 1.887550                            1.765520      -1.015761       2.385266                    0.997876       3.538581       9.787343       0.494102       1.217680      -0.724468       0.012144       0.043029      -0.026184       0.051813       0.005140      -0.013468      -0.007454      -0.014529      -0.027861      -0.020077       0.001178       0.018899              1.926649       1.627254       0.007974       0.005885       2.337192      -0.512582       1.815501          -0.000001
           83              H       9.784476       7.525387       1.204610       0.101226       1.097790 0.76079548E+01  0.75069558E+02                                 1.865051                            1.686088      -1.403430       2.206157                    0.992323       3.974842      11.817844       0.442982       1.401277      -0.680908       0.001575      -0.044575      -0.015868       0.047342       0.004341       0.001081       0.000537      -0.019561       0.013344      -0.012976       0.004363       0.008613              1.987855       1.479084       0.074843       0.033069       2.854740       0.308775       1.629740           0.000000
           84              H       9.825192       9.177931      27.345211       0.120579       1.161259 0.85153016E+01  0.85528341E+02                                 1.865585                            1.734816      -1.316577       2.257569                    0.992760       3.762504      10.909161       0.460106       1.325373      -0.697676      -0.003383      -0.008563      -0.033453       0.034697       0.003106      -0.000414       0.003648      -0.018463       0.019640      -0.013066       0.003003       0.010063              1.928813       1.428540       0.098891       0.177143       1.720418       0.304209       2.637481          -0.000000
           85              H       9.885564      10.238027       4.060703       0.110123       1.185924 0.88894933E+01  0.89638851E+02                                 1.845797                            1.737488      -1.333822       2.247966                    0.993966       3.683743      10.466215       0.476968       1.273497      -0.709494      -0.002371       0.018875       0.046599       0.050333      -0.004922       0.001521       0.012438      -0.012444       0.024813      -0.014068      -0.004049       0.018117              1.880800       1.442501       0.029313      -0.092064       1.700507       0.089749       2.499392           0.000000
           86              H       3.772548      14.016500      20.608830       0.103135       1.199619 0.83801106E+01  0.83837268E+02                                 1.904325                            1.714862      -1.282377       2.262571                    0.993774       3.837058      11.104530       0.465242       1.315952      -0.698897      -0.040922       0.008085      -0.024990       0.048626      -0.004787       0.000986      -0.001581       0.011687       0.006578      -0.008774       0.001857       0.006918              2.018893       2.800052      -0.093205       0.536802       1.383252      -0.070586       1.873376           0.000000
           87              H       5.653908      13.753986      19.334830       0.120527       1.172406 0.86031325E+01  0.86530177E+02                                 1.872292                            1.740512      -1.271206       2.280769                    0.993365       3.722232      10.758260       0.461176       1.320471      -0.699148      -0.000607       0.001098      -0.034265       0.034288      -0.005491      -0.002309       0.002076       0.014865       0.031535      -0.014560       0.002932       0.011628              1.934105       1.639868      -0.026901       0.081921       1.405053      -0.133557       2.757395           0.000001
           88              H       5.901012      13.607667      23.939550       0.110651       1.213836 0.91287111E+01  0.92510254E+02                                 1.866926                            1.755344      -1.310243       2.260296                    0.994396       3.650754      10.342015       0.477507       1.265745      -0.711760       0.006856      -0.001572       0.050146       0.050637       0.004948       0.004995      -0.004949       0.010097       0.050372      -0.016732      -0.001679       0.018411              1.906877       1.707390      -0.072870      -0.104097       1.497472       0.010671       2.515769           0.000000
           89              H      10.709712       1.410114      23.953428       0.101980       1.234589 0.89782046E+01  0.89528086E+02                                 1.814677                            1.686863      -0.989374       2.402702                    0.998139       3.402546       9.194271       0.516815       1.188506      -0.731771      -0.037950       0.019317      -0.030330       0.052280      -0.008948       0.008137      -0.015114       0.001270      -0.012792      -0.016791      -0.004920       0.021711              1.861683       2.312565      -0.087799       0.490106       1.554691      -0.037994       1.717794          -0.000000
           90              H      12.380472       2.943594      23.961755       0.133466       1.044152 0.71761589E+01  0.68393598E+02                                 1.685813                            1.554457      -0.986287       2.419314                    0.998318       3.322118       9.090454       0.508963       1.262689      -0.713056      -0.002352       0.032565      -0.017300       0.036950       0.000750       0.008025      -0.008702       0.006923      -0.017207      -0.014596       0.003108       0.011488              1.750051       1.370302      -0.108886       0.044939       2.352488      -0.411233       1.527363           0.000000
           91              H       0.387504       2.408526      24.980400       0.123287       1.067393 0.76091772E+01  0.73545604E+02                                 1.711998                            1.604987      -0.801013       2.508308                    0.999611       3.319760       9.129706       0.499172       1.269512      -0.712532       0.032619       0.028179      -0.003867       0.043278       0.010211       0.005279      -0.005179      -0.007391      -0.019544      -0.014398       0.000202       0.014196              1.752576       2.086839       0.458839      -0.010749       1.818103      -0.048359       1.352785          -0.000000
           92              H       0.592488       0.362929      26.107294       0.125408       0.992015 0.68570199E+01  0.65729683E+02                                 1.731700                            1.595570      -1.192513       2.321310                    0.994734       3.656749      10.612696       0.458936       1.392283      -0.684028       0.032887      -0.003384       0.018440       0.037856       0.005022       0.009084      -0.008265       0.005893      -0.016352      -0.016339       0.005559       0.010779              1.808399       2.333793      -0.276001       0.422607       1.487459      -0.131535       1.603944           0.000001
           93              H      12.849408      13.231828      26.043455       0.095316       1.282324 0.95993754E+01  0.97723598E+02                                 1.887550                            1.765520      -1.015761       2.385266                    0.997876       3.538580       9.787342       0.494101       1.217681      -0.724468       0.012144      -0.043029       0.026184       0.051813      -0.005140       0.013468      -0.007454      -0.014529      -0.027861      -0.020077       0.001178       0.018899              1.926649       1.627254      -0.007974      -0.005885       2.337193      -0.512582       1.815501          -0.000001
           94              H      11.275524       6.819613      15.082610       0.101226       1.097790 0.76079551E+01  0.75069564E+02                                 1.865051                            1.686089      -1.403430       2.206157                    0.992323       3.974842      11.817845       0.442982       1.401277      -0.680908      -0.001575       0.044575      -0.015868       0.047342       0.004341      -0.001081      -0.000537      -0.019561       0.013344      -0.012976       0.004363       0.008613              1.987855       1.479084       0.074843      -0.033069       2.854741      -0.308775       1.629740           0.000000
           95              H      11.234808       5.167069      13.467211       0.120579       1.161259 0.85153013E+01  0.85528339E+02                                 1.865585                            1.734816      -1.316577       2.257569                    0.992760       3.762504      10.909162       0.460106       1.325374      -0.697676       0.003383       0.008563      -0.033453       0.034697       0.003106       0.000414      -0.003648      -0.018463       0.019640      -0.013066       0.003003       0.010063              1.928813       1.428540       0.098891      -0.177143       1.720418      -0.304209       2.637481          -0.000000
           96              H      11.174436       4.106974      17.938703       0.110123       1.185925 0.88894969E+01  0.89638891E+02                                 1.845797                            1.737488      -1.333822       2.247966                    0.993966       3.683744      10.466216       0.476968       1.273496      -0.709494       0.002371      -0.018875       0.046599       0.050333      -0.004922      -0.001521      -0.012438      -0.012444       0.024813      -0.014068      -0.004049       0.018117              1.880800       1.442501       0.029313       0.092064       1.700507      -0.089749       2.499392           0.000000
           97              H       3.247452       0.328501       6.730830       0.103135       1.199619 0.83801090E+01  0.83837246E+02                                 1.904325                            1.714862      -1.282377       2.262571                    0.993774       3.837058      11.104529       0.465242       1.315952      -0.698897       0.040922      -0.008085      -0.024990       0.048626      -0.004787      -0.000986       0.001581       0.011687       0.006578      -0.008774       0.001857       0.006918              2.018893       2.800051      -0.093204      -0.536802       1.383252       0.070586       1.873375           0.000000
           98              H       1.366092       0.591014       5.456830       0.120527       1.172406 0.86031280E+01  0.86530122E+02                                 1.872292                            1.740512      -1.271205       2.280769                    0.993365       3.722231      10.758257       0.461176       1.320471      -0.699148       0.000607      -0.001098      -0.034265       0.034288      -0.005491       0.002309      -0.002076       0.014865       0.031535      -0.014560       0.002932       0.011628              1.934105       1.639868      -0.026901      -0.081921       1.405053       0.133557       2.757394           0.000001
           99              H       1.118988       0.737333      10.061550       0.110651       1.213836 0.91287145E+01  0.92510294E+02                                 1.866926                            1.755344      -1.310243       2.260296                    0.994396       3.650755      10.342017       0.477507       1.265745      -0.711760      -0.006856       0.001572       0.050146       0.050637       0.004948      -0.004995       0.004949       0.010097       0.050372      -0.016732      -0.001679       0.018411              1.906877       1.707390      -0.072870       0.104097       1.497472      -0.010671       2.515769           0.000000
          100              H      10.350288      12.934887      10.075428       0.101980       1.234589 0.89782031E+01  0.89528073E+02                                 1.814677                            1.686863      -0.989375       2.402701                    0.998139       3.402546       9.194273       0.516814       1.188507      -0.731771       0.037950      -0.019317      -0.030330       0.052280      -0.008948      -0.008137       0.015114       0.001270      -0.012792      -0.016791      -0.004920       0.021711              1.861684       2.312565      -0.087798      -0.490106       1.554691       0.037993       1.717794          -0.000000
          101              H       8.679528      11.401406      10.083755       0.133466       1.044152 0.71761580E+01  0.68393585E+02                                 1.685813                            1.554456      -0.986286       2.419314                    0.998318       3.322118       9.090453       0.508963       1.262689      -0.713056       0.002352      -0.032565      -0.017300       0.036950       0.000750      -0.008025       0.008702       0.006923      -0.017207      -0.014596       0.003108       0.011488              1.750051       1.370302      -0.108886      -0.044939       2.352488       0.411232       1.527362           0.000000
          102              H       6.632496      11.936475      11.102400       0.123286       1.067393 0.76091770E+01  0.73545602E+02                                 1.711999                            1.604988      -0.801013       2.508308                    0.999611       3.319760       9.129706       0.499172       1.269512      -0.712532      -0.032619      -0.028179      -0.003867       0.043278       0.010211      -0.005279       0.005179      -0.007391      -0.019544      -0.014398       0.000202       0.014196              1.752576       2.086839       0.458839       0.010749       1.818103       0.048359       1.352786          -0.000000
          103              H       6.427512      13.982072      12.229294       0.125408       0.992015 0.68570174E+01  0.65729656E+02                                 1.731700                            1.595570      -1.192513       2.321310                    0.994734       3.656748      10.612694       0.458936       1.392283      -0.684028      -0.032887       0.003384       0.018440       0.037856       0.005022      -0.009084       0.008265       0.005893      -0.016352      -0.016339       0.005559       0.010779              1.808399       2.333793      -0.276002      -0.422607       1.487460       0.131536       1.603944           0.000001
          104              H       8.210592       1.113172      12.165455       0.095316       1.282324 0.95993754E+01  0.97723599E+02                                 1.887550                            1.765520      -1.015761       2.385266                    0.997876       3.538580       9.787342       0.494101       1.217681      -0.724468      -0.012144       0.043029       0.026184       0.051813      -0.005140      -0.013468       0.007454      -0.014529      -0.027861      -0.020077       0.001178       0.018899              1.926649       1.627254      -0.007974       0.005885       2.337193       0.512582       1.815501          -0.000001
          105              C       9.844848      13.082640      15.349068       0.077447      28.735642 0.35722276E+03  0.80346183E+04                                 8.339840                            6.414286       0.028951       2.022801                    0.999411      26.613052      76.024541       0.630509       0.431906      -1.049445       0.026415      -0.033671       0.041596       0.059680       0.004938       0.001803      -0.028763       0.048857      -0.075334      -0.048243       0.010740       0.037503              9.569970       4.540283      -0.795280       0.273911      13.068097       0.723845      11.101530           0.000002
          106              C       9.895392      12.105746      14.385935      -0.155612      34.583242 0.44040002E+03  0.10401259E+05                                 9.249583                            7.005260       0.174143       2.030877                    0.999551      29.560378      85.551553       0.620633       0.417862      -1.061851       0.009344      -0.017984       0.011613       0.023358       0.006769      -0.000023      -0.009934       0.032457       0.001811      -0.022082       0.004528       0.017554             10.748065       4.912710      -1.614507       0.473312      15.381233       0.923299      11.950253           0.000000
          107              C      10.051236      10.763054      14.755090       0.015511      37.195446 0.43532830E+03  0.10177760E+05                                 9.730918                            6.988982      -0.080236       1.985335                    0.999143      26.976613      75.862728       0.622628       0.420768      -1.067718      -0.002116       0.026498       0.015975       0.031013       0.013561       0.021936      -0.006232       0.087218      -0.078528      -0.041049      -0.022555       0.063604             11.812278       5.196955      -2.247987      -0.688841      16.260611       1.893603      13.979267          -0.000002
          108              C      10.018944      10.471850      16.104031      -0.056823      39.684831 0.45310702E+03  0.10695952E+05                                10.096725                            7.097655      -0.100786       1.970275                    0.998982      27.633068      77.988509       0.622339       0.416927      -1.070569      -0.003522       0.017772      -0.012471       0.021995       0.012688       0.008395       0.002039       0.084996      -0.061967      -0.034075      -0.021574       0.055649             12.492367       5.130590      -1.377155      -0.097486      19.275538      -1.013893      13.070972          -0.000001
          109              C       9.922068      11.496083      17.014428       0.060390      28.642889 0.34599335E+03  0.77205584E+04                                 8.268603                            6.303655       0.113077       2.048882                    0.999477      26.632015      75.790474       0.637348       0.430674      -1.050140      -0.000207       0.035819      -0.028966       0.046066       0.010903       0.000210      -0.032739       0.107879      -0.056340      -0.067488       0.002941       0.064547              9.534761       4.399633      -0.817507      -0.323620      14.505959       1.297652       9.698690           0.000001
          110              C      10.334844       9.694351      13.725342       0.587966      24.897450 0.26499244E+03  0.55583986E+04                                 7.821675                            5.768056      -0.163924       1.995010                    0.999172      22.673159      63.552061       0.620202       0.470822      -1.022060      -0.012718      -0.031086      -0.040443       0.052571       0.074133      -0.034901      -0.055553       0.010210      -0.095077      -0.074149      -0.043272       0.117421              9.163226       6.698545      -2.712994       1.569942       9.410060       2.241489      11.381074          -0.000002
          111              C      10.093356       9.050261      16.620293       0.577081      23.689480 0.27039770E+03  0.57137268E+04                                 7.672355                            5.869898      -0.214415       1.977947                    0.999236      23.000468      65.199864       0.606597       0.477848      -1.015922       0.014879      -0.035310       0.027753       0.047312      -0.034171      -0.073423       0.038468       0.026377       0.164039      -0.066912      -0.050786       0.117698              9.003215       6.832408      -0.032956       1.842262      13.249936      -2.891789       6.927299          -0.000001
          112              C       4.607928       7.637278       7.163824       0.110706      27.437668 0.32636671E+03  0.71651356E+04                                 8.037725                            6.097753       0.083262       2.051466                    0.999465      25.652125      72.018583       0.653014       0.427233      -1.053998       0.021216       0.005325       0.049080       0.053734      -0.006561       0.026601       0.000445      -0.089104      -0.073354      -0.055527      -0.001762       0.057289              9.234223      12.600012       0.745204      -0.829314       4.084668       0.071742      11.017990           0.000003
          113              C       5.719896       7.786466       6.403309      -0.161172      34.296187 0.43472051E+03  0.10240631E+05                                 9.211541                            6.978357       0.149480       2.026682                    0.999279      29.485199      85.408170       0.618959       0.420076      -1.059747       0.013816      -0.002145       0.011071       0.017834      -0.003613       0.003432      -0.001102      -0.035257       0.004240      -0.019232       0.001811       0.017421             10.627867      15.261234       1.233732      -0.872160       4.684121       0.365913      11.938247           0.000003
          114              C       6.966648       7.972951       7.013941       0.040511      38.044410 0.44045233E+03  0.10333821E+05                                 9.915478                            7.060257      -0.177794       1.953902                    0.998927      26.939643      76.038438       0.615135       0.424398      -1.064799      -0.029469      -0.018176       0.022134       0.041093      -0.020236       0.008813       0.009649      -0.109891      -0.107390      -0.049074      -0.027943       0.077017             12.094910      16.618549       1.566414      -2.521005       5.028650       0.068728      14.637530          -0.000000
          115              C       7.003152       8.036069       8.398966      -0.071188      38.937875 0.44148543E+03  0.10348947E+05                                 9.940670                            6.992736       0.011736       2.012700                    0.999096      27.419527      76.989357       0.629096       0.415345      -1.072125      -0.010276      -0.007544      -0.020268       0.023943      -0.008173      -0.001836       0.012758      -0.063721      -0.064742      -0.024058      -0.022077       0.046136             12.178364      17.520764       1.433801       0.965829       5.028991       0.366086      13.985336          -0.000001
          116              C       5.857488       7.878274       9.115070       0.054734      29.053702 0.35633272E+03  0.79945249E+04                                 8.301015                            6.362213       0.143514       2.051363                    0.999711      26.800023      75.993536       0.640881       0.425983      -1.055060      -0.039206      -0.016408      -0.036053       0.055733      -0.022325       0.026731       0.004651      -0.110407      -0.016130      -0.068514       0.006274       0.062240              9.541077      14.337346       1.421294      -1.090498       4.561652      -0.065842       9.724231           0.000002
          117              C       8.185320       8.223989       6.136852       0.571049      23.529658 0.26902501E+03  0.56777743E+04                                 7.631757                            5.865583      -0.186892       1.990732                    0.999063      22.950183      65.028104       0.605145       0.479580      -1.014953       0.037918      -0.017013      -0.035745       0.054817      -0.045646       0.074927      -0.044479       0.045275       0.085612      -0.065367      -0.054464       0.119831              8.817867      10.416366       1.245729      -3.984324       7.316125       1.271186       8.721109          -0.000000
          118              C       8.301852       8.139353       9.151153       0.596570      24.239337 0.25902633E+03  0.54031156E+04                                 7.703547                            5.702249      -0.177955       1.989259                    0.999138      22.534401      63.014478       0.623772       0.470739      -1.021972       0.026025       0.020322       0.023574       0.040571       0.043487      -0.054162      -0.065675      -0.079104       0.050563      -0.079165      -0.039252       0.118417              9.038229      11.675825      -0.564152       2.758078       6.188861       2.599049       9.250000          -0.000000
          119              C      11.524032       5.978996      10.513973       0.080635      24.765321 0.32764003E+03  0.71943499E+04                                 7.416856                            6.090813       0.238024       2.090646                    0.999848      25.964232      72.711342       0.656941       0.424605      -1.056469       0.030470       0.049692       0.016698       0.060635       0.046039       0.003426       0.001178       0.005353       0.119655      -0.066080       0.025422       0.040658              7.901959       8.785141      -1.517267       1.495711       9.021990       1.292230       5.898745           0.000003
          120              C      12.504024       5.070958      10.505646      -0.103551      28.641675 0.39177413E+03  0.89707545E+04                                 8.149970                            6.641464       0.249396       2.084040                    0.999495      27.619329      78.267800       0.633563       0.422205      -1.060921       0.025347       0.003942       0.000447       0.025656       0.002449      -0.002069      -0.000271       0.001874       0.035107      -0.008519      -0.003454       0.011974              8.773882       9.761241      -0.792495       1.510310      10.529583       1.697948       6.030824           0.000003
          121              C      13.703040       5.377941      11.124605       0.027304      26.125284 0.36548728E+03  0.82466712E+04                                 7.787072                            6.502579       0.163955       2.075463                    0.999076      26.447207      75.045761       0.625705       0.433841      -1.050939      -0.011442       0.014989      -0.016606       0.025127       0.005754      -0.019301      -0.021200      -0.012390       0.079495      -0.026767      -0.016326       0.043093              8.286151      10.086082      -0.215516       1.470650       8.918379       1.872159       5.853993           0.000002
          122              C      13.832208       6.581486      11.768544      -0.120417      30.091922 0.42783634E+03  0.10025375E+05                                 8.471761                            6.962006       0.195516       2.059751                    0.998671      28.425509      81.776013       0.615263       0.424837      -1.058130       0.001029      -0.008961      -0.013004       0.015826      -0.005146       0.000631       0.001394       0.010639       0.021008      -0.011032       0.003899       0.007134              9.174507      11.648595      -0.560114       1.700644       9.353656       1.929254       6.521269           0.000003
          123              C      12.765168       7.447924      11.726910       0.093041      24.783278 0.32846752E+03  0.72238461E+04                                 7.438483                            6.101554       0.246778       2.091732                    0.999694      26.046268      73.222444       0.655255       0.425030      -1.055214      -0.031710      -0.033789      -0.026981       0.053621       0.042737      -0.010973      -0.003138      -0.045868       0.113649      -0.068022       0.024591       0.043431              7.980888       9.894447      -1.190054       1.430287       8.010753       1.705941       6.037464           0.000002
          124              C      11.215152       1.262360       1.471068       0.077447      28.735646 0.35722292E+03  0.80346230E+04                                 8.339841                            6.414288       0.028951       2.022801                    0.999411      26.613052      76.024544       0.630509       0.431906      -1.049445      -0.026415       0.033671       0.041596       0.059680       0.004938      -0.001803       0.028763       0.048857      -0.075334      -0.048243       0.010741       0.037503              9.569971       4.540284      -0.795281      -0.273911      13.068101      -0.723843      11.101528           0.000002
          125              C      11.164608       2.239255       0.507935      -0.155612      34.583261 0.44040042E+03  0.10401270E+05                                 9.249587                            7.005263       0.174142       2.030877                    0.999551      29.560381      85.551564       0.620633       0.417862      -1.061851      -0.009344       0.017984       0.011613       0.023358       0.006769       0.000023       0.009934       0.032457       0.001811      -0.022082       0.004528       0.017554             10.748070       4.912713      -1.614509      -0.473312      15.381247      -0.923295      11.950250           0.000000
          126              C      11.008764       3.581947       0.877090       0.015511      37.195450 0.43532810E+03  0.10177754E+05                                 9.730919                            6.988981      -0.080237       1.985335                    0.999143      26.976613      75.862733       0.622628       0.420768      -1.067718       0.002116      -0.026498       0.015975       0.031013       0.013561      -0.021936       0.006232       0.087218      -0.078528      -0.041049      -0.022555       0.063604             11.812280       5.196956      -2.247987       0.688842      16.260609      -1.893610      13.979277          -0.000002
          127              C      11.041056       3.873150       2.226031      -0.056823      39.684841 0.45310703E+03  0.10695952E+05                                10.096727                            7.097655      -0.100787       1.970275                    0.998982      27.633070      77.988519       0.622339       0.416927      -1.070569       0.003522      -0.017772      -0.012471       0.021995       0.012688      -0.008395      -0.002039       0.084996      -0.061967      -0.034075      -0.021574       0.055649             12.492370       5.130591      -1.377155       0.097486      19.275540       1.013888      13.070979          -0.000001
          128              C      11.137932       2.848917       3.136428       0.060390      28.642892 0.34599332E+03  0.77205576E+04                                 8.268603                            6.303655       0.113077       2.048882                    0.999477      26.632014      75.790467       0.637348       0.430674      -1.050140       0.000207      -0.035819      -0.028966       0.046066       0.010903      -0.000210       0.032739       0.107879      -0.056340      -0.067488       0.002941       0.064547              9.534762       4.399633      -0.817507       0.323620      14.505961      -1.297655       9.698691           0.000002
          129              C      10.725156       4.650649      27.603342       0.587966      24.897464 0.26499252E+03  0.55584008E+04                                 7.821678                            5.768057      -0.163924       1.995010                    0.999172      22.673160      63.552065       0.620202       0.470822      -1.022060       0.012718       0.031086      -0.040443       0.052571       0.074133       0.034901       0.055553       0.010210      -0.095077      -0.074149      -0.043272       0.117421              9.163231       6.698543      -2.712993      -1.569940       9.410067      -2.241498      11.381084          -0.000002
          130              C      10.966644       5.294739       2.742293       0.577081      23.689482 0.27039770E+03  0.57137270E+04                                 7.672356                            5.869898      -0.214415       1.977946                    0.999236      23.000467      65.199864       0.606597       0.477848      -1.015922      -0.014879       0.035310       0.027753       0.047312      -0.034171       0.073423      -0.038468       0.026377       0.164039      -0.066912      -0.050786       0.117698              9.003217       6.832408      -0.032959      -1.842262      13.249941       2.891794       6.927302          -0.000001
          131              C       2.412072       6.707722      21.041824       0.110706      27.437672 0.32636677E+03  0.71651371E+04                                 8.037726                            6.097754       0.083262       2.051466                    0.999465      25.652126      72.018589       0.653014       0.427233      -1.053998      -0.021216      -0.005325       0.049080       0.053734      -0.006561      -0.026601      -0.000445      -0.089104      -0.073354      -0.055527      -0.001762       0.057289              9.234224      12.600013       0.745206       0.829316       4.084669      -0.071741      11.017991           0.000003
          132              C       1.300104       6.558534      20.281309      -0.161172      34.296188 0.43472053E+03  0.10240631E+05                                 9.211541                            6.978357       0.149480       2.026682                    0.999279      29.485199      85.408172       0.618959       0.420076      -1.059747      -0.013816       0.002145       0.011071       0.017834      -0.003613      -0.003432       0.001102      -0.035257       0.004240      -0.019232       0.001811       0.017421             10.627867      15.261235       1.233733       0.872160       4.684121      -0.365912      11.938247           0.000002
          133              C       0.053352       6.372049      20.891941       0.040511      38.044409 0.44045232E+03  0.10333821E+05                                 9.915477                            7.060257      -0.177794       1.953901                    0.998927      26.939644      76.038440       0.615135       0.424398      -1.064799       0.029469       0.018176       0.022134       0.041093      -0.020236      -0.008813      -0.009649      -0.109891      -0.107390      -0.049074      -0.027943       0.077017             12.094909      16.618548       1.566412       2.521006       5.028650      -0.068729      14.637530          -0.000000
          134              C       0.016848       6.308931      22.276966      -0.071188      38.937877 0.44148546E+03  0.10348948E+05                                 9.940671                            6.992736       0.011736       2.012700                    0.999096      27.419528      76.989360       0.629096       0.415345      -1.072125       0.010276       0.007544      -0.020268       0.023943      -0.008173       0.001836      -0.012758      -0.063721      -0.064742      -0.024058      -0.022077       0.046136             12.178364      17.520764       1.433801      -0.965829       5.028991      -0.366086      13.985337          -0.000001
          135              C       1.162512       6.466726      22.993070       0.054734      29.053703 0.35633276E+03  0.79945258E+04                                 8.301015                            6.362213       0.143514       2.051363                    0.999711      26.800023      75.993536       0.640881       0.425983      -1.055060       0.039206       0.016408      -0.036053       0.055733      -0.022325      -0.026731      -0.004651      -0.110407      -0.016130      -0.068514       0.006274       0.062240              9.541077      14.337346       1.421296       1.090499       4.561653       0.065841       9.724231           0.000002
          136              C      12.874680       6.121012      20.014852       0.571049      23.529670 0.26902519E+03  0.56777788E+04                                 7.631760                            5.865585      -0.186892       1.990732                    0.999063      22.950182      65.028101       0.605145       0.479580      -1.014953      -0.037918       0.017013      -0.035745       0.054817      -0.045646      -0.074927       0.044479       0.045275       0.085612      -0.065367      -0.054464       0.119831              8.817870      10.416369       1.245725       3.984327       7.316126      -1.271189       8.721114          -0.000000
          137              C      12.758148       6.205647      23.029153       0.596570      24.239335 0.25902631E+03  0.54031151E+04                                 7.703547                            5.702249      -0.177954       1.989259                    0.999138      22.534400      63.014475       0.623772       0.470739      -1.021972      -0.026025      -0.020322       0.023575       0.040571       0.043487       0.054162       0.065675      -0.079104       0.050563      -0.079165      -0.039252       0.118417              9.038229      11.675824      -0.564151      -2.758078       6.188861      -2.599050       9.250000          -0.000000
          138              C       9.535968       8.366004      24.391973       0.080635      24.765328 0.32764020E+03  0.71943546E+04                                 7.416857                            6.090814       0.238024       2.090646                    0.999848      25.964232      72.711339       0.656941       0.424605      -1.056469      -0.030470      -0.049692       0.016698       0.060635       0.046039      -0.003426      -0.001178       0.005353       0.119655      -0.066080       0.025422       0.040658              7.901960       8.785139      -1.517267      -1.495711       9.021995      -1.292231       5.898746           0.000003
          139              C       8.555976       9.274043      24.383646      -0.103551      28.641666 0.39177406E+03  0.89707527E+04                                 8.149968                            6.641464       0.249396       2.084040                    0.999495      27.619330      78.267804       0.633563       0.422205      -1.060921      -0.025347      -0.003942       0.000447       0.025656       0.002449       0.002069       0.000271       0.001874       0.035107      -0.008519      -0.003454       0.011974              8.773880       9.761235      -0.792493      -1.510310      10.529583      -1.697949       6.030823           0.000002
          140              C       7.356960       8.967060      25.002605       0.027304      26.125280 0.36548733E+03  0.82466728E+04                                 7.787072                            6.502580       0.163954       2.075463                    0.999076      26.447208      75.045768       0.625705       0.433841      -1.050939       0.011442      -0.014989      -0.016606       0.025127       0.005754       0.019301       0.021200      -0.012390       0.079495      -0.026767      -0.016326       0.043093              8.286151      10.086084      -0.215516      -1.470650       8.918376      -1.872157       5.853992           0.000002
          141              C       7.227792       7.763514      25.646544      -0.120417      30.091929 0.42783656E+03  0.10025381E+05                                 8.471763                            6.962008       0.195516       2.059751                    0.998671      28.425510      81.776016       0.615263       0.424837      -1.058130      -0.001029       0.008961      -0.013004       0.015826      -0.005146      -0.000631      -0.001394       0.010639       0.021008      -0.011032       0.003899       0.007134              9.174508      11.648599      -0.560119      -1.700643       9.353656      -1.929251       6.521269           0.000003
          142              C       8.294832       6.897076      25.604910       0.093041      24.783279 0.32846752E+03  0.72238460E+04                                 7.438483                            6.101553       0.246778       2.091732                    0.999694      26.046268      73.222443       0.655255       0.425030      -1.055214       0.031710       0.033789      -0.026981       0.053621       0.042737       0.010973       0.003138      -0.045868       0.113649      -0.068022       0.024591       0.043431              7.980888       9.894448      -1.190054      -1.430287       8.010752      -1.705940       6.037464           0.000002
          143              C       4.195152       5.910140      26.284932       0.077447      28.735647 0.35722294E+03  0.80346233E+04                                 8.339841                            6.414288       0.028951       2.022801                    0.999411      26.613052      76.024541       0.630509       0.431906      -1.049445      -0.026415      -0.033671      -0.041596       0.059680      -0.004938       0.001803       0.028763       0.048857      -0.075334      -0.048243       0.010740       0.037503              9.569971       4.540284       0.795281       0.273911      13.068102      -0.723844      11.101528           0.000002
          144              C       4.144608       4.933245      27.248065      -0.155612      34.583249 0.44040007E+03  0.10401260E+05                                 9.249584                            7.005260       0.174143       2.030877                    0.999551      29.560379      85.551555       0.620633       0.417862      -1.061851      -0.009344      -0.017984      -0.011613       0.023358      -0.006769      -0.000023       0.009934       0.032457       0.001811      -0.022082       0.004528       0.017554             10.748067       4.912711       1.614509       0.473313      15.381244      -0.923291      11.950248           0.000000
          145              C       3.988764       3.590554      26.878910       0.015511      37.195438 0.43532801E+03  0.10177752E+05                                 9.730917                            6.988980      -0.080237       1.985335                    0.999143      26.976612      75.862729       0.622628       0.420768      -1.067718       0.002116       0.026498      -0.015975       0.031013      -0.013561       0.021936       0.006232       0.087218      -0.078528      -0.041049      -0.022555       0.063604             11.812277       5.196955       2.247987      -0.688841      16.260612      -1.893599      13.979264          -0.000002
          146              C       4.021056       3.299350      25.529969      -0.056823      39.684837 0.45310701E+03  0.10695952E+05                                10.096726                            7.097655      -0.100786       1.970275                    0.998982      27.633067      77.988507       0.622339       0.416927      -1.070569       0.003522       0.017772       0.012471       0.021995      -0.012688       0.008395      -0.002039       0.084996      -0.061967      -0.034075      -0.021574       0.055649             12.492369       5.130591       1.377155      -0.097486      19.275542       1.013895      13.070974          -0.000001
          147              C       4.117932       4.323583      24.619572       0.060390      28.642886 0.34599331E+03  0.77205572E+04                                 8.268603                            6.303655       0.113077       2.048882                    0.999477      26.632016      75.790476       0.637348       0.430674      -1.050140       0.000207       0.035819       0.028966       0.046066      -0.010903       0.000210       0.032739       0.107879      -0.056340      -0.067488       0.002941       0.064547              9.534760       4.399633       0.817507      -0.323620      14.505956      -1.297658       9.698691           0.000001
          148              C       3.705156       2.521851       0.152658       0.587966      24.897452 0.26499246E+03  0.55583992E+04                                 7.821675                            5.768057      -0.163924       1.995010                    0.999172      22.673160      63.552065       0.620202       0.470822      -1.022060       0.012718      -0.031086       0.040443       0.052571      -0.074133      -0.034901       0.055553       0.010210      -0.095077      -0.074149      -0.043272       0.117421              9.163227       6.698545       2.712995       1.569942       9.410062      -2.241490      11.381073          -0.000002
          149              C       3.946644       1.877761      25.013707       0.577081      23.689478 0.27039765E+03  0.57137256E+04                                 7.672355                            5.869897      -0.214415       1.977947                    0.999236      23.000466      65.199859       0.606597       0.477848      -1.015922      -0.014879      -0.035310      -0.027753       0.047312       0.034171      -0.073423      -0.038468       0.026377       0.164039      -0.066912      -0.050786       0.117698              9.003215       6.832408       0.032956       1.842262      13.249937       2.891790       6.927300          -0.000001
          150              C       9.432072       0.464778       6.714176       0.110706      27.437671 0.32636676E+03  0.71651368E+04                                 8.037725                            6.097753       0.083262       2.051466                    0.999465      25.652127      72.018590       0.653014       0.427233      -1.053998      -0.021216       0.005325      -0.049080       0.053734       0.006561       0.026601      -0.000445      -0.089104      -0.073354      -0.055527      -0.001762       0.057289              9.234224      12.600012      -0.745204      -0.829315       4.084668      -0.071742      11.017991           0.000003
          151              C       8.320104       0.613966       7.474691      -0.161172      34.296187 0.43472052E+03  0.10240631E+05                                 9.211541                            6.978357       0.149480       2.026682                    0.999279      29.485198      85.408168       0.618959       0.420076      -1.059747      -0.013816      -0.002145      -0.011071       0.017834       0.003613       0.003432       0.001102      -0.035257       0.004240      -0.019232       0.001811       0.017421             10.627867      15.261233      -1.233732      -0.872160       4.684121      -0.365913      11.938247           0.000002
          152              C       7.073352       0.800451       6.864059       0.040512      38.044409 0.44045233E+03  0.10333821E+05                                 9.915477                            7.060256      -0.177794       1.953902                    0.998927      26.939643      76.038435       0.615135       0.424398      -1.064799       0.029469      -0.018176      -0.022134       0.041093       0.020236       0.008813      -0.009649      -0.109891      -0.107390      -0.049074      -0.027943       0.077017             12.094909      16.618547      -1.566414      -2.521005       5.028650      -0.068728      14.637529          -0.000000
          153              C       7.036848       0.863569       5.479034      -0.071188      38.937875 0.44148543E+03  0.10348947E+05                                 9.940671                            6.992736       0.011737       2.012700                    0.999096      27.419527      76.989357       0.629096       0.415345      -1.072125       0.010276      -0.007544       0.020268       0.023943       0.008173      -0.001836      -0.012758      -0.063721      -0.064742      -0.024058      -0.022077       0.046135             12.178364      17.520765      -1.433801       0.965829       5.028991      -0.366086      13.985336          -0.000001
          154              C       8.182512       0.705774       4.762930       0.054733      29.053704 0.35633275E+03  0.79945258E+04                                 8.301016                            6.362214       0.143514       2.051363                    0.999711      26.800024      75.993542       0.640881       0.425983      -1.055060       0.039206      -0.016408       0.036053       0.055733       0.022325       0.026731      -0.004651      -0.110407      -0.016130      -0.068514       0.006274       0.062240              9.541078      14.337349      -1.421294      -1.090498       4.561653       0.065842       9.724232           0.000002
          155              C       5.854680       1.051489       7.741148       0.571049      23.529658 0.26902502E+03  0.56777744E+04                                 7.631757                            5.865583      -0.186892       1.990732                    0.999063      22.950183      65.028101       0.605145       0.479580      -1.014953      -0.037918      -0.017013       0.035745       0.054817       0.045646       0.074927       0.044479       0.045275       0.085612      -0.065367      -0.054464       0.119831              8.817866      10.416365      -1.245729      -3.984323       7.316124      -1.271186       8.721108          -0.000000
          156              C       5.738148       0.966853       4.726847       0.596570      24.239337 0.25902633E+03  0.54031156E+04                                 7.703547                            5.702249      -0.177955       1.989259                    0.999138      22.534401      63.014478       0.623772       0.470739      -1.021972      -0.026025       0.020322      -0.023574       0.040571      -0.043487      -0.054162       0.065675      -0.079104       0.050563      -0.079165      -0.039252       0.118417              9.038229      11.675826       0.564152       2.758079       6.188861      -2.599049       9.250000          -0.000000
          157              C       2.515968      13.151496       3.364027       0.080635      24.765326 0.32764019E+03  0.71943542E+04                                 7.416857                            6.090814       0.238024       2.090646                    0.999848      25.964232      72.711342       0.656941       0.424605      -1.056469      -0.030470       0.049692      -0.016698       0.060635      -0.046039       0.003426      -0.001178       0.005353       0.119655      -0.066080       0.025422       0.040658              7.901960       8.785145       1.517271       1.495712       9.021990      -1.292227       5.898744           0.000003
          158              C       1.535976      12.243458       3.372354      -0.103551      28.641679 0.39177415E+03  0.89707551E+04                                 8.149970                            6.641464       0.249397       2.084040                    0.999495      27.619330      78.267801       0.633563       0.422205      -1.060921      -0.025347       0.003942      -0.000447       0.025656      -0.002449      -0.002069       0.000271       0.001874       0.035107      -0.008519      -0.003454       0.011974              8.773883       9.761241       0.792494       1.510311      10.529583      -1.697948       6.030824           0.000003
          159              C       0.336960      12.550441       2.753395       0.027304      26.125275 0.36548708E+03  0.82466658E+04                                 7.787070                            6.502578       0.163955       2.075463                    0.999076      26.447207      75.045761       0.625705       0.433841      -1.050939       0.011442       0.014989       0.016606       0.025127      -0.005754      -0.019301       0.021200      -0.012390       0.079495      -0.026767      -0.016326       0.043093              8.286150      10.086082       0.215516       1.470651       8.918375      -1.872158       5.853992           0.000002
          160              C       0.207792      13.753986       2.109456      -0.120417      30.091925 0.42783636E+03  0.10025375E+05                                 8.471762                            6.962006       0.195516       2.059751                    0.998671      28.425509      81.776012       0.615263       0.424837      -1.058130      -0.001029      -0.008961       0.013004       0.015826       0.005146       0.000631      -0.001394       0.010639       0.021008      -0.011032       0.003899       0.007134              9.174508      11.648596       0.560116       1.700643       9.353658      -1.929254       6.521269           0.000003
          161              C       1.274832       0.275424       2.151090       0.093041      24.783275 0.32846747E+03  0.72238446E+04                                 7.438482                            6.101553       0.246778       2.091732                    0.999694      26.046268      73.222443       0.655255       0.425030      -1.055214       0.031710      -0.033789       0.026981       0.053621      -0.042737      -0.010973       0.003138      -0.045868       0.113649      -0.068022       0.024591       0.043431              7.980887       9.894449       1.190057       1.430287       8.010750      -1.705938       6.037463           0.000002
          162              C       2.824848       8.434860      12.406932       0.077447      28.735647 0.35722295E+03  0.80346238E+04                                 8.339841                            6.414288       0.028951       2.022801                    0.999411      26.613053      76.024545       0.630509       0.431906      -1.049445       0.026415       0.033671      -0.041596       0.059680      -0.004938      -0.001803      -0.028763       0.048857      -0.075334      -0.048244       0.010741       0.037503              9.569971       4.540284       0.795280      -0.273911      13.068101       0.723844      11.101528           0.000002
          163              C       2.875392       9.411755      13.370065      -0.155612      34.583257 0.44040036E+03  0.10401269E+05                                 9.249586                            7.005263       0.174142       2.030877                    0.999551      29.560379      85.551558       0.620633       0.417862      -1.061851       0.009344       0.017984      -0.011613       0.023358      -0.006769       0.000023      -0.009934       0.032457       0.001811      -0.022082       0.004528       0.017554             10.748069       4.912712       1.614509      -0.473312      15.381246       0.923296      11.950250           0.000000
          164              C       3.031236      10.754447      13.000910       0.015511      37.195447 0.43532809E+03  0.10177754E+05                                 9.730918                            6.988981      -0.080237       1.985335                    0.999143      26.976613      75.862731       0.622628       0.420768      -1.067718      -0.002116      -0.026498      -0.015975       0.031013      -0.013561      -0.021936      -0.006232       0.087218      -0.078528      -0.041049      -0.022555       0.063604             11.812279       5.196956       2.247987       0.688843      16.260608       1.893613      13.979274          -0.000002
          165              C       2.998944      11.045650      11.651969      -0.056823      39.684835 0.45310715E+03  0.10695956E+05                                10.096726                            7.097657      -0.100787       1.970275                    0.998982      27.633068      77.988511       0.622339       0.416927      -1.070569      -0.003522      -0.017772       0.012471       0.021995      -0.012688      -0.008395       0.002039       0.084996      -0.061967      -0.034075      -0.021574       0.055649             12.492368       5.130591       1.377155       0.097487      19.275534      -1.013882      13.070978          -0.000001
          166              C       2.902068      10.021417      10.741572       0.060390      28.642897 0.34599341E+03  0.77205602E+04                                 8.268604                            6.303656       0.113077       2.048882                    0.999477      26.632018      75.790483       0.637348       0.430674      -1.050140      -0.000207      -0.035819       0.028966       0.046066      -0.010903      -0.000210      -0.032739       0.107879      -0.056340      -0.067488       0.002941       0.064547              9.534763       4.399634       0.817507       0.323620      14.505961       1.297655       9.698694           0.000001
          167              C       3.314844      11.823149      14.030658       0.587966      24.897467 0.26499254E+03  0.55584012E+04                                 7.821678                            5.768057      -0.163924       1.995010                    0.999172      22.673161      63.552069       0.620202       0.470822      -1.022060      -0.012718       0.031086       0.040443       0.052571      -0.074133       0.034901      -0.055553       0.010210      -0.095076      -0.074149      -0.043272       0.117421              9.163232       6.698544       2.712994      -1.569940       9.410068       2.241499      11.381084          -0.000002
          168              C       3.073356      12.467240      11.135707       0.577081      23.689465 0.27039761E+03  0.57137246E+04                                 7.672353                            5.869897      -0.214415       1.977946                    0.999236      23.000467      65.199865       0.606597       0.477848      -1.015922       0.014879       0.035310      -0.027753       0.047312       0.034171       0.073423       0.038468       0.026377       0.164039      -0.066912      -0.050786       0.117698              9.003211       6.832410       0.032956      -1.842263      13.249923      -2.891786       6.927298          -0.000001
          169              C      11.627928      13.880222      20.592176       0.110706      27.437673 0.32636679E+03  0.71651378E+04                                 8.037726                            6.097754       0.083262       2.051466                    0.999465      25.652127      72.018592       0.653014       0.427233      -1.053998       0.021216      -0.005325      -0.049080       0.053734       0.006561      -0.026601       0.000445      -0.089104      -0.073354      -0.055527      -0.001762       0.057289              9.234225      12.600013      -0.745206       0.829315       4.084669       0.071741      11.017991           0.000003
          170              C      12.739896      13.731034      21.352691      -0.161172      34.296186 0.43472050E+03  0.10240630E+05                                 9.211541                            6.978357       0.149480       2.026682                    0.999279      29.485198      85.408168       0.618959       0.420076      -1.059747       0.013816       0.002145      -0.011071       0.017834       0.003613      -0.003432      -0.001102      -0.035257       0.004240      -0.019232       0.001811       0.017421             10.627867      15.261234      -1.233733       0.872160       4.684121       0.365912      11.938247           0.000002
          171              C      13.986648      13.544549      20.742059       0.040512      38.044408 0.44045230E+03  0.10333820E+05                                 9.915477                            7.060256      -0.177794       1.953901                    0.998927      26.939643      76.038437       0.615135       0.424398      -1.064799      -0.029469       0.018175      -0.022134       0.041093       0.020236      -0.008813       0.009649      -0.109891      -0.107390      -0.049074      -0.027943       0.077017             12.094909      16.618547      -1.566412       2.521005       5.028649       0.068729      14.637529           0.000000
          172              C      -0.016848      13.481431      19.357034      -0.071188      38.937875 0.44148543E+03  0.10348947E+05                                 9.940671                            6.992736       0.011736       2.012700                    0.999096      27.419527      76.989358       0.629096       0.415345      -1.072125      -0.010276       0.007544       0.020268       0.023943       0.008173       0.001835       0.012758      -0.063721      -0.064742      -0.024058      -0.022077       0.046136             12.178364      17.520764      -1.433802      -0.965829       5.028991       0.366086      13.985337          -0.000001
          173              C      12.877488      13.639226      18.640930       0.054734      29.053707 0.35633281E+03  0.79945274E+04                                 8.301016                            6.362214       0.143514       2.051363                    0.999711      26.800025      75.993545       0.640881       0.425983      -1.055060      -0.039206       0.016408       0.036053       0.055733       0.022325      -0.026731       0.004651      -0.110407      -0.016130      -0.068514       0.006274       0.062240              9.541078      14.337348      -1.421296       1.090499       4.561653      -0.065841       9.724232           0.000002
          174              C       1.165320      13.293512      21.619148       0.571049      23.529672 0.26902522E+03  0.56777795E+04                                 7.631760                            5.865585      -0.186892       1.990732                    0.999063      22.950183      65.028101       0.605145       0.479580      -1.014953       0.037918       0.017013       0.035745       0.054817       0.045646      -0.074927      -0.044479       0.045275       0.085612      -0.065367      -0.054464       0.119831              8.817870      10.416369      -1.245725       3.984327       7.316126       1.271189       8.721114          -0.000000
          175              C       1.281852      13.378147      18.604847       0.596570      24.239337 0.25902633E+03  0.54031155E+04                                 7.703547                            5.702249      -0.177955       1.989259                    0.999138      22.534401      63.014477       0.623772       0.470738      -1.021972       0.026025      -0.020322      -0.023574       0.040571      -0.043487       0.054162      -0.065675      -0.079104       0.050563      -0.079165      -0.039252       0.118417              9.038229      11.675824       0.564151      -2.758078       6.188862       2.599050       9.250000          -0.000000
          176              C       4.504032       1.193504      17.242027       0.080635      24.765323 0.32764001E+03  0.71943496E+04                                 7.416856                            6.090813       0.238024       2.090646                    0.999848      25.964231      72.711340       0.656941       0.424605      -1.056469       0.030470      -0.049692      -0.016698       0.060635      -0.046039      -0.003426       0.001178       0.005353       0.119655      -0.066080       0.025422       0.040658              7.901960       8.785142       1.517268      -1.495711       9.021992       1.292231       5.898745           0.000003
          177              C       5.484024       2.101542      17.250354      -0.103551      28.641674 0.39177409E+03  0.89707535E+04                                 8.149969                            6.641464       0.249396       2.084040                    0.999495      27.619330      78.267803       0.633563       0.422205      -1.060921       0.025347      -0.003942      -0.000447       0.025656      -0.002449       0.002069      -0.000271       0.001874       0.035107      -0.008519      -0.003454       0.011974              8.773882       9.761243       0.792499      -1.510311      10.529580       1.697947       6.030823           0.000002
          178              C       6.683040       1.794560      16.631395       0.027304      26.125279 0.36548727E+03  0.82466712E+04                                 7.787071                            6.502580       0.163955       2.075463                    0.999076      26.447208      75.045766       0.625705       0.433841      -1.050939      -0.011442      -0.014989       0.016606       0.025127      -0.005754       0.019301      -0.021200      -0.012390       0.079495      -0.026767      -0.016326       0.043093              8.286150      10.086086       0.215519      -1.470651       8.918373       1.872155       5.853992           0.000002
          179              C       6.812208       0.591014      15.987456      -0.120417      30.091925 0.42783652E+03  0.10025380E+05                                 8.471762                            6.962008       0.195516       2.059751                    0.998671      28.425509      81.776014       0.615263       0.424837      -1.058130       0.001029       0.008961       0.013004       0.015826       0.005146      -0.000631       0.001394       0.010639       0.021008      -0.011032       0.003899       0.007134              9.174507      11.648599       0.560119      -1.700643       9.353654       1.929251       6.521269           0.000003
          180              C       5.745168      14.069576      16.029090       0.093041      24.783279 0.32846754E+03  0.72238465E+04                                 7.438483                            6.101553       0.246778       2.091732                    0.999694      26.046269      73.222444       0.655255       0.425030      -1.055214      -0.031710       0.033789       0.026981       0.053621      -0.042737       0.010973      -0.003138      -0.045868       0.113649      -0.068022       0.024591       0.043431              7.980888       9.894447       1.190054      -1.430287       8.010752       1.705940       6.037464           0.000002
          181              C       4.195152       1.262360      12.406932       0.077447      28.735646 0.35722293E+03  0.80346230E+04                                 8.339841                            6.414287       0.028951       2.022801                    0.999411      26.613052      76.024539       0.630509       0.431906      -1.049445      -0.026415       0.033671      -0.041596       0.059680       0.004938       0.001803      -0.028763       0.048857      -0.075334      -0.048243       0.010741       0.037503              9.569970       4.540284      -0.795280       0.273911      13.068100       0.723843      11.101527           0.000002
          182              C       4.144608       2.239255      13.370065      -0.155612      34.583257 0.44040036E+03  0.10401269E+05                                 9.249586                            7.005263       0.174142       2.030877                    0.999551      29.560379      85.551556       0.620633       0.417862      -1.061851      -0.009344       0.017984      -0.011613       0.023358       0.006769      -0.000023      -0.009934       0.032457       0.001811      -0.022082       0.004528       0.017554             10.748069       4.912712      -1.614509       0.473312      15.381246       0.923295      11.950249           0.000000
          183              C       3.988764       3.581947      13.000910       0.015511      37.195450 0.43532811E+03  0.10177754E+05                                 9.730919                            6.988981      -0.080236       1.985335                    0.999143      26.976613      75.862731       0.622628       0.420768      -1.067718       0.002116      -0.026498      -0.015975       0.031013       0.013561       0.021936      -0.006232       0.087218      -0.078528      -0.041049      -0.022555       0.063604             11.812280       5.196956      -2.247987      -0.688842      16.260608       1.893610      13.979276          -0.000002
          184              C       4.021056       3.873150      11.651969      -0.056823      39.684835 0.45310693E+03  0.10695949E+05                                10.096726                            7.097655      -0.100786       1.970275                    0.998982      27.633067      77.988508       0.622339       0.416927      -1.070569       0.003522      -0.017772       0.012471       0.021995       0.012688       0.008395       0.002039       0.084996      -0.061967      -0.034075      -0.021574       0.055649             12.492369       5.130591      -1.377155      -0.097486      19.275538      -1.013887      13.070977          -0.000001
          185              C       4.117932       2.848917      10.741572       0.060390      28.642897 0.34599338E+03  0.77205594E+04                                 8.268605                            6.303656       0.113077       2.048882                    0.999477      26.632016      75.790478       0.637348       0.430674      -1.050140       0.000207      -0.035819       0.028966       0.046066       0.010903       0.000210      -0.032739       0.107879      -0.056340      -0.067488       0.002941       0.064547              9.534764       4.399634      -0.817507      -0.323620      14.505964       1.297656       9.698692           0.000001
          186              C       3.705156       4.650649      14.030658       0.587966      24.897464 0.26499252E+03  0.55584007E+04                                 7.821678                            5.768057      -0.163924       1.995010                    0.999172      22.673160      63.552066       0.620202       0.470822      -1.022060       0.012718       0.031086       0.040443       0.052571       0.074133      -0.034901      -0.055553       0.010210      -0.095077      -0.074149      -0.043272       0.117421              9.163231       6.698543      -2.712993       1.569940       9.410067       2.241498      11.381084          -0.000002
          187              C       3.946644       5.294739      11.135707       0.577080      23.689485 0.27039773E+03  0.57137279E+04                                 7.672357                            5.869899      -0.214415       1.977946                    0.999236      23.000469      65.199872       0.606597       0.477848      -1.015922      -0.014879       0.035310      -0.027753       0.047312      -0.034171      -0.073423       0.038468       0.026377       0.164039      -0.066912      -0.050786       0.117698              9.003218       6.832409      -0.032959       1.842262      13.249942      -2.891794       6.927302          -0.000001
          188              C       9.432072       6.707722      20.592176       0.110706      27.437675 0.32636681E+03  0.71651383E+04                                 8.037726                            6.097754       0.083262       2.051466                    0.999465      25.652128      72.018593       0.653014       0.427233      -1.053998      -0.021216      -0.005325      -0.049080       0.053734      -0.006561       0.026601       0.000445      -0.089104      -0.073354      -0.055527      -0.001762       0.057289              9.234225      12.600013       0.745206      -0.829316       4.084669       0.071741      11.017991           0.000003
          189              C       8.320104       6.558534      21.352691      -0.161172      34.296183 0.43472046E+03  0.10240629E+05                                 9.211540                            6.978356       0.149480       2.026682                    0.999279      29.485197      85.408162       0.618959       0.420076      -1.059747      -0.013816       0.002145      -0.011071       0.017834      -0.003614       0.003432      -0.001102      -0.035257       0.004240      -0.019232       0.001811       0.017421             10.627866      15.261232       1.233732      -0.872160       4.684120       0.365912      11.938246           0.000002
          190              C       7.073352       6.372049      20.742059       0.040511      38.044410 0.44045232E+03  0.10333821E+05                                 9.915477                            7.060257      -0.177794       1.953901                    0.998927      26.939644      76.038441       0.615135       0.424398      -1.064799       0.029469       0.018176      -0.022134       0.041093      -0.020236       0.008813       0.009649      -0.109891      -0.107390      -0.049074      -0.027943       0.077017             12.094910      16.618549       1.566412      -2.521006       5.028650       0.068729      14.637531          -0.000000
          191              C       7.036848       6.308931      19.357034      -0.071188      38.937872 0.44148539E+03  0.10348946E+05                                 9.940670                            6.992736       0.011737       2.012700                    0.999096      27.419526      76.989352       0.629096       0.415345      -1.072125       0.010276       0.007544       0.020268       0.023943      -0.008173      -0.001836       0.012758      -0.063721      -0.064742      -0.024058      -0.022077       0.046136             12.178363      17.520762       1.433801       0.965828       5.028991       0.366086      13.985336          -0.000001
          192              C       8.182512       6.466726      18.640930       0.054733      29.053710 0.35633286E+03  0.79945287E+04                                 8.301017                            6.362215       0.143514       2.051363                    0.999711      26.800027      75.993553       0.640881       0.425983      -1.055060       0.039206       0.016408       0.036053       0.055733      -0.022325       0.026731       0.004651      -0.110407      -0.016130      -0.068514       0.006274       0.062240              9.541079      14.337350       1.421296      -1.090499       4.561654      -0.065841       9.724233           0.000002
          193              C       5.854680       6.121012      21.619148       0.571049      23.529674 0.26902524E+03  0.56777803E+04                                 7.631761                            5.865585      -0.186892       1.990731                    0.999063      22.950185      65.028111       0.605145       0.479580      -1.014953      -0.037918       0.017013       0.035745       0.054817      -0.045646       0.074927      -0.044479       0.045276       0.085612      -0.065367      -0.054464       0.119831              8.817871      10.416370       1.245726      -3.984328       7.316127       1.271189       8.721115          -0.000000
          194              C       5.738148       6.205647      18.604847       0.596570      24.239337 0.25902634E+03  0.54031157E+04                                 7.703546                            5.702249      -0.177954       1.989259                    0.999138      22.534401      63.014474       0.623772       0.470738      -1.021972      -0.026025      -0.020322      -0.023574       0.040571       0.043487      -0.054162      -0.065675      -0.079104       0.050563      -0.079165      -0.039252       0.118417              9.038228      11.675823      -0.564151       2.758078       6.188861       2.599050       9.250000          -0.000000
          195              C       2.515968       8.366004      17.242027       0.080635      24.765330 0.32764024E+03  0.71943556E+04                                 7.416858                            6.090815       0.238024       2.090646                    0.999848      25.964233      72.711346       0.656941       0.424605      -1.056469      -0.030470      -0.049692      -0.016698       0.060635       0.046039       0.003426       0.001178       0.005353       0.119655      -0.066080       0.025422       0.040658              7.901961       8.785139      -1.517268       1.495710       9.021997       1.292232       5.898746           0.000003
          196              C       1.535976       9.274043      17.250354      -0.103551      28.641663 0.39177400E+03  0.89707507E+04                                 8.149967                            6.641463       0.249397       2.084040                    0.999495      27.619328      78.267793       0.633563       0.422205      -1.060921      -0.025347      -0.003942      -0.000447       0.025656       0.002449      -0.002069      -0.000271       0.001874       0.035107      -0.008519      -0.003454       0.011974              8.773879       9.761234      -0.792493       1.510309      10.529582       1.697949       6.030822           0.000003
          197              C       0.336960       8.967060      16.631395       0.027304      26.125280 0.36548732E+03  0.82466725E+04                                 7.787071                            6.502580       0.163955       2.075463                    0.999076      26.447208      75.045765       0.625705       0.433841      -1.050939       0.011442      -0.014989       0.016606       0.025127       0.005754      -0.019301      -0.021200      -0.012390       0.079495      -0.026767      -0.016326       0.043093              8.286150      10.086083      -0.215516       1.470650       8.918375       1.872157       5.853992           0.000001
          198              C       0.207792       7.763514      15.987456      -0.120418      30.091928 0.42783655E+03  0.10025381E+05                                 8.471763                            6.962008       0.195516       2.059751                    0.998671      28.425510      81.776015       0.615263       0.424837      -1.058130      -0.001029       0.008961       0.013004       0.015826      -0.005146       0.000631       0.001394       0.010639       0.021008      -0.011032       0.003899       0.007134              9.174508      11.648599      -0.560119       1.700643       9.353656       1.929251       6.521269           0.000003
          199              C       1.274832       6.897076      16.029090       0.093041      24.783280 0.32846754E+03  0.72238465E+04                                 7.438483                            6.101553       0.246777       2.091732                    0.999694      26.046269      73.222445       0.655255       0.425030      -1.055214       0.031710       0.033789       0.026981       0.053621       0.042737      -0.010973      -0.003138      -0.045868       0.113649      -0.068022       0.024591       0.043431              7.980888       9.894448      -1.190054       1.430287       8.010752       1.705940       6.037464           0.000002
          200              C       2.824848      13.082640      26.284932       0.077447      28.735642 0.35722276E+03  0.80346183E+04                                 8.339840                            6.414286       0.028951       2.022801                    0.999411      26.613052      76.024542       0.630509       0.431906      -1.049445       0.026415      -0.033671      -0.041596       0.059680       0.004938      -0.001803       0.028763       0.048857      -0.075334      -0.048243       0.010741       0.037503              9.569970       4.540283      -0.795280      -0.273911      13.068097      -0.723845      11.101530           0.000002
          201              C       2.875392      12.105746      27.248065      -0.155612      34.583245 0.44040007E+03  0.10401260E+05                                 9.249584                            7.005260       0.174142       2.030877                    0.999551      29.560380      85.551559       0.620633       0.417862      -1.061851       0.009344      -0.017984      -0.011613       0.023358       0.006769       0.000023       0.009934       0.032457       0.001811      -0.022082       0.004528       0.017554             10.748066       4.912711      -1.614507      -0.473312      15.381233      -0.923299      11.950253           0.000000
          202              C       3.031236      10.763054      26.878910       0.015511      37.195448 0.43532831E+03  0.10177760E+05                                 9.730919                            6.988983      -0.080237       1.985335                    0.999143      26.976613      75.862732       0.622628       0.420768      -1.067718      -0.002116       0.026498      -0.015975       0.031013       0.013561      -0.021936       0.006232       0.087218      -0.078528      -0.041049      -0.022555       0.063604             11.812279       5.196956      -2.247987       0.688841      16.260613      -1.893603      13.979268          -0.000002
          203              C       2.998944      10.471850      25.529969      -0.056823      39.684833 0.45310704E+03  0.10695953E+05                                10.096725                            7.097655      -0.100787       1.970275                    0.998982      27.633069      77.988514       0.622339       0.416927      -1.070569      -0.003522       0.017772       0.012471       0.021995       0.012688      -0.008395      -0.002039       0.084996      -0.061967      -0.034075      -0.021574       0.055649             12.492367       5.130591      -1.377155       0.097486      19.275539       1.013894      13.070972          -0.000001
          204              C       2.902068      11.496083      24.619572       0.060390      28.642894 0.34599342E+03  0.77205604E+04                                 8.268604                            6.303656       0.113077       2.048882                    0.999477      26.632018      75.790484       0.637348       0.430674      -1.050140      -0.000207       0.035819       0.028966       0.046066       0.010903      -0.000210       0.032739       0.107879      -0.056340      -0.067488       0.002941       0.064547              9.534762       4.399634      -0.817507       0.323620      14.505962      -1.297653       9.698691           0.000001
          205              C       3.314844       9.694351       0.152658       0.587966      24.897452 0.26499245E+03  0.55583991E+04                                 7.821675                            5.768057      -0.163924       1.995010                    0.999172      22.673160      63.552065       0.620202       0.470822      -1.022060      -0.012718      -0.031086       0.040443       0.052571       0.074133       0.034901       0.055553       0.010210      -0.095077      -0.074149      -0.043272       0.117421              9.163226       6.698545      -2.712994      -1.569942       9.410060      -2.241489      11.381074          -0.000002
          206              C       3.073356       9.050261      25.013707       0.577080      23.689482 0.27039772E+03  0.57137275E+04                                 7.672356                            5.869898      -0.214415       1.977946                    0.999236      23.000470      65.199874       0.606597       0.477848      -1.015922       0.014879      -0.035310      -0.027753       0.047312      -0.034171       0.073423      -0.038468       0.026377       0.164039      -0.066912      -0.050786       0.117698              9.003216       6.832409      -0.032956      -1.842262      13.249939       2.891790       6.927300          -0.000001
          207              C      11.627928       7.637278       6.714176       0.110706      27.437671 0.32636676E+03  0.71651368E+04                                 8.037725                            6.097753       0.083262       2.051466                    0.999465      25.652127      72.018589       0.653014       0.427233      -1.053998       0.021216       0.005325      -0.049080       0.053734      -0.006561      -0.026601      -0.000445      -0.089104      -0.073354      -0.055527      -0.001762       0.057289              9.234224      12.600012       0.745204       0.829315       4.084668      -0.071742      11.017991           0.000003
          208              C      12.739896       7.786466       7.474691      -0.161172      34.296185 0.43472048E+03  0.10240630E+05                                 9.211540                            6.978356       0.149480       2.026682                    0.999279      29.485198      85.408165       0.618959       0.420076      -1.059747       0.013816      -0.002145      -0.011071       0.017834      -0.003613      -0.003432       0.001102      -0.035257       0.004240      -0.019232       0.001811       0.017421             10.627866      15.261232       1.233732       0.872160       4.684120      -0.365913      11.938246           0.000003
          209              C      13.986648       7.972951       6.864059       0.040511      38.044412 0.44045236E+03  0.10333822E+05                                 9.915477                            7.060257      -0.177794       1.953901                    0.998927      26.939644      76.038439       0.615135       0.424398      -1.064799      -0.029469      -0.018176      -0.022134       0.041093      -0.020236      -0.008813      -0.009649      -0.109891      -0.107390      -0.049074      -0.027943       0.077017             12.094910      16.618548       1.566414       2.521005       5.028650      -0.068728      14.637530          -0.000000
          210              C      -0.016848       8.036069       5.479034      -0.071188      38.937872 0.44148540E+03  0.10348946E+05                                 9.940670                            6.992736       0.011737       2.012700                    0.999096      27.419526      76.989352       0.629096       0.415345      -1.072125      -0.010276      -0.007544       0.020268       0.023943      -0.008173       0.001836      -0.012758      -0.063721      -0.064742      -0.024058      -0.022077       0.046135             12.178363      17.520763       1.433801      -0.965829       5.028990      -0.366086      13.985335          -0.000001
          211              C      12.877488       7.878274       4.762930       0.054733      29.053706 0.35633278E+03  0.79945267E+04                                 8.301017                            6.362214       0.143514       2.051363                    0.999711      26.800025      75.993548       0.640880       0.425983      -1.055060      -0.039206      -0.016408       0.036053       0.055733      -0.022325      -0.026731      -0.004651      -0.110407      -0.016130      -0.068514       0.006274       0.062240              9.541079      14.337351       1.421294       1.090499       4.561653       0.065842       9.724233           0.000002
          212              C       1.165320       8.223989       7.741148       0.571049      23.529660 0.26902504E+03  0.56777749E+04                                 7.631758                            5.865583      -0.186892       1.990732                    0.999063      22.950184      65.028107       0.605145       0.479580      -1.014953       0.037918      -0.017013       0.035745       0.054817      -0.045646      -0.074927       0.044479       0.045275       0.085612      -0.065367      -0.054464       0.119831              8.817867      10.416366       1.245729       3.984324       7.316125      -1.271186       8.721109          -0.000000
          213              C       1.281852       8.139353       4.726847       0.596570      24.239337 0.25902633E+03  0.54031156E+04                                 7.703547                            5.702249      -0.177955       1.989259                    0.999138      22.534401      63.014479       0.623772       0.470739      -1.021972       0.026025       0.020322      -0.023575       0.040571       0.043487       0.054162       0.065675      -0.079104       0.050563      -0.079165      -0.039252       0.118417              9.038229      11.675825      -0.564152      -2.758078       6.188861      -2.599049       9.250000          -0.000000
          214              C       4.504032       5.978996       3.364027       0.080635      24.765323 0.32764006E+03  0.71943510E+04                                 7.416856                            6.090813       0.238024       2.090646                    0.999848      25.964233      72.711347       0.656941       0.424605      -1.056469       0.030470       0.049692      -0.016698       0.060635       0.046039      -0.003426      -0.001178       0.005353       0.119655      -0.066080       0.025422       0.040658              7.901959       8.785141      -1.517267      -1.495711       9.021991      -1.292230       5.898745           0.000003
          215              C       5.484024       5.070958       3.372354      -0.103551      28.641671 0.39177407E+03  0.89707528E+04                                 8.149969                            6.641464       0.249397       2.084040                    0.999495      27.619327      78.267790       0.633563       0.422205      -1.060921       0.025347       0.003942      -0.000447       0.025656       0.002449       0.002069       0.000271       0.001874       0.035107      -0.008519      -0.003454       0.011974              8.773881       9.761239      -0.792495      -1.510310      10.529581      -1.697948       6.030823           0.000002
          216              C       6.683040       5.377941       2.753395       0.027304      26.125283 0.36548726E+03  0.82466708E+04                                 7.787072                            6.502579       0.163955       2.075463                    0.999076      26.447206      75.045760       0.625705       0.433841      -1.050939      -0.011442       0.014989       0.016606       0.025127       0.005754       0.019301       0.021200      -0.012390       0.079495      -0.026767      -0.016326       0.043093              8.286151      10.086082      -0.215516      -1.470651       8.918379      -1.872159       5.853993           0.000002
          217              C       6.812208       6.581486       2.109456      -0.120417      30.091922 0.42783634E+03  0.10025375E+05                                 8.471761                            6.962006       0.195516       2.059751                    0.998671      28.425509      81.776013       0.615263       0.424837      -1.058130       0.001029      -0.008961       0.013004       0.015826      -0.005146      -0.000631      -0.001394       0.010639       0.021008      -0.011032       0.003899       0.007134              9.174507      11.648595      -0.560114      -1.700644       9.353656      -1.929254       6.521269           0.000003
          218              C       5.745168       7.447924       2.151090       0.093041      24.783279 0.32846755E+03  0.72238468E+04                                 7.438483                            6.101554       0.246778       2.091732                    0.999694      26.046269      73.222446       0.655255       0.425030      -1.055214      -0.031710      -0.033789       0.026981       0.053621       0.042737       0.010973       0.003138      -0.045868       0.113649      -0.068022       0.024591       0.043431              7.980888       9.894447      -1.190054      -1.430287       8.010753      -1.705941       6.037464           0.000002
          219              C       9.844848       8.434860       1.471068       0.077447      28.735647 0.35722296E+03  0.80346238E+04                                 8.339841                            6.414288       0.028951       2.022801                    0.999411      26.613053      76.024546       0.630509       0.431906      -1.049445       0.026415       0.033671       0.041596       0.059680      -0.004938       0.001803       0.028763       0.048857      -0.075334      -0.048244       0.010740       0.037503              9.569971       4.540284       0.795280       0.273911      13.068101      -0.723844      11.101529           0.000002
          220              C       9.895392       9.411755       0.507935      -0.155612      34.583254 0.44040033E+03  0.10401268E+05                                 9.249586                            7.005262       0.174142       2.030877                    0.999551      29.560378      85.551552       0.620633       0.417862      -1.061851       0.009344       0.017984       0.011613       0.023358      -0.006769      -0.000023       0.009934       0.032457       0.001811      -0.022082       0.004528       0.017554             10.748069       4.912712       1.614509       0.473312      15.381245      -0.923296      11.950249           0.000000
          221              C      10.051236      10.754447       0.877090       0.015511      37.195447 0.43532810E+03  0.10177754E+05                                 9.730918                            6.988981      -0.080237       1.985335                    0.999143      26.976613      75.862731       0.622628       0.420768      -1.067718      -0.002116      -0.026498       0.015975       0.031013      -0.013561       0.021936       0.006232       0.087218      -0.078528      -0.041049      -0.022555       0.063604             11.812279       5.196956       2.247987      -0.688843      16.260608      -1.893613      13.979274          -0.000002
          222              C      10.018944      11.045650       2.226031      -0.056822      39.684832 0.45310712E+03  0.10695955E+05                                10.096725                            7.097656      -0.100787       1.970275                    0.998982      27.633067      77.988506       0.622339       0.416927      -1.070569      -0.003522      -0.017772      -0.012471       0.021995      -0.012688       0.008395      -0.002039       0.084996      -0.061967      -0.034075      -0.021574       0.055649             12.492366       5.130591       1.377155      -0.097487      19.275532       1.013882      13.070977          -0.000001
          223              C       9.922068      10.021417       3.136428       0.060390      28.642899 0.34599344E+03  0.77205610E+04                                 8.268605                            6.303656       0.113077       2.048882                    0.999477      26.632018      75.790487       0.637348       0.430674      -1.050140      -0.000207      -0.035819      -0.028966       0.046066      -0.010903       0.000210       0.032739       0.107879      -0.056340      -0.067488       0.002941       0.064547              9.534764       4.399634       0.817507      -0.323620      14.505962      -1.297656       9.698694           0.000001
          224              C      10.334844      11.823149      27.603342       0.587966      24.897467 0.26499254E+03  0.55584012E+04                                 7.821678                            5.768057      -0.163924       1.995010                    0.999172      22.673161      63.552067       0.620202       0.470822      -1.022060      -0.012718       0.031086      -0.040443       0.052571      -0.074133      -0.034901       0.055553       0.010210      -0.095077      -0.074149      -0.043272       0.117421              9.163232       6.698543       2.712994       1.569940       9.410068      -2.241498      11.381084          -0.000002
          225              C      10.093356      12.467240       2.742293       0.577080      23.689467 0.27039763E+03  0.57137251E+04                                 7.672353                            5.869897      -0.214415       1.977946                    0.999236      23.000468      65.199867       0.606597       0.477848      -1.015922       0.014879       0.035310       0.027753       0.047312       0.034171      -0.073423      -0.038468       0.026377       0.164039      -0.066912      -0.050786       0.117698              9.003211       6.832410       0.032956       1.842263      13.249924       2.891787       6.927299          -0.000001
          226              C       4.607928      13.880222      21.041824       0.110706      27.437673 0.32636679E+03  0.71651376E+04                                 8.037726                            6.097754       0.083262       2.051466                    0.999465      25.652127      72.018589       0.653014       0.427233      -1.053998       0.021216      -0.005325       0.049080       0.053734       0.006561       0.026601      -0.000445      -0.089104      -0.073354      -0.055527      -0.001762       0.057289              9.234224      12.600013      -0.745206      -0.829315       4.084669      -0.071741      11.017991           0.000003
          227              C       5.719896      13.731034      20.281309      -0.161172      34.296186 0.43472050E+03  0.10240630E+05                                 9.211541                            6.978357       0.149480       2.026682                    0.999279      29.485198      85.408168       0.618959       0.420076      -1.059747       0.013816       0.002145       0.011071       0.017834       0.003613       0.003432       0.001102      -0.035257       0.004240      -0.019232       0.001811       0.017421             10.627867      15.261233      -1.233732      -0.872160       4.684121      -0.365912      11.938247           0.000003
          228              C       6.966648      13.544549      20.891941       0.040512      38.044408 0.44045230E+03  0.10333820E+05                                 9.915477                            7.060256      -0.177794       1.953901                    0.998927      26.939643      76.038438       0.615135       0.424398      -1.064799      -0.029469       0.018175       0.022134       0.041093       0.020236       0.008813      -0.009649      -0.109891      -0.107390      -0.049074      -0.027943       0.077017             12.094909      16.618548      -1.566412      -2.521006       5.028650      -0.068730      14.637530          -0.000000
          229              C       7.003152      13.481431      22.276966      -0.071188      38.937870 0.44148536E+03  0.10348945E+05                                 9.940670                            6.992736       0.011737       2.012700                    0.999096      27.419525      76.989350       0.629096       0.415345      -1.072125      -0.010276       0.007544      -0.020268       0.023943       0.008173      -0.001835      -0.012758      -0.063721      -0.064742      -0.024058      -0.022077       0.046135             12.178363      17.520762      -1.433801       0.965828       5.028991      -0.366086      13.985336          -0.000001
          230              C       5.857488      13.639226      22.993070       0.054733      29.053714 0.35633292E+03  0.79945306E+04                                 8.301018                            6.362215       0.143514       2.051363                    0.999711      26.800029      75.993561       0.640880       0.425983      -1.055060      -0.039206       0.016408      -0.036053       0.055733       0.022325       0.026731      -0.004651      -0.110407      -0.016130      -0.068514       0.006274       0.062240              9.541080      14.337352      -1.421296      -1.090499       4.561654       0.065841       9.724234           0.000002
          231              C       8.185320      13.293512      20.014852       0.571049      23.529674 0.26902524E+03  0.56777803E+04                                 7.631761                            5.865585      -0.186892       1.990731                    0.999063      22.950185      65.028110       0.605145       0.479580      -1.014953       0.037918       0.017013      -0.035745       0.054817       0.045646       0.074927       0.044479       0.045276       0.085612      -0.065367      -0.054464       0.119831              8.817871      10.416370      -1.245726      -3.984327       7.316126      -1.271189       8.721115          -0.000000
          232              C       8.301852      13.378147      23.029153       0.596570      24.239338 0.25902633E+03  0.54031157E+04                                 7.703547                            5.702249      -0.177954       1.989259                    0.999138      22.534401      63.014477       0.623772       0.470739      -1.021972       0.026025      -0.020322       0.023575       0.040571      -0.043487      -0.054162       0.065675      -0.079104       0.050563      -0.079165      -0.039252       0.118417              9.038229      11.675825       0.564151       2.758078       6.188862      -2.599050       9.250001          -0.000000
          233              C      11.524032       1.193504      24.391973       0.080635      24.765326 0.32764007E+03  0.71943511E+04                                 7.416857                            6.090813       0.238024       2.090646                    0.999848      25.964233      72.711347       0.656941       0.424605      -1.056469       0.030470      -0.049692       0.016698       0.060635      -0.046039       0.003426      -0.001178       0.005353       0.119655      -0.066080       0.025422       0.040658              7.901960       8.785142       1.517268       1.495711       9.021993      -1.292231       5.898745           0.000003
          234              C      12.504024       2.101542      24.383646      -0.103551      28.641670 0.39177401E+03  0.89707510E+04                                 8.149968                            6.641463       0.249397       2.084040                    0.999495      27.619327      78.267790       0.633563       0.422205      -1.060921       0.025347      -0.003942       0.000447       0.025656      -0.002449      -0.002070       0.000271       0.001874       0.035107      -0.008519      -0.003454       0.011974              8.773881       9.761241       0.792498       1.510310      10.529579      -1.697947       6.030822           0.000002
          235              C      13.703040       1.794560      25.002605       0.027304      26.125277 0.36548722E+03  0.82466698E+04                                 7.787071                            6.502579       0.163955       2.075463                    0.999076      26.447206      75.045759       0.625705       0.433841      -1.050939      -0.011442      -0.014989      -0.016606       0.025127      -0.005754      -0.019301       0.021200      -0.012390       0.079495      -0.026767      -0.016326       0.043093              8.286150      10.086086       0.215519       1.470651       8.918372      -1.872155       5.853991           0.000001
          236              C      13.832208       0.591014      25.646544      -0.120417      30.091925 0.42783653E+03  0.10025380E+05                                 8.471762                            6.962008       0.195516       2.059751                    0.998671      28.425509      81.776012       0.615263       0.424837      -1.058130       0.001029       0.008961      -0.013004       0.015826       0.005146       0.000631      -0.001394       0.010639       0.021008      -0.011032       0.003899       0.007134              9.174507      11.648599       0.560119       1.700643       9.353654      -1.929251       6.521269           0.000003
          237              C      12.765168      14.069576      25.604910       0.093041      24.783279 0.32846755E+03  0.72238467E+04                                 7.438483                            6.101553       0.246778       2.091732                    0.999694      26.046269      73.222444       0.655255       0.425030      -1.055214      -0.031710       0.033789      -0.026981       0.053621      -0.042737      -0.010973       0.003138      -0.045868       0.113649      -0.068022       0.024591       0.043431              7.980888       9.894447       1.190054       1.430287       8.010752      -1.705940       6.037464           0.000002
          238              C      11.215152       5.910140      15.349068       0.077447      28.735648 0.35722296E+03  0.80346240E+04                                 8.339842                            6.414288       0.028951       2.022801                    0.999411      26.613053      76.024545       0.630509       0.431906      -1.049445      -0.026415      -0.033671       0.041596       0.059680      -0.004938      -0.001803      -0.028763       0.048857      -0.075334      -0.048244       0.010741       0.037503              9.569972       4.540284       0.795281      -0.273911      13.068103       0.723844      11.101528           0.000002
          239              C      11.164608       4.933245      14.385935      -0.155612      34.583248 0.44040006E+03  0.10401260E+05                                 9.249584                            7.005260       0.174143       2.030877                    0.999551      29.560378      85.551554       0.620633       0.417862      -1.061851      -0.009344      -0.017984       0.011613       0.023358      -0.006769       0.000023      -0.009934       0.032457       0.001811      -0.022082       0.004528       0.017554             10.748068       4.912711       1.614509      -0.473313      15.381244       0.923291      11.950248           0.000000
          240              C      11.008764       3.590554      14.755090       0.015511      37.195438 0.43532801E+03  0.10177752E+05                                 9.730917                            6.988980      -0.080236       1.985335                    0.999143      26.976612      75.862729       0.622628       0.420768      -1.067718       0.002116       0.026498       0.015975       0.031013      -0.013561      -0.021936      -0.006232       0.087218      -0.078528      -0.041049      -0.022555       0.063604             11.812277       5.196955       2.247987       0.688841      16.260612       1.893599      13.979264          -0.000002
          241              C      11.041056       3.299350      16.104031      -0.056822      39.684838 0.45310701E+03  0.10695952E+05                                10.096726                            7.097655      -0.100787       1.970275                    0.998982      27.633067      77.988510       0.622339       0.416927      -1.070569       0.003522       0.017772      -0.012471       0.021995      -0.012688      -0.008395       0.002039       0.084996      -0.061967      -0.034075      -0.021574       0.055649             12.492370       5.130591       1.377156       0.097486      19.275543      -1.013895      13.070975          -0.000001
          242              C      11.137932       4.323583      17.014428       0.060390      28.642891 0.34599338E+03  0.77205593E+04                                 8.268604                            6.303656       0.113077       2.048882                    0.999477      26.632019      75.790489       0.637348       0.430674      -1.050140       0.000207       0.035820      -0.028966       0.046066      -0.010903      -0.000210      -0.032739       0.107879      -0.056340      -0.067488       0.002941       0.064547              9.534762       4.399634       0.817507       0.323620      14.505959       1.297658       9.698693           0.000001
          243              C      10.725156       2.521851      13.725342       0.587966      24.897452 0.26499247E+03  0.55583993E+04                                 7.821675                            5.768056      -0.163924       1.995010                    0.999172      22.673160      63.552062       0.620202       0.470822      -1.022060       0.012718      -0.031086      -0.040443       0.052571      -0.074133       0.034901      -0.055553       0.010210      -0.095077      -0.074149      -0.043272       0.117421              9.163226       6.698544       2.712995      -1.569942       9.410062       2.241490      11.381072          -0.000002
          244              C      10.966644       1.877761      16.620293       0.577080      23.689483 0.27039772E+03  0.57137274E+04                                 7.672356                            5.869898      -0.214415       1.977946                    0.999236      23.000470      65.199874       0.606597       0.477848      -1.015922      -0.014879      -0.035310       0.027753       0.047312       0.034171       0.073423       0.038468       0.026377       0.164039      -0.066912      -0.050786       0.117698              9.003217       6.832409       0.032956      -1.842262      13.249940      -2.891791       6.927301          -0.000001
          245              C       2.412072       0.464778       7.163824       0.110706      27.437670 0.32636674E+03  0.71651364E+04                                 8.037725                            6.097754       0.083262       2.051466                    0.999465      25.652126      72.018588       0.653014       0.427233      -1.053998      -0.021216       0.005325       0.049080       0.053734       0.006561      -0.026601       0.000445      -0.089104      -0.073354      -0.055527      -0.001762       0.057289              9.234224      12.600012      -0.745204       0.829315       4.084668       0.071742      11.017991           0.000003
          246              C       1.300104       0.613966       6.403309      -0.161172      34.296184 0.43472049E+03  0.10240630E+05                                 9.211541                            6.978357       0.149480       2.026682                    0.999279      29.485197      85.408164       0.618959       0.420076      -1.059747      -0.013816      -0.002145       0.011071       0.017834       0.003613      -0.003432      -0.001102      -0.035257       0.004240      -0.019232       0.001811       0.017421             10.627867      15.261232      -1.233732       0.872159       4.684121       0.365913      11.938247           0.000003
          247              C       0.053352       0.800451       7.013941       0.040512      38.044412 0.44045236E+03  0.10333822E+05                                 9.915477                            7.060257      -0.177794       1.953901                    0.998927      26.939644      76.038439       0.615135       0.424398      -1.064799       0.029469      -0.018175       0.022134       0.041093       0.020236      -0.008813       0.009649      -0.109891      -0.107390      -0.049074      -0.027943       0.077017             12.094909      16.618548      -1.566414       2.521005       5.028650       0.068728      14.637530          -0.000000
          248              C       0.016848       0.863569       8.398966      -0.071188      38.937875 0.44148542E+03  0.10348946E+05                                 9.940670                            6.992736       0.011737       2.012700                    0.999096      27.419527      76.989356       0.629096       0.415345      -1.072125       0.010276      -0.007544      -0.020268       0.023943       0.008173       0.001836       0.012758      -0.063721      -0.064742      -0.024058      -0.022077       0.046135             12.178364      17.520765      -1.433801      -0.965829       5.028991       0.366086      13.985336          -0.000001
          249              C       1.162512       0.705774       9.115070       0.054733      29.053713 0.35633288E+03  0.79945295E+04                                 8.301018                            6.362215       0.143514       2.051363                    0.999711      26.800029      75.993564       0.640880       0.425983      -1.055060       0.039206      -0.016408      -0.036053       0.055733       0.022325      -0.026731       0.004651      -0.110407      -0.016130      -0.068514       0.006274       0.062240              9.541080      14.337354      -1.421295       1.090499       4.561654      -0.065842       9.724234           0.000002
          250              C      12.874680       1.051489       6.136852       0.571049      23.529659 0.26902503E+03  0.56777749E+04                                 7.631758                            5.865583      -0.186892       1.990732                    0.999063      22.950184      65.028108       0.605145       0.479580      -1.014953      -0.037918      -0.017013      -0.035745       0.054817       0.045646      -0.074927      -0.044479       0.045276       0.085612      -0.065367      -0.054464       0.119831              8.817867      10.416366      -1.245729       3.984324       7.316125       1.271186       8.721109          -0.000000
          251              C      12.758148       0.966853       9.151153       0.596570      24.239337 0.25902633E+03  0.54031155E+04                                 7.703547                            5.702249      -0.177955       1.989259                    0.999138      22.534401      63.014480       0.623772       0.470739      -1.021972      -0.026025       0.020322       0.023575       0.040571      -0.043487       0.054162      -0.065675      -0.079104       0.050563      -0.079165      -0.039252       0.118417              9.038229      11.675826       0.564152      -2.758079       6.188862       2.599049       9.250000          -0.000000
          252              C       9.535968      13.151496      10.513973       0.080635      24.765328 0.32764023E+03  0.71943554E+04                                 7.416857                            6.090815       0.238024       2.090646                    0.999848      25.964234      72.711349       0.656941       0.424605      -1.056469      -0.030470       0.049692       0.016698       0.060635      -0.046039      -0.003426       0.001178       0.005353       0.119655      -0.066080       0.025422       0.040658              7.901960       8.785145       1.517271      -1.495712       9.021991       1.292227       5.898745           0.000003
          253              C       8.555976      12.243458      10.505646      -0.103551      28.641674 0.39177408E+03  0.89707528E+04                                 8.149969                            6.641463       0.249397       2.084040                    0.999495      27.619327      78.267789       0.633563       0.422205      -1.060921      -0.025347       0.003942       0.000447       0.025656      -0.002449       0.002069      -0.000271       0.001874       0.035107      -0.008519      -0.003454       0.011974              8.773882       9.761241       0.792494      -1.510311      10.529582       1.697948       6.030823           0.000003
          254              C       7.356960      12.550441      11.124605       0.027304      26.125274 0.36548705E+03  0.82466650E+04                                 7.787070                            6.502577       0.163955       2.075463                    0.999076      26.447206      75.045758       0.625705       0.433841      -1.050939       0.011441       0.014989      -0.016606       0.025127      -0.005754       0.019301      -0.021200      -0.012390       0.079495      -0.026767      -0.016326       0.043094              8.286149      10.086082       0.215516      -1.470650       8.918374       1.872158       5.853992           0.000002
          255              C       7.227792      13.753986      11.768544      -0.120417      30.091924 0.42783635E+03  0.10025375E+05                                 8.471762                            6.962006       0.195516       2.059752                    0.998671      28.425508      81.776008       0.615263       0.424837      -1.058130      -0.001029      -0.008961      -0.013004       0.015826       0.005146      -0.000631       0.001394       0.010639       0.021008      -0.011032       0.003899       0.007134              9.174507      11.648596       0.560116      -1.700643       9.353658       1.929254       6.521269           0.000003
          256              C       8.294832       0.275424      11.726910       0.093041      24.783275 0.32846747E+03  0.72238447E+04                                 7.438482                            6.101553       0.246778       2.091732                    0.999694      26.046268      73.222443       0.655255       0.425030      -1.055214       0.031710      -0.033789      -0.026981       0.053621      -0.042737       0.010973      -0.003138      -0.045868       0.113649      -0.068022       0.024591       0.043431              7.980887       9.894449       1.190057      -1.430287       8.010750       1.705938       6.037463           0.000002
          257              N       9.875736      12.781395      16.659151      -0.212136      35.791636 0.49298587E+03  0.11732225E+05                                 9.011681                            7.132839       0.089879       2.060585                    0.998848      27.254554      74.030412       0.665026       0.387010      -1.104919       0.017672      -0.106639      -0.101693       0.148410       0.008947      -0.000404      -0.059714       0.013439      -0.007453      -0.064235       0.007600       0.056635             10.319798       5.050952      -0.417715       0.633109      13.949288      -0.013623      11.959155           0.000002
          258              N       4.640220       7.676010       8.512765      -0.218973      36.022960 0.49738268E+03  0.11826163E+05                                 9.004800                            7.123181       0.118709       2.071564                    0.998771      27.067834      72.743895       0.673386       0.382550      -1.111592       0.123297       0.012103      -0.078967       0.146917       0.006055       0.059069       0.004451      -0.023583       0.050544      -0.063667       0.002552       0.061115             10.331664      13.557297       1.088596      -0.582500       4.934574      -0.029679      12.503119           0.000002
          259              N      11.625120       7.179672      11.107951      -0.254399      35.147014 0.52037618E+03  0.12520343E+05                                 8.765476                            7.262305       0.191823       2.073265                    0.999520      27.984009      75.789004       0.669799       0.380069      -1.112790       0.115964      -0.103753      -0.000611       0.155604       0.050249       0.009316       0.025139      -0.011521       0.036009      -0.058074      -0.000212       0.058286              9.471456      10.951511      -1.232276       2.014363       9.929412       2.045424       7.533445           0.000003
          260              N      11.184264       1.563605       2.781151      -0.212136      35.791629 0.49298583E+03  0.11732223E+05                                 9.011680                            7.132839       0.089879       2.060585                    0.998848      27.254553      74.030409       0.665026       0.387010      -1.104919      -0.017672       0.106639      -0.101693       0.148410       0.008947       0.000404       0.059714       0.013439      -0.007453      -0.064235       0.007600       0.056635             10.319797       5.050952      -0.417715      -0.633109      13.949288       0.013623      11.959151           0.000002
          261              N       2.379780       6.668991      22.390765      -0.218973      36.022961 0.49738272E+03  0.11826165E+05                                 9.004800                            7.123181       0.118709       2.071564                    0.998771      27.067835      72.743897       0.673386       0.382550      -1.111592      -0.123298      -0.012103      -0.078967       0.146917       0.006055      -0.059069      -0.004451      -0.023583       0.050544      -0.063667       0.002552       0.061115             10.331663      13.557296       1.088598       0.582502       4.934575       0.029681      12.503119           0.000002
          262              N       9.434880       7.165328      24.985951      -0.254399      35.147012 0.52037610E+03  0.12520341E+05                                 8.765475                            7.262305       0.191824       2.073265                    0.999520      27.984007      75.788997       0.669799       0.380069      -1.112790      -0.115964       0.103753      -0.000611       0.155604       0.050249      -0.009316      -0.025139      -0.011521       0.036009      -0.058074      -0.000212       0.058286              9.471456      10.951511      -1.232274      -2.014363       9.929412      -2.045425       7.533445           0.000003
          263              N       4.164264       5.608895      24.974849      -0.212136      35.791625 0.49298582E+03  0.11732223E+05                                 9.011679                            7.132839       0.089879       2.060585                    0.998848      27.254553      74.030407       0.665026       0.387010      -1.104919      -0.017672      -0.106639       0.101693       0.148411      -0.008947      -0.000404       0.059714       0.013439      -0.007453      -0.064235       0.007600       0.056635             10.319795       5.050951       0.417714       0.633109      13.949284       0.013623      11.959150           0.000002
          264              N       9.399780       0.503510       5.365235      -0.218973      36.022958 0.49738266E+03  0.11826163E+05                                 9.004800                            7.123180       0.118709       2.071564                    0.998771      27.067834      72.743893       0.673386       0.382550      -1.111592      -0.123297       0.012103       0.078967       0.146917      -0.006055       0.059069      -0.004451      -0.023583       0.050544      -0.063667       0.002552       0.061115             10.331663      13.557297      -1.088596      -0.582500       4.934574       0.029679      12.503118           0.000002
          265              N       2.414880       0.007173       2.770049      -0.254399      35.147016 0.52037632E+03  0.12520347E+05                                 8.765476                            7.262306       0.191824       2.073265                    0.999520      27.984007      75.788996       0.669799       0.380069      -1.112790      -0.115964      -0.103753       0.000611       0.155604      -0.050249       0.009316      -0.025139      -0.011521       0.036009      -0.058074      -0.000212       0.058286              9.471457      10.951518       1.232281       2.014364       9.929409      -2.045420       7.533444           0.000003
          266              N       2.855736       8.736105      11.096849      -0.212136      35.791630 0.49298585E+03  0.11732224E+05                                 9.011680                            7.132839       0.089879       2.060585                    0.998848      27.254554      74.030410       0.665026       0.387010      -1.104919       0.017672       0.106639       0.101693       0.148411      -0.008947       0.000404      -0.059714       0.013439      -0.007453      -0.064235       0.007600       0.056635             10.319796       5.050952       0.417715      -0.633109      13.949286      -0.013622      11.959151           0.000002
          267              N      11.660220      13.841491      19.243235      -0.218973      36.022959 0.49738268E+03  0.11826163E+05                                 9.004800                            7.123180       0.118709       2.071564                    0.998771      27.067834      72.743893       0.673386       0.382550      -1.111592       0.123298      -0.012103       0.078967       0.146917      -0.006055      -0.059069       0.004451      -0.023583       0.050544      -0.063667       0.002552       0.061115             10.331663      13.557296      -1.088598       0.582502       4.934575      -0.029681      12.503119           0.000002
          268              N       4.605120      -0.007172      16.648049      -0.254399      35.147012 0.52037611E+03  0.12520341E+05                                 8.765476                            7.262305       0.191824       2.073265                    0.999520      27.984007      75.788998       0.669799       0.380069      -1.112790       0.115964       0.103753       0.000611       0.155604      -0.050249      -0.009316       0.025139      -0.011521       0.036009      -0.058074      -0.000212       0.058286              9.471456      10.951511       1.232276      -2.014362       9.929413       2.045425       7.533445           0.000003
          269              N       4.164264       1.563605      11.096849      -0.212136      35.791627 0.49298579E+03  0.11732222E+05                                 9.011680                            7.132838       0.089879       2.060585                    0.998848      27.254552      74.030404       0.665026       0.387010      -1.104919      -0.017672       0.106639       0.101693       0.148410       0.008947      -0.000404      -0.059714       0.013439      -0.007453      -0.064235       0.007600       0.056635             10.319796       5.050952      -0.417715       0.633109      13.949287      -0.013623      11.959150           0.000002
          270              N       9.399780       6.668991      19.243235      -0.218973      36.022957 0.49738265E+03  0.11826163E+05                                 9.004800                            7.123180       0.118709       2.071564                    0.998771      27.067833      72.743891       0.673386       0.382550      -1.111592      -0.123298      -0.012103       0.078967       0.146917       0.006055       0.059069       0.004451      -0.023583       0.050544      -0.063667       0.002552       0.061115             10.331663      13.557296       1.088598      -0.582502       4.934575      -0.029681      12.503118           0.000002
          271              N       2.414880       7.165328      16.648049      -0.254399      35.147012 0.52037610E+03  0.12520341E+05                                 8.765475                            7.262305       0.191823       2.073265                    0.999520      27.984007      75.788998       0.669799       0.380069      -1.112790      -0.115964       0.103753       0.000611       0.155604       0.050249       0.009316       0.025139      -0.011521       0.036009      -0.058074      -0.000212       0.058286              9.471456      10.951511      -1.232275       2.014363       9.929412       2.045425       7.533445           0.000003
          272              N       2.855736      12.781395      24.974849      -0.212136      35.791634 0.49298583E+03  0.11732223E+05                                 9.011681                            7.132839       0.089879       2.060585                    0.998848      27.254553      74.030408       0.665026       0.387010      -1.104919       0.017672      -0.106639       0.101693       0.148411       0.008947       0.000404       0.059714       0.013439      -0.007453      -0.064235       0.007600       0.056635             10.319798       5.050952      -0.417715      -0.633109      13.949287       0.013623      11.959154           0.000002
          273              N      11.660220       7.676010       5.365235      -0.218973      36.022955 0.49738260E+03  0.11826161E+05                                 9.004799                            7.123180       0.118709       2.071564                    0.998771      27.067832      72.743888       0.673386       0.382550      -1.111592       0.123297       0.012103       0.078967       0.146917       0.006055      -0.059069      -0.004451      -0.023583       0.050544      -0.063667       0.002552       0.061115             10.331663      13.557296       1.088596       0.582500       4.934574       0.029679      12.503118           0.000002
          274              N       4.605120       7.179672       2.770049      -0.254399      35.147010 0.52037611E+03  0.12520341E+05                                 8.765475                            7.262305       0.191823       2.073265                    0.999520      27.984007      75.788999       0.669799       0.380069      -1.112790       0.115964      -0.103753       0.000611       0.155604       0.050249      -0.009316      -0.025139      -0.011521       0.036009      -0.058074      -0.000212       0.058286              9.471456      10.951511      -1.232276      -2.014363       9.929412      -2.045424       7.533445           0.000003
          275              N       9.875736       8.736105       2.781151      -0.212136      35.791625 0.49298578E+03  0.11732222E+05                                 9.011679                            7.132838       0.089879       2.060585                    0.998848      27.254552      74.030403       0.665026       0.387010      -1.104919       0.017672       0.106639      -0.101693       0.148411      -0.008947      -0.000404       0.059714       0.013439      -0.007453      -0.064235       0.007600       0.056635             10.319795       5.050952       0.417715       0.633109      13.949285       0.013623      11.959150           0.000002
          276              N       4.640220      13.841491      22.390765      -0.218973      36.022957 0.49738264E+03  0.11826162E+05                                 9.004799                            7.123180       0.118709       2.071564                    0.998771      27.067833      72.743889       0.673386       0.382550      -1.111592       0.123297      -0.012103      -0.078967       0.146917      -0.006055       0.059069      -0.004451      -0.023583       0.050544      -0.063667       0.002552       0.061115             10.331663      13.557295      -1.088598      -0.582502       4.934575       0.029681      12.503118           0.000002
          277              N      11.625120      -0.007172      24.985951      -0.254399      35.147012 0.52037610E+03  0.12520341E+05                                 8.765475                            7.262305       0.191823       2.073265                    0.999520      27.984007      75.788997       0.669799       0.380069      -1.112790       0.115964       0.103753      -0.000611       0.155604      -0.050249       0.009316      -0.025139      -0.011521       0.036009      -0.058074      -0.000212       0.058286              9.471456      10.951511       1.232276       2.014362       9.929413      -2.045425       7.533445           0.000003
          278              N      11.184264       5.608895      16.659151      -0.212136      35.791623 0.49298578E+03  0.11732222E+05                                 9.011679                            7.132838       0.089879       2.060585                    0.998848      27.254552      74.030405       0.665026       0.387010      -1.104919      -0.017672      -0.106639      -0.101693       0.148411      -0.008947       0.000404      -0.059714       0.013439      -0.007453      -0.064235       0.007600       0.056635             10.319795       5.050951       0.417715      -0.633109      13.949284      -0.013623      11.959150           0.000002
          279              N       2.379780       0.503510       8.512765      -0.218973      36.022956 0.49738262E+03  0.11826162E+05                                 9.004799                            7.123180       0.118709       2.071564                    0.998771      27.067833      72.743889       0.673386       0.382550      -1.111592      -0.123297       0.012103      -0.078967       0.146917      -0.006055      -0.059069       0.004451      -0.023583       0.050544      -0.063667       0.002552       0.061115             10.331662      13.557296      -1.088596       0.582500       4.934574      -0.029679      12.503117           0.000002
          280              N       9.434880       0.007173      11.107951      -0.254399      35.147016 0.52037632E+03  0.12520347E+05                                 8.765476                            7.262306       0.191824       2.073265                    0.999520      27.984007      75.788997       0.669799       0.380069      -1.112790      -0.115964      -0.103753      -0.000611       0.155604      -0.050249      -0.009316       0.025139      -0.011521       0.036009      -0.058074      -0.000212       0.058286              9.471457      10.951518       1.232281      -2.014364       9.929409       2.045420       7.533444           0.000003
          281              O       9.687600       9.767511      12.631756      -0.547924      35.328427 0.48906059E+03  0.11465147E+05                                 8.462271                            6.758418       0.561984       2.233493                    0.998087      27.158767      70.165748       0.745986       0.350234      -1.147710       0.001047      -0.009661       0.031006       0.032493       0.035851       0.032369       0.017771       0.018857       0.160366      -0.064123      -0.010330       0.074453              9.663195       6.530200      -0.537214       3.363734       7.206311       2.097597      15.253074          -0.000003
          282              O      11.240424       8.886728      14.011229      -0.553392      33.596806 0.50873882E+03  0.12031518E+05                                 8.214273                            6.949573       0.818957       2.314618                    0.997306      27.324593      70.651809       0.727492       0.356002      -1.144283      -0.011541      -0.004808       0.019943       0.023538      -0.001602      -0.021966      -0.075399       0.026689      -0.209913      -0.114830       0.045978       0.068851              9.112744       8.968977      -4.548907       0.684786      10.878157      -0.788531       7.491099          -0.000001
          283              O      11.035440       8.837955      17.458524      -0.540033      32.894275 0.49810704E+03  0.11750175E+05                                 8.108524                            6.864358       0.460947       2.210885                    0.996327      27.037561      70.448154       0.731941       0.354739      -1.142168      -0.025093      -0.023822       0.001107       0.034618      -0.056791       0.031952      -0.025306       0.046277       0.078268      -0.074483      -0.004848       0.079331              9.057189       8.476478      -2.297198       2.876450      10.198960      -3.481734       8.496128           0.000001
          284              O       9.249552       8.231161      16.253914      -0.561734      28.524353 0.46776878E+03  0.10870169E+05                                 7.304346                            6.652222       0.673931       2.254626                    0.997974      27.680100      71.748340       0.742964       0.354759      -1.141347       0.016750      -0.005436       0.003317       0.017919       0.056084      -0.061822       0.065370       0.026376       0.034860      -0.123176       0.049903       0.073273              7.642959       7.481994       2.569748       0.343765       9.582908      -0.283348       5.863975          -0.000005
          285              O       8.433828       7.219839       5.362459      -0.556644      34.913000 0.52377472E+03  0.12530169E+05                                 8.484186                            7.068642       0.309327       2.150612                    0.995938      27.690045      73.003919       0.715706       0.357733      -1.138105       0.032546       0.015739       0.017393       0.040118      -0.060304      -0.026608       0.048658      -0.026199       0.018919      -0.066818      -0.026300       0.093118              9.556966       9.693139      -1.561521      -4.001470       7.843281       3.652301      11.134477           0.000000
          286              O       8.835372       9.238180       6.253427      -0.535334      26.722891 0.42749283E+03  0.97018993E+04                                 6.923344                            6.313058       0.779770       2.295582                    0.998608      26.971508      68.829182       0.771963       0.349608      -1.146851       0.011999      -0.018857       0.002345       0.022474       0.028412       0.079771      -0.055038      -0.030889      -0.039906      -0.116516       0.038534       0.077982              7.138602       7.302750       2.340105      -0.761559       8.275927      -0.105243       5.837129          -0.000000
          287              O       9.242532       7.399151       8.779223      -0.572863      32.538704 0.49633862E+03  0.11674420E+05                                 8.015985                            6.838686       0.714100       2.272170                    0.997006      27.658859      71.488365       0.736971       0.353345      -1.145608      -0.006110       0.003007      -0.041776       0.042327      -0.047926      -0.079713      -0.045824      -0.018222      -0.075174      -0.122073       0.049705       0.072369              8.778129      12.201616      -3.279203      -0.988398       6.593952       0.825923       7.538820          -0.000001
          288              O       8.365032       8.908245      10.128164      -0.524641      32.517753 0.45291585E+03  0.10393818E+05                                 7.954201                            6.461649       0.763277       2.316242                    0.998566      26.228134      66.579063       0.772055       0.345701      -1.153905      -0.005980      -0.005159      -0.020925       0.022365       0.030777       0.027895       0.011169      -0.049046       0.117678      -0.063227       0.006970       0.056256              8.998760       7.609433       0.585172       3.113220       7.993791       3.713656      11.393056           0.000000
          289              O      11.372400       4.577490      26.509756      -0.547924      35.328434 0.48906058E+03  0.11465146E+05                                 8.462272                            6.758418       0.561984       2.233493                    0.998087      27.158768      70.165752       0.745986       0.350234      -1.147710      -0.001047       0.009661       0.031006       0.032493       0.035851      -0.032369      -0.017771       0.018857       0.160366      -0.064123      -0.010330       0.074453              9.663198       6.530199      -0.537212      -3.363733       7.206312      -2.097604      15.253082          -0.000003
          290              O       9.819576       5.458273       0.133229      -0.553392      33.596814 0.50873908E+03  0.12031525E+05                                 8.214274                            6.949575       0.818957       2.314618                    0.997306      27.324593      70.651808       0.727491       0.356002      -1.144283       0.011541       0.004808       0.019943       0.023538      -0.001602       0.021966       0.075399       0.026689      -0.209913      -0.114830       0.045978       0.068851              9.112746       8.968977      -4.548907      -0.684784      10.878162       0.788531       7.491100          -0.000001
          291              O      10.024560       5.507046       3.580524      -0.540033      32.894276 0.49810696E+03  0.11750173E+05                                 8.108524                            6.864357       0.460948       2.210885                    0.996327      27.037561      70.448150       0.731941       0.354739      -1.142169       0.025093       0.023822       0.001107       0.034618      -0.056790      -0.031952       0.025306       0.046276       0.078267      -0.074483      -0.004848       0.079331              9.057189       8.476476      -2.297200      -2.876449      10.198963       3.481737       8.496129           0.000001
          292              O      11.810448       6.113839       2.375914      -0.561734      28.524359 0.46776901E+03  0.10870176E+05                                 7.304347                            6.652224       0.673930       2.254626                    0.997974      27.680103      71.748356       0.742963       0.354759      -1.141347      -0.016750       0.005436       0.003317       0.017919       0.056084       0.061823      -0.065370       0.026376       0.034861      -0.123177       0.049903       0.073273              7.642960       7.481996       2.569748      -0.343765       9.582909       0.283349       5.863977          -0.000005
          293              O      12.626172       7.125162      19.240459      -0.556644      34.912998 0.52377472E+03  0.12530169E+05                                 8.484185                            7.068642       0.309326       2.150612                    0.995938      27.690045      73.003919       0.715706       0.357733      -1.138105      -0.032546      -0.015739       0.017393       0.040118      -0.060304       0.026608      -0.048658      -0.026199       0.018919      -0.066818      -0.026300       0.093118              9.556965       9.693139      -1.561520       4.001469       7.843281      -3.652300      11.134475           0.000000
          294              O      12.224628       5.106820      20.131427      -0.535334      26.722901 0.42749317E+03  0.97019089E+04                                 6.923347                            6.313060       0.779770       2.295582                    0.998608      26.971508      68.829184       0.771962       0.349608      -1.146851      -0.011999       0.018857       0.002345       0.022474       0.028412      -0.079771       0.055038      -0.030889      -0.039906      -0.116516       0.038534       0.077982              7.138604       7.302751       2.340105       0.761560       8.275929       0.105244       5.837132          -0.000000
          295              O      11.817468       6.945849      22.657223      -0.572863      32.538701 0.49633856E+03  0.11674419E+05                                 8.015984                            6.838686       0.714100       2.272170                    0.997006      27.658858      71.488361       0.736971       0.353345      -1.145608       0.006110      -0.003007      -0.041776       0.042327      -0.047926       0.079713       0.045824      -0.018222      -0.075174      -0.122073       0.049705       0.072369              8.778128      12.201614      -3.279203       0.988398       6.593952      -0.825923       7.538820          -0.000001
          296              O      12.694968       5.436755      24.006164      -0.524641      32.517755 0.45291587E+03  0.10393819E+05                                 7.954201                            6.461649       0.763277       2.316242                    0.998566      26.228135      66.579065       0.772055       0.345701      -1.153905       0.005980       0.005159      -0.020925       0.022365       0.030777      -0.027895      -0.011169      -0.049046       0.117678      -0.063227       0.006970       0.056256              8.998760       7.609433       0.585172      -3.113220       7.993792      -3.713657      11.393057          -0.000000
          297              O       4.352400       2.595011       1.246244      -0.547924      35.328430 0.48906066E+03  0.11465149E+05                                 8.462271                            6.758419       0.561984       2.233493                    0.998087      27.158768      70.165753       0.745986       0.350234      -1.147710      -0.001047      -0.009661      -0.031006       0.032493      -0.035851       0.032369      -0.017771       0.018857       0.160366      -0.064123      -0.010330       0.074453              9.663196       6.530200       0.537214       3.363733       7.206312      -2.097598      15.253074          -0.000003
          298              O       2.799576       1.714228      27.622771      -0.553392      33.596807 0.50873882E+03  0.12031518E+05                                 8.214273                            6.949573       0.818957       2.314618                    0.997306      27.324592      70.651808       0.727492       0.356002      -1.144283       0.011541      -0.004808      -0.019943       0.023538       0.001602      -0.021966       0.075399       0.026689      -0.209913      -0.114830       0.045978       0.068851              9.112745       8.968978       4.548907       0.684786      10.878158       0.788531       7.491099          -0.000001
          299              O       3.004560       1.665455      24.175476      -0.540033      32.894271 0.49810696E+03  0.11750173E+05                                 8.108523                            6.864357       0.460948       2.210885                    0.996327      27.037560      70.448148       0.731941       0.354739      -1.142169       0.025093      -0.023822      -0.001107       0.034618       0.056790       0.031952       0.025306       0.046276       0.078268      -0.074483      -0.004848       0.079331              9.057188       8.476477       2.297198       2.876449      10.198959       3.481733       8.496128           0.000001
          300              O       4.790448       1.058661      25.380086      -0.561734      28.524361 0.46776895E+03  0.10870174E+05                                 7.304347                            6.652224       0.673930       2.254626                    0.997974      27.680102      71.748351       0.742963       0.354759      -1.141347      -0.016750      -0.005436      -0.003317       0.017919      -0.056084      -0.061823      -0.065370       0.026376       0.034860      -0.123177       0.049903       0.073273              7.642961       7.481996      -2.569749       0.343765       9.582911       0.283348       5.863977          -0.000005
          301              O       5.606172       0.047339       8.515541      -0.556644      34.913001 0.52377476E+03  0.12530170E+05                                 8.484186                            7.068643       0.309326       2.150612                    0.995938      27.690046      73.003922       0.715706       0.357733      -1.138105      -0.032546       0.015739      -0.017393       0.040118       0.060304      -0.026608      -0.048658      -0.026199       0.018919      -0.066818      -0.026300       0.093118              9.556966       9.693140       1.561520      -4.001470       7.843281      -3.652300      11.134477           0.000000
          302              O       5.204628       2.065680       7.624573      -0.535334      26.722890 0.42749280E+03  0.97018987E+04                                 6.923344                            6.313057       0.779770       2.295582                    0.998608      26.971508      68.829181       0.771963       0.349608      -1.146851      -0.011999      -0.018857      -0.002345       0.022474      -0.028412       0.079771       0.055038      -0.030889      -0.039906      -0.116516       0.038534       0.077982              7.138602       7.302750      -2.340105      -0.761559       8.275926       0.105243       5.837129          -0.000000
          303              O       4.797468       0.226651       5.098777      -0.572863      32.538707 0.49633865E+03  0.11674421E+05                                 8.015985                            6.838687       0.714100       2.272169                    0.997006      27.658860      71.488368       0.736971       0.353345      -1.145608       0.006110       0.003007       0.041776       0.042328       0.047926      -0.079713       0.045824      -0.018222      -0.075174      -0.122073       0.049705       0.072369              8.778130      12.201617       3.279203      -0.988398       6.593952      -0.825922       7.538820          -0.000001
          304              O       5.674968       1.735745       3.749836      -0.524641      32.517753 0.45291584E+03  0.10393818E+05                                 7.954201                            6.461649       0.763277       2.316242                    0.998566      26.228134      66.579063       0.772055       0.345701      -1.153905       0.005980      -0.005159       0.020925       0.022365      -0.030777       0.027895      -0.011169      -0.049046       0.117678      -0.063227       0.006970       0.056256              8.998760       7.609434      -0.585172       3.113220       7.993791      -3.713656      11.393056           0.000000
          305              O       2.667600      11.749990      15.124244      -0.547924      35.328438 0.48906064E+03  0.11465148E+05                                 8.462272                            6.758418       0.561984       2.233493                    0.998087      27.158770      70.165758       0.745986       0.350234      -1.147710       0.001047       0.009661      -0.031006       0.032493      -0.035851      -0.032369       0.017771       0.018857       0.160366      -0.064123      -0.010330       0.074453              9.663198       6.530200       0.537212      -3.363734       7.206312       2.097604      15.253083          -0.000003
          306              O       4.220424      12.630773      13.744771      -0.553392      33.596816 0.50873909E+03  0.12031525E+05                                 8.214275                            6.949575       0.818957       2.314618                    0.997306      27.324592      70.651808       0.727491       0.356002      -1.144283      -0.011541       0.004808      -0.019943       0.023538       0.001602       0.021966      -0.075399       0.026689      -0.209913      -0.114830       0.045978       0.068851              9.112747       8.968977       4.548908      -0.684784      10.878164      -0.788531       7.491101          -0.000001
          307              O       4.015440      12.679546      10.297476      -0.540033      32.894271 0.49810693E+03  0.11750172E+05                                 8.108523                            6.864357       0.460948       2.210885                    0.996327      27.037561      70.448151       0.731941       0.354739      -1.142169      -0.025093       0.023822      -0.001107       0.034618       0.056790      -0.031952      -0.025306       0.046276       0.078267      -0.074483      -0.004848       0.079331              9.057187       8.476477       2.297197      -2.876449      10.198958      -3.481733       8.496127           0.000001
          308              O       2.229552      13.286339      11.502086      -0.561734      28.524352 0.46776876E+03  0.10870169E+05                                 7.304345                            6.652222       0.673930       2.254626                    0.997974      27.680105      71.748360       0.742964       0.354759      -1.141347       0.016750       0.005436      -0.003317       0.017919      -0.056084       0.061823       0.065370       0.026376       0.034860      -0.123177       0.049903       0.073273              7.642958       7.481997      -2.569747      -0.343767       9.582902      -0.283348       5.863975          -0.000005
          309              O       1.413828      14.297662      22.393541      -0.556644      34.912997 0.52377472E+03  0.12530169E+05                                 8.484185                            7.068642       0.309327       2.150612                    0.995938      27.690045      73.003919       0.715706       0.357733      -1.138105       0.032546      -0.015739      -0.017393       0.040118       0.060304       0.026608       0.048658      -0.026199       0.018919      -0.066818      -0.026300       0.093118              9.556965       9.693139       1.561520       4.001468       7.843281       3.652300      11.134475          -0.000000
          310              O       1.815372      12.279320      21.502573      -0.535334      26.722897 0.42749309E+03  0.97019067E+04                                 6.923346                            6.313059       0.779770       2.295582                    0.998608      26.971508      68.829180       0.771962       0.349608      -1.146851       0.011999       0.018857      -0.002345       0.022474      -0.028412      -0.079771      -0.055038      -0.030889      -0.039906      -0.116516       0.038534       0.077982              7.138603       7.302750      -2.340104       0.761560       8.275928      -0.105244       5.837131          -0.000000
          311              O       2.222532      14.118349      18.976777      -0.572863      32.538705 0.49633861E+03  0.11674420E+05                                 8.015985                            6.838686       0.714100       2.272170                    0.997006      27.658860      71.488366       0.736971       0.353345      -1.145608      -0.006110      -0.003007       0.041776       0.042327       0.047926       0.079713      -0.045824      -0.018222      -0.075174      -0.122073       0.049705       0.072369              8.778129      12.201615       3.279203       0.988398       6.593952       0.825923       7.538820          -0.000001
          312              O       1.345032      12.609255      17.627836      -0.524641      32.517756 0.45291587E+03  0.10393819E+05                                 7.954202                            6.461649       0.763277       2.316242                    0.998566      26.228134      66.579065       0.772055       0.345701      -1.153905      -0.005980       0.005159       0.020925       0.022365      -0.030777      -0.027895       0.011169      -0.049046       0.117678      -0.063227       0.006970       0.056256              8.998761       7.609434      -0.585172      -3.113221       7.993793       3.713658      11.393058          -0.000000
          313              O       4.352400       4.577490      15.124244      -0.547924      35.328435 0.48906059E+03  0.11465147E+05                                 8.462272                            6.758418       0.561984       2.233493                    0.998087      27.158768      70.165753       0.745986       0.350234      -1.147710      -0.001047       0.009661      -0.031006       0.032493       0.035851       0.032369       0.017771       0.018857       0.160367      -0.064123      -0.010330       0.074453              9.663198       6.530199      -0.537212       3.363733       7.206312       2.097604      15.253083          -0.000003
          314              O       2.799576       5.458273      13.744771      -0.553392      33.596815 0.50873910E+03  0.12031526E+05                                 8.214274                            6.949575       0.818957       2.314618                    0.997306      27.324593      70.651809       0.727491       0.356002      -1.144283       0.011541       0.004808      -0.019943       0.023538      -0.001602      -0.021966      -0.075399       0.026689      -0.209913      -0.114830       0.045978       0.068851              9.112747       8.968977      -4.548908       0.684784      10.878162      -0.788531       7.491101          -0.000001
          315              O       3.004560       5.507046      10.297476      -0.540033      32.894279 0.49810703E+03  0.11750175E+05                                 8.108525                            6.864357       0.460948       2.210885                    0.996327      27.037562      70.448155       0.731941       0.354739      -1.142169       0.025093       0.023822      -0.001107       0.034618      -0.056790       0.031952      -0.025306       0.046276       0.078267      -0.074483      -0.004848       0.079331              9.057190       8.476477      -2.297201       2.876449      10.198964      -3.481738       8.496130           0.000001
          316              O       4.790448       6.113839      11.502086      -0.561734      28.524360 0.46776903E+03  0.10870177E+05                                 7.304347                            6.652224       0.673930       2.254626                    0.997974      27.680104      71.748359       0.742963       0.354759      -1.141347      -0.016750       0.005436      -0.003317       0.017919       0.056084      -0.061822       0.065370       0.026376       0.034860      -0.123177       0.049903       0.073273              7.642961       7.481996       2.569748       0.343765       9.582909      -0.283349       5.863977          -0.000005
          317              O       5.606172       7.125162      22.393541      -0.556644      34.913003 0.52377481E+03  0.12530172E+05                                 8.484186                            7.068643       0.309326       2.150612                    0.995938      27.690046      73.003926       0.715706       0.357733      -1.138105      -0.032546      -0.015739      -0.017393       0.040118      -0.060304      -0.026608       0.048658      -0.026199       0.018919      -0.066818      -0.026300       0.093118              9.556967       9.693140      -1.561520      -4.001469       7.843282       3.652300      11.134477          -0.000000
          318              O       5.204628       5.106820      21.502573      -0.535334      26.722900 0.42749316E+03  0.97019085E+04                                 6.923346                            6.313060       0.779770       2.295582                    0.998608      26.971509      68.829185       0.771962       0.349608      -1.146851      -0.011999       0.018857      -0.002345       0.022474       0.028412       0.079771      -0.055038      -0.030889      -0.039906      -0.116516       0.038534       0.077982              7.138604       7.302751       2.340105      -0.761560       8.275929      -0.105244       5.837132          -0.000000
          319              O       4.797468       6.945849      18.976777      -0.572863      32.538699 0.49633852E+03  0.11674418E+05                                 8.015984                            6.838686       0.714100       2.272170                    0.997006      27.658858      71.488359       0.736971       0.353345      -1.145608       0.006110      -0.003007       0.041776       0.042327      -0.047926      -0.079713      -0.045824      -0.018222      -0.075174      -0.122073       0.049705       0.072369              8.778128      12.201613      -3.279202      -0.988398       6.593951       0.825923       7.538819          -0.000001
          320              O       5.674968       5.436755      17.627836      -0.524641      32.517753 0.45291583E+03  0.10393818E+05                                 7.954201                            6.461649       0.763277       2.316242                    0.998566      26.228134      66.579062       0.772055       0.345701      -1.153905       0.005980       0.005159       0.020925       0.022365       0.030777       0.027895       0.011169      -0.049046       0.117678      -0.063227       0.006970       0.056256              8.998760       7.609433       0.585172       3.113220       7.993791       3.713657      11.393056          -0.000000
          321              O       2.667600       9.767511       1.246244      -0.547924      35.328429 0.48906061E+03  0.11465147E+05                                 8.462271                            6.758418       0.561984       2.233493                    0.998087      27.158768      70.165750       0.745986       0.350234      -1.147710       0.001047      -0.009661      -0.031006       0.032493       0.035851      -0.032369      -0.017771       0.018857       0.160366      -0.064123      -0.010330       0.074453              9.663195       6.530200      -0.537214      -3.363734       7.206311      -2.097597      15.253074          -0.000003
          322              O       4.220424       8.886728      27.622771      -0.553392      33.596808 0.50873886E+03  0.12031519E+05                                 8.214273                            6.949573       0.818957       2.314618                    0.997306      27.324593      70.651811       0.727492       0.356002      -1.144283      -0.011541      -0.004808      -0.019943       0.023538      -0.001602       0.021966       0.075399       0.026689      -0.209913      -0.114830       0.045978       0.068851              9.112745       8.968978      -4.548907      -0.684786      10.878157       0.788531       7.491100          -0.000001
          323              O       4.015440       8.837955      24.175476      -0.540033      32.894275 0.49810704E+03  0.11750175E+05                                 8.108524                            6.864358       0.460948       2.210885                    0.996327      27.037562      70.448155       0.731941       0.354739      -1.142169      -0.025093      -0.023822      -0.001107       0.034618      -0.056790      -0.031952       0.025306       0.046276       0.078267      -0.074483      -0.004848       0.079331              9.057189       8.476477      -2.297198      -2.876450      10.198960       3.481734       8.496128           0.000001
          324              O       2.229552       8.231161      25.380086      -0.561734      28.524360 0.46776894E+03  0.10870174E+05                                 7.304347                            6.652223       0.673930       2.254626                    0.997974      27.680103      71.748353       0.742963       0.354759      -1.141347       0.016750      -0.005436      -0.003317       0.017919       0.056084       0.061822      -0.065370       0.026376       0.034860      -0.123177       0.049903       0.073273              7.642961       7.481995       2.569749      -0.343765       9.582911       0.283348       5.863976          -0.000005
          325              O       1.413828       7.219839       8.515541      -0.556644      34.913004 0.52377479E+03  0.12530171E+05                                 8.484187                            7.068643       0.309326       2.150612                    0.995938      27.690045      73.003923       0.715706       0.357733      -1.138105       0.032546       0.015739      -0.017393       0.040118      -0.060304       0.026608      -0.048658      -0.026199       0.018919      -0.066818      -0.026300       0.093118              9.556967       9.693141      -1.561521       4.001470       7.843282      -3.652301      11.134479           0.000000
          326              O       1.815372       9.238180       7.624573      -0.535334      26.722886 0.42749272E+03  0.97018964E+04                                 6.923344                            6.313057       0.779770       2.295582                    0.998608      26.971506      68.829174       0.771963       0.349608      -1.146851       0.011999      -0.018857      -0.002345       0.022474       0.028412      -0.079771       0.055038      -0.030889      -0.039906      -0.116516       0.038534       0.077982              7.138601       7.302749       2.340105       0.761559       8.275926       0.105243       5.837129          -0.000000
          327              O       2.222532       7.399151       5.098777      -0.572863      32.538706 0.49633865E+03  0.11674421E+05                                 8.015985                            6.838687       0.714100       2.272170                    0.997006      27.658860      71.488368       0.736971       0.353345      -1.145608      -0.006110       0.003007       0.041776       0.042327      -0.047926       0.079713       0.045824      -0.018222      -0.075174      -0.122073       0.049705       0.072369              8.778129      12.201616      -3.279203       0.988398       6.593952      -0.825923       7.538820          -0.000001
          328              O       1.345032       8.908245       3.749836      -0.524641      32.517754 0.45291586E+03  0.10393818E+05                                 7.954201                            6.461649       0.763277       2.316242                    0.998566      26.228134      66.579064       0.772055       0.345701      -1.153905      -0.005980      -0.005159       0.020925       0.022365       0.030777      -0.027895      -0.011169      -0.049046       0.117678      -0.063227       0.006970       0.056256              8.998760       7.609433       0.585172      -3.113220       7.993791      -3.713657      11.393056           0.000000
          329              O       9.687600      11.749990      26.509756      -0.547924      35.328434 0.48906057E+03  0.11465146E+05                                 8.462272                            6.758418       0.561984       2.233493                    0.998087      27.158768      70.165752       0.745986       0.350234      -1.147710       0.001047       0.009661       0.031006       0.032493      -0.035851       0.032369      -0.017771       0.018857       0.160366      -0.064123      -0.010330       0.074453              9.663198       6.530199       0.537212       3.363733       7.206312      -2.097604      15.253082          -0.000003
          330              O      11.240424      12.630773       0.133229      -0.553392      33.596817 0.50873911E+03  0.12031526E+05                                 8.214275                            6.949575       0.818957       2.314618                    0.997306      27.324593      70.651810       0.727491       0.356002      -1.144283      -0.011541       0.004808       0.019943       0.023538       0.001602      -0.021966       0.075399       0.026689      -0.209913      -0.114830       0.045978       0.068851              9.112747       8.968977       4.548908       0.684784      10.878164       0.788532       7.491101          -0.000001
          331              O      11.035440      12.679546       3.580524      -0.540033      32.894271 0.49810693E+03  0.11750172E+05                                 8.108523                            6.864357       0.460948       2.210885                    0.996327      27.037561      70.448151       0.731941       0.354739      -1.142169      -0.025093       0.023822       0.001107       0.034618       0.056791       0.031952       0.025306       0.046276       0.078267      -0.074483      -0.004848       0.079331              9.057187       8.476477       2.297197       2.876449      10.198958       3.481733       8.496127           0.000001
          332              O       9.249552      13.286339       2.375914      -0.561734      28.524348 0.46776869E+03  0.10870167E+05                                 7.304345                            6.652222       0.673930       2.254626                    0.997974      27.680102      71.748352       0.742964       0.354759      -1.141347       0.016750       0.005436       0.003317       0.017919      -0.056084      -0.061823      -0.065370       0.026376       0.034860      -0.123177       0.049903       0.073273              7.642958       7.481996      -2.569747       0.343767       9.582902       0.283348       5.863975          -0.000005
          333              O       8.433828      14.297662      19.240459      -0.556644      34.913003 0.52377481E+03  0.12530172E+05                                 8.484186                            7.068643       0.309326       2.150612                    0.995938      27.690046      73.003926       0.715706       0.357733      -1.138105       0.032546      -0.015739       0.017393       0.040118       0.060304      -0.026608      -0.048658      -0.026199       0.018919      -0.066818      -0.026300       0.093118              9.556967       9.693140       1.561520      -4.001469       7.843282      -3.652300      11.134477          -0.000000
          334              O       8.835372      12.279320      20.131427      -0.535334      26.722900 0.42749315E+03  0.97019083E+04                                 6.923346                            6.313060       0.779770       2.295582                    0.998608      26.971508      68.829183       0.771962       0.349608      -1.146851       0.011999       0.018857       0.002345       0.022474      -0.028412       0.079771       0.055038      -0.030889      -0.039906      -0.116516       0.038534       0.077982              7.138604       7.302751      -2.340105      -0.761560       8.275929       0.105244       5.837132          -0.000000
          335              O       9.242532      14.118349      22.657223      -0.572863      32.538703 0.49633858E+03  0.11674419E+05                                 8.015984                            6.838686       0.714100       2.272170                    0.997006      27.658859      71.488363       0.736971       0.353345      -1.145608      -0.006110      -0.003007      -0.041776       0.042327       0.047926      -0.079713       0.045824      -0.018222      -0.075174      -0.122073       0.049705       0.072369              8.778129      12.201615       3.279203      -0.988398       6.593952      -0.825923       7.538820          -0.000001
          336              O       8.365032      12.609255      24.006164      -0.524641      32.517754 0.45291583E+03  0.10393818E+05                                 7.954201                            6.461649       0.763277       2.316242                    0.998566      26.228134      66.579062       0.772055       0.345701      -1.153905      -0.005980       0.005159      -0.020925       0.022365      -0.030777       0.027895      -0.011169      -0.049046       0.117678      -0.063227       0.006970       0.056256              8.998760       7.609433      -0.585172       3.113220       7.993792      -3.713657      11.393056           0.000000
          337              O      11.372400       2.595011      12.631756      -0.547924      35.328427 0.48906061E+03  0.11465147E+05                                 8.462270                            6.758418       0.561984       2.233493                    0.998087      27.158768      70.165750       0.745986       0.350234      -1.147710      -0.001047      -0.009661       0.031006       0.032493      -0.035851      -0.032369       0.017771       0.018857       0.160366      -0.064123      -0.010330       0.074453              9.663194       6.530199       0.537214      -3.363733       7.206311       2.097598      15.253073          -0.000003
          338              O       9.819576       1.714228      14.011229      -0.553392      33.596804 0.50873877E+03  0.12031516E+05                                 8.214272                            6.949572       0.818957       2.314618                    0.997306      27.324592      70.651805       0.727492       0.356002      -1.144283       0.011541      -0.004808       0.019943       0.023538       0.001602       0.021966      -0.075399       0.026689      -0.209913      -0.114830       0.045978       0.068851              9.112744       8.968977       4.548907      -0.684785      10.878157      -0.788531       7.491098          -0.000001
          339              O      10.024560       1.665455      17.458524      -0.540033      32.894274 0.49810700E+03  0.11750174E+05                                 8.108524                            6.864358       0.460948       2.210885                    0.996327      27.037560      70.448151       0.731941       0.354739      -1.142168       0.025093      -0.023822       0.001107       0.034618       0.056790      -0.031952      -0.025306       0.046276       0.078267      -0.074483      -0.004848       0.079331              9.057189       8.476478       2.297198      -2.876450      10.198960      -3.481734       8.496129           0.000001
          340              O      11.810448       1.058661      16.253914      -0.561734      28.524363 0.46776898E+03  0.10870175E+05                                 7.304347                            6.652224       0.673930       2.254626                    0.997974      27.680104      71.748356       0.742963       0.354759      -1.141347      -0.016750      -0.005436       0.003317       0.017919      -0.056084       0.061822       0.065370       0.026376       0.034861      -0.123177       0.049903       0.073273              7.642961       7.481996      -2.569749      -0.343765       9.582911      -0.283348       5.863976          -0.000005
          341              O      12.626172       0.047339       5.362459      -0.556644      34.912999 0.52377472E+03  0.12530169E+05                                 8.484185                            7.068642       0.309326       2.150612                    0.995938      27.690045      73.003919       0.715706       0.357733      -1.138105      -0.032546       0.015739       0.017393       0.040118       0.060304       0.026608       0.048658      -0.026199       0.018919      -0.066818      -0.026300       0.093118              9.556966       9.693139       1.561520       4.001469       7.843281       3.652300      11.134477          -0.000000
          342              O      12.224628       2.065680       6.253427      -0.535334      26.722891 0.42749282E+03  0.97018993E+04                                 6.923344                            6.313058       0.779770       2.295582                    0.998608      26.971508      68.829182       0.771963       0.349608      -1.146851      -0.011999      -0.018857       0.002345       0.022474      -0.028412      -0.079771      -0.055039      -0.030889      -0.039906      -0.116516       0.038534       0.077982              7.138602       7.302750      -2.340105       0.761559       8.275927      -0.105243       5.837129          -0.000000
          343              O      11.817468       0.226651       8.779223      -0.572863      32.538706 0.49633863E+03  0.11674421E+05                                 8.015985                            6.838686       0.714100       2.272169                    0.997006      27.658860      71.488367       0.736971       0.353345      -1.145608       0.006110       0.003007      -0.041776       0.042327       0.047926       0.079713      -0.045824      -0.018222      -0.075174      -0.122073       0.049705       0.072369              8.778130      12.201616       3.279203       0.988398       6.593952       0.825922       7.538820          -0.000001
          344              O      12.694968       1.735745      10.128164      -0.524641      32.517756 0.45291589E+03  0.10393819E+05                                 7.954202                            6.461649       0.763277       2.316242                    0.998566      26.228135      66.579067       0.772055       0.345701      -1.153905       0.005980      -0.005159      -0.020925       0.022365      -0.030777      -0.027895       0.011169      -0.049046       0.117677      -0.063227       0.006970       0.056256              8.998761       7.609434      -0.585172      -3.113220       7.993792       3.713657      11.393056          -0.000000

******************************************************
Auxiliary information for the entire system
The total spin magnetic moment of the unit cell is   0.000099
The total net atomic charge of the unit cell is   -0.000011
Accuracy of reproducing the electrostatic potential in the unit cell:
  The inner radius (bohr) =    5.0000
  The outer radius (bohr) =   12.0000
  Valid grid points have density less than (e/(bohr^3)) =    0.0001
  The number of valid grid points were=       164564
  The rms potential error without charges in kcal/mol is=      8.28238
  The rms potential error with partial charges in kcal/mol is=      0.71298
  The RRMSE value at monopole order=      0.08608
  The rms potential error with partial charges and cloud penetration in kcal/mol is=      0.69928
  The RRMSE value at monopole order with cloud penetration is=      0.08443
  The rms potential error with partial charges and atomic dipoles in kcal/mol is=      0.66256
  The RRMSE value at dipole order=      0.08000
  The rms potential error with partial charges, atomic dipoles and cloud penetration in kcal/mol is=      0.66100
  The RRMSE value at dipole order with cloud penetration=      0.07981

******************************************************
The electron densities and ab initio electrostatic potential were computed in VASP using the PBE functional and
projector augmented wave method. See the main text of the journal article for a description of computational details.
The atomic charges, dipoles, and quadrupoles were computed with the DDEC6 method as described in
(a) T. A. Manz and N. Gabaldon Limas, RSC Adv. 6 (2016) 47771-47801 DOI: 10.1039/c6ra04656h
(b) N. Gabaldon Limas and T. A. Manz, RSC Adv. 8 (2018) 2678-2707 DOI: 10.1039/c7ra11829e.
For each atom in the material, the electron cloud parameters were fit to the spherically averaged atom-in-material
electron density using radial positions for which this density was between 10^-4 and 10^-2 electrons per cubic bohr.
The polarizabilities, dispersion coefficients, and quantum Drude oscillator (QDO) parameters were fit using the MCLF method.
The magnetic structure of the system was optimized in VASP from the default ferromagnetic initial guess using spin polarization.
The atomic spin moments (ASMs) were computed on this optimized magnetic structure using the DDEC6 partition as inputs
to the method of T. A. Manz and D. S. Sholl, J. Chem. Theory Comput. 7 (2011) 4146-4164 DOI: 10.1021/ct200539n.
The RMSE and RRMSE were computed using a uniform grid with Ewald summation.
