# Supplementary material for: A collection of forcefield precursors for metal–organic frameworks
Source: RSC Adv. 2019 Nov 13;9(63):36492–507. doi: 10.1039/c9ra07327b (PMC9075174; doi:10.1039/c9ra07327b)
Supplement: RA-009-C9RA07327B-s3746 [file RA-009-C9RA07327B-s3746.xyz]

   64
jmolscript: load "" {1 1 1} spacegroup "x,y,z" unitcell [{      7.336100     0.000000     0.000000 }, {      0.000000    10.749600     0.000000 }, {     -0.190476     0.000000    14.026707 }]
Cu     6.516057     9.759562    12.345326     0.835308
Cu     0.534329     4.384762     8.694735     0.835309
Cu     0.629567     0.990038     1.681381     0.835308
Cu     6.611295     6.364838     5.331972     0.835307
H      2.551773     8.094449    11.378465     0.129999
H      3.304964     4.882468     8.153725     0.108855
H      0.810026     6.817396    10.525641     0.109825
H      4.498613     2.719649     9.661596     0.129999
H      3.745422    10.257268    12.886336     0.108856
H      6.240360     1.442596    10.514420     0.109825
H      4.593851     2.655151     2.648242     0.129999
H      3.840660     5.867132     5.872982     0.108855
H      6.335598     3.932204     3.501066     0.109825
H      2.647011     8.029951     4.365111     0.129999
H      3.400202     0.492332     1.140371     0.108856
H      0.905264     9.307004     3.512287     0.109825
C      5.166766     8.103048    10.754276     0.560580
C      4.026933     7.245230    10.253523     0.032011
C      4.229843     6.304640     9.249211    -0.052999
C      2.728760     7.435498    10.716404    -0.138365
C      3.157303     5.545719     8.817188     0.044173
C      5.565667     6.010101     8.606787     0.623849
C      1.695320     6.664752    10.214248     0.107752
C      1.883620     2.728248    10.285784     0.560580
C      3.023453     1.870430    10.786538     0.032011
C      2.820543     0.929840    11.790850    -0.052998
C      4.321626     2.060698    10.323656    -0.138365
C      3.893083     0.170919    12.222872     0.044173
C      1.484719     0.635301    12.433273     0.623849
C      5.355066     1.289952    10.825812     0.107753
C      1.978858     2.646552     3.272431     0.560580
C      3.118691     3.504370     3.773184     0.032011
C      2.915781     4.444960     4.777496    -0.052999
C      4.416864     3.314102     3.310303    -0.138365
C      3.988321     5.203881     5.209519     0.044173
C      1.579957     4.739499     5.419920     0.623850
C      5.450304     4.084848     3.812459     0.107752
C      5.262004     8.021352     3.740923     0.560580
C      4.122171     8.879170     3.240169     0.032011
C      4.325081     9.819760     2.235857    -0.052998
C      2.823998     8.688902     3.703051    -0.138365
C      3.252541    10.578681     1.803835     0.044174
C      5.660905    10.114299     1.593434     0.623849
C      1.790558     9.459648     3.200895     0.107753
N      1.911664     5.709113     9.301109    -0.187141
N      5.138722     0.334313    11.738951    -0.187141
N      5.233960     5.040487     4.725598    -0.187140
N      2.006902    10.415287     2.287756    -0.187141
O      5.206054     8.281492    12.020888    -0.528003
O      5.684750     6.214344     7.400771    -0.580177
O      6.432518     5.503795     9.383446    -0.544294
O      5.945265     8.576031     9.933714    -0.521374
O      1.844332     2.906692     9.019173    -0.528003
O      1.365636     0.839544    13.639289    -0.580178
O      0.617868     0.128995    11.656614    -0.544293
O      1.105121     3.201231    11.106347    -0.521375
O      1.939570     2.468108     2.005819    -0.528004
O      1.460874     4.535256     6.625936    -0.580177
O      0.713106     5.245805     4.643261    -0.544294
O      1.200359     2.173569     4.092993    -0.521375
O      5.301292     7.842908     5.007534    -0.528003
O      5.779988     9.910056     0.387418    -0.580177
O      6.527756    10.620605     2.370093    -0.544295
O      6.040503     7.548369     2.920360    -0.521375

The following XYZ coordinates are in angstroms. Other properties are in atomic units.
The sperically averaged electron density of each atom fit to a function of the form exp(a - br)
eigen_1, eigen_2 and eigen_3 are the three eigenvalues of traceless quadrupole moment tensor
  atom number  atomic symbol              X              Y              Z     net charge C6 coefficient C8 coefficient C10 coefficient fluctuating dipole atomic polarizability isotropic forcefield polarizability              a              b squared Pearson coefficient          <r^3>          <r^4>         wp_QDO          m_QDO          q_QDO       dipole_x       dipole_y       dipole_z         dipole            Qxy            Qxz            Qyz     Q(x^2-y^2)  Q(3z^2 - R^2)        eigen_1        eigen_2        eigen_3 static polarizability      alpha(xx)      alpha(xy)      alpha(xz)      alpha(yy)      alpha(yz)      alpha(zz) atomic spin moment
            1             Cu       6.516057       9.759562      12.345326       0.835308      52.916939 0.92714644E+03  0.24716011E+05                                12.425555                           10.698938       0.848793       2.177786                    0.998916      41.357215     102.834811       0.496263       0.462982      -1.104496       0.045259      -0.079947       0.058755       0.109051       0.015755      -0.020422      -0.071327       0.051856      -0.121848      -0.096850       0.023377       0.073473             14.164101      17.490005       2.900528       1.610009      13.323956       1.967166      11.678343           0.712671
            2             Cu       0.534329       4.384762       8.694735       0.835309      52.916854 0.92714444E+03  0.24715940E+05                                12.425526                           10.698913       0.848809       2.177791                    0.998916      41.357242     102.834772       0.496264       0.462981      -1.104497      -0.045259      -0.079948      -0.058756       0.109052      -0.015754      -0.020422       0.071330       0.051856      -0.121863      -0.096855       0.023381       0.073474             14.164068      17.489964      -2.900522       1.610006      13.323928      -1.967162      11.678311           0.712674
            3             Cu       0.629567       0.990038       1.681381       0.835308      52.917071 0.92714901E+03  0.24716085E+05                                12.425532                           10.698917       0.848839       2.177798                    0.998916      41.357436     102.835209       0.496266       0.462979      -1.104499      -0.045258       0.079949      -0.058756       0.109052       0.015757      -0.020422      -0.071332       0.051857      -0.121876      -0.096859       0.023380       0.073479             14.164077      17.489980       2.900530       1.610004      13.323935       1.967162      11.678318           0.712679
            4             Cu       6.611295       6.364838       5.331972       0.835307      52.917011 0.92714789E+03  0.24716055E+05                                12.425549                           10.698932       0.848809       2.177790                    0.998916      41.357314     102.835003       0.496264       0.462981      -1.104497       0.045259       0.079948       0.058757       0.109053      -0.015752      -0.020420       0.071331       0.051856      -0.121866      -0.096857       0.023384       0.073473             14.164094      17.489997      -2.900528       1.610009      13.323953      -1.967167      11.678333           0.712664
            5              H       2.551773       8.094449      11.378465       0.129999       1.179543 0.85539986E+01  0.85255376E+02                                 1.838157                            1.705809      -1.055754       2.388501                    0.996768       3.474540       9.748955       0.481760       1.275625      -0.710652      -0.004817       0.025763       0.029050       0.039126       0.001165      -0.005417       0.012286       0.002343       0.009774      -0.013830       0.000021       0.013809              1.905901       1.609624      -0.094610      -0.114992       2.160180       0.669958       1.947899           0.000983
            6              H       3.304964       4.882468       8.153725       0.108855       1.194028 0.89606242E+01  0.91325301E+02                                 1.915372                            1.790328      -1.365715       2.229716                    0.993309       3.859769      11.341940       0.448018       1.341399      -0.694289       0.009488      -0.034866      -0.035617       0.050737      -0.007600      -0.008728       0.013774      -0.001990      -0.012262      -0.015181      -0.005228       0.020410              1.981721       1.671066       0.001831      -0.057064       2.021952       0.481644       2.252144           0.000992
            7              H       0.810026       6.817396      10.525641       0.109825       1.280233 0.91918026E+01  0.93574898E+02                                 1.963388                            1.781978      -1.165882       2.328478                    0.995388       3.660257      10.489204       0.464421       1.295494      -0.705636      -0.046554       0.008107       0.018059       0.050587       0.000727      -0.009210       0.005565       0.016178       0.000736      -0.012359      -0.002021       0.014379              2.059693       2.959044      -0.187556      -0.306339       1.614945       0.167691       1.605091           0.001416
            8              H       4.498613       2.719649       9.661596       0.129999       1.179542 0.85539859E+01  0.85255228E+02                                 1.838156                            1.705809      -1.055753       2.388502                    0.996768       3.474539       9.748955       0.481759       1.275626      -0.710652       0.004817       0.025763      -0.029050       0.039126      -0.001165      -0.005417      -0.012286       0.002343       0.009774      -0.013830       0.000021       0.013809              1.905901       1.609624       0.094610      -0.114992       2.160180      -0.669957       1.947898           0.000983
            9              H       3.745422      10.257268      12.886336       0.108856       1.194029 0.89606301E+01  0.91325376E+02                                 1.915372                            1.790328      -1.365715       2.229716                    0.993309       3.859769      11.341941       0.448018       1.341399      -0.694289      -0.009488      -0.034866       0.035617       0.050737       0.007600      -0.008728      -0.013774      -0.001990      -0.012262      -0.015181      -0.005228       0.020410              1.981721       1.671067      -0.001831      -0.057064       2.021951      -0.481644       2.252145           0.000991
           10              H       6.240360       1.442596      10.514420       0.109825       1.280232 0.91917961E+01  0.93574833E+02                                 1.963389                            1.781979      -1.165882       2.328478                    0.995388       3.660257      10.489211       0.464421       1.295496      -0.705636       0.046554       0.008107      -0.018059       0.050587      -0.000727      -0.009210      -0.005565       0.016178       0.000735      -0.012359      -0.002021       0.014379              2.059694       2.959046       0.187556      -0.306339       1.614945      -0.167692       1.605091           0.001416
           11              H       4.593851       2.655151       2.648242       0.129999       1.179545 0.85540163E+01  0.85255617E+02                                 1.838161                            1.705813      -1.055755       2.388501                    0.996768       3.474544       9.748978       0.481758       1.275627      -0.710652       0.004816      -0.025763      -0.029050       0.039126       0.001165      -0.005416       0.012286       0.002343       0.009774      -0.013830       0.000021       0.013809              1.905905       1.609627      -0.094610      -0.114993       2.160185       0.669960       1.947903           0.000983
           12              H       3.840660       5.867132       5.872982       0.108855       1.194028 0.89606249E+01  0.91325312E+02                                 1.915372                            1.790328      -1.365715       2.229716                    0.993309       3.859769      11.341941       0.448018       1.341399      -0.694289      -0.009488       0.034866       0.035617       0.050737      -0.007600      -0.008728       0.013774      -0.001990      -0.012262      -0.015181      -0.005228       0.020410              1.981721       1.671067       0.001831      -0.057064       2.021952       0.481644       2.252144           0.000992
           13              H       6.335598       3.932204       3.501066       0.109825       1.280234 0.91918137E+01  0.93575062E+02                                 1.963392                            1.781981      -1.165883       2.328477                    0.995388       3.660261      10.489227       0.464420       1.295496      -0.705636       0.046554      -0.008107      -0.018059       0.050587       0.000727      -0.009210       0.005565       0.016178       0.000735      -0.012359      -0.002021       0.014379              2.059696       2.959049      -0.187556      -0.306340       1.614947       0.167692       1.605093           0.001416
           14              H       2.647011       8.029951       4.365111       0.129999       1.179542 0.85539843E+01  0.85255210E+02                                 1.838157                            1.705809      -1.055753       2.388502                    0.996768       3.474538       9.748953       0.481759       1.275627      -0.710652      -0.004817      -0.025763       0.029050       0.039126      -0.001165      -0.005417      -0.012286       0.002343       0.009774      -0.013830       0.000021       0.013809              1.905901       1.609624       0.094610      -0.114992       2.160180      -0.669958       1.947898           0.000983
           15              H       3.400202       0.492332       1.140371       0.108856       1.194028 0.89606257E+01  0.91325328E+02                                 1.915372                            1.790328      -1.365714       2.229716                    0.993309       3.859770      11.341947       0.448018       1.341400      -0.694289       0.009488       0.034866      -0.035617       0.050737       0.007600      -0.008728      -0.013774      -0.001991      -0.012262      -0.015181      -0.005228       0.020410              1.981721       1.671067      -0.001831      -0.057064       2.021951      -0.481644       2.252145           0.000991
           16              H       0.905264       9.307004       3.512287       0.109825       1.280231 0.91917886E+01  0.93574741E+02                                 1.963389                            1.781978      -1.165881       2.328478                    0.995388       3.660256      10.489208       0.464421       1.295496      -0.705636      -0.046554      -0.008107       0.018059       0.050588      -0.000727      -0.009210      -0.005565       0.016178       0.000735      -0.012359      -0.002021       0.014379              2.059693       2.959045       0.187556      -0.306338       1.614945      -0.167691       1.605090           0.001416
           17              C       5.166766       8.103048      10.754276       0.560580      23.176303 0.27027237E+03  0.57020270E+04                                 7.528498                            5.857552      -0.178652       1.993070                    0.999049      22.852188      64.418062       0.609841       0.476060      -1.018370       0.026693       0.014810       0.031068       0.043556      -0.096473      -0.000297      -0.013870      -0.057295      -0.132917      -0.080527      -0.042977       0.123504              8.638377       8.395700       3.305660       0.986989       8.014339       2.979744       9.505091           0.000229
           18              C       4.026933       7.245230      10.253523       0.032011      35.796958 0.41947226E+03  0.97003490E+04                                 9.450515                            6.843455       0.035590       2.029573                    0.999248      26.373678      73.362688       0.632620       0.418677      -1.070829      -0.022690      -0.015443      -0.008288       0.028671      -0.014687       0.002290      -0.046321      -0.036601       0.105213      -0.045193      -0.023144       0.068337             11.328599      13.477964       2.583618       0.340646      11.151695       5.377190       9.356137          -0.000446
           19              C       4.229843       6.304640       9.249211      -0.052999      38.824033 0.44825695E+03  0.10536643E+05                                 9.919867                            7.039691       0.059443       2.027990                    0.998988      27.220560      76.273215       0.628521       0.414583      -1.073747      -0.013173       0.021210       0.008524       0.026382      -0.007579       0.020291      -0.047445      -0.022672       0.065696      -0.040706      -0.023983       0.064689             12.064820      15.788933       0.601988      -2.178209      10.247850       4.803516      10.157675           0.016011
           20              C       2.728760       7.435498      10.716404      -0.138365      32.506593 0.41903638E+03  0.97473266E+04                                 8.802147                            6.797561       0.251706       2.063078                    0.999704      28.752291      81.836865       0.636776       0.413510      -1.067594       0.012900      -0.007140      -0.003842       0.015236      -0.004862       0.000207      -0.009780      -0.023693       0.061613      -0.023145      -0.001627       0.024772              9.918165      12.858259       1.827375      -0.097948       9.330065       3.829839       7.566172           0.010070
           21              C       3.157303       5.545719       8.817188       0.044173      29.282502 0.37029323E+03  0.84136228E+04                                 8.429870                            6.544720       0.055876       2.024738                    0.999400      27.254272      78.553117       0.621443       0.433778      -1.047082      -0.045461       0.019759       0.021427       0.054002      -0.028621      -0.003475      -0.035279      -0.064682       0.103942      -0.063371      -0.000097       0.063469              9.593730      13.095297       1.925185      -0.564277       8.013191       2.710847       7.672701           0.002996
           22              C       5.565667       6.010101       8.606787       0.623849      24.170922 0.24784849E+03  0.51494280E+04                                 7.810980                            5.673572      -0.290936       1.962923                    0.998984      22.577918      64.478597       0.605306       0.487033      -1.006196       0.047218       0.011700      -0.005604       0.048968       0.072097       0.033368       0.036565      -0.108303      -0.141300      -0.076846      -0.049983       0.126829              9.208115      11.525182      -2.200550      -0.476768       5.224760      -0.588768      10.874404           0.000460
           23              C       1.695320       6.664752      10.214248       0.107752      26.885341 0.32394198E+03  0.70920011E+04                                 7.888626                            6.053108       0.205338       2.092831                    0.999652      25.525702      71.344399       0.659605       0.424151      -1.056899       0.021390      -0.029977      -0.033349       0.049682      -0.019094      -0.006292      -0.041922      -0.013746       0.059323      -0.047118      -0.005374       0.052492              8.903334      11.641114       1.152015      -0.077599       8.295828       3.355002       6.773060           0.002426
           24              C       1.883620       2.728248      10.285784       0.560580      23.176300 0.27027232E+03  0.57020259E+04                                 7.528498                            5.857552      -0.178652       1.993070                    0.999049      22.852190      64.418075       0.609841       0.476060      -1.018370      -0.026693       0.014810      -0.031068       0.043556       0.096473      -0.000297       0.013870      -0.057295      -0.132918      -0.080527      -0.042977       0.123504              8.638376       8.395694      -3.305657       0.986990       8.014337      -2.979747       9.505099           0.000229
           25              C       3.023453       1.870430      10.786538       0.032011      35.796970 0.41947249E+03  0.97003558E+04                                 9.450518                            6.843458       0.035590       2.029572                    0.999248      26.373680      73.362700       0.632620       0.418677      -1.070829       0.022689      -0.015443       0.008288       0.028671       0.014688       0.002290       0.046321      -0.036601       0.105212      -0.045193      -0.023144       0.068337             11.328603      13.477963      -2.583616       0.340645      11.151700      -5.377196       9.356145          -0.000445
           26              C       2.820543       0.929840      11.790850      -0.052998      38.824033 0.44825680E+03  0.10536639E+05                                 9.919867                            7.039689       0.059443       2.027990                    0.998988      27.220561      76.273219       0.628521       0.414583      -1.073747       0.013172       0.021210      -0.008524       0.026382       0.007579       0.020291       0.047445      -0.022672       0.065696      -0.040706      -0.023983       0.064689             12.064820      15.788942      -0.601989      -2.178212      10.247846      -4.803513      10.157673           0.016011
           27              C       4.321626       2.060698      10.323656      -0.138365      32.506576 0.41903620E+03  0.97473216E+04                                 8.802145                            6.797561       0.251707       2.063078                    0.999704      28.752287      81.836861       0.636776       0.413510      -1.067594      -0.012900      -0.007140       0.003842       0.015236       0.004862       0.000207       0.009780      -0.023693       0.061612      -0.023145      -0.001627       0.024772              9.918163      12.858253      -1.827375      -0.097949       9.330065      -3.829838       7.566171           0.010071
           28              C       3.893083       0.170919      12.222872       0.044173      29.282520 0.37029343E+03  0.84136285E+04                                 8.429874                            6.544722       0.055876       2.024738                    0.999400      27.254274      78.553129       0.621443       0.433778      -1.047082       0.045461       0.019759      -0.021427       0.054002       0.028621      -0.003475       0.035279      -0.064682       0.103942      -0.063371      -0.000097       0.063469              9.593736      13.095311      -1.925188      -0.564279       8.013193      -2.710847       7.672703           0.002996
           29              C       1.484719       0.635301      12.433273       0.623849      24.170909 0.24784829E+03  0.51494230E+04                                 7.810979                            5.673571      -0.290936       1.962924                    0.998984      22.577915      64.478598       0.605306       0.487033      -1.006196      -0.047218       0.011700       0.005604       0.048968      -0.072097       0.033368      -0.036565      -0.108302      -0.141300      -0.076846      -0.049983       0.126829              9.208114      11.525186       2.200551      -0.476768       5.224759       0.588767      10.874398           0.000460
           30              C       5.355066       1.289952      10.825812       0.107753      26.885337 0.32394193E+03  0.70920001E+04                                 7.888626                            6.053107       0.205339       2.092832                    0.999652      25.525703      71.344408       0.659605       0.424151      -1.056899      -0.021389      -0.029977       0.033349       0.049682       0.019094      -0.006292       0.041922      -0.013747       0.059323      -0.047118      -0.005374       0.052492              8.903334      11.641116      -1.152016      -0.077598       8.295827      -3.355001       6.773058           0.002426
           31              C       1.978858       2.646552       3.272431       0.560580      23.176309 0.27027243E+03  0.57020290E+04                                 7.528499                            5.857552      -0.178653       1.993070                    0.999049      22.852202      64.418117       0.609841       0.476060      -1.018370      -0.026693      -0.014811      -0.031068       0.043556      -0.096473      -0.000297      -0.013870      -0.057295      -0.132917      -0.080527      -0.042977       0.123504              8.638378       8.395703       3.305661       0.986989       8.014340       2.979744       9.505092           0.000229
           32              C       3.118691       3.504370       3.773184       0.032011      35.796960 0.41947218E+03  0.97003468E+04                                 9.450516                            6.843455       0.035590       2.029573                    0.999248      26.373675      73.362682       0.632620       0.418677      -1.070829       0.022690       0.015443       0.008288       0.028671      -0.014687       0.002290      -0.046321      -0.036601       0.105212      -0.045193      -0.023144       0.068337             11.328601      13.477969       2.583620       0.340647      11.151697       5.377191       9.356138          -0.000446
           33              C       2.915781       4.444960       4.777496      -0.052999      38.824037 0.44825697E+03  0.10536643E+05                                 9.919868                            7.039691       0.059443       2.027990                    0.998988      27.220561      76.273218       0.628521       0.414583      -1.073747       0.013172      -0.021210      -0.008524       0.026382      -0.007579       0.020291      -0.047445      -0.022672       0.065696      -0.040706      -0.023983       0.064689             12.064821      15.788935       0.601988      -2.178209      10.247852       4.803517      10.157676           0.016011
           34              C       4.416864       3.314102       3.310303      -0.138365      32.506609 0.41903656E+03  0.97473326E+04                                 8.802152                            6.797564       0.251705       2.063077                    0.999704      28.752298      81.836912       0.636775       0.413510      -1.067593      -0.012900       0.007140       0.003842       0.015236      -0.004862       0.000207      -0.009780      -0.023693       0.061612      -0.023145      -0.001627       0.024772              9.918172      12.858268       1.827378      -0.097948       9.330071       3.829842       7.566176           0.010070
           35              C       3.988321       5.203881       5.209519       0.044173      29.282523 0.37029353E+03  0.84136314E+04                                 8.429875                            6.544723       0.055875       2.024738                    0.999400      27.254283      78.553164       0.621443       0.433778      -1.047082       0.045461      -0.019759      -0.021427       0.054002      -0.028621      -0.003475      -0.035279      -0.064682       0.103942      -0.063371      -0.000097       0.063469              9.593736      13.095307       1.925186      -0.564278       8.013196       2.710849       7.672705           0.002996
           36              C       1.579957       4.739499       5.419920       0.623850      24.170920 0.24784847E+03  0.51494275E+04                                 7.810980                            5.673572      -0.290936       1.962923                    0.998984      22.577917      64.478593       0.605306       0.487033      -1.006196      -0.047218      -0.011700       0.005604       0.048968       0.072097       0.033368       0.036565      -0.108303      -0.141300      -0.076846      -0.049983       0.126829              9.208115      11.525182      -2.200550      -0.476768       5.224760      -0.588767      10.874403           0.000460
           37              C       5.450304       4.084848       3.812459       0.107752      26.885365 0.32394228E+03  0.70920100E+04                                 7.888634                            6.053112       0.205337       2.092831                    0.999652      25.525714      71.344465       0.659604       0.424152      -1.056898      -0.021389       0.029977       0.033349       0.049682      -0.019094      -0.006292      -0.041922      -0.013747       0.059323      -0.047118      -0.005374       0.052492              8.903343      11.641128       1.152017      -0.077599       8.295836       3.355006       6.773066           0.002426
           38              C       5.262004       8.021352       3.740923       0.560580      23.176299 0.27027233E+03  0.57020258E+04                                 7.528496                            5.857551      -0.178651       1.993071                    0.999049      22.852188      64.418056       0.609841       0.476060      -1.018370       0.026693      -0.014810       0.031068       0.043556       0.096473      -0.000297       0.013870      -0.057295      -0.132917      -0.080527      -0.042977       0.123504              8.638374       8.395691      -3.305655       0.986989       8.014336      -2.979746       9.505095           0.000229
           39              C       4.122171       8.879170       3.240169       0.032011      35.796955 0.41947230E+03  0.97003501E+04                                 9.450515                            6.843456       0.035591       2.029573                    0.999248      26.373673      73.362671       0.632620       0.418677      -1.070829      -0.022690       0.015443      -0.008288       0.028671       0.014688       0.002290       0.046321      -0.036601       0.105212      -0.045193      -0.023144       0.068337             11.328599      13.477961      -2.583614       0.340643      11.151697      -5.377193       9.356140          -0.000445
           40              C       4.325081       9.819760       2.235857      -0.052998      38.824033 0.44825672E+03  0.10536636E+05                                 9.919865                            7.039687       0.059445       2.027991                    0.998988      27.220560      76.273203       0.628521       0.414583      -1.073747      -0.013172      -0.021210       0.008524       0.026382       0.007579       0.020291       0.047445      -0.022673       0.065697      -0.040706      -0.023983       0.064689             12.064819      15.788946      -0.601987      -2.178212      10.247843      -4.803510      10.157667           0.016011
           41              C       2.823998       8.688902       3.703051      -0.138365      32.506571 0.41903610E+03  0.97473184E+04                                 8.802143                            6.797559       0.251707       2.063078                    0.999704      28.752285      81.836841       0.636776       0.413510      -1.067594       0.012900       0.007140      -0.003842       0.015236       0.004862       0.000207       0.009780      -0.023693       0.061612      -0.023146      -0.001627       0.024772              9.918160      12.858249      -1.827374      -0.097949       9.330063      -3.829838       7.566169           0.010071
           42              C       3.252541      10.578681       1.803835       0.044174      29.282533 0.37029358E+03  0.84136330E+04                                 8.429877                            6.544724       0.055875       2.024737                    0.999400      27.254281      78.553163       0.621442       0.433778      -1.047082      -0.045462      -0.019758       0.021427       0.054003       0.028621      -0.003475       0.035279      -0.064682       0.103942      -0.063371      -0.000097       0.063469              9.593740      13.095320      -1.925189      -0.564279       8.013196      -2.710848       7.672705           0.002995
           43              C       5.660905      10.114299       1.593434       0.623849      24.170946 0.24784873E+03  0.51494346E+04                                 7.810986                            5.673575      -0.290940       1.962921                    0.998984      22.577945      64.478707       0.605306       0.487033      -1.006196       0.047218      -0.011700      -0.005604       0.048968      -0.072097       0.033368      -0.036565      -0.108302      -0.141300      -0.076846      -0.049983       0.126829              9.208123      11.525200       2.200553      -0.476769       5.224764       0.588767      10.874406           0.000460
           44              C       1.790558       9.459648       3.200895       0.107753      26.885342 0.32394201E+03  0.70920023E+04                                 7.888628                            6.053109       0.205337       2.092831                    0.999652      25.525706      71.344425       0.659604       0.424151      -1.056898       0.021389       0.029977      -0.033350       0.049682       0.019094      -0.006292       0.041922      -0.013746       0.059323      -0.047118      -0.005374       0.052492              8.903336      11.641120      -1.152016      -0.077597       8.295830      -3.355002       6.773059           0.002426
           45              N       1.911664       5.709113       9.301109      -0.187141      36.045733 0.50292052E+03  0.12041915E+05                                 9.130075                            7.268919       0.002144       2.025670                    0.999332      27.435709      75.022859       0.649289       0.393978      -1.098776       0.103950       0.073981       0.044968       0.135281      -0.046769      -0.041936      -0.005502      -0.018513       0.039916      -0.070561       0.013820       0.056740             10.331554      13.009215       0.588469      -1.319358       9.695865       3.482166       8.289582           0.094941
           46              N       5.138722       0.334313      11.738951      -0.187141      36.045737 0.50292058E+03  0.12041916E+05                                 9.130075                            7.268919       0.002144       2.025670                    0.999332      27.435711      75.022861       0.649290       0.393978      -1.098776      -0.103951       0.073981      -0.044969       0.135282       0.046769      -0.041936       0.005502      -0.018513       0.039916      -0.070561       0.013820       0.056741             10.331554      13.009216      -0.588469      -1.319359       9.695864      -3.482166       8.289582           0.094940
           47              N       5.233960       5.040487       4.725598      -0.187140      36.045697 0.50291987E+03  0.12041894E+05                                 9.130065                            7.268911       0.002148       2.025671                    0.999332      27.435695      75.022780       0.649290       0.393977      -1.098776      -0.103950      -0.073981      -0.044968       0.135281      -0.046768      -0.041936      -0.005501      -0.018513       0.039915      -0.070560       0.013820       0.056741             10.331542      13.009199       0.588466      -1.319358       9.695854       3.482163       8.289574           0.094943
           48              N       2.006902      10.415287       2.287756      -0.187141      36.045801 0.50292165E+03  0.12041947E+05                                 9.130078                            7.268921       0.002150       2.025671                    0.999332      27.435750      75.022952       0.649290       0.393977      -1.098776       0.103952      -0.073982       0.044969       0.135283       0.046770      -0.041937       0.005502      -0.018514       0.039917      -0.070562       0.013821       0.056742             10.331559      13.009226      -0.588468      -1.319359       9.695868      -3.482167       8.289583           0.094941
           49              O       5.206054       8.281492      12.020888      -0.528003      33.160015 0.49050764E+03  0.11539268E+05                                 8.205377                            6.827752       0.328024       2.144873                    0.998624      27.589809      72.048378       0.730521       0.356403      -1.139573      -0.011814      -0.012562      -0.014675       0.022643      -0.006335       0.014276       0.026268      -0.066858       0.152438      -0.062097      -0.002055       0.064152              9.313174       6.435608       1.559342       1.684142       8.911713       4.117395      12.592201           0.068506
           50              O       5.684750       6.214344       7.400771      -0.580177      45.592516 0.63345032E+03  0.15912315E+05                                10.263021                            7.915865       0.055102       2.041946                    0.996508      29.157864      79.110222       0.657309       0.370950      -1.126359      -0.023724       0.032368       0.014815       0.042778       0.071722       0.029736      -0.003770      -0.147645       0.097639      -0.124552       0.036744       0.087808             11.955354       7.706076      -0.042741      -1.136124       6.066473      -1.096245      22.093514           0.005772
           51              O       6.432518       5.503795       9.383446      -0.544294      40.404662 0.57106602E+03  0.13981228E+05                                 9.496478                            7.460563       0.108211       2.071267                    0.996933      28.348883      75.987364       0.684477       0.365501      -1.130287       0.001358       0.054248       0.004870       0.054483      -0.012157       0.039295       0.003364       0.005268      -0.051400      -0.046571       0.005859       0.040712             11.128139      17.104025      -4.457304       3.326599       8.178987      -1.366814       8.101405           0.067713
           52              O       5.945265       8.576031       9.933714      -0.521374      25.976058 0.42986683E+03  0.97765091E+04                                 6.808913                            6.356104       0.889652       2.332597                    0.999299      26.967914      69.059452       0.764147       0.352435      -1.143700      -0.003174      -0.009776      -0.022974       0.025169      -0.050367      -0.072980      -0.050440      -0.037940      -0.092850      -0.123440       0.054144       0.069296              6.922428       7.393050       1.273107      -1.697524       6.597595       0.270808       6.776638           0.014521
           53              O       1.844332       2.906692       9.019173      -0.528003      33.160070 0.49050840E+03  0.11539291E+05                                 8.205387                            6.827758       0.328022       2.144872                    0.998624      27.589830      72.048465       0.730520       0.356403      -1.139572       0.011813      -0.012561       0.014675       0.022643       0.006336       0.014277      -0.026269      -0.066857       0.152440      -0.062098      -0.002056       0.064153              9.313186       6.435615      -1.559346       1.684145       8.911725      -4.117403      12.592220           0.068504
           54              O       1.365636       0.839544      13.639289      -0.580178      45.592671 0.63345284E+03  0.15912396E+05                                10.263047                            7.915884       0.055098       2.041944                    0.996508      29.157910      79.110420       0.657308       0.370950      -1.126358       0.023724       0.032368      -0.014815       0.042778      -0.071722       0.029737       0.003770      -0.147646       0.097639      -0.124552       0.036744       0.087808             11.955387       7.706098       0.042743      -1.136130       6.066488       1.096248      22.093575           0.005772
           55              O       0.617868       0.128995      11.656614      -0.544293      40.404628 0.57106543E+03  0.13981210E+05                                 9.496475                            7.460561       0.108212       2.071268                    0.996933      28.348860      75.987301       0.684477       0.365501      -1.130287      -0.001358       0.054248      -0.004870       0.054483       0.012157       0.039295      -0.003364       0.005268      -0.051399      -0.046570       0.005858       0.040712             11.128136      17.104020       4.457301       3.326599       8.178984       1.366814       8.101404           0.067714
           56              O       1.105121       3.201231      11.106347      -0.521375      25.976068 0.42986715E+03  0.97765179E+04                                 6.808915                            6.356106       0.889651       2.332596                    0.999299      26.967919      69.059464       0.764147       0.352435      -1.143700       0.003173      -0.009776       0.022974       0.025169       0.050368      -0.072980       0.050441      -0.037939      -0.092851      -0.123441       0.054144       0.069297              6.922429       7.393049      -1.273105      -1.697525       6.597594      -0.270808       6.776643           0.014520
           57              O       1.939570       2.468108       2.005819      -0.528004      33.160185 0.49051064E+03  0.11539357E+05                                 8.205405                            6.827773       0.328020       2.144871                    0.998624      27.589883      72.048643       0.730520       0.356403      -1.139573       0.011813       0.012561       0.014674       0.022642      -0.006337       0.014277       0.026269      -0.066858       0.152441      -0.062099      -0.002055       0.064154              9.313208       6.435630       1.559351       1.684150       8.911747       4.117414      12.592246           0.068504
           58              O       1.460874       4.535256       6.625936      -0.580177      45.592522 0.63345042E+03  0.15912319E+05                                10.263023                            7.915866       0.055101       2.041946                    0.996508      29.157864      79.110228       0.657309       0.370950      -1.126359       0.023724      -0.032368      -0.014814       0.042778       0.071722       0.029736      -0.003769      -0.147645       0.097640      -0.124552       0.036745       0.087808             11.955357       7.706078      -0.042742      -1.136123       6.066475      -1.096245      22.093519           0.005772
           59              O       0.713106       5.245805       4.643261      -0.544294      40.404668 0.57106611E+03  0.13981230E+05                                 9.496477                            7.460563       0.108212       2.071267                    0.996933      28.348888      75.987373       0.684477       0.365501      -1.130287      -0.001358      -0.054248      -0.004870       0.054484      -0.012157       0.039296       0.003364       0.005268      -0.051401      -0.046571       0.005859       0.040712             11.128139      17.104025      -4.457304       3.326599       8.178988      -1.366814       8.101404           0.067713
           60              O       1.200359       2.173569       4.092993      -0.521375      25.976117 0.42986808E+03  0.97765450E+04                                 6.808924                            6.356114       0.889649       2.332595                    0.999299      26.967945      69.059565       0.764146       0.352435      -1.143700       0.003173       0.009776       0.022974       0.025169      -0.050368      -0.072980      -0.050441      -0.037939      -0.092853      -0.123441       0.054144       0.069297              6.922439       7.393063       1.273109      -1.697528       6.597605       0.270809       6.776650           0.014520
           61              O       5.301292       7.842908       5.007534      -0.528003      33.160031 0.49050771E+03  0.11539270E+05                                 8.205378                            6.827752       0.328025       2.144873                    0.998624      27.589822      72.048419       0.730521       0.356403      -1.139573      -0.011813       0.012562      -0.014674       0.022643       0.006336       0.014277      -0.026269      -0.066857       0.152440      -0.062098      -0.002055       0.064153              9.313176       6.435608      -1.559343       1.684142       8.911715      -4.117397      12.592204           0.068506
           62              O       5.779988       9.910056       0.387418      -0.580177      45.592583 0.63345141E+03  0.15912351E+05                                10.263034                            7.915874       0.055095       2.041944                    0.996508      29.157880      79.110306       0.657309       0.370950      -1.126359      -0.023724      -0.032368       0.014815       0.042778      -0.071723       0.029736       0.003769      -0.147644       0.097641      -0.124552       0.036745       0.087807             11.955370       7.706087       0.042742      -1.136127       6.066480       1.096248      22.093543           0.005772
           63              O       6.527756      10.620605       2.370093      -0.544295      40.404885 0.57106963E+03  0.13981339E+05                                 9.496513                            7.460588       0.108205       2.071264                    0.996933      28.348963      75.987664       0.684476       0.365501      -1.130287       0.001359      -0.054248       0.004870       0.054483       0.012156       0.039296      -0.003364       0.005267      -0.051401      -0.046572       0.005859       0.040713             11.128184      17.104103       4.457325       3.326611       8.179017       1.366818       8.101432           0.067712
           64              O       6.040503       7.548369       2.920360      -0.521375      25.976081 0.42986744E+03  0.97765261E+04                                 6.808916                            6.356108       0.889651       2.332596                    0.999299      26.967930      69.059496       0.764147       0.352435      -1.143700      -0.003173       0.009776      -0.022974       0.025169       0.050368      -0.072981       0.050441      -0.037939      -0.092853      -0.123441       0.054144       0.069297              6.922430       7.393050      -1.273105      -1.697525       6.597597      -0.270809       6.776643           0.014520

******************************************************
Auxiliary information for the entire system
The total spin magnetic moment of the unit cell is   3.997041
The total net atomic charge of the unit cell is   -0.000000
Accuracy of reproducing the electrostatic potential in the unit cell:
  The inner radius (bohr) =    5.0000
  The outer radius (bohr) =   12.0000
  Valid grid points have density less than (e/(bohr^3)) =    0.0001
  The number of valid grid points were=        44020
  The rms potential error without charges in kcal/mol is=      5.18957
  The rms potential error with partial charges in kcal/mol is=      0.36547
  The RRMSE value at monopole order=      0.07042
  The rms potential error with partial charges and cloud penetration in kcal/mol is=      0.35892
  The RRMSE value at monopole order with cloud penetration is=      0.06916
  The rms potential error with partial charges and atomic dipoles in kcal/mol is=      0.22859
  The RRMSE value at dipole order=      0.04405
  The rms potential error with partial charges, atomic dipoles and cloud penetration in kcal/mol is=      0.21577
  The RRMSE value at dipole order with cloud penetration=      0.04158

******************************************************
The electron densities and ab initio electrostatic potential were computed in VASP using the PBE functional and
projector augmented wave method. See the main text of the journal article for a description of computational details.
The atomic charges, dipoles, and quadrupoles were computed with the DDEC6 method as described in
(a) T. A. Manz and N. Gabaldon Limas, RSC Adv. 6 (2016) 47771-47801 DOI: 10.1039/c6ra04656h
(b) N. Gabaldon Limas and T. A. Manz, RSC Adv. 8 (2018) 2678-2707 DOI: 10.1039/c7ra11829e.
For each atom in the material, the electron cloud parameters were fit to the spherically averaged atom-in-material
electron density using radial positions for which this density was between 10^-4 and 10^-2 electrons per cubic bohr.
The polarizabilities, dispersion coefficients, and quantum Drude oscillator (QDO) parameters were fit using the MCLF method.
The magnetic structure of the system was optimized in VASP from the default ferromagnetic initial guess using spin polarization.
The atomic spin moments (ASMs) were computed on this optimized magnetic structure using the DDEC6 partition as inputs
to the method of T. A. Manz and D. S. Sholl, J. Chem. Theory Comput. 7 (2011) 4146-4164 DOI: 10.1021/ct200539n.
The RMSE and RRMSE were computed using a uniform grid with Ewald summation.
