# Supplementary material for: A collection of forcefield precursors for metal–organic frameworks
Source: RSC Adv. 2019 Nov 13;9(63):36492–507. doi: 10.1039/c9ra07327b (PMC9075174; doi:10.1039/c9ra07327b)
Supplement: RA-009-C9RA07327B-s3747 [file RA-009-C9RA07327B-s3747.xyz]

  136
jmolscript: load "" {1 1 1} spacegroup "x,y,z" unitcell [{      8.378000     0.000000     0.000000 }, {     -2.171681    14.800422     0.000000 }, {      0.000000     0.000000    17.572000 }]
Co     4.681496     4.073668     1.373428     0.169239
Co     6.799664     3.326543    10.159428     0.169252
Co     1.524823    10.726754    16.198572     0.169257
Co    -0.593345    11.473879     7.412572     0.169233
B      2.533069     2.212663     6.397965     0.506947
B      0.570090     5.187548    15.183965     0.506947
B      3.673250    12.587759    11.174035     0.506947
B      5.636229     9.612874     2.388035     0.506946
H      0.684821     3.389297     4.535333     0.116136
H      5.069146     0.796263     5.979752     0.122828
H      0.211654     1.184034     5.218884     0.107832
H      1.546001     3.966513     2.266788     0.109151
H      0.812091     1.716849     8.504848     0.088256
H      1.793647     5.076545     6.677360     0.118830
H      5.852239    13.616388     5.623040     0.106606
H      6.951291     1.272836     7.520816     0.094911
H      0.027454     5.579759     8.416988     0.112497
H      4.547774     2.693677     4.357856     0.082555
H      3.705961     3.463299     8.645424     0.088178
H      0.857110    14.371210     7.450528     0.080175
H      2.418339     4.010914    13.321333     0.116136
H      6.412014     6.603948    14.765752     0.122828
H      2.891506     6.216177    14.004884     0.107832
H      1.557158     3.433698    11.052788     0.109151
H      2.291068     5.683362    17.290848     0.088256
H      1.309512     2.323666    15.463360     0.118830
H      3.457239     8.584245    14.409040     0.106606
H      4.529868     6.127375    16.306816     0.094912
H      3.075705     1.820452    17.202988     0.112497
H      6.933385     4.706534    13.143856     0.082554
H     -0.602801     3.936912    17.431424     0.088178
H      0.074369     7.829423    16.236528     0.080175
H      5.521498    11.411125    13.036667     0.116136
H      1.137173    14.004159    11.592248     0.122828
H      5.994665    13.616388    12.353116     0.107832
H      4.660318    10.833909    15.305212     0.109151
H      5.394228    13.083573     9.067152     0.088257
H      4.412672     9.723877    10.894640     0.118830
H      0.354080     1.184034    11.948960     0.106607
H     -0.744972    13.527586    10.051184     0.094911
H      6.178865     9.220663     9.155012     0.112497
H      1.658545    12.106745    13.214144     0.082554
H      2.500358    11.337123     8.926576     0.088179
H      5.349209     0.429212    10.121472     0.080176
H      3.787980    10.789508     4.250667     0.116136
H     -0.205695     8.196474     2.806248     0.122829
H      3.314813     8.584245     3.567116     0.107832
H      4.649161    11.366724     6.519212     0.109151
H      3.915251     9.117060     0.281152     0.088257
H      4.896807    12.476756     2.108640     0.118830
H      2.749080     6.216177     3.162960     0.106606
H      1.676451     8.673047     1.265184     0.094911
H      3.130614    12.979970     0.369012     0.112497
H     -0.727066    10.093888     4.428144     0.082555
H     -1.568880    10.863510     0.140576     0.088178
H      6.131950     6.970999     1.335472     0.080175
C      1.356950     4.432726     7.251964    -0.099869
C      1.566774     3.316775     4.248910    -0.093102
C      2.035268     3.646824     3.020627    -0.060023
C      3.710384     2.936404     4.164564     0.098454
C      0.777517     2.603394     8.255326     0.107072
C      4.329826     2.837241     8.181523     0.102351
C      0.718722     0.503214     5.642369    -0.091036
C     -1.774243    14.016000     5.932307    -0.056871
C      6.017713     1.645807     7.577046    -0.042721
C      5.024013     1.377919     6.705475    -0.102619
C      0.421787     4.708014     8.207881    -0.074032
C      0.071659    14.454092     6.926882     0.103953
C      1.746209     2.967485    16.037964    -0.099869
C      1.536385     4.083436    13.034910    -0.093101
C      1.067891     3.753387    11.806627    -0.060023
C     -0.607224     4.463807    12.950564     0.098453
C      2.325643     4.796817    17.041326     0.107073
C      7.151334     4.562970    16.967523     0.102352
C      2.384438     6.896997    14.428369    -0.091037
C      2.705722     8.184633    14.718307    -0.056870
C      5.463447     5.754404    16.363046    -0.042722
C      6.457147     6.022292    15.491475    -0.102619
C      2.681373     2.692197    16.993881    -0.074032
C      0.859820     7.746541    15.712882     0.103952
C      4.849369    10.367696    10.320036    -0.099870
C      4.639545    11.483647    13.323090    -0.093102
C      4.171051    11.153598    14.551373    -0.060022
C      2.495935    11.864018    13.407436     0.098452
C      5.428802    12.197028     9.316674     0.107073
C      1.876493    11.963181     9.390477     0.102353
C      5.487597    14.297208    11.929631    -0.091035
C      7.980562     0.784422    11.639693    -0.056871
C      0.188606    13.154615     9.994954    -0.042722
C      1.182306    13.422503    10.866525    -0.102619
C      5.784532    10.092408     9.364119    -0.074032
C      6.134660     0.346330    10.645118     0.103952
C      4.460110    11.832937     1.534036    -0.099870
C      4.669934    10.716986     4.537090    -0.093101
C      5.138428    11.047035     5.765373    -0.060023
C      6.813543    10.336615     4.621436     0.098455
C      3.880676    10.003605     0.530674     0.107072
C     -0.945015    10.237452     0.604477     0.102351
C      3.821881     7.903425     3.143631    -0.091036
C      3.500597     6.615789     2.853693    -0.056870
C      0.742872     9.046018     1.208954    -0.042721
C     -0.250828     8.778130     2.080525    -0.102620
C      3.524946    12.108225     0.578119    -0.074032
C      5.346499     7.053881     1.859118     0.103952
N      1.577690     3.071088     7.274808    -0.201830
N      3.920464     2.132741     7.086788    -0.197439
N      1.912532     0.794783     6.287262    -0.204323
N      3.402582     3.401137     2.964396    -0.232545
N      2.636974     2.852041     5.002748    -0.188537
N      5.597503     2.579714     8.506605    -0.242803
N      0.057592     3.535821     8.836959    -0.206937
N     -0.809391    13.469864     6.733590    -0.221293
N      1.525470     4.329123    16.060808    -0.201831
N      7.560695     5.267470    15.872788    -0.197438
N      1.190627     6.605428    15.073262    -0.204324
N     -0.299423     3.999074    11.750396    -0.232547
N      0.466186     4.548170    13.788748    -0.188538
N      5.883656     4.820497    17.292605    -0.242801
N      3.045568     3.864390     0.050959    -0.206933
N      1.740870     8.730769    15.519590    -0.221295
N      4.628629    11.729334    10.297192    -0.201830
N      2.285855    12.667681    10.485212    -0.197438
N      4.293787    14.005639    11.284738    -0.204324
N      2.803737    11.399285    14.607604    -0.232548
N      3.569345    11.948381    12.569252    -0.188538
N      0.608816    12.220708     9.065395    -0.242799
N      6.148727    11.264601     8.735041    -0.206932
N      7.015710     1.330558    10.838410    -0.221292
N      4.680849    10.471299     1.511192    -0.201830
N     -1.354376     9.532952     1.699212    -0.197438
N      5.015692     8.194994     2.498738    -0.204324
N      6.505742    10.801348     5.821604    -0.232543
N      5.740133    10.252252     3.783252    -0.188537
N      0.322663     9.979925     0.279395    -0.242804
N      3.160751    10.936032    17.521041    -0.206936
N      4.465449     6.069653     2.052410    -0.221292

The following XYZ coordinates are in angstroms. Other properties are in atomic units.
The sperically averaged electron density of each atom fit to a function of the form exp(a - br)
eigen_1, eigen_2 and eigen_3 are the three eigenvalues of traceless quadrupole moment tensor
  atom number  atomic symbol              X              Y              Z     net charge C6 coefficient C8 coefficient C10 coefficient fluctuating dipole atomic polarizability isotropic forcefield polarizability              a              b squared Pearson coefficient          <r^3>          <r^4>         wp_QDO          m_QDO          q_QDO       dipole_x       dipole_y       dipole_z         dipole            Qxy            Qxz            Qyz     Q(x^2-y^2)  Q(3z^2 - R^2)        eigen_1        eigen_2        eigen_3 static polarizability      alpha(xx)      alpha(xy)      alpha(xz)      alpha(yy)      alpha(yz)      alpha(zz) atomic spin moment
            1             Co       4.681496       4.073668       1.373428       0.169239     226.053799 0.52625537E+04  0.21557067E+06                                27.823121                           22.081620       0.477821       1.854711                    0.998226      67.490545     204.996800       0.430345       0.347453      -1.192011       0.024573      -0.028661      -0.008499       0.038698       0.115692       0.035566       0.123730      -0.037353       0.043508      -0.149797      -0.041874       0.191671             33.918173      31.530369       8.447329     -11.273190      26.868203      -5.863194      43.355947           2.028669
            2             Co       6.799664       3.326543      10.159428       0.169252     226.055319 0.52625908E+04  0.21557258E+06                                27.823223                           22.081681       0.477819       1.854709                    0.998226      67.490824     204.997849       0.430345       0.347453      -1.192011      -0.024564       0.028656      -0.008502       0.038689       0.115690      -0.035534      -0.123742      -0.037433       0.043487      -0.149808      -0.041866       0.191674             33.918323      31.530520       8.447387      11.273274      26.868305       5.863226      43.356145           2.028674
            3             Co       1.524823      10.726754      16.198572       0.169257     226.055936 0.52626051E+04  0.21557333E+06                                27.823285                           22.081718       0.477817       1.854708                    0.998226      67.490879     204.998172       0.430344       0.347453      -1.192011      -0.024563       0.028653       0.008502       0.038686       0.115705       0.035555       0.123735      -0.037360       0.043538      -0.149817      -0.041862       0.191679             33.918410      31.530597       8.447413     -11.273334      26.868369      -5.863264      43.356264           2.028678
            4             Co      -0.593345      11.473879       7.412572       0.169233     226.053105 0.52625363E+04  0.21556978E+06                                27.823080                           22.081597       0.477817       1.854711                    0.998226      67.490397     204.996282       0.430344       0.347454      -1.192010       0.024575      -0.028666       0.008494       0.038701       0.115688      -0.035582      -0.123720      -0.037330       0.043533      -0.149785      -0.041882       0.191667             33.918112      31.530311       8.447307      11.273145      26.868163       5.863171      43.355862           2.028665
            5              B       2.533069       2.212663       6.397965       0.506947      31.924586 0.33813022E+03  0.76895728E+04                                10.313417                            7.231204      -0.523843       1.864654                    0.996251      24.298716      75.678454       0.464429       0.579921      -0.951062      -0.000412      -0.000576      -0.007518       0.007551      -0.011813       0.002960       0.003448       0.026207      -0.029227      -0.015817      -0.006769       0.022587             13.292015      13.715501       0.630324       0.098797      11.655670      -1.921316      14.504873           0.000456
            6              B       0.570090       5.187548      15.183965       0.506947      31.924572 0.33813010E+03  0.76895694E+04                                10.313414                            7.231203      -0.523842       1.864655                    0.996251      24.298709      75.678426       0.464429       0.579921      -0.951062       0.000412       0.000576      -0.007518       0.007551      -0.011813      -0.002959      -0.003448       0.026207      -0.029227      -0.015817      -0.006769       0.022587             13.292010      13.715493       0.630323      -0.098794      11.655675       1.921325      14.504862           0.000456
            7              B       3.673250      12.587759      11.174035       0.506947      31.924560 0.33812991E+03  0.76895641E+04                                10.313412                            7.231201      -0.523843       1.864655                    0.996251      24.298704      75.678409       0.464429       0.579921      -0.951062       0.000412       0.000576       0.007518       0.007551      -0.011813       0.002960       0.003448       0.026206      -0.029228      -0.015817      -0.006770       0.022587             13.292007      13.715485       0.630325       0.098783      11.655674      -1.921323      14.504862           0.000456
            8              B       5.636229       9.612874       2.388035       0.506946      31.924598 0.33813034E+03  0.76895762E+04                                10.313420                            7.231205      -0.523842       1.864655                    0.996251      24.298719      75.678469       0.464429       0.579921      -0.951062      -0.000412      -0.000576       0.007518       0.007551      -0.011813      -0.002960      -0.003448       0.026207      -0.029228      -0.015817      -0.006770       0.022587             13.292020      13.715510       0.630321      -0.098808      11.655675       1.921322      14.504875           0.000456
            9              H       0.684821       3.389297       4.535333       0.116136       1.233192 0.92582154E+01  0.94302991E+02                                 1.911710                            1.794685      -0.984025       2.415355                    0.997870       3.550565      10.136250       0.460922       1.304610      -0.705280      -0.046494       0.006028       0.008561       0.047659      -0.008456      -0.001611      -0.014626       0.041438       0.005235      -0.030024       0.008417       0.021607              1.940881       2.450164      -0.014732      -0.364246       1.567673      -0.115345       1.804805           0.000297
           10              H       5.069146       0.796263       5.979752       0.122828       1.131351 0.84629035E+01  0.83682772E+02                                 1.756502                            1.679362      -0.816367       2.495805                    0.999432       3.337434       9.169153       0.495666       1.249684      -0.718061       0.008956      -0.029930      -0.035237       0.047091      -0.013060       0.001449       0.020647       0.014553       0.001148      -0.028103       0.006326       0.021777              1.756583       1.562372      -0.063086       0.003997       1.744508       0.379982       1.962869          -0.000172
           11              H       0.211654       1.184034       5.218884       0.107832       1.298486 0.98558011E+01  0.10194926E+03                                 1.968265                            1.840698      -1.038693       2.373767                    0.997277       3.705899      10.653759       0.459314       1.289152      -0.707543      -0.028197       0.032479      -0.016163       0.045948       0.001759       0.019348      -0.004255       0.002200      -0.062875      -0.030499       0.009906       0.020593              2.013588       1.923663      -0.309435       0.236704       2.275817      -0.465898       1.841285           0.000287
           12              H       1.546001       3.966513       2.266788       0.109151       1.261846 0.88044036E+01  0.88925947E+02                                 1.962290                            1.757821      -1.046948       2.371566                    0.997587       3.705088      10.675333       0.460783       1.316075      -0.700849      -0.021239       0.013747      -0.037055       0.044868      -0.007475       0.005018      -0.008648       0.032236       0.014252      -0.022246       0.003287       0.018959              2.108803       1.812937      -0.188781       0.527562       1.713806      -0.522799       2.799666          -0.000241
           13              H       0.812091       1.716849       8.504848       0.088256       1.075642 0.79131509E+01  0.78106322E+02                                 1.778616                            1.679598      -1.052720       2.368759                    0.996920       3.743320      10.790873       0.464170       1.336880      -0.695546      -0.001134      -0.047625       0.016468       0.050405      -0.000270      -0.013122      -0.007131      -0.026102      -0.020609      -0.022095       0.003128       0.018967              1.821945       1.527373       0.019490      -0.078987       2.358303      -0.249925       1.580158          -0.000891
           14              H       1.793647       5.076545       6.677360       0.118830       1.411187 0.10634348E+02  0.11146130E+03                                 2.050078                            1.892078      -1.043819       2.378479                    0.997551       3.584455      10.176931       0.462908       1.262404      -0.715424       0.019318       0.039085      -0.025594       0.050556      -0.001467      -0.020788      -0.009336      -0.031805      -0.035039      -0.032789       0.008009       0.024780              2.119037       1.838480       0.367645      -0.429660       2.295916      -0.579497       2.222713           0.000142
           15              H       5.852239      13.616388       5.623040       0.106606       1.088139 0.74827428E+01  0.72211262E+02                                 1.741544                            1.595820      -0.970585       2.413512                    0.998803       3.458259       9.585352       0.497306       1.276257      -0.709716      -0.033690      -0.013510      -0.016966       0.040067      -0.005930       0.016538      -0.010430       0.006114      -0.018432      -0.019306      -0.003596       0.022903              1.827325       2.065773       0.531535       0.314813       1.912917       0.268096       1.503286          -0.000163
           16              H       6.951291       1.272836       7.520816       0.094911       1.390429 0.10160464E+02  0.10656495E+03                                 2.075695                            1.868051      -1.582250       2.099959                    0.993367       4.252967      12.564232       0.453430       1.287939      -0.703318       0.041228      -0.015398      -0.000405       0.044011      -0.011468       0.009313       0.012397       0.012763       0.000124      -0.023335       0.009605       0.013730              2.231116       3.325606      -0.442499      -0.007419       1.740192       0.007193       1.627551          -0.000618
           17              H       0.027454       5.579759       8.416988       0.112497       1.577631 0.11828273E+02  0.12744268E+03                                 2.225506                            2.006701      -1.044452       2.374335                    0.997310       3.695225      10.671410       0.445284       1.276660      -0.712716      -0.019144       0.040926       0.010438       0.046372      -0.004850      -0.018631      -0.005306      -0.031210      -0.021969      -0.029456       0.009090       0.020366              2.319678       1.965890      -0.619909      -0.194501       3.140553       0.325473       1.852591           0.001599
           18              H       4.547774       2.693677       4.357856       0.082555       1.354548 0.10162411E+02  0.10632436E+03                                 2.043659                            1.883264      -1.229873       2.283510                    0.995114       3.884734      11.369115       0.447314       1.308751      -0.702259       0.045565      -0.008565       0.004583       0.046589      -0.004000       0.001641      -0.006632       0.024539      -0.011906      -0.014695      -0.000593       0.015288              2.087604       2.690507      -0.380887       0.344537       1.676214      -0.278770       1.896090           0.000101
           19              H       3.705961       3.463299       8.645424       0.088178       1.939000 0.16048187E+02  0.18785645E+03                                 2.587351                            2.357611      -1.490079       2.144226                    0.991388       4.393656      13.515096       0.402862       1.298822      -0.704964      -0.037534       0.034874       0.026373       0.057624      -0.015190      -0.008552       0.011913       0.018673       0.002938      -0.020606      -0.004366       0.024973              2.669955       3.108373      -0.813060      -0.455278       2.554161       0.531813       2.347331           0.000065
           20              H       0.857110      14.371210       7.450528       0.080175       1.356581 0.10377569E+02  0.10956492E+03                                 2.056727                            1.906040      -1.457528       2.160472                    0.992504       4.182650      12.451625       0.441907       1.312803      -0.699031       0.043023      -0.008050       0.032505       0.054519       0.002119       0.022028      -0.006627       0.005578      -0.018875      -0.024759       0.001827       0.022931              2.128878       2.599850      -0.064238       0.672539       1.752156      -0.214086       2.034628          -0.000626
           21              H       2.418339       4.010914      13.321333       0.116136       1.233202 0.92583147E+01  0.94304320E+02                                 1.911725                            1.794699      -0.984031       2.415352                    0.997870       3.550584      10.136344       0.460918       1.304616      -0.705279       0.046494      -0.006028       0.008561       0.047659      -0.008455       0.001612       0.014626       0.041437       0.005236      -0.030024       0.008417       0.021606              1.940897       2.450188      -0.014732       0.364251       1.567685       0.115347       1.804819           0.000297
           22              H       6.412014       6.603948      14.765752       0.122828       1.131353 0.84629212E+01  0.83683020E+02                                 1.756506                            1.679365      -0.816366       2.495806                    0.999432       3.337439       9.169181       0.495664       1.249687      -0.718060      -0.008956       0.029930      -0.035237       0.047091      -0.013060      -0.001449      -0.020647       0.014553       0.001148      -0.028103       0.006326       0.021777              1.756587       1.562375      -0.063086      -0.003997       1.744512      -0.379983       1.962874          -0.000171
           23              H       2.891506       6.216177      14.004884       0.107832       1.298488 0.98558225E+01  0.10194956E+03                                 1.968269                            1.840701      -1.038694       2.373766                    0.997277       3.705904      10.653785       0.459313       1.289154      -0.707543       0.028197      -0.032479      -0.016162       0.045947       0.001759      -0.019347       0.004254       0.002200      -0.062875      -0.030498       0.009906       0.020592              2.013593       1.923667      -0.309437      -0.236704       2.275823       0.465899       1.841288           0.000287
           24              H       1.557158       3.433698      11.052788       0.109151       1.261849 0.88044253E+01  0.88926259E+02                                 1.962296                            1.757826      -1.046950       2.371565                    0.997587       3.705097      10.675379       0.460782       1.316079      -0.700848       0.021239      -0.013747      -0.037055       0.044868      -0.007475      -0.005018       0.008648       0.032235       0.014254      -0.022245       0.003287       0.018959              2.108809       1.812942      -0.188782      -0.527564       1.713810       0.522801       2.799676          -0.000241
           25              H       2.291068       5.683362      17.290848       0.088256       1.075642 0.79131499E+01  0.78106307E+02                                 1.778616                            1.679598      -1.052721       2.368759                    0.996920       3.743319      10.790869       0.464170       1.336880      -0.695546       0.001134       0.047625       0.016468       0.050405      -0.000270       0.013122       0.007131      -0.026102      -0.020609      -0.022095       0.003128       0.018967              1.821945       1.527372       0.019489       0.078987       2.358303       0.249925       1.580158          -0.000891
           26              H       1.309512       2.323666      15.463360       0.118830       1.411182 0.10634306E+02  0.11146075E+03                                 2.050075                            1.892075      -1.043815       2.378482                    0.997551       3.584449      10.176914       0.462908       1.262405      -0.715423      -0.019318      -0.039085      -0.025595       0.050556      -0.001467       0.020788       0.009336      -0.031804      -0.035039      -0.032789       0.008010       0.024780              2.119033       1.838477       0.367644       0.429658       2.295913       0.579495       2.222709           0.000142
           27              H       3.457239       8.584245      14.409040       0.106606       1.088137 0.74827206E+01  0.72211000E+02                                 1.741542                            1.595818      -0.970583       2.413514                    0.998803       3.458256       9.585343       0.497306       1.276258      -0.709716       0.033690       0.013510      -0.016966       0.040067      -0.005929      -0.016538       0.010430       0.006114      -0.018431      -0.019306      -0.003596       0.022903              1.827323       2.065770       0.531535      -0.314813       1.912915      -0.268096       1.503284          -0.000164
           28              H       4.529868       6.127375      16.306816       0.094912       1.390429 0.10160469E+02  0.10656501E+03                                 2.075695                            1.868051      -1.582250       2.099959                    0.993367       4.252966      12.564227       0.453430       1.287938      -0.703319      -0.041228       0.015399      -0.000405       0.044011      -0.011468      -0.009313      -0.012397       0.012763       0.000124      -0.023335       0.009605       0.013730              2.231116       3.325605      -0.442498       0.007419       1.740192      -0.007193       1.627551          -0.000618
           29              H       3.075705       1.820452      17.202988       0.112497       1.577626 0.11828221E+02  0.12744199E+03                                 2.225502                            2.006698      -1.044438       2.374342                    0.997310       3.695219      10.671393       0.445284       1.276662      -0.712715       0.019144      -0.040926       0.010438       0.046372      -0.004850       0.018631       0.005306      -0.031211      -0.021968      -0.029456       0.009090       0.020366              2.319674       1.965886      -0.619907       0.194500       3.140549      -0.325473       1.852588           0.001599
           30              H       6.933385       4.706534      13.143856       0.082554       1.354573 0.10162644E+02  0.10632751E+03                                 2.043691                            1.883291      -1.229896       2.283498                    0.995114       3.884780      11.369321       0.447309       1.308758      -0.702257      -0.045564       0.008565       0.004583       0.046588      -0.004000      -0.001642       0.006631       0.024537      -0.011906      -0.014694      -0.000594       0.015288              2.087637       2.690554      -0.380896      -0.344546       1.676237       0.278777       1.896119           0.000101
           31              H      -0.602801       3.936912      17.431424       0.088178       1.938976 0.16047934E+02  0.18785269E+03                                 2.587328                            2.357592      -1.490060       2.144235                    0.991389       4.393622      13.514951       0.402864       1.298821      -0.704965       0.037534      -0.034874       0.026374       0.057624      -0.015191       0.008551      -0.011913       0.018673       0.002943      -0.020608      -0.004365       0.024972              2.669930       3.108341      -0.813049       0.455273       2.554139      -0.531807       2.347312           0.000065
           32              H       0.074369       7.829423      16.236528       0.080175       1.356580 0.10377564E+02  0.10956494E+03                                 2.056733                            1.906045      -1.457528       2.160473                    0.992504       4.182659      12.451688       0.441904       1.312811      -0.699029      -0.043023       0.008050       0.032506       0.054519       0.002119      -0.022028       0.006627       0.005578      -0.018875      -0.024759       0.001827       0.022932              2.128884       2.599858      -0.064238      -0.672542       1.752161       0.214087       2.034633          -0.000626
           33              H       5.521498      11.411125      13.036667       0.116136       1.233195 0.92582393E+01  0.94303323E+02                                 1.911715                            1.794689      -0.984027       2.415354                    0.997870       3.550571      10.136282       0.460920       1.304612      -0.705280       0.046494      -0.006028      -0.008561       0.047659      -0.008455      -0.001611      -0.014626       0.041438       0.005235      -0.030024       0.008417       0.021606              1.940886       2.450172      -0.014732      -0.364248       1.567677      -0.115346       1.804809           0.000297
           34              H       1.137173      14.004159      11.592248       0.122828       1.131352 0.84629158E+01  0.83682962E+02                                 1.756506                            1.679366      -0.816366       2.495806                    0.999432       3.337439       9.169184       0.495664       1.249688      -0.718060      -0.008956       0.029929       0.035237       0.047091      -0.013060       0.001449       0.020647       0.014553       0.001148      -0.028103       0.006326       0.021777              1.756587       1.562375      -0.063086       0.003997       1.744512       0.379983       1.962874          -0.000172
           35              H       5.994665      13.616388      12.353116       0.107832       1.298486 0.98557974E+01  0.10194922E+03                                 1.968266                            1.840698      -1.038692       2.373767                    0.997277       3.705899      10.653763       0.459314       1.289153      -0.707543       0.028197      -0.032479       0.016162       0.045947       0.001759       0.019348      -0.004255       0.002200      -0.062875      -0.030499       0.009906       0.020593              2.013589       1.923664      -0.309436       0.236704       2.275819      -0.465898       1.841285           0.000287
           36              H       4.660318      10.833909      15.305212       0.109151       1.261848 0.88044166E+01  0.88926129E+02                                 1.962293                            1.757823      -1.046950       2.371565                    0.997587       3.705093      10.675357       0.460783       1.316077      -0.700849       0.021239      -0.013747       0.037055       0.044868      -0.007475       0.005018      -0.008648       0.032235       0.014253      -0.022245       0.003287       0.018959              2.108806       1.812940      -0.188781       0.527563       1.713808      -0.522800       2.799671          -0.000241
           37              H       5.394228      13.083573       9.067152       0.088257       1.075641 0.79131430E+01  0.78106223E+02                                 1.778615                            1.679597      -1.052721       2.368760                    0.996920       3.743317      10.790863       0.464170       1.336880      -0.695546       0.001133       0.047625      -0.016468       0.050405      -0.000270      -0.013122      -0.007131      -0.026102      -0.020610      -0.022095       0.003128       0.018967              1.821944       1.527372       0.019490      -0.078987       2.358302      -0.249925       1.580157          -0.000891
           38              H       4.412672       9.723877      10.894640       0.118830       1.411179 0.10634275E+02  0.11146033E+03                                 2.050071                            1.892072      -1.043815       2.378482                    0.997551       3.584443      10.176889       0.462908       1.262405      -0.715423      -0.019318      -0.039085       0.025595       0.050556      -0.001467      -0.020788      -0.009336      -0.031805      -0.035039      -0.032789       0.008009       0.024780              2.119029       1.838474       0.367643      -0.429657       2.295908      -0.579493       2.222705           0.000142
           39              H       0.354080       1.184034      11.948960       0.106607       1.088135 0.74827074E+01  0.72210837E+02                                 1.741540                            1.595816      -0.970583       2.413514                    0.998803       3.458251       9.585325       0.497306       1.276258      -0.709716       0.033690       0.013510       0.016966       0.040067      -0.005930       0.016538      -0.010430       0.006114      -0.018431      -0.019306      -0.003597       0.022903              1.827321       2.065768       0.531534       0.314812       1.912912       0.268095       1.503283          -0.000163
           40              H      -0.744972      13.527586      10.051184       0.094911       1.390427 0.10160450E+02  0.10656477E+03                                 2.075694                            1.868050      -1.582246       2.099961                    0.993367       4.252964      12.564221       0.453430       1.287939      -0.703318      -0.041228       0.015399       0.000405       0.044011      -0.011468       0.009313       0.012397       0.012763       0.000124      -0.023335       0.009605       0.013730              2.231115       3.325603      -0.442498      -0.007419       1.740191       0.007193       1.627550          -0.000618
           41              H       6.178865       9.220663       9.155012       0.112497       1.577615 0.11828123E+02  0.12744062E+03                                 2.225489                            2.006687      -1.044434       2.374345                    0.997310       3.695204      10.671321       0.445286       1.276658      -0.712716       0.019144      -0.040926      -0.010438       0.046372      -0.004849      -0.018631      -0.005306      -0.031212      -0.021969      -0.029457       0.009090       0.020367              2.319660       1.965876      -0.619902      -0.194499       3.140526       0.325470       1.852578           0.001599
           42              H       1.658545      12.106745      13.214144       0.082554       1.354567 0.10162593E+02  0.10632689E+03                                 2.043689                            1.883290      -1.229888       2.283502                    0.995114       3.884777      11.369326       0.447308       1.308763      -0.702256      -0.045564       0.008565      -0.004583       0.046588      -0.004000       0.001642      -0.006632       0.024538      -0.011907      -0.014695      -0.000593       0.015288              2.087635       2.690551      -0.380896       0.344545       1.676236      -0.278777       1.896118           0.000101
           43              H       2.500358      11.337123       8.926576       0.088179       1.938968 0.16047853E+02  0.18785151E+03                                 2.587321                            2.357586      -1.490054       2.144238                    0.991389       4.393611      13.514909       0.402864       1.298822      -0.704965       0.037534      -0.034874      -0.026374       0.057624      -0.015191      -0.008550       0.011913       0.018673       0.002945      -0.020608      -0.004364       0.024972              2.669923       3.108332      -0.813046      -0.455271       2.554132       0.531805       2.347306           0.000065
           44              H       5.349209       0.429212      10.121472       0.080176       1.356579 0.10377559E+02  0.10956490E+03                                 2.056734                            1.906046      -1.457527       2.160473                    0.992504       4.182660      12.451703       0.441903       1.312813      -0.699029      -0.043023       0.008050      -0.032506       0.054519       0.002119       0.022028      -0.006627       0.005578      -0.018876      -0.024759       0.001827       0.022932              2.128886       2.599860      -0.064238       0.672543       1.752162      -0.214087       2.034635          -0.000626
           45              H       3.787980      10.789508       4.250667       0.116136       1.233188 0.92581730E+01  0.94302422E+02                                 1.911703                            1.794680      -0.984021       2.415357                    0.997870       3.550554      10.136201       0.460923       1.304608      -0.705281      -0.046495       0.006028      -0.008561       0.047659      -0.008456       0.001611       0.014626       0.041438       0.005235      -0.030024       0.008417       0.021607              1.940874       2.450155      -0.014732       0.364244       1.567669       0.115345       1.804798           0.000297
           46              H      -0.205695       8.196474       2.806248       0.122829       1.131351 0.84629013E+01  0.83682753E+02                                 1.756502                            1.679362      -0.816367       2.495806                    0.999432       3.337434       9.169156       0.495666       1.249685      -0.718061       0.008956      -0.029930       0.035237       0.047092      -0.013060      -0.001449      -0.020648       0.014553       0.001148      -0.028103       0.006326       0.021777              1.756583       1.562372      -0.063086      -0.003997       1.744509      -0.379983       1.962870          -0.000171
           47              H       3.314813       8.584245       3.567116       0.107832       1.298488 0.98558178E+01  0.10194946E+03                                 1.968266                            1.840698      -1.038693       2.373766                    0.997277       3.705901      10.653763       0.459314       1.289151      -0.707544      -0.028197       0.032479       0.016162       0.045947       0.001759      -0.019348       0.004255       0.002200      -0.062875      -0.030499       0.009906       0.020593              2.013589       1.923664      -0.309436      -0.236704       2.275818       0.465898       1.841285           0.000287
           48              H       4.649161      11.366724       6.519212       0.109151       1.261846 0.88043953E+01  0.88925825E+02                                 1.962288                            1.757819      -1.046947       2.371566                    0.997587       3.705084      10.675312       0.460784       1.316073      -0.700849      -0.021240       0.013747       0.037054       0.044868      -0.007475      -0.005018       0.008648       0.032236       0.014252      -0.022246       0.003287       0.018959              2.108800       1.812934      -0.188780      -0.527561       1.713804       0.522798       2.799662          -0.000240
           49              H       3.915251       9.117060       0.281152       0.088257       1.075639 0.79131300E+01  0.78106069E+02                                 1.778614                            1.679596      -1.052719       2.368760                    0.996920       3.743315      10.790858       0.464170       1.336881      -0.695546      -0.001134      -0.047625      -0.016468       0.050405      -0.000270       0.013122       0.007131      -0.026102      -0.020609      -0.022095       0.003128       0.018967              1.821943       1.527371       0.019489       0.078987       2.358300       0.249925       1.580157          -0.000891
           50              H       4.896807      12.476756       2.108640       0.118830       1.411181 0.10634290E+02  0.11146053E+03                                 2.050072                            1.892072      -1.043816       2.378481                    0.997551       3.584446      10.176896       0.462909       1.262404      -0.715424       0.019318       0.039085       0.025595       0.050556      -0.001467       0.020788       0.009336      -0.031805      -0.035039      -0.032789       0.008009       0.024780              2.119030       1.838475       0.367643       0.429657       2.295909       0.579494       2.222706           0.000142
           51              H       2.749080       6.216177       3.162960       0.106606       1.088138 0.74827321E+01  0.72211136E+02                                 1.741543                            1.595819      -0.970585       2.413513                    0.998803       3.458258       9.585349       0.497306       1.276258      -0.709716      -0.033690      -0.013510       0.016966       0.040067      -0.005930      -0.016538       0.010430       0.006114      -0.018431      -0.019306      -0.003596       0.022903              1.827324       2.065771       0.531535      -0.314813       1.912916      -0.268096       1.503285          -0.000163
           52              H       1.676451       8.673047       1.265184       0.094911       1.390428 0.10160454E+02  0.10656482E+03                                 2.075695                            1.868051      -1.582249       2.099960                    0.993367       4.252964      12.564223       0.453430       1.287940      -0.703318       0.041228      -0.015399       0.000405       0.044011      -0.011468      -0.009313      -0.012397       0.012763       0.000124      -0.023335       0.009605       0.013730              2.231115       3.325604      -0.442498       0.007420       1.740191      -0.007193       1.627551          -0.000618
           53              H       3.130614      12.979970       0.369012       0.112497       1.577626 0.11828227E+02  0.12744207E+03                                 2.225503                            2.006698      -1.044440       2.374341                    0.997310       3.695220      10.671396       0.445284       1.276661      -0.712715      -0.019144       0.040926      -0.010438       0.046372      -0.004850       0.018631       0.005306      -0.031211      -0.021969      -0.029456       0.009090       0.020367              2.319675       1.965886      -0.619907       0.194500       3.140549      -0.325472       1.852588           0.001599
           54              H      -0.727066      10.093888       4.428144       0.082555       1.354534 0.10162275E+02  0.10632252E+03                                 2.043642                            1.883250      -1.229853       2.283519                    0.995115       3.884705      11.368989       0.447317       1.308748      -0.702260       0.045565      -0.008565      -0.004583       0.046589      -0.004000      -0.001640       0.006632       0.024540      -0.011906      -0.014696      -0.000592       0.015289              2.087585       2.690481      -0.380882      -0.344533       1.676201       0.278765       1.896073           0.000100
           55              H      -1.568880      10.863510       0.140576       0.088178       1.938996 0.16048150E+02  0.18785592E+03                                 2.587348                            2.357609      -1.490073       2.144228                    0.991389       4.393654      13.515091       0.402862       1.298823      -0.704964      -0.037534       0.034873      -0.026373       0.057624      -0.015191       0.008551      -0.011912       0.018673       0.002942      -0.020607      -0.004365       0.024973              2.669953       3.108370      -0.813058       0.455277       2.554159      -0.531812       2.347329           0.000065
           56              H       6.131950       6.970999       1.335472       0.080175       1.356580 0.10377560E+02  0.10956484E+03                                 2.056729                            1.906042      -1.457527       2.160473                    0.992504       4.182652      12.451646       0.441905       1.312807      -0.699030       0.043023      -0.008050      -0.032506       0.054519       0.002119      -0.022028       0.006627       0.005578      -0.018876      -0.024759       0.001827       0.022932              2.128880       2.599853      -0.064238      -0.672540       1.752158       0.214086       2.034629          -0.000626
           57              C       1.356950       4.432726       7.251964      -0.099869      32.072280 0.43003631E+03  0.10118995E+05                                 8.764780                            6.895082       0.253946       2.041930                    0.999868      29.910061      87.042352       0.627869       0.414577      -1.061551       0.020570      -0.076605      -0.011242       0.080111       0.002849      -0.040092      -0.026300      -0.106230      -0.114240      -0.078228      -0.001212       0.079440              9.766256       8.531323      -0.278590      -4.372744      10.863803      -1.325716       9.903641           0.001159
           58              C       1.566774       3.316775       4.248910      -0.093102      32.861080 0.41726087E+03  0.97597455E+04                                 9.000334                            6.835440       0.205899       2.033761                    0.999822      29.608357      86.342603       0.623618       0.419910      -1.056526       0.053743      -0.032607       0.055935       0.084144      -0.029734       0.009108      -0.035009       0.117359      -0.029803      -0.076581       0.002076       0.074505             10.611456      10.310103      -0.032836      -1.929708       6.794735      -4.388506      14.729531           0.000814
           59              C       2.035268       3.646824       3.020627      -0.060023      34.148408 0.41928757E+03  0.98284270E+04                                 9.329501                            6.886325       0.119987       2.009453                    0.999745      29.454856      86.256992       0.616084       0.424125      -1.052884       0.079765      -0.004592      -0.022471       0.082996      -0.014560       0.012105      -0.022247       0.054682      -0.006797      -0.040135       0.000149       0.039985             11.406242       9.017209      -0.351851       0.359068       7.446207      -5.548905      17.755310          -0.004301
           60              C       3.710384       2.936404       4.164564       0.098454      27.460206 0.31476848E+03  0.69042036E+04                                 8.097302                            6.006440       0.241243       2.080991                    0.999836      26.875787      77.450278       0.649695       0.429808      -1.043891      -0.061122       0.013958       0.005941       0.062976       0.004889       0.016644       0.000362       0.007304      -0.121232      -0.044476       0.014783       0.029692              9.608684       9.656175      -0.761020      -0.337450       6.155458      -4.126444      13.014419          -0.007668
           61              C       0.777517       2.603394       8.255326       0.107072      25.297854 0.31942334E+03  0.70112887E+04                                 7.634669                            6.047637       0.351985       2.128801                    0.999516      26.278429      75.027105       0.649889       0.429374      -1.047248      -0.003360       0.054954      -0.020366       0.058703       0.018718      -0.000427      -0.027407      -0.019056      -0.016316      -0.030973      -0.006767       0.037739              8.706105       8.351034      -0.471604      -3.888391       9.498396      -0.258271       8.268884          -0.013821
           62              C       4.329826       2.837241       8.181523       0.102351      28.249296 0.34019419E+03  0.75654081E+04                                 8.070323                            6.092533       0.455142       2.139520                    0.999500      27.049902      77.057265       0.673132       0.409167      -1.062795       0.034943      -0.039586      -0.043542       0.068439      -0.009497      -0.022857       0.000019      -0.036413       0.025870      -0.036023       0.012850       0.023173              9.336361      13.574614      -2.440146       1.902234       6.520290       1.910828       7.914179          -0.009716
           63              C       0.718722       0.503214       5.642369      -0.091036      30.540018 0.41572335E+03  0.96997658E+04                                 8.501348                            6.782588       0.238803       2.042754                    0.999804      29.487690      85.450697       0.632603       0.414971      -1.061300       0.063243       0.022574       0.030070       0.073576       0.000876       0.059386      -0.019979       0.068754      -0.152607      -0.081526      -0.004672       0.086197              9.470924       8.905987       1.350189       1.972558      12.987611      -2.019202       6.519174           0.002032
           64              C      -1.774243      14.016000       5.932307      -0.056871      30.057520 0.38850517E+03  0.89329106E+04                                 8.510580                            6.635063       0.187945       2.036382                    0.999840      28.857518      83.635646       0.626881       0.424937      -1.052616       0.043003      -0.059029       0.038695       0.082650       0.003293       0.029990      -0.004690       0.030029      -0.068917      -0.038035      -0.002626       0.040661              9.677959       9.958171       3.445108       2.606790      12.700984       0.071521       6.374723          -0.003176
           65              C       6.017713       1.645807       7.577046      -0.042721      33.059048 0.43160402E+03  0.10167209E+05                                 9.052940                            6.931432       0.029133       1.977166                    0.999676      29.446083      85.797251       0.622871       0.417438      -1.059511      -0.010210       0.064624       0.061988       0.090128      -0.013639      -0.001787       0.020826       0.020400       0.004437      -0.029123       0.004944       0.024179             10.710771      17.356538      -2.269336       2.858476       6.496421       1.136902       8.279354          -0.006250
           66              C       5.024013       1.377919       6.705475      -0.102619      30.603602 0.41204452E+03  0.95848324E+04                                 8.510681                            6.762800       0.284962       2.061472                    0.999746      29.294334      84.538101       0.632595       0.416237      -1.061351      -0.077373       0.040775       0.006489       0.087700      -0.039343      -0.013701       0.049318       0.014556      -0.001012      -0.060049      -0.008917       0.068966              9.632822      13.164376      -1.371205       2.833234       6.656939       1.880716       9.077152           0.000238
           67              C       0.421787       4.708014       8.207881      -0.074032      31.969012 0.41969730E+03  0.98261724E+04                                 8.764291                            6.799815       0.248607       2.042046                    0.999847      29.717179      86.561665       0.633240       0.413132      -1.061358      -0.037765      -0.057135       0.042957       0.080845      -0.004071      -0.034629      -0.013060      -0.082095      -0.054617      -0.061557       0.008920       0.052637              9.771021       8.380280      -2.068614      -3.738991      12.253191       0.640450       8.679593          -0.001122
           68              C       0.071659      14.454092       6.926882       0.103953      27.054171 0.33385000E+03  0.74044064E+04                                 7.932885                            6.146083       0.262068       2.085751                    0.999869      26.847991      76.885061       0.650864       0.424304      -1.051061      -0.046560       0.010272      -0.036697       0.060167      -0.016329       0.013909      -0.011087       0.021444       0.054525      -0.028875      -0.003463       0.032337              9.009479       9.559438       1.363706       2.947465      10.923402      -1.736883       6.545597          -0.010626
           69              C       1.746209       2.967485      16.037964      -0.099869      32.072288 0.43003680E+03  0.10119009E+05                                 8.764784                            6.895088       0.253942       2.041929                    0.999868      29.910065      87.042385       0.627868       0.414577      -1.061551      -0.020570       0.076604      -0.011242       0.080111       0.002849       0.040093       0.026300      -0.106231      -0.114240      -0.078229      -0.001212       0.079441              9.766258       8.531323      -0.278590       4.372742      10.863813       1.325712       9.903638           0.001159
           70              C       1.536385       4.083436      13.034910      -0.093101      32.861118 0.41726110E+03  0.97597546E+04                                 9.000346                            6.835443       0.205900       2.033761                    0.999822      29.608376      86.342740       0.623618       0.419911      -1.056526      -0.053743       0.032607       0.055935       0.084144      -0.029734      -0.009107       0.035008       0.117356      -0.029801      -0.076580       0.002076       0.074503             10.611472      10.310134      -0.032836       1.929718       6.794742       4.388510      14.729539           0.000815
           71              C       1.067891       3.753387      11.806627      -0.060023      34.148449 0.41928794E+03  0.98284405E+04                                 9.329516                            6.886333       0.119984       2.009452                    0.999745      29.454878      86.257147       0.616083       0.424126      -1.052884      -0.079765       0.004593      -0.022471       0.082997      -0.014560      -0.012104       0.022246       0.054679      -0.006794      -0.040133       0.000149       0.039984             11.406264       9.017229      -0.351853      -0.359069       7.446220       5.548919      17.755341          -0.004302
           72              C      -0.607224       4.463807      12.950564       0.098453      27.460311 0.31476952E+03  0.69042350E+04                                 8.097328                            6.006452       0.241232       2.080987                    0.999836      26.875865      77.450657       0.649694       0.429808      -1.043890       0.061122      -0.013958       0.005941       0.062977       0.004888      -0.016644      -0.000363       0.007299      -0.121229      -0.044475       0.014785       0.029691              9.608718       9.656224      -0.761027       0.337447       6.155477       4.126460      13.014453          -0.007667
           73              C       2.325643       4.796817      17.041326       0.107073      25.297830 0.31942302E+03  0.70112791E+04                                 7.634660                            6.047630       0.351996       2.128804                    0.999516      26.278405      75.026986       0.649889       0.429374      -1.047249       0.003359      -0.054954      -0.020366       0.058702       0.018718       0.000427       0.027407      -0.019057      -0.016316      -0.030972      -0.006767       0.037739              8.706093       8.351018      -0.471606       3.888382       9.498390       0.258270       8.268871          -0.013822
           74              C       7.151334       4.562970      16.967523       0.102352      28.249198 0.34019331E+03  0.75653808E+04                                 8.070298                            6.092521       0.455159       2.139526                    0.999500      27.049828      77.056910       0.673134       0.409166      -1.062796      -0.034942       0.039586      -0.043541       0.068439      -0.009498       0.022857      -0.000020      -0.036411       0.025879      -0.036023       0.012848       0.023175              9.336326      13.574551      -2.440131      -1.902223       6.520270      -1.910824       7.914156          -0.009716
           75              C       2.384438       6.896997      14.428369      -0.091037      30.540024 0.41572345E+03  0.96997685E+04                                 8.501350                            6.782588       0.238807       2.042755                    0.999804      29.487687      85.450686       0.632604       0.414971      -1.061300      -0.063243      -0.022574       0.030070       0.073576       0.000876      -0.059385       0.019979       0.068753      -0.152606      -0.081525      -0.004671       0.086197              9.470926       8.905984       1.350181      -1.972556      12.987622       2.019212       6.519173           0.002033
           76              C       2.705722       8.184633      14.718307      -0.056870      30.057466 0.38850438E+03  0.89328883E+04                                 8.510570                            6.635056       0.187947       2.036383                    0.999840      28.857502      83.635599       0.626882       0.424937      -1.052616      -0.043003       0.059029       0.038695       0.082650       0.003293      -0.029989       0.004689       0.030028      -0.068917      -0.038035      -0.002626       0.040660              9.677948       9.958156       3.445100      -2.606785      12.700974      -0.071517       6.374714          -0.003176
           77              C       5.463447       5.754404      16.363046      -0.042722      33.059074 0.43160443E+03  0.10167220E+05                                 9.052944                            6.931435       0.029137       1.977167                    0.999676      29.446083      85.797235       0.622871       0.417438      -1.059511       0.010210      -0.064624       0.061988       0.090128      -0.013639       0.001787      -0.020827       0.020400       0.004437      -0.029124       0.004944       0.024180             10.710776      17.356545      -2.269332      -2.858486       6.496423      -1.136903       8.279361          -0.006250
           78              C       6.457147       6.022292      15.491475      -0.102619      30.603613 0.41204464E+03  0.95848371E+04                                 8.510686                            6.762803       0.284960       2.061471                    0.999746      29.294348      84.538187       0.632594       0.416237      -1.061350       0.077373      -0.040775       0.006490       0.087700      -0.039343       0.013701      -0.049318       0.014556      -0.001012      -0.060049      -0.008917       0.068966              9.632829      13.164388      -1.371207      -2.833238       6.656943      -1.880715       9.077155           0.000238
           79              C       2.681373       2.692197      16.993881      -0.074032      31.968947 0.41969644E+03  0.98261467E+04                                 8.764280                            6.799808       0.248621       2.042051                    0.999847      29.717129      86.561474       0.633241       0.413132      -1.061358       0.037765       0.057135       0.042957       0.080845      -0.004071       0.034631       0.013061      -0.082096      -0.054617      -0.061560       0.008922       0.052638              9.771008       8.380265      -2.068610       3.738981      12.253182      -0.640451       8.679577          -0.001121
           80              C       0.859820       7.746541      15.712882       0.103952      27.054187 0.33385015E+03  0.74044124E+04                                 7.932893                            6.146086       0.262065       2.085751                    0.999869      26.848009      76.885188       0.650864       0.424304      -1.051061       0.046561      -0.010271      -0.036697       0.060167      -0.016329      -0.013910       0.011088       0.021443       0.054525      -0.028874      -0.003464       0.032338              9.009491       9.559445       1.363709      -2.947466      10.923425       1.736890       6.545603          -0.010625
           81              C       4.849369      10.367696      10.320036      -0.099870      32.072281 0.43003661E+03  0.10119003E+05                                 8.764782                            6.895086       0.253941       2.041929                    0.999868      29.910060      87.042349       0.627868       0.414577      -1.061551      -0.020570       0.076604       0.011242       0.080111       0.002849      -0.040093      -0.026300      -0.106232      -0.114240      -0.078229      -0.001212       0.079441              9.766255       8.531319      -0.278592      -4.372740      10.863809      -1.325711       9.903637           0.001159
           82              C       4.639545      11.483647      13.323090      -0.093102      32.861084 0.41726086E+03  0.97597461E+04                                 9.000336                            6.835440       0.205900       2.033761                    0.999822      29.608361      86.342641       0.623618       0.419910      -1.056526      -0.053743       0.032607      -0.055935       0.084144      -0.029734       0.009108      -0.035009       0.117357      -0.029803      -0.076580       0.002076       0.074505             10.611458      10.310120      -0.032834      -1.929717       6.794735      -4.388503      14.729519           0.000814
           83              C       4.171051      11.153598      14.551373      -0.060022      34.148388 0.41928726E+03  0.98284194E+04                                 9.329500                            6.886324       0.119984       2.009452                    0.999745      29.454857      86.257037       0.616083       0.424126      -1.052884      -0.079765       0.004592       0.022471       0.082997      -0.014560       0.012104      -0.022246       0.054680      -0.006795      -0.040134       0.000149       0.039984             11.406240       9.017216      -0.351853       0.359071       7.446207      -5.548903      17.755297          -0.004300
           84              C       2.495935      11.864018      13.407436       0.098452      27.460328 0.31476981E+03  0.69042446E+04                                 8.097337                            6.006458       0.241226       2.080985                    0.999836      26.875890      77.450802       0.649693       0.429809      -1.043890       0.061122      -0.013958      -0.005942       0.062977       0.004889       0.016645       0.000362       0.007301      -0.121233      -0.044477       0.014785       0.029692              9.608730       9.656229      -0.761026      -0.337449       6.155487      -4.126468      13.014473          -0.007668
           85              C       5.428802      12.197028       9.316674       0.107073      25.297819 0.31942288E+03  0.70112747E+04                                 7.634657                            6.047628       0.351999       2.128805                    0.999516      26.278394      75.026936       0.649890       0.429374      -1.047249       0.003359      -0.054953       0.020366       0.058702       0.018718      -0.000427      -0.027407      -0.019056      -0.016316      -0.030972      -0.006767       0.037739              8.706089       8.351014      -0.471603      -3.888381       9.498383      -0.258271       8.268869          -0.013822
           86              C       1.876493      11.963181       9.390477       0.102353      28.249184 0.34019309E+03  0.75653742E+04                                 8.070295                            6.092519       0.455160       2.139526                    0.999500      27.049817      77.056862       0.673134       0.409166      -1.062796      -0.034942       0.039586       0.043541       0.068439      -0.009498      -0.022857       0.000021      -0.036411       0.025882      -0.036023       0.012848       0.023176              9.336322      13.574547      -2.440129       1.902227       6.520266       1.910820       7.914152          -0.009716
           87              C       5.487597      14.297208      11.929631      -0.091035      30.539969 0.41572248E+03  0.96997399E+04                                 8.501339                            6.782580       0.238808       2.042756                    0.999804      29.487654      85.450551       0.632604       0.414971      -1.061300      -0.063243      -0.022574      -0.030070       0.073576       0.000877       0.059385      -0.019979       0.068754      -0.152606      -0.081525      -0.004672       0.086197              9.470914       8.905975       1.350181       1.972555      12.987601      -2.019208       6.519167           0.002032
           88              C       7.980562       0.784422      11.639693      -0.056871      30.057460 0.38850434E+03  0.89328855E+04                                 8.510564                            6.635052       0.187953       2.036385                    0.999840      28.857482      83.635483       0.626883       0.424936      -1.052617      -0.043003       0.059029      -0.038695       0.082649       0.003292       0.029990      -0.004689       0.030029      -0.068916      -0.038034      -0.002627       0.040661              9.677941       9.958151       3.445099       2.606784      12.700961       0.071517       6.374710          -0.003176
           89              C       0.188606      13.154615       9.994954      -0.042722      33.059064 0.43160434E+03  0.10167218E+05                                 9.052943                            6.931435       0.029137       1.977168                    0.999676      29.446082      85.797233       0.622871       0.417438      -1.059511       0.010210      -0.064623      -0.061989       0.090128      -0.013640      -0.001787       0.020827       0.020400       0.004438      -0.029124       0.004944       0.024180             10.710773      17.356539      -2.269334       2.858482       6.496423       1.136902       8.279358          -0.006249
           90              C       1.182306      13.422503      10.866525      -0.102619      30.603613 0.41204481E+03  0.95848417E+04                                 8.510685                            6.762804       0.284962       2.061472                    0.999746      29.294346      84.538175       0.632594       0.416237      -1.061350       0.077373      -0.040775      -0.006490       0.087700      -0.039344      -0.013701       0.049317       0.014556      -0.001011      -0.060049      -0.008917       0.068966              9.632827      13.164386      -1.371207       2.833238       6.656942       1.880712       9.077154           0.000239
           91              C       5.784532      10.092408       9.364119      -0.074032      31.968918 0.41969609E+03  0.98261348E+04                                 8.764271                            6.799804       0.248625       2.042052                    0.999847      29.717105      86.561346       0.633241       0.413132      -1.061358       0.037765       0.057135      -0.042957       0.080845      -0.004071      -0.034632      -0.013061      -0.082097      -0.054618      -0.061561       0.008922       0.052639              9.770997       8.380258      -2.068606      -3.738979      12.253160       0.640449       8.679574          -0.001120
           92              C       6.134660       0.346330      10.645118       0.103952      27.054165 0.33384992E+03  0.74044054E+04                                 7.932886                            6.146081       0.262072       2.085753                    0.999869      26.847992      76.885105       0.650865       0.424303      -1.051061       0.046561      -0.010272       0.036697       0.060167      -0.016328       0.013910      -0.011088       0.021442       0.054523      -0.028873      -0.003465       0.032338              9.009482       9.559439       1.363705       2.947465      10.923409      -1.736888       6.545598          -0.010621
           93              C       4.460110      11.832937       1.534036      -0.099870      32.072266 0.43003640E+03  0.10118997E+05                                 8.764777                            6.895083       0.253946       2.041930                    0.999868      29.910050      87.042294       0.627869       0.414577      -1.061552       0.020570      -0.076604       0.011242       0.080111       0.002849       0.040092       0.026300      -0.106231      -0.114241      -0.078229      -0.001212       0.079441              9.766250       8.531319      -0.278589       4.372739      10.863801       1.325715       9.903630           0.001159
           94              C       4.669934      10.716986       4.537090      -0.093101      32.861067 0.41726067E+03  0.97597384E+04                                 9.000328                            6.835437       0.205901       2.033761                    0.999822      29.608336      86.342493       0.623619       0.419910      -1.056526       0.053742      -0.032607      -0.055935       0.084144      -0.029735      -0.009109       0.035009       0.117359      -0.029803      -0.076581       0.002076       0.074506             10.611451      10.310089      -0.032838       1.929699       6.794735       4.388508      14.729527           0.000815
           95              C       5.138428      11.047035       5.765373      -0.060023      34.148409 0.41928759E+03  0.98284267E+04                                 9.329498                            6.886324       0.119988       2.009453                    0.999745      29.454850      86.256936       0.616084       0.424125      -1.052885       0.079764      -0.004592       0.022470       0.082996      -0.014560      -0.012105       0.022247       0.054684      -0.006798      -0.040135       0.000149       0.039986             11.406239       9.017202      -0.351852      -0.359069       7.446208       5.548906      17.755308          -0.004301
           96              C       6.813543      10.336615       4.621436       0.098455      27.460177 0.31476827E+03  0.69041951E+04                                 8.097289                            6.006434       0.241257       2.080995                    0.999836      26.875738      77.450014       0.649696       0.429807      -1.043892      -0.061121       0.013958      -0.005941       0.062976       0.004889      -0.016642      -0.000361       0.007307      -0.121231      -0.044475       0.014782       0.029693              9.608668       9.656150      -0.761013       0.337456       6.155449       4.126438      13.014403          -0.007666
           97              C       3.880676      10.003605       0.530674       0.107072      25.297857 0.31942344E+03  0.70112911E+04                                 7.634667                            6.047636       0.351991       2.128802                    0.999516      26.278428      75.027087       0.649889       0.429374      -1.047249      -0.003359       0.054953       0.020366       0.058702       0.018718       0.000427       0.027407      -0.019057      -0.016316      -0.030972      -0.006767       0.037739              8.706102       8.351033      -0.471607       3.888389       9.498393       0.258269       8.268880          -0.013823
           98              C      -0.945015      10.237452       0.604477       0.102351      28.249298 0.34019436E+03  0.75654136E+04                                 8.070328                            6.092537       0.455141       2.139520                    0.999500      27.049899      77.057289       0.673132       0.409167      -1.062795       0.034942      -0.039587       0.043541       0.068439      -0.009498       0.022857      -0.000019      -0.036411       0.025876      -0.036023       0.012849       0.023174              9.336367      13.574620      -2.440145      -1.902235       6.520294      -1.910831       7.914186          -0.009716
           99              C       3.821881       7.903425       3.143631      -0.091036      30.540020 0.41572346E+03  0.96997687E+04                                 8.501348                            6.782588       0.238805       2.042755                    0.999804      29.487688      85.450682       0.632604       0.414971      -1.061300       0.063243       0.022574      -0.030070       0.073576       0.000876      -0.059386       0.019979       0.068753      -0.152607      -0.081526      -0.004672       0.086197              9.470923       8.905986       1.350186      -1.972557      12.987611       2.019203       6.519173           0.002032
          100              C       3.500597       6.615789       2.853693      -0.056870      30.057472 0.38850445E+03  0.89328900E+04                                 8.510570                            6.635056       0.187948       2.036383                    0.999840      28.857501      83.635581       0.626882       0.424937      -1.052616       0.043003      -0.059029      -0.038695       0.082650       0.003293      -0.029990       0.004690       0.030028      -0.068916      -0.038035      -0.002626       0.040661              9.677947       9.958157       3.445103      -2.606787      12.700968      -0.071522       6.374716          -0.003176
          101              C       0.742872       9.046018       1.208954      -0.042721      33.059041 0.43160395E+03  0.10167207E+05                                 9.052939                            6.931432       0.029133       1.977166                    0.999676      29.446076      85.797230       0.622871       0.417438      -1.059511      -0.010210       0.064623      -0.061989       0.090128      -0.013639       0.001787      -0.020827       0.020400       0.004438      -0.029124       0.004944       0.024180             10.710770      17.356535      -2.269332      -2.858479       6.496421      -1.136903       8.279355          -0.006250
          102              C      -0.250828       8.778130       2.080525      -0.102620      30.603623 0.41204477E+03  0.95848402E+04                                 8.510685                            6.762803       0.284960       2.061471                    0.999746      29.294353      84.538176       0.632594       0.416237      -1.061351      -0.077373       0.040775      -0.006490       0.087700      -0.039344       0.013701      -0.049318       0.014556      -0.001011      -0.060049      -0.008918       0.068967              9.632828      13.164383      -1.371205      -2.833234       6.656944      -1.880721       9.077156           0.000238
          103              C       3.524946      12.108225       0.578119      -0.074032      31.968951 0.41969652E+03  0.98261494E+04                                 8.764281                            6.799809       0.248616       2.042049                    0.999847      29.717137      86.561514       0.633241       0.413132      -1.061358      -0.037765      -0.057135      -0.042957       0.080845      -0.004071       0.034630       0.013061      -0.082096      -0.054617      -0.061559       0.008922       0.052638              9.771009       8.380268      -2.068609       3.738981      12.253183      -0.640448       8.679577          -0.001121
          104              C       5.346499       7.053881       1.859118       0.103952      27.054166 0.33384989E+03  0.74044037E+04                                 7.932885                            6.146081       0.262069       2.085752                    0.999869      26.847991      76.885074       0.650864       0.424304      -1.051061      -0.046561       0.010272       0.036697       0.060167      -0.016329      -0.013910       0.011087       0.021443       0.054524      -0.028874      -0.003463       0.032338              9.009480       9.559436       1.363709      -2.947463      10.923406       1.736883       6.545596          -0.010624
          105              N       1.577690       3.071088       7.274808      -0.201830      40.543776 0.50139853E+03  0.12100097E+05                                10.078506                            7.318982      -0.451020       1.887529                    0.998227      27.933630      78.871814       0.633506       0.400636      -1.084803      -0.039388       0.063247       0.031417       0.080862      -0.000666      -0.031295      -0.014018      -0.039265      -0.026315      -0.044920       0.012160       0.032760             12.386252      13.051090      -3.234100      -6.924012      11.684867       1.979344      12.422798          -0.002454
          106              N       3.920464       2.132741       7.086788      -0.197439      41.994718 0.49726695E+03  0.11949013E+05                                10.332914                            7.261972      -0.352870       1.921606                    0.998632      27.644981      77.326265       0.640933       0.397696      -1.089220       0.083834      -0.018786       0.007688       0.086257      -0.015821       0.004069       0.035969       0.009933       0.004646      -0.042777       0.006736       0.036041             13.346597      21.604505      -1.678228       6.817433       7.098631       1.042031      11.336656          -0.002152
          107              N       1.912532       0.794783       6.287262      -0.204323      39.015541 0.48634764E+03  0.11625242E+05                                 9.775888                            7.166293      -0.296805       1.934791                    0.999013      27.667919      77.258588       0.647109       0.395980      -1.090088      -0.054834      -0.054787      -0.012427       0.078504       0.000521       0.034975      -0.011423       0.000211      -0.052543      -0.043522       0.008975       0.034547             11.946085      10.599061       4.745291       1.590583      18.296185      -1.782353       6.943010          -0.002803
          108              N       3.402582       3.401137       2.964396      -0.232545      44.442954 0.57619220E+03  0.14376046E+05                                10.771844                            7.888461      -0.103685       1.966072                    0.999396      29.629475      84.663142       0.606158       0.404994      -1.083443      -0.104240       0.022575       0.069358       0.127225       0.006661       0.053608      -0.033439       0.003439      -0.006582      -0.066491       0.006280       0.060212             13.808725      10.609398       0.966275      -2.685063       9.585364      -7.286792      21.231414          -0.001316
          109              N       2.636974       2.852041       5.002748      -0.188537      44.033838 0.48136287E+03  0.11465876E+05                                10.669292                            7.124362      -0.280792       1.949940                    0.998699      27.221303      75.649475       0.650310       0.395413      -1.091488      -0.022087       0.020927      -0.080071       0.085657      -0.016471      -0.006390      -0.020904       0.086101      -0.000324      -0.054691       0.008393       0.046298             14.615502       9.840437       0.465016      -2.297581       9.564719      -8.570207      24.441350          -0.002305
          110              N       5.597503       2.579714       8.506605      -0.242803      43.008163 0.59091280E+03  0.14836734E+05                                10.516183                            8.009962      -0.164063       1.945230                    0.999194      29.882490      85.658633       0.599132       0.407163      -1.081987      -0.018484      -0.070428      -0.094504       0.119301      -0.030323      -0.011071      -0.017008       0.045049      -0.031810      -0.044495       0.001315       0.043179             12.712022      18.468703      -0.807254       5.954728       7.601484       1.762293      12.065878          -0.001110
          111              N       0.057592       3.535821       8.836959      -0.206937      38.003926 0.54278327E+03  0.13342691E+05                                 9.671096                            7.684324      -0.170957       1.968361                    0.998315      28.558235      81.016344       0.610763       0.407959      -1.081394       0.051435       0.033942      -0.078046       0.099443      -0.005757       0.016619       0.000618      -0.073023      -0.073411      -0.041218      -0.007986       0.049204             11.233761      11.138073       0.306828      -5.597380      10.195116      -0.449859      12.368095           0.018151
          112              N      -0.809391      13.469864       6.733590      -0.221293      37.758018 0.54463141E+03  0.13366272E+05                                 9.499673                            7.610539      -0.015226       2.005170                    0.999379      28.795670      80.963852       0.625805       0.398804      -1.090251      -0.035872       0.089694      -0.053087       0.110227       0.022214       0.036904       0.001355       0.067270      -0.002918      -0.043057      -0.018457       0.061514             10.827061       9.668797       2.627377       2.470754      15.044109      -1.869710       7.768278           0.017512
          113              N       1.525470       4.329123      16.060808      -0.201831      40.543783 0.50139893E+03  0.12100108E+05                                10.078508                            7.318985      -0.451020       1.887529                    0.998227      27.933640      78.871851       0.633506       0.400636      -1.084803       0.039388      -0.063247       0.031417       0.080862      -0.000666       0.031295       0.014018      -0.039265      -0.026315      -0.044920       0.012160       0.032760             12.386251      13.051081      -3.234095       6.924009      11.684876      -1.979342      12.422797          -0.002454
          114              N       7.560695       5.267470      15.872788      -0.197438      41.994663 0.49726653E+03  0.11949000E+05                                10.332903                            7.261968      -0.352869       1.921607                    0.998632      27.644975      77.326236       0.640934       0.397696      -1.089220      -0.083834       0.018786       0.007688       0.086257      -0.015821      -0.004069      -0.035970       0.009933       0.004647      -0.042777       0.006736       0.036042             13.346576      21.604467      -1.678232      -6.817410       7.098626      -1.042029      11.336635          -0.002152
          115              N       1.190627       6.605428      15.073262      -0.204324      39.015593 0.48634820E+03  0.11625259E+05                                 9.775900                            7.166300      -0.296804       1.934791                    0.999013      27.667931      77.258653       0.647108       0.395981      -1.090087       0.054834       0.054787      -0.012427       0.078504       0.000521      -0.034975       0.011423       0.000211      -0.052543      -0.043522       0.008975       0.034547             11.946105      10.599067       4.745300      -1.590575      18.296231       1.782371       6.943016          -0.002803
          116              N      -0.299423       3.999074      11.750396      -0.232547      44.443149 0.57619449E+03  0.14376120E+05                                10.771879                            7.888479      -0.103688       1.966070                    0.999396      29.629550      84.663469       0.606156       0.404994      -1.083442       0.104240      -0.022574       0.069358       0.127225       0.006661      -0.053608       0.033438       0.003435      -0.006581      -0.066490       0.006280       0.060210             13.808779      10.609434       0.966280       2.685072       9.585403       7.286833      21.231500          -0.001316
          117              N       0.466186       4.548170      13.788748      -0.188538      44.033825 0.48136246E+03  0.11465864E+05                                10.669288                            7.124358      -0.280790       1.949941                    0.998699      27.221303      75.649471       0.650311       0.395413      -1.091488       0.022087      -0.020927      -0.080071       0.085657      -0.016472       0.006390       0.020904       0.086101      -0.000324      -0.054690       0.008393       0.046298             14.615495       9.840445       0.465017       2.297585       9.564720       8.570206      24.441321          -0.002306
          118              N       5.883656       4.820497      17.292605      -0.242801      43.007847 0.59090854E+03  0.14836594E+05                                10.516122                            8.009926      -0.164051       1.945236                    0.999194      29.882360      85.658058       0.599134       0.407163      -1.081988       0.018485       0.070428      -0.094503       0.119300      -0.030323       0.011073       0.017006       0.045051      -0.031803      -0.044495       0.001315       0.043180             12.711935      18.468554      -0.807240      -5.954675       7.601446      -1.762289      12.065806          -0.001110
          119              N       3.045568       3.864390       0.050959      -0.206933      38.003692 0.54277937E+03  0.13342572E+05                                 9.671068                            7.684306      -0.170969       1.968361                    0.998315      28.558113      81.015957       0.610763       0.407960      -1.081393      -0.051434      -0.033943      -0.078046       0.099442      -0.005759      -0.016617      -0.000618      -0.073022      -0.073415      -0.041216      -0.007989       0.049205             11.233725      11.138033       0.306824       5.597355      10.195093       0.449854      12.368049           0.018152
          120              N       1.740870       8.730769      15.519590      -0.221295      37.758284 0.54463570E+03  0.13366412E+05                                 9.499741                            7.610586      -0.015242       2.005164                    0.999379      28.795786      80.964464       0.625801       0.398806      -1.090249       0.035872      -0.089693      -0.053087       0.110227       0.022214      -0.036905      -0.001355       0.067270      -0.002919      -0.043056      -0.018458       0.061514             10.827148       9.668863       2.627403      -2.470772      15.044249       1.869731       7.768331           0.017512
          121              N       4.628629      11.729334      10.297192      -0.201830      40.543770 0.50139857E+03  0.12100097E+05                                10.078505                            7.318982      -0.451020       1.887529                    0.998227      27.933628      78.871801       0.633506       0.400636      -1.084803       0.039388      -0.063247      -0.031417       0.080862      -0.000666      -0.031295      -0.014019      -0.039266      -0.026315      -0.044920       0.012160       0.032761             12.386248      13.051080      -3.234098      -6.924009      11.684870       1.979344      12.422795          -0.002454
          122              N       2.285855      12.667681      10.485212      -0.197438      41.994697 0.49726706E+03  0.11949016E+05                                10.332908                            7.261973      -0.352869       1.921607                    0.998632      27.644979      77.326250       0.640933       0.397696      -1.089220      -0.083834       0.018786      -0.007688       0.086257      -0.015821       0.004069       0.035969       0.009933       0.004647      -0.042777       0.006736       0.036042             13.346581      21.604478      -1.678232       6.817416       7.098628       1.042025      11.336638          -0.002151
          123              N       4.293787      14.005639      11.284738      -0.204324      39.015580 0.48634802E+03  0.11625254E+05                                 9.775899                            7.166298      -0.296806       1.934791                    0.999013      27.667928      77.258641       0.647108       0.395981      -1.090087       0.054834       0.054787       0.012427       0.078504       0.000521       0.034976      -0.011423       0.000211      -0.052542      -0.043522       0.008975       0.034547             11.946103      10.599067       4.745298       1.590578      18.296226      -1.782369       6.943016          -0.002803
          124              N       2.803737      11.399285      14.607604      -0.232548      44.443403 0.57619802E+03  0.14376236E+05                                10.771935                            7.888514      -0.103702       1.966065                    0.999396      29.629637      84.663904       0.606154       0.404995      -1.083441       0.104241      -0.022575      -0.069359       0.127226       0.006663       0.053610      -0.033440       0.003436      -0.006578      -0.066493       0.006281       0.060212             13.808859      10.609486       0.966290      -2.685095       9.585459      -7.286885      21.231632          -0.001316
          125              N       3.569345      11.948381      12.569252      -0.188538      44.033853 0.48136278E+03  0.11465874E+05                                10.669295                            7.124362      -0.280791       1.949940                    0.998699      27.221306      75.649496       0.650310       0.395413      -1.091488       0.022087      -0.020927       0.080071       0.085657      -0.016472      -0.006390      -0.020904       0.086101      -0.000324      -0.054690       0.008393       0.046298             14.615509       9.840452       0.465024      -2.297601       9.564727      -8.570215      24.441348          -0.002305
          126              N       0.608816      12.220708       9.065395      -0.242799      43.007722 0.59090652E+03  0.14836528E+05                                10.516094                            8.009907      -0.164048       1.945237                    0.999194      29.882311      85.657822       0.599136       0.407162      -1.081988       0.018485       0.070428       0.094502       0.119300      -0.030324      -0.011073      -0.017005       0.045052      -0.031803      -0.044495       0.001314       0.043180             12.711898      18.468498      -0.807247       5.954648       7.601428       1.762282      12.065767          -0.001110
          127              N       6.148727      11.264601       8.735041      -0.206932      38.003617 0.54277814E+03  0.13342536E+05                                 9.671063                            7.684303      -0.170978       1.968359                    0.998315      28.558075      81.015858       0.610762       0.407960      -1.081393      -0.051433      -0.033944       0.078046       0.099442      -0.005760       0.016615       0.000619      -0.073022      -0.073417      -0.041215      -0.007990       0.049205             11.233718      11.138025       0.306822      -5.597352      10.195083      -0.449852      12.368045           0.018152
          128              N       7.015710       1.330558      10.838410      -0.221292      37.758185 0.54463399E+03  0.13366364E+05                                 9.499742                            7.610588      -0.015262       2.005160                    0.999379      28.795723      80.964345       0.625799       0.398807      -1.090248       0.035870      -0.089692       0.053088       0.110226       0.022211       0.036906       0.001356       0.067267      -0.002924      -0.043053      -0.018460       0.061513             10.827148       9.668864       2.627405       2.470771      15.044250      -1.869732       7.768332           0.017512
          129              N       4.680849      10.471299       1.511192      -0.201830      40.543775 0.50139875E+03  0.12100103E+05                                10.078506                            7.318984      -0.451020       1.887529                    0.998227      27.933635      78.871832       0.633506       0.400636      -1.084803      -0.039388       0.063247      -0.031417       0.080862      -0.000666       0.031295       0.014018      -0.039265      -0.026315      -0.044920       0.012160       0.032760             12.386251      13.051089      -3.234095       6.924011      11.684868      -1.979341      12.422795          -0.002454
          130              N      -1.354376       9.532952       1.699212      -0.197438      41.994688 0.49726643E+03  0.11948998E+05                                10.332909                            7.261967      -0.352869       1.921607                    0.998632      27.644979      77.326258       0.640934       0.397696      -1.089220       0.083834      -0.018786      -0.007688       0.086257      -0.015821      -0.004069      -0.035969       0.009934       0.004647      -0.042777       0.006736       0.036041             13.346592      21.604494      -1.678228      -6.817429       7.098630      -1.042034      11.336651          -0.002152
          131              N       5.015692       8.194994       2.498738      -0.204324      39.015599 0.48634841E+03  0.11625265E+05                                 9.775901                            7.166301      -0.296807       1.934791                    0.999013      27.667938      77.258676       0.647108       0.395981      -1.090087      -0.054834      -0.054787       0.012427       0.078504       0.000521      -0.034975       0.011423       0.000210      -0.052543      -0.043522       0.008975       0.034547             11.946103      10.599072       4.745301      -1.590580      18.296219       1.782360       6.943017          -0.002803
          132              N       6.505742      10.801348       5.821604      -0.232543      44.442705 0.57618870E+03  0.14375934E+05                                10.771800                            7.888435      -0.103677       1.966076                    0.999396      29.629378      84.662744       0.606159       0.404994      -1.083443      -0.104239       0.022575      -0.069358       0.127224       0.006661      -0.053608       0.033440       0.003444      -0.006583      -0.066491       0.006279       0.060212             13.808663      10.609354       0.966272       2.685055       9.585324       7.286752      21.231312          -0.001316
          133              N       5.740133      10.252252       3.783252      -0.188537      44.033851 0.48136289E+03  0.11465877E+05                                10.669296                            7.124364      -0.280794       1.949939                    0.998699      27.221310      75.649512       0.650310       0.395413      -1.091488      -0.022087       0.020927       0.080071       0.085657      -0.016471       0.006390       0.020904       0.086102      -0.000324      -0.054691       0.008393       0.046298             14.615509       9.840429       0.465013       2.297569       9.564731       8.570220      24.441367          -0.002305
          134              N       0.322663       9.979925       0.279395      -0.242804      43.008289 0.59091489E+03  0.14836803E+05                                10.516214                            8.009982      -0.164067       1.945229                    0.999194      29.882539      85.658890       0.599130       0.407164      -1.081986      -0.018485      -0.070429       0.094503       0.119301      -0.030323       0.011072       0.017008       0.045052      -0.031806      -0.044496       0.001316       0.043180             12.712062      18.468759      -0.807245      -5.954759       7.601505      -1.762303      12.065923          -0.001111
          135              N       3.160751      10.936032      17.521041      -0.206936      38.003866 0.54278221E+03  0.13342662E+05                                 9.671101                            7.684328      -0.170971       1.968358                    0.998315      28.558208      81.016342       0.610762       0.407960      -1.081393       0.051434       0.033944       0.078046       0.099442      -0.005759      -0.016617      -0.000619      -0.073022      -0.073413      -0.041217      -0.007988       0.049205             11.233767      11.138081       0.306829       5.597382      10.195122       0.449857      12.368098           0.018152
          136              N       4.465449       6.069653       2.052410      -0.221292      37.758075 0.54463227E+03  0.13366302E+05                                 9.499694                            7.610554      -0.015235       2.005168                    0.999379      28.795687      80.964001       0.625803       0.398805      -1.090250      -0.035872       0.089693       0.053088       0.110227       0.022213      -0.036905      -0.001355       0.067270      -0.002920      -0.043056      -0.018458       0.061514             10.827088       9.668818       2.627386      -2.470760      15.044152       1.869715       7.768295           0.017512

******************************************************
Auxiliary information for the entire system
The total spin magnetic moment of the unit cell is   7.999999
The total net atomic charge of the unit cell is   0.000002
Accuracy of reproducing the electrostatic potential in the unit cell:
  The inner radius (bohr) =    5.0000
  The outer radius (bohr) =   12.0000
  Valid grid points have density less than (e/(bohr^3)) =    0.0001
  The number of valid grid points were=        63446
  The rms potential error without charges in kcal/mol is=      2.78930
  The rms potential error with partial charges in kcal/mol is=      1.03331
  The RRMSE value at monopole order=      0.37045
  The rms potential error with partial charges and cloud penetration in kcal/mol is=      1.01669
  The RRMSE value at monopole order with cloud penetration is=      0.36450
  The rms potential error with partial charges and atomic dipoles in kcal/mol is=      0.65048
  The RRMSE value at dipole order=      0.23320
  The rms potential error with partial charges, atomic dipoles and cloud penetration in kcal/mol is=      0.63890
  The RRMSE value at dipole order with cloud penetration=      0.22905

******************************************************
The electron densities and ab initio electrostatic potential were computed in VASP using the PBE functional and
projector augmented wave method. See the main text of the journal article for a description of computational details.
The atomic charges, dipoles, and quadrupoles were computed with the DDEC6 method as described in
(a) T. A. Manz and N. Gabaldon Limas, RSC Adv. 6 (2016) 47771-47801 DOI: 10.1039/c6ra04656h
(b) N. Gabaldon Limas and T. A. Manz, RSC Adv. 8 (2018) 2678-2707 DOI: 10.1039/c7ra11829e.
For each atom in the material, the electron cloud parameters were fit to the spherically averaged atom-in-material
electron density using radial positions for which this density was between 10^-4 and 10^-2 electrons per cubic bohr.
The polarizabilities, dispersion coefficients, and quantum Drude oscillator (QDO) parameters were fit using the MCLF method.
The magnetic structure of the system was optimized in VASP from the default ferromagnetic initial guess using spin polarization.
The atomic spin moments (ASMs) were computed on this optimized magnetic structure using the DDEC6 partition as inputs
to the method of T. A. Manz and D. S. Sholl, J. Chem. Theory Comput. 7 (2011) 4146-4164 DOI: 10.1021/ct200539n.
The RMSE and RRMSE were computed using a uniform grid with Ewald summation.
