# Supplementary material for: A collection of forcefield precursors for metal–organic frameworks
Source: RSC Adv. 2019 Nov 13;9(63):36492–507. doi: 10.1039/c9ra07327b (PMC9075174; doi:10.1039/c9ra07327b)
Supplement: RA-009-C9RA07327B-s3748 [file RA-009-C9RA07327B-s3748.xyz]

   96
jmolscript: load "" {1 1 1} spacegroup "x,y,z" unitcell [{      9.317000     0.000000     0.000000 }, {      0.000000    11.742000     0.000000 }, {     -0.045098     0.000000    13.250923 }]
Mn     2.329250     0.647336     0.000000     0.935045
Mn     6.987750    11.094664     0.000000     0.935087
H      5.275513     9.316103     9.788457     0.111920
H      4.388461     8.303942     7.893575     0.135069
H      1.478110    11.057441     7.811419     0.132635
H      2.373583     0.324079     9.695700     0.114312
H      3.282219     9.815138     1.689493     0.095033
H      3.328637     7.540712     1.738521     0.130466
H      3.969813     5.471772     1.142230     0.121872
H      3.944910     3.198521     1.068024     0.091043
H      8.654889     9.316103     3.462466     0.111920
H      0.224941     8.303942     5.357348     0.135069
H      3.135292    11.057441     5.439504     0.132635
H      2.239819     0.324079     3.555223     0.114312
H      1.331183     9.815138    11.561430     0.095033
H      1.284765     7.540712    11.512402     0.130466
H      0.643589     5.471772    12.108693     0.121873
H      0.668492     3.198521    12.182899     0.091043
H      3.996389     2.425897     3.462466     0.111920
H      4.883441     3.438058     5.357348     0.135069
H      7.793792     0.684559     5.439504     0.132635
H      6.898319    11.417921     3.555223     0.114312
H      5.989683     1.926862    11.561430     0.095033
H      5.943265     4.201288    11.512402     0.130466
H      5.302089     6.270228    12.108693     0.121873
H      5.326992     8.543479    12.182899     0.091043
H      0.617013     2.425897     9.788457     0.111920
H      9.046961     3.438058     7.893575     0.135069
H      6.136610     0.684559     7.811419     0.132635
H      7.032083    11.417921     9.695700     0.114312
H      7.940719     1.926862     1.689493     0.095033
H      7.987137     4.201288     1.738521     0.130466
H      8.628313     6.270228     1.142230     0.121872
H      8.603410     8.543479     1.068024     0.091042
C      4.441479    11.410876    11.204980     0.587098
C      3.914694    10.785027     9.946143    -0.062942
C      4.510063     9.667189     9.394904    -0.092701
C      3.983782     9.056605     8.261950    -0.227655
C      2.846238     9.595562     7.696136     0.281218
C      2.240742    10.707530     8.211597    -0.229535
C      2.778218    11.307546     9.340576    -0.075436
C      2.888637     9.348980     0.987194     0.108529
C      2.917384     7.977515     1.026947    -0.196867
C      3.299672     5.033795     0.667847    -0.200790
C      3.269988     3.663504     0.629419     0.095948
C      0.171923    11.410876     2.045943     0.587097
C      0.698708    10.785027     3.304780    -0.062943
C      0.103339     9.667189     3.856019    -0.092701
C      0.629620     9.056605     4.988973    -0.227655
C      1.767164     9.595562     5.554787     0.281218
C      2.372660    10.707530     5.039326    -0.229535
C      1.835184    11.307546     3.910347    -0.075436
C      1.724765     9.348980    12.263729     0.108530
C      1.696018     7.977515    12.223976    -0.196867
C      1.313730     5.033795    12.583076    -0.200790
C      1.343414     3.663504    12.621504     0.095949
C      4.830423     0.331124     2.045943     0.587097
C      5.357208     0.956973     3.304780    -0.062943
C      4.761839     2.074811     3.856019    -0.092702
C      5.288120     2.685395     4.988973    -0.227655
C      6.425664     2.146438     5.554787     0.281218
C      7.031160     1.034470     5.039326    -0.229535
C      6.493684     0.434454     3.910347    -0.075435
C      6.383265     2.393020    12.263729     0.108529
C      6.354518     3.764485    12.223976    -0.196867
C      5.972230     6.708205    12.583076    -0.200790
C      6.001914     8.078496    12.621504     0.095949
C      9.099979     0.331124    11.204980     0.587097
C      8.573194     0.956973     9.946143    -0.062942
C      9.168563     2.074811     9.394904    -0.092702
C      8.642282     2.685395     8.261950    -0.227655
C      7.504738     2.146438     7.696136     0.281218
C      6.899242     1.034470     8.211597    -0.229535
C      7.436718     0.434454     9.340576    -0.075435
C      7.547137     2.393020     0.987194     0.108530
C      7.575884     3.764485     1.026947    -0.196867
C      7.958172     6.708205     0.667847    -0.200790
C      7.928488     8.078496     0.629419     0.095949
C      2.329250     7.241291     0.000000     0.097641
C      2.329250     5.770019     0.000000     0.099710
C      6.987750     4.500709     0.000000     0.097641
C      6.987750     5.971981     0.000000     0.099709
N      2.329250    10.055849     0.000000    -0.224694
N      2.329250     2.958984     0.000000    -0.193831
N      6.987750     1.686151     0.000000    -0.224697
N      6.987750     8.783016     0.000000    -0.193833
O      3.804326     0.612698    11.714213    -0.577735
O      5.518862    10.929571    11.653127    -0.570382
O      0.809076     0.612698     1.536710    -0.577734
O      8.411540    10.929571     1.597796    -0.570381
O      5.467576    11.129302     1.536710    -0.577738
O      3.753040     0.812429     1.597796    -0.570381
O      8.462826    11.129302    11.714213    -0.577738
O      0.860362     0.812429    11.653127    -0.570380
O      2.306701     8.885171     6.625462    -0.256092
O      6.965201     2.856829     6.625462    -0.256092

The following XYZ coordinates are in angstroms. Other properties are in atomic units.
The sperically averaged electron density of each atom fit to a function of the form exp(a - br)
eigen_1, eigen_2 and eigen_3 are the three eigenvalues of traceless quadrupole moment tensor
  atom number  atomic symbol              X              Y              Z     net charge C6 coefficient C8 coefficient C10 coefficient fluctuating dipole atomic polarizability isotropic forcefield polarizability              a              b squared Pearson coefficient          <r^3>          <r^4>         wp_QDO          m_QDO          q_QDO       dipole_x       dipole_y       dipole_z         dipole            Qxy            Qxz            Qyz     Q(x^2-y^2)  Q(3z^2 - R^2)        eigen_1        eigen_2        eigen_3 static polarizability      alpha(xx)      alpha(xy)      alpha(xz)      alpha(yy)      alpha(yz)      alpha(zz) atomic spin moment
            1             Mn       2.329250       0.647336       0.000000       0.935045     135.034835 0.28378602E+04  0.10104581E+06                                22.427500                           18.296729       0.425829       1.891961                    0.999610      56.900646     168.808121       0.388859       0.442372      -1.106298       0.000000       0.032477       0.000000       0.032477      -0.000000      -0.001580      -0.000000       0.179463       0.309457      -0.141308       0.038117       0.103191             27.483716      31.040826      -0.000000       0.308821      27.429239       0.000000      23.981085           4.653183
            2             Mn       6.987750      11.094664       0.000000       0.935087     135.033766 0.28378286E+04  0.10104427E+06                                22.427284                           18.296551       0.425869       1.891978                    0.999609      56.899959     168.805020       0.388863       0.442368      -1.106301       0.000000      -0.032477       0.000000       0.032477       0.000000      -0.001579       0.000000       0.179465       0.309463      -0.141309       0.038117       0.103193             27.483456      31.040512       0.000000       0.308827      27.428973      -0.000000      23.980883           4.653166
            3              H       5.275513       9.316103       9.788457       0.111920       1.137552 0.82735573E+01  0.81270568E+02                                 1.751614                            1.645533      -0.974643       2.415216                    0.998447       3.391218       9.256913       0.508058       1.227304      -0.722008       0.033995      -0.014074       0.012842       0.038970      -0.012381       0.003892       0.003581       0.006458      -0.020901      -0.013493      -0.002821       0.016314              1.802929       2.053312      -0.239815       0.420949       1.581959      -0.146566       1.773515          -0.000055
            4              H       4.388461       8.303942       7.893575       0.135069       1.108169 0.79707777E+01  0.76566367E+02                                 1.642199                            1.556048      -0.916543       2.456103                    0.998907       3.124120       8.081871       0.559748       1.139138      -0.745233       0.017768      -0.027576      -0.012519       0.035112      -0.012751       0.007005       0.009173       0.001992      -0.009282      -0.019371       0.004939       0.014432              1.652041       1.509052      -0.306303      -0.082810       1.883770       0.282070       1.563303          -0.000024
            5              H       1.478110      11.057441       7.811419       0.132635       1.038271 0.76345611E+01  0.74369008E+02                                 1.718916                            1.635418      -1.076126       2.380080                    0.997226       3.481893       9.834416       0.478623       1.313726      -0.701552      -0.029251       0.015865      -0.010479       0.034887      -0.007493       0.008893       0.004143       0.001793      -0.017847      -0.014619       0.002899       0.011720              1.750319       2.011974      -0.296790       0.359081       1.427172      -0.062934       1.811811           0.000004
            6              H       2.373583       0.324079       9.695700       0.114312       1.132664 0.84185712E+01  0.84107036E+02                                 1.812793                            1.709186      -1.313811       2.253001                    0.994211       3.739710      10.727059       0.471130       1.301283      -0.702621      -0.016657       0.033014       0.014194       0.039609      -0.006207       0.004856       0.002570      -0.011732      -0.023010      -0.011867      -0.000519       0.012386              1.851660       1.841211      -0.416749      -0.181420       1.952981       0.351121       1.760788          -0.000363
            7              H       3.282219       9.815138       1.689493       0.095033       1.141620 0.83079973E+01  0.83039223E+02                                 1.858103                            1.722817      -1.219288       2.297796                    0.994773       3.773219      10.958994       0.457410       1.339718      -0.694916       0.024025       0.020331       0.036066       0.047868      -0.002659       0.016778       0.000125      -0.017236       0.025401      -0.022284       0.004496       0.017788              1.946549       1.725472       0.340160       0.294104       2.042409       0.561301       2.071768           0.000229
            8              H       3.328637       7.540712       1.738521       0.130466       1.037343 0.77711424E+01  0.74818068E+02                                 1.625787                            1.582566      -0.828396       2.496392                    0.999556       3.169618       8.442948       0.526398       1.208566      -0.727998       0.017506      -0.013369       0.029526       0.036837       0.001307       0.015358      -0.001000      -0.012736       0.017158      -0.018953       0.003626       0.015328              1.617973       1.465804      -0.176828       0.199969       1.721728      -0.181307       1.666389           0.000210
            9              H       3.969813       5.471772       1.142230       0.121872       1.138111 0.86186643E+01  0.85834803E+02                                 1.772066                            1.696918      -1.086253       2.370894                    0.996758       3.474157       9.660497       0.490873       1.252891      -0.715742       0.025104       0.014822       0.020066       0.035392      -0.000386       0.015594       0.002168      -0.002255      -0.008119      -0.017081       0.002543       0.014538              1.789826       1.968468       0.270292       0.241276       1.902234       0.159374       1.498776           0.000197
           10              H       3.944910       3.198521       1.068024       0.091043       1.073172 0.74741775E+01  0.73041540E+02                                 1.804404                            1.648438      -1.184400       2.308825                    0.994746       3.814180      11.095117       0.459713       1.363368      -0.689175       0.033193      -0.021295       0.020684       0.044531      -0.003666       0.013556       0.003605       0.008072      -0.017916      -0.016168       0.000523       0.015645              1.905528       2.054628      -0.489174       0.377215       2.017014      -0.379719       1.644941           0.000137
           11              H       8.654889       9.316103       3.462466       0.111920       1.137551 0.82735532E+01  0.81270522E+02                                 1.751614                            1.645533      -0.974643       2.415216                    0.998447       3.391217       9.256911       0.508057       1.227304      -0.722008      -0.033995      -0.014074      -0.012842       0.038970       0.012381       0.003892      -0.003581       0.006458      -0.020901      -0.013493      -0.002821       0.016314              1.802929       2.053312       0.239815       0.420949       1.581959       0.146566       1.773515          -0.000055
           12              H       0.224941       8.303942       5.357348       0.135069       1.108168 0.79707669E+01  0.76566237E+02                                 1.642198                            1.556047      -0.916541       2.456104                    0.998907       3.124118       8.081864       0.559748       1.139138      -0.745233      -0.017768      -0.027576       0.012519       0.035112       0.012751       0.007005      -0.009173       0.001992      -0.009282      -0.019371       0.004939       0.014432              1.652040       1.509051       0.306302      -0.082810       1.883768      -0.282070       1.563302          -0.000024
           13              H       3.135292      11.057441       5.439504       0.132635       1.038271 0.76345610E+01  0.74369014E+02                                 1.718917                            1.635419      -1.076127       2.380079                    0.997226       3.481893       9.834419       0.478622       1.313727      -0.701552       0.029251       0.015864       0.010479       0.034887       0.007493       0.008893      -0.004143       0.001793      -0.017847      -0.014619       0.002899       0.011720              1.750319       2.011975       0.296790       0.359081       1.427172       0.062934       1.811812           0.000003
           14              H       2.239819       0.324079       3.555223       0.114312       1.132662 0.84185570E+01  0.84106856E+02                                 1.812792                            1.709185      -1.313810       2.253002                    0.994211       3.739707      10.727047       0.471130       1.301283      -0.702621       0.016657       0.033014      -0.014194       0.039609       0.006207       0.004856      -0.002570      -0.011732      -0.023010      -0.011866      -0.000520       0.012386              1.851658       1.841209       0.416748      -0.181419       1.952979      -0.351120       1.760787          -0.000363
           15              H       1.331183       9.815138      11.561430       0.095033       1.141621 0.83080051E+01  0.83039316E+02                                 1.858103                            1.722818      -1.219289       2.297796                    0.994773       3.773220      10.958996       0.457410       1.339717      -0.694916      -0.024025       0.020331      -0.036066       0.047868       0.002659       0.016778      -0.000125      -0.017236       0.025401      -0.022284       0.004496       0.017788              1.946550       1.725472      -0.340160       0.294104       2.042410      -0.561301       2.071768           0.000229
           16              H       1.284765       7.540712      11.512402       0.130466       1.037342 0.77711328E+01  0.74817950E+02                                 1.625786                            1.582565      -0.828395       2.496392                    0.999557       3.169616       8.442940       0.526398       1.208566      -0.727998      -0.017506      -0.013369      -0.029526       0.036837      -0.001307       0.015358       0.001000      -0.012736       0.017159      -0.018953       0.003626       0.015328              1.617972       1.465803       0.176827       0.199968       1.721726       0.181307       1.666387           0.000211
           17              H       0.643589       5.471772      12.108693       0.121873       1.138110 0.86186591E+01  0.85834737E+02                                 1.772065                            1.696918      -1.086253       2.370894                    0.996758       3.474156       9.660493       0.490874       1.252890      -0.715742      -0.025104       0.014822      -0.020066       0.035392       0.000386       0.015594      -0.002168      -0.002255      -0.008119      -0.017081       0.002543       0.014538              1.789825       1.968467      -0.270292       0.241276       1.902233      -0.159374       1.498775           0.000197
           18              H       0.668492       3.198521      12.182899       0.091043       1.073173 0.74741828E+01  0.73041602E+02                                 1.804405                            1.648438      -1.184401       2.308825                    0.994746       3.814181      11.095119       0.459713       1.363367      -0.689175      -0.033193      -0.021295      -0.020684       0.044531       0.003666       0.013556      -0.003605       0.008072      -0.017916      -0.016168       0.000523       0.015645              1.905528       2.054628       0.489174       0.377215       2.017014       0.379719       1.644941           0.000137
           19              H       3.996389       2.425897       3.462466       0.111920       1.137549 0.82735318E+01  0.81270255E+02                                 1.751612                            1.645531      -0.974640       2.415217                    0.998447       3.391213       9.256896       0.508058       1.227304      -0.722008      -0.033995       0.014074      -0.012842       0.038970      -0.012381       0.003892       0.003581       0.006458      -0.020901      -0.013493      -0.002821       0.016314              1.802926       2.053309      -0.239815       0.420948       1.581957      -0.146565       1.773513          -0.000055
           20              H       4.883441       3.438058       5.357348       0.135069       1.108168 0.79707628E+01  0.76566190E+02                                 1.642198                            1.556047      -0.916541       2.456104                    0.998907       3.124117       8.081862       0.559748       1.139139      -0.745233      -0.017768       0.027576       0.012519       0.035112      -0.012751       0.007005       0.009173       0.001992      -0.009282      -0.019371       0.004939       0.014432              1.652040       1.509051      -0.306302      -0.082810       1.883768       0.282070       1.563302          -0.000024
           21              H       7.793792       0.684559       5.439504       0.132635       1.038271 0.76345648E+01  0.74369054E+02                                 1.718917                            1.635419      -1.076127       2.380079                    0.997226       3.481894       9.834420       0.478623       1.313727      -0.701552       0.029251      -0.015865       0.010479       0.034887      -0.007493       0.008893       0.004143       0.001793      -0.017847      -0.014619       0.002899       0.011720              1.750319       2.011974      -0.296790       0.359081       1.427172      -0.062934       1.811811           0.000003
           22              H       6.898319      11.417921       3.555223       0.114312       1.132665 0.84185797E+01  0.84107147E+02                                 1.812795                            1.709187      -1.313812       2.253000                    0.994211       3.739712      10.727068       0.471129       1.301283      -0.702621       0.016657      -0.033014      -0.014194       0.039609      -0.006207       0.004856       0.002571      -0.011732      -0.023010      -0.011867      -0.000519       0.012386              1.851661       1.841212      -0.416749      -0.181420       1.952983       0.351122       1.760790          -0.000363
           23              H       5.989683       1.926862      11.561430       0.095033       1.141621 0.83080127E+01  0.83039423E+02                                 1.858105                            1.722819      -1.219293       2.297794                    0.994773       3.773223      10.959012       0.457410       1.339718      -0.694916      -0.024025      -0.020331      -0.036066       0.047868      -0.002659       0.016778       0.000125      -0.017236       0.025401      -0.022284       0.004496       0.017789              1.946552       1.725474       0.340161       0.294105       2.042412       0.561302       2.071770           0.000229
           24              H       5.943265       4.201288      11.512402       0.130466       1.037343 0.77711354E+01  0.74817982E+02                                 1.625786                            1.582565      -0.828395       2.496392                    0.999557       3.169617       8.442943       0.526398       1.208565      -0.727998      -0.017506       0.013369      -0.029526       0.036837       0.001307       0.015358      -0.001000      -0.012736       0.017158      -0.018953       0.003626       0.015328              1.617972       1.465803      -0.176827       0.199968       1.721727      -0.181307       1.666388           0.000210
           25              H       5.302089       6.270228      12.108693       0.121873       1.138111 0.86186675E+01  0.85834840E+02                                 1.772065                            1.696918      -1.086253       2.370894                    0.996758       3.474158       9.660499       0.490874       1.252890      -0.715742      -0.025104      -0.014822      -0.020066       0.035392      -0.000386       0.015594       0.002168      -0.002255      -0.008119      -0.017081       0.002543       0.014538              1.789826       1.968468       0.270292       0.241276       1.902234       0.159374       1.498776           0.000197
           26              H       5.326992       8.543479      12.182899       0.091043       1.073174 0.74741940E+01  0.73041752E+02                                 1.804407                            1.648440      -1.184405       2.308823                    0.994746       3.814186      11.095143       0.459712       1.363369      -0.689175      -0.033193       0.021295      -0.020684       0.044531      -0.003666       0.013556       0.003605       0.008072      -0.017916      -0.016168       0.000523       0.015645              1.905531       2.054631      -0.489175       0.377216       2.017017      -0.379720       1.644943           0.000137
           27              H       0.617013       2.425897       9.788457       0.111920       1.137550 0.82735452E+01  0.81270419E+02                                 1.751613                            1.645532      -0.974642       2.415216                    0.998447       3.391216       9.256905       0.508058       1.227304      -0.722009       0.033995       0.014074       0.012842       0.038970       0.012381       0.003892      -0.003581       0.006458      -0.020901      -0.013493      -0.002821       0.016314              1.802927       2.053311       0.239815       0.420948       1.581958       0.146565       1.773514          -0.000055
           28              H       9.046961       3.438058       7.893575       0.135069       1.108168 0.79707658E+01  0.76566223E+02                                 1.642198                            1.556047      -0.916541       2.456104                    0.998907       3.124118       8.081864       0.559748       1.139139      -0.745233       0.017768       0.027576      -0.012519       0.035112       0.012751       0.007005      -0.009173       0.001992      -0.009282      -0.019371       0.004939       0.014432              1.652040       1.509051       0.306302      -0.082810       1.883768      -0.282070       1.563302          -0.000024
           29              H       6.136610       0.684559       7.811419       0.132635       1.038270 0.76345597E+01  0.74368998E+02                                 1.718917                            1.635419      -1.076127       2.380079                    0.997226       3.481893       9.834419       0.478622       1.313727      -0.701552      -0.029251      -0.015865      -0.010479       0.034887       0.007493       0.008893      -0.004143       0.001793      -0.017847      -0.014619       0.002899       0.011720              1.750319       2.011974       0.296790       0.359081       1.427172       0.062934       1.811811           0.000003
           30              H       7.032083      11.417921       9.695700       0.114312       1.132665 0.84185803E+01  0.84107151E+02                                 1.812795                            1.709187      -1.313813       2.253000                    0.994211       3.739712      10.727067       0.471130       1.301283      -0.702621      -0.016657      -0.033014       0.014194       0.039609       0.006207       0.004856      -0.002571      -0.011732      -0.023010      -0.011867      -0.000519       0.012386              1.851661       1.841212       0.416749      -0.181420       1.952983      -0.351121       1.760790          -0.000363
           31              H       7.940719       1.926862       1.689493       0.095033       1.141621 0.83080083E+01  0.83039369E+02                                 1.858105                            1.722819      -1.219291       2.297795                    0.994773       3.773222      10.959009       0.457410       1.339719      -0.694915       0.024025      -0.020331       0.036066       0.047868       0.002659       0.016778      -0.000125      -0.017236       0.025401      -0.022284       0.004496       0.017788              1.946552       1.725473      -0.340161       0.294105       2.042412      -0.561301       2.071770           0.000229
           32              H       7.987137       4.201288       1.738521       0.130466       1.037343 0.77711405E+01  0.74818042E+02                                 1.625787                            1.582566      -0.828396       2.496391                    0.999556       3.169618       8.442946       0.526398       1.208565      -0.727998       0.017506       0.013369       0.029526       0.036837      -0.001307       0.015358       0.001000      -0.012736       0.017158      -0.018953       0.003626       0.015328              1.617973       1.465803       0.176827       0.199968       1.721727       0.181307       1.666388           0.000210
           33              H       8.628313       6.270228       1.142230       0.121872       1.138111 0.86186686E+01  0.85834853E+02                                 1.772066                            1.696919      -1.086254       2.370894                    0.996758       3.474158       9.660499       0.490873       1.252890      -0.715742       0.025104      -0.014822       0.020066       0.035392       0.000386       0.015594      -0.002168      -0.002255      -0.008119      -0.017081       0.002543       0.014538              1.789826       1.968469      -0.270292       0.241276       1.902234      -0.159374       1.498776           0.000197
           34              H       8.603410       8.543479       1.068024       0.091042       1.073173 0.74741875E+01  0.73041676E+02                                 1.804407                            1.648440      -1.184404       2.308823                    0.994746       3.814185      11.095141       0.459712       1.363370      -0.689174       0.033193       0.021295       0.020684       0.044531       0.003666       0.013556      -0.003605       0.008072      -0.017916      -0.016168       0.000523       0.015645              1.905531       2.054631       0.489175       0.377216       2.017017       0.379720       1.644943           0.000137
           35              C       4.441479      11.410876      11.204980       0.587098      23.674585 0.25542432E+03  0.53421334E+04                                 7.666393                            5.717676      -0.053929       2.033616                    0.999608      22.970774      65.625991       0.610162       0.479963      -1.010786       0.031387       0.033132       0.055136       0.071574       0.037723      -0.033499      -0.053338      -0.025425      -0.046109      -0.054712      -0.031669       0.086380              9.121890      10.133840      -1.067131       2.108736       7.142924       2.765080      10.088906           0.023561
           36              C       3.914694      10.785027       9.946143      -0.062942      37.351886 0.47570605E+03  0.11388073E+05                                 9.729493                            7.283592      -0.021757       1.991155                    0.999311      28.196687      80.628175       0.611802       0.418200      -1.067764      -0.013069      -0.016576      -0.042847       0.047764      -0.005501      -0.004087       0.000548       0.017511      -0.033106      -0.011693      -0.004771       0.016464             11.642249      11.161446      -0.667040       4.627026       8.616170       3.854190      15.149131           0.000310
           37              C       4.510063       9.667189       9.394904      -0.092701      32.218889 0.42971701E+03  0.10105027E+05                                 8.855132                            6.973514       0.055916       1.985148                    0.999702      29.487866      85.659525       0.613761       0.424377      -1.055847      -0.014018       0.007874      -0.029254       0.033381      -0.011739       0.001638      -0.012346       0.030346      -0.053848      -0.026263      -0.002600       0.028863              9.985379       9.038732      -0.726645       3.398550       8.232440       3.171326      12.684966           0.003308
           38              C       3.983782       9.056605       8.261950      -0.227655      34.662515 0.44392016E+03  0.10467990E+05                                 9.100585                            6.944530       0.154307       2.005940                    0.999749      30.238853      86.436653       0.637581       0.407392      -1.072415       0.027026       0.002502       0.030027       0.040476      -0.015509      -0.006269       0.029545      -0.014269      -0.042595      -0.033070      -0.006587       0.039657             10.455556       9.966065      -1.283971       4.674338       7.986358       2.235662      13.414246          -0.000892
           39              C       2.846238       9.595562       7.696136       0.281218      31.526363 0.35577576E+03  0.79474048E+04                                 8.891638                            6.440649      -0.043055       2.004335                    0.999549      24.921879      69.609105       0.627109       0.437234      -1.052361      -0.026560      -0.036469      -0.046941       0.065107       0.013455       0.028016       0.024915      -0.007835       0.104125      -0.033692      -0.023826       0.057518             10.989421       9.685926      -1.216284       5.380081       7.194552       2.343730      16.087786           0.003012
           40              C       2.240742      10.707530       8.211597      -0.229535      33.960242 0.46217658E+03  0.11060018E+05                                 9.118394                            7.178264       0.099732       1.994836                    0.999502      30.648425      89.601074       0.612204       0.418083      -1.060564      -0.000483       0.029457       0.036510       0.046914       0.001076       0.010984      -0.013508       0.037299      -0.028003      -0.026668      -0.000232       0.026900             10.335362       8.785874      -1.166400       3.163255       7.520213       3.428799      14.699999          -0.000711
           41              C       2.778218      11.307546       9.340576      -0.075436      33.057740 0.43354901E+03  0.10260562E+05                                 9.153423                            7.099382      -0.176564       1.918926                    0.999431      29.654816      87.607687       0.593662       0.435948      -1.044399      -0.000633      -0.025046      -0.019927       0.032012       0.004045      -0.016835      -0.004997      -0.011168      -0.031812      -0.023130       0.005319       0.017811             10.512104      10.507626      -1.378680       3.777135       7.422477       2.717999      13.606208           0.002869
           42              C       2.888637       9.348980       0.987194       0.108529      25.481523 0.33785909E+03  0.75184996E+04                                 7.766007                            6.294693      -0.020828       2.015622                    0.999277      26.251342      75.393652       0.625844       0.439789      -1.041299      -0.013389       0.006096      -0.044163       0.046549       0.001636      -0.008244       0.001972       0.078049       0.023583      -0.043081       0.005672       0.037409              8.825426       5.807005       0.299597       1.722706      13.025867       0.962769       7.643405           0.003239
           43              C       2.917384       7.977515       1.026947      -0.196867      31.569727 0.44103161E+03  0.10403336E+05                                 8.680096                            7.003046       0.268534       2.058652                    0.999750      29.629934      85.255562       0.622684       0.416999      -1.064091       0.003053       0.009357      -0.001177       0.009913      -0.001061       0.018916      -0.013130       0.022215       0.040421      -0.024069      -0.006845       0.030913              9.938892       6.155417       0.550385       1.504618      16.435060       1.618880       7.226198           0.000447
           44              C       3.299672       5.033795       0.667847      -0.200790      34.852368 0.44611412E+03  0.10572520E+05                                 9.294280                            7.057252       0.088717       1.996257                    0.999441      30.102613      87.332763       0.617329       0.418655      -1.061116      -0.007650      -0.006053       0.000100       0.009755       0.011931       0.010928       0.013260       0.024897       0.046596      -0.026882      -0.001775       0.028657             11.039080       9.360290      -1.375737       1.982505      18.172085      -0.868874       5.584865           0.000007
           45              C       3.269988       3.663504       0.629419       0.095948      28.160624 0.33334201E+03  0.73637814E+04                                 8.175302                            6.164698       0.126788       2.057946                    0.999738      26.029577      73.523941       0.648531       0.427528      -1.052855      -0.043273      -0.009177      -0.024844       0.050735      -0.009573      -0.016579      -0.005148       0.042480       0.101243      -0.041205      -0.000010       0.041216              9.673135       8.924338      -0.328580       2.336218      14.625962      -0.498586       5.469105           0.003774
           46              C       0.171923      11.410876       2.045943       0.587097      23.674585 0.25542430E+03  0.53421331E+04                                 7.666393                            5.717676      -0.053929       2.033616                    0.999608      22.970772      65.625982       0.610162       0.479963      -1.010786      -0.031387       0.033132      -0.055136       0.071574      -0.037723      -0.033499       0.053338      -0.025425      -0.046108      -0.054711      -0.031669       0.086380              9.121890      10.133840       1.067131       2.108736       7.142924      -2.765079      10.088906           0.023561
           47              C       0.698708      10.785027       3.304780      -0.062943      37.351895 0.47570620E+03  0.11388078E+05                                 9.729495                            7.283593      -0.021758       1.991154                    0.999311      28.196692      80.628193       0.611802       0.418200      -1.067764       0.013069      -0.016576       0.042847       0.047764       0.005501      -0.004087      -0.000548       0.017512      -0.033106      -0.011693      -0.004771       0.016464             11.642251      11.161448       0.667040       4.627027       8.616170      -3.854190      15.149134           0.000314
           48              C       0.103339       9.667189       3.856019      -0.092701      32.218878 0.42971687E+03  0.10105023E+05                                 8.855129                            6.973512       0.055916       1.985148                    0.999702      29.487860      85.659502       0.613761       0.424377      -1.055847       0.014018       0.007874       0.029254       0.033381       0.011739       0.001638       0.012346       0.030346      -0.053849      -0.026263      -0.002600       0.028863              9.985377       9.038730       0.726645       3.398549       8.232437      -3.171324      12.684962           0.003306
           49              C       0.629620       9.056605       4.988973      -0.227655      34.662503 0.44392001E+03  0.10467985E+05                                 9.100583                            6.944529       0.154308       2.005941                    0.999749      30.238846      86.436623       0.637581       0.407392      -1.072415      -0.027026       0.002501      -0.030027       0.040476       0.015509      -0.006269      -0.029545      -0.014269      -0.042595      -0.033069      -0.006587       0.039656             10.455553       9.966062       1.283971       4.674336       7.986355      -2.235661      13.414242          -0.000891
           50              C       1.767164       9.595562       5.554787       0.281218      31.526370 0.35577593E+03  0.79474093E+04                                 8.891640                            6.440651      -0.043055       2.004335                    0.999549      24.921879      69.609105       0.627109       0.437234      -1.052361       0.026560      -0.036469       0.046941       0.065107      -0.013455       0.028017      -0.024915      -0.007835       0.104124      -0.033692      -0.023826       0.057518             10.989424       9.685928       1.216285       5.380082       7.194552      -2.343729      16.087791           0.003013
           51              C       2.372660      10.707530       5.039326      -0.229535      33.960244 0.46217665E+03  0.11060020E+05                                 9.118394                            7.178264       0.099731       1.994836                    0.999502      30.648428      89.601084       0.612204       0.418083      -1.060564       0.000483       0.029457      -0.036510       0.046914      -0.001077       0.010984       0.013508       0.037299      -0.028003      -0.026668      -0.000233       0.026900             10.335362       8.785875       1.166400       3.163256       7.520212      -3.428797      14.699998          -0.000709
           52              C       1.835184      11.307546       3.910347      -0.075436      33.057736 0.43354898E+03  0.10260561E+05                                 9.153422                            7.099382      -0.176563       1.918926                    0.999431      29.654813      87.607670       0.593662       0.435947      -1.044399       0.000633      -0.025046       0.019927       0.032012      -0.004045      -0.016835       0.004998      -0.011168      -0.031811      -0.023130       0.005319       0.017811             10.512102      10.507625       1.378679       3.777136       7.422475      -2.717998      13.606207           0.002866
           53              C       1.724765       9.348980      12.263729       0.108530      25.481521 0.33785906E+03  0.75184985E+04                                 7.766006                            6.294692      -0.020827       2.015623                    0.999277      26.251341      75.393643       0.625844       0.439789      -1.041299       0.013389       0.006096       0.044163       0.046549      -0.001636      -0.008244      -0.001972       0.078049       0.023583      -0.043081       0.005672       0.037409              8.825424       5.807005      -0.299597       1.722706      13.025864      -0.962770       7.643404           0.003239
           54              C       1.696018       7.977515      12.223976      -0.196867      31.569721 0.44103153E+03  0.10403333E+05                                 8.680095                            7.003045       0.268536       2.058652                    0.999750      29.629929      85.255540       0.622684       0.416999      -1.064091      -0.003053       0.009358       0.001177       0.009913       0.001061       0.018916       0.013130       0.022215       0.040422      -0.024069      -0.006845       0.030913              9.938890       6.155416      -0.550385       1.504618      16.435058      -1.618881       7.226197           0.000448
           55              C       1.313730       5.033795      12.583076      -0.200790      34.852372 0.44611418E+03  0.10572522E+05                                 9.294280                            7.057252       0.088719       1.996258                    0.999441      30.102615      87.332763       0.617329       0.418655      -1.061117       0.007649      -0.006053      -0.000100       0.009755      -0.011931       0.010928      -0.013260       0.024898       0.046596      -0.026882      -0.001775       0.028657             11.039079       9.360289       1.375738       1.982505      18.172084       0.868875       5.584864           0.000011
           56              C       1.343414       3.663504      12.621504       0.095949      28.160621 0.33334197E+03  0.73637803E+04                                 8.175301                            6.164697       0.126788       2.057946                    0.999738      26.029576      73.523937       0.648531       0.427528      -1.052855       0.043273      -0.009177       0.024844       0.050734       0.009573      -0.016579       0.005147       0.042480       0.101243      -0.041205      -0.000010       0.041216              9.673134       8.924338       0.328581       2.336218      14.625961       0.498586       5.469105           0.003771
           57              C       4.830423       0.331124       2.045943       0.587097      23.674588 0.25542437E+03  0.53421346E+04                                 7.666394                            5.717677      -0.053927       2.033616                    0.999608      22.970774      65.625986       0.610162       0.479963      -1.010786      -0.031387      -0.033132      -0.055136       0.071574       0.037723      -0.033498      -0.053338      -0.025425      -0.046109      -0.054712      -0.031668       0.086380              9.121890      10.133842      -1.067132       2.108737       7.142923       2.765078      10.088906           0.023561
           58              C       5.357208       0.956973       3.304780      -0.062943      37.351880 0.47570606E+03  0.11388073E+05                                 9.729492                            7.283592      -0.021758       1.991154                    0.999311      28.196687      80.628174       0.611802       0.418200      -1.067764       0.013069       0.016576       0.042847       0.047764      -0.005501      -0.004087       0.000549       0.017511      -0.033107      -0.011693      -0.004771       0.016464             11.642246      11.161440      -0.667041       4.627020       8.616170       3.854191      15.149128           0.000311
           59              C       4.761839       2.074811       3.856019      -0.092702      32.218893 0.42971717E+03  0.10105032E+05                                 8.855132                            6.973515       0.055916       1.985148                    0.999702      29.487868      85.659527       0.613761       0.424377      -1.055847       0.014018      -0.007874       0.029254       0.033381      -0.011739       0.001638      -0.012346       0.030346      -0.053849      -0.026263      -0.002600       0.028863              9.985378       9.038730      -0.726646       3.398546       8.232441       3.171326      12.684964           0.003307
           60              C       5.288120       2.685395       4.988973      -0.227655      34.662504 0.44392007E+03  0.10467987E+05                                 9.100583                            6.944529       0.154307       2.005941                    0.999749      30.238848      86.436632       0.637581       0.407392      -1.072415      -0.027026      -0.002502      -0.030028       0.040476      -0.015509      -0.006269       0.029545      -0.014269      -0.042595      -0.033070      -0.006587       0.039657             10.455552       9.966061      -1.283972       4.674334       7.986357       2.235661      13.414240          -0.000891
           61              C       6.425664       2.146438       5.554787       0.281218      31.526369 0.35577593E+03  0.79474093E+04                                 8.891639                            6.440651      -0.043055       2.004335                    0.999549      24.921879      69.609105       0.627109       0.437234      -1.052361       0.026560       0.036469       0.046941       0.065107       0.013455       0.028017       0.024915      -0.007835       0.104124      -0.033692      -0.023826       0.057518             10.989423       9.685926      -1.216285       5.380080       7.194552       2.343729      16.087790           0.003013
           62              C       7.031160       1.034470       5.039326      -0.229535      33.960245 0.46217667E+03  0.11060020E+05                                 9.118394                            7.178265       0.099732       1.994836                    0.999502      30.648429      89.601087       0.612204       0.418083      -1.060564       0.000483      -0.029457      -0.036510       0.046914       0.001076       0.010984      -0.013508       0.037299      -0.028004      -0.026668      -0.000233       0.026900             10.335362       8.785873      -1.166400       3.163254       7.520213       3.428799      14.700000          -0.000712
           63              C       6.493684       0.434454       3.910347      -0.075435      33.057719 0.43354872E+03  0.10260554E+05                                 9.153420                            7.099381      -0.176565       1.918926                    0.999431      29.654806      87.607659       0.593662       0.435948      -1.044399       0.000633       0.025046       0.019927       0.032012       0.004045      -0.016835      -0.004997      -0.011168      -0.031811      -0.023130       0.005319       0.017811             10.512100      10.507620      -1.378680       3.777132       7.422476       2.717999      13.606204           0.002869
           64              C       6.383265       2.393020      12.263729       0.108529      25.481552 0.33785953E+03  0.75185128E+04                                 7.766015                            6.294698      -0.020835       2.015620                    0.999277      26.251373      75.393788       0.625843       0.439790      -1.041299       0.013390      -0.006096       0.044162       0.046549       0.001636      -0.008244       0.001973       0.078050       0.023583      -0.043082       0.005672       0.037409              8.825435       5.807010       0.299598       1.722708      13.025883       0.962772       7.643413           0.003233
           65              C       6.354518       3.764485      12.223976      -0.196867      31.569728 0.44103153E+03  0.10403333E+05                                 8.680096                            7.003045       0.268535       2.058652                    0.999750      29.629931      85.255551       0.622684       0.416999      -1.064091      -0.003053      -0.009357       0.001177       0.009913      -0.001061       0.018916      -0.013130       0.022215       0.040422      -0.024069      -0.006844       0.030913              9.938894       6.155416       0.550385       1.504618      16.435069       1.618880       7.226197           0.000456
           66              C       5.972230       6.708205      12.583076      -0.200790      34.852373 0.44611409E+03  0.10572519E+05                                 9.294281                            7.057252       0.088718       1.996258                    0.999441      30.102614      87.332769       0.617329       0.418655      -1.061116       0.007650       0.006053      -0.000100       0.009755       0.011931       0.010928       0.013260       0.024898       0.046597      -0.026882      -0.001775       0.028657             11.039083       9.360289      -1.375736       1.982505      18.172094      -0.868874       5.584865          -0.000002
           67              C       6.001914       8.078496      12.621504       0.095949      28.160669 0.33334258E+03  0.73637985E+04                                 8.175313                            6.164705       0.126778       2.057942                    0.999738      26.029610      73.524093       0.648530       0.427528      -1.052855       0.043273       0.009177       0.024844       0.050735      -0.009573      -0.016579      -0.005148       0.042481       0.101244      -0.041206      -0.000010       0.041216              9.673150       8.924352      -0.328582       2.336223      14.625987      -0.498588       5.469113           0.003780
           68              C       9.099979       0.331124      11.204980       0.587097      23.674597 0.25542447E+03  0.53421373E+04                                 7.666396                            5.717678      -0.053928       2.033616                    0.999608      22.970780      65.626011       0.610162       0.479963      -1.010786       0.031387      -0.033132       0.055136       0.071574      -0.037723      -0.033498       0.053338      -0.025425      -0.046109      -0.054712      -0.031669       0.086380              9.121893      10.133845       1.067132       2.108738       7.142925      -2.765080      10.088909           0.023561
           69              C       8.573194       0.956973       9.946143      -0.062942      37.351879 0.47570602E+03  0.11388072E+05                                 9.729492                            7.283591      -0.021758       1.991154                    0.999311      28.196686      80.628171       0.611802       0.418200      -1.067764      -0.013069       0.016576      -0.042847       0.047764       0.005501      -0.004087      -0.000548       0.017511      -0.033107      -0.011693      -0.004771       0.016464             11.642245      11.161440       0.667041       4.627020       8.616170      -3.854191      15.149127           0.000315
           70              C       9.168563       2.074811       9.394904      -0.092702      32.218900 0.42971724E+03  0.10105034E+05                                 8.855133                            6.973515       0.055915       1.985147                    0.999702      29.487873      85.659548       0.613761       0.424377      -1.055847      -0.014018      -0.007874      -0.029254       0.033381       0.011739       0.001638       0.012346       0.030346      -0.053849      -0.026263      -0.002600       0.028863              9.985380       9.038733       0.726645       3.398548       8.232442      -3.171327      12.684966           0.003306
           71              C       8.642282       2.685395       8.261950      -0.227655      34.662510 0.44392012E+03  0.10467989E+05                                 9.100584                            6.944530       0.154307       2.005941                    0.999749      30.238850      86.436642       0.637581       0.407392      -1.072415       0.027026      -0.002501       0.030028       0.040476       0.015509      -0.006269      -0.029545      -0.014269      -0.042596      -0.033069      -0.006587       0.039656             10.455554       9.966063       1.283971       4.674336       7.986357      -2.235661      13.414243          -0.000890
           72              C       7.504738       2.146438       7.696136       0.281218      31.526367 0.35577583E+03  0.79474067E+04                                 8.891638                            6.440649      -0.043055       2.004335                    0.999549      24.921882      69.609112       0.627109       0.437234      -1.052361      -0.026560       0.036470      -0.046941       0.065107      -0.013455       0.028017      -0.024915      -0.007835       0.104124      -0.033692      -0.023826       0.057518             10.989421       9.685925       1.216284       5.380080       7.194552      -2.343731      16.087785           0.003011
           73              C       6.899242       1.034470       8.211597      -0.229535      33.960249 0.46217673E+03  0.11060022E+05                                 9.118395                            7.178265       0.099732       1.994836                    0.999502      30.648430      89.601090       0.612204       0.418083      -1.060564      -0.000484      -0.029457       0.036510       0.046914      -0.001076       0.010984       0.013508       0.037298      -0.028004      -0.026668      -0.000232       0.026900             10.335363       8.785873       1.166400       3.163254       7.520214      -3.428800      14.700000          -0.000707
           74              C       7.436718       0.434454       9.340576      -0.075435      33.057723 0.43354876E+03  0.10260555E+05                                 9.153420                            7.099380      -0.176564       1.918926                    0.999431      29.654808      87.607661       0.593662       0.435948      -1.044399      -0.000633       0.025046      -0.019927       0.032012      -0.004045      -0.016835       0.004997      -0.011168      -0.031811      -0.023130       0.005319       0.017811             10.512100      10.507620       1.378680       3.777132       7.422476      -2.717999      13.606204           0.002865
           75              C       7.547137       2.393020       0.987194       0.108530      25.481544 0.33785940E+03  0.75185090E+04                                 7.766013                            6.294697      -0.020833       2.015620                    0.999277      26.251366      75.393759       0.625843       0.439790      -1.041299      -0.013389      -0.006096      -0.044163       0.046549      -0.001636      -0.008244      -0.001973       0.078050       0.023583      -0.043082       0.005672       0.037409              8.825433       5.807009      -0.299598       1.722708      13.025879      -0.962771       7.643411           0.003233
           76              C       7.575884       3.764485       1.026947      -0.196867      31.569728 0.44103154E+03  0.10403334E+05                                 8.680097                            7.003045       0.268535       2.058652                    0.999750      29.629932      85.255555       0.622684       0.416999      -1.064091       0.003053      -0.009358      -0.001177       0.009913       0.001061       0.018916       0.013130       0.022215       0.040422      -0.024069      -0.006845       0.030913              9.938894       6.155416      -0.550384       1.504618      16.435068      -1.618880       7.226197           0.000457
           77              C       7.958172       6.708205       0.667847      -0.200790      34.852381 0.44611421E+03  0.10572523E+05                                 9.294282                            7.057253       0.088717       1.996257                    0.999441      30.102619      87.332787       0.617329       0.418655      -1.061116      -0.007650       0.006053       0.000100       0.009755      -0.011931       0.010928      -0.013260       0.024898       0.046597      -0.026882      -0.001775       0.028657             11.039084       9.360290       1.375736       1.982505      18.172096       0.868874       5.584866           0.000000
           78              C       7.928488       8.078496       0.629419       0.095949      28.160665 0.33334253E+03  0.73637970E+04                                 8.175312                            6.164704       0.126779       2.057943                    0.999738      26.029607      73.524079       0.648530       0.427528      -1.052855      -0.043273       0.009177      -0.024844       0.050735       0.009573      -0.016579       0.005148       0.042481       0.101244      -0.041206      -0.000010       0.041216              9.673149       8.924351       0.328582       2.336222      14.625984       0.498588       5.469112           0.003778
           79              C       2.329250       7.241291       0.000000       0.097641      36.157721 0.41623451E+03  0.96406969E+04                                 9.655059                            6.876232      -0.043571       2.000502                    0.999447      26.341721      74.179075       0.620785       0.425985      -1.062463       0.000000       0.009567       0.000000       0.009567      -0.000000       0.000678      -0.000000       0.004805      -0.035799      -0.011956       0.003564       0.008392             12.530044       6.794872       0.000000       1.721483      23.401697       0.000000       7.393564           0.001722
           80              C       2.329250       5.770019       0.000000       0.099710      37.486211 0.40144828E+03  0.92062606E+04                                 9.817226                            6.709924      -0.051317       1.996759                    0.999296      26.142547      73.038912       0.635061       0.420569      -1.066824       0.000000      -0.003799       0.000000       0.003799      -0.000000      -0.003241       0.000000      -0.015917       0.044925      -0.015788       0.000471       0.015316             12.931974       9.471652       0.000000       2.104534      23.507087       0.000000       5.817183           0.002581
           81              C       6.987750       4.500709       0.000000       0.097641      36.157726 0.41623445E+03  0.96406952E+04                                 9.655060                            6.876231      -0.043571       2.000502                    0.999447      26.341719      74.179066       0.620785       0.425985      -1.062463       0.000000      -0.009567      -0.000000       0.009567      -0.000000       0.000678      -0.000000       0.004805      -0.035799      -0.011955       0.003564       0.008391             12.530049       6.794872       0.000000       1.721483      23.401713       0.000000       7.393564           0.001715
           82              C       6.987750       5.971981       0.000000       0.099709      37.486220 0.40144830E+03  0.92062608E+04                                 9.817226                            6.709923      -0.051316       1.996759                    0.999296      26.142548      73.038907       0.635061       0.420568      -1.066824       0.000000       0.003799      -0.000000       0.003799      -0.000000      -0.003241      -0.000000      -0.015918       0.044925      -0.015788       0.000471       0.015316             12.931978       9.471650      -0.000000       2.104533      23.507101      -0.000000       5.817183           0.002589
           83              N       2.329250      10.055849       0.000000      -0.224694      32.598136 0.53289223E+03  0.12973757E+05                                 8.612938                            7.573138      -0.084634       2.015188                    0.994515      27.683165      76.876854       0.623356       0.403593      -1.089798       0.000000      -0.168298      -0.000000       0.168298       0.000000       0.020100       0.000000       0.167202       0.183738      -0.114224       0.036592       0.077632              9.396681       7.136059      -0.000000       2.267838      11.537734      -0.000000       9.516250           0.032320
           84              N       2.329250       2.958984       0.000000      -0.193831      35.446000 0.47686133E+03  0.11253217E+05                                 9.028045                            7.087458       0.063776       2.074790                    0.996114      26.572520      71.846815       0.657054       0.395021      -1.099402       0.000000       0.159050       0.000000       0.159050       0.000000       0.014191      -0.000000       0.170075       0.155883      -0.111018       0.040881       0.070137             10.538655      11.115519       0.000000       3.180302      14.010399       0.000000       6.490046           0.030979
           85              N       6.987750       1.686151       0.000000      -0.224697      32.598309 0.53289581E+03  0.12973866E+05                                 8.612967                            7.573163      -0.084629       2.015187                    0.994515      27.683268      76.877219       0.623355       0.403593      -1.089798       0.000000       0.168299       0.000000       0.168299      -0.000000       0.020099      -0.000000       0.167204       0.183739      -0.114225       0.036593       0.077633              9.396715       7.136081       0.000000       2.267845      11.537783       0.000000       9.516280           0.032325
           86              N       6.987750       8.783016       0.000000      -0.193833      35.446186 0.47686422E+03  0.11253303E+05                                 9.028074                            7.087478       0.063783       2.074790                    0.996114      26.572611      71.847124       0.657054       0.395021      -1.099402       0.000000      -0.159052      -0.000000       0.159052       0.000000       0.014191      -0.000000       0.170076       0.155885      -0.111019       0.040882       0.070137             10.538692      11.115555      -0.000000       3.180313      14.010457      -0.000000       6.490065           0.030972
           87              O       3.804326       0.612698      11.714213      -0.577735      38.362005 0.58316642E+03  0.14356553E+05                                 9.104240                            7.549964       0.060069       2.062638                    0.995380      28.418493      76.454808       0.678766       0.366546      -1.129163       0.022968      -0.012642      -0.017497       0.031520      -0.011380      -0.054008      -0.009310      -0.021202      -0.075374      -0.069484       0.024849       0.044635             10.388417      11.422283      -2.642393      -3.025342      10.107472       3.609375       9.635497           0.040331
           88              O       5.518862      10.929571      11.653127      -0.570382      44.900978 0.65092548E+03  0.16432667E+05                                10.126558                            7.986191      -0.113390       2.018058                    0.992291      28.291072      76.488356       0.660313       0.367434      -1.131122      -0.021552       0.020896      -0.001523       0.030057       0.000892       0.002351      -0.054780       0.034381      -0.085579      -0.072038       0.031445       0.040593             12.033920      17.296176      -1.213518       5.275713       8.259059      -0.616670      10.546525           0.048475
           89              O       0.809076       0.612698       1.536710      -0.577734      38.361981 0.58316597E+03  0.14356539E+05                                 9.104236                            7.549961       0.060070       2.062638                    0.995380      28.418483      76.454771       0.678766       0.366546      -1.129163      -0.022968      -0.012642       0.017497       0.031520       0.011380      -0.054008       0.009310      -0.021202      -0.075375      -0.069484       0.024849       0.044635             10.388413      11.422277       2.642392      -3.025340      10.107468      -3.609373       9.635493           0.040331
           90              O       8.411540      10.929571       1.597796      -0.570381      44.900952 0.65092505E+03  0.16432653E+05                                10.126554                            7.986189      -0.113391       2.018058                    0.992291      28.291063      76.488323       0.660313       0.367434      -1.131122       0.021551       0.020896       0.001523       0.030057      -0.000892       0.002351       0.054780       0.034381      -0.085579      -0.072038       0.031445       0.040593             12.033915      17.296169       1.213517       5.275710       8.259056       0.616669      10.546521           0.048475
           91              O       5.467576      11.129302       1.536710      -0.577738      38.362204 0.58317016E+03  0.14356668E+05                                 9.104268                            7.549987       0.060079       2.062639                    0.995381      28.418589      76.455120       0.678765       0.366546      -1.129163      -0.022968       0.012641       0.017498       0.031520      -0.011380      -0.054008      -0.009310      -0.021202      -0.075376      -0.069484       0.024849       0.044635             10.388452      11.422321      -2.642400      -3.025354      10.107502       3.609389       9.635532           0.040330
           92              O       3.753040       0.812429       1.597796      -0.570381      44.900661 0.65092005E+03  0.16432494E+05                                10.126510                            7.986157      -0.113400       2.018057                    0.992291      28.290959      76.487952       0.660315       0.367434      -1.131122       0.021551      -0.020896       0.001523       0.030057       0.000891       0.002351      -0.054780       0.034381      -0.085578      -0.072037       0.031445       0.040592             12.033858      17.296086      -1.213516       5.275678       8.259021      -0.616669      10.546467           0.048477
           93              O       8.462826      11.129302      11.714213      -0.577738      38.362205 0.58317016E+03  0.14356668E+05                                 9.104268                            7.549986       0.060080       2.062639                    0.995381      28.418591      76.455122       0.678765       0.366546      -1.129163       0.022968       0.012641      -0.017498       0.031520       0.011380      -0.054008       0.009310      -0.021202      -0.075376      -0.069484       0.024849       0.044635             10.388451      11.422321       2.642400      -3.025354      10.107502      -3.609388       9.635531           0.040330
           94              O       0.860362       0.812429      11.653127      -0.570380      44.900672 0.65092023E+03  0.16432500E+05                                10.126510                            7.986157      -0.113398       2.018058                    0.992291      28.290964      76.487964       0.660315       0.367434      -1.131122      -0.021551      -0.020896      -0.001522       0.030057      -0.000892       0.002351       0.054780       0.034381      -0.085579      -0.072038       0.031445       0.040593             12.033859      17.296088       1.213516       5.275678       8.259021       0.616669      10.546467           0.048477
           95              O       2.306701       8.885171       6.625462      -0.256092      29.317884 0.31646238E+03  0.66629710E+04                                 7.660383                            5.421945       0.261371       2.190453                    0.998871      23.155087      56.944273       0.835104       0.348353      -1.147699      -0.000000       0.149647       0.000000       0.149647      -0.000000       0.114855      -0.000000       0.037845       0.296802      -0.097649      -0.068390       0.166038              9.881469       7.014576       0.000001       5.698129       5.735825       0.000002      16.894006           0.001228
           96              O       6.965201       2.856829       6.625462      -0.256092      29.317880 0.31646234E+03  0.66629698E+04                                 7.660382                            5.421944       0.261372       2.190453                    0.998871      23.155088      56.944271       0.835105       0.348353      -1.147699      -0.000000      -0.149647       0.000000       0.149647      -0.000000       0.114855      -0.000000       0.037845       0.296803      -0.097649      -0.068390       0.166039              9.881466       7.014573      -0.000001       5.698126       5.735824      -0.000002      16.894001           0.001228

******************************************************
Auxiliary information for the entire system
The total spin magnetic moment of the unit cell is   9.956283
The total net atomic charge of the unit cell is   -0.000006
Accuracy of reproducing the electrostatic potential in the unit cell:
  The inner radius (bohr) =    5.0000
  The outer radius (bohr) =   12.0000
  Valid grid points have density less than (e/(bohr^3)) =    0.0001
  The number of valid grid points were=        45790
  The rms potential error without charges in kcal/mol is=      3.11261
  The rms potential error with partial charges in kcal/mol is=      0.74665
  The RRMSE value at monopole order=      0.23988
  The rms potential error with partial charges and cloud penetration in kcal/mol is=      0.74395
  The RRMSE value at monopole order with cloud penetration is=      0.23901
  The rms potential error with partial charges and atomic dipoles in kcal/mol is=      0.30761
  The RRMSE value at dipole order=      0.09883
  The rms potential error with partial charges, atomic dipoles and cloud penetration in kcal/mol is=      0.30538
  The RRMSE value at dipole order with cloud penetration=      0.09811

******************************************************
The electron densities and ab initio electrostatic potential were computed in VASP using the PBE functional and
projector augmented wave method. See the main text of the journal article for a description of computational details.
The atomic charges, dipoles, and quadrupoles were computed with the DDEC6 method as described in
(a) T. A. Manz and N. Gabaldon Limas, RSC Adv. 6 (2016) 47771-47801 DOI: 10.1039/c6ra04656h
(b) N. Gabaldon Limas and T. A. Manz, RSC Adv. 8 (2018) 2678-2707 DOI: 10.1039/c7ra11829e.
For each atom in the material, the electron cloud parameters were fit to the spherically averaged atom-in-material
electron density using radial positions for which this density was between 10^-4 and 10^-2 electrons per cubic bohr.
The polarizabilities, dispersion coefficients, and quantum Drude oscillator (QDO) parameters were fit using the MCLF method.
The magnetic structure of the system was optimized in VASP from the default ferromagnetic initial guess using spin polarization.
The atomic spin moments (ASMs) were computed on this optimized magnetic structure using the DDEC6 partition as inputs
to the method of T. A. Manz and D. S. Sholl, J. Chem. Theory Comput. 7 (2011) 4146-4164 DOI: 10.1021/ct200539n.
The RMSE and RRMSE were computed using a uniform grid with Ewald summation.
