# Supplementary material for: A collection of forcefield precursors for metal–organic frameworks
Source: RSC Adv. 2019 Nov 13;9(63):36492–507. doi: 10.1039/c9ra07327b (PMC9075174; doi:10.1039/c9ra07327b)
Supplement: RA-009-C9RA07327B-s3749 [file RA-009-C9RA07327B-s3749.xyz]

   82
jmolscript: load "" {1 1 1} spacegroup "x,y,z" unitcell [{     10.224000     0.000000     0.000000 }, {      1.098750    11.671396     0.000000 }, {      3.919124     4.630125    10.616117 }]
Mn     2.508937     8.150761     5.308058     0.942819
Mn     7.620937     8.150761     5.308058     0.928623
H     11.561095    11.576624     4.642428     0.137319
H      9.061632    12.140096     5.615926     0.102353
H     11.003333     2.059352     4.563869     0.115219
H     11.526634     4.295394     4.940741     0.099622
H      8.097268     4.842191     6.780514     0.113120
H      8.738419    14.251831     6.542713     0.106892
H     11.219511     6.228280     3.300551     0.090629
H      1.115557     5.284005     1.189005     0.124013
H      4.784409     6.814226     0.838673     0.119550
H      4.604695     7.602635     2.996930     0.095591
H      8.186686    11.518670     9.238145     0.126781
H      8.388817    10.655796     7.144647     0.091106
H      5.991702     7.732346     8.047017     0.096910
H      5.731846     8.513240    10.153254     0.130830
H      3.680779     4.724897     5.973689     0.137319
H      6.180242     4.161425     5.000191     0.102352
H      4.238541    14.242169     6.052248     0.115219
H      3.715240    12.006127     5.675376     0.099622
H      7.144606    11.459330     3.835603     0.113120
H      6.503455     2.049690     4.073404     0.106892
H      4.022363    10.073241     7.315566     0.090629
H     14.126317    11.017516     9.427112     0.124013
H     10.457465     9.487295     9.777444     0.119550
H     10.637179     8.698886     7.619187     0.095591
H      7.055188     4.782851     1.377972     0.126782
H      6.853057     5.645725     3.471470     0.091106
H      9.250172     8.569175     2.569100     0.096910
H      9.510028     7.788281     0.462863     0.130830
C     10.163369     9.984136     4.718864     0.649953
C     10.683287    11.389239     4.884475    -0.264896
C      9.928531    12.360904     5.362201    -0.106538
C     10.337982    13.761802     5.528874     0.124946
C     10.411518     2.605049     5.030978    -0.158107
C     10.706142     3.970798     5.234807    -0.123495
C      9.836836     4.841368     5.847357    -0.026423
C      8.706204     4.299455     6.333575    -0.101683
C      8.425008     2.920695     6.177518    -0.160282
C     10.202375     6.298655     6.041632     0.600901
C      1.771878     6.342131     2.801593     0.102451
C      1.828510     5.784221     1.517043    -0.203551
C      2.954664     5.985199     0.744190     0.102802
C      3.998948     6.674070     1.317460    -0.197472
C      3.877316     7.162821     2.620058     0.107975
C      6.964276    10.103094     9.966411     0.105035
C      7.735820    10.735140     9.020515    -0.197565
C      7.843020    10.216835     7.757197     0.096601
C      6.442103     8.509259     8.286941     0.109853
C      6.288094     8.964037     9.559813    -0.196202
C      5.078505     6.317385     5.897253     0.649952
C      4.558587     4.912282     5.731642    -0.264896
C      5.313343     3.940617     5.253916    -0.106538
C      4.903892     2.539719     5.087243     0.124947
C      4.830356    13.696472     5.585139    -0.158106
C      4.535732    12.330723     5.381310    -0.123496
C      5.405038    11.460153     4.768760    -0.026422
C      6.535670    12.002066     4.282542    -0.101683
C      6.816866    13.380826     4.438599    -0.160282
C      5.039499    10.002866     4.574485     0.600900
C     13.469996     9.959390     7.814524     0.102453
C     13.413364    10.517300     9.099074    -0.203552
C     12.287210    10.316322     9.871927     0.102801
C     11.242926     9.627451     9.298657    -0.197473
C     11.364558     9.138700     7.996059     0.107977
C      8.277598     6.198427     0.649706     0.105036
C      7.506054     5.566381     1.595602    -0.197566
C      7.398854     6.084686     2.858920     0.096600
C      8.799771     7.792262     2.329176     0.109854
C      8.953780     7.337484     1.056304    -0.196202
N      2.779423     7.030414     3.344077    -0.208904
N      7.201429     9.104362     7.358031    -0.215346
N     12.462451     9.271107     7.272040    -0.208903
N      8.040445     7.197159     3.258086    -0.215347
O     11.003316     9.101764     4.400380    -0.595965
O      8.938052     9.809751     4.851565    -0.572823
O     11.440951     6.559216     5.962011    -0.577279
O      9.295961     7.117807     6.284741    -0.579645
O      4.238558     7.199757     6.215737    -0.595964
O      6.303822     6.491770     5.764552    -0.572823
O      3.800923     9.742305     4.654106    -0.577279
O      5.945913     9.183713     4.331376    -0.579644

The following XYZ coordinates are in angstroms. Other properties are in atomic units.
The sperically averaged electron density of each atom fit to a function of the form exp(a - br)
eigen_1, eigen_2 and eigen_3 are the three eigenvalues of traceless quadrupole moment tensor
  atom number  atomic symbol              X              Y              Z     net charge C6 coefficient C8 coefficient C10 coefficient fluctuating dipole atomic polarizability isotropic forcefield polarizability              a              b squared Pearson coefficient          <r^3>          <r^4>         wp_QDO          m_QDO          q_QDO       dipole_x       dipole_y       dipole_z         dipole            Qxy            Qxz            Qyz     Q(x^2-y^2)  Q(3z^2 - R^2)        eigen_1        eigen_2        eigen_3 static polarizability      alpha(xx)      alpha(xy)      alpha(xz)      alpha(yy)      alpha(yz)      alpha(zz) atomic spin moment
            1             Mn       2.508937       8.150761       5.308058       0.942819     146.667702 0.29910665E+04  0.10764944E+06                                23.451380                           18.649140       0.352292       1.873781                    0.999592      56.630225     167.580166       0.390299       0.436036      -1.112983      -0.000000       0.000000      -0.000000       0.000001       0.025422       0.056541      -0.108571       0.041196      -0.190294      -0.158524       0.064252       0.094272             29.122766      34.344413      -0.360372      -0.175092      27.012016       5.507596      26.011868           4.629891
            2             Mn       7.620937       8.150761       5.308058       0.928623     142.475387 0.29486255E+04  0.10587238E+06                                23.112160                           18.573654       0.378682       1.876934                    0.999654      57.049605     169.294818       0.388809       0.438739      -1.109912      -0.000000       0.000000       0.000000       0.000000       0.023523       0.069265      -0.094370      -0.039392      -0.252805      -0.159533       0.050059       0.109473             28.412571      33.547906      -1.152008       0.470064      25.631538       4.464312      26.058270           4.678327
            3              H      11.561095      11.576624       4.642428       0.137319       1.095942 0.81904414E+01  0.81229965E+02                                 1.786355                            1.696199      -1.276127       2.294591                    0.994192       3.538308      10.096838       0.468835       1.317278      -0.700804       0.029814       0.008519      -0.008796       0.032231       0.003608      -0.005515       0.002538       0.002549      -0.011139      -0.008556       0.001646       0.006910              1.828276       2.327434       0.119252      -0.165386       1.746638      -0.005646       1.410755           0.000036
            4              H       9.061632      12.140096       5.615926       0.102353       1.025360 0.75809758E+01  0.74482856E+02                                 1.754878                            1.661920      -1.441143       2.188056                    0.992439       3.931402      11.534593       0.456298       1.366237      -0.687570      -0.030630      -0.011097       0.006194       0.033162       0.001828      -0.008083       0.002108       0.004749      -0.000400      -0.008324      -0.001014       0.009338              1.816680       2.215951       0.196940      -0.177568       1.798666      -0.089790       1.435423          -0.000017
            5              H      11.003333       2.059352       4.563869       0.115219       1.159275 0.85807313E+01  0.85086577E+02                                 1.770800                            1.674561      -1.025279       2.393529                    0.997209       3.449719       9.470915       0.504035       1.225487      -0.722047       0.021561      -0.022812      -0.017659       0.036015       0.001894      -0.011461       0.006914      -0.005676      -0.016027      -0.016502       0.005427       0.011075              1.796608       1.943427      -0.316666      -0.241432       1.959397       0.182325       1.487001           0.000049
            6              H      11.526634       4.295394       4.940741       0.099622       1.112260 0.80725310E+01  0.79987971E+02                                 1.805696                            1.682751      -1.231225       2.283729                    0.994523       3.803755      10.946140       0.469927       1.315410      -0.699150       0.035746       0.011970      -0.008384       0.038618       0.000278      -0.011291       0.002686       0.012803      -0.025186      -0.014197      -0.001703       0.015900              1.875585       2.319125       0.334121      -0.278883       1.806187      -0.165424       1.501441          -0.000106
            7              H       8.097268       4.842191       6.780514       0.113120       1.229150 0.91440534E+01  0.92314884E+02                                 1.855848                            1.738914      -1.154342       2.329110                    0.996466       3.552741       9.907990       0.489243       1.240077      -0.718436      -0.026258       0.023614       0.018609       0.039917       0.001803      -0.015209       0.008079       0.003729      -0.008170      -0.018369       0.001713       0.016656              1.906483       2.037678      -0.392387      -0.252108       2.054388       0.258678       1.627382          -0.000354
            8              H       8.738419      14.251831       6.542713       0.106892       1.180532 0.87936252E+01  0.87856015E+02                                 1.803798                            1.703418      -1.032642       2.384270                    0.997009       3.504184       9.700802       0.495447       1.237387      -0.719300      -0.030005      -0.011414       0.013415       0.034792       0.002024      -0.014209       0.001985      -0.004829      -0.026799      -0.018974       0.007117       0.011857              1.846835       2.215980       0.297225      -0.251410       1.793145      -0.138683       1.531381           0.000046
            9              H      11.219511       6.228280       3.300551       0.090629       1.056563 0.74505543E+01  0.72831846E+02                                 1.792761                            1.652399      -1.219507       2.295437                    0.994199       3.822574      11.160527       0.455933       1.374272      -0.687060      -0.039752      -0.005844       0.025297       0.047480       0.009862      -0.007329       0.007073       0.019149      -0.003704      -0.018393       0.002865       0.015528              1.882395       2.243840       0.085180      -0.537341       1.446843      -0.063024       1.956502           0.000287
           10              H       1.115557       5.284005       1.189005       0.124013       1.136352 0.85505028E+01  0.85203292E+02                                 1.785681                            1.701482      -1.070242       2.377333                    0.996856       3.514880       9.857919       0.484113       1.269680      -0.711554      -0.025221      -0.021497      -0.010023       0.034622       0.012028      -0.003230       0.005597       0.009170       0.003933      -0.015935       0.003690       0.012245              1.806473       2.076641       0.282805       0.231667       1.561450       0.231357       1.781329           0.000183
           11              H       4.784409       6.814226       0.838673       0.119550       1.124539 0.82849084E+01  0.81612114E+02                                 1.746683                            1.653678      -1.061141       2.374958                    0.997359       3.458193       9.529953       0.502335       1.237786      -0.718690       0.028762       0.008724      -0.017158       0.034609       0.011949      -0.005528       0.006310       0.010277       0.004573      -0.017422       0.005018       0.012404              1.776376       2.152315       0.070331      -0.354944       1.327373       0.036293       1.849441           0.000215
           12              H       4.604695       7.602635       2.996930       0.095591       1.132186 0.79291166E+01  0.78479602E+02                                 1.854948                            1.686460      -1.254793       2.277729                    0.994257       3.823484      11.118493       0.460061       1.345113      -0.692920       0.034508       0.022712       0.015767       0.044219       0.006167      -0.005330      -0.001793       0.013579       0.007860      -0.010488      -0.000953       0.011441              1.965272       2.241347       0.463796       0.468124       1.781436       0.411746       1.873034           0.000161
           13              H       8.186686      11.518670       9.238145       0.126781       1.056033 0.78735264E+01  0.76126847E+02                                 1.647247                            1.593524      -0.850976       2.482227                    0.999451       3.229796       8.649215       0.523791       1.209425      -0.727155       0.015669       0.032041       0.005897       0.036151       0.012889      -0.005714       0.002313      -0.013943       0.004881      -0.017419       0.003499       0.013920              1.641101       1.530035       0.298935       0.066550       1.780399       0.146014       1.612868           0.000223
           14              H       8.388817      10.655796       7.144647       0.091106       1.052415 0.72584591E+01  0.70418907E+02                                 1.782116                            1.624700      -1.148889       2.322575                    0.995832       3.789282      10.984134       0.462944       1.363744      -0.689098       0.026289       0.022311      -0.026489       0.043480       0.010998      -0.004634       0.000540      -0.009659      -0.006154      -0.012657      -0.000676       0.013333              1.882075       1.837539       0.307092      -0.532181       1.656999      -0.391510       2.151685           0.000128
           15              H       5.991702       7.732346       8.047017       0.096910       1.183510 0.83913702E+01  0.82705542E+02                                 1.792717                            1.648749      -1.047195       2.376936                    0.997636       3.475212       9.496837       0.511560       1.214808      -0.723982      -0.024051      -0.042139      -0.007583       0.049108       0.014883      -0.009319      -0.002995      -0.017399      -0.009294      -0.018741      -0.002326       0.021066              1.874667       1.670635       0.432082       0.225448       2.203715       0.486523       1.749651           0.000118
           16              H       5.731846       8.513240      10.153254       0.130830       1.052999 0.76911003E+01  0.73435525E+02                                 1.603436                            1.542776      -0.861669       2.482081                    0.999322       3.119942       8.123283       0.552764       1.160509      -0.739632      -0.021532      -0.020520       0.021006       0.036413       0.015519      -0.006473       0.000671      -0.010140       0.009778      -0.019377       0.003752       0.015625              1.608338       1.564403       0.170161      -0.308716       1.454905      -0.126222       1.805706           0.000183
           17              H       3.680779       4.724897       5.973689       0.137319       1.095943 0.81904504E+01  0.81230080E+02                                 1.786356                            1.696200      -1.276128       2.294590                    0.994192       3.538310      10.096846       0.468835       1.317278      -0.700804      -0.029814      -0.008519       0.008796       0.032231       0.003608      -0.005515       0.002538       0.002548      -0.011139      -0.008556       0.001646       0.006910              1.828277       2.327436       0.119252      -0.165387       1.746639      -0.005646       1.410756           0.000036
           18              H       6.180242       4.161425       5.000191       0.102352       1.025361 0.75809873E+01  0.74482995E+02                                 1.754879                            1.661921      -1.441145       2.188055                    0.992439       3.931405      11.534603       0.456298       1.366237      -0.687570       0.030630       0.011097      -0.006194       0.033162       0.001828      -0.008083       0.002107       0.004749      -0.000399      -0.008324      -0.001014       0.009338              1.816681       2.215953       0.196940      -0.177568       1.798667      -0.089790       1.435424          -0.000017
           19              H       4.238541      14.242169       6.052248       0.115219       1.159274 0.85807272E+01  0.85086532E+02                                 1.770800                            1.674561      -1.025278       2.393530                    0.997209       3.449718       9.470914       0.504035       1.225488      -0.722047      -0.021561       0.022812       0.017659       0.036015       0.001894      -0.011461       0.006914      -0.005676      -0.016027      -0.016502       0.005426       0.011075              1.796609       1.943427      -0.316666      -0.241432       1.959397       0.182325       1.487002           0.000049
           20              H       3.715240      12.006127       5.675376       0.099622       1.112259 0.80725234E+01  0.79987875E+02                                 1.805695                            1.682750      -1.231224       2.283730                    0.994523       3.803753      10.946132       0.469927       1.315410      -0.699150      -0.035746      -0.011970       0.008384       0.038618       0.000278      -0.011291       0.002686       0.012803      -0.025186      -0.014197      -0.001703       0.015900              1.875583       2.319124       0.334121      -0.278883       1.806186      -0.165424       1.501441          -0.000106
           21              H       7.144606      11.459330       3.835603       0.113120       1.229152 0.91440660E+01  0.92315042E+02                                 1.855849                            1.738915      -1.154343       2.329110                    0.996466       3.552743       9.907997       0.489243       1.240077      -0.718436       0.026258      -0.023614      -0.018609       0.039917       0.001803      -0.015209       0.008079       0.003730      -0.008170      -0.018369       0.001713       0.016656              1.906484       2.037680      -0.392388      -0.252108       2.054390       0.258679       1.627383          -0.000354
           22              H       6.503455       2.049690       4.073404       0.106892       1.180533 0.87936348E+01  0.87856138E+02                                 1.803799                            1.703419      -1.032642       2.384270                    0.997009       3.504186       9.700810       0.495446       1.237387      -0.719300       0.030005       0.011413      -0.013415       0.034792       0.002024      -0.014209       0.001985      -0.004829      -0.026799      -0.018974       0.007117       0.011857              1.846836       2.215981       0.297225      -0.251410       1.793147      -0.138683       1.531381           0.000046
           23              H       4.022363      10.073241       7.315566       0.090629       1.056564 0.74505597E+01  0.72831909E+02                                 1.792762                            1.652399      -1.219508       2.295437                    0.994199       3.822575      11.160529       0.455933       1.374271      -0.687060       0.039752       0.005843      -0.025297       0.047480       0.009862      -0.007329       0.007073       0.019149      -0.003704      -0.018393       0.002865       0.015528              1.882396       2.243841       0.085180      -0.537341       1.446843      -0.063024       1.956503           0.000287
           24              H      14.126317      11.017516       9.427112       0.124013       1.136351 0.85504913E+01  0.85203156E+02                                 1.785680                            1.701481      -1.070240       2.377334                    0.996856       3.514878       9.857915       0.484113       1.269681      -0.711554       0.025221       0.021497       0.010023       0.034622       0.012028      -0.003230       0.005597       0.009169       0.003933      -0.015935       0.003690       0.012245              1.806473       2.076640       0.282805       0.231666       1.561449       0.231356       1.781329           0.000183
           25              H      10.457465       9.487295       9.777444       0.119550       1.124538 0.82848963E+01  0.81611965E+02                                 1.746682                            1.653677      -1.061138       2.374960                    0.997359       3.458191       9.529946       0.502335       1.237786      -0.718690      -0.028762      -0.008724       0.017158       0.034609       0.011949      -0.005528       0.006310       0.010277       0.004572      -0.017422       0.005018       0.012404              1.776375       2.152313       0.070331      -0.354944       1.327373       0.036293       1.849439           0.000215
           26              H      10.637179       8.698886       7.619187       0.095591       1.132188 0.79291361E+01  0.78479837E+02                                 1.854949                            1.686462      -1.254793       2.277729                    0.994257       3.823488      11.118505       0.460061       1.345111      -0.692920      -0.034508      -0.022712      -0.015767       0.044218       0.006167      -0.005329      -0.001793       0.013579       0.007860      -0.010488      -0.000953       0.011441              1.965274       2.241350       0.463796       0.468125       1.781437       0.411747       1.873036           0.000161
           27              H       7.055188       4.782851       1.377972       0.126782       1.056031 0.78735099E+01  0.76126653E+02                                 1.647246                            1.593523      -0.850976       2.482227                    0.999451       3.229793       8.649207       0.523791       1.209426      -0.727155      -0.015669      -0.032041      -0.005897       0.036151       0.012889      -0.005714       0.002313      -0.013943       0.004881      -0.017419       0.003499       0.013920              1.641099       1.530034       0.298934       0.066550       1.780398       0.146014       1.612867           0.000223
           28              H       6.853057       5.645725       3.471470       0.091106       1.052416 0.72584692E+01  0.70419028E+02                                 1.782117                            1.624700      -1.148891       2.322575                    0.995832       3.789285      10.984144       0.462944       1.363744      -0.689099      -0.026289      -0.022311       0.026489       0.043480       0.010998      -0.004634       0.000540      -0.009659      -0.006154      -0.012657      -0.000676       0.013333              1.882076       1.837540       0.307092      -0.532182       1.657000      -0.391510       2.151687           0.000128
           29              H       9.250172       8.569175       2.569100       0.096910       1.183512 0.83913867E+01  0.82705739E+02                                 1.792718                            1.648750      -1.047197       2.376935                    0.997636       3.475215       9.496845       0.511560       1.214807      -0.723982       0.024051       0.042138       0.007584       0.049108       0.014883      -0.009319      -0.002995      -0.017399      -0.009294      -0.018741      -0.002326       0.021066              1.874668       1.670636       0.432083       0.225448       2.203717       0.486524       1.749652           0.000118
           30              H       9.510028       7.788281       0.462863       0.130830       1.052998 0.76910964E+01  0.73435480E+02                                 1.603436                            1.542776      -0.861668       2.482082                    0.999322       3.119941       8.123280       0.552764       1.160509      -0.739632       0.021532       0.020520      -0.021006       0.036414       0.015519      -0.006473       0.000671      -0.010140       0.009778      -0.019378       0.003752       0.015626              1.608338       1.564402       0.170160      -0.308716       1.454904      -0.126222       1.805706           0.000183
           31              C      10.163369       9.984136       4.718864       0.649953      24.037424 0.23859645E+03  0.48982006E+04                                 7.748222                            5.525546      -0.087169       2.035489                    0.999411      21.987773      61.918326       0.621750       0.479864      -1.012424      -0.021184      -0.047268      -0.015765       0.054144      -0.003585       0.011510      -0.023500      -0.001614       0.228755      -0.042629      -0.039481       0.082110              9.542211      10.939625      -0.508355      -0.621105      12.837160       1.704988       4.849847           0.020047
           32              C      10.683287      11.389239       4.884475      -0.264896      40.486873 0.48862907E+03  0.11834630E+05                                10.251686                            7.352430       0.046146       1.974953                    0.999460      31.227910      91.284782       0.609561       0.414872      -1.064607       0.017009       0.011420      -0.014494       0.025096      -0.003248       0.012065      -0.013430       0.054244       0.089059      -0.044420       0.006297       0.038122             12.746107      10.278656      -0.712643      -1.014434      21.988096       2.480415       5.971570           0.001002
           33              C       9.928531      12.360904       5.362201      -0.106538      40.380933 0.44692824E+03  0.10618930E+05                                10.374676                            7.125039      -0.044790       1.953783                    0.999579      29.780844      87.105537       0.605195       0.425959      -1.054321       0.011348       0.019159      -0.010896       0.024791       0.009938       0.006778      -0.004894       0.038237       0.084330      -0.036238       0.006206       0.030031             13.338087       9.775938      -0.037389      -1.050895      24.429915       1.841259       5.808410           0.007002
           34              C      10.337982      13.761802       5.528874       0.124946      33.764961 0.36562902E+03  0.82104518E+04                                 9.185260                            6.414062      -0.125083       1.980617                    0.999337      25.566390      71.226874       0.646432       0.421946      -1.063452       0.006654      -0.015067      -0.007085       0.017929       0.006359       0.004569       0.007790      -0.032996      -0.064104      -0.023339      -0.006444       0.029783             11.543530       9.916964       2.230759      -1.821181      19.285203       0.893561       5.428423           0.001979
           35              C      10.411518       2.605049       5.030978      -0.158107      34.513998 0.43922543E+03  0.10370320E+05                                 9.247557                            7.012892       0.087789       1.998591                    0.999433      29.780150      86.275523       0.617822       0.419892      -1.060183      -0.000630       0.013411       0.013755       0.019221      -0.019715      -0.004875       0.020820      -0.016501      -0.029403      -0.024583      -0.010790       0.035374             10.751532      10.819069       2.660214      -2.032792      15.934670       0.045064       5.500856           0.001093
           36              C      10.706142       3.970798       5.234807      -0.123495      35.886417 0.46190615E+03  0.11071081E+05                                 9.553192                            7.239992      -0.038882       1.946627                    0.999719      30.393807      89.431513       0.600504       0.425553      -1.054052      -0.021173      -0.019369       0.025235       0.038213       0.016875      -0.005806      -0.009653       0.047434       0.006529      -0.031876       0.001252       0.030624             11.120115      10.607326       1.127827      -2.055357      16.935898       0.767132       5.817120           0.001659
           37              C       9.836836       4.841368       5.847357      -0.026423      36.758855 0.42670204E+03  0.99346876E+04                                 9.601173                            6.868374       0.009490       2.008072                    0.999490      27.282625      76.775721       0.634545       0.414586      -1.070770      -0.001704      -0.039983      -0.001187       0.040037      -0.014433       0.017113      -0.000634       0.034062       0.012990      -0.025649      -0.004848       0.030496             11.877678      11.033447       2.714468      -2.020361      18.742873       0.879450       5.856714           0.002113
           38              C       8.706204       4.299455       6.333575      -0.101683      33.992183 0.42406833E+03  0.99686694E+04                                 9.278680                            6.983905      -0.094968       1.943363                    0.999588      29.626792      86.882305       0.604105       0.431313      -1.048474       0.006287      -0.028350      -0.014997       0.032683      -0.019646       0.003262       0.014619       0.014971       0.027262      -0.030521       0.009817       0.020704             10.877962      10.809815       2.372653      -1.894244      16.114905       0.334839       5.709167           0.002673
           39              C       8.425008       2.920695       6.177518      -0.160282      34.169448 0.42861945E+03  0.10076830E+05                                 9.215714                            6.943599       0.046299       1.984982                    0.999554      29.794286      86.653234       0.617626       0.421821      -1.057017       0.007564       0.038263       0.001150       0.039021       0.020472      -0.006294      -0.014180       0.032731      -0.039910      -0.027825      -0.007989       0.035814             10.785664       9.725496       0.649707      -1.699829      17.004967       1.061442       5.626527           0.001121
           40              C      10.202375       6.298655       6.041632       0.600901      25.448794 0.25320482E+03  0.52664531E+04                                 7.990866                            5.666477      -0.063875       2.036022                    0.999359      22.479912      63.347146       0.619262       0.475538      -1.016538       0.022048       0.067392       0.021836       0.074193      -0.003569       0.004031      -0.022270       0.006961       0.293745      -0.056470      -0.044812       0.101282              9.835244      11.368731       0.609145      -0.542095      13.426697       1.200411       4.710304           0.021220
           41              C       1.771878       6.342131       2.801593       0.102451      28.198806 0.34976412E+03  0.78305600E+04                                 8.253764                            6.372577       0.041717       2.031511                    0.999395      26.323395      75.182921       0.628351       0.435398      -1.046654       0.044064       0.024109       0.003050       0.050321      -0.010195      -0.008178      -0.028486      -0.030152      -0.078325      -0.041711       0.000461       0.041250              9.530051      10.072383       1.562920      -1.131745       6.078267       2.676685      12.439503           0.004824
           42              C       1.828510       5.784221       1.517043      -0.203551      34.582191 0.45460816E+03  0.10814072E+05                                 9.221206                            7.106801       0.182274       2.025018                    0.999671      30.121718      87.269664       0.618033       0.416622      -1.063457       0.010371      -0.001615       0.009886       0.014419       0.015693       0.012017       0.000886      -0.018295      -0.051372      -0.024635      -0.003171       0.027806             10.671779      10.448695       0.966899      -2.331962       6.093482       3.123279      15.473162           0.000045
           43              C       2.954664       5.985199       0.744190       0.102802      36.236664 0.39193606E+03  0.89276765E+04                                 9.570786                            6.615778      -0.065274       1.993143                    0.999182      25.960835      72.109461       0.642103       0.418772      -1.068770      -0.000105       0.000632       0.007092       0.007121       0.002844      -0.004894      -0.002424      -0.036709       0.008539      -0.020931       0.003234       0.017697             12.210737      10.087378       1.334115      -1.411769       6.736389       4.777273      19.808442           0.003591
           44              C       3.998948       6.674070       1.317460      -0.197472      34.188015 0.44041161E+03  0.10383138E+05                                 9.120385                            6.976479       0.193514       2.030057                    0.999755      29.787530      85.634304       0.626890       0.414424      -1.065938      -0.007383       0.009373       0.006017       0.013363       0.008122      -0.019198      -0.011514       0.001736      -0.029598      -0.023828      -0.002750       0.026577             10.545466      10.023199       1.698184       0.297410       6.500670       4.031857      15.112530           0.000204
           45              C       3.877316       7.162821       2.620058       0.107975      27.376626 0.33040394E+03  0.72922799E+04                                 8.079903                            6.177364       0.033894       2.034817                    0.999196      25.926132      73.512287       0.640760       0.433104      -1.048077      -0.046838      -0.005272       0.004196       0.047320      -0.004507       0.016107      -0.025862      -0.038252      -0.096448      -0.045527      -0.000368       0.045895              9.374761       9.842087       1.583253      -0.362598       6.042250       3.171024      12.239948           0.004982
           46              C       6.964276      10.103094       9.966411       0.105035      35.493887 0.39815838E+03  0.91036787E+04                                 9.474599                            6.688194      -0.023633       2.007910                    0.999319      25.923714      72.103022       0.635846       0.421302      -1.067340       0.001025      -0.003110      -0.005011       0.005986      -0.004447       0.002060       0.005923       0.020144       0.000939      -0.013895       0.002971       0.010925             12.019892       7.415130       1.700805      -1.952148       8.283241       4.224598      20.361305           0.003807
           47              C       7.735820      10.735140       9.020515      -0.197565      31.875264 0.42266985E+03  0.98567728E+04                                 8.676445                            6.814811       0.293221       2.065702                    0.999827      29.362796      83.782621       0.637434       0.412038      -1.068146      -0.005473      -0.001076      -0.006669       0.008694       0.010697       0.009318       0.002537      -0.023609      -0.063959      -0.025019      -0.002271       0.027290              9.928206       7.167620       1.489805      -2.688327       7.056801       1.553247      15.560197           0.000516
           48              C       7.843020      10.216835       7.757197       0.096601      27.026219 0.34109864E+03  0.75845180E+04                                 8.005195                            6.282087       0.179778       2.078621                    0.999620      26.083491      74.106358       0.634891       0.433870      -1.048167      -0.028190      -0.038695       0.005102       0.048146      -0.018954       0.006138      -0.026081       0.008644      -0.085866      -0.041936       0.001186       0.040750              9.124312       7.112751       2.050094      -1.881626       7.689748       1.409189      12.570438           0.004403
           49              C       6.442103       8.509259       8.286941       0.109853      25.771963 0.31591101E+03  0.68802443E+04                                 7.689169                            6.001480       0.108146       2.057375                    0.999689      25.562496      71.510053       0.657785       0.427546      -1.053670       0.030275       0.029217      -0.017251       0.045473      -0.011803       0.012937      -0.018171       0.005670      -0.130136      -0.049540       0.010089       0.039451              8.804375       6.498339       1.805321      -1.126918       7.799883       2.785519      12.114902           0.004616
           50              C       6.288094       8.964037       9.559813      -0.196202      31.694857 0.42226186E+03  0.98424794E+04                                 8.656152                            6.835258       0.212059       2.041067                    0.999682      29.333914      83.613227       0.633321       0.414915      -1.066550       0.000809      -0.003464      -0.004818       0.005989       0.011587      -0.009576      -0.020660      -0.004912      -0.022664      -0.022494      -0.006702       0.029196              9.832183       6.788443       1.697696      -0.756323       8.281586       3.750416      14.426519          -0.000100
           51              C       5.078505       6.317385       5.897253       0.649952      24.037441 0.23859668E+03  0.48982063E+04                                 7.748225                            5.525548      -0.087170       2.035489                    0.999411      21.987786      61.918368       0.621750       0.479863      -1.012424       0.021184       0.047268       0.015766       0.054145      -0.003585       0.011510      -0.023500      -0.001614       0.228755      -0.042629      -0.039481       0.082110              9.542214      10.939627      -0.508355      -0.621106      12.837166       1.704988       4.849849           0.020047
           52              C       4.558587       4.912282       5.731642      -0.264896      40.486869 0.48862899E+03  0.11834627E+05                                10.251685                            7.352429       0.046147       1.974953                    0.999460      31.227910      91.284783       0.609561       0.414872      -1.064607      -0.017009      -0.011420       0.014495       0.025096      -0.003248       0.012065      -0.013430       0.054243       0.089060      -0.044420       0.006297       0.038123             12.746106      10.278657      -0.712643      -1.014434      21.988091       2.480414       5.971569           0.001003
           53              C       5.313343       3.940617       5.253916      -0.106538      40.380944 0.44692837E+03  0.10618934E+05                                10.374678                            7.125040      -0.044790       1.953782                    0.999579      29.780851      87.105565       0.605195       0.425959      -1.054321      -0.011348      -0.019159       0.010896       0.024791       0.009938       0.006778      -0.004894       0.038237       0.084331      -0.036238       0.006206       0.030032             13.338090       9.775940      -0.037389      -1.050895      24.429919       1.841259       5.808411           0.007002
           54              C       4.903892       2.539719       5.087243       0.124947      33.764960 0.36562900E+03  0.82104512E+04                                 9.185260                            6.414061      -0.125083       1.980617                    0.999337      25.566389      71.226871       0.646432       0.421946      -1.063452      -0.006654       0.015067       0.007085       0.017930       0.006359       0.004569       0.007790      -0.032996      -0.064104      -0.023339      -0.006444       0.029783             11.543530       9.916964       2.230759      -1.821181      19.285202       0.893561       5.428423           0.001980
           55              C       4.830356      13.696472       5.585139      -0.158106      34.513986 0.43922526E+03  0.10370315E+05                                 9.247554                            7.012890       0.087789       1.998591                    0.999433      29.780143      86.275497       0.617822       0.419892      -1.060183       0.000630      -0.013411      -0.013755       0.019221      -0.019715      -0.004875       0.020819      -0.016501      -0.029403      -0.024583      -0.010790       0.035373             10.751529      10.819067       2.660213      -2.032792      15.934665       0.045064       5.500855           0.001094
           56              C       4.535732      12.330723       5.381310      -0.123496      35.886424 0.46190626E+03  0.11071084E+05                                 9.553194                            7.239993      -0.038883       1.946627                    0.999719      30.393809      89.431521       0.600504       0.425553      -1.054052       0.021173       0.019369      -0.025234       0.038213       0.016875      -0.005806      -0.009652       0.047435       0.006529      -0.031876       0.001252       0.030624             11.120117      10.607327       1.127826      -2.055357      16.935903       0.767132       5.817121           0.001659
           57              C       5.405038      11.460153       4.768760      -0.026422      36.758849 0.42670194E+03  0.99346847E+04                                 9.601171                            6.868372       0.009491       2.008072                    0.999490      27.282622      76.775703       0.634545       0.414586      -1.070770       0.001704       0.039983       0.001187       0.040037      -0.014432       0.017114      -0.000634       0.034062       0.012990      -0.025649      -0.004848       0.030496             11.877675      11.033445       2.714468      -2.020361      18.742868       0.879449       5.856713           0.002113
           58              C       6.535670      12.002066       4.282542      -0.101683      33.992177 0.42406819E+03  0.99686654E+04                                 9.278678                            6.983904      -0.094968       1.943363                    0.999588      29.626789      86.882292       0.604105       0.431313      -1.048474      -0.006287       0.028350       0.014998       0.032683      -0.019646       0.003262       0.014619       0.014971       0.027263      -0.030521       0.009817       0.020704             10.877961      10.809813       2.372652      -1.894244      16.114903       0.334840       5.709166           0.002673
           59              C       6.816866      13.380826       4.438599      -0.160282      34.169455 0.42861953E+03  0.10076832E+05                                 9.215716                            6.943600       0.046298       1.984982                    0.999554      29.794290      86.653254       0.617626       0.421822      -1.057017      -0.007564      -0.038263      -0.001150       0.039021       0.020472      -0.006294      -0.014180       0.032731      -0.039910      -0.027825      -0.007988       0.035814             10.785666       9.725498       0.649707      -1.699830      17.004972       1.061442       5.626528           0.001121
           60              C       5.039499      10.002866       4.574485       0.600900      25.448826 0.25320519E+03  0.52664625E+04                                 7.990871                            5.666480      -0.063876       2.036022                    0.999359      22.479922      63.347169       0.619262       0.475538      -1.016538      -0.022048      -0.067392      -0.021835       0.074193      -0.003570       0.004031      -0.022270       0.006961       0.293745      -0.056470      -0.044812       0.101282              9.835251      11.368735       0.609146      -0.542095      13.426711       1.200412       4.710307           0.021219
           61              C      13.469996       9.959390       7.814524       0.102453      28.198786 0.34976379E+03  0.78305508E+04                                 8.253759                            6.372573       0.041718       2.031512                    0.999395      26.323382      75.182872       0.628351       0.435398      -1.046654      -0.044064      -0.024109      -0.003051       0.050321      -0.010196      -0.008178      -0.028486      -0.030152      -0.078325      -0.041711       0.000460       0.041250              9.530047      10.072378       1.562919      -1.131745       6.078264       2.676684      12.439498           0.004826
           62              C      13.413364      10.517300       9.099074      -0.203552      34.582224 0.45460869E+03  0.10814088E+05                                 9.221213                            7.106806       0.182272       2.025017                    0.999671      30.121734      87.269732       0.618033       0.416622      -1.063457      -0.010370       0.001614      -0.009886       0.014418       0.015693       0.012016       0.000886      -0.018296      -0.051372      -0.024635      -0.003171       0.027806             10.671788      10.448702       0.966898      -2.331965       6.093485       3.123282      15.473176           0.000043
           63              C      12.287210      10.316322       9.871927       0.102801      36.236669 0.39193609E+03  0.89276774E+04                                 9.570787                            6.615778      -0.065273       1.993143                    0.999182      25.960838      72.109469       0.642103       0.418772      -1.068770       0.000105      -0.000632      -0.007092       0.007121       0.002844      -0.004894      -0.002424      -0.036708       0.008538      -0.020931       0.003234       0.017697             12.210738      10.087379       1.334115      -1.411770       6.736390       4.777274      19.808445           0.003593
           64              C      11.242926       9.627451       9.298657      -0.197473      34.188040 0.44041204E+03  0.10383151E+05                                 9.120389                            6.976483       0.193516       2.030058                    0.999755      29.787543      85.634348       0.626890       0.414424      -1.065938       0.007383      -0.009374      -0.006017       0.013363       0.008122      -0.019198      -0.011514       0.001736      -0.029598      -0.023828      -0.002750       0.026578             10.545471      10.023203       1.698186       0.297413       6.500673       4.031860      15.112538           0.000202
           65              C      11.364558       9.138700       7.996059       0.107977      27.376584 0.33040331E+03  0.72922620E+04                                 8.079894                            6.177357       0.033898       2.034818                    0.999196      25.926107      73.512186       0.640761       0.433104      -1.048078       0.046838       0.005272      -0.004195       0.047320      -0.004507       0.016107      -0.025863      -0.038252      -0.096448      -0.045527      -0.000369       0.045895              9.374750       9.842076       1.583253      -0.362595       6.042244       3.171020      12.239931           0.004986
           66              C       8.277598       6.198427       0.649706       0.105036      35.493885 0.39815830E+03  0.91036767E+04                                 9.474600                            6.688194      -0.023634       2.007910                    0.999319      25.923711      72.103019       0.635846       0.421302      -1.067340      -0.001025       0.003110       0.005010       0.005985      -0.004447       0.002060       0.005923       0.020144       0.000939      -0.013895       0.002970       0.010925             12.019894       7.415131       1.700805      -1.952149       8.283242       4.224599      20.361310           0.003805
           67              C       7.506054       5.566381       1.595602      -0.197566      31.875273 0.42266998E+03  0.98567765E+04                                 8.676446                            6.814812       0.293221       2.065702                    0.999827      29.362799      83.782631       0.637434       0.412038      -1.068146       0.005473       0.001076       0.006669       0.008694       0.010697       0.009318       0.002538      -0.023609      -0.063958      -0.025019      -0.002271       0.027290              9.928208       7.167621       1.489804      -2.688329       7.056802       1.553247      15.560203           0.000517
           68              C       7.398854       6.084686       2.858920       0.096600      27.026238 0.34109892E+03  0.75845259E+04                                 8.005199                            6.282090       0.179778       2.078621                    0.999620      26.083507      74.106421       0.634890       0.433870      -1.048167       0.028190       0.038696      -0.005102       0.048146      -0.018954       0.006138      -0.026081       0.008644      -0.085866      -0.041936       0.001186       0.040750              9.124318       7.112755       2.050095      -1.881628       7.689753       1.409190      12.570445           0.004402
           69              C       8.799771       7.792262       2.329176       0.109854      25.771962 0.31591097E+03  0.68802434E+04                                 7.689167                            6.001479       0.108147       2.057376                    0.999689      25.562499      71.510057       0.657785       0.427546      -1.053670      -0.030275      -0.029217       0.017251       0.045473      -0.011803       0.012937      -0.018171       0.005670      -0.130136      -0.049540       0.010089       0.039450              8.804373       6.498338       1.805322      -1.126918       7.799882       2.785518      12.114898           0.004617
           70              C       8.953780       7.337484       1.056304      -0.196202      31.694868 0.42226205E+03  0.98424848E+04                                 8.656154                            6.835259       0.212058       2.041066                    0.999682      29.333921      83.613249       0.633321       0.414915      -1.066550      -0.000809       0.003463       0.004818       0.005988       0.011588      -0.009576      -0.020660      -0.004912      -0.022664      -0.022494      -0.006702       0.029196              9.832185       6.788445       1.697696      -0.756323       8.281587       3.750418      14.426523          -0.000099
           71              N       2.779423       7.030414       3.344077      -0.208904      35.380672 0.49334715E+03  0.11765890E+05                                 9.042914                            7.229442      -0.033496       2.033079                    0.996611      27.150852      74.299084       0.646466       0.397272      -1.095575       0.005247      -0.053935      -0.153474       0.162760       0.011238       0.005336      -0.051460       0.042686      -0.269642      -0.110204       0.040656       0.069548             10.350303      12.587738       2.016290      -0.935495       7.204478       2.788389      11.258692           0.031362
           72              N       7.201429       9.104362       7.358031      -0.215346      34.560508 0.51244875E+03  0.12316072E+05                                 8.877484                            7.358603       0.058393       2.062297                    0.996656      27.206939      74.305935       0.643151       0.396252      -1.098237      -0.009537       0.055170       0.156560       0.166270       0.022858       0.001054      -0.053796       0.006145      -0.266794      -0.108764       0.032325       0.076439              9.952237       8.667044       2.579014      -1.690602       9.430838       1.905275      11.758827           0.031172
           73              N      12.462451       9.271107       7.272040      -0.208903      35.380662 0.49334701E+03  0.11765885E+05                                 9.042912                            7.229441      -0.033493       2.033080                    0.996611      27.150845      74.299052       0.646466       0.397272      -1.095575      -0.005247       0.053935       0.153473       0.162759       0.011238       0.005336      -0.051460       0.042686      -0.269641      -0.110204       0.040656       0.069548             10.350300      12.587735       2.016290      -0.935494       7.204475       2.788387      11.258689           0.031359
           74              N       8.040445       7.197159       3.258086      -0.215347      34.560545 0.51244941E+03  0.12316092E+05                                 8.877493                            7.358609       0.058389       2.062295                    0.996656      27.206958      74.306019       0.643150       0.396252      -1.098237       0.009537      -0.055170      -0.156561       0.166270       0.022858       0.001054      -0.053796       0.006145      -0.266794      -0.108764       0.032325       0.076439              9.952247       8.667053       2.579016      -1.690605       9.430848       1.905279      11.758839           0.031171
           75              O      11.003316       9.101764       4.400380      -0.595965      42.283566 0.57969774E+03  0.14227136E+05                                 9.721032                            7.487887       0.163730       2.095100                    0.994623      28.443134      76.005158       0.688085       0.362701      -1.133955      -0.017887       0.014722      -0.000869       0.023183      -0.060770      -0.003413      -0.013660       0.016590       0.097469      -0.078992       0.031016       0.047976             11.826494      14.528804      -6.271434      -0.746089      13.685579       2.266053       7.265100           0.042406
           76              O       8.938052       9.809751       4.851565      -0.572823      42.427598 0.60454414E+03  0.14984617E+05                                 9.735538                            7.687039      -0.006345       2.058039                    0.991718      27.942216      74.893646       0.674166       0.366540      -1.131637       0.020196      -0.001352      -0.010119       0.022630       0.014003      -0.000749      -0.017090       0.084816       0.097358      -0.063806       0.027047       0.036760             11.449191      17.507543       2.790184      -0.821572      10.041577       0.527459       6.798453           0.047623
           77              O      11.440951       6.559216       5.962011      -0.577279      41.215783 0.57465071E+03  0.14087132E+05                                 9.565451                            7.484225       0.079196       2.070855                    0.994528      28.350451      75.972086       0.683544       0.365528      -1.130578      -0.030375       0.005060       0.011577       0.032898       0.021704       0.000290      -0.016345       0.097650       0.099411      -0.072442       0.033080       0.039362             11.348563      17.361743       4.420518      -0.818223      10.234807       0.245191       6.449139           0.045633
           78              O       9.295961       7.117807       6.284741      -0.579645      41.236409 0.57997872E+03  0.14247402E+05                                 9.568104                            7.523526       0.103931       2.077813                    0.994843      28.338198      75.962946       0.681272       0.365984      -1.130478       0.028924      -0.015276       0.004533       0.033023      -0.045532       0.004323      -0.016429       0.035787       0.095467      -0.066122       0.020320       0.045802             11.350453      13.982258      -5.473811      -0.332951      13.372385       1.554449       6.696716           0.043439
           79              O       4.238558       7.199757       6.215737      -0.595964      42.283568 0.57969786E+03  0.14227139E+05                                 9.721031                            7.487886       0.163734       2.095101                    0.994623      28.443140      76.005169       0.688085       0.362700      -1.133955       0.017888      -0.014722       0.000869       0.023183      -0.060770      -0.003413      -0.013660       0.016590       0.097470      -0.078993       0.031016       0.047976             11.826492      14.528798      -6.271433      -0.746089      13.685579       2.266053       7.265101           0.042406
           80              O       6.303822       6.491770       5.764552      -0.572823      42.427606 0.60454437E+03  0.14984625E+05                                 9.735540                            7.687042      -0.006347       2.058038                    0.991718      27.942219      74.893663       0.674166       0.366540      -1.131637      -0.020196       0.001352       0.010120       0.022630       0.014003      -0.000749      -0.017090       0.084816       0.097358      -0.063807       0.027047       0.036760             11.449193      17.507544       2.790183      -0.821573      10.041579       0.527459       6.798455           0.047622
           81              O       3.800923       9.742305       4.654106      -0.577279      41.215740 0.57464994E+03  0.14087108E+05                                 9.565444                            7.484219       0.079195       2.070855                    0.994528      28.350437      75.972033       0.683544       0.365528      -1.130578       0.030374      -0.005060      -0.011577       0.032897       0.021704       0.000291      -0.016345       0.097651       0.099411      -0.072442       0.033081       0.039362             11.348555      17.361730       4.420515      -0.818222      10.234799       0.245191       6.449134           0.045633
           82              O       5.945913       9.183713       4.331376      -0.579644      41.236426 0.57997909E+03  0.14247413E+05                                 9.568105                            7.523527       0.103932       2.077813                    0.994843      28.338206      75.962963       0.681272       0.365984      -1.130478      -0.028924       0.015276      -0.004533       0.033023      -0.045532       0.004324      -0.016429       0.035786       0.095468      -0.066123       0.020320       0.045802             11.350454      13.982260      -5.473813      -0.332950      13.372386       1.554449       6.696717           0.043439

******************************************************
Auxiliary information for the entire system
The total spin magnetic moment of the unit cell is   9.967384
The total net atomic charge of the unit cell is   -0.000003
Accuracy of reproducing the electrostatic potential in the unit cell:
  The inner radius (bohr) =    5.0000
  The outer radius (bohr) =   12.0000
  Valid grid points have density less than (e/(bohr^3)) =    0.0001
  The number of valid grid points were=        68990
  The rms potential error without charges in kcal/mol is=      3.49797
  The rms potential error with partial charges in kcal/mol is=      0.61102
  The RRMSE value at monopole order=      0.17468
  The rms potential error with partial charges and cloud penetration in kcal/mol is=      0.62079
  The RRMSE value at monopole order with cloud penetration is=      0.17747
  The rms potential error with partial charges and atomic dipoles in kcal/mol is=      0.43867
  The RRMSE value at dipole order=      0.12541
  The rms potential error with partial charges, atomic dipoles and cloud penetration in kcal/mol is=      0.44015
  The RRMSE value at dipole order with cloud penetration=      0.12583

******************************************************
The electron densities and ab initio electrostatic potential were computed in VASP using the PBE functional and
projector augmented wave method. See the main text of the journal article for a description of computational details.
The atomic charges, dipoles, and quadrupoles were computed with the DDEC6 method as described in
(a) T. A. Manz and N. Gabaldon Limas, RSC Adv. 6 (2016) 47771-47801 DOI: 10.1039/c6ra04656h
(b) N. Gabaldon Limas and T. A. Manz, RSC Adv. 8 (2018) 2678-2707 DOI: 10.1039/c7ra11829e.
For each atom in the material, the electron cloud parameters were fit to the spherically averaged atom-in-material
electron density using radial positions for which this density was between 10^-4 and 10^-2 electrons per cubic bohr.
The polarizabilities, dispersion coefficients, and quantum Drude oscillator (QDO) parameters were fit using the MCLF method.
The magnetic structure of the system was optimized in VASP from the default ferromagnetic initial guess using spin polarization.
The atomic spin moments (ASMs) were computed on this optimized magnetic structure using the DDEC6 partition as inputs
to the method of T. A. Manz and D. S. Sholl, J. Chem. Theory Comput. 7 (2011) 4146-4164 DOI: 10.1021/ct200539n.
The RMSE and RRMSE were computed using a uniform grid with Ewald summation.
