# Supplementary material for: A collection of forcefield precursors for metal–organic frameworks
Source: RSC Adv. 2019 Nov 13;9(63):36492–507. doi: 10.1039/c9ra07327b (PMC9075174; doi:10.1039/c9ra07327b)
Supplement: RA-009-C9RA07327B-s3750 [file RA-009-C9RA07327B-s3750.xyz]

  159
jmolscript: load "" {1 1 1} spacegroup "x,y,z" unitcell [{     16.381600     0.000000     0.000000 }, {     -0.255167    16.379613     0.000000 }, {     -0.255167    -0.259173    16.377562 }]
Cd     8.063216     8.189806     0.000000     0.733947
Cd    -0.255167     8.060220     8.188781     0.733945
Cd     8.063216    -0.129587     8.188781     0.733968
H      6.704714     5.175049    15.479744     0.075549
H      6.661314     2.832984    16.242120     0.117347
H      9.348986     4.220601     3.245869     0.113956
H      9.246162     6.560401     2.471374     0.074544
H      6.230624    16.297405     1.799894     0.117051
H     15.289618     6.943714     5.419335     0.075525
H     16.089536     6.912770     3.089627     0.117362
H      3.032671     9.397364     4.271432     0.113964
H      2.222951     9.281914     6.598684     0.074535
H      1.444558     6.253884    16.323844     0.117111
H      5.069985    15.370456     7.028595     0.075548
H      2.728881    16.134000     6.960791     0.117349
H      4.074465     3.096512     9.463774     0.113955
H      6.415582     2.323165     9.385162     0.074542
H     16.198376     1.697077     6.511391     0.117039
H     10.893809     7.223110     1.022943     0.071111
H     13.203811     7.130963     0.252542     0.117898
H     11.736456     8.839212    12.982493     0.115216
H      9.404614     8.746114    13.773038     0.077172
H     -0.270734     6.251746    14.554412     0.118852
H      7.052546     0.848683    11.019806     0.071137
H      6.924429     0.041856    13.315613     0.117998
H      8.655327    12.793008    12.076650     0.115229
H      8.598565    13.620205     9.756441     0.077118
H      6.255205    14.555333     0.056994     0.118851
H      0.738727    10.906640     7.238391     0.071154
H     -0.066007    13.204385     7.134066     0.117972
H     12.656636    11.935050     9.043526     0.115192
H     13.484617     9.615825     8.962948     0.077140
H     14.456133    -0.045564     6.481256     0.118819
H      9.166552    10.945391     0.897818     0.075548
H      9.209952    13.287456     0.135442     0.117353
H      6.522280    11.899839    13.131693     0.113948
H      6.625104     9.560039    13.906188     0.074546
H      9.640479    -0.176965    14.577668     0.117198
H      0.581648     9.176726    10.958227     0.075548
H     -0.218270     9.207670    13.287935     0.117347
H     12.838595     6.723076    12.106130     0.113955
H     13.648315     6.838526     9.778878     0.074544
H     14.426708     9.866556     0.053718     0.116987
H     10.801281     0.749984     9.348967     0.075548
H     13.142385    -0.013560     9.416771     0.117350
H     11.796801    13.023928     6.913788     0.113952
H      9.455684    13.797275     6.992400     0.074542
H     -0.327108    14.423365     9.866007     0.117069
H      4.977457     8.897330    15.354619     0.071162
H      2.667455     8.989477    16.125020     0.117880
H      4.134810     7.281228     3.395069     0.115192
H      6.466650     7.374323     2.604687     0.077139
H     16.142000     9.868694     1.823150     0.118858
H      8.818720    15.271757     5.357756     0.071118
H      8.946837    16.078584     3.061949     0.117952
H      7.215939     3.327432     4.300912     0.115249
H      7.272701     2.500235     6.621121     0.077137
H      9.616061     1.565107    16.320568     0.118849
H     15.132539     5.213800     9.139171     0.071111
H     15.937273     2.916055     9.243496     0.117945
H      3.214630     4.185390     7.334036     0.115245
H      2.386649     6.504615     7.414614     0.077133
H      1.415133    16.166004     9.896306     0.118856
C      7.480696     5.161058     0.009990     0.039796
C      7.457698     3.823568     0.450711    -0.231823
C      8.129251     3.438285     1.632843     0.173914
C      8.798551     4.453864     2.344284    -0.239406
C      8.769491     5.788395     1.883583     0.027307
C      7.235141    -0.039723     1.019667    -0.165170
C     -0.188024     7.478673     5.160570     0.039929
C      0.273942     7.462871     3.830220    -0.231894
C      1.451419     8.152848     3.463691     0.174008
C      2.136192     8.832898     4.490400    -0.239425
C      1.654944     8.796336     5.817474     0.027312
C      0.907508     7.250318    -0.023584    -0.165286
C      5.043909    -0.109635     7.559391     0.039790
C      3.706939     0.331724     7.522542    -0.231820
C      3.311243     1.503178     8.206633     0.173911
C      4.316274     2.203691     8.902843    -0.239407
C      5.651095     1.743179     8.887284     0.027300
C     -0.152418     0.905246     7.248873    -0.165224
C     11.122975     7.593143     0.038487     0.039419
C     12.202507     7.302614    15.975493    -0.231630
C     12.568989     7.846396    14.724411     0.181380
C     11.524956     8.375641    13.936486    -0.241847
C     10.187911     8.338392    14.396205     0.051347
C     -0.325043     6.991252    15.343155    -0.165247
C      7.418966    -0.139365    11.239102     0.039331
C      7.111495    15.778474    12.566012    -0.231729
C      7.649666    14.521783    12.920914     0.181372
C      8.195107    13.750342    11.873077    -0.241843
C      8.178525    14.231165    10.543056     0.051650
C      6.995467    15.344654     0.026695    -0.165275
C     -0.254910    11.120354     7.592802     0.039285
C     15.665788    12.448040     7.554314    -0.231724
C     14.400702    12.794692     8.078396     0.181262
C     13.621022    11.738548     8.595108    -0.241647
C     14.102043    10.408834     8.565137     0.051391
C     15.233828    -0.087765     7.233150    -0.165176
C      8.645737    11.218555    -0.009990     0.039778
C      8.413568    12.296872    15.926851    -0.231810
C      7.742015    12.682155    14.744719     0.173911
C      7.072715    11.666576    14.033278    -0.239416
C      7.101775    10.332045    14.493979     0.027321
C      8.891131    -0.219448    15.357731    -0.165412
C     -0.322146     8.641767    11.216992     0.039788
C     15.597324     8.657569    12.547342    -0.231825
C     14.419847     7.967592    12.913871     0.173928
C     13.735074     7.287542    11.887162    -0.239407
C     14.216322     7.324104    10.560088     0.027303
C     15.219089     9.129295     0.023584    -0.165145
C     11.082524    -0.149538     8.818171     0.039787
C     12.164327    15.788716     8.855020    -0.231815
C     12.560023    14.617262     8.170929     0.173892
C     11.554992    13.916749     7.474719    -0.239405
C     10.220171    14.377261     7.490278     0.027307
C     -0.357916    15.215360     9.128526    -0.165274
C      4.748291     8.527297    16.339075     0.039200
C      3.668757     8.817824     0.402233    -0.231567
C      3.302438     8.274042     1.653315     0.181285
C      4.346310     7.744799     2.441076    -0.241658
C      5.683355     7.782048     1.981357     0.051387
C     -0.185291     9.129188     1.034407    -0.165252
C      8.452137    16.259805     5.138460     0.039350
C      8.759610     0.341802     3.811550    -0.231802
C      8.221600     1.598657     3.456648     0.181407
C      7.676159     2.370098     4.504485    -0.241789
C      7.692577     1.889275     5.834506     0.051336
C      9.130966     1.034959    -0.026695    -0.165222
C     16.126176     5.000086     8.784760     0.039474
C      0.205317     3.672403     8.823084    -0.231775
C      1.470400     3.325748     8.299166     0.181404
C      2.250244     4.381892     7.782454    -0.241808
C      1.769223     5.711606     7.812425     0.051388
C      0.892605    -0.171408     9.144412    -0.165241
C      8.177182     1.006957     1.007875     0.159689
C      0.864324     8.191639     1.022779     0.159732
C      0.879464     0.878130     8.206796     0.159662
C     15.006942     7.928801    15.354783     0.159774
C      7.694084    15.113483    15.369687     0.159695
C     14.991802    15.242310     8.170766     0.159724
N      8.141617     6.121204     0.715536    -0.297401
N      0.491698     8.150265     6.131759    -0.297434
N      5.993644     0.585129     8.246266    -0.297417
N      9.874611     7.837146    15.629763    -0.299818
N      7.682387    15.469485    10.241545    -0.299914
N     15.347943    10.114907     8.083473    -0.299723
N      7.729649     9.999236    15.662026    -0.297400
N     15.379568     7.970175    10.245803    -0.297410
N      9.877622    15.535311     8.131296    -0.297409
N      5.996653     8.283291     0.747963    -0.299714
N      8.188882     0.650791     6.136017    -0.299624
N      0.523159     6.005533     8.294089    -0.299827
N      8.174600     2.028952     2.048833    -0.166211
N      1.888894     8.205015     2.061280    -0.166295
N      1.901374     1.918746     8.236603    -0.166205
N     13.982369     7.915422    14.316446    -0.166253
N      7.696666    14.091488    14.328729    -0.166184
N     13.969892    14.201694     8.140959    -0.166150

The following XYZ coordinates are in angstroms. Other properties are in atomic units.
The sperically averaged electron density of each atom fit to a function of the form exp(a - br)
eigen_1, eigen_2 and eigen_3 are the three eigenvalues of traceless quadrupole moment tensor
  atom number  atomic symbol              X              Y              Z     net charge C6 coefficient C8 coefficient C10 coefficient fluctuating dipole atomic polarizability isotropic forcefield polarizability              a              b squared Pearson coefficient          <r^3>          <r^4>         wp_QDO          m_QDO          q_QDO       dipole_x       dipole_y       dipole_z         dipole            Qxy            Qxz            Qyz     Q(x^2-y^2)  Q(3z^2 - R^2)        eigen_1        eigen_2        eigen_3 static polarizability      alpha(xx)      alpha(xy)      alpha(xz)      alpha(yy)      alpha(yz)      alpha(zz) atomic spin moment
            1             Cd       8.063216       8.189806       0.000000       0.733947     236.327159 0.40017180E+04  0.14910472E+06                                28.352778                           19.157742       1.070130       2.037217                    0.995128      80.474593     213.951868       0.477956       0.343933      -1.226865       0.000035      -0.000015      -0.000022       0.000044       0.068733       0.241639       0.155966       0.020251       0.966672      -0.252790      -0.216367       0.469157             43.535791      53.340734       2.949553     -14.683765      54.251116     -12.710028      23.015524           0.027627
            2             Cd      -0.255167       8.060220       8.188781       0.733945     236.330470 0.40017535E+04  0.14910641E+06                                28.353017                           19.157840       1.070084       2.037202                    0.995128      80.474801     213.952861       0.477954       0.343933      -1.226864       0.000028      -0.000031       0.000038       0.000056       0.247685       0.162551       0.075078       0.452944      -0.498621      -0.252768      -0.216394       0.469162             43.536285      23.891980     -15.187296     -13.239385      52.873629       2.511501      53.843246           0.027631
            3             Cd       8.063216      -0.129587       8.188781       0.733968     236.325798 0.40017220E+04  0.14910495E+06                                28.352663                           19.157803       1.070015       2.037190                    0.995127      80.474186     213.951051       0.477953       0.343935      -1.226863       0.000026       0.000039       0.000023       0.000053       0.151097       0.070786       0.251375      -0.487740      -0.422992      -0.252784      -0.216373       0.469158             43.535126      54.159149     -12.525116       2.764423      23.493630     -15.353187      52.952600           0.027628
            4              H       6.704714       5.175049      15.479744       0.075549       2.464392 0.21770774E+02  0.26882213E+03                                 2.821582                            2.588230      -1.341258       2.182995                    0.995802       4.341560      12.729987       0.429885       1.153886      -0.742908      -0.032560       0.008767      -0.049057       0.059528       0.011107       0.027819      -0.002460      -0.025031       0.020309      -0.037048       0.010467       0.026580              2.917371       2.611874      -0.352512       0.749310       2.726057      -0.550588       3.414183           0.003763
            5              H       6.661314       2.832984      16.242120       0.117347       2.077878 0.18222675E+02  0.21648120E+03                                 2.561989                            2.399342      -1.474026       2.146796                    0.995414       4.161592      12.198935       0.435206       1.184686      -0.733740      -0.026493      -0.030496      -0.026665       0.048404       0.012063       0.022699       0.002391      -0.012125       0.027790      -0.028247       0.001117       0.027130              2.641597       2.237155       0.388961       0.414634       3.246771       0.560165       2.440866           0.000914
            6              H       9.348986       4.220601       3.245869       0.113956       2.375650 0.21307202E+02  0.26373932E+03                                 2.827077                            2.615027      -1.602897       2.086540                    0.993175       4.386061      13.209076       0.411150       1.203531      -0.729402       0.028781      -0.011940       0.035945       0.047571       0.004701       0.027278       0.000745      -0.011640      -0.004324      -0.030840       0.005994       0.024845              2.939700       2.564204      -0.054198       0.682235       2.727544      -0.628469       3.527352           0.003156
            7              H       9.246162       6.560401       2.471374       0.074544       2.451237 0.20963980E+02  0.25656449E+03                                 2.828107                            2.550339      -1.232299       2.233675                    0.996518       4.264545      12.470317       0.430160       1.163466      -0.740978       0.028793       0.038181       0.035427       0.059514       0.005567       0.026743      -0.000295      -0.026879       0.004711      -0.034668       0.012104       0.022564              3.004636       2.786774       0.785997       0.274213       3.614465       0.488030       2.612670           0.002976
            8              H       6.230624      16.297405       1.799894       0.117051       1.992365 0.17201211E+02  0.20054140E+03                                 2.469982                            2.317139      -1.323630       2.222588                    0.995492       3.932995      11.258971       0.448833       1.170514      -0.739178      -0.035905      -0.003967       0.033630       0.049354       0.011915      -0.018632       0.008433       0.005362      -0.008083      -0.026330       0.005891       0.020438              2.539063       2.550262       0.063441      -0.736549       2.041737       0.174196       3.025190           0.001185
            9              H      15.289618       6.943714       5.419335       0.075525       2.464754 0.21775115E+02  0.26888311E+03                                 2.821579                            2.588263      -1.340952       2.183064                    0.995807       4.341863      12.730118       0.429947       1.153686      -0.742957      -0.048682      -0.033324       0.007966       0.059531       0.027972      -0.002694       0.011506       0.020984       0.027154      -0.037039       0.010477       0.026562              2.917365       3.407787       0.767141      -0.534041       2.635526      -0.348940       2.708784           0.003759
           10              H      16.089536       6.912770       3.089627       0.117362       2.077768 0.18221238E+02  0.21645978E+03                                 2.561904                            2.399253      -1.473992       2.146822                    0.995413       4.161405      12.198248       0.435213       1.184692      -0.733740      -0.025757      -0.026894      -0.030917       0.048400       0.022808       0.002323       0.012458       0.018467       0.004542      -0.028251       0.001118       0.027133              2.641513       2.410532       0.411123       0.540918       2.249851       0.403929       3.264155           0.000915
           11              H       3.032671       9.397364       4.271432       0.113964       2.375647 0.21307376E+02  0.26374233E+03                                 2.827089                            2.615048      -1.602978       2.086512                    0.993174       4.386070      13.209177       0.411146       1.203540      -0.729400       0.035676       0.029341      -0.011369       0.047570       0.027243       0.000539       0.005140       0.001932       0.019683      -0.030839       0.005993       0.024846              2.939710       3.525514       0.697974      -0.614750       2.585722      -0.052961       2.707893           0.003155
           12              H       2.222951       9.281914       6.598684       0.074535       2.451262 0.20964125E+02  0.25656635E+03                                 2.828102                            2.550330      -1.232247       2.233686                    0.996520       4.264592      12.470398       0.430166       1.163449      -0.740982       0.034367       0.029332       0.038737       0.059515       0.026886      -0.000565       0.005982       0.014135       0.037929      -0.034669       0.012105       0.022564              3.004635       2.589362       0.258673       0.459576       2.794869       0.797498       3.629672           0.002977
           13              H       1.444558       6.253884      16.323844       0.117111       1.992220 0.17199970E+02  0.20052414E+03                                 2.469917                            2.317102      -1.323780       2.222560                    0.995494       3.932758      11.258367       0.448821       1.170560      -0.739167       0.034194      -0.035398      -0.003435       0.049336      -0.018913       0.008223       0.011746      -0.005798      -0.003215      -0.026322       0.005889       0.020433              2.538969       3.041943      -0.729790       0.188746       2.527515       0.054774       2.047450           0.001183
           14              H       5.069985      15.370456       7.028595       0.075548       2.464467 0.21771604E+02  0.26883498E+03                                 2.821633                            2.588274      -1.341255       2.182992                    0.995803       4.341648      12.730312       0.429882       1.153882      -0.742908       0.009272      -0.048537      -0.033194       0.059529      -0.003073       0.011444       0.028119       0.002891      -0.043982      -0.037048       0.010464       0.026584              2.917425       2.737073      -0.556594      -0.359429       3.390603       0.753151       2.624601           0.003764
           15              H       2.728881      16.134000       6.960791       0.117349       2.077829 0.18222139E+02  0.21647311E+03                                 2.561944                            2.399302      -1.474003       2.146808                    0.995414       4.161540      12.198711       0.435211       1.184682      -0.733741      -0.030079      -0.026235      -0.027384       0.048404       0.001845       0.012275       0.023031      -0.007488      -0.028773      -0.028245       0.001116       0.027130              2.641548       3.234341       0.547153       0.413192       2.427384       0.426111       2.262920           0.000914
           16              H       4.074465       3.096512       9.463774       0.113955       2.375719 0.21307930E+02  0.26375083E+03                                 2.827141                            2.615078      -1.602920       2.086528                    0.993175       4.386126      13.209372       0.411144       1.203537      -0.729401      -0.012388       0.035489       0.029157       0.047571       0.000242       0.004884       0.027329       0.008699      -0.012257      -0.030841       0.005995       0.024846              2.939775       2.729265      -0.638157      -0.061739       3.505936       0.687310       2.584125           0.003157
           17              H       6.415582       2.323165       9.385162       0.074542       2.451420 0.20965867E+02  0.25659413E+03                                 2.828288                            2.550487      -1.232301       2.233669                    0.996519       4.264664      12.470947       0.430138       1.163495      -0.740971       0.037727       0.034958       0.029940       0.059513      -0.000808       0.005969       0.026968       0.011755      -0.039580      -0.034667       0.012105       0.022562              3.004837       3.590035       0.471044       0.806133       2.603975       0.278526       2.820501           0.002976
           18              H      16.198376       1.697077       6.511391       0.117039       1.991661 0.17193569E+02  0.20043132E+03                                 2.469459                            2.316677      -1.323319       2.222770                    0.995484       3.932475      11.257129       0.448859       1.170567      -0.739165      -0.003400       0.034211      -0.035450       0.049382       0.008530       0.011955      -0.018597       0.000408       0.011457      -0.026320       0.005885       0.020436              2.538495       2.039499       0.184640       0.058434       3.047424      -0.725664       2.528562           0.001185
           19              H      10.893809       7.223110       1.022943       0.071111       2.303222 0.18985874E+02  0.22814841E+03                                 2.722106                            2.420227      -1.574273       2.072600                    0.994006       4.558095      13.491102       0.440561       1.156946      -0.737209      -0.004041      -0.021843       0.051228       0.055837      -0.013756       0.004795      -0.014344       0.036637       0.044797      -0.033501       0.007860       0.025641              2.931508       2.809971       0.517224      -0.814167       2.460092      -0.859352       3.524462           0.004485
           20              H      13.203811       7.130963       0.252542       0.117898       2.052322 0.17871346E+02  0.21183577E+03                                 2.564241                            2.392384      -1.475236       2.147024                    0.995613       4.189036      12.372069       0.430257       1.200980      -0.729309       0.030158      -0.022020       0.030495       0.048211      -0.011433       0.004086      -0.019232       0.017860       0.041530      -0.027825       0.001260       0.026564              2.657370       3.331962      -0.278701       0.602349       2.112423      -0.386996       2.527726           0.000833
           21              H      11.736456       8.839212      12.982493       0.115216       2.130118 0.18645398E+02  0.22380808E+03                                 2.634866                            2.447348      -1.598061       2.088165                    0.993682       4.347387      13.004445       0.423595       1.204623      -0.727318       0.008757       0.026458      -0.037897       0.047041      -0.005220       0.002870      -0.026096       0.015895       0.015188      -0.030111       0.004152       0.025959              2.746490       2.559293      -0.006638      -0.570539       2.259230      -0.577280       3.420948           0.003398
           22              H       9.404614       8.746114      13.773038       0.077172       2.742209 0.23871849E+02  0.30495334E+03                                 3.146286                            2.789963      -1.610406       2.066594                    0.992546       4.692827      14.505100       0.392118       1.222762      -0.724247      -0.035545       0.027047      -0.034613       0.056507       0.003219      -0.000881      -0.020761       0.024159       0.019725      -0.028022       0.008392       0.019630              3.393273       4.384767      -1.080452       0.704331       2.906928      -0.485446       2.888125           0.003847
           23              H      -0.270734       6.251746      14.554412       0.118852       1.952052 0.16776905E+02  0.19438182E+03                                 2.437233                            2.289017      -1.306255       2.232246                    0.995882       3.895559      11.118062       0.451383       1.171163      -0.739057       0.004561      -0.034977      -0.033793       0.048849      -0.012454       0.007260       0.018534      -0.005128      -0.003543      -0.025728       0.004958       0.020770              2.503432       2.022260      -0.089838       0.149166       2.490833       0.726077       2.997203           0.001070
           24              H       7.052546       0.848683      11.019806       0.071137       2.303193 0.18985537E+02  0.22814446E+03                                 2.722129                            2.420244      -1.574244       2.072614                    0.994010       4.558081      13.491275       0.440547       1.156982      -0.737200      -0.021784       0.051288      -0.003564       0.055836      -0.014201      -0.014558       0.004638      -0.040143       0.031694      -0.033519       0.007866       0.025653              2.931532       2.444071      -0.854535       0.498046       3.550536      -0.815978       2.799989           0.004492
           25              H       6.924429       0.041856      13.315613       0.117998       2.052192 0.17869865E+02  0.21181556E+03                                 2.564226                            2.392355      -1.475080       2.147115                    0.995623       4.188788      12.371591       0.430237       1.201051      -0.729292      -0.022497       0.029990       0.030283       0.048193      -0.019099      -0.011990       0.003990      -0.029244       0.005246      -0.027809       0.001235       0.026574              2.657364       2.121315      -0.391572      -0.303699       2.509199       0.583486       3.341579           0.000831
           26              H       8.655327      12.793008      12.076650       0.115229       2.130287 0.18646818E+02  0.22382995E+03                                 2.635027                            2.447466      -1.598187       2.088120                    0.993679       4.347472      13.004946       0.423577       1.204647      -0.727312       0.026315      -0.038041       0.008570       0.047043      -0.026058      -0.005879       0.002462      -0.015304       0.015986      -0.030122       0.004152       0.025970              2.746670       2.259659      -0.568182      -0.020291       3.439319      -0.565572       2.541032           0.003405
           27              H       8.598565      13.620205       9.756441       0.077118       2.745410 0.23905086E+02  0.30548482E+03                                 3.148890                            2.792038      -1.610459       2.066512                    0.992572       4.694463      14.512799       0.391943       1.222879      -0.724229       0.027654      -0.034095      -0.035634       0.056542      -0.020744       0.002526      -0.001245      -0.022043       0.026545      -0.027978       0.008387       0.019591              3.396241       2.943470      -0.479626      -1.112133       2.868934       0.674188       4.376320           0.003846
           28              H       6.255205      14.555333       0.056994       0.118851       1.951918 0.16775411E+02  0.19435996E+03                                 2.437102                            2.288898      -1.306090       2.232317                    0.995886       3.895482      11.117669       0.451400       1.171145      -0.739061      -0.035042      -0.033845       0.003483       0.048842       0.018611      -0.012077       0.007562       0.004963      -0.006383      -0.025727       0.004954       0.020773              2.503300       2.493343       0.724822      -0.071010       2.991764       0.175862       2.024793           0.001069
           29              H       0.738727      10.906640       7.238391       0.071154       2.303076 0.18984599E+02  0.22813056E+03                                 2.722055                            2.420198      -1.574345       2.072590                    0.994008       4.557941      13.490822       0.440547       1.156995      -0.737197       0.051620      -0.003229      -0.021032       0.055834       0.005081      -0.013481      -0.013898       0.004217      -0.078683      -0.033505       0.007858       0.025647              2.931436       3.576741      -0.810236      -0.849765       2.784452       0.491054       2.433115           0.004485
           30              H      -0.066007      13.204385       7.134066       0.117972       2.052622 0.17874521E+02  0.21188375E+03                                 2.564519                            2.392614      -1.475257       2.147001                    0.995622       4.189276      12.373259       0.430230       1.200998      -0.729303       0.030343       0.030634      -0.021548       0.048202       0.004470      -0.018571      -0.011640       0.012217      -0.049406      -0.027822       0.001240       0.026582              2.657673       2.521559       0.594258      -0.376026       3.351056      -0.274968       2.100404           0.000834
           31              H      12.656636      11.935050       9.043526       0.115192       2.130478 0.18648714E+02  0.22385729E+03                                 2.635134                            2.447545      -1.598264       2.088060                    0.993674       4.347664      13.005443       0.423585       1.204602      -0.727323      -0.038446       0.008163       0.025853       0.047044       0.002961      -0.025759      -0.005578       0.000293      -0.033910      -0.030116       0.004148       0.025967              2.746795       3.456978      -0.556458      -0.558479       2.541942      -0.024359       2.241466           0.003400
           32              H      13.484617       9.615825       8.962948       0.077140       2.744217 0.23892890E+02  0.30529256E+03                                 3.148067                            2.791393      -1.610297       2.066633                    0.992561       4.693786      14.510235       0.391971       1.222938      -0.724214      -0.034508      -0.036097       0.026521       0.056543      -0.000969      -0.020414       0.002894      -0.001497      -0.048017      -0.027981       0.008374       0.019606              3.395298       2.883167       0.698647      -0.469271       4.409577      -1.077465       2.893149           0.003849
           33              H      14.456133      -0.045564       6.481256       0.118819       1.952148 0.16778048E+02  0.19439735E+03                                 2.437245                            2.289037      -1.306165       2.232257                    0.995885       3.895756      11.118498       0.451400       1.171104      -0.739071      -0.033305       0.004047      -0.035512       0.048854       0.007455       0.018644      -0.012051      -0.000254       0.011226      -0.025727       0.004956       0.020770              2.503437       2.969197       0.165334       0.734981       2.027192      -0.076025       2.513921           0.001070
           34              H       9.166552      10.945391       0.897818       0.075548       2.464360 0.21770385E+02  0.26881555E+03                                 2.821522                            2.588177      -1.341242       2.182996                    0.995804       4.341574      12.729897       0.429897       1.153860      -0.742913       0.032563      -0.008768       0.049056       0.059530       0.011108       0.027824      -0.002461      -0.025028       0.020307      -0.037052       0.010468       0.026585              2.917312       2.611824      -0.352513       0.749285       2.726008      -0.550577       3.414105           0.003764
           35              H       9.209952      13.287456       0.135442       0.117353       2.077701 0.18220733E+02  0.21645188E+03                                 2.561829                            2.399203      -1.473923       2.146853                    0.995415       4.161374      12.198031       0.435222       1.184676      -0.733744       0.026493       0.030496       0.026664       0.048403       0.012060       0.022696       0.002392      -0.012124       0.027777      -0.028242       0.001117       0.027125              2.641423       2.237030       0.388915       0.414597       3.246514       0.560107       2.440725           0.000912
           36              H       6.522280      11.899839      13.131693       0.113948       2.375946 0.21310454E+02  0.26378998E+03                                 2.827316                            2.615230      -1.602988       2.086485                    0.993175       4.386350      13.210261       0.411133       1.203534      -0.729401      -0.028781       0.011943      -0.035944       0.047571       0.004702       0.027285       0.000744      -0.011647      -0.004345      -0.030850       0.006001       0.024849              2.939964       2.564397      -0.054200       0.682316       2.727794      -0.628559       3.527703           0.003161
           37              H       6.625104       9.560039      13.906188       0.074546       2.451201 0.20963558E+02  0.25655802E+03                                 2.828084                            2.550319      -1.232280       2.233687                    0.996518       4.264480      12.470091       0.430160       1.163470      -0.740978      -0.028791      -0.038180      -0.035427       0.059512       0.005567       0.026741      -0.000295      -0.026870       0.004705      -0.034663       0.012101       0.022562              3.004610       2.786728       0.785992       0.274212       3.614440       0.488019       2.612662           0.002974
           38              H       9.640479      -0.176965      14.577668       0.117198       1.991476 0.17192116E+02  0.20041569E+03                                 2.469662                            2.316863      -1.325326       2.222019                    0.995479       3.931936      11.256639       0.448746       1.170854      -0.739099       0.035857       0.003963      -0.033560       0.049272       0.011912      -0.018633       0.008434       0.005380      -0.008052      -0.026328       0.005885       0.020443              2.538710       2.549969       0.063503      -0.736384       2.041527       0.174117       3.024634           0.001184
           39              H       0.581648       9.176726      10.958227       0.075548       2.464357 0.21770350E+02  0.26881511E+03                                 2.821526                            2.588182      -1.341271       2.182985                    0.995802       4.341558      12.729864       0.429895       1.153866      -0.742912       0.048676       0.033322      -0.007990       0.059528       0.027982      -0.002676       0.011506       0.021017       0.027156      -0.037049       0.010468       0.026582              2.917318       3.407657       0.767169      -0.534046       2.635529      -0.348963       2.708767           0.003763
           40              H      -0.218270       9.207670      13.287935       0.117347       2.077843 0.18222237E+02  0.21647463E+03                                 2.561962                            2.399315      -1.473944       2.146833                    0.995415       4.161535      12.198718       0.435208       1.184688      -0.733740       0.025764       0.026898       0.030914       0.048404       0.022804       0.002320       0.012459       0.018468       0.004532      -0.028248       0.001119       0.027129              2.641573       2.410566       0.411126       0.540897       2.249898       0.403932       3.264255           0.000913
           41              H      12.838595       6.723076      12.106130       0.113955       2.375799 0.21308916E+02  0.26376623E+03                                 2.827208                            2.615141      -1.602969       2.086504                    0.993174       4.386212      13.209736       0.411138       1.203539      -0.729400      -0.035678      -0.029341       0.011370       0.047571       0.027246       0.000540       0.005142       0.001936       0.019693      -0.030843       0.005995       0.024848              2.939839       3.525684       0.698023      -0.614790       2.585832      -0.052983       2.708000           0.003157
           42              H      13.648315       6.838526       9.778878       0.074544       2.451284 0.20964485E+02  0.25657241E+03                                 2.828150                            2.550376      -1.232308       2.233667                    0.996519       4.264587      12.470512       0.430155       1.163471      -0.740977      -0.034367      -0.029331      -0.038737       0.059514       0.026886      -0.000563       0.005981       0.014139       0.037924      -0.034668       0.012103       0.022565              3.004686       2.589408       0.258669       0.459575       2.794917       0.797508       3.629732           0.002975
           43              H      14.426708       9.866556       0.053718       0.116987       1.993094 0.17209410E+02  0.20065903E+03                                 2.470531                            2.317649      -1.324112       2.222352                    0.995497       3.933501      11.260697       0.448800       1.170471      -0.739191      -0.034247       0.035399       0.003433       0.049373      -0.018908       0.008232       0.011757      -0.005803      -0.003205      -0.026332       0.005902       0.020430              2.539626       3.042898      -0.730053       0.188876       2.528081       0.054758       2.047898           0.001183
           44              H      10.801281       0.749984       9.348967       0.075548       2.464387 0.21770710E+02  0.26882111E+03                                 2.821577                            2.588226      -1.341226       2.183008                    0.995803       4.341550      12.729946       0.429885       1.153887      -0.742908      -0.009274       0.048537       0.033191       0.059527      -0.003075       0.011445       0.028116       0.002898      -0.044002      -0.037051       0.010472       0.026579              2.917364       2.736998      -0.556576      -0.359410       3.390545       0.753143       2.624549           0.003764
           45              H      13.142385      -0.013560       9.416771       0.117350       2.077849 0.18222367E+02  0.21647683E+03                                 2.561986                            2.399339      -1.473931       2.146844                    0.995415       4.161516      12.198730       0.435201       1.184704      -0.733737       0.030081       0.026235       0.027383       0.048404       0.001844       0.012277       0.023031      -0.007482      -0.028773      -0.028247       0.001119       0.027128              2.641592       3.234387       0.547170       0.413206       2.427429       0.426130       2.262959           0.000914
           46              H      11.796801      13.023928       6.913788       0.113952       2.375814 0.21309077E+02  0.26376865E+03                                 2.827216                            2.615148      -1.602969       2.086502                    0.993175       4.386229      13.209787       0.411139       1.203537      -0.729401       0.012387      -0.035489      -0.029158       0.047572       0.000243       0.004884       0.027332       0.008699      -0.012253      -0.030844       0.005994       0.024849              2.939852       2.729363      -0.638191      -0.061734       3.506011       0.687334       2.584181           0.003158
           47              H       9.455684      13.797275       6.992400       0.074542       2.451434 0.20966086E+02  0.25659729E+03                                 2.828282                            2.550486      -1.232379       2.233632                    0.996518       4.264715      12.471077       0.430142       1.163482      -0.740974      -0.037727      -0.034961      -0.029940       0.059515      -0.000804       0.005970       0.026973       0.011750      -0.039588      -0.034671       0.012102       0.022569              3.004827       3.590050       0.471040       0.806134       2.603950       0.278525       2.820483           0.002976
           48              H      -0.327108      14.423365       9.866007       0.117069       1.992541 0.17203442E+02  0.20057828E+03                                 2.470443                            2.317545      -1.325741       2.221768                    0.995481       3.932846      11.259652       0.448709       1.170772      -0.739121       0.003401      -0.034176       0.035381       0.049309       0.008550       0.011974      -0.018598       0.000390       0.011455      -0.026344       0.005903       0.020441              2.539556       2.040250       0.184803       0.058473       3.048957      -0.726100       2.529460           0.001184
           49              H       4.977457       8.897330      15.354619       0.071162       2.303246 0.18986284E+02  0.22815659E+03                                 2.722213                            2.420325      -1.574536       2.072502                    0.994006       4.558124      13.491671       0.440529       1.157015      -0.737192       0.004039       0.021844      -0.051224       0.055834      -0.013763       0.004798      -0.014350       0.036633       0.044811      -0.033507       0.007856       0.025651              2.931623       2.810069       0.517234      -0.814175       2.460191      -0.859368       3.524609           0.004486
           50              H       2.667455       8.989477      16.125020       0.117880       2.053820 0.17887244E+02  0.21207052E+03                                 2.565448                            2.393409      -1.475705       2.146742                    0.995631       4.190270      12.376908       0.430177       1.200941      -0.729318      -0.030137       0.022052      -0.030515       0.048225      -0.011426       0.004099      -0.019237       0.017874       0.041562      -0.027830       0.001251       0.026579              2.658681       3.333693      -0.278887       0.602915       2.113291      -0.387315       2.529058           0.000834
           51              H       4.134810       7.281228       3.395069       0.115192       2.130356 0.18647512E+02  0.22383893E+03                                 2.635014                            2.447451      -1.598259       2.088064                    0.993673       4.347579      13.005012       0.423597       1.204587      -0.727326      -0.008763      -0.026456       0.037900       0.047044      -0.005221       0.002873      -0.026101       0.015899       0.015208      -0.030117       0.004150       0.025967              2.746656       2.559385      -0.006627      -0.570572       2.259356      -0.577419       3.421227           0.003400
           52              H       6.466650       7.374323       2.604687       0.077139       2.744279 0.23893543E+02  0.30530300E+03                                 3.148116                            2.791431      -1.610320       2.066621                    0.992561       4.693831      14.510425       0.391968       1.222938      -0.724214       0.035555      -0.027071       0.034642       0.056542       0.003227      -0.000894      -0.020723       0.024137       0.019728      -0.027980       0.008374       0.019606              3.395348       4.387517      -1.081343       0.705076       2.908573      -0.485957       2.889954           0.003849
           53              H      16.142000       9.868694       1.823150       0.118858       1.951735 0.16773274E+02  0.19432859E+03                                 2.436926                            2.288736      -1.306195       2.232286                    0.995882       3.895286      11.116843       0.451422       1.171130      -0.739065      -0.004561       0.034978       0.033793       0.048849      -0.012453       0.007260       0.018535      -0.005137      -0.003533      -0.025727       0.004954       0.020773              2.503115       2.022017      -0.089784       0.149184       2.490503       0.725953       2.996824           0.001070
           54              H       8.818720      15.271757       5.357756       0.071118       2.303269 0.18986555E+02  0.22815909E+03                                 2.722187                            2.420303      -1.574397       2.072561                    0.993995       4.558064      13.491170       0.440545       1.156977      -0.737203       0.021809      -0.051278       0.003555       0.055836      -0.014175      -0.014538       0.004645      -0.040124       0.031689      -0.033487       0.007855       0.025632              2.931598       2.444253      -0.854690       0.498117       3.550521      -0.815952       2.800020           0.004482
           55              H       8.946837      16.078584       3.061949       0.117952       2.051998 0.17867403E+02  0.21177804E+03                                 2.564020                            2.392161      -1.475261       2.147051                    0.995614       4.188591      12.370567       0.430265       1.201021      -0.729301       0.022483      -0.030019      -0.030284       0.048205      -0.019101      -0.012009       0.003979      -0.029208       0.005308      -0.027819       0.001258       0.026562              2.657151       2.121253      -0.391546      -0.303810       2.508861       0.583336       3.341338           0.000835
           56              H       7.215939       3.327432       4.300912       0.115249       2.129938 0.18643238E+02  0.22377727E+03                                 2.634818                            2.447290      -1.598141       2.088177                    0.993676       4.347091      13.003722       0.423575       1.204705      -0.727300      -0.026316       0.038034      -0.008565       0.047037      -0.026044      -0.005877       0.002463      -0.015289       0.015964      -0.030102       0.004144       0.025958              2.746444       2.259464      -0.568092      -0.020284       3.439037      -0.565534       2.540831           0.003396
           57              H       7.272701       2.500235       6.621121       0.077137       2.744301 0.23894176E+02  0.30531305E+03                                 3.148117                            2.791457      -1.610317       2.066618                    0.992560       4.693928      14.510763       0.391969       1.222929      -0.724215      -0.027629       0.034088       0.035672       0.056550      -0.020757       0.002519      -0.001257      -0.022071       0.026523      -0.027991       0.008377       0.019613              3.395332       2.942587      -0.479299      -1.111529       2.868232       0.673869       4.375175           0.003851
           58              H       9.616061       1.565107      16.320568       0.118849       1.952086 0.16777229E+02  0.19438620E+03                                 2.437246                            2.289027      -1.306260       2.232242                    0.995881       3.895576      11.118070       0.451386       1.171151      -0.739060       0.035043       0.033852      -0.003481       0.048848       0.018611      -0.012075       0.007563       0.004961      -0.006367      -0.025727       0.004958       0.020769              2.503446       2.493538       0.724896      -0.071015       2.991905       0.175862       2.024896           0.001070
           59              H      15.132539       5.213800       9.139171       0.071111       2.303190 0.18985456E+02  0.22814228E+03                                 2.722097                            2.420213      -1.574217       2.072629                    0.994006       4.558024      13.490886       0.440559       1.156957      -0.737207      -0.051625       0.003235       0.021031       0.055838       0.005079      -0.013477      -0.013888       0.004208      -0.078684      -0.033500       0.007861       0.025638              2.931501       3.576848      -0.810286      -0.849855       2.784488       0.491092       2.433166           0.004484
           60              H      15.937273       2.916055       9.243496       0.117945       2.051988 0.17867463E+02  0.21177918E+03                                 2.564023                            2.392172      -1.475108       2.147112                    0.995618       4.188631      12.370746       0.430261       1.201029      -0.729298      -0.030367      -0.030626       0.021533       0.048206       0.004459      -0.018570      -0.011658       0.012162      -0.049341      -0.027820       0.001258       0.026562              2.657154       2.520957       0.594006      -0.375951       3.350379      -0.275010       2.100125           0.000835
           61              H       3.214630       4.185390       7.334036       0.115245       2.129962 0.18643472E+02  0.22378047E+03                                 2.634816                            2.447288      -1.598153       2.088165                    0.993676       4.347136      13.003807       0.423581       1.204688      -0.727304       0.038439      -0.008157      -0.025853       0.047037       0.002962      -0.025751      -0.005576       0.000289      -0.033882      -0.030104       0.004145       0.025960              2.746443       3.456434      -0.556382      -0.558315       2.541684      -0.024355       2.241210           0.003397
           62              H       2.386649       6.504615       7.414614       0.077133       2.744281 0.23894007E+02  0.30531042E+03                                 3.148108                            2.791451      -1.610307       2.066624                    0.992559       4.693913      14.510715       0.391968       1.222932      -0.724215       0.034516       0.036098      -0.026525       0.056551      -0.000973      -0.020419       0.002892      -0.001497      -0.048032      -0.027989       0.008376       0.019613              3.395326       2.883164       0.698607      -0.469227       4.409631      -1.077456       2.893184           0.003852
           63              H       1.415133      16.166004       9.896306       0.118856       1.951837 0.16774383E+02  0.19434511E+03                                 2.437042                            2.288837      -1.306142       2.232309                    0.995883       3.895353      11.117224       0.451403       1.171155      -0.739059       0.033301      -0.004044       0.035508       0.048848       0.007455       0.018647      -0.012047      -0.000250       0.011229      -0.025726       0.004954       0.020772              2.503244       2.968986       0.165337       0.734930       2.027025      -0.075982       2.513722           0.001069
           64              C       7.480696       5.161058       0.009990       0.039796      33.344866 0.41821116E+03  0.97676719E+04                                 8.999505                            6.771391       0.157907       2.021915                    0.999785      28.896926      83.649341       0.637851       0.411142      -1.064275       0.039076       0.033517       0.063012       0.081369      -0.001268       0.041335      -0.003430       0.030911       0.070162      -0.029491      -0.026712       0.056204             10.801844       6.622652       0.456791       2.201501      17.100788      -2.214455       8.682093           0.081046
           65              C       7.457698       3.823568       0.450711      -0.231823      43.455787 0.56957341E+03  0.14342006E+05                                10.701921                            7.901884      -0.042734       1.923292                    0.999732      32.911340      98.273098       0.591702       0.411096      -1.066448       0.019235       0.004766       0.022053       0.029648       0.039797       0.022320       0.037731      -0.013689      -0.059684      -0.043722      -0.027288       0.071010             13.198880       7.103045      -0.234016       2.702792      21.635819      -3.534813      10.857776           0.017638
           66              C       8.129251       3.438285       1.632843       0.173914      38.402404 0.42402412E+03  0.99280996E+04                                10.234805                            7.063878      -0.173723       1.950320                    0.999420      26.984064      77.963423       0.592794       0.441293      -1.046619      -0.001135      -0.028449       0.012040       0.030913       0.005627       0.004729      -0.024980      -0.089764      -0.004646      -0.045514      -0.011015       0.056530             13.691573       6.483714       0.508053       2.199984      23.590583      -3.746573      11.000422           0.166922
           67              C       8.798551       4.453864       2.344284      -0.239406      44.885915 0.56809168E+03  0.14302843E+05                                10.910584                            7.856688      -0.033857       1.923550                    0.999745      33.103838      99.010076       0.597049       0.407466      -1.068258      -0.011790      -0.013234      -0.027411       0.032642      -0.016616       0.039038      -0.035068       0.031610       0.064214      -0.045442      -0.022826       0.068268             13.777615       7.411480       1.711811       2.225451      22.718937      -3.921346      11.202428           0.021014
           68              C       8.769491       5.788395       1.883583       0.027307      34.902231 0.43298394E+03  0.10184354E+05                                 9.249267                            6.857077       0.239657       2.042734                    0.999797      29.101031      84.092413       0.639450       0.407228      -1.068551      -0.034141      -0.014896      -0.071392       0.080525       0.025119       0.035038       0.031594      -0.003551      -0.006697      -0.037873      -0.023348       0.061221             11.361267       7.181013       1.188441       1.862011      17.684951      -3.187533       9.217836           0.062801
           69              C       7.235141      -0.039723       1.019667      -0.165170      41.463564 0.51865197E+03  0.12735746E+05                                10.327419                            7.508933       0.023327       1.956541                    0.999798      31.405983      92.091020       0.611851       0.407673      -1.070511       0.010299      -0.026619      -0.026485       0.038937      -0.008522      -0.024897       0.000172       0.042026       0.035414      -0.029329      -0.009696       0.039025             12.968297       8.175094       2.293858      -1.419523      15.630290       7.462705      15.099507           0.009838
           70              C      -0.188024       7.478673       5.160570       0.039929      33.344463 0.41817313E+03  0.97665470E+04                                 8.999441                            6.771124       0.157707       2.021861                    0.999785      28.895276      83.643142       0.637859       0.411147      -1.064273       0.061883       0.040144       0.034482       0.081425       0.041619      -0.002636      -0.000669       0.017061      -0.081585      -0.029482      -0.026673       0.056155             10.802117       8.684897       2.225884      -2.353749       6.691317       0.455260      17.030138           0.080968
           71              C       0.273942       7.462871       3.830220      -0.231894      43.457098 0.56955965E+03  0.14341572E+05                                10.702117                            7.901804      -0.042950       1.923229                    0.999730      32.911215      98.272417       0.591703       0.411097      -1.066447       0.021698       0.019563       0.005079       0.029653       0.021307       0.036506       0.040676      -0.025537       0.054035      -0.043725      -0.027266       0.070991             13.199447      10.887082       2.765070      -3.700026       7.188319      -0.248846      21.522940           0.017683
           72              C       1.451419       8.152848       3.463691       0.174008      38.400236 0.42396011E+03  0.99262275E+04                                10.234307                            7.063274      -0.173411       1.950435                    0.999419      26.982924      77.958694       0.592828       0.441284      -1.046624       0.012482      -0.000957      -0.028317       0.030961       0.005277      -0.025759       0.005305       0.043026       0.134594      -0.045495      -0.011011       0.056506             13.691297      11.052570       2.262671      -3.952840       6.552694       0.480983      23.468626           0.166892
           73              C       2.136192       8.832898       4.490400      -0.239425      44.887123 0.56810350E+03  0.14303211E+05                                10.910794                            7.856773      -0.033754       1.923579                    0.999745      33.104088      99.010980       0.597046       0.407467      -1.068258      -0.026999      -0.012213      -0.013665       0.032632       0.039535      -0.034034      -0.016540       0.014918      -0.082857      -0.045446      -0.022815       0.068261             13.778129      11.260172       2.257990      -4.128827       7.480972       1.682689      22.593244           0.020972
           74              C       1.654944       8.796336       5.817474       0.027312      34.901981 0.43297766E+03  0.10184169E+05                                 9.249220                            6.857025       0.239641       2.042731                    0.999798      29.100786      84.091531       0.639453       0.407228      -1.068551      -0.070607      -0.035255      -0.016032       0.080531       0.034602       0.031087       0.026160      -0.004718       0.011650      -0.037885      -0.023348       0.061233             11.361281       9.262907       1.875480      -3.338456       7.238944       1.165849      17.581993           0.062826
           75              C       0.907508       7.250318      -0.023584      -0.165286      41.464552 0.51869582E+03  0.12737037E+05                                10.327331                            7.509073       0.023628       1.956595                    0.999797      31.407337      92.094457       0.611870       0.407654      -1.070528      -0.026138       0.009983      -0.027070       0.038931      -0.024702       0.000825      -0.009056      -0.001980      -0.080791      -0.029449      -0.009511       0.038960             12.967968      14.906261      -1.350594       7.413003       8.131742       2.387734      15.865901           0.009817
           76              C       5.043909      -0.109635       7.559391       0.039790      33.345401 0.41821832E+03  0.97678920E+04                                 8.999621                            6.771465       0.157858       2.021897                    0.999785      28.897272      83.650881       0.637845       0.411144      -1.064273       0.032904       0.062382       0.040585       0.081372      -0.004045      -0.001811       0.041574      -0.049180       0.015086      -0.029497      -0.026713       0.056211             10.802006      17.084314      -2.258129       0.583994       8.613152       2.198003       6.708553           0.081064
           77              C       3.706939       0.331724       7.522542      -0.231820      43.455548 0.56956752E+03  0.14341808E+05                                10.701852                            7.901820      -0.042721       1.923297                    0.999732      32.911161      98.272123       0.591707       0.411093      -1.066451       0.004467       0.021746       0.019652       0.029648       0.036744       0.040575       0.022511       0.036161       0.015196      -0.043725      -0.027285       0.071010             13.198827      21.639513      -3.575974      -0.064244      10.773024       2.705530       7.183944           0.017635
           78              C       3.311243       1.503178       8.206633       0.173911      38.402520 0.42402368E+03  0.99280809E+04                                10.234816                            7.063864      -0.173720       1.950322                    0.999420      26.984009      77.963078       0.592796       0.441292      -1.046620      -0.028425       0.012065      -0.001388       0.030910      -0.025158       0.006625       0.005008       0.047156      -0.131293      -0.045516      -0.011014       0.056530             13.691645      23.570768      -3.792228       0.714237      10.931591       2.211440       6.572576           0.166937
           79              C       4.316274       2.203691       8.902843      -0.239407      44.886347 0.56809454E+03  0.14302942E+05                                10.910675                            7.856716      -0.033883       1.923541                    0.999745      33.103979      99.010802       0.597047       0.407467      -1.068256      -0.013050      -0.027217      -0.012431       0.032644      -0.035396      -0.017665       0.038736      -0.046163       0.017391      -0.045440      -0.022830       0.068270             13.777798      22.662216      -3.986055       1.886482      11.133204       2.222124       7.537972           0.021018
           80              C       5.651095       1.743179       8.887284       0.027300      34.902716 0.43298741E+03  0.10184464E+05                                 9.249331                            6.857080       0.239613       2.042715                    0.999797      29.101333      84.093612       0.639453       0.407225      -1.068552      -0.014364      -0.070837      -0.035499       0.080525       0.030647       0.025652       0.035473       0.005463       0.003740      -0.037876      -0.023350       0.061226             11.361382      17.645527      -3.237196       1.300346       9.160147       1.842896       7.278472           0.062803
           81              C      -0.152418       0.905246       7.248873      -0.165224      41.462810 0.51869758E+03  0.12737170E+05                                10.327455                            7.509382       0.023343       1.956536                    0.999798      31.407028      92.095727       0.611818       0.407686      -1.070500      -0.026738      -0.026476       0.009444       0.038795       0.000630      -0.009093      -0.024986      -0.039161       0.042649      -0.029351      -0.009743       0.039094             12.967903      15.555920       7.443639       2.527127      15.138574      -1.194248       8.209215           0.009845
           82              C      11.122975       7.593143       0.038487       0.039419      35.469325 0.42373479E+03  0.99307688E+04                                 9.441537                            6.855407       0.115947       2.008379                    0.999789      28.938880      83.958286       0.628368       0.415914      -1.061041      -0.035387       0.020930      -0.069744       0.080960       0.003397      -0.001216      -0.029657      -0.024813       0.091819      -0.028462      -0.019555       0.048017             11.660859      18.045753       0.194190      -2.979364       6.678662      -2.916591      10.258163           0.079341
           83              C      12.202507       7.302614      15.975493      -0.231630      44.455567 0.56232244E+03  0.14108740E+05                                10.851323                            7.834172      -0.030445       1.928470                    0.999778      32.735077      97.449719       0.596446       0.409291      -1.068031      -0.008206       0.011039      -0.024070       0.027723      -0.027817       0.042241      -0.019554       0.021368      -0.032438      -0.041709      -0.022012       0.063721             13.634981      22.206491       0.554770      -3.909674       6.758685      -2.787413      11.939767           0.006652
           84              C      12.568989       7.846396      14.724411       0.181380      38.929639 0.42203273E+03  0.98630882E+04                                10.307812                            7.032119      -0.148442       1.957246                    0.999416      26.895813      77.462497       0.596461       0.439398      -1.048464       0.028693      -0.000745      -0.015064       0.032416      -0.004247      -0.022932      -0.002661       0.083664      -0.004800      -0.041676      -0.010787       0.052463             13.879740      23.638663      -0.432412      -3.563419       6.170295      -2.237032      11.830262           0.144901
           85              C      11.524956       8.375641      13.936486      -0.241847      45.578493 0.57404429E+03  0.14482221E+05                                11.057209                            7.926564      -0.026732       1.928460                    0.999690      32.983104      98.567161       0.591508       0.410446      -1.066918       0.013384      -0.004604       0.029036       0.032301       0.004690      -0.033008      -0.041693      -0.026721       0.075024      -0.048418      -0.017495       0.065912             14.003438      23.148401      -1.925630      -3.406344       6.983726      -2.212133      11.878187           0.025163
           86              C      10.187911       8.338392      14.396205       0.051347      34.695773 0.41756078E+03  0.97555183E+04                                 9.278172                            6.759003       0.137566       2.016139                    0.999760      28.845345      83.704306       0.638997       0.410277      -1.064090       0.016210      -0.019214       0.075509       0.079584      -0.016287       0.032216      -0.028150      -0.027623      -0.016788      -0.041792      -0.010725       0.052517             11.454878      17.733681      -1.774948      -2.544608       6.695597      -2.313263       9.935358           0.050421
           87              C      -0.325043       6.991252      15.343155      -0.165247      41.646458 0.51904782E+03  0.12747981E+05                                10.363048                            7.515824       0.027796       1.957467                    0.999784      31.418506      92.138794       0.611076       0.408110      -1.070217       0.027436       0.010144       0.026873       0.039722       0.010539      -0.002754       0.025866      -0.040030       0.030850      -0.030541      -0.008563       0.039104             13.038725      15.710614      -2.546455       7.497030       8.169200       1.240406      15.236363           0.005818
           88              C       7.418966      -0.139365      11.239102       0.039331      35.473016 0.42382470E+03  0.99333754E+04                                 9.442242                            6.856141       0.115963       2.008359                    0.999791      28.940647      83.964768       0.628335       0.415915      -1.061043       0.021498      -0.069151      -0.036185       0.080953      -0.029696       0.003190      -0.000803      -0.033480      -0.082647      -0.028309      -0.019625       0.047935             11.661493       6.675918      -2.870250      -0.028274      10.357619      -3.146698      17.950944           0.079487
           89              C       7.111495      15.778474      12.566012      -0.231729      44.452224 0.56231263E+03  0.14108412E+05                                10.850694                            7.834000      -0.030413       1.928475                    0.999781      32.735375      97.449853       0.596465       0.409280      -1.068039       0.011220      -0.023883      -0.008510       0.027726      -0.019568      -0.028352       0.041516       0.007821       0.049056      -0.041764      -0.021756       0.063520             13.633663       6.745122      -2.731339       0.270620      12.067842      -4.112127      22.088024           0.006549
           90              C       7.649666      14.521783      12.920914       0.181372      38.922324 0.42197214E+03  0.98613167E+04                                10.306503                            7.031546      -0.148651       1.957208                    0.999414      26.894779      77.458081       0.596494       0.439389      -1.048470      -0.001268      -0.015280       0.028437       0.032307      -0.002187      -0.005527      -0.023725      -0.039946       0.125190      -0.041621      -0.010875       0.052496             13.877314       6.187776      -2.170393      -0.738860      11.945700      -3.780284      23.498464           0.144804
           91              C       8.195107      13.750342      11.873077      -0.241843      45.578112 0.57403363E+03  0.14481888E+05                                11.057115                            7.926447      -0.027169       1.928322                    0.999690      32.983714      98.568840       0.591517       0.410441      -1.066920      -0.004888       0.028790       0.013816       0.032305      -0.041273       0.004477      -0.032843      -0.025284      -0.079925      -0.048385      -0.017503       0.065887             14.003232       7.047751      -2.124755      -2.210078      11.990050      -3.615152      22.971894           0.025291
           92              C       8.178525      14.231165      10.543056       0.051650      34.681225 0.41733240E+03  0.97487443E+04                                 9.274981                            6.756579       0.138412       2.016455                    0.999762      28.838616      83.675667       0.639200       0.410207      -1.064147      -0.019522       0.075387       0.017064       0.079722      -0.028389      -0.016230       0.031828       0.023921      -0.031524      -0.041838      -0.010632       0.052469             11.450628       6.751467      -2.242413      -1.980850      10.016285      -2.698921      17.584134           0.050285
           93              C       6.995467      15.344654       0.026695      -0.165275      41.646488 0.51900951E+03  0.12746878E+05                                10.363221                            7.515694       0.027482       1.957387                    0.999783      31.418135      92.138849       0.611059       0.408126      -1.070200       0.009758       0.026382       0.027980       0.039674       0.025722       0.011602      -0.001823       0.004282      -0.074677      -0.030581      -0.008531       0.039112             13.039099       8.250326       1.164776      -2.645112      14.999246       7.506118      15.867726           0.005800
           94              C      -0.254910      11.120354       7.592802       0.039285      35.474002 0.42384997E+03  0.99340930E+04                                 9.442307                            6.856285       0.115928       2.008332                    0.999791      28.941492      83.967127       0.628338       0.415908      -1.061050      -0.069447      -0.036496       0.019829       0.080920      -0.000391      -0.029152       0.002830       0.059160      -0.011268      -0.028374      -0.019574       0.047948             11.661425      10.445976      -3.100683      -2.860920      17.950410       0.102363       6.587890           0.079347
           95              C      15.665788      12.448040       7.554314      -0.231724      44.451528 0.56233573E+03  0.14109079E+05                                10.850484                            7.834091      -0.030450       1.928471                    0.999778      32.735055      97.447920       0.596472       0.409273      -1.068049      -0.024052      -0.008674       0.010711       0.027721       0.042243      -0.019037      -0.027372      -0.028769      -0.017390      -0.041735      -0.021815       0.063551             13.633127      12.151173      -4.072660      -2.711698      22.076635       0.450167       6.671574           0.006625
           96              C      14.400702      12.794692       8.078396       0.181262      38.931088 0.42206495E+03  0.98640446E+04                                10.308022                            7.032351      -0.148883       1.957093                    0.999413      26.897714      77.469155       0.596455       0.439393      -1.048465      -0.015179       0.028473      -0.001151       0.032286      -0.023713      -0.001860      -0.004511      -0.042621      -0.123359      -0.041652      -0.010910       0.052562             13.879694      12.012804      -3.734749      -2.138934      23.524842      -0.523303       6.101435           0.144847
           97              C      13.621022      11.738548       8.595108      -0.241647      45.568576 0.57383764E+03  0.14475747E+05                                11.055592                            7.925069      -0.027248       1.928352                    0.999697      32.979302      98.552449       0.591569       0.410439      -1.066919       0.028879       0.013948      -0.004141       0.032337      -0.032266      -0.041321       0.003518       0.053991      -0.001346      -0.048394      -0.017436       0.065830             14.001536      12.052988      -3.546862      -2.102593      23.037417      -2.012446       6.914202           0.025181
           98              C      14.102043      10.408834       8.565137       0.051391      34.694858 0.41751921E+03  0.97542980E+04                                 9.277762                            6.758405       0.138016       2.016268                    0.999761      28.844929      83.701858       0.639062       0.410245      -1.064111       0.075528       0.017392      -0.018019       0.079572       0.032558      -0.028191      -0.016251       0.004229       0.047257      -0.041799      -0.010708       0.052507             11.454509      10.087941      -2.634345      -2.232718      17.652557      -1.850067       6.623029           0.050439
           99              C      15.233828      -0.087765       7.233150      -0.165176      41.644800 0.51902618E+03  0.12747322E+05                                10.362802                            7.515687       0.027792       1.957473                    0.999784      31.417730      92.136166       0.611079       0.408112      -1.070215       0.026307       0.027865       0.010609       0.039763      -0.002353       0.025649       0.010928       0.034827       0.047036      -0.030567      -0.008585       0.039152             13.038305      14.959914       7.524386       1.388639      15.944957      -2.406648       8.210043           0.005802
          100              C       8.645737      11.218555      -0.009990       0.039778      33.345711 0.41822321E+03  0.97680261E+04                                 8.999667                            6.771506       0.157862       2.021896                    0.999785      28.897353      83.650950       0.637843       0.411144      -1.064273      -0.039074      -0.033521      -0.063021       0.081376      -0.001263       0.041348      -0.003432       0.030895       0.070148      -0.029508      -0.026703       0.056211             10.802058       6.622767       0.456598       2.201561      17.101131      -2.214625       8.682277           0.081102
          101              C       8.413568      12.296872      15.926851      -0.231810      43.454999 0.56955836E+03  0.14341504E+05                                10.701740                            7.901746      -0.042669       1.923316                    0.999732      32.910790      98.270410       0.591712       0.411092      -1.066453      -0.019229      -0.004768      -0.022049       0.029641       0.039790       0.022319       0.037742      -0.013678      -0.059707      -0.043737      -0.027274       0.071011             13.198663       7.102969      -0.234248       2.702805      21.635344      -3.534916      10.857677           0.017611
          102              C       7.742015      12.682155      14.744719       0.173911      38.402670 0.42402247E+03  0.99280484E+04                                10.234846                            7.063861      -0.173685       1.950334                    0.999420      26.983978      77.963049       0.592795       0.441293      -1.046619       0.001128       0.028446      -0.012049       0.030913       0.005623       0.004735      -0.024981      -0.089778      -0.004624      -0.045525      -0.011008       0.056533             13.691700       6.483755       0.507869       2.200059      23.590842      -3.746639      11.000503           0.166933
          103              C       7.072715      11.666576      14.033278      -0.239416      44.886832 0.56809995E+03  0.14303127E+05                                10.910759                            7.856761      -0.033904       1.923532                    0.999745      33.104254      99.012120       0.597044       0.407468      -1.068255       0.011804       0.013240       0.027413       0.032651      -0.016615       0.039043      -0.035073       0.031578       0.064195      -0.045435      -0.022834       0.068269             13.777912       7.411567       1.711694       2.225562      22.719365      -3.921586      11.202804           0.021046
          104              C       7.101775      10.332045      14.493979       0.027321      34.901859 0.43297323E+03  0.10184032E+05                                 9.249191                            6.856979       0.239731       2.042762                    0.999797      29.100610      84.090694       0.639457       0.407226      -1.068552       0.034145       0.014895       0.071384       0.080520       0.025113       0.035028       0.031604      -0.003525      -0.006714      -0.037868      -0.023348       0.061216             11.361219       7.180927       1.188319       1.862079      17.684822      -3.187672       9.217907           0.062756
          105              C       8.891131      -0.219448      15.357731      -0.165412      41.467371 0.51872998E+03  0.12738130E+05                                10.327798                            7.509289       0.023549       1.956539                    0.999798      31.409442      92.102604       0.611863       0.407650      -1.070526      -0.010422       0.026653       0.026485       0.038993      -0.008676      -0.024775       0.000043       0.042180       0.034977      -0.029434      -0.009491       0.038925             12.968702       8.175460       2.294920      -1.419022      15.631027       7.462317      15.099620           0.009838
          106              C      -0.322146       8.641767      11.216992       0.039788      33.345459 0.41821757E+03  0.97678595E+04                                 8.999614                            6.771450       0.157877       2.021902                    0.999785      28.897163      83.650204       0.637847       0.411143      -1.064274      -0.061861      -0.040046      -0.034512       0.081372       0.041642      -0.002621      -0.000654       0.017144      -0.081727      -0.029498      -0.026710       0.056208             10.802069       8.685569       2.226145      -2.354044       6.691566       0.454937      17.029073           0.081068
          107              C      15.597324       8.657569      12.547342      -0.231825      43.456126 0.56957123E+03  0.14341927E+05                                10.701942                            7.901847      -0.042689       1.923305                    0.999732      32.911271      98.272588       0.591706       0.411093      -1.066450      -0.021673      -0.019573      -0.005116       0.029648       0.021302       0.036503       0.040720      -0.025511       0.053944      -0.043719      -0.027294       0.071013             13.199051      10.887303       2.765137      -3.700325       7.188292      -0.248955      21.521559           0.017640
          108              C      14.419847       7.967592      12.913871       0.173928      38.403189 0.42402044E+03  0.99279945E+04                                10.235007                            7.063892      -0.173740       1.950321                    0.999420      26.983771      77.962565       0.592787       0.441299      -1.046615      -0.012520       0.000945       0.028279       0.030941       0.005319      -0.025811       0.005303       0.043053       0.134630      -0.045529      -0.011025       0.056554             13.692160      11.053253       2.262887      -3.952610       6.553216       0.481172      23.470012           0.166956
          109              C      13.735074       7.287542      11.887162      -0.239407      44.886249 0.56809361E+03  0.14302919E+05                                10.910660                            7.856709      -0.033875       1.923544                    0.999745      33.104000      99.011006       0.597047       0.407467      -1.068256       0.027010       0.012220       0.013668       0.032645       0.039550      -0.034039      -0.016528       0.014943      -0.082794      -0.045438      -0.022829       0.068267             13.777820      11.260115       2.258023      -4.128601       7.480936       1.682637      22.592409           0.021030
          110              C      14.216322       7.324104      10.560088       0.027303      34.902640 0.43298721E+03  0.10184457E+05                                 9.249355                            6.857109       0.239643       2.042727                    0.999797      29.101199      84.093189       0.639448       0.407229      -1.068549       0.070606       0.035249       0.016023       0.080526       0.034580       0.031096       0.026159      -0.004724       0.011671      -0.037873      -0.023350       0.061223             11.361460       9.263043       1.875421      -3.338635       7.238972       1.165853      17.582365           0.062802
          111              C      15.219089       9.129295       0.023584      -0.165145      41.462324 0.51860476E+03  0.12734244E+05                                10.326959                            7.508397       0.023672       1.956637                    0.999797      31.404653      92.084611       0.611900       0.407652      -1.070529       0.026167      -0.009867       0.027117       0.038954      -0.024823       0.000861      -0.009046      -0.001858      -0.081227      -0.029571      -0.009578       0.039150             12.967937      14.906340      -1.350269       7.414158       8.131167       2.387439      15.866304           0.009817
          112              C      11.082524      -0.149538       8.818171       0.039787      33.344652 0.41820945E+03  0.97676093E+04                                 8.999415                            6.771341       0.157913       2.021915                    0.999785      28.896888      83.648777       0.637859       0.411137      -1.064279      -0.032906      -0.062382      -0.040588       0.081374      -0.004048      -0.001814       0.041572      -0.049173       0.015057      -0.029498      -0.026709       0.056207             10.801687      17.083694      -2.257970       0.584096       8.612976       2.197985       6.708391           0.081072
          113              C      12.164327      15.788716       8.855020      -0.231815      43.455328 0.56956820E+03  0.14341840E+05                                10.701830                            7.901844      -0.042715       1.923299                    0.999732      32.911186      98.272464       0.591704       0.411095      -1.066449      -0.004466      -0.021744      -0.019655       0.029649       0.036748       0.040575       0.022509       0.036165       0.015194      -0.043728      -0.027283       0.071012             13.198688      21.639073      -3.575805      -0.064135      10.773052       2.705567       7.183938           0.017626
          114              C      12.560023      14.617262       8.170929       0.173892      38.403105 0.42403583E+03  0.99284332E+04                                10.234921                            7.063972      -0.173502       1.950384                    0.999419      26.984313      77.964141       0.592791       0.441293      -1.046620       0.028424      -0.012066       0.001384       0.030910      -0.025155       0.006622       0.005003       0.047154      -0.131288      -0.045512      -0.011014       0.056526             13.691756      23.570721      -3.792439       0.714285      10.931920       2.211508       6.572627           0.166931
          115              C      11.554992      13.916749       7.474719      -0.239405      44.886447 0.56809803E+03  0.14303069E+05                                10.910721                            7.856759      -0.033909       1.923532                    0.999745      33.104174      99.011893       0.597043       0.407469      -1.068254       0.013051       0.027220       0.012433       0.032647      -0.035392      -0.017664       0.038736      -0.046162       0.017403      -0.045438      -0.022829       0.068267             13.777847      22.662355      -3.986179       1.886491      11.133224       2.222124       7.537961           0.021025
          116              C      10.220171      14.377261       7.490278       0.027307      34.902461 0.43298519E+03  0.10184405E+05                                 9.249335                            6.857096       0.239702       2.042745                    0.999797      29.101208      84.093396       0.639447       0.407229      -1.068549       0.014368       0.070837       0.035498       0.080526       0.030649       0.025648       0.035472       0.005447       0.003740      -0.037871      -0.023353       0.061224             11.361376      17.645672      -3.237202       1.300380       9.160076       1.842872       7.278379           0.062789
          117              C      -0.357916      15.215360       9.128526      -0.165274      41.465541 0.51864159E+03  0.12735433E+05                                10.327455                            7.508612       0.023633       1.956588                    0.999798      31.407133      92.094293       0.611894       0.407646      -1.070528       0.026857       0.026665      -0.009461       0.039011       0.000624      -0.009315      -0.024923      -0.039352       0.042632      -0.029549      -0.009558       0.039107             12.968707      15.558147       7.445306       2.527681      15.139257      -1.193554       8.208718           0.009842
          118              C       4.748291       8.527297      16.339075       0.039200      35.477643 0.42389335E+03  0.99353743E+04                                 9.442965                            6.856641       0.115926       2.008311                    0.999789      28.943135      83.973291       0.628320       0.415908      -1.061049       0.035431      -0.020927       0.069688       0.080930       0.003292      -0.001270      -0.029614      -0.024804       0.091549      -0.028352      -0.019570       0.047922             11.662463      18.046993       0.194548      -2.980207       6.679748      -2.917424      10.260647           0.079391
          119              C       3.668757       8.817824       0.402233      -0.231567      44.442919 0.56215996E+03  0.14103520E+05                                10.848925                            7.832693      -0.029841       1.928712                    0.999775      32.730245      97.428567       0.596547       0.409255      -1.068064       0.008258      -0.011058       0.023939       0.027633      -0.027824       0.042262      -0.019405       0.021372      -0.032628      -0.041765      -0.021913       0.063678             13.631397      22.197603       0.554084      -3.907265       6.757508      -2.787617      11.939079           0.006612
          120              C       3.302438       8.274042       1.653315       0.181285      38.931812 0.42207016E+03  0.98642028E+04                                10.308165                            7.032395      -0.148662       1.957143                    0.999414      26.898068      77.470476       0.596452       0.439393      -1.048465      -0.028722       0.000895       0.014715       0.032284      -0.004096      -0.023105      -0.002539       0.083704      -0.004734      -0.041659      -0.010934       0.052593             13.879965      23.637634      -0.433458      -3.562704       6.170802      -2.237593      11.831459           0.144863
          121              C       4.346310       7.744799       2.441076      -0.241658      45.568948 0.57385627E+03  0.14476361E+05                                11.055776                            7.925281      -0.027238       1.928356                    0.999696      32.979736      98.554823       0.591551       0.410447      -1.066912      -0.013499       0.004595      -0.029021       0.032335       0.004696      -0.033026      -0.041658      -0.026609       0.074675      -0.048389      -0.017445       0.065834             14.001683      23.145521      -1.925820      -3.405267       6.983069      -2.212175      11.876460           0.025208
          122              C       5.683355       7.782048       1.981357       0.051387      34.694586 0.41751840E+03  0.97542674E+04                                 9.277664                            6.758355       0.138059       2.016279                    0.999761      28.844996      83.701808       0.639072       0.410240      -1.064115      -0.016210       0.019216      -0.075496       0.079572      -0.016322       0.032226      -0.028100      -0.027645      -0.016930      -0.041801      -0.010706       0.052507             11.454332      17.732450      -1.775070      -2.543578       6.695359      -2.313640       9.935186           0.050419
          123              C      -0.185291       9.129188       1.034407      -0.165252      41.646774 0.51901940E+03  0.12747192E+05                                10.363336                            7.515829       0.027748       1.957448                    0.999784      31.418299      92.139807       0.611046       0.408133      -1.070195      -0.027446      -0.010161      -0.026836       0.039708       0.010549      -0.002741       0.025851      -0.039992       0.030791      -0.030518      -0.008561       0.039079             13.039269      15.710918      -2.546312       7.498047       8.169231       1.240229      15.237657           0.005817
          124              C       8.452137      16.259805       5.138460       0.039350      35.471250 0.42376898E+03  0.99317966E+04                                 9.441978                            6.855752       0.115623       2.008268                    0.999788      28.940139      83.963620       0.628341       0.415922      -1.061033      -0.021382       0.069111       0.035995       0.080803      -0.029563       0.003382      -0.000868      -0.033747      -0.082816      -0.028439      -0.019483       0.047922             11.661265       6.675645      -2.869886      -0.028897      10.356281      -3.145670      17.951868           0.079288
          125              C       8.759610       0.341802       3.811550      -0.231802      44.454957 0.56234274E+03  0.14109320E+05                                10.851027                            7.834159      -0.030245       1.928524                    0.999777      32.736149      97.451874       0.596467       0.409275      -1.068046      -0.011132       0.023908       0.008419       0.027684      -0.019734      -0.028409       0.041537       0.007838       0.049501      -0.041783      -0.021910       0.063694             13.634186       6.745062      -2.730761       0.269812      12.067201      -4.111946      22.090296           0.006691
          126              C       8.221600       1.598657       3.456648       0.181407      38.922265 0.42197880E+03  0.98614966E+04                                10.306582                            7.031656      -0.148348       1.957296                    0.999415      26.894173      77.456056       0.596483       0.439396      -1.048467       0.001265       0.015248      -0.028431       0.032286      -0.002206      -0.005547      -0.023746      -0.039949       0.125279      -0.041645      -0.010890       0.052535             13.877419       6.187597      -2.169970      -0.739262      11.945757      -3.780570      23.498903           0.144879
          127              C       7.676159       2.370098       4.504485      -0.241789      45.573517 0.57397212E+03  0.14479943E+05                                11.056356                            7.925986      -0.027023       1.928391                    0.999689      32.982068      98.562460       0.591538       0.410437      -1.066923       0.004827      -0.028785      -0.013820       0.032294      -0.041200       0.004437      -0.032844      -0.025209      -0.080330      -0.048427      -0.017422       0.065849             14.002113       7.047243      -2.124236      -2.210471      11.988954      -3.614661      22.970141           0.025112
          128              C       7.692577       1.889275       5.834506       0.051336      34.696671 0.41757883E+03  0.97559841E+04                                 9.277965                            6.758799       0.138186       2.016311                    0.999760      28.845795      83.704080       0.639060       0.410234      -1.064124       0.019461      -0.075229      -0.017094       0.079563      -0.028384      -0.016283       0.031837       0.023707      -0.031401      -0.041773      -0.010710       0.052483             11.454476       6.753457      -2.242628      -1.981998      10.019062      -2.700164      17.590908           0.050491
          129              C       9.130966       1.034959      -0.026695      -0.165222      41.645018 0.51901999E+03  0.12747102E+05                                10.362738                            7.515558       0.027708       1.957448                    0.999784      31.417798      92.135420       0.611095       0.408103      -1.070224      -0.009717      -0.026441      -0.028017       0.039730       0.025737       0.011563      -0.001797       0.004168      -0.074689      -0.030552      -0.008567       0.039118             13.038365       8.249999       1.165420      -2.644219      14.998427       7.505580      15.866668           0.005810
          130              C      16.126176       5.000086       8.784760       0.039474      35.466372 0.42370188E+03  0.99297904E+04                                 9.441010                            6.855113       0.116054       2.008426                    0.999789      28.937658      83.953467       0.628386       0.415911      -1.061045       0.069510       0.036457      -0.019821       0.080954      -0.000338      -0.029147       0.002926       0.059277      -0.011454      -0.028459      -0.019537       0.047996             11.660034      10.443994      -3.100146      -2.860414      17.949127       0.102444       6.586981           0.079319
          131              C       0.205317       3.672403       8.823084      -0.231775      44.457166 0.56236799E+03  0.14110144E+05                                10.851493                            7.834427      -0.030486       1.928449                    0.999779      32.736701      97.454902       0.596445       0.409284      -1.068037       0.024055       0.008597      -0.010642       0.027673       0.042273      -0.019155      -0.027407      -0.028888      -0.017490      -0.041763      -0.021909       0.063673             13.634915      12.151645      -4.073766      -2.711631      22.081132       0.450344       6.671969           0.006671
          132              C       1.470400       3.325748       8.299166       0.181404      38.922125 0.42197476E+03  0.98613728E+04                                10.306531                            7.031603      -0.148348       1.957298                    0.999415      26.894048      77.455435       0.596488       0.439393      -1.048469       0.015230      -0.028454       0.001050       0.032290      -0.023623      -0.001956      -0.004595      -0.042771      -0.123234      -0.041641      -0.010887       0.052528             13.877408      12.011944      -3.735068      -2.138668      23.519744      -0.522778       6.100537           0.144885
          133              C       2.250244       4.381892       7.782454      -0.241808      45.574665 0.57398320E+03  0.14480297E+05                                11.056550                            7.926066      -0.027043       1.928382                    0.999689      32.982428      98.563885       0.591535       0.410438      -1.066923      -0.028857      -0.013895       0.004163       0.032298      -0.032261      -0.041310       0.003510       0.054159      -0.001129      -0.048430      -0.017426       0.065855             14.002472      12.054108      -3.547047      -2.102655      23.038597      -2.012555       6.914711           0.025132
          134              C       1.769223       5.711606       7.812425       0.051388      34.696232 0.41757043E+03  0.97557670E+04                                 9.277982                            6.758798       0.137989       2.016252                    0.999760      28.845604      83.704236       0.639049       0.410242      -1.064116      -0.075544      -0.017375       0.018028       0.079585       0.032530      -0.028239      -0.016201       0.004243       0.047058      -0.041765      -0.010724       0.052488             11.454567      10.088008      -2.634085      -2.232594      17.652528      -1.850287       6.623164           0.050482
          135              C       0.892605      -0.171408       9.144412      -0.165241      41.647568 0.51901176E+03  0.12746957E+05                                10.363460                            7.515752       0.027799       1.957464                    0.999784      31.418145      92.139181       0.611051       0.408130      -1.070196      -0.026244      -0.027861      -0.010584       0.039712      -0.002362       0.025609       0.010907       0.034729       0.047031      -0.030514      -0.008573       0.039087             13.039646      14.962413       7.526175       1.389038      15.946335      -2.406028       8.210190           0.005804
          136              C       8.177182       1.006957       1.007875       0.159689      38.526913 0.43420530E+03  0.10212490E+05                                10.193226                            7.108635      -0.261882       1.917847                    0.999168      27.166565      78.304958       0.596707       0.436424      -1.051014      -0.000394       0.036361       0.036595       0.051589      -0.011460       0.008197       0.035455      -0.071162       0.068581      -0.051888      -0.007135       0.059024             13.623303       7.540433       1.506442      -1.899537      16.584589       7.881239      16.744887           0.032517
          137              C       0.864324       8.191639       1.022779       0.159732      38.527074 0.43421262E+03  0.10212743E+05                                10.193388                            7.108781      -0.261876       1.917839                    0.999168      27.167020      78.307524       0.596688       0.436434      -1.051004       0.036042       0.000140       0.037028       0.051673       0.009389       0.035615      -0.010802       0.068254       0.075770      -0.051897      -0.007164       0.059060             13.623525      16.552318      -1.783084       7.855626       7.482889       1.598787      16.835367           0.032521
          138              C       0.879464       0.878130       8.206796       0.159662      38.526414 0.43420487E+03  0.10212502E+05                                10.193232                            7.108677      -0.262067       1.917803                    0.999166      27.166687      78.306013       0.596698       0.436429      -1.051008       0.036393       0.036594       0.000743       0.051615       0.035470      -0.009784       0.009849       0.001903      -0.141083      -0.051859      -0.007138       0.058997             13.623282      16.535012       7.882487       1.771148      16.799144      -1.631396       7.535691           0.032534
          139              C      15.006942       7.928801      15.354783       0.159774      38.524998 0.43415441E+03  0.10211052E+05                                10.193080                            7.108357      -0.262073       1.917810                    0.999167      27.165746      78.303133       0.596698       0.436441      -1.050998      -0.036058      -0.000143      -0.036991       0.051658       0.009426       0.035603      -0.010773       0.068183       0.075571      -0.051841      -0.007170       0.059012             13.623310      16.553305      -1.782586       7.855913       7.482544       1.598978      16.834080           0.032515
          140              C       7.694084      15.113483      15.369687       0.159695      38.525888 0.43417836E+03  0.10211740E+05                                10.193039                            7.108412      -0.261962       1.917826                    0.999165      27.166878      78.306453       0.596714       0.436424      -1.051010       0.000392      -0.036413      -0.036565       0.051604      -0.011477       0.008195       0.035470      -0.071067       0.068686      -0.051872      -0.007151       0.059023             13.622993       7.540459       1.506461      -1.899964      16.584342       7.880543      16.744176           0.032511
          141              C      14.991802      15.242310       8.170766       0.159724      38.526543 0.43417144E+03  0.10211526E+05                                10.193191                            7.108411      -0.261974       1.917829                    0.999167      27.166254      78.304197       0.596708       0.436430      -1.051007      -0.036405      -0.036610      -0.000715       0.051635       0.035492      -0.009783       0.009843       0.001825      -0.141051      -0.051849      -0.007163       0.059012             13.623404      16.536123       7.882847       1.771858      16.798395      -1.630739       7.535693           0.032527
          142              N       8.141617       6.121204       0.715536      -0.297401      42.718821 0.61913485E+03  0.15743453E+05                                10.546808                            8.265978      -0.439077       1.862765                    0.997243      30.370983      87.898616       0.582045       0.413842      -1.076518      -0.002556      -0.143426       0.047101       0.150984       0.005217       0.033108       0.008051      -0.012050       0.019740      -0.035438      -0.000032       0.035470             12.938220       9.173615       1.173356       2.081697      19.396476      -2.668957      10.244568           0.133024
          143              N       0.491698       8.150265       6.131759      -0.297434      42.719621 0.61911391E+03  0.15742885E+05                                10.547125                            8.265983      -0.439549       1.862605                    0.997245      30.371363      87.901379       0.582026       0.413856      -1.076502       0.049451      -0.001792      -0.142595       0.150937       0.033208       0.007976       0.005877       0.013523       0.008957      -0.035389      -0.000027       0.035416             12.939006      10.266810       2.079778      -2.831418       9.238352       1.162343      19.311856           0.132978
          144              N       5.993644       0.585129       8.246266      -0.297417      42.720174 0.61915358E+03  0.15744068E+05                                10.547052                            8.266122      -0.439169       1.862728                    0.997242      30.371529      87.900928       0.582038       0.413844      -1.076515      -0.143375       0.047171      -0.004048       0.150990       0.007447       0.005522       0.033464      -0.002955      -0.024306      -0.035443      -0.000029       0.035472             12.938579      19.357997      -2.722080       1.288883      10.180123       2.055287       9.277619           0.133039
          145              N       9.874611       7.837146      15.629763      -0.299818      43.259561 0.60397522E+03  0.15218896E+05                                10.500962                            8.066446      -0.184324       1.936621                    0.998974      30.110944      85.932826       0.601680       0.403996      -1.086163       0.147973      -0.000922      -0.047418       0.155387      -0.017792       0.002527      -0.030321       0.010655       0.065837      -0.039414      -0.001899       0.041313             12.935249      18.423855      -1.094931      -2.643076       8.626100      -3.648092      11.755791           0.106106
          146              N       7.682387      15.469485      10.241545      -0.299914      43.261096 0.60399700E+03  0.15219630E+05                                10.501270                            8.066645      -0.184635       1.936502                    0.998972      30.112543      85.938797       0.601665       0.404001      -1.086156      -0.003364      -0.049597       0.147155       0.155325      -0.030005      -0.018452       0.002561      -0.037310      -0.017980      -0.039321      -0.001850       0.041171             12.935410       8.662662      -3.586851      -1.303428      11.844582      -2.803734      18.298987           0.106061
          147              N      15.347943      10.114907       8.083473      -0.299723      43.254389 0.60389344E+03  0.15216312E+05                                10.500110                            8.065879      -0.184367       1.936618                    0.998974      30.109532      85.927163       0.601704       0.403994      -1.086165      -0.049674       0.147238      -0.001787       0.155402       0.003323      -0.029410      -0.018254       0.028134      -0.051690      -0.039401      -0.001873       0.041274             12.933820      11.954090      -2.726105      -3.578991      18.336434      -1.191813       8.510936           0.106092
          148              N       7.729649       9.999236      15.662026      -0.297400      42.719061 0.61913161E+03  0.15743344E+05                                10.546840                            8.265947      -0.439156       1.862741                    0.997242      30.370887      87.898155       0.582048       0.413841      -1.076519       0.002572       0.143429      -0.047101       0.150987       0.005208       0.033105       0.008054      -0.012050       0.019762      -0.035434      -0.000033       0.035467             12.938312       9.173650       1.172980       2.081842      19.396560      -2.669219      10.244728           0.133025
          149              N      15.379568       7.970175      10.245803      -0.297410      42.719391 0.61914072E+03  0.15743645E+05                                10.546904                            8.266016      -0.439080       1.862761                    0.997243      30.371185      87.899408       0.582044       0.413842      -1.076518      -0.049400       0.001790       0.142666       0.150987       0.033251       0.008016       0.005867       0.013580       0.008973      -0.035440      -0.000032       0.035471             12.938463      10.266962       2.079901      -2.831076       9.238160       1.162159      19.310267           0.133055
          150              N       9.877622      15.535311       8.131296      -0.297409      42.718536 0.61913278E+03  0.15743369E+05                                10.546703                            8.265923      -0.438987       1.862790                    0.997244      30.370948      87.898075       0.582052       0.413838      -1.076522       0.143376      -0.047169       0.004048       0.150990       0.007439       0.005517       0.033462      -0.002959      -0.024276      -0.035436      -0.000030       0.035466             12.938029      19.357206      -2.721774       1.289022      10.179724       2.055249       9.277158           0.133026
          151              N       5.996653       8.283291       0.747963      -0.299714      43.254186 0.60389397E+03  0.15216346E+05                                10.500128                            8.065909      -0.184428       1.936598                    0.998974      30.109618      85.927788       0.601699       0.403996      -1.086162      -0.147998       0.001039       0.047385       0.155403      -0.017844       0.002596      -0.030313       0.010722       0.065509      -0.039409      -0.001873       0.041282             12.933862      18.419966      -1.094239      -2.643079       8.625525      -3.648408      11.756095           0.106125
          152              N       8.188882       0.650791       6.136017      -0.299624      43.252391 0.60384880E+03  0.15214921E+05                                10.499861                            8.065637      -0.184221       1.936675                    0.998978      30.108265      85.923071       0.601706       0.403999      -1.086160       0.003227       0.049696      -0.147274       0.155467      -0.030065      -0.018425       0.002608      -0.037574      -0.018247      -0.039373      -0.001951       0.041324             12.933592       8.661460      -3.585973      -1.303731      11.841872      -2.802112      18.297445           0.106098
          153              N       0.523159       6.005533       8.294089      -0.299827      43.260155 0.60398663E+03  0.15219259E+05                                10.501107                            8.066555      -0.184455       1.936579                    0.998973      30.111166      85.933737       0.601672       0.403999      -1.086160       0.049694      -0.147209       0.001677       0.155379       0.003257      -0.029405      -0.018206       0.028335      -0.051725      -0.039394      -0.001901       0.041295             12.935319      11.954177      -2.726056      -3.578824      18.340131      -1.192590       8.511649           0.106112
          154              N       8.174600       2.028952       2.048833      -0.166211      51.959475 0.48936681E+03  0.11623256E+05                                11.644306                            7.092323      -0.187465       1.983179                    0.998123      26.682515      72.376853       0.669020       0.385455      -1.106166      -0.000240      -0.003216      -0.007043       0.007747      -0.008168       0.010505       0.011591      -0.192853       0.184102      -0.128094       0.052743       0.075352             16.996154       5.838861      -0.334927       0.018236      22.662694      -1.278157      22.486907          -0.004825
          155              N       1.888894       8.205015       2.061280      -0.166295      51.958888 0.48934503E+03  0.11622537E+05                                11.643872                            7.091943      -0.187476       1.983186                    0.998118      26.682305      72.374191       0.669073       0.385431      -1.106190      -0.006869      -0.000314      -0.003383       0.007664       0.013551       0.011748      -0.007817       0.187179       0.197944      -0.127943       0.052572       0.075371             16.995725      22.519593       0.283537      -1.276770       5.843437      -0.354581      22.624144          -0.004824
          156              N       1.901374       1.918746       8.236603      -0.166205      51.958420 0.48935797E+03  0.11622979E+05                                11.644133                            7.092226      -0.187438       1.983190                    0.998124      26.682252      72.375634       0.669030       0.385451      -1.106170      -0.003217      -0.007036      -0.000407       0.007747       0.011507      -0.004974       0.013662       0.004974      -0.380795      -0.128093       0.052741       0.075352             16.995967      22.668911      -1.276956      -0.093030      22.482423       0.261776       5.836566          -0.004826
          157              N      13.982369       7.915422      14.316446      -0.166253      51.956177 0.48930083E+03  0.11621244E+05                                11.643442                            7.091600      -0.187268       1.983250                    0.998120      26.681769      72.372357       0.669092       0.385428      -1.106190       0.007026       0.000362       0.003324       0.007781       0.013536       0.011657      -0.007824       0.187206       0.198327      -0.128017       0.052678       0.075339             16.995084      22.521456       0.283594      -1.275585       5.843243      -0.354565      22.620553          -0.004822
          158              N       7.696666      14.091488      14.328729      -0.166184      51.959589 0.48936049E+03  0.11623081E+05                                11.644384                            7.092322      -0.187655       1.983126                    0.998123      26.682235      72.376273       0.669013       0.385460      -1.106161       0.000245       0.003227       0.007024       0.007733      -0.008165       0.010504       0.011593      -0.192850       0.184143      -0.128100       0.052745       0.075354             16.996389       5.838909      -0.335010       0.018442      22.663431      -1.277857      22.486826          -0.004825
          159              N      13.969892      14.201694       8.140959      -0.166150      51.951253 0.48927484E+03  0.11620425E+05                                11.642746                            7.091417      -0.187391       1.983239                    0.998121      26.680223      72.366584       0.669102       0.385429      -1.106194       0.003244       0.007032       0.000410       0.007755       0.011482      -0.004979       0.013652       0.004973      -0.380778      -0.128086       0.052762       0.075325             16.993816      22.665063      -1.275347      -0.092907      22.480467       0.261834       5.835919          -0.004824

******************************************************
Auxiliary information for the entire system
The total spin magnetic moment of the unit cell is   5.866821
The total net atomic charge of the unit cell is   -0.000002
Accuracy of reproducing the electrostatic potential in the unit cell:
  The inner radius (bohr) =    5.0000
  The outer radius (bohr) =   12.0000
  Valid grid points have density less than (e/(bohr^3)) =    0.0001
  The number of valid grid points were=       440121
  The rms potential error without charges in kcal/mol is=      4.53109
  The rms potential error with partial charges in kcal/mol is=      0.75022
  The RRMSE value at monopole order=      0.16557
  The rms potential error with partial charges and cloud penetration in kcal/mol is=      0.75552
  The RRMSE value at monopole order with cloud penetration is=      0.16674
  The rms potential error with partial charges and atomic dipoles in kcal/mol is=      0.73496
  The RRMSE value at dipole order=      0.16220
  The rms potential error with partial charges, atomic dipoles and cloud penetration in kcal/mol is=      0.73831
  The RRMSE value at dipole order with cloud penetration=      0.16294

******************************************************
The electron densities and ab initio electrostatic potential were computed in VASP using the PBE functional and
projector augmented wave method. See the main text of the journal article for a description of computational details.
The atomic charges, dipoles, and quadrupoles were computed with the DDEC6 method as described in
(a) T. A. Manz and N. Gabaldon Limas, RSC Adv. 6 (2016) 47771-47801 DOI: 10.1039/c6ra04656h
(b) N. Gabaldon Limas and T. A. Manz, RSC Adv. 8 (2018) 2678-2707 DOI: 10.1039/c7ra11829e.
For each atom in the material, the electron cloud parameters were fit to the spherically averaged atom-in-material
electron density using radial positions for which this density was between 10^-4 and 10^-2 electrons per cubic bohr.
The polarizabilities, dispersion coefficients, and quantum Drude oscillator (QDO) parameters were fit using the MCLF method.
The magnetic structure of the system was optimized in VASP from the default ferromagnetic initial guess using spin polarization.
The atomic spin moments (ASMs) were computed on this optimized magnetic structure using the DDEC6 partition as inputs
to the method of T. A. Manz and D. S. Sholl, J. Chem. Theory Comput. 7 (2011) 4146-4164 DOI: 10.1021/ct200539n.
The RMSE and RRMSE were computed using a uniform grid with Ewald summation.
