# Supplementary material for: A collection of forcefield precursors for metal–organic frameworks
Source: RSC Adv. 2019 Nov 13;9(63):36492–507. doi: 10.1039/c9ra07327b (PMC9075174; doi:10.1039/c9ra07327b)
Supplement: RA-009-C9RA07327B-s3751 [file RA-009-C9RA07327B-s3751.xyz]

  256
jmolscript: load "" {1 1 1} spacegroup "x,y,z" unitcell [{     14.216000     0.000000     0.000000 }, {      0.000000    14.447000     0.000000 }, {      0.000000     0.000000    27.865000 }]
Zn     2.977826     1.445711     2.746096     0.907292
Zn     3.029145     6.985558    23.546482     0.758656
Zn     4.130174    13.001289    16.678596     0.907292
Zn     4.078855     7.461442     9.613982     0.758656
Zn    11.238174     8.669211    11.186404     0.907292
Zn    11.186855    14.209058    18.251018     0.758656
Zn    10.085826     5.777789    25.118904     0.907292
Zn    10.137145     0.237942     4.318518     0.758656
Zn    11.238174    13.001289    25.118904     0.907292
Zn    11.186855     7.461442     4.318518     0.758656
Zn    10.085826     1.445711    11.186404     0.907292
Zn    10.137145     6.985558    18.251018     0.758656
Zn     2.977826     5.777789    16.678596     0.907292
Zn     3.029145     0.237942     9.613982     0.758656
Zn     4.130174     8.669211     2.746096     0.907292
Zn     4.078855    14.209058    23.546482     0.758656
H      3.026586     4.071165    23.743766     0.111816
H      2.843200     5.131574     0.314875     0.131744
H      2.749374     6.749638    26.560918     0.105648
H     13.036072     0.771470     3.884381     0.110335
H     12.829940     0.790251     8.459814     0.127418
H     10.943477     0.534539     7.183597     0.104137
H      4.081414    10.375835     9.811267     0.111816
H      4.264800     9.315426    14.247374     0.131744
H      4.358626     7.697362    12.628418     0.105648
H      8.287928    13.675530    17.816881     0.110335
H      8.494060    13.656749    22.392314     0.127418
H     10.380523    13.912461    21.116097     0.104138
H     11.189414    11.294665    18.053733     0.111816
H     11.372800    12.355074    13.617625     0.131744
H     11.466626    13.973138    15.236582     0.105648
H      1.179928     7.994970    10.048119     0.110335
H      1.386060     8.013751     5.472686     0.127418
H      3.272523     7.758039     6.748903     0.104138
H     10.134586     3.152335     4.121233     0.111816
H      9.951200     2.091926    27.550125     0.131744
H      9.857374     0.473862     1.304082     0.105648
H      5.928072     6.452030    23.980619     0.110335
H      5.721940     6.433249    19.405186     0.127418
H      3.835477     6.688961    20.681403     0.104137
H     11.189414    10.375835     4.121233     0.111816
H     11.372800     9.315426    27.550125     0.131744
H     11.466626     7.697362     1.304082     0.105648
H      1.179928    13.675530    23.980619     0.110336
H      1.386060    13.656749    19.405186     0.127418
H      3.272523    13.912461    20.681403     0.104138
H     10.134586     4.071165    18.053733     0.111816
H      9.951200     5.131574    13.617625     0.131744
H      9.857374     6.749638    15.236582     0.105648
H      5.928072     0.771470    10.048119     0.110335
H      5.721940     0.790251     5.472686     0.127418
H      3.835477     0.534539     6.748903     0.104138
H      3.026586     3.152335     9.811267     0.111816
H      2.843200     2.091926    14.247374     0.131744
H      2.749374     0.473862    12.628418     0.105648
H     13.036072     6.452030    17.816881     0.110335
H     12.829940     6.433249    22.392314     0.127418
H     10.943477     6.688961    21.116097     0.104137
H      4.081414    11.294665    23.743766     0.111815
H      4.264800    12.355074     0.314875     0.131744
H      4.358626    13.973138    26.560918     0.105648
H      8.287928     7.994970     3.884381     0.110336
H      8.494060     8.013751     8.459814     0.127418
H     10.380523     7.758039     7.183597     0.104138
C      3.002419     4.284980    24.649379     0.052277
C      3.077764     3.246241    25.574497    -0.048694
C      3.064970     3.575632    26.937095     0.018520
C      2.907172     4.890310    27.282621    -0.151304
C      2.838935     5.859703    26.304560     0.097936
C      3.137471     1.826101    25.070141     0.588010
C      3.363506     2.523891     0.130965     0.597935
C     13.001954     0.770025     4.815072     0.070344
C     -0.028432     0.939055     5.522843    -0.071042
C     14.139234     0.937610     6.921666     0.043066
C     12.896755     0.785917     7.531909    -0.156513
C     11.765162     0.628444     6.760049     0.108328
C      1.262381     1.008401     4.759342     0.595233
C      1.167134     1.147092     7.754829     0.574143
C      4.105581    10.162020    10.716879     0.052277
C      4.030236    11.200759    11.641997    -0.048694
C      4.043030    10.871367    13.004595     0.018520
C      4.200828     9.556691    13.350121    -0.151304
C      4.269065     8.587297    12.372060     0.097936
C      3.970529    12.620899    11.137640     0.588010
C      3.744494    11.923109    14.063465     0.597934
C      8.322046    13.676975    18.747572     0.070344
C      7.136432    13.507945    19.455343    -0.071042
C      7.184766    13.509390    20.854166     0.043066
C      8.427245    13.661083    21.464409    -0.156513
C      9.558838    13.818556    20.692549     0.108328
C      5.845619    13.438599    18.691842     0.595233
C      5.940866    13.299908    21.687330     0.574143
C     11.213581    11.508480    17.148121     0.052277
C     11.138236    10.469741    16.223003    -0.048694
C     11.151030    10.799133    14.860404     0.018520
C     11.308828    12.113809    14.514878    -0.151304
C     11.377065    13.083203    15.492940     0.097936
C     11.078529     9.049601    16.727359     0.588010
C     10.852494     9.747391    13.801534     0.597935
C      1.214046     7.993525     9.117428     0.070344
C      0.028432     8.162555     8.409657    -0.071042
C      0.076766     8.161110     7.010834     0.043066
C      1.319245     8.009417     6.400590    -0.156513
C      2.450838     7.851944     7.172451     0.108328
C     12.953619     8.231901     9.173158     0.595233
C     13.048866     8.370592     6.177670     0.574143
C     10.110419     2.938520     3.215621     0.052276
C     10.185764     3.977259     2.290503    -0.048694
C     10.172970     3.647867     0.927904     0.018520
C     10.015172     2.333190     0.582378    -0.151304
C      9.946935     1.363797     1.560440     0.097936
C     10.245471     5.397399     2.794859     0.588010
C     10.471506     4.699609    27.734034     0.597935
C      5.893954     6.453475    23.049928     0.070344
C      7.079568     6.284445    22.342157    -0.071042
C      7.031234     6.285890    20.943334     0.043066
C      5.788755     6.437583    20.333090    -0.156513
C      4.657162     6.595055    21.104951     0.108328
C      8.370381     6.215099    23.105658     0.595233
C      8.275134     6.076408    20.110170     0.574143
C     11.213581    10.162020     3.215621     0.052277
C     11.138236    11.200759     2.290503    -0.048694
C     11.151030    10.871367     0.927904     0.018520
C     11.308828     9.556691     0.582378    -0.151304
C     11.377065     8.587297     1.560440     0.097936
C     11.078529    12.620899     2.794859     0.588010
C     10.852494    11.923109    27.734034     0.597935
C      1.214046    13.676975    23.049928     0.070344
C      0.028432    13.507945    22.342157    -0.071042
C      0.076766    13.509390    20.943334     0.043066
C      1.319245    13.661083    20.333090    -0.156513
C      2.450838    13.818556    21.104951     0.108328
C     12.953619    13.438599    23.105658     0.595233
C     13.048866    13.299908    20.110170     0.574143
C     10.110419     4.284980    17.148121     0.052277
C     10.185764     3.246241    16.223003    -0.048694
C     10.172970     3.575632    14.860404     0.018520
C     10.015172     4.890310    14.514878    -0.151304
C      9.946935     5.859703    15.492940     0.097936
C     10.245471     1.826101    16.727359     0.588010
C     10.471506     2.523891    13.801534     0.597935
C      5.893954     0.770025     9.117428     0.070344
C      7.079568     0.939055     8.409657    -0.071042
C      7.031234     0.937610     7.010834     0.043066
C      5.788755     0.785917     6.400590    -0.156513
C      4.657162     0.628444     7.172451     0.108328
C      8.370381     1.008401     9.173158     0.595233
C      8.275134     1.147092     6.177670     0.574143
C      3.002419     2.938520    10.716879     0.052276
C      3.077764     3.977259    11.641997    -0.048694
C      3.064970     3.647867    13.004595     0.018520
C      2.907172     2.333190    13.350121    -0.151304
C      2.838935     1.363797    12.372060     0.097936
C      3.137471     5.397399    11.137640     0.588010
C      3.363506     4.699609    14.063465     0.597935
C     13.001954     6.453475    18.747572     0.070344
C     -0.028432     6.284445    19.455343    -0.071042
C     14.139234     6.285890    20.854166     0.043066
C     12.896755     6.437583    21.464409    -0.156513
C     11.765162     6.595055    20.692549     0.108328
C      1.262381     6.215099    18.691842     0.595233
C      1.167134     6.076408    21.687330     0.574143
C      4.105581    11.508480    24.649379     0.052276
C      4.030236    10.469741    25.574497    -0.048694
C      4.043030    10.799133    26.937095     0.018520
C      4.200828    12.113809    27.282621    -0.151304
C      4.269065    13.083203    26.304560     0.097936
C      3.970529     9.049601    25.070141     0.588010
C      3.744494     9.747391     0.130965     0.597935
C      8.322046     7.993525     4.815072     0.070344
C      7.136432     8.162555     5.522843    -0.071042
C      7.184766     8.161110     6.921666     0.043066
C      8.427245     8.009417     7.531909    -0.156513
C      9.558838     7.851944     6.760049     0.108328
C      5.845619     8.231901     4.759342     0.595233
C      5.940866     8.370592     7.754829     0.574143
N      2.898642     5.569318    24.994905    -0.203670
N     11.809231     0.603885     5.411104    -0.210248
N      4.209358     8.877681    11.062405    -0.203671
N      9.514769    13.843115    19.343604    -0.210248
N     11.317358    12.792818    16.802595    -0.203671
N      2.406769     7.827385     8.521396    -0.210248
N     10.006642     1.654182     2.870095    -0.203670
N      4.701231     6.619615    22.453896    -0.210248
N     11.317358     8.877681     2.870095    -0.203671
N      2.406769    13.843115    22.453896    -0.210248
N     10.006642     5.569318    16.802595    -0.203670
N      4.701231     0.603885     8.521396    -0.210248
N      2.898642     1.654182    11.062405    -0.203671
N     11.809231     6.619615    19.343604    -0.210248
N      4.209358    12.792818    24.994905    -0.203671
N      9.514769     7.827385     5.411104    -0.210248
O      4.067198     1.580502    24.236977    -0.538664
O      2.294462     1.021403    25.455235    -0.570859
O      4.209358     1.675852    27.757441    -0.524281
O      2.693932     2.646690     1.191786    -0.517236
O      1.440081     0.144470     8.508020    -0.547848
O      1.772735     2.194499     7.706066    -0.539451
O      2.250393     0.385735     5.173416    -0.522910
O      1.253851     1.720638     3.709110    -0.500116
O      3.040802    12.866498    10.304477    -0.538664
O      4.813538    13.425597    11.522735    -0.570859
O      2.898642    12.771148    13.824941    -0.524281
O      4.414068    11.800310    15.124286    -0.517236
O      5.667919    14.302530    22.440520    -0.547848
O      5.335265    12.252501    21.638566    -0.539451
O      4.857607    14.061265    19.105916    -0.522910
O      5.854149    12.726362    17.641610    -0.500116
O     10.148802     8.804002    17.560523    -0.538664
O     11.921538     8.244903    16.342265    -0.570859
O     10.006642     8.899352    14.040059    -0.524281
O     11.522068     9.870190    12.740714    -0.517236
O     12.775919     7.367970     5.424480    -0.547848
O     12.443265     9.417999     6.226434    -0.539451
O     11.965607     7.609235     8.759084    -0.522911
O     12.962149     8.944138    10.223390    -0.500116
O     11.175198     5.642998     3.628023    -0.538664
O      9.402462     6.202097     2.409765    -0.570859
O     11.317358     5.547648     0.107559    -0.524281
O      9.801932     4.576810    26.673214    -0.517236
O      8.548081     7.079030    19.356980    -0.547848
O      8.880735     5.029001    20.158934    -0.539451
O      9.358393     6.837765    22.691584    -0.522910
O      8.361851     5.502862    24.155890    -0.500116
O     10.148802    12.866498     3.628023    -0.538664
O     11.921538    13.425597     2.409765    -0.570859
O     10.006642    12.771148     0.107559    -0.524281
O     11.522068    11.800310    26.673214    -0.517236
O     12.775919    14.302530    19.356980    -0.547848
O     12.443265    12.252501    20.158934    -0.539451
O     11.965607    14.061265    22.691584    -0.522910
O     12.962149    12.726362    24.155890    -0.500116
O     11.175198     1.580502    17.560523    -0.538664
O      9.402462     1.021403    16.342265    -0.570859
O     11.317358     1.675852    14.040059    -0.524281
O      9.801932     2.646690    12.740714    -0.517236
O      8.548081     0.144470     5.424480    -0.547848
O      8.880735     2.194499     6.226434    -0.539451
O      9.358393     0.385735     8.759084    -0.522910
O      8.361851     1.720638    10.223390    -0.500116
O      4.067198     5.642998    10.304477    -0.538664
O      2.294462     6.202097    11.522735    -0.570859
O      4.209358     5.547648    13.824941    -0.524281
O      2.693932     4.576810    15.124286    -0.517236
O      1.440081     7.079030    22.440520    -0.547848
O      1.772735     5.029001    21.638566    -0.539451
O      2.250393     6.837765    19.105916    -0.522910
O      1.253851     5.502862    17.641610    -0.500116
O      3.040802     8.804002    24.236977    -0.538664
O      4.813538     8.244903    25.455235    -0.570859
O      2.898642     8.899352    27.757441    -0.524281
O      4.414068     9.870190     1.191786    -0.517236
O      5.667919     7.367970     8.508020    -0.547848
O      5.335265     9.417999     7.706066    -0.539451
O      4.857607     7.609235     5.173416    -0.522910
O      5.854149     8.944138     3.709110    -0.500116

The following XYZ coordinates are in angstroms. Other properties are in atomic units.
The sperically averaged electron density of each atom fit to a function of the form exp(a - br)
eigen_1, eigen_2 and eigen_3 are the three eigenvalues of traceless quadrupole moment tensor
  atom number  atomic symbol              X              Y              Z     net charge C6 coefficient C8 coefficient C10 coefficient fluctuating dipole atomic polarizability isotropic forcefield polarizability              a              b squared Pearson coefficient          <r^3>          <r^4>         wp_QDO          m_QDO          q_QDO       dipole_x       dipole_y       dipole_z         dipole            Qxy            Qxz            Qyz     Q(x^2-y^2)  Q(3z^2 - R^2)        eigen_1        eigen_2        eigen_3 static polarizability      alpha(xx)      alpha(xy)      alpha(xz)      alpha(yy)      alpha(yz)      alpha(zz) atomic spin moment
            1             Zn       2.977826       1.445711       2.746096       0.907292      87.363381 0.18020595E+04  0.56960290E+05                                16.693015                           14.324969       0.061047       1.870113                    0.999856      46.449794     127.496121       0.453789       0.427021      -1.122342       0.020227      -0.006747       0.002466       0.021465       0.018209       0.140276       0.131459      -0.081921      -0.482198      -0.264761       0.056416       0.208345             19.334654      15.713884       1.534131      -6.922244      12.651090      -5.697986      29.638987          -0.000001
            2             Zn       3.029145       6.985558      23.546482       0.758656      97.692517 0.19970468E+04  0.64503534E+05                                17.291025                           14.578647       0.296451       1.944530                    0.996654      48.149911     131.840067       0.475153       0.399096      -1.146122      -0.068202       0.085917      -0.018344       0.111220      -0.024646       0.033957       0.017866      -0.025261      -0.000244      -0.054588       0.025226       0.029363             20.441040      20.245024       2.985145       1.847307      20.616912       1.479446      20.461184           0.000005
            3             Zn       4.130174      13.001289      16.678596       0.907292      87.363420 0.18020606E+04  0.56960333E+05                                16.693020                           14.324974       0.061047       1.870113                    0.999856      46.449801     127.496155       0.453788       0.427021      -1.122342      -0.020227       0.006747       0.002466       0.021464       0.018209      -0.140276      -0.131459      -0.081921      -0.482198      -0.264761       0.056416       0.208345             19.334660      15.713889       1.534132       6.922246      12.651094       5.697988      29.638997          -0.000002
            4             Zn       4.078855       7.461442       9.613982       0.758656      97.692517 0.19970466E+04  0.64503527E+05                                17.291025                           14.578647       0.296450       1.944530                    0.996654      48.149910     131.840069       0.475153       0.399096      -1.146122       0.068202      -0.085917      -0.018344       0.111220      -0.024646      -0.033957      -0.017866      -0.025261      -0.000244      -0.054588       0.025226       0.029363             20.441041      20.245024       2.985146      -1.847307      20.616910      -1.479442      20.461189           0.000005
            5             Zn      11.238174       8.669211      11.186404       0.907292      87.363405 0.18020602E+04  0.56960316E+05                                16.693018                           14.324972       0.061047       1.870113                    0.999856      46.449798     127.496141       0.453788       0.427021      -1.122342      -0.020227      -0.006747      -0.002466       0.021464      -0.018209       0.140276      -0.131459      -0.081921      -0.482198      -0.264761       0.056416       0.208345             19.334658      15.713887      -1.534132      -6.922246      12.651093       5.697987      29.638993          -0.000003
            6             Zn      11.186855      14.209058      18.251018       0.758656      97.692507 0.19970468E+04  0.64503533E+05                                17.291024                           14.578647       0.296450       1.944530                    0.996654      48.149910     131.840066       0.475153       0.399096      -1.146122       0.068202       0.085917       0.018344       0.111220       0.024646       0.033957      -0.017866      -0.025261      -0.000245      -0.054588       0.025226       0.029363             20.441038      20.245023      -2.985145       1.847305      20.616909      -1.479446      20.461182           0.000005
            7             Zn      10.085826       5.777789      25.118904       0.907292      87.363406 0.18020602E+04  0.56960316E+05                                16.693018                           14.324972       0.061047       1.870113                    0.999856      46.449797     127.496139       0.453788       0.427021      -1.122342       0.020227       0.006747      -0.002466       0.021465      -0.018209      -0.140276       0.131459      -0.081921      -0.482198      -0.264761       0.056416       0.208345             19.334658      15.713887      -1.534132       6.922246      12.651093      -5.697987      29.638994          -0.000001
            8             Zn      10.137145       0.237942       4.318518       0.758656      97.692507 0.19970466E+04  0.64503527E+05                                17.291024                           14.578647       0.296450       1.944530                    0.996654      48.149908     131.840061       0.475153       0.399096      -1.146122      -0.068202      -0.085917       0.018344       0.111220       0.024646      -0.033957       0.017866      -0.025261      -0.000244      -0.054588       0.025226       0.029363             20.441039      20.245024      -2.985145      -1.847305      20.616910       1.479447      20.461183           0.000005
            9             Zn      11.238174      13.001289      25.118904       0.907292      87.363412 0.18020603E+04  0.56960322E+05                                16.693019                           14.324973       0.061047       1.870113                    0.999856      46.449800     127.496148       0.453788       0.427021      -1.122342      -0.020227       0.006747      -0.002466       0.021464       0.018209       0.140276       0.131459      -0.081921      -0.482198      -0.264761       0.056416       0.208345             19.334659      15.713888       1.534132      -6.922247      12.651093      -5.697988      29.638995          -0.000001
           10             Zn      11.186855       7.461442       4.318518       0.758656      97.692501 0.19970463E+04  0.64503513E+05                                17.291023                           14.578645       0.296450       1.944530                    0.996654      48.149907     131.840054       0.475153       0.399096      -1.146122       0.068202      -0.085917       0.018344       0.111220      -0.024646       0.033957       0.017866      -0.025261      -0.000244      -0.054588       0.025226       0.029363             20.441037      20.245021       2.985144       1.847303      20.616907       1.479443      20.461185           0.000005
           11             Zn      10.085826       1.445711      11.186404       0.907292      87.363392 0.18020598E+04  0.56960299E+05                                16.693016                           14.324970       0.061047       1.870113                    0.999856      46.449797     127.496131       0.453789       0.427021      -1.122342       0.020227      -0.006747      -0.002466       0.021464       0.018209      -0.140276      -0.131459      -0.081921      -0.482198      -0.264761       0.056415       0.208345             19.334656      15.713885       1.534131       6.922245      12.651091       5.697987      29.638991          -0.000003
           12             Zn      10.137145       6.985558      18.251018       0.758656      97.692516 0.19970468E+04  0.64503534E+05                                17.291026                           14.578648       0.296450       1.944530                    0.996654      48.149909     131.840068       0.475153       0.399096      -1.146122      -0.068202       0.085917       0.018344       0.111220      -0.024646      -0.033957      -0.017866      -0.025261      -0.000244      -0.054588       0.025226       0.029363             20.441041      20.245026       2.985145      -1.847306      20.616912      -1.479448      20.461185           0.000005
           13             Zn       2.977826       5.777789      16.678596       0.907292      87.363410 0.18020603E+04  0.56960322E+05                                16.693019                           14.324973       0.061047       1.870113                    0.999856      46.449797     127.496142       0.453788       0.427021      -1.122342       0.020227       0.006747       0.002466       0.021465      -0.018209       0.140276      -0.131459      -0.081920      -0.482198      -0.264761       0.056416       0.208345             19.334659      15.713889      -1.534132      -6.922246      12.651094       5.697987      29.638996          -0.000002
           14             Zn       3.029145       0.237942       9.613982       0.758656      97.692510 0.19970467E+04  0.64503529E+05                                17.291025                           14.578647       0.296450       1.944530                    0.996654      48.149908     131.840062       0.475153       0.399096      -1.146122      -0.068202      -0.085917      -0.018344       0.111220       0.024646       0.033957      -0.017866      -0.025261      -0.000245      -0.054588       0.025226       0.029363             20.441040      20.245024      -2.985146       1.847307      20.616911      -1.479446      20.461184           0.000005
           15             Zn       4.130174       8.669211       2.746096       0.907292      87.363423 0.18020607E+04  0.56960336E+05                                16.693020                           14.324974       0.061047       1.870113                    0.999856      46.449803     127.496161       0.453788       0.427021      -1.122342      -0.020227      -0.006747       0.002466       0.021464      -0.018209      -0.140276       0.131459      -0.081921      -0.482198      -0.264761       0.056416       0.208345             19.334660      15.713889      -1.534131       6.922246      12.651095      -5.697988      29.638997          -0.000001
           16             Zn       4.078855      14.209058      23.546482       0.758656      97.692507 0.19970467E+04  0.64503530E+05                                17.291024                           14.578647       0.296450       1.944530                    0.996654      48.149909     131.840063       0.475153       0.399096      -1.146122       0.068202       0.085917      -0.018344       0.111220       0.024646      -0.033957       0.017866      -0.025261      -0.000244      -0.054588       0.025226       0.029363             20.441038      20.245023      -2.985146      -1.847306      20.616911       1.479446      20.461181           0.000005
           17              H       3.026586       4.071165      23.743766       0.111816       1.142970 0.84533281E+01  0.84150537E+02                                 1.799407                            1.693840      -1.281121       2.275197                    0.994821       3.605797      10.169255       0.483425       1.272765      -0.709805       0.001076      -0.017763      -0.045377       0.048742       0.003949      -0.003728       0.012154      -0.010914       0.028024      -0.014485      -0.003486       0.017970              1.840718       1.412835      -0.012800       0.031646       1.687509       0.070968       2.421811           0.000000
           18              H       2.843200       5.131574       0.314875       0.131744       1.159592 0.84113626E+01  0.82708500E+02                                 1.761209                            1.651346      -0.925838       2.453463                    0.998840       3.267524       8.833615       0.512367       1.215741      -0.725974      -0.007319       0.007666       0.034286       0.035887      -0.005429      -0.002878       0.002871      -0.013542       0.028255      -0.013528       0.002168       0.011360              1.805398       1.368722      -0.021147      -0.083515       1.657893       0.212062       2.389579           0.000002
           19              H       2.749374       6.749638      26.560918       0.105648       1.197066 0.81970622E+01  0.81187267E+02                                 1.877750                            1.679941      -1.188762       2.316595                    0.995206       3.643698      10.338648       0.478978       1.291103      -0.705412      -0.005085       0.046902       0.016180       0.049874      -0.006719      -0.001789       0.001072      -0.019971       0.009884      -0.013798       0.003083       0.010714              2.014324       1.407097      -0.015210      -0.043598       3.002719       0.315755       1.633155           0.000002
           20              H      13.036072       0.771470       3.884381       0.110335       1.166390 0.86403980E+01  0.86466624E+02                                 1.826314                            1.714337      -1.275917       2.279808                    0.994961       3.601119      10.175861       0.479845       1.275528      -0.709569       0.004907       0.001467      -0.049664       0.049927      -0.004308      -0.005077      -0.005070       0.007262       0.046143      -0.014850      -0.002335       0.017185              1.871833       1.678869       0.054765       0.103208       1.463372       0.052254       2.473259           0.000002
           21              H      12.829940       0.790251       8.459814       0.127418       1.166646 0.86305749E+01  0.85755325E+02                                 1.792096                            1.691414      -1.002367       2.415037                    0.997946       3.368103       9.274091       0.495899       1.243058      -0.719058       0.002160      -0.002890       0.034604       0.034791       0.006197       0.002901       0.000946       0.013275       0.031335      -0.014305       0.002666       0.011639              1.820667       1.660240       0.010460      -0.050201       1.378072       0.013713       2.423689          -0.000003
           22              H      10.943477       0.534539       7.183597       0.104137       1.156499 0.77667746E+01  0.76418848E+02                                 1.878291                            1.664578      -1.301638       2.262819                    0.993949       3.772291      10.910391       0.465316       1.337823      -0.694383      -0.040085      -0.006634       0.023974       0.047176       0.004094      -0.002003      -0.001231       0.011045       0.004464      -0.007652       0.000580       0.007071              2.035608       2.920070       0.070792      -0.580317       1.375716      -0.033693       1.811039          -0.000003
           23              H       4.081414      10.375835       9.811267       0.111816       1.142969 0.84533214E+01  0.84150458E+02                                 1.799406                            1.693839      -1.281121       2.275197                    0.994821       3.605797      10.169256       0.483425       1.272765      -0.709805      -0.001076       0.017763      -0.045377       0.048742       0.003949       0.003728      -0.012154      -0.010914       0.028024      -0.014485      -0.003486       0.017970              1.840718       1.412834      -0.012800      -0.031646       1.687509      -0.070968       2.421810          -0.000000
           24              H       4.264800       9.315426      14.247374       0.131744       1.159592 0.84113618E+01  0.82708491E+02                                 1.761209                            1.651346      -0.925839       2.453463                    0.998840       3.267525       8.833618       0.512367       1.215741      -0.725974       0.007319      -0.007666       0.034286       0.035887      -0.005429       0.002878      -0.002871      -0.013542       0.028255      -0.013528       0.002168       0.011360              1.805398       1.368722      -0.021147       0.083515       1.657894      -0.212063       2.389579           0.000001
           25              H       4.358626       7.697362      12.628418       0.105648       1.197066 0.81970656E+01  0.81187306E+02                                 1.877750                            1.679941      -1.188763       2.316595                    0.995206       3.643699      10.338650       0.478978       1.291103      -0.705412       0.005085      -0.046902       0.016180       0.049874      -0.006719       0.001789      -0.001072      -0.019971       0.009884      -0.013798       0.003083       0.010714              2.014324       1.407097      -0.015210       0.043598       3.002718      -0.315755       1.633155           0.000002
           26              H       8.287928      13.675530      17.816881       0.110335       1.166390 0.86403983E+01  0.86466626E+02                                 1.826314                            1.714337      -1.275917       2.279808                    0.994961       3.601119      10.175860       0.479845       1.275528      -0.709569      -0.004907      -0.001467      -0.049664       0.049927      -0.004308       0.005077       0.005070       0.007262       0.046143      -0.014850      -0.002335       0.017185              1.871833       1.678869       0.054765      -0.103208       1.463372      -0.052254       2.473259           0.000002
           27              H       8.494060      13.656749      22.392314       0.127418       1.166646 0.86305750E+01  0.85755329E+02                                 1.792096                            1.691415      -1.002367       2.415037                    0.997946       3.368103       9.274092       0.495899       1.243059      -0.719058      -0.002160       0.002890       0.034604       0.034791       0.006197      -0.002901      -0.000946       0.013275       0.031335      -0.014305       0.002666       0.011639              1.820667       1.660240       0.010460       0.050201       1.378072      -0.013713       2.423689          -0.000003
           28              H      10.380523      13.912461      21.116097       0.104138       1.156499 0.77667746E+01  0.76418854E+02                                 1.878291                            1.664578      -1.301638       2.262819                    0.993949       3.772291      10.910394       0.465315       1.337824      -0.694383       0.040085       0.006634       0.023974       0.047176       0.004094       0.002003       0.001230       0.011045       0.004464      -0.007652       0.000580       0.007071              2.035609       2.920071       0.070792       0.580317       1.375716       0.033693       1.811040          -0.000003
           29              H      11.189414      11.294665      18.053733       0.111816       1.142969 0.84533200E+01  0.84150443E+02                                 1.799406                            1.693839      -1.281121       2.275197                    0.994821       3.605797      10.169257       0.483425       1.272765      -0.709805      -0.001076      -0.017763       0.045377       0.048742      -0.003949      -0.003728      -0.012154      -0.010914       0.028024      -0.014485      -0.003486       0.017970              1.840718       1.412834       0.012800       0.031646       1.687509      -0.070968       2.421810           0.000000
           30              H      11.372800      12.355074      13.617625       0.131744       1.159592 0.84113593E+01  0.82708464E+02                                 1.761209                            1.651346      -0.925838       2.453463                    0.998840       3.267524       8.833616       0.512367       1.215741      -0.725974       0.007319       0.007666      -0.034286       0.035887       0.005429      -0.002878      -0.002871      -0.013542       0.028255      -0.013528       0.002168       0.011360              1.805398       1.368722       0.021147      -0.083515       1.657894      -0.212064       2.389579           0.000001
           31              H      11.466626      13.973138      15.236582       0.105648       1.197067 0.81970666E+01  0.81187318E+02                                 1.877750                            1.679941      -1.188763       2.316595                    0.995206       3.643699      10.338650       0.478978       1.291103      -0.705412       0.005085       0.046902      -0.016180       0.049874       0.006719      -0.001789      -0.001072      -0.019971       0.009884      -0.013798       0.003083       0.010714              2.014324       1.407097       0.015210      -0.043598       3.002718      -0.315755       1.633155           0.000002
           32              H       1.179928       7.994970      10.048119       0.110335       1.166390 0.86403979E+01  0.86466624E+02                                 1.826314                            1.714337      -1.275917       2.279808                    0.994961       3.601119      10.175861       0.479845       1.275528      -0.709569      -0.004907       0.001467       0.049664       0.049927       0.004308      -0.005077       0.005070       0.007262       0.046143      -0.014850      -0.002335       0.017185              1.871833       1.678869      -0.054765       0.103208       1.463372      -0.052254       2.473259           0.000001
           33              H       1.386060       8.013751       5.472686       0.127418       1.166645 0.86305668E+01  0.85755226E+02                                 1.792095                            1.691413      -1.002367       2.415037                    0.997946       3.368103       9.274090       0.495899       1.243058      -0.719058      -0.002160      -0.002891      -0.034604       0.034791      -0.006197       0.002901      -0.000946       0.013275       0.031335      -0.014305       0.002666       0.011639              1.820666       1.660239      -0.010460      -0.050201       1.378071      -0.013713       2.423688          -0.000003
           34              H       3.272523       7.758039       6.748903       0.104138       1.156499 0.77667747E+01  0.76418851E+02                                 1.878291                            1.664578      -1.301638       2.262819                    0.993949       3.772291      10.910392       0.465316       1.337823      -0.694383       0.040085      -0.006634      -0.023974       0.047176      -0.004094      -0.002003       0.001231       0.011045       0.004464      -0.007652       0.000580       0.007071              2.035608       2.920069      -0.070792      -0.580317       1.375716       0.033692       1.811039          -0.000003
           35              H      10.134586       3.152335       4.121233       0.111816       1.142969 0.84533204E+01  0.84150445E+02                                 1.799406                            1.693839      -1.281121       2.275197                    0.994821       3.605797      10.169256       0.483425       1.272765      -0.709805       0.001076       0.017763       0.045377       0.048742      -0.003949       0.003728       0.012154      -0.010914       0.028024      -0.014485      -0.003486       0.017970              1.840718       1.412834       0.012800      -0.031646       1.687509       0.070968       2.421810           0.000000
           36              H       9.951200       2.091926      27.550125       0.131744       1.159592 0.84113596E+01  0.82708465E+02                                 1.761208                            1.651345      -0.925838       2.453463                    0.998840       3.267525       8.833618       0.512367       1.215741      -0.725974      -0.007319      -0.007666      -0.034286       0.035887       0.005429       0.002878       0.002871      -0.013542       0.028255      -0.013528       0.002168       0.011360              1.805398       1.368722       0.021147       0.083515       1.657893       0.212063       2.389579           0.000002
           37              H       9.857374       0.473862       1.304082       0.105648       1.197066 0.81970660E+01  0.81187309E+02                                 1.877750                            1.679941      -1.188762       2.316595                    0.995206       3.643699      10.338649       0.478978       1.291102      -0.705412      -0.005085      -0.046902      -0.016180       0.049874       0.006719       0.001789       0.001072      -0.019971       0.009884      -0.013798       0.003083       0.010714              2.014323       1.407097       0.015210       0.043598       3.002718       0.315755       1.633155           0.000002
           38              H       5.928072       6.452030      23.980619       0.110335       1.166390 0.86403983E+01  0.86466625E+02                                 1.826314                            1.714337      -1.275917       2.279808                    0.994961       3.601119      10.175860       0.479845       1.275528      -0.709569       0.004907      -0.001467       0.049664       0.049927       0.004308       0.005077      -0.005070       0.007262       0.046143      -0.014850      -0.002335       0.017185              1.871833       1.678869      -0.054765      -0.103208       1.463372       0.052254       2.473259           0.000002
           39              H       5.721940       6.433249      19.405186       0.127418       1.166646 0.86305695E+01  0.85755259E+02                                 1.792095                            1.691414      -1.002367       2.415037                    0.997946       3.368104       9.274093       0.495899       1.243058      -0.719058       0.002160       0.002890      -0.034604       0.034791      -0.006197      -0.002901       0.000946       0.013275       0.031335      -0.014305       0.002666       0.011639              1.820666       1.660239      -0.010460       0.050201       1.378072       0.013713       2.423688          -0.000003
           40              H       3.835477       6.688961      20.681403       0.104137       1.156499 0.77667743E+01  0.76418847E+02                                 1.878291                            1.664578      -1.301638       2.262819                    0.993949       3.772291      10.910392       0.465315       1.337824      -0.694383      -0.040085       0.006634      -0.023974       0.047176      -0.004094       0.002003      -0.001230       0.011045       0.004464      -0.007652       0.000580       0.007071              2.035608       2.920069      -0.070793       0.580317       1.375716      -0.033693       1.811039          -0.000003
           41              H      11.189414      10.375835       4.121233       0.111816       1.142969 0.84533200E+01  0.84150441E+02                                 1.799406                            1.693839      -1.281121       2.275197                    0.994821       3.605797      10.169256       0.483425       1.272765      -0.709805      -0.001076       0.017763       0.045377       0.048742       0.003949      -0.003728       0.012154      -0.010914       0.028024      -0.014485      -0.003486       0.017970              1.840717       1.412834      -0.012800       0.031646       1.687509       0.070968       2.421809           0.000000
           42              H      11.372800       9.315426      27.550125       0.131744       1.159592 0.84113616E+01  0.82708489E+02                                 1.761208                            1.651346      -0.925838       2.453463                    0.998840       3.267525       8.833618       0.512367       1.215741      -0.725974       0.007319      -0.007666      -0.034286       0.035887      -0.005429      -0.002878       0.002871      -0.013542       0.028255      -0.013528       0.002168       0.011360              1.805398       1.368722      -0.021147      -0.083515       1.657894       0.212064       2.389578           0.000002
           43              H      11.466626       7.697362       1.304082       0.105648       1.197066 0.81970617E+01  0.81187262E+02                                 1.877750                            1.679941      -1.188762       2.316595                    0.995206       3.643698      10.338648       0.478978       1.291103      -0.705412       0.005085      -0.046902      -0.016180       0.049874      -0.006719      -0.001789       0.001072      -0.019971       0.009884      -0.013798       0.003083       0.010714              2.014323       1.407097      -0.015210      -0.043598       3.002717       0.315755       1.633155           0.000002
           44              H       1.179928      13.675530      23.980619       0.110336       1.166390 0.86403938E+01  0.86466575E+02                                 1.826314                            1.714337      -1.275917       2.279808                    0.994961       3.601118      10.175859       0.479845       1.275528      -0.709569      -0.004907      -0.001467       0.049664       0.049927      -0.004308      -0.005077      -0.005070       0.007262       0.046143      -0.014850      -0.002335       0.017185              1.871833       1.678869       0.054765       0.103208       1.463372       0.052254       2.473258           0.000002
           45              H       1.386060      13.656749      19.405186       0.127418       1.166645 0.86305654E+01  0.85755209E+02                                 1.792095                            1.691413      -1.002367       2.415037                    0.997946       3.368103       9.274090       0.495899       1.243058      -0.719058      -0.002160       0.002890      -0.034604       0.034791       0.006197       0.002901       0.000946       0.013275       0.031335      -0.014305       0.002666       0.011639              1.820666       1.660239       0.010460      -0.050201       1.378071       0.013713       2.423687          -0.000003
           46              H       3.272523      13.912461      20.681403       0.104138       1.156498 0.77667700E+01  0.76418798E+02                                 1.878291                            1.664578      -1.301638       2.262819                    0.993949       3.772290      10.910391       0.465315       1.337824      -0.694383       0.040085       0.006634      -0.023974       0.047176       0.004094      -0.002003      -0.001231       0.011045       0.004464      -0.007652       0.000580       0.007071              2.035608       2.920069       0.070792      -0.580317       1.375716      -0.033692       1.811039          -0.000003
           47              H      10.134586       4.071165      18.053733       0.111816       1.142969 0.84533194E+01  0.84150432E+02                                 1.799406                            1.693839      -1.281120       2.275197                    0.994821       3.605797      10.169255       0.483425       1.272765      -0.709805       0.001076      -0.017763       0.045377       0.048742       0.003949       0.003728      -0.012154      -0.010914       0.028024      -0.014485      -0.003486       0.017970              1.840717       1.412834      -0.012800      -0.031646       1.687509      -0.070968       2.421810          -0.000000
           48              H       9.951200       5.131574      13.617625       0.131744       1.159592 0.84113557E+01  0.82708420E+02                                 1.761208                            1.651345      -0.925838       2.453463                    0.998840       3.267524       8.833616       0.512367       1.215741      -0.725974      -0.007319       0.007666      -0.034286       0.035887      -0.005429       0.002878      -0.002871      -0.013542       0.028255      -0.013528       0.002168       0.011360              1.805398       1.368722      -0.021147       0.083515       1.657893      -0.212062       2.389578           0.000001
           49              H       9.857374       6.749638      15.236582       0.105648       1.197066 0.81970624E+01  0.81187267E+02                                 1.877750                            1.679941      -1.188762       2.316595                    0.995206       3.643698      10.338647       0.478978       1.291103      -0.705412      -0.005085       0.046902      -0.016180       0.049874      -0.006719       0.001789      -0.001072      -0.019971       0.009884      -0.013798       0.003083       0.010714              2.014323       1.407097      -0.015210       0.043598       3.002718      -0.315755       1.633155           0.000002
           50              H       5.928072       0.771470      10.048119       0.110335       1.166390 0.86403990E+01  0.86466639E+02                                 1.826315                            1.714338      -1.275918       2.279808                    0.994961       3.601119      10.175862       0.479845       1.275528      -0.709569       0.004907       0.001467       0.049664       0.049927      -0.004308       0.005077       0.005070       0.007262       0.046143      -0.014850      -0.002335       0.017185              1.871834       1.678869       0.054765      -0.103208       1.463373      -0.052254       2.473259           0.000001
           51              H       5.721940       0.790251       5.472686       0.127418       1.166646 0.86305693E+01  0.85755254E+02                                 1.792095                            1.691413      -1.002367       2.415037                    0.997946       3.368104       9.274092       0.495899       1.243058      -0.719058       0.002160      -0.002890      -0.034604       0.034791       0.006197      -0.002901      -0.000946       0.013275       0.031335      -0.014305       0.002666       0.011639              1.820666       1.660239       0.010460       0.050201       1.378071      -0.013713       2.423687          -0.000003
           52              H       3.835477       0.534539       6.748903       0.104138       1.156499 0.77667747E+01  0.76418851E+02                                 1.878291                            1.664578      -1.301638       2.262819                    0.993949       3.772291      10.910392       0.465316       1.337823      -0.694383      -0.040085      -0.006634      -0.023974       0.047176       0.004094       0.002003       0.001230       0.011045       0.004464      -0.007652       0.000580       0.007071              2.035608       2.920069       0.070792       0.580317       1.375716       0.033692       1.811039          -0.000003
           53              H       3.026586       3.152335       9.811267       0.111816       1.142969 0.84533204E+01  0.84150445E+02                                 1.799406                            1.693839      -1.281121       2.275197                    0.994821       3.605797      10.169256       0.483425       1.272765      -0.709805       0.001076       0.017763      -0.045377       0.048742      -0.003949      -0.003728      -0.012154      -0.010914       0.028024      -0.014485      -0.003486       0.017970              1.840718       1.412834       0.012800       0.031646       1.687509      -0.070968       2.421810          -0.000000
           54              H       2.843200       2.091926      14.247374       0.131744       1.159592 0.84113595E+01  0.82708461E+02                                 1.761208                            1.651345      -0.925839       2.453463                    0.998840       3.267525       8.833617       0.512367       1.215740      -0.725974      -0.007319      -0.007666       0.034286       0.035887       0.005429      -0.002878      -0.002871      -0.013542       0.028255      -0.013528       0.002168       0.011360              1.805398       1.368722       0.021147      -0.083515       1.657893      -0.212062       2.389579           0.000001
           55              H       2.749374       0.473862      12.628418       0.105648       1.197067 0.81970662E+01  0.81187312E+02                                 1.877750                            1.679941      -1.188763       2.316595                    0.995206       3.643699      10.338649       0.478978       1.291102      -0.705412      -0.005085      -0.046902       0.016180       0.049874       0.006719      -0.001789      -0.001072      -0.019971       0.009884      -0.013798       0.003083       0.010714              2.014324       1.407097       0.015210      -0.043598       3.002719      -0.315755       1.633155           0.000002
           56              H      13.036072       6.452030      17.816881       0.110335       1.166390 0.86403989E+01  0.86466638E+02                                 1.826315                            1.714338      -1.275918       2.279808                    0.994961       3.601119      10.175862       0.479845       1.275528      -0.709569       0.004907      -0.001467      -0.049664       0.049927       0.004308      -0.005077       0.005070       0.007262       0.046143      -0.014850      -0.002335       0.017185              1.871834       1.678869      -0.054765       0.103208       1.463373      -0.052254       2.473259           0.000002
           57              H      12.829940       6.433249      22.392314       0.127418       1.166647 0.86305791E+01  0.85755379E+02                                 1.792097                            1.691415      -1.002367       2.415037                    0.997946       3.368104       9.274095       0.495899       1.243059      -0.719058       0.002160       0.002891       0.034604       0.034791      -0.006197       0.002901      -0.000946       0.013275       0.031335      -0.014305       0.002666       0.011639              1.820668       1.660240      -0.010460      -0.050201       1.378072      -0.013713       2.423690          -0.000003
           58              H      10.943477       6.688961      21.116097       0.104137       1.156499 0.77667738E+01  0.76418842E+02                                 1.878291                            1.664578      -1.301638       2.262819                    0.993949       3.772291      10.910393       0.465315       1.337824      -0.694383      -0.040085       0.006634       0.023974       0.047176      -0.004094      -0.002003       0.001230       0.011045       0.004464      -0.007652       0.000580       0.007071              2.035609       2.920070      -0.070793      -0.580317       1.375716       0.033693       1.811039          -0.000003
           59              H       4.081414      11.294665      23.743766       0.111815       1.142970 0.84533275E+01  0.84150530E+02                                 1.799407                            1.693840      -1.281120       2.275197                    0.994821       3.605797      10.169255       0.483425       1.272765      -0.709805      -0.001076      -0.017763      -0.045377       0.048742      -0.003949       0.003728       0.012154      -0.010914       0.028024      -0.014485      -0.003486       0.017970              1.840718       1.412835       0.012800      -0.031646       1.687509       0.070968       2.421811           0.000000
           60              H       4.264800      12.355074       0.314875       0.131744       1.159593 0.84113695E+01  0.82708589E+02                                 1.761210                            1.651347      -0.925838       2.453463                    0.998840       3.267525       8.833620       0.512367       1.215741      -0.725974       0.007319       0.007666       0.034286       0.035887       0.005429       0.002878       0.002871      -0.013542       0.028255      -0.013528       0.002168       0.011360              1.805399       1.368723       0.021147       0.083515       1.657895       0.212064       2.389581           0.000002
           61              H       4.358626      13.973138      26.560918       0.105648       1.197067 0.81970660E+01  0.81187309E+02                                 1.877750                            1.679941      -1.188762       2.316595                    0.995206       3.643699      10.338649       0.478978       1.291102      -0.705412       0.005085       0.046902       0.016180       0.049874       0.006719       0.001789       0.001072      -0.019971       0.009884      -0.013798       0.003083       0.010714              2.014323       1.407097       0.015210       0.043598       3.002718       0.315755       1.633155           0.000002
           62              H       8.287928       7.994970       3.884381       0.110336       1.166390 0.86403988E+01  0.86466631E+02                                 1.826314                            1.714337      -1.275917       2.279808                    0.994961       3.601119      10.175860       0.479846       1.275528      -0.709569      -0.004907       0.001467      -0.049664       0.049927       0.004308       0.005077      -0.005070       0.007262       0.046143      -0.014850      -0.002335       0.017185              1.871833       1.678869      -0.054765      -0.103208       1.463372       0.052254       2.473258           0.000002
           63              H       8.494060       8.013751       8.459814       0.127418       1.166646 0.86305774E+01  0.85755354E+02                                 1.792096                            1.691414      -1.002367       2.415037                    0.997946       3.368104       9.274093       0.495899       1.243058      -0.719058      -0.002160      -0.002890       0.034604       0.034791      -0.006197      -0.002901       0.000946       0.013275       0.031335      -0.014305       0.002666       0.011639              1.820667       1.660240      -0.010460       0.050201       1.378072       0.013713       2.423689          -0.000003
           64              H      10.380523       7.758039       7.183597       0.104138       1.156499 0.77667749E+01  0.76418853E+02                                 1.878291                            1.664578      -1.301638       2.262819                    0.993949       3.772291      10.910392       0.465316       1.337823      -0.694383       0.040085      -0.006634       0.023974       0.047176      -0.004094       0.002003      -0.001230       0.011045       0.004464      -0.007652       0.000580       0.007071              2.035608       2.920070      -0.070792       0.580317       1.375716      -0.033693       1.811039          -0.000003
           65              C       3.002419       4.284980      24.649379       0.052277      29.089649 0.35068772E+03  0.78553520E+04                                 8.399253                            6.376142       0.051538       2.027830                    0.999379      26.795301      76.516945       0.628976       0.434737      -1.047193      -0.004209       0.036490       0.028739       0.046639       0.009407       0.001287       0.034809       0.108471      -0.055420      -0.069358       0.004824       0.064534              9.858137       4.418472      -0.270392       0.066136      15.168180      -1.647817       9.987758           0.000006
           66              C       3.077764       3.246241      25.574497      -0.048694      40.712419 0.45817007E+03  0.10827747E+05                                10.255645                            7.125704      -0.061756       1.985344                    0.999020      27.467217      77.149149       0.623641       0.415585      -1.073195      -0.000368       0.019128       0.014795       0.024185       0.005578      -0.008191      -0.004737       0.086706      -0.049243      -0.036424      -0.016533       0.052956             12.980428       5.067667      -0.511852      -0.049164      20.287701       1.098439      13.585916           0.000007
           67              C       3.064970       3.575632      26.937095       0.018520      36.591065 0.42689681E+03  0.99201247E+04                                 9.597900                            6.902525      -0.006106       2.012386                    0.999101      26.707432      74.586801       0.629778       0.418528      -1.070419      -0.006385       0.018544      -0.013394       0.023750       0.010229      -0.026029       0.001723       0.077574      -0.059120      -0.034118      -0.024266       0.058384             11.704623       4.891515      -1.198903       0.418973      15.662193      -2.171704      14.560160           0.000005
           68              C       2.907172       4.890310      27.282621      -0.151304      32.611499 0.40443557E+03  0.93370893E+04                                 8.847276                            6.693444       0.231935       2.054775                    0.999770      28.789930      81.992201       0.638650       0.415414      -1.064947      -0.002792      -0.010006      -0.009781       0.014268      -0.002493      -0.012446       0.006418       0.034589       0.009443      -0.020626      -0.003462       0.024088             10.265660       4.603538      -0.637963      -0.286723      14.988198      -1.658155      11.205245           0.000011
           69              C       2.838935       5.859703      26.304560       0.097936      27.527565 0.32668747E+03  0.71711222E+04                                 8.061787                            6.105718       0.120073       2.061053                    0.999569      25.730036      72.139397       0.652047       0.427930      -1.053983       0.011107      -0.031890      -0.038758       0.051406      -0.004953      -0.001350       0.025336       0.046528      -0.081582      -0.045278       0.007588       0.037690              9.360231       4.206524      -0.153829      -0.319326      13.091990      -0.933609      10.782179           0.000009
           70              C       3.137471       1.826101      25.070141       0.588010      23.874447 0.26483695E+03  0.55679440E+04                                 7.728115                            5.817523      -0.235611       1.975344                    0.999066      22.799730      64.494434       0.607940       0.479213      -1.015066       0.018218      -0.034470      -0.022859       0.045195      -0.034034       0.076976      -0.039071       0.024130       0.161028      -0.068472      -0.051789       0.120261              9.258993       6.515489       0.203550      -1.856413      14.082651       2.978948       7.178839           0.000003
           71              C       3.363506       2.523891       0.130965       0.597935      24.508034 0.26112917E+03  0.54688638E+04                                 7.833039                            5.784676      -0.294033       1.956211                    0.999071      22.642078      63.856028       0.608598       0.480545      -1.014698      -0.017701      -0.019097       0.038658       0.046609       0.084608       0.023840       0.064794       0.032898      -0.119212      -0.096912      -0.031144       0.128055              9.243476       6.418547      -1.987266      -1.932982       9.061523      -2.386009      12.250357           0.000005
           72              C      13.001954       0.770025       4.815072       0.070344      28.541798 0.34514058E+03  0.76867154E+04                                 8.238138                            6.282453       0.135424       2.054328                    0.999669      26.472744      74.943723       0.641309       0.428839      -1.052638      -0.036366      -0.007699       0.037919       0.053100      -0.020005      -0.022217      -0.010283      -0.122392      -0.019484      -0.069929       0.001670       0.068260              9.615727      14.701511       1.250317       1.168003       4.559981       0.292063       9.585690           0.000004
           73              C      -0.028432       0.939055       5.522843      -0.071042      38.729720 0.45067517E+03  0.10603145E+05                                 9.895381                            7.058053       0.122401       2.050279                    0.999130      27.355040      76.576429       0.628055       0.414512      -1.074258      -0.005524       0.001076       0.013635       0.014751      -0.005298       0.002050      -0.017158      -0.042352      -0.047712      -0.021704      -0.013876       0.035580             12.107897      17.884890       1.334026      -0.271011       5.021217       0.098065      13.417584          -0.000003
           74              C      14.139234       0.937610       6.921666       0.043066      38.636890 0.43705547E+03  0.10227630E+05                                10.019601                            7.021351      -0.159917       1.960795                    0.998966      26.817240      75.434368       0.618773       0.422996      -1.066375      -0.033159      -0.008998      -0.015061       0.037514      -0.015565      -0.009704      -0.010211      -0.118508      -0.084458      -0.052273      -0.023831       0.076105             12.689000      18.880284       1.529358       3.776988       5.212381       0.428431      13.974336          -0.000003
           75              C      12.896755       0.785917       7.531909      -0.156513      33.519522 0.41993841E+03  0.97978176E+04                                 9.068063                            6.853580       0.169640       2.035497                    0.999412      29.143462      83.750807       0.625867       0.419450      -1.061160       0.017125      -0.008651      -0.007170       0.020482       0.002693       0.002927      -0.005533      -0.034052       0.011321      -0.019622       0.002179       0.017443             10.651166      16.733492       1.162166       1.316471       4.771662       0.233777      10.448344          -0.000009
           76              C      11.765162       0.628444       6.760049       0.108328      27.823650 0.32762724E+03  0.71991217E+04                                 8.144008                            6.120986       0.092180       2.054815                    0.999327      25.651846      72.029031       0.649999       0.428839      -1.053102       0.022162      -0.001204      -0.047864       0.052759      -0.002482      -0.025472      -0.009552      -0.084219      -0.074466      -0.053484      -0.002175       0.055658              9.573195      13.993048       0.758535       0.574119       4.272965       0.274829      10.453573          -0.000005
           77              C       1.262381       1.008401       4.759342       0.595233      24.575918 0.26630831E+03  0.55949362E+04                                 7.810205                            5.812820      -0.210419       1.979279                    0.999376      22.630779      63.558709       0.612739       0.475795      -1.019011       0.016936       0.019276      -0.022051       0.033832       0.043079       0.056882       0.063074      -0.126967       0.013940      -0.097903      -0.028037       0.125940              9.142147      11.891827      -0.568798      -1.975313       5.609806      -2.486775       9.924809          -0.000001
           78              C       1.167134       1.147092       7.754829       0.574143      24.226604 0.26422533E+03  0.55486958E+04                                 7.800762                            5.808682      -0.199103       1.990672                    0.999031      22.738509      64.164077       0.609085       0.478864      -1.015833       0.036254      -0.015956       0.033011       0.051562      -0.039723      -0.078288       0.044957       0.052020       0.120312      -0.067774      -0.056478       0.124252              9.464219      11.896330       1.053393       4.977909       7.687593      -0.889328       8.808735          -0.000002
           79              C       4.105581      10.162020      10.716879       0.052277      29.089627 0.35068761E+03  0.78553491E+04                                 8.399250                            6.376141       0.051538       2.027830                    0.999379      26.795299      76.516940       0.628976       0.434737      -1.047193       0.004209      -0.036490       0.028739       0.046639       0.009407      -0.001287      -0.034809       0.108471      -0.055420      -0.069358       0.004824       0.064534              9.858131       4.418471      -0.270392      -0.066136      15.168169       1.647816       9.987752           0.000006
           80              C       4.030236      11.200759      11.641997      -0.048694      40.712418 0.45817016E+03  0.10827750E+05                                10.255645                            7.125704      -0.061756       1.985345                    0.999020      27.467215      77.149139       0.623641       0.415585      -1.073195       0.000368      -0.019128       0.014795       0.024185       0.005578       0.008191       0.004737       0.086706      -0.049243      -0.036424      -0.016533       0.052956             12.980427       5.067667      -0.511853       0.049165      20.287696      -1.098450      13.585918           0.000006
           81              C       4.043030      10.871367      13.004595       0.018520      36.591052 0.42689645E+03  0.99201147E+04                                 9.597898                            6.902523      -0.006106       2.012386                    0.999101      26.707432      74.586803       0.629778       0.418528      -1.070419       0.006385      -0.018544      -0.013394       0.023750       0.010229       0.026029      -0.001723       0.077574      -0.059120      -0.034118      -0.024266       0.058384             11.704620       4.891513      -1.198904      -0.418971      15.662201       2.171692      14.560145           0.000005
           82              C       4.200828       9.556691      13.350121      -0.151304      32.611477 0.40443496E+03  0.93370722E+04                                 8.847272                            6.693439       0.231935       2.054775                    0.999770      28.789930      81.992205       0.638650       0.415414      -1.064947       0.002791       0.010006      -0.009781       0.014268      -0.002493       0.012446      -0.006418       0.034589       0.009443      -0.020626      -0.003462       0.024088             10.265657       4.603536      -0.637965       0.286723      14.988203       1.658145      11.205233           0.000010
           83              C       4.269065       8.587297      12.372060       0.097936      27.527572 0.32668763E+03  0.71711265E+04                                 8.061789                            6.105719       0.120073       2.061053                    0.999569      25.730039      72.139406       0.652047       0.427930      -1.053983      -0.011107       0.031890      -0.038758       0.051406      -0.004953       0.001350      -0.025336       0.046527      -0.081581      -0.045278       0.007588       0.037690              9.360233       4.206524      -0.153829       0.319326      13.091995       0.933615      10.782180           0.000008
           84              C       3.970529      12.620899      11.137640       0.588010      23.874449 0.26483698E+03  0.55679449E+04                                 7.728115                            5.817523      -0.235611       1.975344                    0.999066      22.799733      64.494444       0.607940       0.479213      -1.015066      -0.018218       0.034470      -0.022859       0.045195      -0.034034      -0.076976       0.039071       0.024130       0.161028      -0.068472      -0.051789       0.120261              9.258993       6.515491       0.203547       1.856415      14.082647      -2.978948       7.178840           0.000003
           85              C       3.744494      11.923109      14.063465       0.597934      24.508036 0.26112926E+03  0.54688661E+04                                 7.833040                            5.784678      -0.294034       1.956211                    0.999071      22.642079      63.856037       0.608598       0.480545      -1.014698       0.017700       0.019097       0.038658       0.046609       0.084608      -0.023840      -0.064794       0.032898      -0.119212      -0.096912      -0.031144       0.128055              9.243477       6.418549      -1.987267       1.932983       9.061529       2.386009      12.250354           0.000005
           86              C       8.322046      13.676975      18.747572       0.070344      28.541798 0.34514060E+03  0.76867159E+04                                 8.238138                            6.282453       0.135424       2.054328                    0.999669      26.472745      74.943725       0.641309       0.428839      -1.052638       0.036366       0.007699       0.037919       0.053100      -0.020005       0.022217       0.010283      -0.122392      -0.019484      -0.069929       0.001670       0.068260              9.615727      14.701510       1.250317      -1.168002       4.559981      -0.292063       9.585690           0.000003
           87              C       7.136432      13.507945      19.455343      -0.071042      38.729717 0.45067515E+03  0.10603144E+05                                 9.895381                            7.058053       0.122401       2.050279                    0.999130      27.355039      76.576429       0.628055       0.414512      -1.074258       0.005524      -0.001076       0.013635       0.014751      -0.005298      -0.002050       0.017158      -0.042352      -0.047712      -0.021704      -0.013876       0.035580             12.107897      17.884890       1.334026       0.271014       5.021217      -0.098064      13.417584          -0.000003
           88              C       7.184766      13.509390      20.854166       0.043066      38.636885 0.43705555E+03  0.10227632E+05                                10.019601                            7.021352      -0.159917       1.960795                    0.998966      26.817239      75.434366       0.618773       0.422996      -1.066375       0.033159       0.008998      -0.015061       0.037514      -0.015565       0.009704       0.010211      -0.118508      -0.084458      -0.052273      -0.023831       0.076105             12.688999      18.880277       1.529356      -3.776987       5.212381      -0.428430      13.974339          -0.000003
           89              C       8.427245      13.661083      21.464409      -0.156513      33.519518 0.41993838E+03  0.97978168E+04                                 9.068062                            6.853579       0.169640       2.035497                    0.999412      29.143461      83.750805       0.625867       0.419450      -1.061160      -0.017125       0.008651      -0.007170       0.020482       0.002693      -0.002927       0.005533      -0.034052       0.011321      -0.019622       0.002179       0.017443             10.651165      16.733489       1.162166      -1.316471       4.771662      -0.233777      10.448345          -0.000009
           90              C       9.558838      13.818556      20.692549       0.108328      27.823652 0.32762729E+03  0.71991230E+04                                 8.144008                            6.120986       0.092180       2.054815                    0.999327      25.651848      72.029039       0.649999       0.428839      -1.053102      -0.022162       0.001204      -0.047864       0.052759      -0.002482       0.025472       0.009552      -0.084219      -0.074466      -0.053484      -0.002174       0.055658              9.573196      13.993048       0.758535      -0.574119       4.272965      -0.274829      10.453574          -0.000005
           91              C       5.845619      13.438599      18.691842       0.595233      24.575917 0.26630830E+03  0.55949357E+04                                 7.810204                            5.812820      -0.210419       1.979279                    0.999376      22.630778      63.558703       0.612739       0.475795      -1.019011      -0.016936      -0.019276      -0.022051       0.033832       0.043079      -0.056882      -0.063074      -0.126967       0.013940      -0.097903      -0.028037       0.125940              9.142147      11.891827      -0.568798       1.975313       5.609806       2.486775       9.924808          -0.000001
           92              C       5.940866      13.299908      21.687330       0.574143      24.226594 0.26422527E+03  0.55486944E+04                                 7.800760                            5.808681      -0.199103       1.990672                    0.999031      22.738509      64.164077       0.609085       0.478864      -1.015833      -0.036254       0.015956       0.033011       0.051562      -0.039723       0.078288      -0.044957       0.052020       0.120312      -0.067774      -0.056478       0.124252              9.464215      11.896320       1.053390      -4.977904       7.687595       0.889332       8.808731          -0.000002
           93              C      11.213581      11.508480      17.148121       0.052277      29.089626 0.35068745E+03  0.78553447E+04                                 8.399249                            6.376139       0.051538       2.027830                    0.999379      26.795303      76.516955       0.628977       0.434737      -1.047193       0.004209       0.036490      -0.028739       0.046639      -0.009407       0.001287      -0.034809       0.108471      -0.055420      -0.069358       0.004824       0.064534              9.858130       4.418470       0.270391       0.066135      15.168171       1.647812       9.987749           0.000006
           94              C      11.138236      10.469741      16.223003      -0.048694      40.712442 0.45817045E+03  0.10827758E+05                                10.255650                            7.125707      -0.061757       1.985344                    0.999020      27.467217      77.149151       0.623641       0.415585      -1.073195       0.000368       0.019128      -0.014795       0.024185      -0.005578      -0.008191       0.004737       0.086706      -0.049243      -0.036424      -0.016533       0.052956             12.980434       5.067669       0.511852      -0.049165      20.287715      -1.098445      13.585917           0.000006
           95              C      11.151030      10.799133      14.860404       0.018520      36.591053 0.42689668E+03  0.99201213E+04                                 9.597899                            6.902525      -0.006106       2.012386                    0.999101      26.707431      74.586802       0.629778       0.418528      -1.070419       0.006385       0.018544       0.013394       0.023750      -0.010229      -0.026029      -0.001723       0.077574      -0.059120      -0.034118      -0.024266       0.058384             11.704619       4.891514       1.198903       0.418970      15.662200       2.171694      14.560145           0.000005
           96              C      11.308828      12.113809      14.514878      -0.151304      32.611468 0.40443508E+03  0.93370755E+04                                 8.847270                            6.693440       0.231935       2.054775                    0.999770      28.789928      81.992196       0.638650       0.415414      -1.064947       0.002791      -0.010006       0.009781       0.014268       0.002493      -0.012446      -0.006418       0.034589       0.009443      -0.020626      -0.003462       0.024088             10.265653       4.603535       0.637965      -0.286723      14.988192       1.658142      11.205232           0.000010
           97              C      11.377065      13.083203      15.492940       0.097936      27.527580 0.32668784E+03  0.71711319E+04                                 8.061790                            6.105721       0.120073       2.061053                    0.999569      25.730039      72.139405       0.652047       0.427930      -1.053983      -0.011107      -0.031890       0.038758       0.051406       0.004953      -0.001350      -0.025336       0.046527      -0.081582      -0.045278       0.007588       0.037690              9.360235       4.206525       0.153829      -0.319326      13.091996       0.933608      10.782183           0.000008
           98              C      11.078529       9.049601      16.727359       0.588010      23.874453 0.26483701E+03  0.55679458E+04                                 7.728116                            5.817523      -0.235612       1.975344                    0.999066      22.799734      64.494449       0.607940       0.479213      -1.015066      -0.018218      -0.034470       0.022859       0.045195       0.034034       0.076976       0.039071       0.024130       0.161028      -0.068472      -0.051789       0.120261              9.258995       6.515490      -0.203550      -1.856413      14.082655      -2.978947       7.178840           0.000003
           99              C      10.852494       9.747391      13.801534       0.597935      24.508027 0.26112913E+03  0.54688628E+04                                 7.833037                            5.784676      -0.294033       1.956211                    0.999071      22.642080      63.856038       0.608598       0.480545      -1.014698       0.017701      -0.019097      -0.038658       0.046609      -0.084608       0.023839      -0.064794       0.032898      -0.119212      -0.096912      -0.031144       0.128055              9.243473       6.418548       1.987265      -1.932987       9.061521       2.386002      12.250349           0.000005
          100              C       1.214046       7.993525       9.117428       0.070344      28.541804 0.34514066E+03  0.76867175E+04                                 8.238140                            6.282454       0.135424       2.054328                    0.999669      26.472747      74.943736       0.641309       0.428839      -1.052638       0.036366      -0.007699      -0.037919       0.053100       0.020005      -0.022217       0.010283      -0.122392      -0.019484      -0.069929       0.001670       0.068260              9.615729      14.701516      -1.250318       1.168003       4.559982      -0.292063       9.585691           0.000003
          101              C       0.028432       8.162555       8.409657      -0.071042      38.729719 0.45067513E+03  0.10603143E+05                                 9.895381                            7.058053       0.122401       2.050279                    0.999130      27.355039      76.576427       0.628055       0.414512      -1.074258       0.005524       0.001076      -0.013635       0.014751       0.005298       0.002050       0.017158      -0.042352      -0.047712      -0.021704      -0.013876       0.035580             12.107897      17.884890      -1.334026      -0.271011       5.021217      -0.098064      13.417584          -0.000004
          102              C       0.076766       8.161110       7.010834       0.043066      38.636889 0.43705574E+03  0.10227638E+05                                10.019601                            7.021353      -0.159917       1.960795                    0.998966      26.817241      75.434372       0.618773       0.422996      -1.066375       0.033159      -0.008998       0.015061       0.037514       0.015565      -0.009704       0.010211      -0.118508      -0.084458      -0.052273      -0.023831       0.076105             12.688998      18.880269      -1.529355       3.776984       5.212381      -0.428430      13.974343          -0.000003
          103              C       1.319245       8.009417       6.400590      -0.156513      33.519490 0.41993822E+03  0.97978122E+04                                 9.068058                            6.853578       0.169640       2.035497                    0.999412      29.143459      83.750795       0.625867       0.419450      -1.061160      -0.017125      -0.008651       0.007170       0.020482      -0.002693       0.002927       0.005534      -0.034052       0.011321      -0.019622       0.002179       0.017443             10.651157      16.733468      -1.162164       1.316467       4.771660      -0.233777      10.448343          -0.000009
          104              C       2.450838       7.851944       7.172451       0.108328      27.823653 0.32762741E+03  0.71991262E+04                                 8.144008                            6.120987       0.092180       2.054815                    0.999327      25.651848      72.029036       0.649999       0.428839      -1.053102      -0.022162      -0.001204       0.047864       0.052759       0.002482      -0.025472       0.009552      -0.084219      -0.074465      -0.053484      -0.002174       0.055658              9.573195      13.993041      -0.758534       0.574119       4.272965      -0.274829      10.453578          -0.000005
          105              C      12.953619       8.231901       9.173158       0.595233      24.575917 0.26630829E+03  0.55949357E+04                                 7.810205                            5.812820      -0.210419       1.979279                    0.999376      22.630778      63.558706       0.612739       0.475795      -1.019011      -0.016936       0.019276       0.022051       0.033832      -0.043079       0.056882      -0.063074      -0.126967       0.013940      -0.097903      -0.028037       0.125940              9.142147      11.891828       0.568798      -1.975313       5.609806       2.486775       9.924808          -0.000001
          106              C      13.048866       8.370592       6.177670       0.574143      24.226591 0.26422527E+03  0.55486943E+04                                 7.800760                            5.808681      -0.199103       1.990672                    0.999031      22.738509      64.164076       0.609085       0.478864      -1.015833      -0.036254      -0.015956      -0.033011       0.051562       0.039723      -0.078288      -0.044957       0.052020       0.120312      -0.067774      -0.056478       0.124252              9.464213      11.896317      -1.053389       4.977902       7.687594       0.889332       8.808730          -0.000002
          107              C      10.110419       2.938520       3.215621       0.052276      29.089626 0.35068745E+03  0.78553447E+04                                 8.399249                            6.376139       0.051538       2.027830                    0.999379      26.795303      76.516954       0.628977       0.434737      -1.047193      -0.004209      -0.036490      -0.028739       0.046639      -0.009407      -0.001287       0.034809       0.108471      -0.055420      -0.069358       0.004824       0.064534              9.858131       4.418470       0.270392      -0.066135      15.168172      -1.647812       9.987749           0.000006
          108              C      10.185764       3.977259       2.290503      -0.048694      40.712429 0.45817037E+03  0.10827756E+05                                10.255647                            7.125706      -0.061756       1.985345                    0.999020      27.467215      77.149138       0.623641       0.415585      -1.073195      -0.000368      -0.019128      -0.014795       0.024185      -0.005578       0.008191      -0.004737       0.086706      -0.049243      -0.036424      -0.016533       0.052956             12.980429       5.067668       0.511852       0.049165      20.287708       1.098442      13.585911           0.000007
          109              C      10.172970       3.647867       0.927904       0.018520      36.591062 0.42689697E+03  0.99201291E+04                                 9.597900                            6.902527      -0.006106       2.012386                    0.999101      26.707431      74.586799       0.629778       0.418528      -1.070419      -0.006385      -0.018544       0.013394       0.023750      -0.010229       0.026029       0.001723       0.077574      -0.059119      -0.034118      -0.024266       0.058384             11.704621       4.891515       1.198903      -0.418971      15.662200      -2.171698      14.560148           0.000005
          110              C      10.015172       2.333190       0.582378      -0.151304      32.611464 0.40443507E+03  0.93370752E+04                                 8.847270                            6.693440       0.231935       2.054775                    0.999770      28.789928      81.992197       0.638650       0.415414      -1.064947      -0.002791       0.010006       0.009781       0.014268       0.002493       0.012446       0.006418       0.034589       0.009443      -0.020626      -0.003462       0.024088             10.265652       4.603535       0.637963       0.286723      14.988183      -1.658150      11.205238           0.000011
          111              C       9.946935       1.363797       1.560440       0.097936      27.527577 0.32668770E+03  0.71711284E+04                                 8.061790                            6.105720       0.120073       2.061053                    0.999569      25.730039      72.139408       0.652047       0.427930      -1.053983       0.011107       0.031890       0.038758       0.051406       0.004953       0.001350       0.025336       0.046527      -0.081581      -0.045278       0.007588       0.037690              9.360234       4.206525       0.153829       0.319326      13.091991      -0.933609      10.782187           0.000009
          112              C      10.245471       5.397399       2.794859       0.588010      23.874448 0.26483696E+03  0.55679444E+04                                 7.728115                            5.817523      -0.235611       1.975344                    0.999066      22.799730      64.494433       0.607940       0.479213      -1.015066       0.018218       0.034470       0.022859       0.045195       0.034034      -0.076976      -0.039071       0.024130       0.161028      -0.068472      -0.051789       0.120261              9.258993       6.515489      -0.203550       1.856412      14.082652       2.978946       7.178838           0.000003
          113              C      10.471506       4.699609      27.734034       0.597935      24.508024 0.26112908E+03  0.54688617E+04                                 7.833037                            5.784676      -0.294033       1.956211                    0.999071      22.642078      63.856033       0.608598       0.480545      -1.014698      -0.017700       0.019097      -0.038658       0.046609      -0.084608      -0.023840       0.064794       0.032898      -0.119212      -0.096912      -0.031144       0.128055              9.243472       6.418548       1.987265       1.932988       9.061520      -2.386001      12.250349           0.000005
          114              C       5.893954       6.453475      23.049928       0.070344      28.541805 0.34514067E+03  0.76867179E+04                                 8.238140                            6.282454       0.135424       2.054328                    0.999669      26.472748      74.943736       0.641309       0.428839      -1.052638      -0.036366       0.007699      -0.037919       0.053100       0.020005       0.022217      -0.010283      -0.122392      -0.019484      -0.069929       0.001670       0.068260              9.615729      14.701515      -1.250317      -1.168003       4.559982       0.292063       9.585691           0.000004
          115              C       7.079568       6.284445      22.342157      -0.071042      38.729716 0.45067510E+03  0.10603143E+05                                 9.895380                            7.058052       0.122401       2.050279                    0.999130      27.355038      76.576423       0.628055       0.414512      -1.074258      -0.005524      -0.001076      -0.013635       0.014751       0.005298      -0.002050      -0.017158      -0.042352      -0.047712      -0.021704      -0.013876       0.035580             12.107896      17.884889      -1.334026       0.271011       5.021217       0.098064      13.417584          -0.000003
          116              C       7.031234       6.285890      20.943334       0.043066      38.636889 0.43705572E+03  0.10227637E+05                                10.019602                            7.021353      -0.159917       1.960795                    0.998966      26.817240      75.434372       0.618773       0.422996      -1.066375      -0.033159       0.008998       0.015061       0.037514       0.015565       0.009704      -0.010211      -0.118508      -0.084458      -0.052273      -0.023831       0.076105             12.688999      18.880272      -1.529355      -3.776985       5.212381       0.428430      13.974344          -0.000003
          117              C       5.788755       6.437583      20.333090      -0.156513      33.519491 0.41993820E+03  0.97978117E+04                                 9.068058                            6.853579       0.169640       2.035497                    0.999412      29.143459      83.750799       0.625867       0.419450      -1.061160       0.017125       0.008651       0.007170       0.020482      -0.002693      -0.002927      -0.005533      -0.034052       0.011321      -0.019622       0.002179       0.017443             10.651158      16.733471      -1.162162      -1.316468       4.771660       0.233776      10.448344          -0.000009
          118              C       4.657162       6.595055      21.104951       0.108328      27.823653 0.32762738E+03  0.71991255E+04                                 8.144008                            6.120987       0.092180       2.054815                    0.999327      25.651846      72.029032       0.649999       0.428839      -1.053102       0.022162       0.001204       0.047864       0.052759       0.002482       0.025472      -0.009552      -0.084219      -0.074466      -0.053484      -0.002174       0.055658              9.573196      13.993043      -0.758534      -0.574120       4.272965       0.274829      10.453578          -0.000005
          119              C       8.370381       6.215099      23.105658       0.595233      24.575916 0.26630829E+03  0.55949354E+04                                 7.810204                            5.812820      -0.210419       1.979279                    0.999376      22.630777      63.558700       0.612739       0.475795      -1.019011       0.016936      -0.019276       0.022051       0.033832      -0.043079      -0.056882       0.063074      -0.126967       0.013940      -0.097903      -0.028037       0.125940              9.142147      11.891826       0.568798       1.975313       5.609806      -2.486775       9.924808          -0.000001
          120              C       8.275134       6.076408      20.110170       0.574143      24.226592 0.26422527E+03  0.55486944E+04                                 7.800760                            5.808682      -0.199103       1.990672                    0.999031      22.738510      64.164083       0.609085       0.478864      -1.015833       0.036254       0.015956      -0.033011       0.051562       0.039723       0.078288       0.044957       0.052020       0.120312      -0.067774      -0.056478       0.124252              9.464214      11.896318      -1.053389      -4.977903       7.687595      -0.889333       8.808730          -0.000002
          121              C      11.213581      10.162020       3.215621       0.052277      29.089632 0.35068767E+03  0.78553506E+04                                 8.399251                            6.376141       0.051538       2.027830                    0.999379      26.795301      76.516948       0.628976       0.434737      -1.047193       0.004209      -0.036490      -0.028739       0.046639       0.009407       0.001287       0.034809       0.108471      -0.055420      -0.069358       0.004824       0.064534              9.858132       4.418471      -0.270391       0.066135      15.168174      -1.647815       9.987751           0.000006
          122              C      11.138236      11.200759       2.290503      -0.048694      40.712428 0.45817032E+03  0.10827754E+05                                10.255647                            7.125706      -0.061756       1.985345                    0.999020      27.467213      77.149133       0.623641       0.415585      -1.073195       0.000368      -0.019128      -0.014795       0.024185       0.005578      -0.008191      -0.004737       0.086706      -0.049243      -0.036424      -0.016533       0.052956             12.980430       5.067668      -0.511852      -0.049165      20.287706       1.098445      13.585915           0.000007
          123              C      11.151030      10.871367       0.927904       0.018520      36.591054 0.42689668E+03  0.99201212E+04                                 9.597899                            6.902525      -0.006106       2.012386                    0.999101      26.707431      74.586799       0.629778       0.418528      -1.070419       0.006385      -0.018544       0.013394       0.023750       0.010229      -0.026029       0.001723       0.077574      -0.059120      -0.034118      -0.024266       0.058384             11.704619       4.891514      -1.198903       0.418970      15.662200      -2.171694      14.560145           0.000005
          124              C      11.308828       9.556691       0.582378      -0.151304      32.611472 0.40443507E+03  0.93370753E+04                                 8.847271                            6.693440       0.231936       2.054775                    0.999770      28.789928      81.992194       0.638650       0.415414      -1.064947       0.002792       0.010006       0.009781       0.014268      -0.002493      -0.012446       0.006418       0.034589       0.009443      -0.020626      -0.003462       0.024088             10.265655       4.603536      -0.637964      -0.286723      14.988195      -1.658144      11.205233           0.000011
          125              C      11.377065       8.587297       1.560440       0.097936      27.527575 0.32668775E+03  0.71711295E+04                                 8.061789                            6.105720       0.120073       2.061053                    0.999569      25.730037      72.139398       0.652047       0.427930      -1.053983      -0.011107       0.031890       0.038758       0.051406      -0.004953      -0.001350       0.025336       0.046528      -0.081582      -0.045278       0.007588       0.037690              9.360233       4.206525      -0.153829      -0.319327      13.091991      -0.933613      10.782184           0.000009
          126              C      11.078529      12.620899       2.794859       0.588010      23.874444 0.26483690E+03  0.55679428E+04                                 7.728115                            5.817523      -0.235612       1.975344                    0.999066      22.799728      64.494433       0.607940       0.479213      -1.015066      -0.018218       0.034470       0.022859       0.045195      -0.034034       0.076977      -0.039071       0.024130       0.161028      -0.068472      -0.051789       0.120261              9.258993       6.515489       0.203550      -1.856413      14.082652       2.978946       7.178839           0.000003
          127              C      10.852494      11.923109      27.734034       0.597935      24.508026 0.26112911E+03  0.54688624E+04                                 7.833037                            5.784676      -0.294033       1.956211                    0.999071      22.642079      63.856034       0.608598       0.480545      -1.014698       0.017701       0.019097      -0.038658       0.046609       0.084608       0.023840       0.064794       0.032898      -0.119212      -0.096912      -0.031144       0.128055              9.243473       6.418548      -1.987265      -1.932987       9.061521      -2.386002      12.250349           0.000005
          128              C       1.214046      13.676975      23.049928       0.070344      28.541803 0.34514064E+03  0.76867171E+04                                 8.238139                            6.282454       0.135424       2.054328                    0.999669      26.472746      74.943728       0.641309       0.428838      -1.052638       0.036366       0.007699      -0.037919       0.053100      -0.020005      -0.022217      -0.010283      -0.122392      -0.019484      -0.069929       0.001669       0.068260              9.615728      14.701514       1.250317       1.168002       4.559981       0.292063       9.585689           0.000004
          129              C       0.028432      13.507945      22.342157      -0.071042      38.729719 0.45067513E+03  0.10603144E+05                                 9.895381                            7.058053       0.122401       2.050279                    0.999130      27.355039      76.576427       0.628055       0.414512      -1.074258       0.005524      -0.001076      -0.013635       0.014751      -0.005298       0.002050      -0.017158      -0.042352      -0.047712      -0.021704      -0.013876       0.035580             12.107897      17.884890       1.334026      -0.271012       5.021217       0.098064      13.417584          -0.000003
          130              C       0.076766      13.509390      20.943334       0.043066      38.636886 0.43705571E+03  0.10227637E+05                                10.019601                            7.021353      -0.159917       1.960795                    0.998966      26.817240      75.434368       0.618773       0.422996      -1.066375       0.033159       0.008998       0.015061       0.037514      -0.015565      -0.009704      -0.010211      -0.118508      -0.084458      -0.052273      -0.023831       0.076105             12.688997      18.880268       1.529355       3.776984       5.212381       0.428430      13.974343          -0.000002
          131              C       1.319245      13.661083      20.333090      -0.156513      33.519489 0.41993823E+03  0.97978122E+04                                 9.068057                            6.853578       0.169640       2.035497                    0.999412      29.143459      83.750792       0.625867       0.419450      -1.061160      -0.017125       0.008651       0.007170       0.020482       0.002693       0.002927      -0.005533      -0.034052       0.011321      -0.019622       0.002179       0.017443             10.651156      16.733467       1.162164       1.316467       4.771660       0.233777      10.448342          -0.000009
          132              C       2.450838      13.818556      21.104951       0.108328      27.823647 0.32762734E+03  0.71991242E+04                                 8.144007                            6.120987       0.092181       2.054815                    0.999327      25.651844      72.029021       0.649999       0.428839      -1.053102      -0.022162       0.001204       0.047864       0.052759      -0.002482      -0.025472      -0.009552      -0.084220      -0.074466      -0.053484      -0.002175       0.055658              9.573193      13.993038       0.758534       0.574119       4.272965       0.274829      10.453576          -0.000005
          133              C      12.953619      13.438599      23.105658       0.595233      24.575918 0.26630831E+03  0.55949360E+04                                 7.810204                            5.812820      -0.210419       1.979279                    0.999376      22.630779      63.558707       0.612739       0.475795      -1.019011      -0.016936      -0.019276       0.022051       0.033832       0.043079       0.056882       0.063074      -0.126967       0.013940      -0.097903      -0.028037       0.125940              9.142147      11.891827      -0.568798      -1.975313       5.609806      -2.486775       9.924808          -0.000001
          134              C      13.048866      13.299908      20.110170       0.574143      24.226592 0.26422528E+03  0.55486946E+04                                 7.800760                            5.808682      -0.199103       1.990672                    0.999031      22.738510      64.164082       0.609085       0.478864      -1.015833      -0.036254       0.015956      -0.033011       0.051562      -0.039723      -0.078288       0.044957       0.052020       0.120312      -0.067774      -0.056478       0.124252              9.464214      11.896317       1.053389       4.977902       7.687594      -0.889332       8.808730          -0.000002
          135              C      10.110419       4.284980      17.148121       0.052277      29.089629 0.35068742E+03  0.78553438E+04                                 8.399250                            6.376139       0.051538       2.027830                    0.999379      26.795301      76.516948       0.628977       0.434737      -1.047193      -0.004209       0.036490      -0.028739       0.046639       0.009407      -0.001287      -0.034809       0.108471      -0.055420      -0.069358       0.004824       0.064534              9.858132       4.418471      -0.270392      -0.066135      15.168176       1.647813       9.987750           0.000006
          136              C      10.185764       3.246241      16.223003      -0.048694      40.712427 0.45817030E+03  0.10827754E+05                                10.255647                            7.125706      -0.061756       1.985344                    0.999020      27.467215      77.149142       0.623641       0.415585      -1.073195      -0.000368       0.019128      -0.014795       0.024185       0.005578       0.008191       0.004737       0.086706      -0.049243      -0.036424      -0.016533       0.052956             12.980430       5.067668      -0.511852       0.049164      20.287704      -1.098436      13.585916           0.000007
          137              C      10.172970       3.575632      14.860404       0.018520      36.591072 0.42689708E+03  0.99201325E+04                                 9.597902                            6.902528      -0.006106       2.012386                    0.999101      26.707432      74.586802       0.629778       0.418528      -1.070419      -0.006385       0.018544       0.013394       0.023750       0.010229       0.026029      -0.001723       0.077574      -0.059120      -0.034118      -0.024266       0.058384             11.704624       4.891516      -1.198902      -0.418972      15.662193       2.171707      14.560162           0.000005
          138              C      10.015172       4.890310      14.514878      -0.151304      32.611473 0.40443537E+03  0.93370836E+04                                 8.847271                            6.693443       0.231936       2.054775                    0.999770      28.789929      81.992197       0.638650       0.415414      -1.064947      -0.002792      -0.010006       0.009781       0.014268      -0.002493       0.012446      -0.006418       0.034589       0.009443      -0.020626      -0.003462       0.024088             10.265654       4.603536      -0.637963       0.286723      14.988184       1.658153      11.205240           0.000010
          139              C       9.946935       5.859703      15.492940       0.097936      27.527572 0.32668766E+03  0.71711272E+04                                 8.061788                            6.105719       0.120073       2.061053                    0.999569      25.730038      72.139398       0.652047       0.427929      -1.053983       0.011107      -0.031890       0.038758       0.051406      -0.004953       0.001350      -0.025336       0.046527      -0.081582      -0.045278       0.007588       0.037690              9.360231       4.206524      -0.153829       0.319327      13.091985       0.933608      10.782185           0.000008
          140              C      10.245471       1.826101      16.727359       0.588010      23.874449 0.26483700E+03  0.55679455E+04                                 7.728116                            5.817523      -0.235611       1.975344                    0.999066      22.799733      64.494445       0.607940       0.479213      -1.015066       0.018218      -0.034470       0.022859       0.045195      -0.034034      -0.076976       0.039071       0.024130       0.161028      -0.068472      -0.051789       0.120261              9.258993       6.515490       0.203550       1.856413      14.082651      -2.978947       7.178839           0.000003
          141              C      10.471506       2.523891      13.801534       0.597935      24.508025 0.26112902E+03  0.54688601E+04                                 7.833037                            5.784675      -0.294033       1.956211                    0.999071      22.642078      63.856031       0.608598       0.480545      -1.014698      -0.017700      -0.019097      -0.038658       0.046609       0.084608      -0.023840      -0.064794       0.032898      -0.119212      -0.096912      -0.031144       0.128055              9.243473       6.418547      -1.987264       1.932987       9.061518       2.386003      12.250353           0.000005
          142              C       5.893954       0.770025       9.117428       0.070344      28.541804 0.34514065E+03  0.76867173E+04                                 8.238140                            6.282454       0.135424       2.054328                    0.999669      26.472747      74.943735       0.641309       0.428839      -1.052638      -0.036366      -0.007699      -0.037919       0.053100      -0.020005       0.022217       0.010283      -0.122392      -0.019484      -0.069929       0.001670       0.068260              9.615729      14.701515       1.250317      -1.168002       4.559981      -0.292063       9.585691           0.000003
          143              C       7.079568       0.939055       8.409657      -0.071042      38.729723 0.45067519E+03  0.10603145E+05                                 9.895381                            7.058053       0.122401       2.050279                    0.999130      27.355041      76.576434       0.628055       0.414512      -1.074258      -0.005524       0.001076      -0.013635       0.014751      -0.005298      -0.002050       0.017158      -0.042352      -0.047712      -0.021704      -0.013876       0.035580             12.107898      17.884891       1.334027       0.271011       5.021217      -0.098064      13.417585          -0.000004
          144              C       7.031234       0.937610       7.010834       0.043066      38.636886 0.43705571E+03  0.10227637E+05                                10.019601                            7.021353      -0.159917       1.960795                    0.998966      26.817240      75.434368       0.618773       0.422996      -1.066375      -0.033159      -0.008998       0.015061       0.037514      -0.015565       0.009704       0.010211      -0.118508      -0.084458      -0.052273      -0.023831       0.076105             12.688997      18.880268       1.529355      -3.776984       5.212381      -0.428430      13.974343          -0.000003
          145              C       5.788755       0.785917       6.400590      -0.156513      33.519490 0.41993822E+03  0.97978122E+04                                 9.068058                            6.853579       0.169640       2.035497                    0.999412      29.143459      83.750795       0.625867       0.419450      -1.061160       0.017125      -0.008651       0.007170       0.020482       0.002693      -0.002927       0.005533      -0.034052       0.011321      -0.019622       0.002179       0.017443             10.651157      16.733469       1.162164      -1.316467       4.771660      -0.233777      10.448343          -0.000009
          146              C       4.657162       0.628444       7.172451       0.108328      27.823650 0.32762736E+03  0.71991249E+04                                 8.144007                            6.120987       0.092181       2.054815                    0.999327      25.651846      72.029028       0.649999       0.428839      -1.053102       0.022162      -0.001204       0.047864       0.052759      -0.002482       0.025472       0.009552      -0.084219      -0.074465      -0.053484      -0.002175       0.055658              9.573194      13.993040       0.758534      -0.574119       4.272965      -0.274829      10.453577          -0.000005
          147              C       8.370381       1.008401       9.173158       0.595233      24.575919 0.26630832E+03  0.55949364E+04                                 7.810205                            5.812820      -0.210419       1.979279                    0.999376      22.630779      63.558709       0.612739       0.475795      -1.019011       0.016936       0.019276       0.022051       0.033832       0.043079      -0.056882      -0.063074      -0.126967       0.013940      -0.097903      -0.028037       0.125940              9.142148      11.891828      -0.568798       1.975313       5.609806       2.486775       9.924809          -0.000001
          148              C       8.275134       1.147092       6.177670       0.574143      24.226590 0.26422526E+03  0.55486940E+04                                 7.800760                            5.808681      -0.199103       1.990672                    0.999031      22.738509      64.164078       0.609085       0.478864      -1.015833       0.036254      -0.015956      -0.033011       0.051562      -0.039723       0.078288      -0.044957       0.052020       0.120312      -0.067774      -0.056478       0.124252              9.464214      11.896317       1.053389      -4.977902       7.687594       0.889332       8.808730          -0.000002
          149              C       3.002419       2.938520      10.716879       0.052276      29.089625 0.35068746E+03  0.78553450E+04                                 8.399249                            6.376140       0.051538       2.027830                    0.999379      26.795303      76.516957       0.628976       0.434737      -1.047193      -0.004209      -0.036490       0.028739       0.046639      -0.009407       0.001287      -0.034809       0.108471      -0.055420      -0.069358       0.004824       0.064534              9.858131       4.418470       0.270392       0.066136      15.168171       1.647812       9.987752           0.000006
          150              C       3.077764       3.977259      11.641997      -0.048694      40.712420 0.45817019E+03  0.10827751E+05                                10.255646                            7.125705      -0.061757       1.985344                    0.999020      27.467216      77.149147       0.623641       0.415585      -1.073195      -0.000368      -0.019128       0.014795       0.024185      -0.005578      -0.008191       0.004737       0.086706      -0.049243      -0.036424      -0.016533       0.052956             12.980428       5.067668       0.511853      -0.049165      20.287701      -1.098447      13.585916           0.000006
          151              C       3.064970       3.647867      13.004595       0.018520      36.591060 0.42689674E+03  0.99201229E+04                                 9.597900                            6.902525      -0.006106       2.012386                    0.999101      26.707432      74.586804       0.629778       0.418528      -1.070419      -0.006385      -0.018544      -0.013394       0.023750      -0.010229      -0.026029      -0.001723       0.077574      -0.059120      -0.034118      -0.024266       0.058384             11.704622       4.891514       1.198903       0.418971      15.662202       2.171696      14.560149           0.000005
          152              C       2.907172       2.333190      13.350121      -0.151304      32.611465 0.40443490E+03  0.93370706E+04                                 8.847269                            6.693439       0.231935       2.054775                    0.999770      28.789929      81.992197       0.638650       0.415414      -1.064947      -0.002791       0.010006      -0.009781       0.014268       0.002493      -0.012446      -0.006418       0.034589       0.009443      -0.020626      -0.003462       0.024088             10.265653       4.603535       0.637964      -0.286723      14.988189       1.658150      11.205236           0.000010
          153              C       2.838935       1.363797      12.372060       0.097936      27.527572 0.32668756E+03  0.71711245E+04                                 8.061788                            6.105718       0.120073       2.061053                    0.999569      25.730040      72.139406       0.652048       0.427929      -1.053983       0.011107       0.031890      -0.038758       0.051406       0.004953      -0.001350      -0.025336       0.046527      -0.081582      -0.045278       0.007588       0.037690              9.360232       4.206524       0.153829      -0.319326      13.091993       0.933611      10.782180           0.000008
          154              C       3.137471       5.397399      11.137640       0.588010      23.874448 0.26483697E+03  0.55679448E+04                                 7.728116                            5.817523      -0.235612       1.975344                    0.999066      22.799733      64.494447       0.607940       0.479213      -1.015066       0.018218       0.034470      -0.022859       0.045195       0.034034       0.076977       0.039071       0.024130       0.161028      -0.068472      -0.051789       0.120261              9.258993       6.515491      -0.203547      -1.856415      14.082648      -2.978948       7.178840           0.000003
          155              C       3.363506       4.699609      14.063465       0.597935      24.508035 0.26112925E+03  0.54688661E+04                                 7.833040                            5.784678      -0.294033       1.956211                    0.999071      22.642079      63.856035       0.608598       0.480545      -1.014698      -0.017700       0.019097       0.038658       0.046609      -0.084608       0.023840      -0.064794       0.032898      -0.119212      -0.096912      -0.031144       0.128055              9.243476       6.418548       1.987266      -1.932983       9.061526       2.386007      12.250354           0.000005
          156              C      13.001954       6.453475      18.747572       0.070344      28.541808 0.34514074E+03  0.76867199E+04                                 8.238140                            6.282455       0.135424       2.054327                    0.999669      26.472751      74.943750       0.641309       0.428839      -1.052638      -0.036366       0.007699       0.037919       0.053100       0.020005      -0.022217       0.010283      -0.122392      -0.019484      -0.069929       0.001670       0.068260              9.615730      14.701515      -1.250317       1.168003       4.559982      -0.292063       9.585692           0.000004
          157              C      -0.028432       6.284445      19.455343      -0.071042      38.729717 0.45067512E+03  0.10603143E+05                                 9.895380                            7.058052       0.122401       2.050279                    0.999130      27.355039      76.576426       0.628055       0.414512      -1.074258      -0.005524      -0.001076       0.013635       0.014751       0.005298       0.002050       0.017158      -0.042352      -0.047712      -0.021704      -0.013876       0.035580             12.107896      17.884889      -1.334026      -0.271013       5.021217      -0.098064      13.417583          -0.000004
          158              C      14.139234       6.285890      20.854166       0.043066      38.636891 0.43705562E+03  0.10227634E+05                                10.019602                            7.021352      -0.159917       1.960795                    0.998966      26.817241      75.434373       0.618773       0.422996      -1.066375      -0.033159       0.008998      -0.015061       0.037514       0.015565      -0.009704       0.010211      -0.118508      -0.084458      -0.052273      -0.023831       0.076105             12.689001      18.880280      -1.529356       3.776988       5.212381      -0.428430      13.974340          -0.000003
          159              C      12.896755       6.437583      21.464409      -0.156513      33.519513 0.41993826E+03  0.97978134E+04                                 9.068062                            6.853579       0.169640       2.035497                    0.999412      29.143458      83.750796       0.625867       0.419450      -1.061160       0.017125       0.008651      -0.007170       0.020482      -0.002693       0.002927       0.005533      -0.034052       0.011321      -0.019622       0.002179       0.017443             10.651165      16.733488      -1.162164       1.316472       4.771661      -0.233776      10.448345          -0.000009
          160              C      11.765162       6.595055      20.692549       0.108328      27.823653 0.32762728E+03  0.71991227E+04                                 8.144008                            6.120986       0.092180       2.054815                    0.999327      25.651847      72.029033       0.649999       0.428839      -1.053102       0.022162       0.001204      -0.047864       0.052759       0.002482      -0.025472       0.009552      -0.084219      -0.074465      -0.053484      -0.002175       0.055658              9.573196      13.993049      -0.758534       0.574120       4.272965      -0.274829      10.453574          -0.000005
          161              C       1.262381       6.215099      18.691842       0.595233      24.575918 0.26630831E+03  0.55949361E+04                                 7.810205                            5.812820      -0.210419       1.979279                    0.999376      22.630779      63.558709       0.612739       0.475795      -1.019011       0.016936      -0.019276      -0.022051       0.033832      -0.043079       0.056882      -0.063074      -0.126967       0.013940      -0.097903      -0.028037       0.125940              9.142148      11.891828       0.568798      -1.975313       5.609806       2.486775       9.924809          -0.000001
          162              C       1.167134       6.076408      21.687330       0.574143      24.226594 0.26422526E+03  0.55486941E+04                                 7.800761                            5.808681      -0.199103       1.990672                    0.999031      22.738509      64.164079       0.609085       0.478864      -1.015833       0.036254       0.015956       0.033011       0.051562       0.039723      -0.078288      -0.044957       0.052020       0.120312      -0.067774      -0.056478       0.124252              9.464216      11.896321      -1.053390       4.977904       7.687595       0.889332       8.808731          -0.000002
          163              C       4.105581      11.508480      24.649379       0.052276      29.089646 0.35068775E+03  0.78553528E+04                                 8.399253                            6.376142       0.051538       2.027830                    0.999379      26.795302      76.516953       0.628976       0.434737      -1.047193       0.004209       0.036490       0.028739       0.046639      -0.009407      -0.001287       0.034809       0.108471      -0.055420      -0.069358       0.004824       0.064534              9.858136       4.418472       0.270392      -0.066136      15.168178      -1.647816       9.987757           0.000006
          164              C       4.030236      10.469741      25.574497      -0.048694      40.712419 0.45817004E+03  0.10827746E+05                                10.255646                            7.125704      -0.061756       1.985345                    0.999020      27.467213      77.149135       0.623641       0.415585      -1.073195       0.000368       0.019128       0.014795       0.024185      -0.005578       0.008191      -0.004737       0.086706      -0.049243      -0.036424      -0.016532       0.052956             12.980429       5.067668       0.511853       0.049165      20.287707       1.098447      13.585913           0.000007
          165              C       4.043030      10.799133      26.937095       0.018520      36.591046 0.42689642E+03  0.99201136E+04                                 9.597897                            6.902522      -0.006106       2.012386                    0.999101      26.707431      74.586799       0.629778       0.418528      -1.070419       0.006385       0.018544      -0.013394       0.023750      -0.010229       0.026029       0.001723       0.077574      -0.059120      -0.034118      -0.024266       0.058384             11.704618       4.891513       1.198903      -0.418971      15.662199      -2.171691      14.560143           0.000006
          166              C       4.200828      12.113809      27.282621      -0.151304      32.611493 0.40443526E+03  0.93370808E+04                                 8.847274                            6.693442       0.231935       2.054775                    0.999770      28.789929      81.992200       0.638650       0.415414      -1.064947       0.002792      -0.010006      -0.009781       0.014268       0.002493       0.012446       0.006418       0.034589       0.009443      -0.020626      -0.003462       0.024088             10.265660       4.603537       0.637965       0.286723      14.988205      -1.658145      11.205238           0.000011
          167              C       4.269065      13.083203      26.304560       0.097936      27.527575 0.32668769E+03  0.71711281E+04                                 8.061790                            6.105720       0.120073       2.061053                    0.999569      25.730039      72.139408       0.652047       0.427930      -1.053983      -0.011107      -0.031890      -0.038758       0.051406       0.004953       0.001350       0.025336       0.046527      -0.081582      -0.045278       0.007588       0.037690              9.360234       4.206525       0.153829       0.319326      13.092000      -0.933609      10.782178           0.000009
          168              C       3.970529       9.049601      25.070141       0.588010      23.874443 0.26483685E+03  0.55679416E+04                                 7.728115                            5.817523      -0.235611       1.975344                    0.999066      22.799725      64.494422       0.607940       0.479213      -1.015066      -0.018218      -0.034470      -0.022859       0.045195       0.034034      -0.076977      -0.039071       0.024130       0.161028      -0.068472      -0.051789       0.120261              9.258994       6.515489      -0.203550       1.856413      14.082654       2.978948       7.178839           0.000003
          169              C       3.744494       9.747391       0.130965       0.597935      24.508033 0.26112922E+03  0.54688652E+04                                 7.833039                            5.784678      -0.294033       1.956211                    0.999071      22.642077      63.856028       0.608598       0.480545      -1.014698       0.017700      -0.019097       0.038658       0.046609      -0.084608      -0.023840       0.064794       0.032898      -0.119212      -0.096912      -0.031144       0.128055              9.243476       6.418548       1.987266       1.932982       9.061527      -2.386008      12.250352           0.000005
          170              C       8.322046       7.993525       4.815072       0.070344      28.541808 0.34514072E+03  0.76867194E+04                                 8.238141                            6.282455       0.135424       2.054328                    0.999669      26.472750      74.943746       0.641309       0.428839      -1.052638       0.036366      -0.007699       0.037919       0.053100       0.020005       0.022217      -0.010283      -0.122392      -0.019484      -0.069929       0.001670       0.068260              9.615730      14.701516      -1.250318      -1.168003       4.559982       0.292063       9.585692           0.000004
          171              C       7.136432       8.162555       5.522843      -0.071042      38.729715 0.45067510E+03  0.10603143E+05                                 9.895380                            7.058052       0.122401       2.050279                    0.999130      27.355038      76.576422       0.628055       0.414512      -1.074258       0.005524       0.001076       0.013635       0.014751       0.005298      -0.002050      -0.017158      -0.042352      -0.047712      -0.021704      -0.013876       0.035580             12.107896      17.884888      -1.334026       0.271011       5.021217       0.098065      13.417584          -0.000003
          172              C       7.184766       8.161110       6.921666       0.043066      38.636891 0.43705548E+03  0.10227630E+05                                10.019602                            7.021351      -0.159917       1.960795                    0.998966      26.817240      75.434371       0.618773       0.422996      -1.066375       0.033159      -0.008998      -0.015061       0.037514       0.015565       0.009704      -0.010211      -0.118508      -0.084458      -0.052273      -0.023831       0.076105             12.689001      18.880285      -1.529358      -3.776990       5.212382       0.428431      13.974337          -0.000003
          173              C       8.427245       8.009417       7.531909      -0.156513      33.519517 0.41993832E+03  0.97978152E+04                                 9.068062                            6.853579       0.169640       2.035497                    0.999412      29.143459      83.750797       0.625867       0.419450      -1.061160      -0.017125      -0.008651      -0.007170       0.020482      -0.002693      -0.002927      -0.005533      -0.034052       0.011321      -0.019622       0.002179       0.017443             10.651165      16.733491      -1.162166      -1.316471       4.771662       0.233777      10.448344          -0.000009
          174              C       9.558838       7.851944       6.760049       0.108328      27.823652 0.32762726E+03  0.71991223E+04                                 8.144008                            6.120986       0.092180       2.054815                    0.999327      25.651847      72.029033       0.649999       0.428839      -1.053102      -0.022162      -0.001204      -0.047864       0.052759       0.002482       0.025472      -0.009552      -0.084219      -0.074466      -0.053484      -0.002175       0.055658              9.573196      13.993048      -0.758535      -0.574119       4.272965       0.274829      10.453574          -0.000005
          175              C       5.845619       8.231901       4.759342       0.595233      24.575918 0.26630832E+03  0.55949363E+04                                 7.810204                            5.812820      -0.210419       1.979279                    0.999376      22.630779      63.558705       0.612739       0.475795      -1.019011      -0.016936       0.019276      -0.022051       0.033832      -0.043079      -0.056882       0.063074      -0.126967       0.013940      -0.097903      -0.028037       0.125940              9.142147      11.891826       0.568798       1.975313       5.609806      -2.486775       9.924808          -0.000001
          176              C       5.940866       8.370592       7.754829       0.574143      24.226605 0.26422534E+03  0.55486962E+04                                 7.800763                            5.808682      -0.199103       1.990672                    0.999031      22.738510      64.164080       0.609085       0.478864      -1.015833      -0.036254      -0.015956       0.033011       0.051562       0.039723       0.078288       0.044957       0.052020       0.120312      -0.067774      -0.056478       0.124252              9.464219      11.896330      -1.053393      -4.977909       7.687593      -0.889329       8.808735          -0.000002
          177              N       2.898642       5.569318      24.994905      -0.203670      34.740953 0.46799095E+03  0.10975830E+05                                 8.800824                            6.916301       0.122915       2.075844                    0.998991      26.787108      71.853532       0.681341       0.383302      -1.109360       0.008693      -0.104754       0.096937       0.142989      -0.001181      -0.003423       0.063031       0.011701      -0.018828      -0.067585       0.008813       0.058772             10.219598       4.817259       0.136236      -0.497137      13.930889      -0.353153      11.910647           0.000006
          178              N      11.809231       0.603885       5.411104      -0.210248      34.609422 0.47886128E+03  0.11284003E+05                                 8.766025                            6.993446       0.129049       2.079774                    0.998739      26.768032      71.734789       0.678654       0.383005      -1.110699       0.120305       0.012345       0.077912       0.143861       0.003752      -0.059669      -0.006393      -0.036722       0.058053      -0.068547       0.007641       0.060907             10.037920      13.547203       0.878853       0.163637       4.919785       0.281533      11.646774           0.000001
          179              N       4.209358       8.877681      11.062405      -0.203671      34.740957 0.46799122E+03  0.10975838E+05                                 8.800825                            6.916303       0.122915       2.075844                    0.998991      26.787110      71.853536       0.681341       0.383302      -1.109360      -0.008693       0.104755       0.096937       0.142989      -0.001181       0.003423      -0.063031       0.011701      -0.018828      -0.067585       0.008813       0.058772             10.219598       4.817259       0.136237       0.497137      13.930884       0.353161      11.910651           0.000006
          180              N       9.514769      13.843115      19.343604      -0.210248      34.609424 0.47886131E+03  0.11284004E+05                                 8.766025                            6.993446       0.129049       2.079774                    0.998739      26.768033      71.734792       0.678654       0.383005      -1.110699      -0.120305      -0.012345       0.077912       0.143861       0.003752       0.059669       0.006393      -0.036722       0.058053      -0.068547       0.007641       0.060907             10.037920      13.547202       0.878853      -0.163636       4.919785      -0.281533      11.646774           0.000001
          181              N      11.317358      12.792818      16.802595      -0.203671      34.740952 0.46799100E+03  0.10975832E+05                                 8.800824                            6.916301       0.122915       2.075844                    0.998991      26.787110      71.853536       0.681341       0.383302      -1.109360      -0.008693      -0.104755      -0.096937       0.142989       0.001181      -0.003423      -0.063031       0.011701      -0.018828      -0.067585       0.008813       0.058772             10.219597       4.817259      -0.136236      -0.497137      13.930890       0.353150      11.910643           0.000006
          182              N       2.406769       7.827385       8.521396      -0.210248      34.609426 0.47886130E+03  0.11284004E+05                                 8.766026                            6.993446       0.129049       2.079774                    0.998739      26.768033      71.734793       0.678654       0.383005      -1.110699      -0.120305       0.012345      -0.077912       0.143861      -0.003752      -0.059669       0.006393      -0.036722       0.058053      -0.068547       0.007641       0.060907             10.037921      13.547204      -0.878853       0.163634       4.919785      -0.281533      11.646774           0.000001
          183              N      10.006642       1.654182       2.870095      -0.203670      34.740955 0.46799096E+03  0.10975831E+05                                 8.800824                            6.916301       0.122915       2.075844                    0.998991      26.787108      71.853532       0.681341       0.383302      -1.109360       0.008693       0.104755      -0.096937       0.142989       0.001181       0.003423       0.063031       0.011701      -0.018828      -0.067585       0.008813       0.058772             10.219599       4.817259      -0.136236       0.497137      13.930890      -0.353150      11.910647           0.000006
          184              N       4.701231       6.619615      22.453896      -0.210248      34.609423 0.47886127E+03  0.11284003E+05                                 8.766025                            6.993446       0.129049       2.079774                    0.998739      26.768032      71.734788       0.678654       0.383005      -1.110699       0.120305      -0.012345      -0.077912       0.143861      -0.003752       0.059669      -0.006393      -0.036722       0.058053      -0.068547       0.007641       0.060907             10.037920      13.547202      -0.878853      -0.163635       4.919785       0.281534      11.646773           0.000001
          185              N      11.317358       8.877681       2.870095      -0.203671      34.740957 0.46799117E+03  0.10975836E+05                                 8.800824                            6.916302       0.122915       2.075844                    0.998991      26.787109      71.853531       0.681341       0.383302      -1.109360      -0.008693       0.104755      -0.096937       0.142989      -0.001181      -0.003423       0.063031       0.011701      -0.018828      -0.067585       0.008813       0.058772             10.219598       4.817259       0.136238      -0.497138      13.930885      -0.353159      11.910650           0.000006
          186              N       2.406769      13.843115      22.453896      -0.210248      34.609420 0.47886123E+03  0.11284001E+05                                 8.766024                            6.993445       0.129049       2.079774                    0.998739      26.768031      71.734783       0.678654       0.383005      -1.110699      -0.120305      -0.012345      -0.077912       0.143861       0.003752      -0.059669      -0.006393      -0.036722       0.058053      -0.068547       0.007641       0.060907             10.037919      13.547202       0.878853       0.163634       4.919784       0.281532      11.646772           0.000001
          187              N      10.006642       5.569318      16.802595      -0.203670      34.740956 0.46799096E+03  0.10975830E+05                                 8.800824                            6.916301       0.122915       2.075844                    0.998991      26.787108      71.853530       0.681341       0.383302      -1.109360       0.008693      -0.104755      -0.096937       0.142989      -0.001181       0.003423      -0.063031       0.011701      -0.018828      -0.067585       0.008813       0.058772             10.219599       4.817259       0.136236       0.497137      13.930891       0.353150      11.910647           0.000006
          188              N       4.701231       0.603885       8.521396      -0.210248      34.609424 0.47886127E+03  0.11284003E+05                                 8.766025                            6.993446       0.129049       2.079774                    0.998739      26.768032      71.734789       0.678654       0.383005      -1.110699       0.120305       0.012345      -0.077912       0.143861       0.003752       0.059669       0.006393      -0.036722       0.058053      -0.068547       0.007641       0.060907             10.037920      13.547203       0.878853      -0.163634       4.919785      -0.281533      11.646773           0.000001
          189              N       2.898642       1.654182      11.062405      -0.203671      34.740954 0.46799099E+03  0.10975831E+05                                 8.800824                            6.916301       0.122915       2.075844                    0.998991      26.787109      71.853534       0.681341       0.383302      -1.109360       0.008693       0.104755       0.096937       0.142989       0.001181      -0.003423      -0.063031       0.011701      -0.018828      -0.067585       0.008813       0.058772             10.219598       4.817259      -0.136236      -0.497137      13.930889       0.353153      11.910647           0.000005
          190              N      11.809231       6.619615      19.343604      -0.210248      34.609423 0.47886128E+03  0.11284003E+05                                 8.766026                            6.993446       0.129049       2.079774                    0.998739      26.768032      71.734791       0.678654       0.383005      -1.110699       0.120305      -0.012345       0.077912       0.143861      -0.003752      -0.059669       0.006393      -0.036722       0.058053      -0.068547       0.007641       0.060907             10.037921      13.547203      -0.878853       0.163637       4.919785      -0.281535      11.646774           0.000001
          191              N       4.209358      12.792818      24.994905      -0.203671      34.740946 0.46799096E+03  0.10975830E+05                                 8.800823                            6.916301       0.122915       2.075844                    0.998991      26.787109      71.853533       0.681341       0.383302      -1.109360      -0.008693      -0.104755       0.096937       0.142989       0.001181       0.003423       0.063031       0.011701      -0.018828      -0.067585       0.008813       0.058772             10.219596       4.817258      -0.136236       0.497137      13.930887      -0.353153      11.910643           0.000006
          192              N       9.514769       7.827385       5.411104      -0.210248      34.609423 0.47886128E+03  0.11284003E+05                                 8.766025                            6.993446       0.129049       2.079774                    0.998739      26.768032      71.734790       0.678654       0.383005      -1.110699      -0.120305       0.012345       0.077912       0.143861      -0.003752       0.059669      -0.006393      -0.036722       0.058053      -0.068547       0.007641       0.060907             10.037921      13.547203      -0.878853      -0.163637       4.919785       0.281533      11.646774           0.000001
          193              O       4.067198       1.580502      24.236977      -0.538664      31.728397 0.46215865E+03  0.10703533E+05                                 7.905672                            6.580833       0.452106       2.204467                    0.997295      26.917758      69.571171       0.752607       0.351400      -1.144483      -0.018676      -0.024719       0.006318       0.031619      -0.064980      -0.029992       0.027377       0.031560       0.080193      -0.080328      -0.002461       0.082789              8.997921       7.528043      -2.211510      -3.033048      10.798522       3.687385       8.667197           0.000004
          194              O       2.294462       1.021403      25.455235      -0.570859      29.111348 0.47101934E+03  0.10970752E+05                                 7.429888                            6.681640       0.678437       2.252953                    0.998031      27.855346      72.416136       0.739860       0.355434      -1.140173       0.020538      -0.005885      -0.002850       0.021553       0.055109       0.064319      -0.063521       0.033080       0.042517      -0.123204       0.045836       0.077368              7.926320       7.346474       2.665817      -0.533509      10.286024       0.169199       6.146463           0.000018
          195              O       4.209358       1.675852      27.757441      -0.524281      29.693223 0.45461433E+03  0.10491576E+05                                 7.537180                            6.559245       0.589088       2.224425                    0.999155      27.428628      70.898501       0.747847       0.354892      -1.141005      -0.001031       0.004210      -0.054371       0.054543       0.009471       0.002296       0.095341       0.027868      -0.313045      -0.152126       0.062321       0.089804              8.059070       7.529634      -3.303159      -0.673144       9.902533       1.128746       6.745043           0.000016
          196              O       2.693932       2.646690       1.191786      -0.517236      34.051987 0.44443287E+03  0.10172454E+05                                 8.278552                            6.402609       0.592480       2.248578                    0.998349      26.614911      67.938254       0.773655       0.345891      -1.151319      -0.019933       0.010675      -0.043718       0.049219       0.033189      -0.036326      -0.006833       0.029181       0.141360      -0.061952      -0.007329       0.069281              9.914956       6.694257       0.329750      -4.064914       6.426839      -2.526771      16.623771           0.000008
          197              O       1.440081       0.144470       8.508020      -0.547848      33.802222 0.48173929E+03  0.11275261E+05                                 8.281135                            6.729161       0.427478       2.191315                    0.996930      27.254508      70.852838       0.742421       0.352485      -1.143409       0.026020       0.021084      -0.004198       0.033752      -0.063272       0.020736      -0.051373      -0.016291       0.049839      -0.076737      -0.015756       0.092493              9.659297      10.454777      -2.233003       4.901599       8.124969      -3.355774      10.398144          -0.000003
          198              O       1.772735       2.194499       7.706066      -0.539451      27.240781 0.42842058E+03  0.97344299E+04                                 7.052294                            6.332212       0.799822       2.302117                    0.998281      27.061430      69.243446       0.768058       0.350971      -1.145006       0.006812      -0.014747       0.008146       0.018172       0.035549      -0.077362       0.060534      -0.031094      -0.025213      -0.120435       0.042075       0.078360              7.464983       7.700933       2.484236       1.284985       8.801747       0.687313       5.892269          -0.000006
          199              O       2.250393       0.385735       5.173416      -0.522910      30.861834 0.45758551E+03  0.10569810E+05                                 7.768236                            6.572765       0.672033       2.253271                    0.998727      27.382464      70.646664       0.748955       0.354042      -1.142504      -0.026450      -0.007159       0.063865       0.069495      -0.025948       0.092325       0.028573      -0.037820      -0.127037      -0.124055       0.048846       0.075209              8.623366      12.065132      -2.467943       2.498727       5.977582      -1.207729       7.827384          -0.000009
          200              O       1.253851       1.720638       3.709110      -0.500116      29.154823 0.40887098E+03  0.91599565E+04                                 7.394694                            6.119162       0.718580       2.299697                    0.998722      26.050422      65.660923       0.796105       0.343423      -1.154066      -0.032644       0.015611       0.019399       0.041057       0.036032      -0.024499      -0.027554      -0.045995       0.144836      -0.067558      -0.005101       0.072659              8.330691       7.077441       0.678132      -2.613696       6.162691      -3.247177      11.751942           0.000001
          201              O       3.040802      12.866498      10.304477      -0.538664      31.728392 0.46215845E+03  0.10703527E+05                                 7.905671                            6.580832       0.452106       2.204467                    0.997295      26.917760      69.571176       0.752607       0.351400      -1.144483       0.018676       0.024719       0.006318       0.031619      -0.064980       0.029992      -0.027377       0.031560       0.080193      -0.080328      -0.002461       0.082789              8.997919       7.528044      -2.211511       3.033049      10.798519      -3.687384       8.667194           0.000003
          202              O       4.813538      13.425597      11.522735      -0.570859      29.111351 0.47101946E+03  0.10970755E+05                                 7.429888                            6.681640       0.678437       2.252954                    0.998031      27.855348      72.416139       0.739860       0.355434      -1.140173      -0.020538       0.005885      -0.002850       0.021553       0.055109      -0.064319       0.063521       0.033080       0.042517      -0.123204       0.045836       0.077368              7.926319       7.346473       2.665815       0.533511      10.286021      -0.169197       6.146465           0.000017
          203              O       2.898642      12.771148      13.824941      -0.524281      29.693224 0.45461435E+03  0.10491576E+05                                 7.537181                            6.559245       0.589088       2.224425                    0.999155      27.428629      70.898504       0.747847       0.354892      -1.141005       0.001031      -0.004210      -0.054371       0.054543       0.009471      -0.002296      -0.095341       0.027868      -0.313045      -0.152126       0.062321       0.089804              8.059070       7.529634      -3.303159       0.673145       9.902533      -1.128747       6.745043           0.000015
          204              O       4.414068      11.800310      15.124286      -0.517236      34.051992 0.44443303E+03  0.10172458E+05                                 8.278553                            6.402611       0.592479       2.248578                    0.998349      26.614912      67.938264       0.773655       0.345891      -1.151319       0.019933      -0.010675      -0.043718       0.049219       0.033189       0.036326       0.006833       0.029181       0.141360      -0.061952      -0.007329       0.069281              9.914957       6.694259       0.329750       4.064915       6.426841       2.526772      16.623771           0.000007
          205              O       5.667919      14.302530      22.440520      -0.547848      33.802218 0.48173916E+03  0.11275258E+05                                 8.281135                            6.729160       0.427478       2.191314                    0.996930      27.254508      70.852842       0.742421       0.352485      -1.143409      -0.026020      -0.021084      -0.004198       0.033752      -0.063272      -0.020736       0.051373      -0.016291       0.049839      -0.076737      -0.015756       0.092493              9.659296      10.454775      -2.233003      -4.901597       8.124971       3.355774      10.398141          -0.000002
          206              O       5.335265      12.252501      21.638566      -0.539451      27.240776 0.42842052E+03  0.97344279E+04                                 7.052293                            6.332211       0.799822       2.302117                    0.998281      27.061429      69.243440       0.768058       0.350971      -1.145006      -0.006812       0.014747       0.008146       0.018172       0.035549       0.077362      -0.060534      -0.031094      -0.025213      -0.120435       0.042075       0.078360              7.464981       7.700930       2.484235      -1.284983       8.801746      -0.687310       5.892267          -0.000005
          207              O       4.857607      14.061265      19.105916      -0.522910      30.861830 0.45758543E+03  0.10569807E+05                                 7.768235                            6.572764       0.672034       2.253271                    0.998727      27.382463      70.646658       0.748955       0.354042      -1.142504       0.026450       0.007159       0.063865       0.069495      -0.025948      -0.092325      -0.028573      -0.037820      -0.127037      -0.124055       0.048846       0.075209              8.623365      12.065131      -2.467943      -2.498727       5.977582       1.207729       7.827383          -0.000009
          208              O       5.854149      12.726362      17.641610      -0.500116      29.154822 0.40887096E+03  0.91599559E+04                                 7.394694                            6.119162       0.718581       2.299697                    0.998722      26.050420      65.660918       0.796104       0.343423      -1.154066       0.032644      -0.015611       0.019399       0.041057       0.036032       0.024499       0.027554      -0.045995       0.144835      -0.067558      -0.005101       0.072659              8.330691       7.077441       0.678132       2.613696       6.162691       3.247177      11.751942           0.000000
          209              O      10.148802       8.804002      17.560523      -0.538664      31.728398 0.46215866E+03  0.10703533E+05                                 7.905672                            6.580833       0.452106       2.204467                    0.997295      26.917759      69.571173       0.752607       0.351400      -1.144483       0.018676      -0.024719      -0.006318       0.031619       0.064980      -0.029992      -0.027377       0.031560       0.080193      -0.080328      -0.002461       0.082789              8.997921       7.528043       2.211510      -3.033048      10.798522      -3.687386       8.667197           0.000004
          210              O      11.921538       8.244903      16.342265      -0.570859      29.111354 0.47101942E+03  0.10970754E+05                                 7.429889                            6.681640       0.678437       2.252953                    0.998031      27.855349      72.416145       0.739860       0.355434      -1.140173      -0.020538      -0.005885       0.002850       0.021553      -0.055109       0.064319       0.063521       0.033080       0.042517      -0.123204       0.045836       0.077368              7.926321       7.346474      -2.665817      -0.533509      10.286025      -0.169199       6.146464           0.000017
          211              O      10.006642       8.899352      14.040059      -0.524281      29.693240 0.45461461E+03  0.10491584E+05                                 7.537184                            6.559247       0.589088       2.224424                    0.999155      27.428632      70.898517       0.747847       0.354892      -1.141005       0.001031       0.004210       0.054371       0.054543      -0.009471       0.002296      -0.095341       0.027868      -0.313046      -0.152126       0.062321       0.089804              8.059074       7.529637       3.303160      -0.673149       9.902536      -1.128751       6.745048           0.000015
          212              O      11.522068       9.870190      12.740714      -0.517236      34.051980 0.44443270E+03  0.10172449E+05                                 8.278551                            6.402608       0.592479       2.248578                    0.998349      26.614912      67.938262       0.773655       0.345891      -1.151319       0.019933       0.010675       0.043718       0.049219      -0.033189      -0.036326       0.006833       0.029181       0.141361      -0.061952      -0.007329       0.069281              9.914953       6.694258      -0.329750      -4.064915       6.426838       2.526771      16.623764           0.000007
          213              O      12.775919       7.367970       5.424480      -0.547848      33.802216 0.48173913E+03  0.11275257E+05                                 8.281134                            6.729160       0.427478       2.191314                    0.996930      27.254509      70.852842       0.742422       0.352485      -1.143409      -0.026020       0.021084       0.004198       0.033752       0.063272       0.020736       0.051373      -0.016291       0.049839      -0.076737      -0.015756       0.092493              9.659295      10.454774       2.233002       4.901597       8.124970       3.355774      10.398140          -0.000003
          214              O      12.443265       9.417999       6.226434      -0.539451      27.240777 0.42842056E+03  0.97344291E+04                                 7.052293                            6.332211       0.799822       2.302117                    0.998281      27.061429      69.243442       0.768058       0.350971      -1.145006      -0.006812      -0.014747      -0.008146       0.018172      -0.035549      -0.077362      -0.060534      -0.031094      -0.025213      -0.120435       0.042075       0.078360              7.464981       7.700929      -2.484234       1.284982       8.801746      -0.687309       5.892267          -0.000005
          215              O      11.965607       7.609235       8.759084      -0.522911      30.861831 0.45758544E+03  0.10569808E+05                                 7.768236                            6.572765       0.672034       2.253271                    0.998727      27.382462      70.646657       0.748955       0.354042      -1.142504       0.026450      -0.007159      -0.063865       0.069495       0.025948       0.092325      -0.028573      -0.037820      -0.127037      -0.124055       0.048846       0.075209              8.623366      12.065132       2.467943       2.498728       5.977582       1.207729       7.827384          -0.000009
          216              O      12.962149       8.944138      10.223390      -0.500116      29.154823 0.40887097E+03  0.91599563E+04                                 7.394694                            6.119162       0.718580       2.299697                    0.998722      26.050421      65.660921       0.796105       0.343423      -1.154066       0.032644       0.015611      -0.019399       0.041057      -0.036032      -0.024499       0.027554      -0.045995       0.144836      -0.067558      -0.005101       0.072659              8.330691       7.077441      -0.678132      -2.613696       6.162691       3.247177      11.751942          -0.000000
          217              O      11.175198       5.642998       3.628023      -0.538664      31.728397 0.46215867E+03  0.10703533E+05                                 7.905672                            6.580833       0.452106       2.204467                    0.997295      26.917760      69.571175       0.752607       0.351400      -1.144483      -0.018676       0.024719      -0.006318       0.031619       0.064980       0.029992       0.027377       0.031560       0.080193      -0.080328      -0.002461       0.082789              8.997920       7.528043       2.211510       3.033048      10.798522       3.687385       8.667196           0.000004
          218              O       9.402462       6.202097       2.409765      -0.570859      29.111336 0.47101908E+03  0.10970744E+05                                 7.429885                            6.681637       0.678437       2.252954                    0.998031      27.855345      72.416122       0.739861       0.355434      -1.140173       0.020538       0.005885       0.002850       0.021553      -0.055108      -0.064319      -0.063521       0.033080       0.042517      -0.123204       0.045836       0.077368              7.926316       7.346470      -2.665816       0.533509      10.286019       0.169199       6.146460           0.000017
          219              O      11.317358       5.547648       0.107559      -0.524281      29.693237 0.45461456E+03  0.10491582E+05                                 7.537183                            6.559247       0.589088       2.224425                    0.999155      27.428630      70.898511       0.747847       0.354892      -1.141005      -0.001031      -0.004210       0.054371       0.054543      -0.009471      -0.002296       0.095341       0.027868      -0.313045      -0.152126       0.062321       0.089804              8.059073       7.529637       3.303160       0.673149       9.902535       1.128751       6.745047           0.000016
          220              O       9.801932       4.576810      26.673214      -0.517236      34.051985 0.44443276E+03  0.10172451E+05                                 8.278551                            6.402608       0.592479       2.248578                    0.998349      26.614913      67.938266       0.773655       0.345891      -1.151319      -0.019933      -0.010675       0.043718       0.049219      -0.033189       0.036326      -0.006833       0.029181       0.141360      -0.061952      -0.007329       0.069281              9.914955       6.694259      -0.329750       4.064916       6.426839      -2.526770      16.623766           0.000008
          221              O       8.548081       7.079030      19.356980      -0.547848      33.802225 0.48173927E+03  0.11275261E+05                                 8.281136                            6.729161       0.427478       2.191314                    0.996930      27.254511      70.852852       0.742421       0.352485      -1.143409       0.026020      -0.021084       0.004198       0.033752       0.063272      -0.020736      -0.051373      -0.016291       0.049839      -0.076737      -0.015756       0.092493              9.659297      10.454776       2.233003      -4.901598       8.124972      -3.355775      10.398142          -0.000003
          222              O       8.880735       5.029001      20.158934      -0.539451      27.240783 0.42842067E+03  0.97344324E+04                                 7.052294                            6.332212       0.799822       2.302117                    0.998281      27.061431      69.243451       0.768058       0.350971      -1.145006       0.006812       0.014747      -0.008146       0.018172      -0.035549       0.077362       0.060534      -0.031094      -0.025213      -0.120435       0.042075       0.078360              7.464983       7.700931      -2.484235      -1.284982       8.801748       0.687309       5.892269          -0.000005
          223              O       9.358393       6.837765      22.691584      -0.522910      30.861821 0.45758526E+03  0.10569803E+05                                 7.768233                            6.572763       0.672034       2.253271                    0.998727      27.382460      70.646645       0.748956       0.354042      -1.142504      -0.026450       0.007159      -0.063865       0.069495       0.025948      -0.092325       0.028573      -0.037820      -0.127037      -0.124055       0.048846       0.075209              8.623363      12.065128       2.467942      -2.498727       5.977581      -1.207728       7.827381          -0.000009
          224              O       8.361851       5.502862      24.155890      -0.500116      29.154825 0.40887100E+03  0.91599570E+04                                 7.394694                            6.119162       0.718580       2.299697                    0.998722      26.050421      65.660922       0.796104       0.343423      -1.154066      -0.032644      -0.015611      -0.019399       0.041057      -0.036032       0.024499      -0.027554      -0.045995       0.144836      -0.067558      -0.005101       0.072659              8.330692       7.077441      -0.678132       2.613696       6.162692      -3.247177      11.751943           0.000001
          225              O      10.148802      12.866498       3.628023      -0.538664      31.728404 0.46215879E+03  0.10703537E+05                                 7.905673                            6.580834       0.452106       2.204467                    0.997295      26.917761      69.571182       0.752607       0.351400      -1.144483       0.018676       0.024719      -0.006318       0.031619      -0.064980      -0.029992       0.027377       0.031560       0.080193      -0.080328      -0.002461       0.082789              8.997922       7.528044      -2.211511      -3.033049      10.798524       3.687386       8.667198           0.000004
          226              O      11.921538      13.425597       2.409765      -0.570859      29.111345 0.47101926E+03  0.10970750E+05                                 7.429887                            6.681639       0.678437       2.252953                    0.998031      27.855346      72.416132       0.739861       0.355434      -1.140173      -0.020538       0.005885       0.002850       0.021553       0.055109       0.064319      -0.063521       0.033080       0.042517      -0.123204       0.045836       0.077368              7.926319       7.346472       2.665817      -0.533509      10.286022       0.169199       6.146462           0.000018
          227              O      10.006642      12.771148       0.107559      -0.524281      29.693233 0.45461447E+03  0.10491580E+05                                 7.537182                            6.559246       0.589088       2.224425                    0.999155      27.428628      70.898503       0.747847       0.354892      -1.141005       0.001031      -0.004210       0.054371       0.054543       0.009471       0.002296       0.095341       0.027868      -0.313046      -0.152126       0.062321       0.089804              8.059072       7.529636      -3.303160      -0.673149       9.902534       1.128751       6.745047           0.000016
          228              O      11.522068      11.800310      26.673214      -0.517236      34.051985 0.44443276E+03  0.10172451E+05                                 8.278552                            6.402609       0.592479       2.248578                    0.998349      26.614912      67.938265       0.773655       0.345891      -1.151318       0.019933      -0.010675       0.043718       0.049219       0.033189      -0.036326      -0.006833       0.029181       0.141360      -0.061952      -0.007329       0.069281              9.914955       6.694259       0.329750      -4.064916       6.426839      -2.526771      16.623767           0.000008
          229              O      12.775919      14.302530      19.356980      -0.547848      33.802218 0.48173918E+03  0.11275258E+05                                 8.281135                            6.729160       0.427478       2.191314                    0.996930      27.254509      70.852845       0.742421       0.352485      -1.143409      -0.026020      -0.021084       0.004198       0.033752      -0.063272       0.020736      -0.051373      -0.016291       0.049839      -0.076737      -0.015756       0.092493              9.659295      10.454774      -2.233003       4.901597       8.124971      -3.355774      10.398140          -0.000003
          230              O      12.443265      12.252501      20.158934      -0.539451      27.240782 0.42842066E+03  0.97344322E+04                                 7.052294                            6.332213       0.799822       2.302117                    0.998281      27.061430      69.243449       0.768058       0.350971      -1.145006      -0.006812       0.014747      -0.008146       0.018172       0.035549      -0.077362       0.060534      -0.031094      -0.025213      -0.120435       0.042075       0.078360              7.464982       7.700931       2.484235       1.284982       8.801748       0.687310       5.892269          -0.000005
          231              O      11.965607      14.061265      22.691584      -0.522910      30.861831 0.45758545E+03  0.10569808E+05                                 7.768235                            6.572765       0.672034       2.253271                    0.998727      27.382463      70.646659       0.748955       0.354042      -1.142504       0.026450       0.007159      -0.063865       0.069495      -0.025948       0.092325       0.028573      -0.037820      -0.127037      -0.124055       0.048846       0.075209              8.623366      12.065131      -2.467943       2.498728       5.977582      -1.207729       7.827384          -0.000009
          232              O      12.962149      12.726362      24.155890      -0.500116      29.154830 0.40887107E+03  0.91599592E+04                                 7.394695                            6.119163       0.718580       2.299697                    0.998722      26.050421      65.660926       0.796104       0.343423      -1.154066       0.032644      -0.015611      -0.019399       0.041057       0.036032      -0.024499      -0.027554      -0.045995       0.144836      -0.067558      -0.005101       0.072659              8.330693       7.077443       0.678133      -2.613697       6.162693      -3.247178      11.751945           0.000001
          233              O      11.175198       1.580502      17.560523      -0.538664      31.728396 0.46215866E+03  0.10703533E+05                                 7.905671                            6.580833       0.452106       2.204467                    0.997295      26.917761      69.571176       0.752607       0.351400      -1.144483      -0.018676      -0.024719      -0.006318       0.031619      -0.064980       0.029992      -0.027377       0.031560       0.080193      -0.080328      -0.002461       0.082789              8.997919       7.528042      -2.211510       3.033048      10.798520      -3.687385       8.667196           0.000004
          234              O       9.402462       1.021403      16.342265      -0.570859      29.111347 0.47101932E+03  0.10970752E+05                                 7.429888                            6.681639       0.678437       2.252954                    0.998031      27.855347      72.416137       0.739860       0.355434      -1.140173       0.020538      -0.005885       0.002850       0.021553       0.055109      -0.064319       0.063521       0.033080       0.042517      -0.123204       0.045836       0.077368              7.926319       7.346473       2.665817       0.533509      10.286022      -0.169199       6.146463           0.000017
          235              O      11.317358       1.675852      14.040059      -0.524281      29.693226 0.45461435E+03  0.10491576E+05                                 7.537180                            6.559244       0.589088       2.224425                    0.999155      27.428629      70.898499       0.747847       0.354892      -1.141005      -0.001031       0.004210       0.054371       0.054543       0.009471      -0.002296      -0.095341       0.027868      -0.313045      -0.152126       0.062321       0.089804              8.059070       7.529634      -3.303159       0.673147       9.902532      -1.128750       6.745044           0.000015
          236              O       9.801932       2.646690      12.740714      -0.517236      34.051987 0.44443271E+03  0.10172449E+05                                 8.278552                            6.402608       0.592479       2.248578                    0.998349      26.614912      67.938262       0.773655       0.345891      -1.151319      -0.019933       0.010675       0.043718       0.049219       0.033189       0.036326       0.006833       0.029181       0.141360      -0.061952      -0.007329       0.069281              9.914956       6.694259       0.329750       4.064916       6.426839       2.526771      16.623770           0.000007
          237              O       8.548081       0.144470       5.424480      -0.547848      33.802222 0.48173922E+03  0.11275260E+05                                 8.281136                            6.729161       0.427478       2.191315                    0.996930      27.254508      70.852845       0.742421       0.352485      -1.143409       0.026020       0.021084       0.004198       0.033752      -0.063272      -0.020736       0.051373      -0.016291       0.049839      -0.076737      -0.015756       0.092493              9.659297      10.454776      -2.233003      -4.901598       8.124972       3.355775      10.398142          -0.000003
          238              O       8.880735       2.194499       6.226434      -0.539451      27.240782 0.42842065E+03  0.97344317E+04                                 7.052294                            6.332212       0.799822       2.302117                    0.998281      27.061431      69.243450       0.768058       0.350971      -1.145006       0.006812      -0.014747      -0.008146       0.018172       0.035549       0.077362      -0.060534      -0.031094      -0.025213      -0.120435       0.042075       0.078360              7.464982       7.700930       2.484235      -1.284982       8.801748      -0.687309       5.892268          -0.000005
          239              O       9.358393       0.385735       8.759084      -0.522910      30.861826 0.45758535E+03  0.10569805E+05                                 7.768234                            6.572764       0.672034       2.253271                    0.998727      27.382462      70.646653       0.748956       0.354042      -1.142504      -0.026450      -0.007159      -0.063865       0.069495      -0.025948      -0.092325      -0.028573      -0.037820      -0.127037      -0.124055       0.048846       0.075209              8.623364      12.065129      -2.467943      -2.498727       5.977581       1.207729       7.827382          -0.000009
          240              O       8.361851       1.720638      10.223390      -0.500116      29.154824 0.40887097E+03  0.91599563E+04                                 7.394694                            6.119162       0.718580       2.299697                    0.998722      26.050421      65.660921       0.796104       0.343423      -1.154066      -0.032644       0.015611      -0.019399       0.041057       0.036032       0.024499       0.027554      -0.045995       0.144835      -0.067558      -0.005101       0.072659              8.330692       7.077441       0.678132       2.613696       6.162692       3.247177      11.751942          -0.000000
          241              O       4.067198       5.642998      10.304477      -0.538664      31.728391 0.46215844E+03  0.10703527E+05                                 7.905670                            6.580831       0.452106       2.204467                    0.997295      26.917761      69.571176       0.752607       0.351400      -1.144483      -0.018676       0.024719       0.006318       0.031619       0.064980      -0.029992      -0.027377       0.031560       0.080193      -0.080328      -0.002461       0.082789              8.997918       7.528043       2.211511      -3.033048      10.798519      -3.687384       8.667193           0.000003
          242              O       2.294462       6.202097      11.522735      -0.570859      29.111354 0.47101953E+03  0.10970758E+05                                 7.429889                            6.681641       0.678437       2.252953                    0.998031      27.855349      72.416144       0.739860       0.355434      -1.140173       0.020538       0.005885      -0.002850       0.021553      -0.055109       0.064319       0.063521       0.033080       0.042517      -0.123204       0.045836       0.077368              7.926320       7.346474      -2.665816      -0.533511      10.286022      -0.169198       6.146465           0.000017
          243              O       4.209358       5.547648      13.824941      -0.524281      29.693224 0.45461436E+03  0.10491576E+05                                 7.537181                            6.559245       0.589088       2.224425                    0.999155      27.428629      70.898504       0.747847       0.354892      -1.141005      -0.001031      -0.004210      -0.054371       0.054543      -0.009471       0.002296      -0.095341       0.027868      -0.313045      -0.152126       0.062321       0.089804              8.059070       7.529634       3.303159      -0.673145       9.902533      -1.128747       6.745043           0.000015
          244              O       2.693932       4.576810      15.124286      -0.517236      34.051993 0.44443302E+03  0.10172458E+05                                 8.278553                            6.402610       0.592479       2.248578                    0.998349      26.614913      67.938265       0.773655       0.345891      -1.151319      -0.019933      -0.010675      -0.043718       0.049219      -0.033189      -0.036326       0.006833       0.029181       0.141360      -0.061952      -0.007330       0.069281              9.914957       6.694259      -0.329750      -4.064915       6.426840       2.526771      16.623771           0.000007
          245              O       1.440081       7.079030      22.440520      -0.547848      33.802224 0.48173924E+03  0.11275260E+05                                 8.281136                            6.729161       0.427478       2.191314                    0.996930      27.254509      70.852847       0.742421       0.352485      -1.143409       0.026020      -0.021084      -0.004198       0.033752       0.063272       0.020736       0.051373      -0.016291       0.049839      -0.076737      -0.015756       0.092493              9.659297      10.454777       2.233003       4.901598       8.124972       3.355775      10.398143          -0.000002
          246              O       1.772735       5.029001      21.638566      -0.539451      27.240783 0.42842065E+03  0.97344318E+04                                 7.052294                            6.332212       0.799822       2.302117                    0.998281      27.061431      69.243450       0.768058       0.350971      -1.145006       0.006812       0.014747       0.008146       0.018172      -0.035549      -0.077362      -0.060534      -0.031094      -0.025213      -0.120435       0.042075       0.078360              7.464983       7.700932      -2.484235       1.284983       8.801748      -0.687310       5.892269          -0.000005
          247              O       2.250393       6.837765      19.105916      -0.522910      30.861833 0.45758548E+03  0.10569809E+05                                 7.768236                            6.572765       0.672034       2.253271                    0.998727      27.382462      70.646659       0.748955       0.354042      -1.142504      -0.026450       0.007159       0.063865       0.069495       0.025948       0.092325      -0.028573      -0.037820      -0.127037      -0.124055       0.048846       0.075209              8.623366      12.065132       2.467943       2.498728       5.977582       1.207729       7.827384          -0.000009
          248              O       1.253851       5.502862      17.641610      -0.500116      29.154825 0.40887101E+03  0.91599574E+04                                 7.394694                            6.119162       0.718580       2.299697                    0.998722      26.050421      65.660923       0.796104       0.343423      -1.154066      -0.032644      -0.015611       0.019399       0.041057      -0.036032      -0.024499       0.027554      -0.045995       0.144835      -0.067558      -0.005101       0.072659              8.330692       7.077442      -0.678132      -2.613696       6.162692       3.247177      11.751943           0.000000
          249              O       3.040802       8.804002      24.236977      -0.538664      31.728394 0.46215857E+03  0.10703531E+05                                 7.905671                            6.580833       0.452107       2.204467                    0.997295      26.917757      69.571164       0.752607       0.351400      -1.144483       0.018676      -0.024719       0.006318       0.031619       0.064980       0.029992       0.027377       0.031560       0.080193      -0.080328      -0.002461       0.082789              8.997920       7.528042       2.211510       3.033048      10.798521       3.687385       8.667196           0.000004
          250              O       4.813538       8.244903      25.455235      -0.570859      29.111349 0.47101933E+03  0.10970752E+05                                 7.429888                            6.681639       0.678436       2.252953                    0.998031      27.855346      72.416135       0.739860       0.355434      -1.140173      -0.020538      -0.005885      -0.002850       0.021553      -0.055109      -0.064319      -0.063521       0.033080       0.042517      -0.123204       0.045837       0.077368              7.926320       7.346473      -2.665817       0.533509      10.286024       0.169199       6.146463           0.000018
          251              O       2.898642       8.899352      27.757441      -0.524281      29.693218 0.45461424E+03  0.10491573E+05                                 7.537179                            6.559244       0.589088       2.224425                    0.999155      27.428627      70.898495       0.747847       0.354892      -1.141005       0.001031       0.004210      -0.054371       0.054543      -0.009471      -0.002296       0.095341       0.027868      -0.313045      -0.152126       0.062321       0.089804              8.059069       7.529633       3.303158       0.673145       9.902531       1.128747       6.745042           0.000016
          252              O       4.414068       9.870190       1.191786      -0.517236      34.051996 0.44443309E+03  0.10172460E+05                                 8.278554                            6.402611       0.592479       2.248578                    0.998349      26.614913      67.938269       0.773655       0.345891      -1.151319       0.019933       0.010675      -0.043718       0.049219      -0.033189       0.036326      -0.006833       0.029181       0.141360      -0.061952      -0.007329       0.069281              9.914958       6.694259      -0.329750       4.064915       6.426841      -2.526772      16.623773           0.000008
          253              O       5.667919       7.367970       8.508020      -0.547848      33.802231 0.48173943E+03  0.11275265E+05                                 8.281137                            6.729162       0.427478       2.191314                    0.996930      27.254510      70.852848       0.742421       0.352485      -1.143409      -0.026020       0.021084      -0.004198       0.033752       0.063272      -0.020736      -0.051373      -0.016291       0.049839      -0.076737      -0.015756       0.092493              9.659299      10.454780       2.233003      -4.901601       8.124970      -3.355775      10.398147          -0.000003
          254              O       5.335265       9.417999       7.706066      -0.539451      27.240778 0.42842052E+03  0.97344279E+04                                 7.052293                            6.332211       0.799822       2.302117                    0.998281      27.061429      69.243441       0.768058       0.350971      -1.145006      -0.006812      -0.014747       0.008146       0.018172      -0.035549       0.077362       0.060534      -0.031094      -0.025213      -0.120435       0.042075       0.078360              7.464982       7.700932      -2.484236      -1.284985       8.801746       0.687313       5.892268          -0.000005
          255              O       4.857607       7.609235       5.173416      -0.522910      30.861826 0.45758535E+03  0.10569805E+05                                 7.768234                            6.572764       0.672034       2.253271                    0.998727      27.382463      70.646655       0.748956       0.354042      -1.142504       0.026450      -0.007159       0.063865       0.069495       0.025948      -0.092325       0.028573      -0.037820      -0.127037      -0.124055       0.048846       0.075209              8.623364      12.065128       2.467943      -2.498727       5.977581      -1.207729       7.827382          -0.000009
          256              O       5.854149       8.944138       3.709110      -0.500116      29.154826 0.40887102E+03  0.91599576E+04                                 7.394694                            6.119163       0.718580       2.299697                    0.998722      26.050421      65.660923       0.796104       0.343423      -1.154066       0.032644       0.015611       0.019399       0.041057      -0.036032       0.024499      -0.027554      -0.045995       0.144836      -0.067558      -0.005101       0.072659              8.330692       7.077442      -0.678132       2.613696       6.162692      -3.247177      11.751943           0.000001

******************************************************
Auxiliary information for the entire system
The total spin magnetic moment of the unit cell is   0.000496
The total net atomic charge of the unit cell is   0.000012
Accuracy of reproducing the electrostatic potential in the unit cell:
  The inner radius (bohr) =    5.0000
  The outer radius (bohr) =   12.0000
  Valid grid points have density less than (e/(bohr^3)) =    0.0001
  The number of valid grid points were=       351640
  The rms potential error without charges in kcal/mol is=      9.76429
  The rms potential error with partial charges in kcal/mol is=      0.57927
  The RRMSE value at monopole order=      0.05933
  The rms potential error with partial charges and cloud penetration in kcal/mol is=      0.57036
  The RRMSE value at monopole order with cloud penetration is=      0.05841
  The rms potential error with partial charges and atomic dipoles in kcal/mol is=      0.72391
  The RRMSE value at dipole order=      0.07414
  The rms potential error with partial charges, atomic dipoles and cloud penetration in kcal/mol is=      0.71623
  The RRMSE value at dipole order with cloud penetration=      0.07335

******************************************************
The electron densities and ab initio electrostatic potential were computed in VASP using the PBE functional and
projector augmented wave method. See the main text of the journal article for a description of computational details.
The atomic charges, dipoles, and quadrupoles were computed with the DDEC6 method as described in
(a) T. A. Manz and N. Gabaldon Limas, RSC Adv. 6 (2016) 47771-47801 DOI: 10.1039/c6ra04656h
(b) N. Gabaldon Limas and T. A. Manz, RSC Adv. 8 (2018) 2678-2707 DOI: 10.1039/c7ra11829e.
For each atom in the material, the electron cloud parameters were fit to the spherically averaged atom-in-material
electron density using radial positions for which this density was between 10^-4 and 10^-2 electrons per cubic bohr.
The polarizabilities, dispersion coefficients, and quantum Drude oscillator (QDO) parameters were fit using the MCLF method.
The magnetic structure of the system was optimized in VASP from the default ferromagnetic initial guess using spin polarization.
The atomic spin moments (ASMs) were computed on this optimized magnetic structure using the DDEC6 partition as inputs
to the method of T. A. Manz and D. S. Sholl, J. Chem. Theory Comput. 7 (2011) 4146-4164 DOI: 10.1021/ct200539n.
The RMSE and RRMSE were computed using a uniform grid with Ewald summation.
