# Supplementary material for: A collection of forcefield precursors for metal–organic frameworks
Source: RSC Adv. 2019 Nov 13;9(63):36492–507. doi: 10.1039/c9ra07327b (PMC9075174; doi:10.1039/c9ra07327b)
Supplement: RA-009-C9RA07327B-s3752 [file RA-009-C9RA07327B-s3752.xyz]

  200
jmolscript: load "" {1 1 1} spacegroup "x,y,z" unitcell [{     11.849000     0.000000     0.000000 }, {      0.000000    17.711000     0.000000 }, {      0.000000    -7.946868    17.151405 }]
Mn     6.875619     4.880279    16.677512     1.037499
Mn     9.712151    13.772331     2.132777     1.088503
Mn     5.331932     6.425627    13.723354     1.012762
Mn     0.951119     0.910419     9.049596     1.037611
Mn     3.787651    -0.034765     6.442925     1.089637
Mn    11.256432    -0.634929    12.003754     1.012776
Mn     4.973381     4.883853     0.473893     1.037502
Mn     2.136849    -4.008199    15.018628     1.089059
Mn     6.517068     3.338505     3.428051     1.013072
Mn    10.897881     8.853713     8.101809     1.037627
Mn     8.061349     9.798897    10.708480     1.089572
Mn     0.592568    10.399061     5.147651     1.012651
H      7.768204     7.714676    15.156697     0.117932
H      6.610557    -6.184855    14.873698     0.120688
H      8.039547     0.338125     1.200598     0.116936
H      9.351231     2.785454    13.062510     0.123749
H     10.610779     4.698080     9.783161     0.129527
H      8.283636     6.592147    12.388460     0.107143
H      3.808269     9.210761    13.342078     0.086778
H      2.049877    10.201328    12.282121     0.124909
H      0.665914     8.878016    11.006057     0.099622
H      0.944365     6.627219    10.944312     0.130482
H      2.644697     5.721055    12.143195     0.087840
H      1.843704    -1.923978    10.570411     0.117928
H      0.686057    11.975553    10.853409     0.120690
H      2.115047    13.399441     7.375104     0.116954
H      3.426731     3.005244    12.664597     0.123743
H      4.686280     1.092618    15.943946     0.129554
H      2.359136    -0.801449    13.338648     0.107140
H      9.732769    -3.420063    12.385030     0.086770
H      7.974377    -4.410630    13.444986     0.124915
H      6.590414    -3.087318    14.721051     0.099632
H      6.868865    -0.836521    14.782796     0.130495
H      8.569197     0.069643    13.583913     0.087835
H      4.080796     2.049456     1.994708     0.117925
H      5.238443    15.948987     2.277707     0.120713
H      3.809453     9.426007    15.950807     0.116942
H      2.497769     6.978678     4.088895     0.123766
H      1.238220     5.066052     7.368244     0.129532
H      3.565364     3.171985     4.762945     0.107132
H      8.040731     0.553371     3.809327     0.086782
H      9.799123    -0.437196     4.869284     0.124929
H     11.183086     0.886116     6.145348     0.099620
H     10.904635     3.136913     6.207093     0.130480
H      9.204303     4.043077     5.008210     0.087828
H     10.005296    11.688110     6.580994     0.117940
H     11.162943    -2.211421     6.297996     0.120689
H      9.733954    -3.635309     9.776301     0.116935
H      8.422269     6.758888     4.486808     0.123709
H      7.162721     8.671514     1.207459     0.129515
H      9.489864    10.565581     3.812757     0.107149
H      2.116231    13.184195     4.766375     0.086756
H      3.874623    14.174762     3.706419     0.124889
H      5.258586    12.851450     2.430354     0.099633
H      4.980135    10.600653     2.368609     0.130479
H      3.279803     9.694489     3.567492     0.087818
C      8.591710    15.529608     0.579717     0.591425
C      8.040731     8.722969    16.871837    -0.026042
C      7.675782     8.554436    15.546033    -0.121983
C      7.176939     9.595871    14.777651    -0.026759
C      6.839243     9.342753    13.309490     0.610675
C      6.955363    -6.887040    15.376235    -0.121464
C      7.245664    -6.690486    16.729480    -0.030288
C      6.827394     2.523916     0.336168     0.612382
C      7.812046     0.204092     0.308725    -0.110498
C      8.086943     4.725722    14.333429     0.583455
C      8.730343     4.714589    12.969892    -0.020037
C      9.361895     3.549150    12.534247    -0.120748
C     10.001741     3.542289    11.318212    -0.012691
C     10.602485     2.236524    10.841403     0.613007
C     10.108382     4.693465    10.565265    -0.113772
C      9.459057     5.843031    10.985475    -0.016824
C      9.450762     7.131216    10.177644     0.624797
C      8.758781     5.831658    12.141480    -0.141681
C      3.211079     8.677559    12.872129     0.087257
C      2.183771     9.283556    12.225521    -0.129534
C      1.357895     8.487431    11.489726    -0.016394
C      1.514302     7.168165    11.443417    -0.122140
C      2.539241     6.646115    12.153486     0.092796
C      2.667210    -1.792042     7.995985     0.591484
C      2.116231    -2.932271     8.855270    -0.026097
C      1.751282    -2.763738    10.181074    -0.121976
C      1.252439    -3.805173    10.949457    -0.026729
C      0.914743    -3.552055    12.417617     0.610641
C      1.030863    12.677738    10.350873    -0.121424
C      1.321164    12.481184     8.997627    -0.030261
C      0.902894    11.213650     8.239535     0.612340
C      1.887546    13.533474     8.266977    -0.110469
C      2.162443     1.064976    11.393678     0.583496
C      2.805843     1.076109    12.757215    -0.020075
C      3.437395     2.241548    13.192861    -0.120761
C      4.077241     2.248409    14.408895    -0.012669
C      4.677985     3.554174    14.885704     0.612990
C      4.183882     1.097233    15.161842    -0.113737
C      3.534557    -0.052333    14.741633    -0.016804
C      3.526262    -1.340518    15.549464     0.624775
C      2.834281    -0.040960    13.585628    -0.141681
C      9.135579    -2.886861    12.854978     0.087253
C      8.108271    -3.492858    13.501586    -0.129549
C      7.282395    -2.696733    14.237381    -0.016390
C      7.438802    -1.377467    14.283690    -0.122127
C      8.463741    -0.855417    13.573622     0.092800
C      3.257290    -5.765476    16.571688     0.591459
C      3.808269     1.041163     0.279568    -0.026064
C      4.173218     1.209696     1.605372    -0.121984
C      4.672061     0.168261     2.373754    -0.026760
C      5.009757     0.421379     3.841915     0.610693
C      4.893637    16.651172     1.775170    -0.121400
C      4.603337    16.454618     0.421925    -0.030240
C      5.021606     7.240216    16.815237     0.612353
C      4.036954     9.560040    16.842680    -0.110466
C      3.762057     5.038410     2.817976     0.583499
C      3.118657     5.049543     4.181513    -0.020056
C      2.487105     6.214982     4.617158    -0.120719
C      1.847259     6.221843     5.833193    -0.012663
C      1.246515     7.527608     6.310002     0.612976
C      1.740618     5.070667     6.586140    -0.113750
C      2.389943     3.921101     6.165930    -0.016828
C      2.398238     2.632916     6.973761     0.624805
C      3.090219     3.932474     5.009925    -0.141693
C      8.637921     1.086573     4.279276     0.087269
C      9.665229     0.480576     4.925884    -0.129511
C     10.491105     1.276701     5.661679    -0.016395
C     10.334698     2.595967     5.707988    -0.122140
C      9.309759     3.118017     4.997919     0.092811
C      9.181790    11.556174     9.155420     0.591487
C      9.732769    12.696403     8.296135    -0.026100
C     10.097718    12.527870     6.970331    -0.121963
C     10.596561    13.569305     6.201948    -0.026690
C     10.934257    13.316187     4.733788     0.610606
C     10.818137    -2.913606     6.800532    -0.121438
C     10.527836    -2.717052     8.153778    -0.030295
C     10.946106    -1.449518     8.911870     0.612364
C      9.961454    -3.769342     8.884428    -0.110515
C      9.686557     8.699156     5.757727     0.583481
C      9.043157     8.688023     4.394190    -0.020095
C      8.411605     7.522584     3.958544    -0.120810
C      7.771759     7.515723     2.742510    -0.012727
C      7.171015     6.209958     2.265701     0.613027
C      7.665118     8.666899     1.989563    -0.113781
C      8.314443     9.816465     2.409772    -0.016799
C      8.322738    11.104650     1.601941     0.624722
C      9.014719     9.805092     3.565777    -0.141673
C      2.713421    12.650993     4.296427     0.087242
C      3.740729    13.256990     3.649819    -0.129573
C      4.566605    12.460865     2.914024    -0.016397
C      4.410198    11.141599     2.867715    -0.122141
C      3.385259    10.619549     3.577783     0.092769
N      3.411327     7.358884    12.870414    -0.254063
N      9.335827    -1.568186    12.856693    -0.254077
N      8.437673     2.405248     4.280991    -0.254114
N      2.513173    11.332318     4.294712    -0.254067
O      8.492178    14.342802     0.125205    -0.600274
O      9.124915    15.801768     1.655111    -0.531748
O      6.411494     8.195278    12.995620    -0.586899
O      7.043046    10.276650    12.517095    -0.570788
O      6.277600    -4.514325    16.803231    -0.571712
O      7.072668     2.525214     1.564208    -0.559108
O      7.154426     5.594202    14.546107    -0.611324
O      8.474405     3.956426    15.240738    -0.510519
O     10.315739     1.213683    11.542896    -0.595184
O     11.312240     2.255416     9.810604    -0.553662
O     10.504138     7.403317     9.563623    -0.535600
O      8.385537     7.798672    10.189650    -0.589261
O      2.567678    -0.605236     8.450497    -0.600244
O      3.200415    -2.064202     6.920592    -0.531608
O      0.486994    -2.404580    12.731488    -0.586919
O      1.118546    -4.485952    13.210012    -0.570780
O      0.353100    10.305023     8.923876    -0.571755
O      1.148168    11.212352     7.011494    -0.559054
O      1.229926     0.196496    11.181001    -0.611319
O      2.549905     1.834272    10.486369    -0.510587
O      4.391239     4.577015    14.184212    -0.595201
O      5.387740     3.535282    15.916504    -0.553603
O      4.579639    -1.612619    16.163484    -0.535631
O      2.461037    -2.007974    15.537458    -0.589252
O      3.356822    -4.578670    17.026200    -0.600249
O      2.724085    -6.037636    15.496294    -0.531665
O      5.437506     1.568854     4.155785    -0.586935
O      4.805954    -0.512518     4.634310    -0.570752
O      5.571400    14.278457     0.348174    -0.571671
O      4.776332     7.238918    15.587197    -0.559086
O      4.694574     4.169930     2.605298    -0.611350
O      3.374595     5.807706     1.910667    -0.510497
O      1.533261     8.550449     5.608509    -0.595171
O      0.536760     7.508716     7.340801    -0.553677
O      1.344862     2.360815     7.587782    -0.535588
O      3.463463     1.965460     6.961755    -0.589268
O      9.281322    10.369368     8.700908    -0.600227
O      8.648585    11.828334    10.230813    -0.531647
O     11.362006    12.168712     4.419917    -0.586920
O     10.730454    14.250084     3.941393    -0.570806
O     11.495900    -0.540891     8.227529    -0.571747
O     10.700832    -1.448220    10.139911    -0.559084
O     10.619074     9.567636     5.970404    -0.611321
O      9.299095     7.929860     6.665036    -0.510651
O      7.457761     5.187117     2.967193    -0.595239
O      6.461260     6.228850     1.234901    -0.553642
O      7.269361    11.376751     0.987921    -0.535724
O      9.387963    11.772106     1.613947    -0.589284

The following XYZ coordinates are in angstroms. Other properties are in atomic units.
The sperically averaged electron density of each atom fit to a function of the form exp(a - br)
eigen_1, eigen_2 and eigen_3 are the three eigenvalues of traceless quadrupole moment tensor
  atom number  atomic symbol              X              Y              Z     net charge C6 coefficient C8 coefficient C10 coefficient fluctuating dipole atomic polarizability isotropic forcefield polarizability              a              b squared Pearson coefficient          <r^3>          <r^4>         wp_QDO          m_QDO          q_QDO       dipole_x       dipole_y       dipole_z         dipole            Qxy            Qxz            Qyz     Q(x^2-y^2)  Q(3z^2 - R^2)        eigen_1        eigen_2        eigen_3 static polarizability      alpha(xx)      alpha(xy)      alpha(xz)      alpha(yy)      alpha(yz)      alpha(zz) atomic spin moment
            1             Mn       6.875619       4.880279      16.677512       1.037499     139.029084 0.31910501E+04  0.11614915E+06                                22.279577                           18.870986       0.072445       1.823844                    0.999686      53.361088     156.274897       0.402103       0.418492      -1.129998       0.003700      -0.012094       0.022250       0.025593       0.045733      -0.050931      -0.013094      -0.017034      -0.065580      -0.066839      -0.010595       0.077434             26.203075      21.276290      -0.193049       1.597312      26.822686       0.247938      30.510248           4.707370
            2             Mn       9.712151      13.772331       2.132777       1.088503     140.384705 0.32682076E+04  0.11870156E+06                                21.377207                           18.170910       0.155769       1.868553                    0.999960      50.611587     144.184105       0.445127       0.378857      -1.167912       0.054819      -0.011082      -0.008131       0.056516      -0.005171      -0.228559      -0.011396       0.223602      -0.047528      -0.188231      -0.102125       0.290356             24.864272      20.018145      -3.172381      11.818668      24.577822      -7.008221      29.996848           4.784361
            3             Mn       5.331932       6.425627      13.723354       1.012762     163.302453 0.36687421E+04  0.13766216E+06                                23.257767                           19.137911       0.182921       1.844341                    0.999781      54.308608     159.159831       0.436019       0.374372      -1.167090       0.055071      -0.013068       0.011287       0.057715       0.047727      -0.058533       0.075986      -0.030035       0.131433      -0.123986       0.021823       0.102163             27.004773      29.434645      -0.488464       2.749099      30.740049      -3.289439      20.839626           4.731833
            4             Mn       0.951119       0.910419       9.049596       1.037611     139.029229 0.31910364E+04  0.11614799E+06                                22.279031                           18.870491       0.072583       1.823888                    0.999686      53.361104     156.272167       0.402124       0.418472      -1.130016       0.003658       0.012079      -0.022221       0.025555      -0.045780       0.050939      -0.013144      -0.017132      -0.065656      -0.066870      -0.010636       0.077506             26.202440      21.276032       0.192955      -1.597151      26.822391       0.248655      30.508897           4.707229
            5             Mn       3.787651      -0.034765       6.442925       1.089637     140.349337 0.32671313E+04  0.11864972E+06                                21.370211                           18.164936       0.157116       1.868932                    0.999960      50.615281     144.175059       0.445321       0.378732      -1.168037       0.054807       0.011125       0.008065       0.056503       0.005316       0.228102      -0.011324       0.222706      -0.047360      -0.187932      -0.101698       0.289630             24.856172      20.011465       3.171086     -11.814641      24.570124      -7.005455      29.986927           4.785905
            6             Mn      11.256432      -0.634929      12.003754       1.012776     163.292104 0.36684841E+04  0.13764986E+06                                23.256751                           19.137204       0.182971       1.844367                    0.999781      54.306945     159.152726       0.436029       0.374370      -1.167093       0.055078       0.013086      -0.011235       0.057715      -0.047698       0.058549       0.076020      -0.030041       0.131527      -0.123998       0.021777       0.102221             27.003459      29.433150       0.488705      -2.748891      30.738318      -3.289091      20.838908           4.731854
            7             Mn       4.973381       4.883853       0.473893       1.037502     139.031441 0.31911190E+04  0.11615221E+06                                22.279735                           18.871125       0.072461       1.823844                    0.999686      53.361853     156.277196       0.402103       0.418489      -1.130000      -0.003677       0.012087      -0.022232       0.025571       0.045759      -0.050947      -0.013123      -0.017105      -0.065582      -0.066867      -0.010611       0.077478             26.203219      21.276490      -0.192895       1.597296      26.823129       0.248344      30.510038           4.707375
            8             Mn       2.136849      -4.008199      15.018628       1.089059     140.364186 0.32676068E+04  0.11867261E+06                                21.373250                           18.167610       0.156469       1.868749                    0.999960      50.613500     144.178569       0.445234       0.378789      -1.167981      -0.054815       0.011104       0.008093       0.056511      -0.005241      -0.228353      -0.011369       0.223194      -0.047458      -0.188100      -0.101928       0.290028             24.859590      20.014404      -3.171668      11.816330      24.573231      -7.006601      29.991136           4.784466
            9             Mn       6.517068       3.338505       3.428051       1.013072     163.263842 0.36676521E+04  0.13761014E+06                                23.253709                           19.134677       0.183200       1.844469                    0.999780      54.302521     159.132185       0.436072       0.374357      -1.167110      -0.055079       0.013089      -0.011207       0.057712       0.047708      -0.058559       0.076051      -0.030048       0.131671      -0.124036       0.021760       0.102277             26.999980      29.429199      -0.488187       2.748332      30.734623      -3.288707      20.836119           4.732493
           10             Mn      10.897881       8.853713       8.101809       1.037627     139.028152 0.31910018E+04  0.11614635E+06                                22.278863                           18.870341       0.072592       1.823894                    0.999686      53.360767     156.270600       0.402128       0.418469      -1.130019      -0.003658      -0.012080       0.022225       0.025559      -0.045772       0.050927      -0.013135      -0.017120      -0.065671      -0.066858      -0.010631       0.077490             26.202282      21.275873       0.193054      -1.597002      26.822071       0.248595      30.508902           4.707767
           11             Mn       8.061349       9.798897      10.708480       1.089572     140.349210 0.32671095E+04  0.11864910E+06                                21.370646                           18.165249       0.156942       1.868888                    0.999960      50.613851     144.172518       0.445302       0.378748      -1.168022      -0.054784      -0.011123      -0.008064       0.056481       0.005287       0.228176      -0.011349       0.222830      -0.047361      -0.187982      -0.101759       0.289742             24.856768      20.011880       3.171202     -11.814983      24.570672      -7.005684      29.987752           4.785330
           12             Mn       0.592568      10.399061       5.147651       1.012651     163.303583 0.36688282E+04  0.13766637E+06                                23.258077                           19.138320       0.182853       1.844321                    0.999781      54.308546     159.160854       0.436008       0.374379      -1.167083      -0.055082      -0.013095       0.011223       0.057719      -0.047686       0.058557       0.076014      -0.030031       0.131583      -0.123993       0.021763       0.102230             27.004961      29.435025       0.489024      -2.749212      30.739680      -3.289339      20.840179           4.731809
           13              H       7.768204       7.714676      15.156697       0.117932       1.098927 0.80711581E+01  0.80709529E+02                                 1.856007                            1.732120      -1.402146       2.213604                    0.992946       3.922658      11.685766       0.439406       1.393963      -0.682779       0.005759      -0.034123      -0.014399       0.037481      -0.008815      -0.003849       0.003863      -0.003021       0.002381      -0.009365      -0.001983       0.011348              1.934059       1.465381      -0.123121      -0.026702       2.482375       0.438800       1.854421          -0.000743
           14              H       6.610557      -6.184855      14.873698       0.120688       1.091009 0.81427302E+01  0.80650150E+02                                 1.782369                            1.694271      -1.072850       2.376516                    0.997102       3.552717      10.135870       0.467783       1.321986      -0.700082      -0.013743       0.029413      -0.021713       0.039057      -0.004351       0.009331      -0.008318      -0.010349       0.005629      -0.012341      -0.003336       0.015677              1.816710       1.485563      -0.182110       0.081367       2.150515      -0.322984       1.814052          -0.000124
           15              H       8.039547       0.338125       1.200598       0.116936       1.094162 0.82092595E+01  0.81639300E+02                                 1.784768                            1.698075      -1.316193       2.256213                    0.994391       3.727689      10.727136       0.467595       1.317167      -0.699308       0.012623       0.007213       0.036003       0.038828       0.004345       0.005024       0.000094      -0.000070       0.027636      -0.009652      -0.001330       0.010982              1.818778       1.501120      -0.046311       0.243530       1.636133       0.200213       2.319081          -0.000128
           16              H       9.351231       2.785454      13.062510       0.123749       1.147569 0.85099448E+01  0.84609434E+02                                 1.782047                            1.683023      -1.309436       2.262599                    0.995360       3.567181       9.959157       0.493548       1.248201      -0.715347       0.000673      -0.030438       0.022723       0.037990       0.002508      -0.000491      -0.012079      -0.004706      -0.004036      -0.011591      -0.001857       0.013448              1.817702       1.463645      -0.074276      -0.150161       2.236146      -0.286633       1.753315          -0.000109
           17              H      10.610779       4.698080       9.783161       0.129527       1.036882 0.73792132E+01  0.70864996E+02                                 1.679563                            1.578727      -1.092392       2.371736                    0.997612       3.366654       9.266083       0.503558       1.266588      -0.712066       0.022722       0.001235      -0.034138       0.041027      -0.000325      -0.008736      -0.004521       0.008202       0.031511      -0.011036      -0.004732       0.015768              1.727962       1.604182      -0.036259      -0.422728       1.564129       0.006125       2.015576          -0.000073
           18              H       8.283636       6.592147      12.388460       0.107143       1.134052 0.82657696E+01  0.82699104E+02                                 1.848318                            1.715923      -1.485836       2.162439                    0.993387       3.952072      11.569445       0.458295       1.335807      -0.693850      -0.018467       0.028306       0.009287       0.035050      -0.001256      -0.001583       0.006682      -0.010907       0.004590      -0.006530      -0.003681       0.010211              1.924683       1.800859      -0.481348      -0.359025       2.210256       0.223885       1.762935           0.000310
           19              H       3.808269       9.210761      13.342078       0.086778       1.145445 0.79913808E+01  0.78689970E+02                                 1.832464                            1.668898      -0.923208       2.435749                    0.997606       3.601780      10.207370       0.475926       1.306980      -0.702893       0.026980       0.028225       0.022489       0.045059       0.006690       0.012279       0.004559      -0.014562      -0.030449      -0.019085       0.000975       0.018110              1.924526       2.133369       0.380131       0.567301       1.752358       0.343354       1.887852          -0.000079
           20              H       2.049877      10.201328      12.282121       0.124909       1.021375 0.70543113E+01  0.66954398E+02                                 1.659674                            1.541327      -0.841587       2.487485                    0.999399       3.324840       9.083208       0.510993       1.262892      -0.712928      -0.007578       0.035460       0.002743       0.036365      -0.001793       0.012496       0.003850      -0.009109      -0.027783      -0.018564       0.008391       0.010174              1.704081       1.377879      -0.207564       0.103169       2.366898      -0.018529       1.367468          -0.000072
           21              H       0.665914       8.878016      11.006057       0.099622       1.166210 0.80539494E+01  0.79188458E+02                                 1.821396                            1.649447      -1.033345       2.378591                    0.997277       3.608271      10.104205       0.491761       1.266773      -0.710842      -0.024614       0.013980      -0.022362       0.036075      -0.006319       0.009042       0.003963      -0.002796      -0.015445      -0.014228       0.004392       0.009836              1.927174       2.125634      -0.360164       0.611467       1.777896      -0.345058       1.877992           0.000315
           22              H       0.944365       6.627219      10.944312       0.130482       1.012619 0.68830629E+01  0.65001235E+02                                 1.657982                            1.527522      -0.900333       2.461771                    0.999100       3.310790       9.054980       0.510202       1.271231      -0.710964      -0.020892      -0.019853      -0.022064       0.036297       0.001373       0.009831       0.005560      -0.019477      -0.017851      -0.016488       0.001393       0.015095              1.728102       1.862037       0.388690       0.440540       1.696310       0.301750       1.625959          -0.000137
           23              H       2.644697       5.721055      12.143195       0.087840       1.155569 0.80650746E+01  0.78472480E+02                                 1.745792                            1.603777      -0.822264       2.480184                    0.999197       3.394200       9.127168       0.526364       1.195944      -0.728977      -0.001630      -0.047566      -0.001741       0.047626       0.002482       0.010446       0.006139      -0.020819      -0.026743      -0.018271       0.000736       0.017535              1.802406       1.458862      -0.171138       0.112355       2.566917      -0.048349       1.381439           0.000415
           24              H       1.843704      -1.923978      10.570411       0.117928       1.098878 0.80706924E+01  0.80703506E+02                                 1.855937                            1.732060      -1.402035       2.213659                    0.992946       3.922523      11.685169       0.439418       1.393947      -0.682783       0.005758       0.034121       0.014404       0.037482       0.008819       0.003848       0.003858      -0.003026       0.002387      -0.009370      -0.001977       0.011347              1.933982       1.465333       0.123116       0.026701       2.482266       0.438773       1.854348          -0.000748
           25              H       0.686057      11.975553      10.853409       0.120690       1.090995 0.81425970E+01  0.80648734E+02                                 1.782380                            1.694279      -1.072892       2.376510                    0.997102       3.552675      10.135840       0.467771       1.322020      -0.700075      -0.013743      -0.029413       0.021714       0.039058       0.004348      -0.009330      -0.008320      -0.010344       0.005612      -0.012339      -0.003336       0.015675              1.816723       1.485569       0.182116      -0.081370       2.150539      -0.322995       1.814060          -0.000123
           26              H       2.115047      13.399441       7.375104       0.116954       1.094007 0.82077864E+01  0.81620863E+02                                 1.784600                            1.697923      -1.315990       2.256328                    0.994392       3.727346      10.725846       0.467616       1.317169      -0.699309       0.012619      -0.007215      -0.036010       0.038833      -0.004338      -0.005027       0.000086      -0.000067       0.027631      -0.009648      -0.001333       0.010981              1.818601       1.500990       0.046302      -0.243497       1.635978       0.200181       2.318836          -0.000123
           27              H       3.426731       3.005244      12.664597       0.123743       1.147646 0.85106571E+01  0.84618236E+02                                 1.782114                            1.683083      -1.309471       2.262569                    0.995359       3.567333       9.959663       0.493544       1.248186      -0.715350       0.000671       0.030437      -0.022719       0.037987      -0.002508       0.000494      -0.012077      -0.004705      -0.004022      -0.011587      -0.001860       0.013447              1.817773       1.463696       0.074282       0.150171       2.236241      -0.286646       1.753381          -0.000108
           28              H       4.686280       1.092618      15.943946       0.129554       1.036822 0.73786598E+01  0.70858303E+02                                 1.679495                            1.578665      -1.092361       2.371765                    0.997613       3.366509       9.265573       0.503569       1.266583      -0.712067       0.022722      -0.001233       0.034140       0.041028       0.000324       0.008734      -0.004519       0.008209       0.031511      -0.011037      -0.004731       0.015768              1.727891       1.604119       0.036253       0.422706       1.564060       0.006122       2.015493          -0.000075
           29              H       2.359136      -0.801449      13.338648       0.107140       1.134046 0.82656828E+01  0.82697670E+02                                 1.848279                            1.715891      -1.485825       2.162443                    0.993388       3.952003      11.569044       0.458311       1.335770      -0.693858      -0.018469      -0.028308      -0.009281       0.035051       0.001254       0.001586       0.006682      -0.010909       0.004581      -0.006531      -0.003680       0.010211              1.924640       1.800821       0.481332       0.359010       2.210205       0.223876       1.762895           0.000303
           30              H       9.732769      -3.420063      12.385030       0.086770       1.145454 0.79914519E+01  0.78690761E+02                                 1.832467                            1.668901      -0.923183       2.435757                    0.997606       3.601781      10.207343       0.475928       1.306973      -0.702894       0.026983      -0.028225      -0.022483       0.045058      -0.006689      -0.012279       0.004560      -0.014566      -0.030440      -0.019085       0.000975       0.018110              1.924529       2.133370      -0.380132      -0.567302       1.752362       0.343355       1.887855          -0.000082
           31              H       7.974377      -4.410630      13.444986       0.124915       1.021372 0.70542747E+01  0.66953827E+02                                 1.659652                            1.541308      -0.841561       2.487491                    0.999399       3.324840       9.083132       0.511005       1.262868      -0.712933      -0.007575      -0.035460      -0.002738       0.036363       0.001794      -0.012496       0.003852      -0.009108      -0.027788      -0.018565       0.008391       0.010174              1.704059       1.377863       0.207560      -0.103167       2.366860      -0.018529       1.367452          -0.000074
           32              H       6.590414      -3.087318      14.721051       0.099632       1.166128 0.80532611E+01  0.79179797E+02                                 1.821295                            1.649365      -1.033314       2.378614                    0.997278       3.608106      10.103538       0.491780       1.266756      -0.710846      -0.024617      -0.013980       0.022364       0.036078       0.006321      -0.009042       0.003963      -0.002790      -0.015451      -0.014228       0.004390       0.009838              1.927060       2.125502       0.360130      -0.611410       1.777796      -0.345026       1.877883           0.000308
           33              H       6.868865      -0.836521      14.782796       0.130495       1.012579 0.68827218E+01  0.64997205E+02                                 1.657940                            1.527486      -0.900313       2.461788                    0.999101       3.310698       9.054670       0.510207       1.271233      -0.710964      -0.020890       0.019855       0.022069       0.036299      -0.001373      -0.009830       0.005562      -0.019478      -0.017852      -0.016488       0.001391       0.015097              1.728057       1.861984      -0.388676      -0.440522       1.696266       0.301739       1.625920          -0.000143
           34              H       8.569197       0.069643      13.583913       0.087835       1.155527 0.80647090E+01  0.78467948E+02                                 1.745748                            1.603739      -0.822212       2.480213                    0.999197       3.394112       9.126842       0.526371       1.195942      -0.728978      -0.001627       0.047568       0.001749       0.047628      -0.002481      -0.010447       0.006140      -0.020819      -0.026743      -0.018272       0.000737       0.017535              1.802360       1.458827       0.171130      -0.112349       2.566844      -0.048347       1.381408           0.000409
           35              H       4.080796       2.049456       1.994708       0.117925       1.098952 0.80713736E+01  0.80712004E+02                                 1.856011                            1.732125      -1.402111       2.213613                    0.992946       3.922686      11.685769       0.439413       1.393934      -0.682785      -0.005759       0.034122       0.014399       0.037481      -0.008818      -0.003847       0.003860      -0.003027       0.002384      -0.009369      -0.001979       0.011348              1.934061       1.465383      -0.123121      -0.026702       2.482375       0.438800       1.854426          -0.000745
           36              H       5.238443      15.948987       2.277707       0.120713       1.090851 0.81412039E+01  0.80631020E+02                                 1.782186                            1.694105      -1.072687       2.376618                    0.997104       3.552348      10.134469       0.467810       1.321976      -0.700085       0.013748      -0.029417       0.021713       0.039062      -0.004353       0.009332      -0.008321      -0.010343       0.005625      -0.012340      -0.003340       0.015680              1.816520       1.485428      -0.182085       0.081358       2.150274      -0.322944       1.813859          -0.000119
           37              H       3.809453       9.426007      15.950807       0.116942       1.094082 0.82084837E+01  0.81629511E+02                                 1.784675                            1.697990      -1.316073       2.256277                    0.994392       3.727495      10.726379       0.467609       1.317160      -0.699311      -0.012622      -0.007216      -0.036005       0.038829       0.004342       0.005026       0.000089      -0.000064       0.027632      -0.009651      -0.001332       0.010982              1.818681       1.501047      -0.046305       0.243512       1.636046       0.200199       2.318950          -0.000125
           38              H       2.497769       6.978678       4.088895       0.123766       1.147508 0.85093291E+01  0.84601480E+02                                 1.781958                            1.682942      -1.309378       2.262634                    0.995361       3.567022       9.958489       0.493570       1.248172      -0.715354      -0.000672       0.030440      -0.022722       0.037991       0.002508      -0.000490      -0.012080      -0.004702      -0.004032      -0.011593      -0.001855       0.013448              1.817609       1.463576      -0.074267      -0.150146       2.236026      -0.286621       1.753226          -0.000107
           39              H       1.238220       5.066052       7.368244       0.129532       1.036854 0.73789518E+01  0.70861784E+02                                 1.679528                            1.578695      -1.092374       2.371751                    0.997613       3.366580       9.265802       0.503565       1.266582      -0.712068      -0.022724      -0.001233       0.034137       0.041028      -0.000324      -0.008735      -0.004521       0.008205       0.031509      -0.011037      -0.004731       0.015768              1.727926       1.604151      -0.036258      -0.422719       1.564093       0.006126       2.015534          -0.000073
           40              H       3.565364       3.171985       4.762945       0.107132       1.134106 0.82662338E+01  0.82704635E+02                                 1.848347                            1.715948      -1.485858       2.162418                    0.993387       3.952154      11.569621       0.458302       1.335770      -0.693857       0.018468      -0.028305      -0.009284       0.035049      -0.001256      -0.001583       0.006682      -0.010907       0.004593      -0.006530      -0.003681       0.010211              1.924713       1.800887      -0.481360      -0.359035       2.210291       0.223890       1.762963           0.000308
           41              H       8.040731       0.553371       3.809327       0.086782       1.145393 0.79909405E+01  0.78684524E+02                                 1.832412                            1.668855      -0.923187       2.435768                    0.997607       3.601669      10.206972       0.475931       1.306984      -0.702892      -0.026977      -0.028231      -0.022491       0.045062       0.006693       0.012278       0.004558      -0.014562      -0.030452      -0.019085       0.000974       0.018111              1.924469       2.133300       0.380114       0.567276       1.752307       0.343339       1.887799          -0.000078
           42              H       9.799123      -0.437196       4.869284       0.124929       1.021332 0.70539650E+01  0.66950627E+02                                 1.659667                            1.541321      -0.841655       2.487474                    0.999399       3.324759       9.083103       0.510976       1.262944      -0.712917       0.007578      -0.035465      -0.002748       0.036369      -0.001791       0.012495       0.003849      -0.009108      -0.027780      -0.018562       0.008389       0.010173              1.704074       1.377872      -0.207562       0.103168       2.366886      -0.018529       1.367463          -0.000070
           43              H      11.183086       0.886116       6.145348       0.099620       1.166227 0.80540915E+01  0.79190339E+02                                 1.821425                            1.649471      -1.033337       2.378594                    0.997277       3.608311      10.104404       0.491752       1.266788      -0.710838       0.024613      -0.013982       0.022361       0.036074      -0.006319       0.009043       0.003963      -0.002799      -0.015443      -0.014228       0.004393       0.009835              1.927207       2.125671      -0.360174       0.611482       1.777925      -0.345068       1.878025           0.000312
           44              H      10.904635       3.136913       6.207093       0.130480       1.012597 0.68828735E+01  0.64998965E+02                                 1.657957                            1.527501      -0.900297       2.461791                    0.999100       3.310737       9.054786       0.510205       1.271231      -0.710965       0.020890       0.019855       0.022066       0.036298       0.001373       0.009832       0.005561      -0.019478      -0.017853      -0.016490       0.001393       0.015097              1.728074       1.862004       0.388681       0.440528       1.696285       0.301744       1.625934          -0.000140
           45              H       9.204303       4.043077       5.008210       0.087828       1.155518 0.80646136E+01  0.78466733E+02                                 1.745735                            1.603728      -0.822246       2.480201                    0.999197       3.394094       9.126756       0.526375       1.195939      -0.728979       0.001631       0.047572       0.001744       0.047632       0.002482       0.010446       0.006139      -0.020822      -0.026745      -0.018272       0.000736       0.017536              1.802347       1.458816      -0.171131       0.112348       2.566825      -0.048347       1.381398           0.000412
           46              H      10.005296      11.688110       6.580994       0.117940       1.098843 0.80703431E+01  0.80698935E+02                                 1.855880                            1.732008      -1.402034       2.213664                    0.992947       3.922404      11.684640       0.439431       1.393924      -0.682788      -0.005759      -0.034119      -0.014408       0.037482       0.008817       0.003851       0.003858      -0.003023       0.002385      -0.009368      -0.001979       0.011347              1.933922       1.465293       0.123110       0.026701       2.482182       0.438757       1.854290          -0.000740
           47              H      11.162943      -2.211421       6.297996       0.120689       1.091090 0.81434995E+01  0.80659989E+02                                 1.782484                            1.694372      -1.073028       2.376437                    0.997100       3.552858      10.136541       0.467758       1.322019      -0.700075       0.013741       0.029410      -0.021716       0.039056       0.004348      -0.009329      -0.008319      -0.010345       0.005597      -0.012339      -0.003335       0.015674              1.816831       1.485646       0.182131      -0.081377       2.150676      -0.323023       1.814172          -0.000121
           48              H       9.733954      -3.635309       9.776301       0.116935       1.094109 0.82087665E+01  0.81633088E+02                                 1.784706                            1.698021      -1.316054       2.256278                    0.994392       3.727592      10.726735       0.467604       1.317163      -0.699310      -0.012620       0.007215       0.036006       0.038830      -0.004337      -0.005027       0.000088      -0.000073       0.027633      -0.009647      -0.001335       0.010982              1.818711       1.501073       0.046310      -0.243515       1.636080       0.200196       2.318981          -0.000129
           49              H       8.422269       6.758888       4.486808       0.123709       1.147699 0.85111680E+01  0.84624601E+02                                 1.782173                            1.683137      -1.309486       2.262554                    0.995359       3.567453       9.960080       0.493535       1.248191      -0.715349      -0.000670      -0.030436       0.022720       0.037986      -0.002506       0.000497      -0.012075      -0.004713      -0.004022      -0.011583      -0.001864       0.013447              1.817834       1.463743       0.074287       0.150183       2.236317      -0.286653       1.753443          -0.000107
           50              H       7.162721       8.671514       1.207459       0.129515       1.036925 0.73795999E+01  0.70869698E+02                                 1.679614                            1.578772      -1.092478       2.371691                    0.997612       3.366748       9.266432       0.503548       1.266593      -0.712065      -0.022719       0.001238      -0.034137       0.041025       0.000326       0.008734      -0.004519       0.008205       0.031510      -0.011037      -0.004730       0.015766              1.728016       1.604228       0.036258       0.422746       1.564177       0.006121       2.015644          -0.000075
           51              H       9.489864      10.565581       3.812757       0.107149       1.133932 0.82646623E+01  0.82684916E+02                                 1.848168                            1.715795      -1.485770       2.162485                    0.993389       3.951753      11.568138       0.458319       1.335786      -0.693856       0.018469       0.028313       0.009278       0.035054       0.001251       0.001586       0.006682      -0.010909       0.004566      -0.006529      -0.003682       0.010211              1.924520       1.800712       0.481286       0.358974       2.210058       0.223855       1.762789           0.000311
           52              H       2.116231      13.184195       4.766375       0.086756       1.145508 0.79919058E+01  0.78696358E+02                                 1.832526                            1.668949      -0.923210       2.435739                    0.997606       3.601868      10.207667       0.475921       1.306974      -0.702894      -0.026986       0.028223       0.022477       0.045056      -0.006688      -0.012279       0.004561      -0.014567      -0.030432      -0.019084       0.000975       0.018109              1.924593       2.133444      -0.380152      -0.567331       1.752420       0.343374       1.887916          -0.000075
           53              H       3.874623      14.174762       3.706419       0.124889       1.021407 0.70545345E+01  0.66956517E+02                                 1.659649                            1.541305      -0.841511       2.487499                    0.999399       3.324874       9.083066       0.511024       1.262816      -0.712945       0.007574       0.035456       0.002736       0.036359       0.001795      -0.012497       0.003853      -0.009106      -0.027794      -0.018567       0.008392       0.010174              1.704056       1.377861       0.207560      -0.103166       2.366856      -0.018528       1.367450          -0.000065
           54              H       5.258586      12.851450       2.430354       0.099633       1.166035 0.80524629E+01  0.79169551E+02                                 1.821161                            1.649256      -1.033278       2.378636                    0.997278       3.607907      10.102646       0.491811       1.266714      -0.710856       0.024624       0.013978      -0.022362       0.036080       0.006323      -0.009040       0.003962      -0.002783      -0.015457      -0.014227       0.004385       0.009842              1.926911       2.125330       0.360087      -0.611337       1.777664      -0.344984       1.877738           0.000318
           55              H       4.980135      10.600653       2.368609       0.130479       1.012632 0.68831656E+01  0.65002473E+02                                 1.657999                            1.527535      -0.900423       2.461730                    0.999100       3.310817       9.055084       0.510198       1.271233      -0.710964       0.020894      -0.019852      -0.022065       0.036298      -0.001374      -0.009828       0.005561      -0.019478      -0.017856      -0.016486       0.001390       0.015097              1.728122       1.862061      -0.388697      -0.440550       1.696325       0.301755       1.625980          -0.000136
           56              H       3.279803       9.694489       3.567492       0.087818       1.155604 0.80653709E+01  0.78475920E+02                                 1.745812                            1.603795      -0.822252       2.480179                    0.999196       3.394254       9.127283       0.526368       1.195927      -0.728981       0.001627      -0.047563      -0.001746       0.047622      -0.002481      -0.010447       0.006139      -0.020816      -0.026747      -0.018272       0.000739       0.017534              1.802426       1.458879       0.171138      -0.112357       2.566944      -0.048349       1.381455           0.000418
           57              C       8.591710      15.529608       0.579717       0.591425      23.524184 0.25778013E+03  0.53624541E+04                                 7.511164                            5.660458      -0.018554       2.045347                    0.999470      22.379942      62.186468       0.631694       0.466106      -1.026066       0.017571      -0.038436       0.025105       0.049156       0.019766      -0.077308       0.034033       0.125813      -0.039373      -0.097294      -0.018527       0.115821              8.730634       6.020805      -1.467471       3.101169      10.926128      -1.413970       9.244970           0.020335
           58              C       8.040731       8.722969      16.871837      -0.026042      35.826752 0.44661197E+03  0.10512208E+05                                 9.447220                            7.049289      -0.013800       2.005060                    0.998961      27.416443      77.447244       0.623664       0.417245      -1.069595      -0.014963       0.025045      -0.023921       0.037728       0.008796       0.004595       0.015729      -0.000971      -0.011229      -0.016987      -0.003346       0.020334             11.189640       6.584136      -3.183646       2.325742      14.467821      -0.994609      12.516964          -0.004988
           59              C       7.675782       8.554436      15.546033      -0.121983      33.591498 0.47177845E+03  0.11438913E+05                                 9.361081                            7.487233      -0.390291       1.844738                    0.998667      30.904633      93.347005       0.566922       0.445590      -1.035505      -0.007166       0.020893       0.018044       0.028521       0.003020      -0.032434       0.016855       0.032568      -0.117020      -0.055919       0.007803       0.048116             10.490694       5.896550      -1.541979       1.920729      11.763185      -0.194666      13.812346           0.005639
           60              C       7.176939       9.595871      14.777651      -0.026759      36.157420 0.44672827E+03  0.10513551E+05                                 9.475839                            7.032331       0.007331       2.007715                    0.999209      27.455236      77.501634       0.626922       0.415132      -1.071165       0.003321       0.007917       0.046633       0.047417       0.008418      -0.002950      -0.013777      -0.003004      -0.039717      -0.020039      -0.000075       0.020114             11.251603       5.456192      -1.424429       1.031662      12.260374       1.969054      16.038245          -0.001256
           61              C       6.839243       9.342753      13.309490       0.610675      23.981667 0.25555725E+03  0.53205244E+04                                 7.672217                            5.695006      -0.050004       2.040845                    0.999484      22.352912      62.743486       0.618171       0.475917      -1.017703      -0.029039       0.002326      -0.063367       0.069743      -0.075571      -0.015680       0.002551       0.087482      -0.239244      -0.081727      -0.046526       0.128253              8.970071       5.311544       2.134963      -0.376170       9.329247      -0.736297      12.269421           0.016737
           62              C       6.955363      -6.887040      15.376235      -0.121464      33.894134 0.45713240E+03  0.10952631E+05                                 9.279223                            7.278342      -0.111128       1.933680                    0.999411      30.293548      89.771397       0.588268       0.434564      -1.046210       0.002991      -0.016903       0.014312       0.022349       0.007474       0.000391      -0.033493       0.045686      -0.081319      -0.053122       0.014974       0.038148             10.552145       5.380346      -1.475335       0.032996      12.840859       3.099895      13.435230           0.005955
           63              C       7.245664      -6.690486      16.729480      -0.030288      36.529493 0.46080758E+03  0.10921613E+05                                 9.554046                            7.137318      -0.097776       1.969266                    0.998842      27.755534      78.444079       0.623386       0.414555      -1.072298       0.011145      -0.042495      -0.025651       0.050872       0.012766       0.009784      -0.017760       0.006304       0.013096      -0.027866       0.009941       0.017925             11.498020       6.333224      -3.332396      -0.141545      15.217228       3.463864      12.943608           0.002427
           64              C       6.827394       2.523916       0.336168       0.612382      22.790172 0.25403384E+03  0.52832667E+04                                 7.425416                            5.675152      -0.020694       2.050625                    0.999431      22.357221      62.814235       0.619442       0.475439      -1.017505      -0.005372       0.063340       0.032331       0.071317       0.058442      -0.009510      -0.021482       0.092192      -0.122590      -0.064607      -0.032612       0.097219              8.667019       5.291861      -2.394083       0.181277      10.857275       1.486593       9.851920           0.017434
           65              C       7.812046       0.204092       0.308725      -0.110498      33.433653 0.46522436E+03  0.11211322E+05                                 9.267567                            7.391872      -0.273153       1.881891                    0.999120      30.501344      91.068359       0.577077       0.440431      -1.041238      -0.001645      -0.001629      -0.019338       0.019476       0.035287      -0.002549       0.002716       0.086877       0.012468      -0.058230       0.004298       0.053932             10.444714       6.436550      -3.127695       1.031608      14.991579       1.174267       9.906013           0.006132
           66              C       8.086943       4.725722      14.333429       0.583455      25.209646 0.26290666E+03  0.55047882E+04                                 7.954366                            5.745825       0.007653       2.057934                    0.999515      22.513873      63.087467       0.621202       0.470906      -1.021824      -0.033381       0.020089       0.055897       0.068134       0.066236       0.035559       0.041490      -0.040007      -0.215326      -0.087475      -0.033062       0.120537              9.846977       9.010363      -2.655576      -4.490156       7.267439       0.205184      13.263129           0.015629
           67              C       8.730343       4.714589      12.969892      -0.020037      40.507846 0.43350252E+03  0.10095722E+05                                10.161763                            6.865846       0.087957       2.033929                    0.999190      27.008362      75.104533       0.644960       0.407782      -1.079179       0.025461       0.005429      -0.038179       0.046210      -0.006084       0.009936       0.000954       0.003275      -0.021315      -0.013629       0.000660       0.012969             13.239815      10.199307      -2.905349      -7.294184      12.450386       0.837952      17.069752          -0.001710
           68              C       9.361895       3.549150      12.534247      -0.120748      36.791941 0.44291439E+03  0.10515631E+05                                 9.799371                            7.147904      -0.160185       1.916203                    0.999478      30.048166      88.286238       0.596378       0.432582      -1.048686       0.003412       0.013351      -0.009707       0.016856       0.030805       0.044758      -0.012551       0.029393      -0.046985      -0.060232       0.002031       0.058201             11.977985       9.536807      -4.305982      -5.521150      13.750161       2.834114      12.646987           0.006892
           69              C      10.001741       3.542289      11.318212      -0.012691      39.179519 0.41497014E+03  0.95502470E+04                                 9.917696                            6.693959       0.037666       2.020479                    0.999253      26.652005      73.451931       0.657246       0.404931      -1.082081      -0.024807       0.039508       0.013180       0.048476       0.008637       0.003243      -0.006351       0.022470       0.005594      -0.017659       0.004312       0.013347             12.974689       8.815676      -4.778325      -4.323561      18.807293       1.892426      11.301098           0.002436
           70              C      10.602485       2.236524      10.841403       0.613007      24.925062 0.25174725E+03  0.52052021E+04                                 7.847542                            5.603986      -0.016847       2.052050                    0.999434      22.036967      61.015341       0.633246       0.467800      -1.025301       0.014904      -0.069291      -0.025280       0.075249       0.035163       0.069277       0.007544       0.106157       0.017772      -0.070618      -0.036775       0.107393              9.718989       7.426635      -3.103215      -3.309685      13.315979       1.310352       8.414353           0.015081
           71              C      10.108382       4.693465      10.565265      -0.113772      35.059569 0.42917879E+03  0.10081359E+05                                 9.389347                            6.987477      -0.041404       1.959310                    0.999533      29.360348      85.026115       0.611211       0.426613      -1.055282      -0.014550      -0.001825       0.015863       0.021602       0.015206       0.011305       0.009237       0.078397       0.063703      -0.053336       0.013049       0.040287             11.037962       7.325094      -2.642382      -2.610376      16.505508      -0.868839       9.283284           0.006956
           72              C       9.459057       5.843031      10.985475      -0.016824      38.888504 0.41756216E+03  0.96383838E+04                                 9.871332                            6.742109       0.059732       2.028379                    0.999324      26.743919      74.153416       0.650012       0.408227      -1.078376      -0.003643      -0.044964       0.016312       0.047969       0.001710       0.007566      -0.002222       0.050185      -0.014145      -0.023148      -0.006021       0.029168             12.474578       8.099991      -1.269531      -4.059486      16.607659      -3.634395      12.716085           0.000023
           73              C       9.450762       7.131216      10.177644       0.624797      24.272555 0.24716805E+03  0.50916266E+04                                 7.718560                            5.579724       0.051040       2.078559                    0.999390      21.836380      60.522855       0.629474       0.472351      -1.021918      -0.026144       0.041986      -0.062727       0.079881       0.022997       0.041532       0.074231       0.028776       0.193151      -0.083843      -0.034287       0.118130              9.244931       9.036389      -0.013853      -2.579011      10.654684      -3.973799       8.043718           0.019803
           74              C       8.758781       5.831658      12.141480      -0.141681      37.218593 0.45662462E+03  0.10953339E+05                                 9.897884                            7.287705      -0.180615       1.904869                    0.999485      30.722971      91.531148       0.585417       0.436168      -1.043728       0.007011      -0.026792      -0.004552       0.028066      -0.006435       0.036246       0.038433       0.014506      -0.033827      -0.059607       0.012043       0.047564             11.761125       8.894477      -0.902861      -5.521881      11.901930      -2.538019      14.486968           0.008376
           75              C       3.211079       8.677559      12.872129       0.087257      26.821171 0.32986550E+03  0.72683892E+04                                 7.908376                            6.142539       0.165532       2.068325                    0.999760      26.080966      73.590945       0.648059       0.428934      -1.051922      -0.008357      -0.054327      -0.003992       0.055111       0.034533      -0.021500       0.016483      -0.008748       0.062005      -0.054825       0.024002       0.030824              8.896129      10.007821      -0.887412       4.326793       9.322667      -0.059404       7.357899           0.003136
           76              C       2.183771       9.283556      12.225521      -0.129534      30.245084 0.38343463E+03  0.87207811E+04                                 8.371860                            6.491153       0.368869       2.110585                    0.999759      27.874421      78.374371       0.653519       0.412082      -1.068836      -0.010952      -0.011720      -0.009407       0.018596      -0.003747       0.006908       0.004281      -0.031078      -0.009883      -0.018088      -0.000139       0.018226              9.388516       9.993721      -0.945859       4.505974      10.334106      -0.010462       7.837722          -0.000272
           77              C       1.357895       8.487431      11.489726      -0.016394      28.077923 0.35939182E+03  0.80905682E+04                                 8.150331                            6.414893       0.026368       2.011761                    0.999586      27.234821      77.675791       0.633656       0.429380      -1.051645       0.030113      -0.007982       0.001589       0.031193      -0.006039      -0.011926      -0.006718       0.018716       0.069196      -0.024850      -0.003300       0.028150              9.032860       9.096442      -0.279622       4.066474      10.486372       0.004404       7.515766           0.003263
           78              C       1.514302       7.168165      11.443417      -0.122140      29.437200 0.37574516E+03  0.85166962E+04                                 8.265639                            6.470731       0.238789       2.073652                    0.999720      27.722024      78.231131       0.646672       0.417873      -1.063366       0.005196       0.015929      -0.007459       0.018340       0.007305       0.000583       0.000957      -0.020415       0.031831      -0.017860       0.006925       0.010934              9.194029       9.939589      -0.454206       4.187961      10.309967      -0.020767       7.332530          -0.000267
           79              C       2.539241       6.646115      12.153486       0.092796      26.080940 0.30740053E+03  0.66241194E+04                                 7.608249                            5.832470       0.308557       2.114739                    0.999792      25.376478      69.742258       0.684937       0.414984      -1.065597       0.013440       0.043561       0.028420       0.053721       0.013088      -0.034137       0.006197      -0.063761       0.049088      -0.058681       0.026245       0.032436              8.568909       9.443440      -0.448168       4.113813       9.359084       0.004356       6.904203           0.005300
           80              C       2.667210      -1.792042       7.995985       0.591484      23.523960 0.25777682E+03  0.53624011E+04                                 7.511240                            5.660507      -0.018599       2.045333                    0.999471      22.380133      62.188342       0.631673       0.466120      -1.026052       0.017544       0.038417      -0.025115       0.049137      -0.019818       0.077327       0.034132       0.125843      -0.039271      -0.097416      -0.018428       0.115844              8.730729       6.020887       1.467450      -3.101212      10.926211      -1.413963       9.245088           0.020324
           81              C       2.116231      -2.932271       8.855270      -0.026097      35.827055 0.44661823E+03  0.10512354E+05                                 9.447124                            7.049235      -0.013596       2.005122                    0.998961      27.416662      77.446933       0.623683       0.417233      -1.069607      -0.014990      -0.025041       0.023920       0.037735      -0.008767      -0.004620       0.015715      -0.001045      -0.011181      -0.016944      -0.003384       0.020327             11.189530       6.584099       3.183665      -2.325728      14.467788      -0.994772      12.516703          -0.004987
           82              C       1.751282      -2.763738      10.181074      -0.121976      33.590507 0.47176410E+03  0.11438451E+05                                 9.360842                            7.487088      -0.390246       1.844758                    0.998667      30.903961      93.343775       0.566933       0.445587      -1.035510      -0.007173      -0.020897      -0.018047       0.028528      -0.003020       0.032442       0.016864       0.032556      -0.116962      -0.055914       0.007803       0.048112             10.490390       5.896436       1.541971      -1.920674      11.762873      -0.194804      13.811863           0.005627
           83              C       1.252439      -3.805173      10.949457      -0.026729      36.155279 0.44670229E+03  0.10512770E+05                                 9.475471                            7.032138       0.007285       2.007714                    0.999208      27.454218      77.497734       0.626930       0.415134      -1.071166       0.003321      -0.007917      -0.046625       0.047409      -0.008418       0.002969      -0.013784      -0.002977      -0.039793      -0.020063      -0.000065       0.020128             11.251073       5.456032       1.424417      -1.031614      12.259970       1.968862      16.037216          -0.001267
           84              C       0.914743      -3.552055      12.417617       0.610641      23.981285 0.25555530E+03  0.53204414E+04                                 7.672019                            5.694913      -0.049874       2.040893                    0.999484      22.352337      62.740378       0.618191       0.475905      -1.017716      -0.029031      -0.002308       0.063366       0.069738       0.075564       0.015678       0.002572       0.087511      -0.239134      -0.081687      -0.046551       0.128238              8.969785       5.311400      -2.134891       0.376149       9.329017      -0.736291      12.268938           0.016733
           85              C       1.030863      12.677738      10.350873      -0.121424      33.892031 0.45710179E+03  0.10951715E+05                                 9.278897                            7.278141      -0.111179       1.933686                    0.999410      30.292221      89.766720       0.588271       0.434570      -1.046207       0.002981       0.016891      -0.014298       0.022330      -0.007500      -0.000373      -0.033483       0.045731      -0.081359      -0.053126       0.014937       0.038189             10.551715       5.380190       1.475301      -0.033017      12.840476       3.099619      13.434479           0.005957
           86              C       1.321164      12.481184       8.997627      -0.030261      36.527930 0.46078743E+03  0.10921004E+05                                 9.553787                            7.137177      -0.097820       1.969264                    0.998842      27.754735      78.441078       0.623391       0.414556      -1.072298       0.011134       0.042493       0.025638       0.050862      -0.012779      -0.009778      -0.017780       0.006318       0.013084      -0.027888       0.009948       0.017940             11.497658       6.333084       3.332322       0.141523      15.216868       3.463632      12.943024           0.002429
           87              C       0.902894      11.213650       8.239535       0.612340      22.790421 0.25403789E+03  0.52833696E+04                                 7.425443                            5.675181      -0.020594       2.050656                    0.999431      22.357440      62.814868       0.619443       0.475436      -1.017507      -0.005385      -0.063342      -0.032302       0.071306      -0.058442       0.009526      -0.021477       0.092168      -0.122590      -0.064592      -0.032624       0.097215              8.667034       5.291881       2.394085      -0.181304      10.857284       1.486552       9.851936           0.017445
           88              C       1.887546      13.533474       8.266977      -0.110469      33.431787 0.46519416E+03  0.11210363E+05                                 9.267124                            7.391564      -0.273053       1.881935                    0.999120      30.499989      91.062072       0.577100       0.440423      -1.041248      -0.001674       0.001635       0.019338       0.019479      -0.035285       0.002545       0.002722       0.086881       0.012499      -0.058236       0.004309       0.053927             10.444201       6.436286       3.127577      -1.031554      14.990973       1.174076       9.905343           0.006143
           89              C       2.162443       1.064976      11.393678       0.583496      25.209236 0.26290147E+03  0.55046519E+04                                 7.954287                            5.745773       0.007676       2.057942                    0.999515      22.513630      63.086617       0.621204       0.470907      -1.021823      -0.033395      -0.020061      -0.055896       0.068133      -0.066225      -0.035576       0.041482      -0.040035      -0.215397      -0.087501      -0.033040       0.120541              9.846876       9.010288       2.655570       4.490112       7.267365       0.205235      13.262976           0.015621
           90              C       2.805843       1.076109      12.757215      -0.020075      40.509544 0.43352346E+03  0.10096324E+05                                10.161968                            6.865966       0.087990       2.033927                    0.999190      27.009158      75.107009       0.644961       0.407776      -1.079183       0.025444      -0.005419       0.038196       0.046214       0.006097      -0.009914       0.000944       0.003265      -0.021255      -0.013601       0.000641       0.012959             13.240096      10.199531       2.905450       7.294361      12.450651       0.838029      17.070105          -0.001717
           91              C       3.437395       2.241548      13.192861      -0.120761      36.792854 0.44292621E+03  0.10515984E+05                                 9.799492                            7.147971      -0.160178       1.916195                    0.999479      30.048810      88.288491       0.596379       0.432579      -1.048688       0.003391      -0.013348       0.009724       0.016859      -0.030797      -0.044750      -0.012554       0.029374      -0.046978      -0.060224       0.002040       0.058184             11.978150       9.536927       4.306068       5.521227      13.750387       2.834176      12.647137           0.006889
           92              C       4.077241       2.248409      14.408895      -0.012669      39.178952 0.41496395E+03  0.95500708E+04                                 9.917621                            6.693926       0.037632       2.020471                    0.999253      26.651762      73.451180       0.657245       0.404933      -1.082079      -0.024817      -0.039503      -0.013170       0.048475      -0.008644      -0.003248      -0.006352       0.022494       0.005584      -0.017672       0.004308       0.013363             12.974551       8.815593       4.778233       4.323532      18.807020       1.892378      11.301040           0.002432
           93              C       4.677985       3.554174      14.885704       0.612990      24.925163 0.25174886E+03  0.52052392E+04                                 7.847530                            5.603983      -0.016794       2.052068                    0.999434      22.037040      61.015396       0.633251       0.467797      -1.025304       0.014891       0.069296       0.025271       0.075248      -0.035156      -0.069278       0.007550       0.106151       0.017726      -0.070603      -0.036788       0.107392              9.718956       7.426623       3.103178       3.309695      13.315871       1.310324       8.414372           0.015093
           94              C       4.183882       1.097233      15.161842      -0.113737      35.057978 0.42915831E+03  0.10080744E+05                                 9.389048                            6.987304      -0.041349       1.959340                    0.999533      29.359449      85.022544       0.611221       0.426612      -1.055284      -0.014555       0.001832      -0.015849       0.021596      -0.015214      -0.011324       0.009242       0.078420       0.063667      -0.053344       0.013029       0.040315             11.037551       7.324844       2.642193       2.610292      16.504777      -0.868870       9.283033           0.006951
           95              C       3.534557      -0.052333      14.741633      -0.016804      38.887658 0.41755511E+03  0.96381684E+04                                 9.871151                            6.742035       0.059679       2.028362                    0.999324      26.743668      74.152212       0.650019       0.408225      -1.078378      -0.003652       0.044962      -0.016306       0.047967      -0.001718      -0.007564      -0.002210       0.050192      -0.014163      -0.023145      -0.006028       0.029173             12.474291       8.099836       1.269398       4.059439      16.607137      -3.634338      12.715902           0.000008
           96              C       3.526262      -1.340518      15.549464       0.624775      24.272840 0.24717275E+03  0.50917227E+04                                 7.718504                            5.579705       0.051149       2.078590                    0.999390      21.836337      60.521760       0.629490       0.472338      -1.021930      -0.026131      -0.041988       0.062715       0.079869      -0.023002      -0.041525       0.074225       0.028728       0.193129      -0.083818      -0.034303       0.118120              9.244841       9.036336       0.013822       2.578998      10.654537      -3.973761       8.043649           0.019797
           97              C       2.834281      -0.040960      13.585628      -0.141681      37.218720 0.45662745E+03  0.10953411E+05                                 9.897853                            7.287700      -0.180634       1.904858                    0.999485      30.723128      91.531300       0.585421       0.436164      -1.043732       0.006993       0.026802       0.004571       0.028074       0.006432      -0.036237       0.038425       0.014483      -0.033883      -0.059599       0.012050       0.047549             11.761062       8.894433       0.902829       5.521838      11.901868      -2.538029      14.486884           0.008357
           98              C       9.135579      -2.886861      12.854978       0.087253      26.821127 0.32986494E+03  0.72683682E+04                                 7.908336                            6.142513       0.165535       2.068323                    0.999760      26.080985      73.590772       0.648064       0.428931      -1.051925      -0.008335       0.054326       0.004022       0.055109      -0.034537       0.021500       0.016480      -0.008751       0.062016      -0.054829       0.024003       0.030826              8.896073      10.007716       0.887402      -4.326750       9.322638      -0.059405       7.357865           0.003122
           99              C       8.108271      -3.492858      13.501586      -0.129549      30.245501 0.38344166E+03  0.87209735E+04                                 8.371896                            6.491188       0.368861       2.110574                    0.999759      27.874743      78.375201       0.653522       0.412079      -1.068839      -0.010933       0.011716       0.009437       0.018597       0.003748      -0.006910       0.004279      -0.031075      -0.009920      -0.018085      -0.000144       0.018229              9.388547       9.993720       0.945861      -4.505972      10.334167      -0.010468       7.837753          -0.000288
          100              C       7.282395      -2.696733      14.237381      -0.016390      28.077689 0.35938983E+03  0.80905034E+04                                 8.150272                            6.414874       0.026337       2.011754                    0.999586      27.234624      77.674860       0.633657       0.429380      -1.051646       0.030123       0.007980      -0.001574       0.031201       0.006039       0.011928      -0.006713       0.018731       0.069159      -0.024848      -0.003293       0.028141              9.032771       9.096307       0.279558      -4.066392      10.486309       0.004452       7.515697           0.003241
          101              C       7.438802      -1.377467      14.283690      -0.122127      29.436659 0.37573829E+03  0.85164947E+04                                 8.265530                            6.470671       0.238785       2.073657                    0.999720      27.721661      78.229691       0.646675       0.417873      -1.063367       0.005211      -0.015929       0.007483       0.018354      -0.007297      -0.000580       0.000965      -0.020416       0.031813      -0.017852       0.006920       0.010933              9.193884       9.939392       0.454160      -4.187862      10.309827      -0.020739       7.332434          -0.000290
          102              C       8.463741      -0.855417      13.573622       0.092800      26.080402 0.30739440E+03  0.66239425E+04                                 7.608103                            5.832385       0.308620       2.114762                    0.999792      25.376173      69.740783       0.684948       0.414980      -1.065601       0.013459      -0.043563      -0.028390       0.053710      -0.013087       0.034135       0.006209      -0.063765       0.049081      -0.058682       0.026249       0.032433              8.568720       9.443191       0.448138      -4.113691       9.358904       0.004370       6.904067           0.005281
          103              C       3.257290      -5.765476      16.571688       0.591459      23.523890 0.25777731E+03  0.53623908E+04                                 7.511143                            5.660460      -0.018559       2.045348                    0.999471      22.379875      62.186630       0.631688       0.466112      -1.026061      -0.017556       0.038426      -0.025113       0.049147       0.019798      -0.077316       0.034084       0.125831      -0.039333      -0.097360      -0.018473       0.115833              8.730584       6.020796      -1.467415       3.101160      10.925995      -1.413911       9.244960           0.020324
          104              C       3.808269       1.041163       0.279568      -0.026064      35.826256 0.44660789E+03  0.10512059E+05                                 9.447032                            7.049191      -0.013672       2.005103                    0.998961      27.416292      77.445923       0.623679       0.417238      -1.069603       0.014976      -0.025043       0.023921       0.037732       0.008785       0.004608       0.015720      -0.001003      -0.011212      -0.016965      -0.003366       0.020331             11.189375       6.584005      -3.183527       2.325676      14.467393      -0.994566      12.516727          -0.004989
          105              C       4.173218       1.209696       1.605372      -0.121984      33.591384 0.47177800E+03  0.11438882E+05                                 9.360996                            7.487191      -0.390246       1.844749                    0.998667      30.904644      93.346490       0.566929       0.445586      -1.035509       0.007171      -0.020901      -0.018053       0.028534       0.003016      -0.032433       0.016861       0.032543      -0.117014      -0.055919       0.007814       0.048105             10.490572       5.896502      -1.541952       1.920702      11.762977      -0.194708      13.812236           0.005636
          106              C       4.672061       0.168261       2.373754      -0.026760      36.156438 0.44671871E+03  0.10513249E+05                                 9.475623                            7.032231       0.007402       2.007744                    0.999209      27.454806      77.499626       0.626931       0.415129      -1.071169      -0.003313      -0.007919      -0.046635       0.047419       0.008413      -0.002945      -0.013782      -0.003000      -0.039724      -0.020045      -0.000066       0.020111             11.251283       5.456094      -1.424391       1.031641      12.259983       1.968893      16.037773          -0.001254
          107              C       5.009757       0.421379       3.841915       0.610693      23.980938 0.25554940E+03  0.53203184E+04                                 7.672084                            5.694937      -0.049991       2.040858                    0.999484      22.352416      62.741773       0.618172       0.475920      -1.017702       0.029058      -0.002331       0.063368       0.069752      -0.075578      -0.015676       0.002553       0.087476      -0.239268      -0.081733      -0.046528       0.128261              8.969889       5.311457       2.134906      -0.376166       9.329059      -0.736349      12.269152           0.016730
          108              C       4.893637      16.651172       1.775170      -0.121400      33.890962 0.45708469E+03  0.10951170E+05                                 9.278658                            7.277984      -0.111065       1.933732                    0.999410      30.291315      89.762603       0.588282       0.434567      -1.046211      -0.002975       0.016896      -0.014309       0.022340       0.007489       0.000379      -0.033486       0.045732      -0.081377      -0.053131       0.014945       0.038186             10.551434       5.380060      -1.475208       0.032991      12.839964       3.099639      13.434279           0.005966
          109              C       4.603337      16.454618       0.421925      -0.030240      36.526594 0.46077001E+03  0.10920474E+05                                 9.553531                            7.137027      -0.097738       1.969298                    0.998842      27.754122      78.438574       0.623400       0.414555      -1.072301      -0.011139       0.042487       0.025645       0.050862       0.012783       0.009781      -0.017778       0.006349       0.013071      -0.027894       0.009963       0.017931             11.497308       6.332907      -3.332146      -0.141535      15.216243       3.463586      12.942774           0.002432
          110              C       5.021606       7.240216      16.815237       0.612353      22.790298 0.25403701E+03  0.52833370E+04                                 7.425389                            5.675157      -0.020607       2.050655                    0.999431      22.357222      62.813795       0.619448       0.475434      -1.017510       0.005381      -0.063329      -0.032325       0.071305       0.058437      -0.009522      -0.021465       0.092187      -0.122599      -0.064585      -0.032631       0.097216              8.666952       5.291839      -2.394053       0.181302      10.857158       1.486511       9.851860           0.017449
          111              C       4.036954       9.560040      16.842680      -0.110466      33.431794 0.46519591E+03  0.11210435E+05                                 9.267188                            7.391629      -0.273093       1.881924                    0.999120      30.500056      91.062892       0.577090       0.440429      -1.041242       0.001655       0.001629       0.019335       0.019474       0.035294      -0.002553       0.002720       0.086898       0.012431      -0.058237       0.004286       0.053951             10.444244       6.436301      -3.127517       1.031537      14.990876       1.174235       9.905556           0.006144
          112              C       3.762057       5.038410       2.817976       0.583499      25.209204 0.26290272E+03  0.55046768E+04                                 7.954254                            5.745776       0.007610       2.057923                    0.999515      22.513526      63.086028       0.621206       0.470905      -1.021826       0.033400      -0.020075      -0.055898       0.068141       0.066236       0.035561       0.041490      -0.040026      -0.215358      -0.087485      -0.033058       0.120543              9.846800       9.010194      -2.655499      -4.490050       7.267317       0.205158      13.262890           0.015620
          113              C       3.118657       5.049543       4.181513      -0.020056      40.507920 0.43350742E+03  0.10095837E+05                                10.161659                            6.865813       0.088007       2.033938                    0.999190      27.008574      75.104477       0.644973       0.407773      -1.079188      -0.025453      -0.005423       0.038191       0.046214      -0.006085       0.009926       0.000948       0.003270      -0.021299      -0.013616       0.000654       0.012962             13.239619      10.199158      -2.905283      -7.294035      12.450240       0.837906      17.069458          -0.001714
          114              C       2.487105       6.214982       4.617158      -0.120719      36.790071 0.44289086E+03  0.10514901E+05                                 9.798962                            7.147664      -0.160113       1.916234                    0.999479      30.047217      88.281856       0.596396       0.432576      -1.048693      -0.003402      -0.013344       0.009714       0.016852       0.030804       0.044764      -0.012548       0.029415      -0.047016      -0.060236       0.002021       0.058215             11.977410       9.536361      -4.305735      -5.520819      13.749519       2.833917      12.646351           0.006892
          115              C       1.847259       6.221843       5.833193      -0.012663      39.177944 0.41495412E+03  0.95497783E+04                                 9.917449                            6.693847       0.037662       2.020488                    0.999253      26.651345      73.449532       0.657249       0.404933      -1.082080       0.024803      -0.039501      -0.013179       0.048469       0.008646       0.003252      -0.006355       0.022505       0.005586      -0.017679       0.004310       0.013369             12.974291       8.815431      -4.778149      -4.323405      18.806674       1.892341      11.300767           0.002439
          116              C       1.246515       7.527608       6.310002       0.612976      24.924914 0.25174671E+03  0.52051824E+04                                 7.847484                            5.603966      -0.016804       2.052066                    0.999434      22.036900      61.014890       0.633250       0.467798      -1.025304      -0.014911       0.069282       0.025279       0.075242       0.035156       0.069281       0.007552       0.106154       0.017746      -0.070606      -0.036789       0.107395              9.718876       7.426560      -3.103128      -3.309640      13.315783       1.310273       8.414284           0.015095
          117              C       1.740618       5.070667       6.586140      -0.113750      35.058121 0.42915930E+03  0.10080769E+05                                 9.389057                            6.987296      -0.041352       1.959337                    0.999533      29.359543      85.022738       0.611223       0.426610      -1.055286       0.014544       0.001826      -0.015861       0.021597       0.015206       0.011314       0.009243       0.078414       0.063663      -0.053339       0.013037       0.040302             11.037585       7.324883      -2.642300      -2.610289      16.504887      -0.868771       9.282984           0.006957
          118              C       2.389943       3.921101       6.165930      -0.016828      38.888232 0.41756052E+03  0.96383218E+04                                 9.871235                            6.742064       0.059760       2.028387                    0.999324      26.743853      74.152768       0.650020       0.408223      -1.078380       0.003644       0.044966      -0.016311       0.047971       0.001710       0.007565      -0.002227       0.050191      -0.014152      -0.023151      -0.006021       0.029171             12.474423       8.099922      -1.269521      -4.059456      16.607389      -3.634308      12.715958           0.000018
          119              C       2.398238       2.632916       6.973761       0.624805      24.272413 0.24716686E+03  0.50915953E+04                                 7.718522                            5.579707       0.051024       2.078554                    0.999390      21.836326      60.522642       0.629475       0.472350      -1.021918       0.026155      -0.041984       0.062730       0.079886       0.022997       0.041535       0.074228       0.028798       0.193137      -0.083849      -0.034278       0.118126              9.244869       9.036365      -0.013840      -2.579011      10.654572      -3.973754       8.043671           0.019796
          120              C       3.090219       3.932474       5.009925      -0.141693      37.218800 0.45662823E+03  0.10953428E+05                                 9.897821                            7.287669      -0.180576       1.904873                    0.999486      30.723274      91.531536       0.585427       0.436160      -1.043735      -0.007006       0.026801       0.004560       0.028074      -0.006442       0.036244       0.038430       0.014503      -0.033851      -0.059609       0.012054       0.047555             11.761033       8.894410      -0.902843      -5.521837      11.901818      -2.537999      14.486872           0.008365
          121              C       8.637921       1.086573       4.279276       0.087269      26.820626 0.32985851E+03  0.72681977E+04                                 7.908304                            6.142502       0.165521       2.068330                    0.999760      26.080559      73.589637       0.648057       0.428938      -1.051920       0.008369       0.054324       0.003982       0.055109       0.034533      -0.021507       0.016487      -0.008769       0.062001      -0.054832       0.024005       0.030826              8.896035      10.007697      -0.887415       4.326739       9.322553      -0.059422       7.357854           0.003128
          122              C       9.665229       0.480576       4.925884      -0.129511      30.244162 0.38342096E+03  0.87204045E+04                                 8.371778                            6.491099       0.368856       2.110601                    0.999758      27.873683      78.372353       0.653512       0.412090      -1.068830       0.010956       0.011717       0.009391       0.018588      -0.003742       0.006905       0.004286      -0.031063      -0.009851      -0.018082      -0.000134       0.018215              9.388419       9.993600      -0.945845       4.505927      10.333988      -0.010470       7.837669          -0.000274
          123              C      10.491105       1.276701       5.661679      -0.016395      28.077890 0.35939172E+03  0.80905639E+04                                 8.150318                            6.414883       0.026415       2.011775                    0.999586      27.234805      77.675691       0.633658       0.429379      -1.051646      -0.030110       0.007977      -0.001589       0.031189      -0.006043      -0.011925      -0.006713       0.018703       0.069201      -0.024847      -0.003302       0.028149              9.032843       9.096421      -0.279633       4.066473      10.486337       0.004387       7.515773           0.003252
          124              C      10.334698       2.595967       5.707988      -0.122140      29.436896 0.37574165E+03  0.85165846E+04                                 8.265542                            6.470673       0.238826       2.073664                    0.999720      27.721860      78.230157       0.646680       0.417870      -1.063370      -0.005201      -0.015924       0.007465       0.018339       0.007301       0.000588       0.000962      -0.020427       0.031825      -0.017862       0.006925       0.010937              9.193905       9.939416      -0.454206       4.187876      10.309860      -0.020771       7.332440          -0.000278
          125              C       9.309759       3.118017       4.997919       0.092811      26.080142 0.30739024E+03  0.66238287E+04                                 7.608049                            5.832343       0.308574       2.114750                    0.999792      25.376006      69.740138       0.684951       0.414980      -1.065602      -0.013441      -0.043564      -0.028416       0.053722       0.013091      -0.034136       0.006205      -0.063774       0.049092      -0.058688       0.026252       0.032436              8.568663       9.443128      -0.448160       4.113662       9.358839       0.004351       6.904023           0.005285
          126              C       9.181790      11.556174       9.155420       0.591487      23.524203 0.25777923E+03  0.53624611E+04                                 7.511274                            5.660519      -0.018635       2.045317                    0.999471      22.380260      62.188655       0.631675       0.466118      -1.026054      -0.017555      -0.038423       0.025114       0.049145      -0.019810       0.077327       0.034120       0.125843      -0.039276      -0.097402      -0.018443       0.115845              8.730786       6.020911       1.467488      -3.101219      10.926345      -1.413983       9.245102           0.020329
          127              C       9.732769      12.696403       8.296135      -0.026100      35.827854 0.44662803E+03  0.10512648E+05                                 9.447259                            7.049307      -0.013603       2.005112                    0.998961      27.417060      77.448435       0.623680       0.417233      -1.069607       0.014982       0.025046      -0.023924       0.037738      -0.008765      -0.004617       0.015713      -0.001046      -0.011187      -0.016942      -0.003381       0.020323             11.189720       6.584197       3.183759      -2.325754      14.468122      -0.994773      12.516843          -0.004981
          128              C      10.097718      12.527870       6.970331      -0.121963      33.589883 0.47175300E+03  0.11438099E+05                                 9.360702                            7.486984      -0.390207       1.844776                    0.998667      30.903492      93.341628       0.566939       0.445585      -1.035512       0.007157       0.020894       0.018035       0.028514      -0.003027       0.032454       0.016863       0.032585      -0.116928      -0.055913       0.007786       0.048127             10.490232       5.896352       1.541939      -1.920630      11.762703      -0.194722      13.811642           0.005648
          129              C      10.596561      13.569305       6.201948      -0.026690      36.154152 0.44668636E+03  0.10512290E+05                                 9.475256                            7.032000       0.007253       2.007706                    0.999209      27.453670      77.495517       0.626939       0.415132      -1.071168      -0.003341       0.007921       0.046616       0.047402      -0.008420       0.002988      -0.013782      -0.002952      -0.039859      -0.020078      -0.000059       0.020138             11.250805       5.455931       1.424395      -1.031586      12.259730       1.968888      16.036754          -0.001263
          130              C      10.934257      13.316187       4.733788       0.610606      23.981642 0.25556068E+03  0.53205529E+04                                 7.671965                            5.694888      -0.049805       2.040912                    0.999484      22.352271      62.739095       0.618210       0.475891      -1.017729       0.029006       0.002278      -0.063367       0.069727       0.075556       0.015677       0.002596       0.087548      -0.239004      -0.081640      -0.046580       0.128220              8.969719       5.311359      -2.134873       0.376145       9.328945      -0.736236      12.268854           0.016756
          131              C      10.818137      -2.913606       6.800532      -0.121438      33.893122 0.45711823E+03  0.10952222E+05                                 9.279092                            7.278267      -0.111225       1.933660                    0.999410      30.293052      89.770058       0.588266       0.434569      -1.046206      -0.002996      -0.016888       0.014292       0.022326      -0.007497      -0.000376      -0.033483       0.045738      -0.081340      -0.053125       0.014938       0.038187             10.551948       5.380290       1.475346      -0.033048      12.840743       3.099622      13.434811           0.005962
          132              C      10.527836      -2.717052       8.153778      -0.030295      36.529996 0.46081523E+03  0.10921848E+05                                 9.554153                            7.137397      -0.097803       1.969255                    0.998842      27.755768      78.445137       0.623380       0.414557      -1.072296      -0.011144      -0.042497      -0.025644       0.050870      -0.012764      -0.009776      -0.017769       0.006287       0.013098      -0.027866       0.009928       0.017938             11.498142       6.333317       3.332507       0.141519      15.217538       3.463747      12.943570           0.002426
          133              C      10.946106      -1.449518       8.911870       0.612364      22.790413 0.25403702E+03  0.52833544E+04                                 7.425471                            5.675190      -0.020642       2.050638                    0.999431      22.357477      62.815271       0.619439       0.475439      -1.017504       0.005380       0.063347       0.032310       0.071314      -0.058444       0.009519      -0.021485       0.092175      -0.122571      -0.064604      -0.032611       0.097215              8.667080       5.291907       2.394121      -0.181291      10.857387       1.486569       9.851947           0.017435
          134              C       9.961454      -3.769342       8.884428      -0.110515      33.434088 0.46523032E+03  0.11211477E+05                                 9.267549                            7.391848      -0.273074       1.881907                    0.999120      30.501604      91.068517       0.577088       0.440422      -1.041246       0.001667      -0.001634      -0.019349       0.019490      -0.035274       0.002537       0.002725       0.086852       0.012564      -0.058228       0.004331       0.053897             10.444723       6.436578       3.127795      -1.031607      14.991796       1.174104       9.905795           0.006134
          135              C       9.686557       8.699156       5.757727       0.583481      25.209143 0.26289870E+03  0.55045853E+04                                 7.954302                            5.745758       0.007679       2.057943                    0.999516      22.513600      63.086703       0.621201       0.470910      -1.021821       0.033390       0.020063       0.055894       0.068129      -0.066221      -0.035581       0.041477      -0.040036      -0.215417      -0.087508      -0.033033       0.120540              9.846940       9.010348       2.655591       4.490182       7.267373       0.205264      13.263100           0.015634
          136              C       9.043157       8.688023       4.394190      -0.020095      40.510406 0.43353058E+03  0.10096550E+05                                10.162176                            6.866061       0.087943       2.033911                    0.999190      27.009397      75.108357       0.644950       0.407781      -1.079178      -0.025446       0.005420      -0.038193       0.046212       0.006105      -0.009910       0.000944       0.003269      -0.021249      -0.013598       0.000635       0.012963             13.240451      10.199819       2.905508       7.294667      12.450817       0.838086      17.070717          -0.001703
          137              C       8.411605       7.522584       3.958544      -0.120810      36.794894 0.44295279E+03  0.10516796E+05                                 9.799888                            7.148211      -0.160271       1.916152                    0.999478      30.049950      88.293224       0.596364       0.432582      -1.048684      -0.003396       0.013359      -0.009723       0.016868      -0.030792      -0.044734      -0.012568       0.029328      -0.046950      -0.060218       0.002069       0.058150             11.978692       9.537351       4.306248       5.521567      13.750905       2.834329      12.647821           0.006893
          138              C       7.771759       7.515723       2.742510      -0.012727      39.180730 0.41498241E+03  0.95506077E+04                                 9.917885                            6.694046       0.037635       2.020462                    0.999253      26.652538      73.453898       0.657243       0.404929      -1.082081       0.024818       0.039511       0.013176       0.048484      -0.008630      -0.003229      -0.006347       0.022450       0.005574      -0.017640       0.004304       0.013336             12.974969       8.815844       4.778379       4.323712      18.807622       1.892438      11.301440           0.002437
          139              C       7.171015       6.209958       2.265701       0.613027      24.924998 0.25174577E+03  0.52051686E+04                                 7.847561                            5.603989      -0.016929       2.052023                    0.999434      22.036912      61.015362       0.633242       0.467804      -1.025298      -0.014888      -0.069305      -0.025273       0.075257      -0.035175      -0.069272       0.007537       0.106170       0.017767      -0.070633      -0.036762       0.107395              9.719029       7.426660       3.103244       3.309720      13.316013       1.310402       8.414414           0.015080
          140              C       7.665118       8.666899       1.989563      -0.113781      35.060205 0.42918775E+03  0.10081653E+05                                 9.389560                            6.987624      -0.041501       1.959279                    0.999533      29.360680      85.028255       0.611193       0.426622      -1.055273       0.014552      -0.001827       0.015850       0.021594      -0.015216      -0.011318       0.009227       0.078405       0.063694      -0.053340       0.013037       0.040302             11.038207       7.325222       2.642330       2.610466      16.505808      -0.868977       9.283591           0.006949
          141              C       8.314443       9.816465       2.409772      -0.016799      38.888005 0.41755528E+03  0.96382137E+04                                 9.871377                            6.742146       0.059501       2.028310                    0.999323      26.743645      74.153325       0.649995       0.408238      -1.078365       0.003655      -0.044953       0.016306       0.047958      -0.001724      -0.007568      -0.002191       0.050205      -0.014174      -0.023146      -0.006038       0.029183             12.474638       8.099999       1.269402       4.059530      16.607674      -3.634540      12.716241           0.000011
          142              C       8.322738      11.104650       1.601941       0.624722      24.273053 0.24717461E+03  0.50917678E+04                                 7.718537                            5.579715       0.051234       2.078616                    0.999390      21.836455      60.522024       0.629492       0.472336      -1.021931       0.026097       0.041987      -0.062704       0.079848      -0.023008      -0.041517       0.074218       0.028658       0.193140      -0.083786      -0.034332       0.118118              9.244903       9.036327       0.013863       2.578966      10.654695      -3.973822       8.043688           0.019810
          143              C       9.014719       9.805092       3.565777      -0.141673      37.218015 0.45661682E+03  0.10953105E+05                                 9.897829                            7.287684      -0.180698       1.904850                    0.999485      30.722496      91.529542       0.585413       0.436173      -1.043725      -0.006990      -0.026791      -0.004573       0.028063       0.006415      -0.036242       0.038420       0.014483      -0.033914      -0.059594       0.012037       0.047557             11.761055       8.894423       0.902783       5.521855      11.901800      -2.538066      14.486943           0.008374
          144              C       2.713421      12.650993       4.296427       0.087242      26.821230 0.32986583E+03  0.72683971E+04                                 7.908360                            6.142525       0.165497       2.068309                    0.999760      26.081102      73.591288       0.648063       0.428931      -1.051924       0.008316      -0.054326      -0.004049       0.055108      -0.034540       0.021505       0.016477      -0.008737       0.062008      -0.054831       0.024002       0.030828              8.896098      10.007728       0.887344      -4.326756       9.322689      -0.059353       7.357878           0.003142
          145              C       3.740729      13.256990       3.649819      -0.129573      30.245780 0.38344616E+03  0.87210881E+04                                 8.371873                            6.491177       0.368879       2.110568                    0.999759      27.875067      78.375779       0.653531       0.412073      -1.068845       0.010925      -0.011716      -0.009449       0.018599       0.003748      -0.006907       0.004280      -0.031069      -0.009982      -0.018078      -0.000159       0.018237              9.388511       9.993659       0.945839      -4.505924      10.334168      -0.010442       7.837706          -0.000257
          146              C       4.566605      12.460865       2.914024      -0.016397      28.077452 0.35938721E+03  0.80904212E+04                                 8.150215                            6.414856       0.026300       2.011744                    0.999586      27.234423      77.673909       0.633658       0.429381      -1.051647      -0.030115      -0.007987       0.001580       0.031196       0.006037       0.011933      -0.006715       0.018766       0.069119      -0.024855      -0.003281       0.028136              9.032690       9.096189       0.279491      -4.066310      10.486270       0.004512       7.515612           0.003270
          147              C       4.410198      11.141599       2.867715      -0.122141      29.437283 0.37574642E+03  0.85167425E+04                                 8.265695                            6.470778       0.238666       2.073614                    0.999720      27.722061      78.231638       0.646663       0.417878      -1.063362      -0.005198       0.015937      -0.007471       0.018353      -0.007301      -0.000580       0.000957      -0.020391       0.031781      -0.017840       0.006921       0.010918              9.194085       9.939670       0.454120      -4.188013      10.309969      -0.020706       7.332616          -0.000261
          148              C       3.385259      10.619549       3.577783       0.092769      26.081468 0.30740825E+03  0.66243286E+04                                 7.608339                            5.832537       0.308560       2.114730                    0.999792      25.376889      69.743651       0.684934       0.414983      -1.065597      -0.013462       0.043563       0.028392       0.053713      -0.013087       0.034136       0.006200      -0.063757       0.049035      -0.058675       0.026251       0.032424              8.569004       9.443544       0.448130      -4.113873       9.359168       0.004388       6.904300           0.005305
          149              N       3.411327       7.358884      12.870414      -0.254063      36.459927 0.49880798E+03  0.11875915E+05                                 9.052575                            7.150905       0.176051       2.082990                    0.998032      27.557444      74.259748       0.669195       0.384432      -1.109540      -0.152064       0.081220      -0.065154       0.184297       0.062209      -0.036048       0.032058      -0.096680       0.033071      -0.103335       0.026842       0.076493             10.241534      11.179643       0.091937       4.619386      11.378122       0.692325       8.166837           0.024594
          150              N       9.335827      -1.568186      12.856693      -0.254077      36.459731 0.49880613E+03  0.11875841E+05                                 9.052483                            7.150851       0.176117       2.083008                    0.998032      27.557459      74.259307       0.669204       0.384428      -1.109545      -0.152048      -0.081227       0.065182       0.184296      -0.062207       0.036047       0.032063      -0.096682       0.033074      -0.103336       0.026841       0.076494             10.241407      11.179434      -0.091921      -4.619294      11.378034       0.692311       8.166753           0.024584
          151              N       8.437673       2.405248       4.280991      -0.254114      36.460856 0.49882610E+03  0.11876425E+05                                 9.052622                            7.150959       0.176196       2.083020                    0.998033      27.558098      74.261159       0.669204       0.384424      -1.109549       0.152081      -0.081224       0.065155       0.184313       0.062207      -0.036051       0.032065      -0.096689       0.033083      -0.103341       0.026845       0.076496             10.241571      11.179671       0.091904       4.619407      11.378140       0.692299       8.166901           0.024614
          152              N       2.513173      11.332318       4.294712      -0.254067      36.459340 0.49879757E+03  0.11875598E+05                                 9.052458                            7.150815       0.176080       2.083002                    0.998032      27.557185      74.258675       0.669202       0.384431      -1.109542       0.152030       0.081228      -0.065200       0.184288      -0.062208       0.036052       0.032057      -0.096669       0.033052      -0.103333       0.026842       0.076491             10.241389      11.179412      -0.091987      -4.619293      11.378016       0.692366       8.166738           0.024605
          153              O       8.492178      14.342802       0.125205      -0.600274      37.018157 0.57942956E+03  0.14198841E+05                                 8.777782                            7.432944       0.180094       2.089717                    0.996532      28.651185      76.150518       0.699039       0.357563      -1.139615       0.001460       0.036739      -0.050510       0.062475       0.012765      -0.044899       0.040443      -0.019709      -0.070780      -0.074448       0.024099       0.050349              9.664047       6.646670       0.651169       1.736889      14.051104       1.746885       8.294366           0.062136
          154              O       9.124915      15.801768       1.655111      -0.531748      28.361492 0.40560999E+03  0.90648685E+04                                 7.198743                            6.082115       0.898929       2.356158                    0.999074      26.165958      65.780618       0.801348       0.342005      -1.155752      -0.013295       0.041959      -0.019280       0.048053      -0.001295       0.004000       0.005658       0.096181       0.092750      -0.063911       0.027978       0.035933              7.910971       6.549100      -0.643230       3.535735       6.832308      -0.387359      10.351503           0.040562
          155              O       6.411494       8.195278      12.995620      -0.586899      40.054526 0.61558686E+03  0.15339273E+05                                 9.329239                            7.754790       0.020827       2.044751                    0.994606      28.738324      77.424869       0.670979       0.366338      -1.130927       0.017068       0.018306       0.020380       0.032277      -0.012877      -0.011680       0.018526      -0.002314      -0.313211      -0.107202       0.039366       0.067837             10.324436       8.977815       3.702938      -0.253249      14.197154       0.740603       7.798339           0.044246
          156              O       7.043046      10.276650      12.517095      -0.570788      33.164089 0.44817743E+03  0.10275183E+05                                 8.058805                            6.400969       0.673710       2.265369                    0.998696      27.062841      69.039752       0.779280       0.342825      -1.154391      -0.047547       0.009050       0.044982       0.066076      -0.022781      -0.051262      -0.049020       0.009625      -0.059683      -0.087401       0.031848       0.055554              9.367357       6.399734       1.645695      -3.150355       8.868242      -3.953815      12.834095           0.041024
          157              O       6.277600      -4.514325      16.803231      -0.571712      35.814714 0.55925954E+03  0.13560866E+05                                 8.569915                            7.295841       0.315707       2.159750                    0.994809      27.575619      72.506563       0.707723       0.356918      -1.142051       0.033108      -0.011480       0.008612       0.036085       0.006565       0.007448      -0.049926       0.031878      -0.125318      -0.074398       0.035587       0.038811              9.551455       7.448127      -3.292711       0.193242      13.261466      -1.948637       7.944771           0.047378
          158              O       7.072668       2.525214       1.564208      -0.559108      36.998766 0.55828425E+03  0.13591168E+05                                 8.864639                            7.385479       0.009357       2.057478                    0.994620      27.907490      74.592969       0.686707       0.366381      -1.129607       0.014576       0.009650      -0.034032       0.038259       0.041237      -0.009132      -0.014023       0.076634       0.055199      -0.066510       0.013634       0.052876              9.955954       6.229303      -0.459787       0.684277       7.813874       2.819302      15.824684           0.052424
          159              O       7.154426       5.594202      14.546107      -0.611324      46.412862 0.71784356E+03  0.18571807E+05                                10.322900                            8.334868      -0.214269       1.968239                    0.993550      29.288171      80.174606       0.652353       0.362910      -1.134571       0.046645      -0.001913      -0.005938       0.047061      -0.002165       0.001530       0.030920       0.000390      -0.200214      -0.075572       0.033285       0.042287             12.238463      14.287488      -5.301456      -3.463653      12.006505       1.911764      10.421396           0.070510
          160              O       8.474405       3.956426      15.240738      -0.510519      27.239539 0.41513794E+03  0.93405591E+04                                 7.041291                            6.199724       0.718058       2.295621                    0.998257      26.307634      66.563344       0.784047       0.347203      -1.150324       0.005093       0.003490      -0.005552       0.008303       0.047978       0.053215      -0.027242      -0.059504       0.044550      -0.096070       0.045952       0.050119              7.530022       5.644229      -1.189270      -0.224623       6.921653      -1.996564      10.024184           0.035145
          161              O      10.315739       1.213683      11.542896      -0.595184      37.549069 0.53882051E+03  0.12948675E+05                                 8.840663                            7.120254       0.323032       2.143663                    0.997385      28.033347      73.463049       0.722348       0.352840      -1.144942      -0.016708       0.024898      -0.044665       0.053796       0.037352       0.036803      -0.032246      -0.008654      -0.024141      -0.071381       0.029746       0.041635             10.203653       6.717452      -1.083021      -0.962877      16.879008      -2.673162       7.014499           0.049865
          162              O      11.312240       2.255416       9.810604      -0.553662      36.311269 0.51195184E+03  0.12135604E+05                                 8.653398                            6.946830       0.407260       2.189048                    0.997313      27.130054      70.401072       0.730968       0.353489      -1.145459      -0.022241      -0.000323       0.011140       0.024877       0.021070      -0.001855       0.014810       0.117427       0.107973      -0.082255       0.037795       0.044460             10.041895       9.944576      -2.781362      -5.018596       8.235519       2.251258      11.945591           0.047185
          163              O      10.504138       7.403317       9.563623      -0.535600      39.817939 0.52680039E+03  0.12568471E+05                                 9.244339                            7.065761       0.411474       2.208638                    0.994274      26.694257      69.337483       0.722382       0.355388      -1.144716      -0.011584      -0.027567      -0.012857       0.032549       0.053296      -0.007321       0.036645       0.083638       0.051903      -0.088787       0.027135       0.061652             11.148659      11.871992       3.267620      -5.092774       9.441376      -4.577099      12.132609           0.047394
          164              O       8.385537       7.798672      10.189650      -0.589261      31.074390 0.47301374E+03  0.11017907E+05                                 7.697811                            6.639668       0.528660       2.215140                    0.997893      27.601788      71.526948       0.752368       0.349503      -1.146117       0.001637      -0.066949      -0.050826       0.084072      -0.041086       0.036191       0.044732       0.025400       0.019927      -0.083147       0.038708       0.044438              8.180851       9.046779      -3.331716      -0.734067       9.729411      -0.399099       5.766363           0.049156
          165              O       2.567678      -0.605236       8.450497      -0.600244      37.025237 0.57956543E+03  0.14203117E+05                                 8.779184                            7.434052       0.179533       2.089507                    0.996530      28.653568      76.161379       0.698948       0.357586      -1.139588       0.001378      -0.036797       0.050671       0.062637      -0.012753       0.044925       0.040440      -0.019705      -0.070637      -0.074443       0.024075       0.050368              9.665655       6.647732      -0.651329      -1.737317      14.053455       1.747199       8.295778           0.062187
          166              O       3.200415      -2.064202       6.920592      -0.531608      28.363609 0.40564316E+03  0.90658592E+04                                 7.199428                            6.082624       0.898390       2.356019                    0.999070      26.165685      65.782353       0.801258       0.342034      -1.155719      -0.013349      -0.042165       0.019266       0.048241       0.001273      -0.003997       0.005684       0.096117       0.092660      -0.063867       0.027957       0.035910              7.911785       6.549723       0.643319      -3.536191       6.833057      -0.387424      10.352576           0.040677
          167              O       0.486994      -2.404580      12.731488      -0.586919      40.051226 0.61553063E+03  0.15337473E+05                                 9.328624                            7.754358       0.020990       2.044816                    0.994605      28.737408      77.420580       0.671010       0.366331      -1.130937       0.017073      -0.018326      -0.020324       0.032256       0.012866       0.011680       0.018525      -0.002318      -0.313149      -0.107182       0.039366       0.067816             10.323687       8.977189      -3.702550       0.253216      14.196040       0.740583       7.797832           0.044235
          168              O       1.118546      -4.485952      13.210012      -0.570780      33.157936 0.44808394E+03  0.10272454E+05                                 8.057649                            6.400177       0.674073       2.265513                    0.998697      27.060912      69.031757       0.779355       0.342812      -1.154408      -0.047529      -0.009020      -0.044915       0.066013       0.022771       0.051246      -0.049038       0.009640      -0.059630      -0.087394       0.031835       0.055559              9.365875       6.398811      -1.645383       3.149667       8.867017      -3.953125      12.831795           0.040973
          169              O       0.353100      10.305023       8.923876      -0.571755      35.816772 0.55929938E+03  0.13562093E+05                                 8.570280                            7.296136       0.315683       2.159728                    0.994809      27.576473      72.509838       0.707703       0.356922      -1.142047       0.033133       0.011493      -0.008629       0.036115      -0.006563      -0.007437      -0.049921       0.031866      -0.125310      -0.074389       0.035579       0.038809              9.551887       7.448466       3.292891      -0.193231      13.262081      -1.948726       7.945113           0.047400
          170              O       1.148168      11.212352       7.011494      -0.559054      36.996967 0.55825234E+03  0.13590211E+05                                 8.864398                            7.385305       0.009249       2.057462                    0.994619      27.906583      74.590315       0.686709       0.366385      -1.129603       0.014548      -0.009664       0.033975       0.038201      -0.041254       0.009130      -0.014025       0.076632       0.055252      -0.066530       0.013649       0.052881              9.955630       6.229155       0.459755      -0.684340       7.813584       2.819075      15.824153           0.052378
          171              O       1.229926       0.196496      11.181001      -0.611319      46.411839 0.71782460E+03  0.18571167E+05                                10.322716                            8.334733      -0.214240       1.968256                    0.993550      29.287776      80.172834       0.652362       0.362908      -1.134574       0.046632       0.001909       0.005990       0.047054       0.002157      -0.001535       0.030919       0.000374      -0.200160      -0.075554       0.033271       0.042283             12.238241      14.287270       5.301379       3.463612      12.006246       1.911791      10.421208           0.070508
          172              O       2.549905       1.834272      10.486369      -0.510587      27.240663 0.41515989E+03  0.93411554E+04                                 7.041364                            6.199787       0.718277       2.295662                    0.998259      26.308760      66.566068       0.784064       0.347192      -1.150336       0.005089      -0.003453       0.005624       0.008334      -0.047964      -0.053210      -0.027237      -0.059514       0.044509      -0.096056       0.045946       0.050110              7.530100       5.644289       1.189289       0.224649       6.921699      -1.996525      10.024312           0.035161
          173              O       4.391239       4.577015      14.184212      -0.595201      37.550842 0.53884939E+03  0.12949557E+05                                 8.840965                            7.120467       0.322993       2.143640                    0.997385      28.033953      73.465436       0.722334       0.352842      -1.144939      -0.016702      -0.024899       0.044700       0.053824      -0.037347      -0.036799      -0.032242      -0.008662      -0.024196      -0.071373       0.029735       0.041639             10.204034       6.717696       1.083128       0.962917      16.879689      -2.673245       7.014715           0.049880
          174              O       5.387740       3.535282      15.916504      -0.553603      36.309250 0.51191866E+03  0.12134617E+05                                 8.653086                            6.946613       0.407221       2.189050                    0.997313      27.129197      70.398209       0.730978       0.353490      -1.145458      -0.022217       0.000339      -0.011114       0.024844      -0.021077       0.001855       0.014811       0.117448       0.107991      -0.082270       0.037801       0.044469             10.041485       9.944180       2.781114       5.018386       8.235065       2.251028      11.945208           0.047163
          175              O       4.579639      -1.612619      16.163484      -0.535631      39.817505 0.52679560E+03  0.12568312E+05                                 9.244199                            7.065680       0.411630       2.208681                    0.994276      26.694374      69.337359       0.722394       0.355383      -1.144721      -0.011597       0.027540       0.012856       0.032531      -0.053292       0.007333       0.036642       0.083627       0.051891      -0.088782       0.027140       0.061642             11.148463      11.871745      -3.267588       5.092666       9.441253      -4.577013      12.132390           0.047369
          176              O       2.461037      -2.007974      15.537458      -0.589252      31.068646 0.47290710E+03  0.11014728E+05                                 7.696603                            6.638705       0.529029       2.215276                    0.997895      27.600075      71.518700       0.752465       0.349480      -1.146143       0.001648       0.066901       0.050810       0.084025       0.041107      -0.036190       0.044728       0.025411       0.019891      -0.083157       0.038727       0.044430              8.179506       9.045405       3.331093       0.733874       9.727635      -0.399008       5.765478           0.049073
          177              O       3.356822      -4.578670      17.026200      -0.600249      37.020386 0.57947431E+03  0.14200248E+05                                 8.778211                            7.433298       0.179831       2.089620                    0.996531      28.652101      76.154421       0.699011       0.357569      -1.139607      -0.001405      -0.036771       0.050591       0.062559       0.012762      -0.044911       0.040440      -0.019698      -0.070706      -0.074444       0.024091       0.050353              9.664516       6.647015       0.651240       1.737024      14.051736       1.746985       8.294797           0.062155
          178              O       2.724085      -6.037636      15.496294      -0.531665      28.361719 0.40561296E+03  0.90649771E+04                                 7.198925                            6.082253       0.898695       2.356106                    0.999072      26.165532      65.780307       0.801314       0.342018      -1.155738       0.013319      -0.042071       0.019281       0.048157      -0.001279       0.003999       0.005669       0.096147       0.092684      -0.063884       0.027963       0.035921              7.911183       6.549270      -0.643241       3.535856       6.832493      -0.387350      10.351786           0.040619
          179              O       5.437506       1.568854       4.155785      -0.586935      40.054881 0.61559782E+03  0.15339607E+05                                 9.329286                            7.754855       0.020851       2.044751                    0.994606      28.738644      77.425752       0.670977       0.366338      -1.130928      -0.017062      -0.018320      -0.020365       0.032272      -0.012886      -0.011672       0.018537      -0.002318      -0.313197      -0.107199       0.039355       0.067844             10.324468       8.977871       3.702934      -0.253286      14.197130       0.740554       7.798403           0.044267
          180              O       4.805954      -0.512518       4.634310      -0.570752      33.161927 0.44814344E+03  0.10274207E+05                                 8.058488                            6.400752       0.673724       2.265398                    0.998696      27.061808      69.036412       0.779289       0.342828      -1.154389       0.047571      -0.009084      -0.044993       0.066105      -0.022785      -0.051263      -0.049015       0.009616      -0.059728      -0.087404       0.031858       0.055546              9.366954       6.399487       1.645613      -3.150170       8.867929      -3.953643      12.833446           0.041046
          181              O       5.571400      14.278457       0.348174      -0.571671      35.812679 0.55922161E+03  0.13559697E+05                                 8.569545                            7.295562       0.315779       2.159783                    0.994810      27.574886      72.503624       0.707742       0.356915      -1.142055      -0.033083       0.011470      -0.008618       0.036060       0.006563       0.007461      -0.049936       0.031874      -0.125310      -0.074407       0.035602       0.038805              9.551001       7.447814      -3.292502       0.193275      13.260735      -1.948620       7.944454           0.047370
          182              O       4.776332       7.238918      15.587197      -0.559086      36.997327 0.55826047E+03  0.13590445E+05                                 8.864398                            7.385322       0.009393       2.057501                    0.994620      27.906915      74.591056       0.686714       0.366381      -1.129607      -0.014544      -0.009678       0.034009       0.038233       0.041245      -0.009133      -0.014015       0.076636       0.055241      -0.066521       0.013645       0.052876              9.955631       6.229173      -0.459751       0.684298       7.813621       2.819095      15.824100           0.052397
          183              O       4.694574       4.169930       2.605298      -0.611350      46.413816 0.71786699E+03  0.18572542E+05                                10.322994                            8.334979      -0.214251       1.968234                    0.993551      29.288630      80.175825       0.652353       0.362908      -1.134574      -0.046654       0.001927       0.005941       0.047070      -0.002156       0.001532       0.030923       0.000374      -0.200176      -0.075561       0.033274       0.042288             12.238546      14.287575      -5.301411      -3.463727      12.006514       1.911801      10.421550           0.070527
          184              O       3.374595       5.807706       1.910667      -0.510497      27.237070 0.41509202E+03  0.93392303E+04                                 7.040695                            6.199238       0.718291       2.295696                    0.998258      26.307208      66.560349       0.784108       0.347187      -1.150341      -0.005077      -0.003460       0.005584       0.008302       0.047971       0.053215      -0.027238      -0.059510       0.044487      -0.096061       0.045942       0.050119              7.529348       5.643760      -1.189144      -0.224529       6.921095      -1.996381      10.023188           0.035156
          185              O       1.533261       8.550449       5.608509      -0.595171      37.547794 0.53880046E+03  0.12948071E+05                                 8.840456                            7.120122       0.323029       2.143671                    0.997384      28.032868      73.461398       0.722355       0.352840      -1.144942       0.016691      -0.024874       0.044663       0.053778       0.037358       0.036808      -0.032253      -0.008659      -0.024154      -0.071393       0.029750       0.041642             10.203358       6.717301      -1.082889      -0.962863      16.878386      -2.673157       7.014386           0.049874
          186              O       0.536760       7.508716       7.340801      -0.553677      36.311354 0.51195463E+03  0.12135688E+05                                 8.653412                            6.946855       0.407246       2.189040                    0.997313      27.130129      70.401347       0.730966       0.353489      -1.145458       0.022233       0.000333      -0.011150       0.024874       0.021074      -0.001855       0.014817       0.117432       0.107973      -0.082260       0.037797       0.044463             10.041890       9.944582      -2.781328      -5.018576       8.235488       2.251206      11.945599           0.047205
          187              O       1.344862       2.360815       7.587782      -0.535588      39.817418 0.52679234E+03  0.12568236E+05                                 9.244281                            7.065726       0.411425       2.208627                    0.994274      26.694029      69.336868       0.722380       0.355390      -1.144714       0.011568       0.027570       0.012860       0.032547       0.053295      -0.007319       0.036646       0.083647       0.051894      -0.088788       0.027133       0.061656             11.148571      11.871951       3.267590      -5.092752       9.441279      -4.577022      12.132484           0.047380
          188              O       3.463463       1.965460       6.961755      -0.589268      31.074932 0.47302458E+03  0.11018231E+05                                 7.697930                            6.639772       0.528591       2.215115                    0.997893      27.601980      71.527863       0.752357       0.349505      -1.146113      -0.001628       0.066976       0.050837       0.084100      -0.041076       0.036186       0.044729       0.025397       0.019910      -0.083134       0.038702       0.044433              8.180971       9.046914      -3.331750      -0.734087       9.729553      -0.399118       5.766446           0.049155
          189              O       9.281322      10.369368       8.700908      -0.600227      37.023797 0.57953570E+03  0.14202179E+05                                 8.778888                            7.433800       0.179591       2.089531                    0.996531      28.653108      76.159125       0.698970       0.357580      -1.139594      -0.001395       0.036793      -0.050656       0.062624      -0.012758       0.044925       0.040442      -0.019700      -0.070646      -0.074447       0.024082       0.050365              9.665334       6.647491      -0.651302      -1.737217      14.053021       1.747193       8.295490           0.062209
          190              O       8.648585      11.828334      10.230813      -0.531647      28.364730 0.40566291E+03  0.90664059E+04                                 7.199567                            6.082732       0.898392       2.355998                    0.999071      26.166462      65.784568       0.801259       0.342029      -1.155723       0.013343       0.042128      -0.019279       0.048213       0.001278      -0.003995       0.005678       0.096125       0.092669      -0.063871       0.027961       0.035910              7.911952       6.549854       0.643378      -3.536280       6.833219      -0.387500      10.352782           0.040657
          191              O      11.362006      12.168712       4.419917      -0.586920      40.048972 0.61548940E+03  0.15336154E+05                                 9.328198                            7.754040       0.021128       2.044872                    0.994604      28.736672      77.417303       0.671032       0.366325      -1.130943      -0.017097       0.018346       0.020272       0.032247       0.012847       0.011687       0.018516      -0.002323      -0.313086      -0.107161       0.039374       0.067787             10.323189       8.976773      -3.702310       0.253184      14.195281       0.740608       7.797514           0.044257
          192              O      10.730454      14.250084       3.941393      -0.570806      33.154061 0.44802522E+03  0.10270719E+05                                 8.056807                            6.399587       0.674450       2.265634                    0.998700      27.060123      69.027304       0.779426       0.342794      -1.154429       0.047486       0.008956       0.044828       0.065914       0.022757       0.051237      -0.049059       0.009660      -0.059547      -0.087389       0.031813       0.055576              9.364819       6.398148      -1.645155       3.149192       8.866092      -3.952615      12.830217           0.040927
          193              O      11.495900      -0.540891       8.227529      -0.571747      35.816861 0.55929986E+03  0.13562109E+05                                 8.570299                            7.296140       0.315681       2.159729                    0.994809      27.576447      72.509805       0.707702       0.356922      -1.142046      -0.033136      -0.011498       0.008617       0.036117      -0.006562      -0.007434      -0.049917       0.031871      -0.125299      -0.074384       0.035575       0.038808              9.551922       7.448482       3.292925      -0.193239      13.262165      -1.948741       7.945118           0.047389
          194              O      10.700832      -1.448220      10.139911      -0.559084      36.998353 0.55827725E+03  0.13590973E+05                                 8.864621                            7.385471       0.009299       2.057468                    0.994620      27.907152      74.592322       0.686701       0.366385      -1.129603      -0.014560       0.009653      -0.033996       0.038221      -0.041247       0.009132      -0.014024       0.076628       0.055242      -0.066522       0.013645       0.052877              9.955902       6.229292       0.459787      -0.684314       7.813842       2.819232      15.824574           0.052378
          195              O      10.619074       9.567636       5.970404      -0.611321      46.411321 0.71781144E+03  0.18570739E+05                                10.322642                            8.334650      -0.214237       1.968262                    0.993549      29.287524      80.171922       0.652366       0.362907      -1.134575      -0.046632      -0.001900      -0.006014       0.047056       0.002157      -0.001535       0.030913       0.000378      -0.200150      -0.075549       0.033271       0.042277             12.238182      14.287229       5.301399       3.463607      12.006167       1.911793      10.421152           0.070528
          196              O       9.299095       7.929860       6.665036      -0.510651      27.242563 0.41519539E+03  0.93421693E+04                                 7.041754                            6.200101       0.718174       2.295617                    0.998258      26.309471      66.568994       0.784033       0.347197      -1.150329      -0.005099       0.003454      -0.005636       0.008348      -0.047966      -0.053205      -0.027235      -0.059514       0.044523      -0.096053       0.045944       0.050109              7.530551       5.644598       1.189361       0.224729       6.922045      -1.996638      10.025010           0.035191
          197              O       7.457761       5.187117       2.967193      -0.595239      37.551089 0.53885405E+03  0.12949678E+05                                 8.840955                            7.120449       0.323052       2.143649                    0.997385      28.034316      73.466050       0.722343       0.352838      -1.144945       0.016739       0.024940      -0.044684       0.053841      -0.037343      -0.036794      -0.032236      -0.008639      -0.024159      -0.071362       0.029735       0.041628             10.204045       6.717672       1.083180       0.962904      16.879778      -2.673202       7.014687           0.049919
          198              O       6.461260       6.228850       1.234901      -0.553642      36.310220 0.51193361E+03  0.12135059E+05                                 8.653231                            6.946702       0.407244       2.189052                    0.997313      27.129578      70.399432       0.730976       0.353488      -1.145459       0.022233      -0.000311       0.011119       0.024861      -0.021073       0.001852       0.014808       0.117436       0.107965      -0.082258       0.037791       0.044467             10.041695       9.944354       2.781264       5.018503       8.235317       2.251196      11.945413           0.047180
          199              O       7.269361      11.376751       0.987921      -0.535724      39.820003 0.52683479E+03  0.12569471E+05                                 9.244519                            7.065893       0.411829       2.208718                    0.994278      26.695448      69.340594       0.722391       0.355378      -1.144726       0.011642      -0.027516      -0.012836       0.032518      -0.053290       0.007336       0.036629       0.083603       0.051903      -0.088768       0.027140       0.061629             11.148895      11.872060      -3.267727       5.092838       9.441692      -4.577319      12.132935           0.047387
          200              O       9.387963      11.772106       1.613947      -0.589284      31.067050 0.47287557E+03  0.11013796E+05                                 7.696302                            6.638447       0.529340       2.215389                    0.997896      27.599230      71.515557       0.752486       0.349476      -1.146147      -0.001662      -0.066810      -0.050784       0.083937       0.041153      -0.036178       0.044722       0.025405       0.019889      -0.083177       0.038769       0.044408              8.179188       9.045076       3.330976       0.733815       9.727230      -0.398995       5.765259           0.049003

******************************************************
Auxiliary information for the entire system
The total spin magnetic moment of the unit cell is   59.954795
The total net atomic charge of the unit cell is   0.000006
Accuracy of reproducing the electrostatic potential in the unit cell:
  The inner radius (bohr) =    5.0000
  The outer radius (bohr) =   12.0000
  Valid grid points have density less than (e/(bohr^3)) =    0.0001
  The number of valid grid points were=       205490
  The rms potential error without charges in kcal/mol is=      5.85211
  The rms potential error with partial charges in kcal/mol is=      0.96673
  The RRMSE value at monopole order=      0.16519
  The rms potential error with partial charges and cloud penetration in kcal/mol is=      0.97088
  The RRMSE value at monopole order with cloud penetration is=      0.16590
  The rms potential error with partial charges and atomic dipoles in kcal/mol is=      0.53546
  The RRMSE value at dipole order=      0.09150
  The rms potential error with partial charges, atomic dipoles and cloud penetration in kcal/mol is=      0.52709
  The RRMSE value at dipole order with cloud penetration=      0.09007

******************************************************
The electron densities and ab initio electrostatic potential were computed in VASP using the PBE functional and
projector augmented wave method. See the main text of the journal article for a description of computational details.
The atomic charges, dipoles, and quadrupoles were computed with the DDEC6 method as described in
(a) T. A. Manz and N. Gabaldon Limas, RSC Adv. 6 (2016) 47771-47801 DOI: 10.1039/c6ra04656h
(b) N. Gabaldon Limas and T. A. Manz, RSC Adv. 8 (2018) 2678-2707 DOI: 10.1039/c7ra11829e.
For each atom in the material, the electron cloud parameters were fit to the spherically averaged atom-in-material
electron density using radial positions for which this density was between 10^-4 and 10^-2 electrons per cubic bohr.
The polarizabilities, dispersion coefficients, and quantum Drude oscillator (QDO) parameters were fit using the MCLF method.
The magnetic structure of the system was optimized in VASP from the default ferromagnetic initial guess using spin polarization.
The atomic spin moments (ASMs) were computed on this optimized magnetic structure using the DDEC6 partition as inputs
to the method of T. A. Manz and D. S. Sholl, J. Chem. Theory Comput. 7 (2011) 4146-4164 DOI: 10.1021/ct200539n.
The RMSE and RRMSE were computed using a uniform grid with Ewald summation.
