# Supplementary material for: A collection of forcefield precursors for metal–organic frameworks
Source: RSC Adv. 2019 Nov 13;9(63):36492–507. doi: 10.1039/c9ra07327b (PMC9075174; doi:10.1039/c9ra07327b)
Supplement: RA-009-C9RA07327B-s3753 [file RA-009-C9RA07327B-s3753.xyz]

  156
jmolscript: load "" {1 1 1} spacegroup "x,y,z" unitcell [{     11.797000     0.000000     0.000000 }, {      0.000000    17.876000     0.000000 }, {      0.000000    -8.365748    16.889682 }]
Mn     4.964178     9.657052     8.850193     1.041958
Mn     2.065773     8.766027     6.362681     1.095711
Mn     6.515601     8.227266    11.810786     1.136133
Mn    10.862678    -4.329674    16.484330     1.041919
Mn     7.964273     4.927099     2.082160     1.095732
Mn     0.617101    -2.899888    13.523737     1.136139
Mn     6.832822    -0.146800     8.039489     1.041945
Mn     9.731227     0.744225    10.527001     1.095718
Mn     5.281399     1.282986     5.078896     1.136130
Mn     0.934322    13.839926     0.405352     1.041973
Mn     3.832727     4.583153    14.807522     1.095729
Mn    11.179899    12.410140     3.365945     1.136145
H      4.049910     6.867358    10.402355     0.119606
H      5.331064     3.069305    10.657389     0.129699
H      3.750266     4.438633     7.228784     0.128794
H      2.454956    -6.209516    12.522010     0.122048
H      1.210372     9.602098    15.722605     0.134550
H      3.608702     7.862370    13.020256     0.110418
H      9.948410    -1.539980    14.932168     0.119606
H     11.229564     2.258073    14.677134     0.129700
H      9.648766     9.254493     1.216057     0.128794
H      8.353456    -6.339106    12.812513     0.122048
H      7.108872    -4.274720     9.611918     0.134550
H      9.507202    -2.534992    12.314267     0.110419
H      7.747090     2.642894     6.487327     0.119606
H      6.465936     6.440947     6.232293     0.129701
H      8.046734     5.071619     9.660898     0.128794
H      9.342044    -2.156232     4.367672     0.122048
H     10.586628    -0.091846     1.167077     0.134550
H      8.188298     1.647882     3.869426     0.110419
H      1.848590    11.050232     1.957514     0.119605
H      0.567436     7.252179     2.212548     0.129700
H      2.148234     0.255759    15.673625     0.128793
H      3.443544    -2.026642     4.077169     0.122047
H      4.688128    13.784972     7.277764     0.134550
H      2.289798    12.045244     4.575415     0.110418
C      3.235917     6.950506     7.870592     0.586808
C      3.799814     5.827103     8.691430    -0.017918
C      4.173779     6.031900    10.013892    -0.125666
C      4.729417     5.000000    10.765483    -0.030409
C      5.109281     5.244784    12.212929     0.632161
C      4.951201     3.761436    10.165900    -0.104459
C      4.605549     3.554393     8.829926    -0.025485
C      4.974795     2.273825     8.098603     0.619240
C      4.010980     4.583748     8.108736    -0.110767
C      3.731391     9.782558    11.182658     0.589198
C      3.093173     9.760409    12.533833    -0.022126
C      2.449057    10.881627    13.020256    -0.117496
C      1.791964    -7.027070    14.244758    -0.017101
C      1.206833    -5.745612    14.764960     0.625203
C      1.720003     9.653592    14.947369    -0.105623
C      2.403049     8.538882    14.494725    -0.008095
C      2.430182     7.236675    15.261517     0.622594
C      3.115588     8.597750    13.304003    -0.150706
C      9.134417     6.742620     0.574249     0.586805
C      9.698314    -0.499725    16.643093    -0.017914
C     10.072279    -0.704522    15.320631    -0.125666
C     10.627917     0.327378    14.569040    -0.030410
C     11.007781     0.082594    13.121594     0.632161
C     10.849701     1.565942    15.168623    -0.104463
C     10.504049     1.772985    16.504597    -0.025489
C     10.873295    11.419301     0.346238     0.619243
C      9.909480     9.109378     0.336105    -0.110772
C      9.629891    -4.455180    14.151865     0.589198
C      8.991673    -4.433031    12.800690    -0.022126
C      8.347557    -5.554249    12.314267    -0.117496
C      7.690464    -5.521552    11.089765    -0.017101
C      7.105333    11.072990    10.569563     0.625204
C      7.618503    -4.326214    10.387154    -0.105624
C      8.301549    -3.211504    10.839798    -0.008094
C      8.328682    -1.909297    10.073006     0.622591
C      9.014088    -3.270372    12.030520    -0.150706
C      8.561083     2.559746     9.019090     0.586805
C      7.997186     3.683149     8.198252    -0.017911
C      7.623221     3.478352     6.875790    -0.125666
C      7.067583     4.510252     6.124199    -0.030411
C      6.687719     4.265468     4.676753     0.632160
C      6.845799     5.748816     6.723782    -0.104470
C      7.191451     5.955859     8.059756    -0.025488
C      6.822205     7.236427     8.791079     0.619241
C      7.786020     4.926504     8.780946    -0.110769
C      8.065609    -0.272306     5.707024     0.589196
C      8.703827    -0.250157     4.355849    -0.022125
C      9.347943    -1.371375     3.869426    -0.117496
C     10.005036    -1.338678     2.644924    -0.017102
C     10.590167    15.255864     2.124722     0.625205
C     10.076997    -0.143340     1.942313    -0.105624
C      9.393951     0.971370     2.394957    -0.008096
C      9.366818     2.273577     1.628165     0.622593
C      8.681412     0.912502     3.585679    -0.150706
C      2.662583     2.767632    16.315433     0.586807
C      2.098686    10.009977     0.246589    -0.017914
C      1.724721    10.214774     1.569051    -0.125665
C      1.169083     9.182874     2.320642    -0.030410
C      0.789219     9.427658     3.768088     0.632164
C      0.947299     7.944310     1.721059    -0.104465
C      1.292951     7.737267     0.385085    -0.025488
C      0.923705    -1.909049    16.543444     0.619242
C      1.887520     0.400874    16.553577    -0.110763
C      2.167109    13.965432     2.737817     0.589200
C      2.805327    13.943283     4.088992    -0.022128
C      3.449443    15.064501     4.575415    -0.117492
C      4.106536    -2.844196     5.799917    -0.017099
C      4.691667    -1.562738     6.320119     0.625202
C      4.178497    13.836466     6.502528    -0.105623
C      3.495451    12.721756     6.049884    -0.008094
C      3.468318    11.419549     6.816676     0.622596
C      2.782912    12.780624     4.859162    -0.150707
O      3.339731     8.147354     8.278309    -0.595742
O      2.662583     6.680987     6.777323    -0.545312
O      5.541051     6.376296    12.530962    -0.595279
O      4.933505     4.286482    13.018398    -0.571933
O      5.530434     1.359884     8.773008    -0.564142
O      4.724699     2.252199     6.877310    -0.583369
O      4.694026     8.965540    10.953297    -0.630545
O      3.316137    10.547662    10.296626    -0.500229
O      1.515915    -4.712929    14.118254    -0.610397
O      0.484857    -5.790778    15.787630    -0.537800
O      1.374351     6.905489    15.843535    -0.534598
O      3.513147     6.600555    15.250876    -0.588932
O      9.238231     5.545772     0.166532    -0.595725
O      8.561083     7.012139     1.667518    -0.545314
O     11.439551    -1.048918    12.803561    -0.595281
O     10.832005     1.040896    12.316125    -0.571930
O     11.428934     3.967494    16.561515    -0.564150
O     10.623199    11.440927     1.567531    -0.583371
O     10.592526    -3.638162    14.381226    -0.630545
O      9.214637    -5.220284    15.037897    -0.500223
O      7.414415    10.040307    11.216269    -0.610394
O      6.383357    11.118156     9.546893    -0.537811
O      7.272851    -1.578111     9.490988    -0.534593
O      9.411647    -1.273177    10.083647    -0.588928
O      8.457269     1.362898     8.611373    -0.595725
O      9.134417     2.829265    10.112359    -0.545314
O      6.255949     3.133956     4.358720    -0.595279
O      6.863495     5.223770     3.871284    -0.571932
O      6.266566     8.150368     8.116674    -0.564143
O      7.072302     7.258053    10.012372    -0.583368
O      7.102974     0.544712     5.936385    -0.630542
O      8.480863    -1.037410     6.593056    -0.500228
O     10.281086    14.223181     2.771428    -0.610399
O     11.312143    15.301030     1.102052    -0.537811
O     10.422650     2.604763     1.046147    -0.534587
O      8.283853     2.909697     1.638806    -0.588932
O      2.558769     3.964480    16.723150    -0.595731
O      3.235917     2.498113    15.222164    -0.545317
O      0.357449    10.559170     4.086121    -0.595292
O      0.964995     8.469356     4.573557    -0.571929
O      0.368066     5.542758     0.328167    -0.564134
O      1.173802    -1.930675    15.322151    -0.583373
O      1.204474    13.148414     2.508456    -0.630552
O      2.582363    14.730536     1.851785    -0.500232
O      4.382586    -0.530055     5.673413    -0.610395
O      5.413643    -1.607904     7.342789    -0.537806
O      4.524150    11.088363     7.398694    -0.534598
O      2.385353    10.783429     6.806035    -0.588927

The following XYZ coordinates are in angstroms. Other properties are in atomic units.
The sperically averaged electron density of each atom fit to a function of the form exp(a - br)
eigen_1, eigen_2 and eigen_3 are the three eigenvalues of traceless quadrupole moment tensor
  atom number  atomic symbol              X              Y              Z     net charge C6 coefficient C8 coefficient C10 coefficient fluctuating dipole atomic polarizability isotropic forcefield polarizability              a              b squared Pearson coefficient          <r^3>          <r^4>         wp_QDO          m_QDO          q_QDO       dipole_x       dipole_y       dipole_z         dipole            Qxy            Qxz            Qyz     Q(x^2-y^2)  Q(3z^2 - R^2)        eigen_1        eigen_2        eigen_3 static polarizability      alpha(xx)      alpha(xy)      alpha(xz)      alpha(yy)      alpha(yz)      alpha(zz) atomic spin moment
            1             Mn       4.964178       9.657052       8.850193       1.041958     150.073770 0.35342272E+04  0.13145617E+06                                22.220942                           18.828827       0.053765       1.819243                    0.999667      53.229530     155.600718       0.437760       0.376169      -1.165037       0.001178       0.011404      -0.034515       0.036370       0.043585      -0.066165      -0.010331      -0.018701       0.001853      -0.078872      -0.003065       0.081937             26.323945      20.955167      -0.042271       2.778435      29.704424       0.379051      28.312245           4.697535
            2             Mn       2.065773       8.766027       6.362681       1.095711     143.737559 0.32567285E+04  0.11816873E+06                                21.723499                           18.153097       0.174006       1.875753                    0.999941      50.457389     143.627074       0.444871       0.379447      -1.167575      -0.051297       0.002473       0.004300       0.051536       0.007212      -0.226035      -0.001673       0.223946      -0.016980      -0.179485      -0.109123       0.288608             25.995980      19.788466      -4.016650      11.999710      26.271752      -9.041988      31.927723           4.805572
            3             Mn       6.515601       8.227266      11.810786       1.136133     137.821534 0.31565883E+04  0.11389127E+06                                21.002015                           17.921703       0.042384       1.840461                    0.999916      50.098779     143.216387       0.444899       0.381568      -1.163422       0.041868      -0.034286       0.037971       0.066107      -0.031418       0.038976       0.008058       0.134517       0.022678      -0.081333      -0.005986       0.087319             23.911870      21.295512       5.240740      -1.274330      31.533337      -0.005390      18.906760           4.769805
            4             Mn      10.862678      -4.329674      16.484330       1.041919     150.077499 0.35343400E+04  0.13146155E+06                                22.221367                           18.829177       0.053736       1.819229                    0.999667      53.230289     155.604163       0.437754       0.376171      -1.165034       0.001177      -0.011404       0.034519       0.036373      -0.043583       0.066165      -0.010330      -0.018694       0.001871      -0.078869      -0.003066       0.081936             26.324456      20.955578       0.042252      -2.778525      29.704950       0.379072      28.312842           4.697557
            5             Mn       7.964273       4.927099       2.082160       1.095732     143.740065 0.32567835E+04  0.11817126E+06                                21.723761                           18.153256       0.173958       1.875737                    0.999941      50.457737     143.628551       0.444869       0.379447      -1.167575      -0.051289      -0.002474      -0.004298       0.051528      -0.007210       0.226018      -0.001674       0.223924      -0.016987      -0.179473      -0.109111       0.288585             25.996380      19.788726       4.016760     -11.999961      26.272138      -9.042209      31.928275           4.805556
            6             Mn       0.617101      -2.899888      13.523737       1.136139     137.820943 0.31565710E+04  0.11389048E+06                                21.001945                           17.921645       0.042394       1.840464                    0.999916      50.098700     143.216012       0.444900       0.381568      -1.163422       0.041866       0.034287      -0.037966       0.066104       0.031416      -0.038975       0.008056       0.134517       0.022674      -0.081330      -0.005988       0.087318             23.911787      21.295451      -5.240711       1.274317      31.533207      -0.005408      18.906704           4.769806
            7             Mn       6.832822      -0.146800       8.039489       1.041945     150.075967 0.35342911E+04  0.13145920E+06                                22.221178                           18.829014       0.053745       1.819234                    0.999667      53.229977     155.602674       0.437757       0.376170      -1.165035      -0.001180      -0.011402       0.034516       0.036369       0.043584      -0.066164      -0.010331      -0.018699       0.001861      -0.078870      -0.003066       0.081935             26.324240      20.955412      -0.042271       2.778497      29.704711       0.379083      28.312597           4.697530
            8             Mn       9.731227       0.744225      10.527001       1.095718     143.740367 0.32567959E+04  0.11817183E+06                                21.723797                           18.153298       0.173954       1.875735                    0.999941      50.457787     143.628784       0.444868       0.379448      -1.167574       0.051293      -0.002473      -0.004298       0.051532       0.007211      -0.226030      -0.001676       0.223939      -0.016986      -0.179482      -0.109119       0.288601             25.996402      19.788757      -4.016757      11.999962      26.272162      -9.042204      31.928287           4.805559
            9             Mn       5.281399       1.282986       5.078896       1.136130     137.821974 0.31565995E+04  0.11389179E+06                                21.002062                           17.921738       0.042385       1.840461                    0.999916      50.098844     143.216674       0.444899       0.381568      -1.163422      -0.041869       0.034286      -0.037972       0.066109      -0.031418       0.038978       0.008057       0.134521       0.022684      -0.081335      -0.005986       0.087321             23.911926      21.295561       5.240757      -1.274322      31.533399      -0.005406      18.906817           4.769808
           10             Mn       0.934322      13.839926       0.405352       1.041973     150.073525 0.35342175E+04  0.13145568E+06                                22.220888                           18.828776       0.053783       1.819249                    0.999667      53.229499     155.600428       0.437762       0.376168      -1.165038      -0.001180       0.011405      -0.034515       0.036370      -0.043583       0.066165      -0.010329      -0.018700       0.001861      -0.078871      -0.003063       0.081934             26.323887      20.955135       0.042267      -2.778424      29.704341       0.379101      28.312186           4.697535
           11             Mn       3.832727       4.583153      14.807522       1.095729     143.739970 0.32567838E+04  0.11817127E+06                                21.723745                           18.153253       0.173955       1.875735                    0.999941      50.457750     143.628563       0.444869       0.379447      -1.167575       0.051291       0.002473       0.004299       0.051530      -0.007211       0.226020      -0.001673       0.223926      -0.016985      -0.179475      -0.109112       0.288587             25.996339      19.788711       4.016749     -11.999935      26.272098      -9.042172      31.928208           4.805559
           12             Mn      11.179899      12.410140       3.365945       1.136145     137.819160 0.31565216E+04  0.11388824E+06                                21.001766                           17.921504       0.042404       1.840470                    0.999916      50.098379     143.214742       0.444902       0.381568      -1.163423      -0.041864      -0.034288       0.037967       0.066104       0.031415      -0.038974       0.008054       0.134510       0.022666      -0.081325      -0.005990       0.087315             23.911570      21.295268      -5.240643       1.274297      31.532901      -0.005378      18.906539           4.769807
           13              H       4.049910       6.867358      10.402355       0.119606       1.087168 0.78935786E+01  0.78525355E+02                                 1.847154                            1.716226      -1.375690       2.228004                    0.993099       3.889234      11.570313       0.440011       1.399286      -0.681874      -0.008324       0.034722       0.013947       0.038333      -0.010033      -0.003761       0.004041      -0.001249       0.003152      -0.010577      -0.001671       0.012248              1.941634       1.456655      -0.179861      -0.063299       2.514796       0.466393       1.853450          -0.000978
           14              H       5.331064       3.069305      10.657389       0.129699       1.141486 0.86822763E+01  0.86478794E+02                                 1.771000                            1.700686      -1.084310       2.378651                    0.997351       3.390389       9.375396       0.492248       1.249240      -0.717496       0.014423      -0.030911       0.023430       0.041382      -0.003640       0.008425      -0.009968      -0.006427       0.001467      -0.011393      -0.004141       0.015533              1.786646       1.536921      -0.297525       0.101467       2.024160      -0.235518       1.798857          -0.000219
           15              H       3.750266       4.438633       7.228784       0.128794       1.144610 0.88164970E+01  0.88275946E+02                                 1.776817                            1.714604      -1.187028       2.326589                    0.996225       3.477976       9.686725       0.489212       1.250441      -0.716325      -0.015061      -0.006359      -0.037693       0.041086       0.004677       0.006712       0.001310       0.001929       0.038000      -0.011612      -0.003616       0.015228              1.785412       1.557452      -0.073781       0.199864       1.683572       0.173116       2.115211          -0.000149
           16              H       2.454956      -6.209516      12.522010       0.122048       1.204731 0.91756846E+01  0.92538989E+02                                 1.813924                            1.727881      -1.304168       2.264316                    0.995191       3.541109       9.809664       0.497736       1.220170      -0.722714       0.000909       0.032434      -0.021959       0.039179       0.003655      -0.002060      -0.012014      -0.007002      -0.006331      -0.011286      -0.003414       0.014699              1.839877       1.526298      -0.135139      -0.151837       2.196436      -0.240402       1.796899          -0.000070
           17              H       1.210372       9.602098      15.722605       0.134550       1.054241 0.74957465E+01  0.71949919E+02                                 1.673444                            1.572751      -1.039426       2.402196                    0.998001       3.280353       8.897835       0.515649       1.237475      -0.719370      -0.024446      -0.004121       0.033789       0.041908       0.000289      -0.008665      -0.004222       0.008545       0.028426      -0.010312      -0.004784       0.015097              1.721482       1.620510      -0.054018      -0.460071       1.553225      -0.068932       1.990711          -0.000077
           18              H       3.608702       7.862370      13.020256       0.110418       1.129688 0.82000163E+01  0.81974881E+02                                 1.851578                            1.715080      -1.498231       2.160030                    0.992892       3.961575      11.637626       0.455465       1.345195      -0.691814       0.017531      -0.030199      -0.012173       0.036980      -0.001881      -0.001386       0.006054      -0.014795       0.005046      -0.008524      -0.002406       0.010930              1.938418       1.782279      -0.479799      -0.384145       2.203386       0.253204       1.829590           0.000065
           19              H       9.948410      -1.539980      14.932168       0.119606       1.087171 0.78936143E+01  0.78525812E+02                                 1.847158                            1.716231      -1.375697       2.228000                    0.993099       3.889245      11.570359       0.440010       1.399287      -0.681874      -0.008324      -0.034722      -0.013947       0.038333       0.010032       0.003761       0.004041      -0.001249       0.003152      -0.010577      -0.001671       0.012248              1.941639       1.456658       0.179861       0.063299       2.514803       0.466395       1.853455          -0.000978
           20              H      11.229564       2.258073      14.677134       0.129700       1.141481 0.86822246E+01  0.86478160E+02                                 1.770996                            1.700682      -1.084302       2.378656                    0.997351       3.390380       9.375368       0.492249       1.249241      -0.717495       0.014423       0.030911      -0.023430       0.041382       0.003640      -0.008425      -0.009968      -0.006427       0.001465      -0.011393      -0.004141       0.015533              1.786642       1.536918       0.297524      -0.101466       2.024155      -0.235517       1.798853          -0.000218
           21              H       9.648766       9.254493       1.216057       0.128794       1.144609 0.88164915E+01  0.88275889E+02                                 1.776817                            1.714605      -1.187034       2.326587                    0.996225       3.477977       9.686732       0.489211       1.250442      -0.716325      -0.015062       0.006359       0.037694       0.041086      -0.004678      -0.006712       0.001311       0.001929       0.038001      -0.011613      -0.003616       0.015229              1.785411       1.557452       0.073782      -0.199863       1.683573       0.173116       2.115209          -0.000149
           22              H       8.353456      -6.339106      12.812513       0.122048       1.204737 0.91757465E+01  0.92539783E+02                                 1.813931                            1.727887      -1.304177       2.264311                    0.995191       3.541121       9.809711       0.497735       1.220171      -0.722714       0.000909      -0.032434       0.021959       0.039179      -0.003655       0.002060      -0.012014      -0.007002      -0.006332      -0.011286      -0.003414       0.014699              1.839885       1.526303       0.135140       0.151838       2.196445      -0.240402       1.796905          -0.000070
           23              H       7.108872      -4.274720       9.611918       0.134550       1.054235 0.74956967E+01  0.71949314E+02                                 1.673438                            1.572746      -1.039417       2.402200                    0.998001       3.280343       8.897797       0.515650       1.237475      -0.719370      -0.024446       0.004121      -0.033789       0.041908      -0.000289       0.008665      -0.004221       0.008545       0.028426      -0.010312      -0.004784       0.015096              1.721476       1.620504       0.054018       0.460069       1.553220      -0.068932       1.990703          -0.000077
           24              H       9.507202      -2.534992      12.314267       0.110419       1.129682 0.81999657E+01  0.81974273E+02                                 1.851574                            1.715077      -1.498226       2.160034                    0.992892       3.961566      11.637604       0.455464       1.345199      -0.691814       0.017531       0.030199       0.012174       0.036980       0.001881       0.001386       0.006054      -0.014795       0.005046      -0.008524      -0.002405       0.010930              1.938414       1.782275       0.479797       0.384143       2.203380       0.253202       1.829586           0.000065
           25              H       7.747090       2.642894       6.487327       0.119606       1.087172 0.78936191E+01  0.78525881E+02                                 1.847160                            1.716232      -1.375700       2.227999                    0.993099       3.889246      11.570368       0.440010       1.399288      -0.681874       0.008324      -0.034722      -0.013947       0.038333      -0.010032      -0.003761       0.004041      -0.001249       0.003152      -0.010577      -0.001671       0.012248              1.941641       1.456659      -0.179861      -0.063299       2.514806       0.466395       1.853457          -0.000978
           26              H       6.465936       6.440947       6.232293       0.129701       1.141472 0.86821426E+01  0.86477155E+02                                 1.770988                            1.700675      -1.084298       2.378659                    0.997351       3.390367       9.375327       0.492249       1.249243      -0.717495      -0.014423       0.030911      -0.023430       0.041382      -0.003640       0.008425      -0.009969      -0.006427       0.001466      -0.011393      -0.004141       0.015533              1.786634       1.536912      -0.297522       0.101466       2.024145      -0.235515       1.798845          -0.000218
           27              H       8.046734       5.071619       9.660898       0.128794       1.144615 0.88165520E+01  0.88276637E+02                                 1.776822                            1.714609      -1.187041       2.326583                    0.996225       3.477987       9.686764       0.489211       1.250440      -0.716325       0.015061       0.006359       0.037693       0.041086       0.004678       0.006712       0.001311       0.001929       0.038000      -0.011613      -0.003616       0.015228              1.785417       1.557456      -0.073782       0.199864       1.683578       0.173117       2.115217          -0.000149
           28              H       9.342044      -2.156232       4.367672       0.122048       1.204727 0.91756482E+01  0.92538527E+02                                 1.813921                            1.727877      -1.304165       2.264318                    0.995191       3.541103       9.809641       0.497737       1.220170      -0.722714      -0.000909      -0.032434       0.021959       0.039179       0.003655      -0.002060      -0.012014      -0.007002      -0.006332      -0.011286      -0.003414       0.014699              1.839873       1.526295      -0.135139      -0.151836       2.196430      -0.240401       1.796895          -0.000070
           29              H      10.586628      -0.091846       1.167077       0.134550       1.054240 0.74957389E+01  0.71949827E+02                                 1.673443                            1.572750      -1.039425       2.402196                    0.998001       3.280352       8.897831       0.515649       1.237475      -0.719370       0.024446       0.004121      -0.033789       0.041908       0.000288      -0.008665      -0.004221       0.008545       0.028426      -0.010313      -0.004784       0.015096              1.721481       1.620509      -0.054018      -0.460071       1.553224      -0.068932       1.990710          -0.000077
           30              H       8.188298       1.647882       3.869426       0.110419       1.129682 0.81999689E+01  0.81974310E+02                                 1.851575                            1.715077      -1.498229       2.160032                    0.992892       3.961566      11.637603       0.455464       1.345198      -0.691814      -0.017531       0.030199       0.012173       0.036980      -0.001881      -0.001386       0.006054      -0.014795       0.005045      -0.008524      -0.002406       0.010930              1.938414       1.782275      -0.479797      -0.384143       2.203380       0.253202       1.829586           0.000065
           31              H       1.848590      11.050232       1.957514       0.119605       1.087174 0.78936342E+01  0.78526070E+02                                 1.847162                            1.716234      -1.375697       2.228000                    0.993099       3.889251      11.570386       0.440010       1.399288      -0.681874       0.008324       0.034722       0.013946       0.038333       0.010032       0.003761       0.004041      -0.001249       0.003152      -0.010577      -0.001671       0.012248              1.941643       1.456661       0.179862       0.063299       2.514810       0.466397       1.853459          -0.000978
           32              H       0.567436       7.252179       2.212548       0.129700       1.141476 0.86821775E+01  0.86477591E+02                                 1.770993                            1.700679      -1.084288       2.378663                    0.997351       3.390370       9.375341       0.492248       1.249244      -0.717495      -0.014423      -0.030911       0.023430       0.041382       0.003640      -0.008425      -0.009969      -0.006427       0.001467      -0.011393      -0.004141       0.015533              1.786639       1.536916       0.297523      -0.101466       2.024151      -0.235517       1.798850          -0.000218
           33              H       2.148234       0.255759      15.673625       0.128793       1.144617 0.88165674E+01  0.88276804E+02                                 1.776822                            1.714609      -1.187043       2.326581                    0.996225       3.477990       9.686764       0.489212       1.250437      -0.716326       0.015061      -0.006359      -0.037693       0.041086      -0.004678      -0.006712       0.001311       0.001929       0.038000      -0.011612      -0.003616       0.015228              1.785416       1.557455       0.073782      -0.199864       1.683577       0.173117       2.115216          -0.000149
           34              H       3.443544      -2.026642       4.077169       0.122047       1.204738 0.91757521E+01  0.92539838E+02                                 1.813931                            1.727887      -1.304177       2.264311                    0.995191       3.541123       9.809711       0.497736       1.220169      -0.722714      -0.000909       0.032434      -0.021959       0.039178      -0.003655       0.002060      -0.012014      -0.007002      -0.006331      -0.011286      -0.003414       0.014699              1.839884       1.526303       0.135140       0.151838       2.196444      -0.240402       1.796905          -0.000071
           35              H       4.688128      13.784972       7.277764       0.134550       1.054239 0.74957318E+01  0.71949737E+02                                 1.673442                            1.572749      -1.039421       2.402198                    0.998001       3.280351       8.897825       0.515650       1.237474      -0.719370       0.024446      -0.004121       0.033789       0.041908      -0.000289       0.008665      -0.004222       0.008544       0.028426      -0.010312      -0.004784       0.015097              1.721480       1.620508       0.054018       0.460070       1.553223      -0.068932       1.990708          -0.000077
           36              H       2.289798      12.045244       4.575415       0.110418       1.129679 0.81999405E+01  0.81973945E+02                                 1.851571                            1.715074      -1.498218       2.160037                    0.992892       3.961557      11.637566       0.455465       1.345198      -0.691814      -0.017531      -0.030199      -0.012173       0.036980       0.001881       0.001386       0.006054      -0.014795       0.005046      -0.008524      -0.002406       0.010930              1.938410       1.782272       0.479796       0.384142       2.203376       0.253202       1.829583           0.000065
           37              C       3.235917       6.950506       7.870592       0.586808      24.344542 0.26456894E+03  0.55377067E+04                                 7.708271                            5.739087      -0.024088       2.041536                    0.999583      22.490284      62.617451       0.626811       0.466851      -1.026000      -0.019176       0.041829      -0.026533       0.053116       0.017409      -0.079273       0.034577       0.120112      -0.011094      -0.095930      -0.019101       0.115031              9.158011       6.397301      -2.157715       3.169108      12.074257      -1.928230       9.002475           0.019697
           38              C       3.799814       5.827103       8.691430      -0.017918      35.771273 0.43363260E+03  0.10133570E+05                                 9.444980                            6.942702      -0.046660       1.998189                    0.998902      27.140688      76.438566       0.628781       0.416837      -1.069662       0.015537      -0.029090       0.020186       0.038667       0.010373       0.005337       0.013596       0.003596      -0.001064      -0.015689      -0.003974       0.019662             11.483402       6.968098      -3.927233       2.149286      15.673343      -0.851897      11.808766          -0.005188
           39              C       4.173779       6.031900      10.013892      -0.125666      33.559003 0.47595680E+03  0.11556006E+05                                 9.347935                            7.510443      -0.364858       1.852931                    0.998683      30.895334      93.127525       0.567638       0.444421      -1.037054       0.002975      -0.020291      -0.014063       0.024866       0.007002      -0.034065       0.012549       0.028816      -0.117768      -0.055960       0.008444       0.047516             10.523297       6.057323      -2.032055       1.656489      12.182685       0.153891      13.329884           0.005352
           40              C       4.729417       5.000000      10.765483      -0.030409      36.351983 0.44939804E+03  0.10584123E+05                                 9.500879                            7.045813      -0.007702       2.003691                    0.999193      27.420334      77.239926       0.627798       0.414250      -1.072548      -0.001988      -0.007904      -0.045710       0.046431       0.009165      -0.003225      -0.013307      -0.003402      -0.052668      -0.022872       0.000798       0.022074             11.403126       5.634532      -1.978816       0.677982      12.333109       2.211934      16.241737          -0.000737
           41              C       5.109281       5.244784      12.212929       0.632161      23.953133 0.25324711E+03  0.52548900E+04                                 7.688414                            5.681163      -0.111387       2.026368                    0.999310      22.007778      61.458336       0.617626       0.477927      -1.017712       0.039365      -0.000728       0.068348       0.078877      -0.079608      -0.022805       0.007673       0.097986      -0.239885      -0.083203      -0.052844       0.136047              9.045601       4.795750       1.596076      -0.362547       9.485974      -0.868964      12.855079           0.014347
           42              C       4.951201       3.761436      10.165900      -0.104459      32.563960 0.44059489E+03  0.10452320E+05                                 9.042486                            7.149652      -0.146885       1.928329                    0.999275      29.780917      87.616507       0.593432       0.435073      -1.046633      -0.009401       0.013457      -0.008566       0.018516       0.017790      -0.002739      -0.035757       0.044990      -0.093314      -0.057486       0.009884       0.047602             10.338972       5.653407      -2.127814      -0.235081      12.354648       3.666417      13.008862           0.006311
           43              C       4.605549       3.554393       8.829926      -0.025485      36.495291 0.44702987E+03  0.10512721E+05                                 9.563163                            7.024707      -0.132848       1.962671                    0.998740      27.436634      77.186977       0.629182       0.413953      -1.072917      -0.011456       0.041466       0.022427       0.048515       0.012546       0.008943      -0.016721       0.007775       0.019690      -0.026978       0.009187       0.017792             11.941818       6.931288      -4.158292      -0.447433      16.584789       4.211323      12.309378           0.003201
           44              C       4.974795       2.273825       8.098603       0.619240      22.598521 0.25610214E+03  0.53347163E+04                                 7.440338                            5.716642      -0.106965       2.024064                    0.999373      22.297919      62.606140       0.614480       0.478520      -1.016315       0.000508      -0.061921      -0.037178       0.072226       0.057410      -0.013684      -0.025669       0.100244      -0.117929      -0.068595      -0.031157       0.099751              8.877217       5.642973      -2.909446      -0.291705      12.077493       2.469234       8.911184           0.015928
           45              C       4.010980       4.583748       8.108736      -0.110767      32.967917 0.44777178E+03  0.10682629E+05                                 9.171725                            7.239233      -0.262734       1.887907                    0.999096      30.166049      89.465782       0.584958       0.438894      -1.042680       0.000416       0.002709       0.018301       0.018505       0.034590      -0.006685      -0.000339       0.078595       0.018187      -0.055452       0.005210       0.050241             10.623379       6.977699      -3.948705       0.729916      15.996223       1.296642       8.896214           0.006337
           46              C       3.731391       9.782558      11.182658       0.589198      24.529096 0.25533201E+03  0.53158373E+04                                 7.842335                            5.682376      -0.029383       2.048426                    0.999463      22.416698      62.967955       0.620374       0.474227      -1.018384       0.033896      -0.024413      -0.058347       0.071758       0.068994       0.030884       0.046440      -0.054495      -0.221828      -0.089453      -0.037202       0.126655              9.767373       8.810943      -2.381100      -4.468200       6.931114       0.010417      13.560061           0.014549
           47              C       3.093173       9.760409      12.533833      -0.022126      40.735081 0.42810092E+03  0.99458648E+04                                10.203135                            6.824037       0.057978       2.024112                    0.999234      27.013478      75.204351       0.646311       0.407913      -1.078317      -0.032731      -0.003940       0.035375       0.048355      -0.000570       0.008793      -0.001057      -0.000489      -0.015362      -0.010972       0.002625       0.008347             13.551269      10.315156      -3.177605      -7.474116      12.484314       1.027942      17.854339          -0.001387
           48              C       2.449057      10.881627      13.020256      -0.117496      37.242450 0.43927412E+03  0.10409059E+05                                 9.888165                            7.119902      -0.167075       1.914923                    0.999475      29.991719      88.072553       0.597292       0.432757      -1.048444      -0.001332      -0.016521       0.008840       0.018785       0.033134       0.039769      -0.011989       0.016381      -0.056033      -0.058498       0.005054       0.053444             12.374062      10.235679      -4.802750      -6.121142      13.385559       3.362908      13.500948           0.007221
           49              C       1.791964      -7.027070      14.244758      -0.017101      40.564257 0.41920556E+03  0.96625114E+04                                10.138329                            6.715759       0.076431       2.032981                    0.999243      26.643768      73.244174       0.658641       0.403454      -1.084160       0.023464      -0.039892      -0.013278       0.048148       0.013832      -0.002712      -0.008295       0.017879       0.004383      -0.019053       0.000766       0.018287             13.686483       9.773148      -5.968759      -4.747182      19.503336       2.450354      11.782963           0.001373
           50              C       1.206833      -5.745612      14.764960       0.625203      24.552607 0.24761188E+03  0.51005232E+04                                 7.822660                            5.582049      -0.043307       2.047657                    0.999408      21.841286      60.436836       0.630109       0.471897      -1.022671      -0.005879       0.069231       0.025878       0.074143       0.037225       0.072332       0.005172       0.113617       0.017984      -0.076214      -0.036338       0.112552              9.872303       8.094899      -3.869219      -3.555331      13.293369       1.937977       8.228641           0.012806
           51              C       1.720003       9.653592      14.947369      -0.105623      35.245469 0.42243062E+03  0.98811926E+04                                 9.431910                            6.939141      -0.059161       1.957423                    0.999479      29.146339      84.161789       0.612583       0.427452      -1.055022       0.003469       0.001143      -0.017653       0.018027       0.022418       0.015138       0.009092       0.078037       0.064473      -0.056066       0.009986       0.046080             11.265858       7.689696      -3.468455      -2.659550      16.778129      -1.073204       9.329750           0.006904
           52              C       2.403049       8.538882      14.494725      -0.008095      40.173467 0.42045155E+03  0.97086093E+04                                10.068775                            6.749651       0.035230       2.021704                    0.999169      26.645050      73.565144       0.652810       0.406329      -1.081102      -0.002844       0.043301      -0.019310       0.047497       0.001122       0.005329      -0.000860       0.049043      -0.008970      -0.023101      -0.003881       0.026983             13.084505       8.058737      -1.887736      -3.918023      17.735458      -4.174136      13.459321          -0.000570
           53              C       2.430182       7.236675      15.261517       0.622594      24.765273 0.24924552E+03  0.51409470E+04                                 7.820843                            5.597468      -0.018573       2.056425                    0.999475      21.830599      60.382815       0.629946       0.471397      -1.023275       0.021990      -0.041732       0.055609       0.072921       0.019257       0.039729       0.076300       0.023883       0.214750      -0.084930      -0.037202       0.122132              9.551567       8.519458      -0.044194      -2.592009      11.662199      -4.516323       8.473043           0.020557
           54              C       3.115588       8.597750      13.304003      -0.150706      38.725417 0.47876033E+03  0.11605263E+05                                10.152048                            7.450094      -0.152381       1.909837                    0.999444      31.042778      92.557918       0.581209       0.434747      -1.046000      -0.019031       0.016538       0.004697       0.025647      -0.005812       0.034905       0.036355       0.009685      -0.024253      -0.055667       0.009883       0.045784             12.274400       8.777636      -1.128594      -5.520546      12.528886      -2.745974      15.516678           0.008869
           55              C       9.134417       6.742620       0.574249       0.586805      24.345001 0.26457417E+03  0.55378495E+04                                 7.708384                            5.739155      -0.024142       2.041513                    0.999583      22.490595      62.618726       0.626805       0.466853      -1.025998      -0.019176      -0.041830       0.026534       0.053118      -0.017408       0.079272       0.034572       0.120111      -0.011096      -0.095925      -0.019105       0.115030              9.158165       6.397402       2.157771      -3.169175      12.074466      -1.928292       9.002628           0.019698
           56              C       9.698314      -0.499725      16.643093      -0.017914      35.771348 0.43363265E+03  0.10133574E+05                                 9.444998                            6.942703      -0.046669       1.998186                    0.998902      27.140703      76.438670       0.628780       0.416837      -1.069662       0.015537       0.029090      -0.020185       0.038666      -0.010375      -0.005335       0.013596       0.003598      -0.001065      -0.015690      -0.003972       0.019662             11.483440       6.968122       3.927260      -2.149312      15.673392      -0.851938      11.808806          -0.005206
           57              C      10.072279      -0.704522      15.320631      -0.125666      33.559034 0.47595695E+03  0.11556011E+05                                 9.347943                            7.510444      -0.364860       1.852931                    0.998683      30.895346      93.127590       0.567637       0.444421      -1.037054       0.002975       0.020290       0.014062       0.024865      -0.007003       0.034066       0.012548       0.028819      -0.117767      -0.055960       0.008443       0.047517             10.523311       6.057330       2.032060      -1.656502      12.182693       0.153877      13.329910           0.005365
           58              C      10.627917       0.327378      14.569040      -0.030410      36.351967 0.44939780E+03  0.10584116E+05                                 9.500876                            7.045812      -0.007703       2.003691                    0.999193      27.420325      77.239895       0.627798       0.414250      -1.072548      -0.001988       0.007904       0.045710       0.046431      -0.009165       0.003225      -0.013307      -0.003401      -0.052671      -0.022873       0.000798       0.022075             11.403123       5.634533       1.978819      -0.677989      12.333106       2.211919      16.241729          -0.000753
           59              C      11.007781       0.082594      13.121594       0.632161      23.953100 0.25324676E+03  0.52548803E+04                                 7.688404                            5.681157      -0.111382       2.026370                    0.999310      22.007753      61.458219       0.617627       0.477926      -1.017712       0.039364       0.000727      -0.068348       0.078877       0.079608       0.022806       0.007673       0.097986      -0.239884      -0.083203      -0.052844       0.136047              9.045587       4.795744      -1.596073       0.362544       9.485958      -0.868967      12.855061           0.014346
           60              C      10.849701       1.565942      15.168623      -0.104463      32.563964 0.44059517E+03  0.10452327E+05                                 9.042485                            7.149654      -0.146883       1.928329                    0.999275      29.780920      87.616502       0.593432       0.435072      -1.046633      -0.009402      -0.013457       0.008567       0.018517      -0.017790       0.002739      -0.035757       0.044990      -0.093317      -0.057487       0.009884       0.047603             10.338968       5.653409       2.127817       0.235078      12.354649       3.666405      13.008847           0.006321
           61              C      10.504049       1.772985      16.504597      -0.025489      36.495299 0.44702996E+03  0.10512724E+05                                 9.563166                            7.024709      -0.132843       1.962672                    0.998740      27.436636      77.186983       0.629182       0.413953      -1.072917      -0.011457      -0.041466      -0.022428       0.048515      -0.012547      -0.008942      -0.016722       0.007777       0.019687      -0.026979       0.009188       0.017791             11.941823       6.931296       4.158304       0.447427      16.584812       4.211305      12.309361           0.003195
           62              C      10.873295      11.419301       0.346238       0.619243      22.598370 0.25610013E+03  0.53346629E+04                                 7.440302                            5.716617      -0.106954       2.024069                    0.999373      22.297814      62.605728       0.614482       0.478520      -1.016316       0.000508       0.061921       0.037177       0.072226      -0.057411       0.013684      -0.025669       0.100245      -0.117928      -0.068596      -0.031157       0.099752              8.877171       5.642949       2.909431       0.291698      12.077433       2.469212       8.911132           0.015921
           63              C       9.909480       9.109378       0.336105      -0.110772      32.968053 0.44777361E+03  0.10682685E+05                                 9.171755                            7.239252      -0.262744       1.887904                    0.999096      30.166115      89.466071       0.584957       0.438894      -1.042680       0.000416      -0.002709      -0.018301       0.018505      -0.034592       0.006685      -0.000340       0.078596       0.018185      -0.055453       0.005210       0.050243             10.623424       6.977729       3.948739      -0.729924      15.996313       1.296626       8.896229           0.006346
           64              C       9.629891      -4.455180      14.151865       0.589198      24.529172 0.25533274E+03  0.53158589E+04                                 7.842361                            5.682391      -0.029401       2.048420                    0.999463      22.416758      62.968256       0.620372       0.474228      -1.018383       0.033895       0.024414       0.058346       0.071758      -0.068994      -0.030883       0.046440      -0.054495      -0.221828      -0.089453      -0.037202       0.126655              9.767412       8.810974       2.381106       4.468227       6.931134       0.010420      13.560129           0.014547
           65              C       8.991673      -4.433031      12.800690      -0.022126      40.735177 0.42810161E+03  0.99458872E+04                                10.203159                            6.824047       0.057980       2.024113                    0.999234      27.013503      75.204504       0.646310       0.407914      -1.078316      -0.032732       0.003941      -0.035375       0.048356       0.000569      -0.008793      -0.001056      -0.000489      -0.015364      -0.010973       0.002626       0.008347             13.551310      10.315182       3.177607       7.474147      12.484335       1.027940      17.854413          -0.001380
           66              C       8.347557      -5.554249      12.314267      -0.117496      37.242520 0.43927494E+03  0.10409085E+05                                 9.888184                            7.119913      -0.167082       1.914921                    0.999475      29.991755      88.072748       0.597291       0.432757      -1.048444      -0.001333       0.016521      -0.008840       0.018785      -0.033134      -0.039769      -0.011989       0.016381      -0.056035      -0.058498       0.005054       0.053444             12.374088      10.235696       4.802757       6.121158      13.385585       3.362915      13.500984           0.007217
           67              C       7.690464      -5.521552      11.089765      -0.017101      40.564226 0.41920525E+03  0.96625020E+04                                10.138324                            6.715757       0.076433       2.032982                    0.999243      26.643756      73.244127       0.658641       0.403454      -1.084160       0.023463       0.039893       0.013279       0.048148      -0.013832       0.002713      -0.008295       0.017878       0.004383      -0.019052       0.000765       0.018287             13.686475       9.773141       5.968749       4.747182      19.503317       2.450351      11.782967           0.001380
           68              C       7.105333      11.072990      10.569563       0.625204      24.552504 0.24761074E+03  0.51004932E+04                                 7.822637                            5.582035      -0.043298       2.047661                    0.999408      21.841226      60.436605       0.630110       0.471897      -1.022672      -0.005881      -0.069231      -0.025878       0.074143      -0.037225      -0.072331       0.005172       0.113618       0.017988      -0.076215      -0.036337       0.112552              9.872270       8.094869       3.869198       3.555319      13.293322       1.937967       8.228620           0.012806
           69              C       7.618503      -4.326214      10.387154      -0.105624      35.245500 0.42243114E+03  0.98812076E+04                                 9.431915                            6.939145      -0.059164       1.957422                    0.999479      29.146353      84.161831       0.612583       0.427452      -1.055022       0.003468      -0.001143       0.017654       0.018028      -0.022417      -0.015137       0.009093       0.078037       0.064475      -0.056066       0.009987       0.046079             11.265862       7.689696       3.468452       2.659550      16.778135      -1.073209       9.329756           0.006899
           70              C       8.301549      -3.211504      10.839798      -0.008094      40.173580 0.42045261E+03  0.97086420E+04                                10.068798                            6.749662       0.035220       2.021700                    0.999169      26.645090      73.565333       0.652809       0.406329      -1.081102      -0.002845      -0.043300       0.019311       0.047496      -0.001121      -0.005329      -0.000860       0.049041      -0.008973      -0.023100      -0.003882       0.026982             13.084542       8.058751       1.887728       3.918034      17.735505      -4.174169      13.459370          -0.000565
           71              C       8.328682      -1.909297      10.073006       0.622591      24.765413 0.24924699E+03  0.51409855E+04                                 7.820875                            5.597487      -0.018578       2.056422                    0.999475      21.830672      60.383095       0.629944       0.471398      -1.023275       0.021990       0.041733      -0.055608       0.072921      -0.019258      -0.039727       0.076300       0.023883       0.214750      -0.084929      -0.037202       0.122131              9.551612       8.519489       0.044188       2.592024      11.662257      -4.516357       8.473091           0.020562
           72              C       9.014088      -3.270372      12.030520      -0.150706      38.725464 0.47876084E+03  0.11605279E+05                                10.152061                            7.450100      -0.152380       1.909837                    0.999444      31.042788      92.557996       0.581209       0.434747      -1.046000      -0.019033      -0.016537      -0.004696       0.025647       0.005813      -0.034905       0.036355       0.009683      -0.024253      -0.055667       0.009883       0.045783             12.274421       8.777644       1.128583       5.520559      12.528897      -2.745995      15.516722           0.008864
           73              C       8.561083       2.559746       9.019090       0.586805      24.344993 0.26457422E+03  0.55378502E+04                                 7.708379                            5.739154      -0.024137       2.041515                    0.999583      22.490586      62.618669       0.626806       0.466852      -1.025998       0.019176      -0.041829       0.026534       0.053117       0.017408      -0.079271       0.034573       0.120110      -0.011097      -0.095925      -0.019104       0.115029              9.158156       6.397396      -2.157766       3.169170      12.074452      -1.928286       9.002619           0.019704
           74              C       7.997186       3.683149       8.198252      -0.017911      35.771240 0.43363134E+03  0.10133534E+05                                 9.444978                            6.942692      -0.046666       1.998188                    0.998902      27.140653      76.438471       0.628781       0.416837      -1.069662      -0.015537       0.029089      -0.020185       0.038665       0.010375       0.005336       0.013596       0.003598      -0.001064      -0.015690      -0.003972       0.019662             11.483410       6.968102      -3.927242       2.149302      15.673345      -0.851924      11.808784          -0.005197
           75              C       7.623221       3.478352       6.875790      -0.125666      33.559020 0.47595671E+03  0.11556004E+05                                 9.347942                            7.510444      -0.364862       1.852930                    0.998683      30.895332      93.127551       0.567637       0.444421      -1.037054      -0.002974       0.020290       0.014062       0.024865       0.007004      -0.034066       0.012547       0.028819      -0.117768      -0.055961       0.008442       0.047518             10.523311       6.057328      -2.032057       1.656501      12.182691       0.153878      13.329915           0.005352
           76              C       7.067583       4.510252       6.124199      -0.030411      36.351961 0.44939749E+03  0.10584107E+05                                 9.500877                            7.045810      -0.007698       2.003693                    0.999193      27.420317      77.239874       0.627798       0.414250      -1.072548       0.001989       0.007905       0.045709       0.046431       0.009166      -0.003226      -0.013307      -0.003400      -0.052672      -0.022873       0.000798       0.022075             11.403128       5.634531      -1.978814       0.677988      12.333099       2.211917      16.241752          -0.000731
           77              C       6.687719       4.265468       4.676753       0.632160      23.953137 0.25324703E+03  0.52548879E+04                                 7.688415                            5.681162      -0.111385       2.026369                    0.999310      22.007779      61.458337       0.617626       0.477927      -1.017712      -0.039364       0.000727      -0.068348       0.078877      -0.079607      -0.022805       0.007673       0.097987      -0.239884      -0.083202      -0.052845       0.136047              9.045605       4.795750       1.596076      -0.362546       9.485972      -0.868973      12.855091           0.014340
           78              C       6.845799       5.748816       6.723782      -0.104470      32.564083 0.44059698E+03  0.10452381E+05                                 9.042508                            7.149670      -0.146882       1.928330                    0.999275      29.780972      87.616694       0.593432       0.435073      -1.046633       0.009404      -0.013457       0.008566       0.018517       0.017791      -0.002739      -0.035757       0.044990      -0.093317      -0.057488       0.009884       0.047603             10.338999       5.653419      -2.127817      -0.235083      12.354673       3.666428      13.008904           0.006309
           79              C       7.191451       5.955859       8.059756      -0.025488      36.495256 0.44702926E+03  0.10512703E+05                                 9.563158                            7.024703      -0.132842       1.962673                    0.998740      27.436616      77.186906       0.629182       0.413953      -1.072917       0.011458      -0.041466      -0.022428       0.048515       0.012547       0.008941      -0.016722       0.007776       0.019690      -0.026979       0.009188       0.017792             11.941812       6.931283      -4.158290      -0.447429      16.584785       4.211310      12.309367           0.003205
           80              C       6.822205       7.236427       8.791079       0.619241      22.598494 0.25610177E+03  0.53347056E+04                                 7.440328                            5.716635      -0.106957       2.024067                    0.999373      22.297889      62.605994       0.614481       0.478519      -1.016316      -0.000507       0.061921       0.037177       0.072226       0.057410      -0.013684      -0.025669       0.100243      -0.117928      -0.068595      -0.031156       0.099751              8.877205       5.642966      -2.909442      -0.291701      12.077482       2.469226       8.911167           0.015923
           81              C       7.786020       4.926504       8.780946      -0.110769      32.967981 0.44777251E+03  0.10682653E+05                                 9.171742                            7.239243      -0.262743       1.887905                    0.999096      30.166079      89.465934       0.584957       0.438894      -1.042680      -0.000416      -0.002708      -0.018300       0.018504       0.034591      -0.006686      -0.000340       0.078595       0.018184      -0.055452       0.005209       0.050243             10.623405       6.977713      -3.948723       0.729921      15.996275       1.296632       8.896228           0.006336
           82              C       8.065609      -0.272306       5.707024       0.589196      24.529208 0.25533323E+03  0.53158711E+04                                 7.842365                            5.682394      -0.029401       2.048419                    0.999463      22.416786      62.968334       0.620372       0.474227      -1.018383      -0.033896       0.024413       0.058347       0.071758       0.068994       0.030883       0.046439      -0.054495      -0.221827      -0.089452      -0.037202       0.126655              9.767416       8.810978      -2.381106      -4.468227       6.931137       0.010416      13.560134           0.014551
           83              C       8.703827      -0.250157       4.355849      -0.022125      40.735095 0.42810084E+03  0.99458632E+04                                10.203140                            6.824037       0.057974       2.024111                    0.999234      27.013476      75.204362       0.646311       0.407913      -1.078317       0.032730       0.003940      -0.035374       0.048354      -0.000570       0.008793      -0.001057      -0.000489      -0.015363      -0.010973       0.002625       0.008347             13.551280      10.315159      -3.177595      -7.474129      12.484302       1.027932      17.854379          -0.001392
           84              C       9.347943      -1.371375       3.869426      -0.117496      37.242414 0.43927373E+03  0.10409047E+05                                 9.888158                            7.119898      -0.167073       1.914924                    0.999475      29.991696      88.072450       0.597292       0.432757      -1.048445       0.001332       0.016521      -0.008840       0.018784       0.033134       0.039769      -0.011989       0.016382      -0.056033      -0.058498       0.005054       0.053444             12.374052      10.235670      -4.802739      -6.121141      13.385536       3.362905      13.500949           0.007224
           85              C      10.005036      -1.338678       2.644924      -0.017102      40.564150 0.41920458E+03  0.96624813E+04                                10.138307                            6.715748       0.076440       2.032984                    0.999243      26.643733      73.244005       0.658642       0.403454      -1.084161      -0.023463       0.039893       0.013279       0.048149       0.013832      -0.002713      -0.008295       0.017880       0.004383      -0.019053       0.000765       0.018287             13.686448       9.773124      -5.968737      -4.747172      19.503273       2.450345      11.782945           0.001371
           86              C      10.590167      15.255864       2.124722       0.625205      24.552438 0.24761004E+03  0.51004747E+04                                 7.822622                            5.582026      -0.043296       2.047662                    0.999408      21.841193      60.436479       0.630111       0.471897      -1.022672       0.005881      -0.069231      -0.025877       0.074143       0.037226       0.072332       0.005171       0.113618       0.017985      -0.076215      -0.036337       0.112552              9.872248       8.094852      -3.869188      -3.555309      13.293290       1.937960       8.228603           0.012806
           87              C      10.076997      -0.143340       1.942313      -0.105624      35.245495 0.42243106E+03  0.98812056E+04                                 9.431914                            6.939145      -0.059160       1.957424                    0.999479      29.146355      84.161845       0.612583       0.427452      -1.055022      -0.003469      -0.001143       0.017654       0.018027       0.022417       0.015138       0.009093       0.078038       0.064473      -0.056066       0.009987       0.046079             11.265862       7.689701      -3.468456      -2.659554      16.778127      -1.073202       9.329758           0.006907
           88              C       9.393951       0.971370       2.394957      -0.008096      40.173563 0.42045259E+03  0.97086407E+04                                10.068793                            6.749660       0.035226       2.021702                    0.999169      26.645090      73.565310       0.652810       0.406329      -1.081102       0.002844      -0.043301       0.019310       0.047497       0.001121       0.005329      -0.000860       0.049042      -0.008971      -0.023100      -0.003882       0.026982             13.084531       8.058750      -1.887736      -3.918031      17.735487      -4.174153      13.459356          -0.000579
           89              C       9.366818       2.273577       1.628165       0.622593      24.765365 0.24924659E+03  0.51409750E+04                                 7.820865                            5.597482      -0.018576       2.056423                    0.999475      21.830642      60.382991       0.629945       0.471398      -1.023275      -0.021990       0.041733      -0.055608       0.072921       0.019258       0.039728       0.076299       0.023880       0.214749      -0.084928      -0.037203       0.122131              9.551597       8.519479      -0.044193      -2.592017      11.662238      -4.516345       8.473074           0.020562
           90              C       8.681412       0.912502       3.585679      -0.150706      38.725424 0.47876035E+03  0.11605264E+05                                10.152052                            7.450095      -0.152381       1.909837                    0.999444      31.042770      92.557906       0.581209       0.434747      -1.046000       0.019031      -0.016538      -0.004697       0.025646      -0.005812       0.034905       0.036355       0.009684      -0.024253      -0.055667       0.009883       0.045784             12.274408       8.777636      -1.128583      -5.520553      12.528880      -2.745989      15.516708           0.008873
           91              C       2.662583       2.767632      16.315433       0.586807      24.344924 0.26457336E+03  0.55378280E+04                                 7.708368                            5.739147      -0.024142       2.041514                    0.999583      22.490551      62.618567       0.626806       0.466853      -1.025998       0.019176       0.041830      -0.026534       0.053118      -0.017409       0.079272       0.034573       0.120112      -0.011097      -0.095926      -0.019104       0.115030              9.158140       6.397388       2.157762      -3.169164      12.074432      -1.928279       9.002601           0.019700
           92              C       2.098686      10.009977       0.246589      -0.017914      35.771361 0.43363313E+03  0.10133588E+05                                 9.445001                            6.942708      -0.046672       1.998185                    0.998902      27.140714      76.438716       0.628780       0.416837      -1.069662      -0.015537      -0.029090       0.020185       0.038666      -0.010375      -0.005336       0.013596       0.003597      -0.001065      -0.015690      -0.003973       0.019663             11.483439       6.968122       3.927259      -2.149304      15.673400      -0.851922      11.808796          -0.005194
           93              C       1.724721      10.214774       1.569051      -0.125665      33.559032 0.47595714E+03  0.11556017E+05                                 9.347942                            7.510446      -0.364861       1.852930                    0.998683      30.895354      93.127625       0.567637       0.444421      -1.037054      -0.002975      -0.020290      -0.014063       0.024866      -0.007002       0.034065       0.012548       0.028817      -0.117769      -0.055960       0.008444       0.047516             10.523307       6.057331       2.032062      -1.656495      12.182701       0.153894      13.329890           0.005354
           94              C       1.169083       9.182874       2.320642      -0.030410      36.351858 0.44939686E+03  0.10584085E+05                                 9.500849                            7.045799      -0.007689       2.003696                    0.999193      27.420288      77.239684       0.627800       0.414249      -1.072549       0.001988      -0.007905      -0.045711       0.046432      -0.009165       0.003224      -0.013307      -0.003403      -0.052666      -0.022872       0.000798       0.022074             11.403079       5.634521       1.978816      -0.677987      12.333085       2.211919      16.241632          -0.000734
           95              C       0.789219       9.427658       3.768088       0.632164      23.952772 0.25324309E+03  0.52547814E+04                                 7.688325                            5.681110      -0.111345       2.026386                    0.999310      22.007527      61.457312       0.617631       0.477925      -1.017714      -0.039367      -0.000728       0.068348       0.078877       0.079607       0.022805       0.007672       0.097986      -0.239892      -0.083205      -0.052843       0.136048              9.045483       4.795697      -1.596053       0.362530       9.485864      -0.868948      12.854889           0.014338
           96              C       0.947299       7.944310       1.721059      -0.104465      32.563990 0.44059581E+03  0.10452346E+05                                 9.042489                            7.149659      -0.146876       1.928332                    0.999275      29.780936      87.616559       0.593432       0.435072      -1.046633       0.009402       0.013457      -0.008567       0.018517      -0.017790       0.002738      -0.035757       0.044989      -0.093315      -0.057487       0.009885       0.047602             10.338969       5.653412       2.127816       0.235076      12.354657       3.666400      13.008839           0.006312
           97              C       1.292951       7.737267       0.385085      -0.025488      36.495354 0.44703093E+03  0.10512753E+05                                 9.563177                            7.024718      -0.132847       1.962671                    0.998740      27.436669      77.187124       0.629181       0.413953      -1.072916       0.011457       0.041466       0.022428       0.048515      -0.012547      -0.008942      -0.016721       0.007776       0.019689      -0.026979       0.009188       0.017791             11.941833       6.931300       4.158304       0.447429      16.584826       4.211313      12.309373           0.003203
           98              C       0.923705      -1.909049      16.543444       0.619242      22.598476 0.25610161E+03  0.53347017E+04                                 7.440326                            5.716635      -0.106957       2.024067                    0.999373      22.297877      62.605966       0.614481       0.478520      -1.016316      -0.000508      -0.061921      -0.037177       0.072226      -0.057410       0.013683      -0.025668       0.100245      -0.117928      -0.068595      -0.031157       0.099752              8.877201       5.642967       2.909443       0.291699      12.077477       2.469221       8.911158           0.015923
           99              C       1.887520       0.400874      16.553577      -0.110763      32.967887 0.44777089E+03  0.10682603E+05                                 9.171719                            7.239225      -0.262737       1.887907                    0.999096      30.166033      89.465724       0.584959       0.438894      -1.042680      -0.000416       0.002709       0.018300       0.018504      -0.034591       0.006685      -0.000340       0.078594       0.018185      -0.055452       0.005209       0.050242             10.623379       6.977699       3.948715      -0.729919      15.996239       1.296628       8.896199           0.006339
          100              C       2.167109      13.965432       2.737817       0.589200      24.529060 0.25533145E+03  0.53158244E+04                                 7.842335                            5.682374      -0.029397       2.048423                    0.999463      22.416696      62.968008       0.620373       0.474227      -1.018384      -0.033897      -0.024412      -0.058346       0.071758      -0.068994      -0.030884       0.046440      -0.054496      -0.221830      -0.089453      -0.037203       0.126656              9.767378       8.810945       2.381099       4.468207       6.931113       0.010423      13.560076           0.014549
          101              C       2.805327      13.943283       4.088992      -0.022128      40.735233 0.42810231E+03  0.99459079E+04                                10.203169                            6.824053       0.057977       2.024112                    0.999234      27.013525      75.204586       0.646310       0.407914      -1.078316       0.032730      -0.003940       0.035376       0.048355       0.000569      -0.008793      -0.001057      -0.000489      -0.015361      -0.010972       0.002625       0.008347             13.551327      10.315201       3.177619       7.474164      12.484344       1.027958      17.854436          -0.001376
          102              C       3.449443      15.064501       4.575415      -0.117492      37.242453 0.43927392E+03  0.10409055E+05                                 9.888171                            7.119903      -0.167081       1.914921                    0.999475      29.991723      88.072622       0.597291       0.432757      -1.048444       0.001331      -0.016521       0.008840       0.018785      -0.033133      -0.039768      -0.011989       0.016381      -0.056032      -0.058497       0.005055       0.053443             12.374075      10.235689       4.802754       6.121156      13.385563       3.362918      13.500973           0.007214
          103              C       4.106536      -2.844196       5.799917      -0.017099      40.564374 0.41920656E+03  0.96625423E+04                                10.138355                            6.715772       0.076419       2.032977                    0.999243      26.643799      73.244343       0.658639       0.403455      -1.084160      -0.023464      -0.039892      -0.013278       0.048148      -0.013831       0.002713      -0.008295       0.017878       0.004382      -0.019052       0.000765       0.018287             13.686527       9.773182       5.968785       4.747207      19.503391       2.450376      11.783007           0.001383
          104              C       4.691667      -1.562738       6.320119       0.625202      24.552624 0.24761194E+03  0.51005256E+04                                 7.822668                            5.582052      -0.043312       2.047655                    0.999408      21.841300      60.436919       0.630108       0.471897      -1.022671       0.005880       0.069232       0.025877       0.074143      -0.037225      -0.072332       0.005172       0.113618       0.017987      -0.076214      -0.036338       0.112552              9.872318       8.094909       3.869230       3.555338      13.293390       1.937985       8.228654           0.012807
          105              C       4.178497      13.836466       6.502528      -0.105623      35.245545 0.42243172E+03  0.98812262E+04                                 9.431927                            6.939153      -0.059170       1.957420                    0.999479      29.146378      84.161970       0.612582       0.427452      -1.055021      -0.003470       0.001143      -0.017653       0.018027      -0.022418      -0.015137       0.009092       0.078037       0.064475      -0.056066       0.009988       0.046079             11.265879       7.689710       3.468460       2.659557      16.778157      -1.073205       9.329771           0.006896
          106              C       3.495451      12.721756       6.049884      -0.008094      40.173548 0.42045254E+03  0.97086393E+04                                10.068791                            6.749661       0.035223       2.021701                    0.999169      26.645087      73.565307       0.652810       0.406329      -1.081102       0.002843       0.043302      -0.019310       0.047497      -0.001120      -0.005328      -0.000861       0.049041      -0.008972      -0.023100      -0.003881       0.026981             13.084528       8.058751       1.887732       3.918035      17.735478      -4.174147      13.459356          -0.000559
          107              C       3.468318      11.419549       6.816676       0.622596      24.765256 0.24924537E+03  0.51409425E+04                                 7.820843                            5.597469      -0.018569       2.056427                    0.999475      21.830556      60.382665       0.629945       0.471398      -1.023275      -0.021992      -0.041731       0.055610       0.072922      -0.019258      -0.039727       0.076300       0.023886       0.214750      -0.084931      -0.037201       0.122132              9.551568       8.519459       0.044191       2.592008      11.662199      -4.516328       8.473046           0.020559
          108              C       2.782912      12.780624       4.859162      -0.150707      38.725473 0.47876119E+03  0.11605289E+05                                10.152059                            7.450101      -0.152374       1.909839                    0.999444      31.042801      92.558015       0.581209       0.434747      -1.046000       0.019031       0.016539       0.004698       0.025647       0.005814      -0.034905       0.036355       0.009682      -0.024251      -0.055667       0.009884       0.045782             12.274415       8.777648       1.128591       5.520561      12.528884      -2.745975      15.516713           0.008860
          109              O       3.339731       8.147354       8.278309      -0.595742      37.463530 0.57767432E+03  0.14146522E+05                                 8.861333                            7.421275       0.157451       2.084573                    0.996403      28.549464      75.880173       0.699575       0.357524      -1.139531       0.005672      -0.039871       0.042618       0.058635       0.010218      -0.049076       0.033044      -0.018920      -0.066939      -0.072235       0.023702       0.048533              9.954216       6.637878       0.127045       1.767298      14.979071       1.394791       8.245700           0.061466
          110              O       2.662583       6.680987       6.777323      -0.545312      26.920764 0.39203475E+03  0.86774115E+04                                 6.901988                            5.923443       0.868846       2.334688                    0.999237      26.417528      65.849930       0.824490       0.335626      -1.162519       0.019079      -0.043168       0.011681       0.048621      -0.000712       0.017147       0.008900       0.094383       0.116055      -0.067331       0.015692       0.051640              7.543675       6.604556      -0.870574       3.370885       6.535223      -0.826158       9.491246           0.038927
          111              O       5.541051       6.376296      12.530962      -0.595279      36.336539 0.54281600E+03  0.13098227E+05                                 8.672237                            7.204007       0.230114       2.110259                    0.996362      28.367135      75.039260       0.707977       0.358531      -1.137810      -0.030323      -0.039267      -0.013168       0.051330      -0.018619      -0.019355       0.019411       0.016045      -0.308364      -0.107044       0.031325       0.075719              9.557541       6.919422       2.801493      -0.363134      14.087140       0.687372       7.666061           0.035537
          112              O       4.933505       4.286482      13.018398      -0.571933      32.410215 0.43156907E+03  0.97889347E+04                                 7.916183                            6.241035       0.670682       2.265651                    0.998473      26.917895      68.018686       0.797860       0.338450      -1.159584       0.055305      -0.013437      -0.046533       0.073515      -0.019548      -0.058924      -0.052346      -0.008563      -0.076186      -0.095659       0.032557       0.063102              9.347273       5.999807       1.095283      -2.901595       8.487154      -4.305220      13.554859           0.040500
          113              O       5.530434       1.359884       8.773008      -0.564142      30.953631 0.47530421E+03  0.11081258E+05                                 7.749214                            6.679972       0.430454       2.195800                    0.996357      27.220746      70.501118       0.746242       0.352054      -1.144383      -0.030684       0.011713      -0.002962       0.032977       0.004183       0.009290      -0.053654       0.033558      -0.140989      -0.080981       0.039029       0.041952              8.680702       7.264033      -3.720875       0.217101      12.620065      -0.618264       6.158010           0.048089
          114              O       4.724699       2.252199       6.877310      -0.583369      32.980365 0.51643402E+03  0.12304223E+05                                 8.107313                            7.002104       0.233163       2.121069                    0.997031      27.803602      73.021553       0.722093       0.356019      -1.140103      -0.010200       0.003511       0.052944       0.054032       0.037093      -0.005224      -0.014213       0.078938       0.050723      -0.064207       0.015207       0.049001              8.937660       5.937115      -0.608509      -0.458055       8.318537       3.527461      12.557328           0.058428
          115              O       4.694026       8.965540      10.953297      -0.630545      45.561679 0.73556305E+03  0.19157365E+05                                10.168629                            8.427447      -0.256851       1.946537                    0.994129      29.719681      81.777070       0.649511       0.362079      -1.134584      -0.066239       0.004499      -0.003840       0.066503       0.004457      -0.007835       0.036668      -0.004609      -0.199878      -0.079124       0.031503       0.047621             11.935723      13.720161      -4.518821      -3.880534      11.378406       2.086027      10.708601           0.079833
          116              O       3.316137      10.547662      10.296626      -0.500229      26.840768 0.40776080E+03  0.91382352E+04                                 6.987327                            6.156238       0.712275       2.298191                    0.998035      26.136288      66.109576       0.784138       0.348543      -1.148626      -0.002018      -0.000864       0.005682       0.006091       0.048804       0.056549      -0.023123      -0.072379       0.027420      -0.099516       0.042068       0.057448              7.509509       5.648625      -1.182943      -0.033020       6.776720      -2.195863      10.103181           0.038506
          117              O       1.515915      -4.712929      14.118254      -0.610397      34.016927 0.49560782E+03  0.11655249E+05                                 8.207430                            6.752097       0.483662       2.187997                    0.998865      27.942685      72.262604       0.755009       0.344961      -1.152277       0.025104      -0.049507       0.054360       0.077693       0.037344       0.038710      -0.023863       0.003695      -0.030593      -0.067051       0.020410       0.046641              9.438572       6.767340      -2.241129      -0.606950      15.417229      -1.352119       6.131146           0.046511
          118              O       0.484857      -5.790778      15.787630      -0.537800      33.398804 0.46140820E+03  0.10661398E+05                                 8.179553                            6.570004       0.407663       2.195053                    0.997116      26.692009      68.478527       0.755614       0.350814      -1.147153       0.019719      -0.004645      -0.000620       0.020268       0.019423      -0.002039       0.011075       0.123246       0.120248      -0.085661       0.041059       0.044601              9.602876      10.135860      -3.057166      -4.971141       8.050380       2.093767      10.622389           0.045960
          119              O       1.374351       6.905489      15.843535      -0.534598      35.282760 0.44963433E+03  0.10333423E+05                                 8.515375                            6.488295       0.434008       2.207141                    0.996696      26.596808      68.287450       0.759082       0.351102      -1.145698       0.009412       0.029664       0.009878       0.032651       0.056779      -0.017722       0.037506       0.067830       0.060425      -0.091538       0.035063       0.056475             10.359482      10.150952       3.175116      -5.224523       9.518289      -4.751936      11.409206           0.048150
          120              O       3.513147       6.600555      15.250876      -0.588932      31.082323 0.47708060E+03  0.11143079E+05                                 7.726943                            6.686772       0.508894       2.209779                    0.997571      27.655277      71.903379       0.746140       0.351457      -1.143838      -0.010083       0.061472       0.044805       0.076733      -0.044367       0.032711       0.044122       0.027500       0.036611      -0.083931       0.040341       0.043590              8.240020       8.683555      -3.246496      -0.738142      10.063436      -0.544963       5.973069           0.050108
          121              O       9.238231       5.545772       0.166532      -0.595725      37.463703 0.57767678E+03  0.14146595E+05                                 8.861339                            7.421271       0.157484       2.084581                    0.996403      28.549570      75.880444       0.699578       0.357522      -1.139533       0.005674       0.039870      -0.042606       0.058626      -0.010222       0.049071       0.033043      -0.018931      -0.066944      -0.072234       0.023707       0.048527              9.954228       6.637878      -0.127051      -1.767304      14.979091       1.394804       8.245715           0.061467
          122              O       8.561083       7.012139       1.667518      -0.545314      26.921709 0.39205118E+03  0.86778704E+04                                 6.902151                            5.923567       0.868782       2.334657                    0.999237      26.417998      65.851566       0.824481       0.335626      -1.162518       0.019081       0.043157      -0.011683       0.048612       0.000715      -0.017149       0.008897       0.094385       0.116058      -0.067332       0.015691       0.051641              7.543868       6.604716       0.870616      -3.370994       6.535394      -0.826208       9.491496           0.038929
          123              O      11.439551      -1.048918      12.803561      -0.595281      36.336548 0.54281636E+03  0.13098238E+05                                 8.672241                            7.204013       0.230111       2.110258                    0.996362      28.367136      75.039285       0.707976       0.358531      -1.137810      -0.030324       0.039266       0.013169       0.051330       0.018619       0.019355       0.019411       0.016046      -0.308361      -0.107043       0.031324       0.075719              9.557544       6.919425      -2.801492       0.363134      14.087138       0.687370       7.666069           0.035538
          124              O      10.832005       1.040896      12.316125      -0.571930      32.410033 0.43156632E+03  0.97888550E+04                                 7.916147                            6.241010       0.670694       2.265655                    0.998474      26.917846      68.018461       0.797863       0.338449      -1.159585       0.055304       0.013435       0.046533       0.073514       0.019547       0.058923      -0.052346      -0.008562      -0.076182      -0.095658       0.032556       0.063102              9.347228       5.999779      -1.095276       2.901574       8.487119      -4.305200      13.554786           0.040500
          125              O      11.428934       3.967494      16.561515      -0.564150      30.953764 0.47530665E+03  0.11081330E+05                                 7.749245                            6.679996       0.430447       2.195798                    0.996357      27.220786      70.501302       0.746240       0.352054      -1.144383      -0.030686      -0.011713       0.002959       0.032978      -0.004184      -0.009291      -0.053656       0.033559      -0.140983      -0.080982       0.039030       0.041952              8.680742       7.264067       3.720901      -0.217099      12.620130      -0.618262       6.158030           0.048089
          126              O      10.623199      11.440927       1.567531      -0.583371      32.980185 0.51643066E+03  0.12304122E+05                                 8.107286                            7.002083       0.233167       2.121073                    0.997031      27.803517      73.021242       0.722094       0.356019      -1.140103      -0.010201      -0.003511      -0.052943       0.054031      -0.037094       0.005225      -0.014215       0.078941       0.050720      -0.064208       0.015205       0.049003              8.937628       5.937097       0.608509       0.458051       8.318510       3.527447      12.557276           0.058427
          127              O      10.592526      -3.638162      14.381226      -0.630545      45.561715 0.73556351E+03  0.19157388E+05                                10.168650                            8.427462      -0.256867       1.946532                    0.994129      29.719688      81.777224       0.649509       0.362080      -1.134582      -0.066239      -0.004499       0.003840       0.066503      -0.004457       0.007837       0.036667      -0.004609      -0.199878      -0.079124       0.031503       0.047620             11.935751      13.720195       4.518833       3.880544      11.378429       2.086034      10.708631           0.079831
          128              O       9.214637      -5.220284      15.037897      -0.500223      26.840991 0.40776502E+03  0.91383552E+04                                 6.987368                            6.156272       0.712245       2.298180                    0.998034      26.136385      66.109954       0.784136       0.348543      -1.148626      -0.002015       0.000866      -0.005681       0.006090      -0.048804      -0.056547      -0.023123      -0.072379       0.027429      -0.099514       0.042069       0.057446              7.509556       5.648656       1.182950       0.033024       6.776757      -2.195876      10.103256           0.038504
          129              O       7.414415      10.040307      11.216269      -0.610394      34.016874 0.49560687E+03  0.11655220E+05                                 8.207420                            6.752089       0.483660       2.187996                    0.998865      27.942661      72.262509       0.755010       0.344961      -1.152277       0.025104       0.049508      -0.054358       0.077692      -0.037344      -0.038710      -0.023864       0.003693      -0.030589      -0.067052       0.020412       0.046640              9.438560       6.767330       2.241123       0.606949      15.417211      -1.352116       6.131140           0.046510
          130              O       6.383357      11.118156       9.546893      -0.537811      33.398828 0.46140856E+03  0.10661410E+05                                 8.179571                            6.570018       0.407650       2.195051                    0.997116      26.691985      68.478519       0.755611       0.350815      -1.147152       0.019718       0.004648       0.000620       0.020268      -0.019426       0.002036       0.011073       0.123245       0.120248      -0.085661       0.041059       0.044601              9.602899      10.135879       3.057174       4.971154       8.050403       2.093775      10.622415           0.045964
          131              O       7.272851      -1.578111       9.490988      -0.534593      35.282707 0.44963332E+03  0.10333394E+05                                 8.515364                            6.488285       0.434003       2.207140                    0.996696      26.596784      68.287363       0.759083       0.351101      -1.145698       0.009413      -0.029661      -0.009877       0.032649      -0.056780       0.017722       0.037505       0.067827       0.060429      -0.091539       0.035064       0.056475             10.359472      10.150941      -3.175114       5.224521       9.518274      -4.751932      11.409201           0.048151
          132              O       9.411647      -1.273177      10.083647      -0.588928      31.082272 0.47707958E+03  0.11143048E+05                                 7.726928                            6.686759       0.508904       2.209782                    0.997571      27.655274      71.903325       0.746141       0.351457      -1.143839      -0.010084      -0.061472      -0.044801       0.076731       0.044369      -0.032710       0.044121       0.027501       0.036609      -0.083931       0.040343       0.043587              8.240003       8.683537       3.246488       0.738139      10.063412      -0.544964       5.973059           0.050106
          133              O       8.457269       1.362898       8.611373      -0.595725      37.463689 0.57767680E+03  0.14146593E+05                                 8.861328                            7.421265       0.157493       2.084582                    0.996403      28.549595      75.880463       0.699579       0.357522      -1.139533      -0.005673       0.039871      -0.042609       0.058629       0.010220      -0.049071       0.033043      -0.018925      -0.066945      -0.072233       0.023706       0.048528              9.954213       6.637871       0.127050       1.767300      14.979065       1.394802       8.245703           0.061468
          134              O       9.134417       2.829265      10.112359      -0.545314      26.921516 0.39204788E+03  0.86777777E+04                                 6.902114                            5.923539       0.868799       2.334664                    0.999237      26.417923      65.851273       0.824484       0.335625      -1.162519      -0.019080       0.043159      -0.011684       0.048614      -0.000715       0.017149       0.008897       0.094383       0.116057      -0.067331       0.015690       0.051641              7.543823       6.604679      -0.870605       3.370968       6.535353      -0.826195       9.491437           0.038930
          135              O       6.255949       3.133956       4.358720      -0.595279      36.336520 0.54281558E+03  0.13098214E+05                                 8.672235                            7.204006       0.230112       2.110259                    0.996362      28.367115      75.039206       0.707977       0.358531      -1.137810       0.030325       0.039267       0.013166       0.051331      -0.018618      -0.019355       0.019411       0.016046      -0.308361      -0.107043       0.031325       0.075718              9.557539       6.919421       2.801494      -0.363134      14.087134       0.687364       7.666063           0.035538
          136              O       6.863495       5.223770       3.871284      -0.571932      32.410379 0.43157142E+03  0.97890019E+04                                 7.916211                            6.241053       0.670688       2.265652                    0.998474      26.917951      68.018889       0.797859       0.338450      -1.159584      -0.055303       0.013434       0.046532       0.073513      -0.019547      -0.058923      -0.052346      -0.008563      -0.076183      -0.095658       0.032556       0.063102              9.347314       5.999827       1.095289      -2.901610       8.487187      -4.305247      13.554929           0.040502
          137              O       6.266566       8.150368       8.116674      -0.564143      30.953549 0.47530250E+03  0.11081205E+05                                 7.749193                            6.679954       0.430480       2.195808                    0.996357      27.220734      70.500996       0.746244       0.352053      -1.144384       0.030687      -0.011713       0.002961       0.032979       0.004182       0.009290      -0.053655       0.033559      -0.140988      -0.080982       0.039029       0.041953              8.680680       7.264012      -3.720866       0.217102      12.620035      -0.618267       6.157994           0.048089
          138              O       7.072302       7.258053      10.012372      -0.583368      32.980292 0.51643271E+03  0.12304183E+05                                 8.107301                            7.002095       0.233165       2.121071                    0.997031      27.803568      73.021425       0.722094       0.356019      -1.140104       0.010201      -0.003511      -0.052943       0.054031       0.037094      -0.005225      -0.014214       0.078939       0.050723      -0.064208       0.015206       0.049002              8.937646       5.937107      -0.608509      -0.458053       8.318530       3.527456      12.557301           0.058430
          139              O       7.102974       0.544712       5.936385      -0.630542      45.561711 0.73556349E+03  0.19157383E+05                                10.168637                            8.427452      -0.256855       1.946535                    0.994129      29.719695      81.777167       0.649511       0.362079      -1.134583       0.066239      -0.004499       0.003841       0.066503       0.004456      -0.007837       0.036667      -0.004610      -0.199876      -0.079123       0.031503       0.047620             11.935733      13.720174      -4.518824      -3.880535      11.378413       2.086029      10.708611           0.079833
          140              O       8.480863      -1.037410       6.593056      -0.500228      26.841099 0.40776707E+03  0.91384131E+04                                 6.987388                            6.156288       0.712239       2.298176                    0.998034      26.136447      66.110169       0.784134       0.348544      -1.148625       0.002016       0.000865      -0.005682       0.006091       0.048805       0.056548      -0.023122      -0.072379       0.027421      -0.099515       0.042067       0.057448              7.509578       5.648673      -1.182955      -0.033025       6.776776      -2.195884      10.103287           0.038506
          141              O      10.281086      14.223181       2.771428      -0.610399      34.016888 0.49560726E+03  0.11655232E+05                                 8.207427                            6.752096       0.483660       2.187997                    0.998865      27.942666      72.262548       0.755009       0.344962      -1.152277      -0.025105       0.049508      -0.054359       0.077693       0.037344       0.038710      -0.023863       0.003697      -0.030592      -0.067051       0.020410       0.046642              9.438565       6.767337      -2.241128      -0.606949      15.417214      -1.352118       6.131144           0.046510
          142              O      11.312143      15.301030       1.102052      -0.537811      33.398869 0.46140929E+03  0.10661431E+05                                 8.179574                            6.570020       0.407659       2.195053                    0.997116      26.692017      68.478597       0.755612       0.350815      -1.147152      -0.019717       0.004648       0.000619       0.020267       0.019426      -0.002037       0.011073       0.123246       0.120249      -0.085661       0.041060       0.044601              9.602903      10.135885      -3.057179      -4.971156       8.050407       2.093777      10.622417           0.045962
          143              O      10.422650       2.604763       1.046147      -0.534587      35.282506 0.44963070E+03  0.10333318E+05                                 8.515333                            6.488267       0.434017       2.207147                    0.996696      26.596693      68.287068       0.759084       0.351102      -1.145698      -0.009415      -0.029659      -0.009877       0.032647       0.056780      -0.017724       0.037503       0.067826       0.060423      -0.091537       0.035062       0.056476             10.359427      10.150904       3.175093      -5.224492       9.518230      -4.751900      11.409146           0.048146
          144              O       8.283853       2.909697       1.638806      -0.588932      31.082408 0.47708218E+03  0.11143126E+05                                 7.726959                            6.686785       0.508891       2.209778                    0.997571      27.655309      71.903515       0.746139       0.351457      -1.143838       0.010085      -0.061470      -0.044803       0.076730      -0.044367       0.032710       0.044121       0.027499       0.036612      -0.083930       0.040341       0.043588              8.240037       8.683567      -3.246502      -0.738142      10.063462      -0.544969       5.973083           0.050108
          145              O       2.558769       3.964480      16.723150      -0.595731      37.463933 0.57768147E+03  0.14146735E+05                                 8.861364                            7.421293       0.157505       2.084584                    0.996403      28.549712      75.880848       0.699578       0.357521      -1.139533      -0.005671      -0.039872       0.042608       0.058629      -0.010219       0.049072       0.033043      -0.018927      -0.066943      -0.072233       0.023704       0.048529              9.954256       6.637898      -0.127049      -1.767311      14.979133       1.394808       8.245738           0.061468
          146              O       3.235917       2.498113      15.222164      -0.545317      26.921490 0.39204737E+03  0.86777645E+04                                 6.902116                            5.923541       0.868785       2.334661                    0.999237      26.417878      65.851177       0.824482       0.335626      -1.162518      -0.019080      -0.043160       0.011682       0.048614       0.000713      -0.017148       0.008899       0.094384       0.116057      -0.067332       0.015691       0.051641              7.543825       6.604682       0.870606      -3.370970       6.535356      -0.826194       9.491439           0.038929
          147              O       0.357449      10.559170       4.086121      -0.595292      36.336306 0.54281238E+03  0.13098123E+05                                 8.672232                            7.204010       0.230085       2.110255                    0.996362      28.366952      75.038824       0.707973       0.358534      -1.137808       0.030320      -0.039265      -0.013168       0.051326       0.018621       0.019351       0.019412       0.016049      -0.308355      -0.107040       0.031321       0.075719              9.557530       6.919415      -2.801478       0.363129      14.087108       0.687381       7.666067           0.035538
          148              O       0.964995       8.469356       4.573557      -0.571929      32.409276 0.43155517E+03  0.97885348E+04                                 7.916021                            6.240928       0.670729       2.265673                    0.998474      26.917551      68.017393       0.797869       0.338449      -1.159585      -0.055307      -0.013441      -0.046536       0.073519       0.019547       0.058923      -0.052344      -0.008562      -0.076186      -0.095657       0.032557       0.063100              9.347060       5.999683      -1.095249       2.901500       8.486989      -4.305108      13.554509           0.040499
          149              O       0.368066       5.542758       0.328167      -0.564134      30.953342 0.47529870E+03  0.11081094E+05                                 7.749154                            6.679924       0.430491       2.195814                    0.996357      27.220636      70.500647       0.746247       0.352053      -1.144385       0.030684       0.011714      -0.002961       0.032977      -0.004180      -0.009293      -0.053655       0.033555      -0.140986      -0.080981       0.039026       0.041955              8.680633       7.263978       3.720838      -0.217105      12.619955      -0.618271       6.157964           0.048085
          150              O       1.173802      -1.930675      15.322151      -0.583373      32.980339 0.51643374E+03  0.12304216E+05                                 8.107317                            7.002109       0.233151       2.121067                    0.997031      27.803573      73.021502       0.722092       0.356020      -1.140103       0.010201       0.003511       0.052943       0.054031      -0.037094       0.005225      -0.014214       0.078942       0.050718      -0.064208       0.015205       0.049003              8.937663       5.937120       0.608512       0.458055       8.318548       3.527465      12.557319           0.058429
          151              O       1.204474      13.148414       2.508456      -0.630552      45.561988 0.73556906E+03  0.19157566E+05                                10.168686                            8.427490      -0.256858       1.946533                    0.994129      29.719796      81.777554       0.649509       0.362080      -1.134583       0.066240       0.004499      -0.003839       0.066503      -0.004457       0.007836       0.036667      -0.004612      -0.199882      -0.079124       0.031502       0.047622             11.935797      13.720248       4.518852       3.880566      11.378466       2.086050      10.708677           0.079831
          152              O       2.582363      14.730536       1.851785      -0.500232      26.841008 0.40776531E+03  0.91383642E+04                                 6.987379                            6.156281       0.712250       2.298182                    0.998034      26.136366      66.109934       0.784134       0.348544      -1.148625       0.002017      -0.000862       0.005681       0.006090      -0.048804      -0.056550      -0.023124      -0.072381       0.027416      -0.099517       0.042069       0.057448              7.509568       5.648665       1.182954       0.033027       6.776766      -2.195876      10.103272           0.038505
          153              O       4.382586      -0.530055       5.673413      -0.610395      34.016986 0.49560866E+03  0.11655274E+05                                 8.207438                            6.752101       0.483657       2.187995                    0.998865      27.942708      72.262685       0.755009       0.344961      -1.152277      -0.025104      -0.049508       0.054359       0.077693      -0.037344      -0.038710      -0.023865       0.003692      -0.030590      -0.067051       0.020412       0.046639              9.438583       6.767346       2.241137       0.606950      15.417250      -1.352119       6.131152           0.046510
          154              O       5.413643      -1.607904       7.342789      -0.537806      33.398949 0.46141040E+03  0.10661464E+05                                 8.179585                            6.570026       0.407651       2.195049                    0.997116      26.692043      68.478700       0.755611       0.350815      -1.147152      -0.019718      -0.004645      -0.000620       0.020267      -0.019425       0.002036       0.011075       0.123247       0.120246      -0.085661       0.041059       0.044602              9.602921      10.135905       3.057186       4.971171       8.050417       2.093784      10.622440           0.045965
          155              O       4.524150      11.088363       7.398694      -0.534598      35.282599 0.44963212E+03  0.10333359E+05                                 8.515350                            6.488278       0.434004       2.207141                    0.996696      26.596740      68.287211       0.759083       0.351102      -1.145698      -0.009411       0.029664       0.009879       0.032652      -0.056779       0.017722       0.037506       0.067830       0.060425      -0.091539       0.035063       0.056476             10.359452      10.150918      -3.175109       5.224502       9.518266      -4.751923      11.409173           0.048152
          156              O       2.385353      10.783429       6.806035      -0.588927      31.081822 0.47707111E+03  0.11142797E+05                                 7.726850                            6.686697       0.508939       2.209798                    0.997571      27.655068      71.902546       0.746145       0.351456      -1.143839       0.010082       0.061477       0.044804       0.076736       0.044367      -0.032711       0.044121       0.027500       0.036609      -0.083930       0.040342       0.043588              8.239917       8.683454       3.246451       0.738126      10.063299      -0.544956       5.972999           0.050103

******************************************************
Auxiliary information for the entire system
The total spin magnetic moment of the unit cell is   59.996257
The total net atomic charge of the unit cell is   -0.000001
Accuracy of reproducing the electrostatic potential in the unit cell:
  The inner radius (bohr) =    5.0000
  The outer radius (bohr) =   12.0000
  Valid grid points have density less than (e/(bohr^3)) =    0.0001
  The number of valid grid points were=       328160
  The rms potential error without charges in kcal/mol is=      4.84455
  The rms potential error with partial charges in kcal/mol is=      0.84944
  The RRMSE value at monopole order=      0.17534
  The rms potential error with partial charges and cloud penetration in kcal/mol is=      0.85409
  The RRMSE value at monopole order with cloud penetration is=      0.17630
  The rms potential error with partial charges and atomic dipoles in kcal/mol is=      0.57656
  The RRMSE value at dipole order=      0.11901
  The rms potential error with partial charges, atomic dipoles and cloud penetration in kcal/mol is=      0.56789
  The RRMSE value at dipole order with cloud penetration=      0.11722

******************************************************
The electron densities and ab initio electrostatic potential were computed in VASP using the PBE functional and
projector augmented wave method. See the main text of the journal article for a description of computational details.
The atomic charges, dipoles, and quadrupoles were computed with the DDEC6 method as described in
(a) T. A. Manz and N. Gabaldon Limas, RSC Adv. 6 (2016) 47771-47801 DOI: 10.1039/c6ra04656h
(b) N. Gabaldon Limas and T. A. Manz, RSC Adv. 8 (2018) 2678-2707 DOI: 10.1039/c7ra11829e.
For each atom in the material, the electron cloud parameters were fit to the spherically averaged atom-in-material
electron density using radial positions for which this density was between 10^-4 and 10^-2 electrons per cubic bohr.
The polarizabilities, dispersion coefficients, and quantum Drude oscillator (QDO) parameters were fit using the MCLF method.
The magnetic structure of the system was optimized in VASP from the default ferromagnetic initial guess using spin polarization.
The atomic spin moments (ASMs) were computed on this optimized magnetic structure using the DDEC6 partition as inputs
to the method of T. A. Manz and D. S. Sholl, J. Chem. Theory Comput. 7 (2011) 4146-4164 DOI: 10.1021/ct200539n.
The RMSE and RRMSE were computed using a uniform grid with Ewald summation.
