# Supplementary material for: A collection of forcefield precursors for metal–organic frameworks
Source: RSC Adv. 2019 Nov 13;9(63):36492–507. doi: 10.1039/c9ra07327b (PMC9075174; doi:10.1039/c9ra07327b)
Supplement: RA-009-C9RA07327B-s3754 [file RA-009-C9RA07327B-s3754.xyz]

  112
jmolscript: load "" {1 1 1} spacegroup "x,y,z" unitcell [{      8.290000     0.000000     0.000000 }, {      4.144995    13.185957     0.000000 }, {      4.144988     2.664390    16.340632 }]
Cu    10.379324     7.602422     2.554204     0.610217
Cu     9.726401     7.864601     5.811873     0.577897
Cu    10.379320    13.508709     5.616112     0.609073
Cu     9.726402    13.246529     2.358443     0.578592
Cu     6.200659     8.247925    13.786428     0.610270
Cu     6.853582     7.985746    10.528759     0.577817
Cu     6.200663     2.341638    10.724520     0.609080
Cu     6.853581     2.603818    13.982189     0.578610
H      5.095030     8.388621     1.413465     0.092257
H     10.052439    10.972450    15.618376     0.129911
H      8.972254     9.781260    13.892805     0.083216
H     11.751895     9.207343     7.833699     0.097848
H     11.604331     9.926950    10.160605     0.123283
H      9.553385     9.506001    11.395957     0.080358
H      5.691078     9.273491     4.478967     0.105536
H      5.096684    10.329999     5.459405     0.125368
H      8.180566     8.010855     3.875998     0.301706
H     13.385025    12.722509     6.756851     0.092572
H      5.907443    12.803070     8.892572     0.129658
H     13.117255    13.994261    10.618143     0.084258
H     11.751899    11.903787     0.336617     0.097569
H      7.459327    13.848571    14.350343     0.124271
H     13.698382    14.269520    13.114991     0.080813
H      5.691078    11.837640     3.691349     0.105578
H      5.096686    10.781131     2.710911     0.125113
H      8.180564    13.100276     4.294318     0.302590
H     11.484953     7.461726    14.927167     0.092261
H      6.527544     4.877897     0.722256     0.129912
H      7.607729     6.069087     2.447827     0.083217
H      4.828088     6.643004     8.506933     0.097848
H      4.975652     5.923397     6.180027     0.123277
H      7.026598     6.344346     4.944675     0.080358
H     10.888905     6.576856    11.861665     0.105537
H     11.483299     5.520348    10.881227     0.125371
H      8.399417     7.839492    12.464634     0.301700
H      3.194958     3.127838     9.583781     0.092571
H     10.672540     3.047277     7.448060     0.129653
H      3.462728     1.856086     5.722489     0.084260
H      4.828084     3.946560    16.004015     0.097569
H      9.120656     2.001776     1.990289     0.124271
H      2.881601     1.580827     3.225641     0.080814
H     10.888905     4.012707    12.649283     0.105577
H     11.483297     5.069216    13.629721     0.125111
H      8.399419     2.750071    12.046314     0.302597
C      4.490689     8.068817     0.673234     0.152304
C      9.253283    10.593513    15.793221    -0.271998
C      8.590913     9.931491    14.789906     0.141731
C     10.944449     9.111703     8.363135     0.156477
C     10.846626     9.518968     9.680190    -0.231035
C      9.681052     9.255325    10.359961     0.133671
C      6.877370     9.461813    16.219711     0.202491
C      8.848737     8.261174     8.500397     0.216156
C     11.994795     9.098316     4.439750     0.664955
C      4.919279     9.977265     4.581913    -0.300338
C     12.780683    13.042314     7.497082     0.150504
C     13.398287    13.182007     8.717727    -0.269945
C     12.735915    13.844030     9.721042     0.138703
C     15.089442    14.663817    16.147813     0.157676
C     14.991621    14.256553    14.830758    -0.234857
C     13.826047    14.520195    14.150987     0.134778
C     11.022373    14.313707     8.291237     0.200448
C     12.993729    15.514347    16.010551     0.214320
C     11.994794    12.012814     3.730566     0.665175
C      4.919279    11.133866     3.588403    -0.299409
C     12.089294     7.781530    15.667398     0.152304
C      7.326700     5.256834     0.547411    -0.271997
C      7.989070     5.918856     1.550726     0.141725
C      5.635534     6.738644     7.977497     0.156471
C      5.733357     6.331379     6.660442    -0.231032
C      6.898931     6.595022     5.980671     0.133671
C      9.702613     6.388534     0.120921     0.202493
C      7.731246     7.589173     7.840235     0.216161
C      4.585188     6.752031    11.900882     0.664963
C     11.660704     5.873082    11.758719    -0.300355
C      3.799300     2.808033     8.843550     0.150505
C      3.181696     2.668340     7.622905    -0.269944
C      3.844068     2.006317     6.619590     0.138704
C      1.490541     1.186530     0.192819     0.157675
C      1.588362     1.593794     1.509874    -0.234857
C      2.753936     1.330152     2.189645     0.134778
C      5.557610     1.536640     8.049395     0.200453
C      3.586254     0.336000     0.330081     0.214316
C      4.585189     3.837533    12.610066     0.665174
C     11.660704     4.716481    12.752229    -0.299400
N      3.282008     7.544369     0.885662    -0.322600
N      7.388863     9.395442    15.003968    -0.315679
N      9.934728     8.474095     7.768336    -0.305073
N      8.676304     8.606116     9.766796    -0.319793
N     11.572001    13.566761     7.284654    -0.320395
N     11.533865    14.380078     9.506980    -0.314614
N      9.934731    12.637035     0.401980    -0.303187
N     12.821298    15.169404    14.744152    -0.319785
N     13.297975     8.305978    15.454970    -0.322620
N      9.191120     6.454905     1.336664    -0.315661
N      6.645255     7.376252     8.572296    -0.305061
N      7.903679     7.244231     6.573836    -0.319806
N      5.007982     2.283586     9.055978    -0.320394
N      5.046118     1.470269     6.833652    -0.314616
N      6.645252     3.213312    15.938652    -0.303187
N      3.758685     0.680943     1.596480    -0.319783
O     11.610968     8.883811     3.269760    -0.548328
O     11.481643     8.638015     5.482282    -0.566949
O      9.157128     7.592292     4.009991    -0.813728
O     11.610966    12.227319     4.900556    -0.547669
O     11.481643    12.473115     2.688034    -0.567419
O      9.157126    13.518839     4.160325    -0.814265
O      4.969015     6.966536    13.070872    -0.548338
O      5.098340     7.212332    10.858350    -0.566942
O      7.422855     8.258055    12.330641    -0.813718
O      4.969017     3.623028    11.440076    -0.547668
O      5.098340     3.377232    13.652598    -0.567427
O      7.422857     2.331508    12.180307    -0.814277

The following XYZ coordinates are in angstroms. Other properties are in atomic units.
The sperically averaged electron density of each atom fit to a function of the form exp(a - br)
eigen_1, eigen_2 and eigen_3 are the three eigenvalues of traceless quadrupole moment tensor
  atom number  atomic symbol              X              Y              Z     net charge C6 coefficient C8 coefficient C10 coefficient fluctuating dipole atomic polarizability isotropic forcefield polarizability              a              b squared Pearson coefficient          <r^3>          <r^4>         wp_QDO          m_QDO          q_QDO       dipole_x       dipole_y       dipole_z         dipole            Qxy            Qxz            Qyz     Q(x^2-y^2)  Q(3z^2 - R^2)        eigen_1        eigen_2        eigen_3 static polarizability      alpha(xx)      alpha(xy)      alpha(xz)      alpha(yy)      alpha(yz)      alpha(zz) atomic spin moment
            1             Cu      10.379324       7.602422       2.554204       0.610217      83.493039 0.13310321E+04  0.39208885E+05                                17.024842                           13.012028       0.443210       1.989175                    0.997506      48.143119     129.782974       0.435891       0.477016      -1.085966      -0.016037       0.051008       0.107814       0.120345       0.066432      -0.033718       0.005018       0.004838       0.194003      -0.103240       0.024719       0.078522             20.543846      16.284446       3.417387      -2.085933      15.256412       8.826620      30.090681          -0.397715
            2             Cu       9.726401       7.864601       5.811873       0.577897      83.059813 0.14138151E+04  0.42284010E+05                                17.000002                           13.441052       0.417629       1.974767                    0.998018      49.004648     133.147795       0.427383       0.479187      -1.084642       0.047164       0.017383      -0.106187       0.117483       0.047679      -0.007227       0.036911       0.080154       0.154413      -0.097034       0.033707       0.063326             19.981761      20.120651       4.318106      -5.719236      11.146992      -0.552221      28.677639          -0.354768
            3             Cu      10.379320      13.508709       5.616112       0.609073      83.527083 0.13318784E+04  0.39239646E+05                                17.028050                           13.015458       0.441358       1.988580                    0.997504      48.159617     129.832710       0.435873       0.476964      -1.086007      -0.015961      -0.051919      -0.107869       0.120773      -0.065259       0.032553       0.004363       0.003142       0.192298      -0.101443       0.024200       0.077243             20.546312      16.284817      -3.417775       2.084962      15.259154       8.827133      30.094966           0.561994
            4             Cu       9.726402      13.246529       2.358443       0.578592      82.973995 0.14121133E+04  0.42219401E+05                                16.987760                           13.432379       0.460891       1.985433                    0.998039      48.979298     133.047068       0.427559       0.479146      -1.084691       0.047790      -0.017644       0.105933       0.117546      -0.047145       0.007864       0.036778       0.081021       0.154740      -0.097044       0.034018       0.063026             19.966064      20.106856      -4.315097       5.717316      11.140256      -0.552362      28.651081          -0.307614
            5             Cu       6.200659       8.247925      13.786428       0.610270      83.489430 0.13309684E+04  0.39206343E+05                                17.023937                           13.011389       0.443319       1.989217                    0.997506      48.143231     129.780052       0.435920       0.476992      -1.085985       0.016031      -0.051011      -0.107821       0.120352       0.066335      -0.033665       0.004917       0.004707       0.193894      -0.103095       0.024624       0.078471             20.542706      16.283650       3.417200      -2.085846      15.255573       8.826040      30.088895          -0.398118
            6             Cu       6.853582       7.985746      10.528759       0.577817      83.067392 0.14139698E+04  0.42289874E+05                                17.001066                           13.441839       0.417566       1.974726                    0.998018      49.006933     133.156778       0.427367       0.479191      -1.084638      -0.047163      -0.017391       0.106189       0.117486       0.047677      -0.007223       0.036909       0.080141       0.154417      -0.097028       0.033699       0.063328             19.983043      20.121962       4.318418      -5.719671      11.147655      -0.552302      28.679513          -0.354196
            7             Cu       6.200663       2.341638      10.724520       0.609080      83.527237 0.13318801E+04  0.39239776E+05                                17.028237                           13.015595       0.441323       1.988569                    0.997504      48.159175     129.832405       0.435864       0.476973      -1.085999       0.015963       0.051915       0.107861       0.120764      -0.065306       0.032577       0.004407       0.003193       0.192350      -0.101512       0.024244       0.077267             20.546536      16.284993      -3.417850       2.084921      15.259362       8.827264      30.095254           0.563208
            8             Cu       6.853581       2.603818      13.982189       0.578610      82.970103 0.14120385E+04  0.42216522E+05                                16.987125                           13.431935       0.460898       1.985447                    0.998039      48.978412     133.042805       0.427571       0.479139      -1.084697      -0.047789       0.017635      -0.105933       0.117544      -0.047090       0.007854       0.036766       0.080919       0.154594      -0.096947       0.033966       0.062981             19.965272      20.106050      -4.314899       5.717033      11.139862      -0.552319      28.649905          -0.307822
            9              H       5.095030       8.388621       1.413465       0.092257       1.362997 0.10119484E+02  0.10473341E+03                                 1.989834                            1.825387      -1.012224       2.380677                    0.997346       3.718641      10.483686       0.479288       1.234761      -0.719557       0.039409       0.010674       0.033314       0.052695       0.013888       0.007104       0.002683       0.025291       0.014012      -0.021125       0.000965       0.020160              2.068307       2.007618       0.227717       0.485455       1.784834       0.476566       2.412468          -0.001140
           10              H      10.052439      10.972450      15.618376       0.129911       0.998578 0.69756939E+01  0.65397095E+02                                 1.581334                            1.494691      -0.805174       2.504589                    0.999823       3.127029       8.230220       0.543987       1.201011      -0.728849       0.031445       0.014762      -0.008352       0.035728       0.014877      -0.005732       0.010372       0.024841       0.027468      -0.027747       0.012674       0.015074              1.612829       2.017180       0.293599      -0.132068       1.470391      -0.039524       1.350916           0.004212
           11              H       8.972254       9.781260      13.892805       0.083216       1.417381 0.10211911E+02  0.10596055E+03                                 2.038395                            1.828603      -1.197871       2.291244                    0.995975       3.795277      10.723352       0.480735       1.227901      -0.720356       0.015662      -0.009043      -0.044467       0.048004       0.008847      -0.008291       0.004537       0.020068       0.017585      -0.018538       0.003242       0.015296              2.148719       1.838157      -0.072041      -0.513827       1.640531       0.320837       2.967469          -0.000997
           12              H      11.751895       9.207343       7.833699       0.097848       1.231270 0.88894680E+01  0.89865450E+02                                 1.917522                            1.756273      -1.023029       2.381902                    0.997398       3.715089      10.656266       0.465639       1.301186      -0.703907       0.039271       0.002611      -0.029362       0.049104       0.008038      -0.004812       0.001993       0.023633      -0.009811      -0.013764      -0.002982       0.016746              2.000861       2.406378       0.111841      -0.586722       1.543345      -0.108458       2.052861          -0.000449
           13              H      11.604331       9.926950      10.160605       0.123283       1.476427 0.11553036E+02  0.12375522E+03                                 2.115082                            1.969655      -1.176676       2.310491                    0.996243       3.740428      10.773028       0.454070       1.259260      -0.715115       0.027974       0.010459       0.022220       0.037224       0.009762      -0.001007       0.011521       0.022381       0.045446      -0.025500       0.006530       0.018970              2.164907       2.493389       0.435043       0.464008       2.013345       0.224902       1.987987           0.003542
           14              H       9.553385       9.506001      11.395957       0.080358       1.800698 0.13990366E+02  0.15600909E+03                                 2.331988                            2.095526      -1.264436       2.231781                    0.995739       4.107086      11.770641       0.466656       1.177032      -0.732888      -0.009112       0.014121       0.053436       0.056016       0.008410       0.002449       0.013012       0.018576       0.036975      -0.022516       0.003133       0.019383              2.455926       1.909667      -0.009788      -0.338356       1.902125       0.342213       3.555986          -0.001069
           15              H       5.691078       9.273491       4.478967       0.105536       1.251197 0.97574491E+01  0.10008845E+03                                 1.869501                            1.778107      -0.794595       2.445579                    0.999186       3.825895      10.744161       0.491414       1.215097      -0.722324       0.014851      -0.019966       0.003712       0.025158      -0.006806      -0.000628      -0.002203      -0.009131      -0.008733      -0.007333      -0.002533       0.009866              1.926525       2.197392      -0.584266      -0.013550       2.057100       0.009434       1.525084           0.000235
           16              H       5.096684      10.329999       5.459405       0.125368       1.089759 0.84642461E+01  0.84253810E+02                                 1.754714                            1.702675      -0.995478       2.402275                    0.997535       3.528897       9.939488       0.479069       1.284418      -0.708463       0.008059       0.016046       0.022234       0.028579       0.006369       0.005059      -0.000836      -0.000556       0.020819      -0.010886       0.001677       0.009209              1.775170       1.498598       0.014640       0.128360       1.723991       0.252688       2.102920          -0.000481
           17              H       8.180566       8.010855       3.875998       0.301706       1.461224 0.12810532E+02  0.14264311E+03                                 2.139469                            2.089962      -1.791200       2.013622                    0.998326       4.121549      12.623281       0.430211       1.278618      -0.703269      -0.028752       0.013096      -0.005041       0.031993      -0.010856       0.006086      -0.002761       0.009869      -0.009073      -0.010578      -0.005189       0.015768              2.155284       2.576338      -0.256785      -0.024485       1.871905      -0.001511       2.017609           0.000759
           18              H      13.385025      12.722509       6.756851       0.092572       1.363474 0.10124121E+02  0.10479460E+03                                 1.990404                            1.825871      -1.015420       2.379544                    0.997420       3.718805      10.485198       0.479193       1.234849      -0.719536       0.039692      -0.010448      -0.033210       0.052797      -0.013898      -0.006894       0.002699       0.024915       0.013386      -0.020900       0.000938       0.019962              2.068906       2.008198      -0.227841      -0.485695       1.785340       0.476806       2.413181           0.000320
           19              H       5.907443      12.803070       8.892572       0.129658       1.002477 0.70081126E+01  0.65771873E+02                                 1.584579                            1.497438      -0.805407       2.503677                    0.999828       3.133352       8.249116       0.543925       1.199852      -0.729084       0.031005      -0.014441       0.008009       0.035128      -0.015085       0.005794       0.010373       0.025068       0.027464      -0.027975       0.012668       0.015307              1.616282       2.022349      -0.294842       0.132592       1.473272      -0.039713       1.353224           0.004519
           20              H      13.117255      13.994261      10.618143       0.084258       1.410414 0.10155651E+02  0.10524187E+03                                 2.032705                            1.824357      -1.193745       2.294019                    0.996068       3.786927      10.696399       0.480930       1.228976      -0.720126       0.015445       0.009062       0.044274       0.047758      -0.008876       0.008357       0.004660       0.019773       0.017438      -0.018531       0.003277       0.015254              2.142242       1.833435       0.071626       0.510947       1.636827       0.319152       2.956464           0.000089
           21              H      11.751899      11.903787       0.336617       0.097569       1.234778 0.89166873E+01  0.90174690E+02                                 1.917682                            1.756243      -1.012458       2.385489                    0.997523       3.717628      10.652112       0.466904       1.297171      -0.704724       0.039567      -0.002581       0.029172       0.049226      -0.008101       0.004875       0.001937       0.023917      -0.009469      -0.013921      -0.002953       0.016874              2.001078       2.406972      -0.111951       0.587193       1.543262      -0.108553       2.053002          -0.000420
           22              H       7.459327      13.848571      14.350343       0.124271       1.470852 0.11502295E+02  0.12308881E+03                                 2.110884                            1.966220      -1.176226       2.311343                    0.996300       3.733208      10.750475       0.454110       1.260408      -0.714879       0.027815      -0.010194      -0.022000       0.036900      -0.009777       0.000994       0.011597       0.022255       0.045181      -0.025463       0.006509       0.018955              2.160415       2.487616      -0.433327      -0.462136       2.009485       0.223959       1.984144           0.003615
           23              H      13.698382      14.269520      13.114991       0.080813       1.798215 0.13967439E+02  0.15570157E+03                                 2.330658                            2.094436      -1.261739       2.233413                    0.995837       4.104387      11.763910       0.466532       1.177738      -0.732722      -0.009027      -0.014017      -0.053275       0.055823      -0.008638      -0.002462       0.012822       0.018038       0.037380      -0.022363       0.002949       0.019414              2.454421       1.908582       0.009842       0.337910       1.901141       0.342033       3.553541          -0.000834
           24              H       5.691078      11.837640       3.691349       0.105578       1.248589 0.97315531E+01  0.99753183E+02                                 1.866900                            1.775778      -0.782204       2.451421                    0.999261       3.820469      10.724007       0.491740       1.215140      -0.722342       0.015066       0.020147      -0.003436       0.025390       0.006882       0.000661      -0.002352      -0.008924      -0.009589      -0.007337      -0.002698       0.010035              1.923750       2.193818       0.583077       0.013560       2.054243       0.009461       1.523189           0.000118
           25              H       5.096686      10.781131       2.710911       0.125113       1.089667 0.84630710E+01  0.84237600E+02                                 1.754568                            1.702536      -0.994097       2.402627                    0.997607       3.528218       9.936697       0.479107       1.284387      -0.708481       0.007902      -0.015996      -0.022093       0.028397      -0.006435      -0.005157      -0.000650      -0.000367       0.021042      -0.010944       0.001531       0.009413              1.775009       1.498437      -0.014696      -0.128438       1.723719       0.252606       2.102872           0.000385
           26              H       8.180564      13.100276       4.294318       0.302590       1.450903 0.12698103E+02  0.14111678E+03                                 2.132410                            2.083336      -1.787394       2.016708                    0.998277       4.106230      12.574859       0.429987       1.281773      -0.702652      -0.029424      -0.013269       0.005256       0.032702       0.010760      -0.006071      -0.002709       0.010735      -0.008776      -0.010694      -0.005113       0.015808              2.148055       2.566840       0.255464       0.024294       1.866345      -0.001557       2.010979           0.001270
           27              H      11.484953       7.461726      14.927167       0.092261       1.363021 0.10119713E+02  0.10473646E+03                                 1.989861                            1.825410      -1.012245       2.380667                    0.997346       3.718689      10.483882       0.479284       1.234764      -0.719556      -0.039408      -0.010675      -0.033314       0.052695       0.013888       0.007104       0.002683       0.025290       0.014012      -0.021124       0.000965       0.020159              2.068336       2.007646       0.227722       0.485464       1.784857       0.476576       2.412504          -0.001143
           28              H       6.527544       4.877897       0.722256       0.129912       0.998593 0.69758353E+01  0.65398845E+02                                 1.581359                            1.494714      -0.805182       2.504585                    0.999823       3.127060       8.230367       0.543978       1.201022      -0.728846      -0.031445      -0.014762       0.008353       0.035728       0.014877      -0.005731       0.010372       0.024842       0.027469      -0.027748       0.012674       0.015074              1.612855       2.017218       0.293607      -0.132072       1.470413      -0.039525       1.350936           0.004219
           29              H       7.607729       6.069087       2.447827       0.083217       1.417353 0.10211670E+02  0.10595732E+03                                 2.038361                            1.828576      -1.197832       2.291261                    0.995976       3.795231      10.723152       0.480741       1.227894      -0.720358      -0.015661       0.009043       0.044466       0.048002       0.008848      -0.008291       0.004538       0.020067       0.017584      -0.018538       0.003243       0.015295              2.148681       1.838126      -0.072039      -0.513813       1.640507       0.320828       2.967410          -0.000988
           30              H       4.828088       6.643004       8.506933       0.097848       1.231270 0.88894637E+01  0.89865382E+02                                 1.917520                            1.756271      -1.023029       2.381902                    0.997398       3.715086      10.656251       0.465640       1.301185      -0.703907      -0.039270      -0.002611       0.029362       0.049103       0.008038      -0.004811       0.001993       0.023632      -0.009812      -0.013763      -0.002982       0.016745              2.000859       2.406375       0.111841      -0.586720       1.543343      -0.108457       2.052858          -0.000451
           31              H       4.975652       5.923397       6.180027       0.123277       1.476418 0.11552942E+02  0.12375385E+03                                 2.115069                            1.969644      -1.176677       2.310491                    0.996243       3.740406      10.772919       0.454073       1.259256      -0.715116      -0.027975      -0.010460      -0.022221       0.037225       0.009763      -0.001006       0.011521       0.022382       0.045445      -0.025501       0.006531       0.018970              2.164893       2.493372       0.435039       0.464005       2.013332       0.224901       1.987976           0.003551
           32              H       7.026598       6.344346       4.944675       0.080358       1.800680 0.13990194E+02  0.15600657E+03                                 2.331967                            2.095509      -1.264429       2.231786                    0.995739       4.107056      11.770505       0.466660       1.177027      -0.732889       0.009111      -0.014120      -0.053436       0.056016       0.008411       0.002449       0.013012       0.018575       0.036973      -0.022516       0.003133       0.019383              2.455903       1.909651      -0.009788      -0.338351       1.902110       0.342210       3.555949          -0.001058
           33              H      10.888905       6.576856      11.861665       0.105537       1.251240 0.97578696E+01  0.10009388E+03                                 1.869541                            1.778143      -0.794627       2.445557                    0.999186       3.825985      10.744486       0.491410       1.215093      -0.722324      -0.014849       0.019965      -0.003713       0.025157      -0.006805      -0.000627      -0.002203      -0.009132      -0.008731      -0.007333      -0.002532       0.009866              1.926568       2.197446      -0.584285      -0.013550       2.057145       0.009434       1.525114           0.000229
           34              H      11.483299       5.520348      10.881227       0.125371       1.089765 0.84643138E+01  0.84254691E+02                                 1.754722                            1.702683      -0.995496       2.402266                    0.997535       3.528918       9.939574       0.479068       1.284420      -0.708463      -0.008058      -0.016046      -0.022234       0.028578       0.006369       0.005058      -0.000837      -0.000557       0.020819      -0.010885       0.001677       0.009208              1.775178       1.498605       0.014639       0.128359       1.724000       0.252690       2.102928          -0.000485
           35              H       8.399417       7.839492      12.464634       0.301700       1.461353 0.12811914E+02  0.14266170E+03                                 2.139540                            2.090029      -1.791152       2.013617                    0.998327       4.121746      12.623840       0.430220       1.278562      -0.703279       0.028749      -0.013098       0.005040       0.031992      -0.010855       0.006087      -0.002760       0.009865      -0.009082      -0.010575      -0.005192       0.015767              2.155357       2.576436      -0.256799      -0.024485       1.871961      -0.001511       2.017675           0.000752
           36              H       3.194958       3.127838       9.583781       0.092571       1.363467 0.10124061E+02  0.10479387E+03                                 1.990403                            1.825870      -1.015420       2.379545                    0.997420       3.718795      10.485182       0.479191       1.234856      -0.719535      -0.039692       0.010448       0.033211       0.052798      -0.013897      -0.006894       0.002699       0.024915       0.013387      -0.020900       0.000938       0.019962              2.068905       2.008198      -0.227842      -0.485695       1.785339       0.476806       2.413178           0.000313
           37              H      10.672540       3.047277       7.448060       0.129653       1.002472 0.70080647E+01  0.65771260E+02                                 1.584570                            1.497430      -0.805410       2.503676                    0.999828       3.133338       8.249048       0.543929       1.199848      -0.729085      -0.031005       0.014441      -0.008009       0.035129      -0.015085       0.005794       0.010372       0.025068       0.027465      -0.027974       0.012668       0.015306              1.616273       2.022337      -0.294840       0.132591       1.473264      -0.039713       1.353217           0.004522
           38              H       3.462728       1.856086       5.722489       0.084260       1.410400 0.10155526E+02  0.10524011E+03                                 2.032681                            1.824338      -1.193734       2.294025                    0.996068       3.786898      10.696249       0.480937       1.228964      -0.720129      -0.015445      -0.009061      -0.044274       0.047758      -0.008876       0.008357       0.004659       0.019772       0.017437      -0.018531       0.003277       0.015253              2.142215       1.833413       0.071625       0.510937       1.636810       0.319146       2.956422           0.000100
           39              H       4.828084       3.946560      16.004015       0.097569       1.234783 0.89167317E+01  0.90175287E+02                                 1.917690                            1.756249      -1.012472       2.385483                    0.997523       3.717643      10.652177       0.466903       1.297173      -0.704723      -0.039567       0.002581      -0.029172       0.049226      -0.008101       0.004875       0.001936       0.023916      -0.009470      -0.013920      -0.002953       0.016873              2.001087       2.406983      -0.111952       0.587197       1.543267      -0.108554       2.053011          -0.000421
           40              H       9.120656       2.001776       1.990289       0.124271       1.470859 0.11502361E+02  0.12308973E+03                                 2.110893                            1.966228      -1.176229       2.311341                    0.996300       3.733217      10.750518       0.454108       1.260410      -0.714879      -0.027814       0.010194       0.022000       0.036900      -0.009778       0.000994       0.011598       0.022253       0.045181      -0.025463       0.006508       0.018955              2.160424       2.487629      -0.433331      -0.462138       2.009493       0.223960       1.984150           0.003631
           41              H       2.881601       1.580827       3.225641       0.080814       1.798218 0.13967471E+02  0.15570189E+03                                 2.330650                            2.094431      -1.261741       2.233409                    0.995838       4.104392      11.763892       0.466535       1.177729      -0.732724       0.009027       0.014019       0.053275       0.055823      -0.008638      -0.002462       0.012823       0.018038       0.037379      -0.022363       0.002948       0.019415              2.454412       1.908577       0.009842       0.337907       1.901135       0.342031       3.553524          -0.000820
           42              H      10.888905       4.012707      12.649283       0.105577       1.248571 0.97313789E+01  0.99750905E+02                                 1.866881                            1.775761      -0.782176       2.451436                    0.999261       3.820430      10.723855       0.491742       1.215139      -0.722342      -0.015066      -0.020147       0.003436       0.025391       0.006883       0.000661      -0.002352      -0.008924      -0.009591      -0.007337      -0.002699       0.010036              1.923730       2.193792       0.583068       0.013560       2.054223       0.009461       1.523176           0.000109
           43              H      11.483297       5.069216      13.629721       0.125111       1.089678 0.84631806E+01  0.84238980E+02                                 1.754581                            1.702547      -0.994106       2.402621                    0.997607       3.528241       9.936785       0.479105       1.284387      -0.708481      -0.007903       0.015996       0.022093       0.028397      -0.006436      -0.005157      -0.000650      -0.000367       0.021043      -0.010944       0.001530       0.009414              1.775023       1.498447      -0.014697      -0.128440       1.723730       0.252609       2.102891           0.000381
           44              H       8.399419       2.750071      12.046314       0.302597       1.450830 0.12697314E+02  0.14110614E+03                                 2.132366                            2.083294      -1.787405       2.016716                    0.998277       4.106114      12.574515       0.429983       1.281801      -0.702647       0.029426       0.013268      -0.005251       0.032703       0.010760      -0.006070      -0.002708       0.010737      -0.008780      -0.010694      -0.005114       0.015808              2.148010       2.566782       0.255456       0.024294       1.866310      -0.001557       2.010937           0.001258
           45              C       4.490689       8.068817       0.673234       0.152304      26.499113 0.33413198E+03  0.73604197E+04                                 7.748317                            6.113558       0.280609       2.105438                    0.999634      25.603767      71.417920       0.662858       0.419470      -1.061495      -0.054782      -0.008234      -0.017168       0.057996      -0.020276       0.021805       0.000324      -0.034736      -0.085769      -0.042664       0.000447       0.042217              8.524920       9.938891       2.069872      -0.567584       5.871970       1.764701       9.763898          -0.000057
           46              C       9.253283      10.593513      15.793221      -0.271998      32.260552 0.45806038E+03  0.10895842E+05                                 8.716532                            7.100920       0.221782       2.024426                    0.999812      30.630375      88.186150       0.623778       0.412798      -1.067964      -0.018472      -0.007278       0.004142       0.020281       0.045087      -0.014840       0.016701       0.081170      -0.013342      -0.065865       0.002267       0.063597              9.425641      10.600256       2.153511      -0.845473       6.922593       2.002707      10.754073           0.114705
           47              C       8.590913       9.931491      14.789906       0.141731      26.724042 0.32702952E+03  0.71761575E+04                                 7.821631                            6.060481       0.287368       2.108051                    0.999792      25.678717      71.840720       0.662739       0.421171      -1.058828      -0.044201      -0.007149       0.030166       0.053989      -0.025274      -0.014840      -0.019563      -0.001481       0.002776      -0.040163       0.014328       0.025835              8.654360       9.402932       2.158737      -0.846383       6.173682       2.067474      10.386467           0.003148
           48              C      10.944449       9.111703       8.363135       0.156477      25.748641 0.32509085E+03  0.71323925E+04                                 7.714140                            6.104546       0.227913       2.101232                    0.999783      25.345175      71.206672       0.649445       0.429866      -1.052048      -0.051730      -0.015220      -0.003917       0.054065      -0.022003       0.001109      -0.038919      -0.023496      -0.082968      -0.049989      -0.003945       0.053934              8.483600       9.833180       1.827227      -0.887679       5.410989       1.136394      10.206631           0.004588
           49              C      10.846626       9.518968       9.680190      -0.231035      32.895526 0.46673845E+03  0.11141685E+05                                 8.766689                            7.085258       0.302792       2.055902                    0.999773      30.313627      87.101809       0.636150       0.403338      -1.075405      -0.011729      -0.021331      -0.014511       0.028340       0.014855       0.019527       0.013334       0.043894       0.022977      -0.031960      -0.007244       0.039204              9.468413      10.985413       2.286449      -0.544963       6.477481       1.252761      10.942346           0.106659
           50              C       9.681052       9.255325      10.359961       0.133671      27.932291 0.34998273E+03  0.77881086E+04                                 7.993025                            6.218210       0.315015       2.107613                    0.999721      26.093821      72.808040       0.664363       0.414300      -1.066340      -0.031609      -0.021278      -0.045685       0.059490      -0.032765       0.016672      -0.000573      -0.043632       0.012610      -0.045707       0.006295       0.039412              8.826149      10.058032       2.152800      -1.078348       5.747511       1.237253      10.672904           0.002213
           51              C       6.877370       9.461813      16.219711       0.202491      34.287615 0.35304616E+03  0.79552908E+04                                 9.513981                            6.494563      -0.157794       1.962978                    0.999697      26.334527      76.482651       0.606711       0.448022      -1.034920       0.084823       0.039466      -0.018578       0.095381      -0.016372       0.014225      -0.012095      -0.033998      -0.066429      -0.030516      -0.008720       0.039236             11.524649      14.686546       4.376198      -1.995516       7.874285       2.079055      12.013116           0.142355
           52              C       8.848737       8.261174       8.500397       0.216156      33.242418 0.34783191E+03  0.77896681E+04                                 9.288026                            6.419546      -0.152269       1.967987                    0.999581      25.910513      74.424342       0.615582       0.444294      -1.039617       0.069568       0.045162       0.042739       0.093305      -0.022878       0.015762      -0.020463      -0.056456      -0.070083      -0.036132      -0.019584       0.055716             11.189509      14.162994       4.077383       0.218747       6.856498       2.056275      12.549036           0.129979
           53              C      11.994795       9.098316       4.439750       0.664955      21.043835 0.22933825E+03  0.46805768E+04                                 7.192984                            5.497160      -0.079886       2.048463                    0.999612      21.747613      61.870234       0.607368       0.494119      -1.001006      -0.039905      -0.008857      -0.006870       0.041449      -0.066976      -0.002604      -0.003434      -0.025587      -0.157080      -0.053852      -0.040521       0.094373              8.173096       7.367945       2.956020      -0.407496       6.844916      -0.538428      10.306425          -0.000328
           54              C       4.919279       9.977265       4.581913      -0.300338      32.055990 0.49273300E+03  0.11980031E+05                                 8.792462                            7.326248      -0.186016       1.907481                    0.998911      31.353817      92.357718       0.616704       0.408491      -1.066864      -0.005777       0.082622      -0.067529       0.106864      -0.014661       0.002510      -0.033754      -0.031692       0.076673      -0.036882      -0.014443       0.051325              9.768060       9.169669       0.921692       0.835489      12.303781      -1.727076       7.830731          -0.002952
           55              C      12.780683      13.042314       7.497082       0.150504      26.518734 0.33445346E+03  0.73682282E+04                                 7.746421                            6.112122       0.266324       2.100244                    0.999628      25.618662      71.429907       0.663742       0.418870      -1.062025      -0.055680       0.007356       0.017034       0.058690       0.020061      -0.021409       0.000208      -0.033964      -0.086851      -0.042350       0.000374       0.041976              8.522756       9.936840      -2.069790       0.566982       5.870660       1.764198       9.760768          -0.002586
           56              C      13.398287      13.182007       8.717727      -0.269945      32.198749 0.45682271E+03  0.10859762E+05                                 8.707560                            7.092844       0.220770       2.024516                    0.999789      30.594676      88.075198       0.623891       0.412976      -1.067779      -0.019687       0.007623      -0.004147       0.021515      -0.045192       0.015955       0.016517       0.083609      -0.014087      -0.066742       0.001859       0.064883              9.416164      10.593520      -2.154155       0.843953       6.916201       1.999240      10.738771           0.125540
           57              C      12.735915      13.844030       9.721042       0.138703      26.844062 0.32890499E+03  0.72284689E+04                                 7.847521                            6.080319       0.280488       2.104790                    0.999790      25.753882      72.133787       0.661175       0.421516      -1.058490      -0.044479       0.007087      -0.030176       0.054214       0.025734       0.015136      -0.020191      -0.001604       0.000212      -0.040994       0.014227       0.026767              8.683029       9.440087      -2.170717       0.845213       6.195813       2.073957      10.413188           0.001881
           58              C      15.089442      14.663817      16.147813       0.157676      25.682647 0.32401592E+03  0.71023524E+04                                 7.699320                            6.093491       0.226531       2.101369                    0.999761      25.302776      71.036543       0.650239       0.429732      -1.052215      -0.051703       0.014771       0.002729       0.053841       0.022033      -0.000636      -0.038547      -0.025362      -0.081212      -0.049316      -0.004636       0.053952              8.466704       9.815216      -1.823218       0.888146       5.400712       1.132949      10.184185           0.004120
           59              C      14.991621      14.256553      14.830758      -0.234857      32.992933 0.46866141E+03  0.11198686E+05                                 8.781793                            7.098678       0.279947       2.049151                    0.999808      30.375669      87.312976       0.635728       0.403206      -1.075532      -0.011695       0.021773       0.015177       0.029003      -0.015529      -0.018796       0.013495       0.042867       0.022601      -0.031861      -0.006812       0.038672              9.483976      11.003661      -2.289429       0.547862       6.488657       1.253281      10.959611           0.106563
           60              C      13.826047      14.520195      14.150987       0.134778      27.906051 0.34959124E+03  0.77774748E+04                                 7.989399                            6.215803       0.313119       2.107451                    0.999705      26.077407      72.761028       0.664298       0.414443      -1.066213      -0.030211       0.021350       0.046074       0.059088       0.032563      -0.017002      -0.001303      -0.042655       0.010885      -0.045055       0.005398       0.039657              8.821617      10.052274      -2.151508       1.076257       5.745376       1.237258      10.667199           0.001552
           61              C      11.022373      14.313707       8.291237       0.200448      34.349831 0.35375561E+03  0.79747996E+04                                 9.521043                            6.498346      -0.148479       1.965077                    0.999638      26.366911      76.578586       0.606954       0.447645      -1.035200       0.085233      -0.039886       0.019385       0.096080       0.015659      -0.014138      -0.010903      -0.032096      -0.062816      -0.029390      -0.007722       0.037112             11.533773      14.701630      -4.381299       1.999042       7.879954       2.078927      12.019735           0.140657
           62              C      12.993729      15.514347      16.010551       0.214320      33.280702 0.34832274E+03  0.78028244E+04                                 9.290573                            6.421267      -0.149395       1.968611                    0.999575      25.933447      74.482265       0.615950       0.443906      -1.039923       0.068796      -0.045102      -0.042520       0.092601       0.023066      -0.015105      -0.020250      -0.055215      -0.068685      -0.035046      -0.019952       0.054998             11.192100      14.165378      -4.078298      -0.219691       6.858319       2.057338      12.552602           0.130789
           63              C      11.994794      12.012814       3.730566       0.665175      21.029280 0.22916041E+03  0.46757127E+04                                 7.188624                            5.494392      -0.077359       2.049372                    0.999594      21.732648      61.805354       0.607669       0.494005      -1.001134      -0.039547       0.008114       0.007330       0.041031       0.066749       0.003892      -0.002656      -0.026752      -0.156202      -0.053923      -0.040187       0.094110              8.167761       7.361934      -2.953588       0.406825       6.841309      -0.538042      10.300041           0.001829
           64              C       4.919279      11.133866       3.588403      -0.299409      32.021156 0.49209015E+03  0.11959809E+05                                 8.784912                            7.320584      -0.186498       1.907483                    0.998914      31.326148      92.241164       0.617090       0.408393      -1.066990      -0.005148      -0.083130       0.066850       0.106799       0.014460      -0.002564      -0.033641      -0.031841       0.077818      -0.036856      -0.014537       0.051393              9.759280       9.159454      -0.920652      -0.834151      12.293532      -1.725978       7.824854          -0.000084
           65              C      12.089294       7.781530      15.667398       0.152304      26.499424 0.33413628E+03  0.73605421E+04                                 7.748382                            6.113601       0.280599       2.105430                    0.999634      25.603996      71.418817       0.662854       0.419471      -1.061494       0.054792       0.008233       0.017162       0.058004      -0.020280       0.021808       0.000327      -0.034743      -0.085781      -0.042671       0.000447       0.042224              8.524996       9.938983       2.069901      -0.567576       5.872021       1.764724       9.763984          -0.000068
           66              C       7.326700       5.256834       0.547411      -0.271997      32.260570 0.45806043E+03  0.10895848E+05                                 8.716545                            7.100924       0.221777       2.024424                    0.999812      30.630400      88.186363       0.623777       0.412799      -1.067963       0.018473       0.007283      -0.004127       0.020281       0.045084      -0.014840       0.016700       0.081172      -0.013338      -0.065863       0.002267       0.063596              9.425657      10.600293       2.153528      -0.845478       6.922602       2.002701      10.754077           0.114717
           67              C       7.989070       5.918856       1.550726       0.141725      26.723735 0.32702524E+03  0.71760401E+04                                 7.821589                            6.060455       0.287371       2.108057                    0.999792      25.678471      71.839912       0.662738       0.421173      -1.058827       0.044193       0.007143      -0.030168       0.053983      -0.025272      -0.014837      -0.019559      -0.001485       0.002766      -0.040157       0.014322       0.025835              8.654310       9.402891       2.158743      -0.846345       6.173662       2.067464      10.386378           0.003165
           68              C       5.635534       6.738644       7.977497       0.156471      25.748697 0.32509174E+03  0.71324157E+04                                 7.714147                            6.104552       0.227924       2.101235                    0.999783      25.345203      71.206733       0.649445       0.429866      -1.052049       0.051729       0.015218       0.003922       0.054064      -0.022004       0.001109      -0.038918      -0.023501      -0.082957      -0.049986      -0.003949       0.053935              8.483606       9.833182       1.827228      -0.887667       5.410994       1.136403      10.206643           0.004582
           69              C       5.733357       6.331379       6.660442      -0.231032      32.895346 0.46673543E+03  0.11141589E+05                                 8.766641                            7.085224       0.302805       2.055907                    0.999773      30.313518      87.101257       0.636154       0.403337      -1.075407       0.011730       0.021330       0.014509       0.028339       0.014858       0.019527       0.013333       0.043897       0.022982      -0.031963      -0.007243       0.039206              9.468358      10.985334       2.286429      -0.544951       6.477444       1.252761      10.942294           0.106662
           70              C       6.898931       6.595022       5.980671       0.133671      27.932146 0.34998081E+03  0.77880546E+04                                 7.993000                            6.218197       0.315012       2.107613                    0.999721      26.093727      72.807704       0.664363       0.414301      -1.066340       0.031607       0.021282       0.045687       0.059491      -0.032762       0.016674      -0.000573      -0.043633       0.012616      -0.045707       0.006298       0.039409              8.826116      10.057981       2.152783      -1.078338       5.747493       1.237253      10.672874           0.002220
           71              C       9.702613       6.388534       0.120921       0.202493      34.287510 0.35304506E+03  0.79552581E+04                                 9.513953                            6.494547      -0.157787       1.962981                    0.999697      26.334473      76.482401       0.606713       0.448022      -1.034920      -0.084823      -0.039470       0.018570       0.095382      -0.016371       0.014224      -0.012093      -0.033996      -0.066428      -0.030515      -0.008719       0.039234             11.524614      14.686505       4.376197      -1.995480       7.874273       2.079056      12.013064           0.142348
           72              C       7.731246       7.589173       7.840235       0.216161      33.242321 0.34783087E+03  0.77896381E+04                                 9.288004                            6.419533      -0.152269       1.967988                    0.999581      25.910465      74.424146       0.615583       0.444294      -1.039618      -0.069570      -0.045161      -0.042737       0.093306      -0.022877       0.015765      -0.020459      -0.056460      -0.070063      -0.036132      -0.019582       0.055714             11.189480      14.162944       4.077366       0.218752       6.856481       2.056275      12.549016           0.129972
           73              C       4.585188       6.752031      11.900882       0.664963      21.043915 0.22933918E+03  0.46805986E+04                                 7.192984                            5.497159      -0.079868       2.048467                    0.999612      21.747668      61.870333       0.607370       0.494117      -1.001007       0.039909       0.008857       0.006878       0.041454      -0.066980      -0.002605      -0.003429      -0.025585      -0.157088      -0.053854      -0.040525       0.094378              8.173097       7.367970       2.956027      -0.407519       6.844909      -0.538443      10.306411          -0.000342
           74              C      11.660704       5.873082      11.758719      -0.300355      32.056553 0.49274336E+03  0.11980354E+05                                 8.792572                            7.326330      -0.186034       1.907470                    0.998911      31.354266      92.359517       0.616700       0.408492      -1.066863       0.005776      -0.082625       0.067529       0.106866      -0.014666       0.002508      -0.033752      -0.031699       0.076679      -0.036888      -0.014438       0.051326              9.768187       9.169806       0.921689       0.835494      12.303943      -1.727110       7.830813          -0.002956
           75              C       3.799300       2.808033       8.843550       0.150505      26.518581 0.33445130E+03  0.73681682E+04                                 7.746392                            6.112102       0.266328       2.100248                    0.999628      25.618555      71.429530       0.663743       0.418870      -1.062026       0.055679      -0.007356      -0.017034       0.058689       0.020061      -0.021408       0.000209      -0.033962      -0.086843      -0.042347       0.000372       0.041975              8.522722       9.936805      -2.069782       0.566978       5.870639       1.764188       9.760722          -0.002592
           76              C       3.181696       2.668340       7.622905      -0.269944      32.198537 0.45681915E+03  0.10859652E+05                                 8.707513                            7.092811       0.220778       2.024520                    0.999789      30.594537      88.074582       0.623894       0.412975      -1.067780       0.019687      -0.007620       0.004148       0.021514      -0.045192       0.015954       0.016513       0.083608      -0.014079      -0.066740       0.001858       0.064882              9.416108      10.593457      -2.154136       0.843955       6.916159       1.999223      10.738709           0.125544
           77              C       3.844068       2.006317       6.619590       0.138704      26.844060 0.32890521E+03  0.72284720E+04                                 7.847513                            6.080320       0.280498       2.104793                    0.999790      25.753872      72.133652       0.661176       0.421515      -1.058490       0.044481      -0.007086       0.030175       0.054215       0.025734       0.015138      -0.020194      -0.001607       0.000208      -0.040996       0.014228       0.026768              8.683016       9.440074      -2.170712       0.845208       6.195806       2.073953      10.413169           0.001895
           78              C       1.490541       1.186530       0.192819       0.157675      25.682712 0.32401698E+03  0.71023801E+04                                 7.699327                            6.093497       0.226536       2.101369                    0.999761      25.302814      71.036630       0.650239       0.429731      -1.052216       0.051704      -0.014773      -0.002731       0.053842       0.022034      -0.000635      -0.038548      -0.025364      -0.081216      -0.049318      -0.004636       0.053954              8.466714       9.815245      -1.823224       0.888166       5.400715       1.132938      10.184182           0.004117
           79              C       1.588362       1.593794       1.509874      -0.234857      32.992902 0.46866061E+03  0.11198663E+05                                 8.781789                            7.098672       0.279952       2.049153                    0.999808      30.375650      87.312924       0.635728       0.403206      -1.075532       0.011699      -0.021771      -0.015173       0.029001      -0.015527      -0.018795       0.013499       0.042864       0.022599      -0.031860      -0.006811       0.038671              9.483974      11.003694      -2.289442       0.547873       6.488655       1.253267      10.959573           0.106579
           80              C       2.753936       1.330152       2.189645       0.134778      27.906090 0.34959159E+03  0.77774874E+04                                 7.989415                            6.215813       0.313105       2.107447                    0.999705      26.077430      72.761195       0.664296       0.414444      -1.066212       0.030208      -0.021345      -0.046075       0.059085       0.032563      -0.017003      -0.001299      -0.042657       0.010881      -0.045056       0.005400       0.039656              8.821635      10.052330      -2.151528       1.076262       5.745391       1.237248      10.667184           0.001570
           81              C       5.557610       1.536640       8.049395       0.200453      34.349762 0.35375477E+03  0.79747757E+04                                 9.521033                            6.498341      -0.148482       1.965077                    0.999638      26.366868      76.578439       0.606954       0.447645      -1.035200      -0.085233       0.039884      -0.019388       0.096080       0.015660      -0.014137      -0.010903      -0.032097      -0.062814      -0.029388      -0.007724       0.037112             11.533760      14.701611      -4.381288       1.999050       7.879941       2.078921      12.019728           0.140657
           82              C       3.586254       0.336000       0.330081       0.214316      33.280753 0.34832327E+03  0.78028401E+04                                 9.290587                            6.421276      -0.149398       1.968610                    0.999575      25.933473      74.482390       0.615949       0.443906      -1.039922      -0.068798       0.045100       0.042519       0.092602       0.023066      -0.015104      -0.020249      -0.055217      -0.068686      -0.035046      -0.019952       0.054998             11.192119      14.165434      -4.078316      -0.219675       6.858330       2.057326      12.552593           0.130792
           83              C       4.585189       3.837533      12.610066       0.665174      21.029276 0.22916040E+03  0.46757129E+04                                 7.188631                            5.494398      -0.077373       2.049367                    0.999594      21.732639      61.805357       0.607667       0.494006      -1.001133       0.039547      -0.008114      -0.007329       0.041031       0.066749       0.003895      -0.002658      -0.026753      -0.156206      -0.053926      -0.040186       0.094112              8.167769       7.361928      -2.953592       0.406815       6.841324      -0.538036      10.300055           0.001824
           84              C      11.660704       4.716481      12.752229      -0.299400      32.020973 0.49208655E+03  0.11959697E+05                                 8.784868                            7.320547      -0.186483       1.907489                    0.998914      31.326028      92.240646       0.617093       0.408392      -1.066991       0.005147       0.083130      -0.066851       0.106799       0.014461      -0.002566      -0.033640      -0.031842       0.077818      -0.036856      -0.014537       0.051393              9.759231       9.159383      -0.920658      -0.834152      12.293474      -1.725965       7.824836          -0.000089
           85              N       3.282008       7.544369       0.885662      -0.322600      46.203939 0.60285430E+03  0.15159076E+05                                10.786344                            7.978366      -0.146741       1.942605                    0.999285      30.230938      85.731710       0.615175       0.395956      -1.093401       0.057322       0.010120      -0.125336       0.138193       0.011524       0.034587       0.020945      -0.008783      -0.119804      -0.058966       0.010109       0.048857             12.589573      14.764680       4.458938      -0.472821       9.471273       3.566013      13.532766           0.049444
           86              N       7.388863       9.395442      15.003968      -0.315679      44.855131 0.58229238E+03  0.14548598E+05                                10.616309                            7.872115      -0.147407       1.942598                    0.999421      30.212965      86.043616       0.614261       0.399092      -1.088768       0.066169       0.070811       0.092011       0.133636      -0.012940      -0.043133      -0.021310       0.005587      -0.021366      -0.054939       0.011217       0.043722             12.269583      14.460067       3.764907      -2.798160       8.325530       2.108894      14.023150           0.028977
           87              N       9.934728       8.474095       7.768336      -0.305073      43.369093 0.56015349E+03  0.13825808E+05                                10.318050                            7.667470      -0.061885       1.977785                    0.999440      29.494901      82.807552       0.630513       0.393576      -1.095303       0.003138       0.050109       0.118907       0.129072       0.010036      -0.002147      -0.034936       0.032961      -0.139957      -0.063966       0.019290       0.044675             12.009637      15.813826       4.137861      -1.092769       7.283824       1.010159      12.931262           0.035532
           88              N       8.676304       8.606116       9.766796      -0.319793      44.272821 0.58578604E+03  0.14645930E+05                                10.501036                            7.877415      -0.160178       1.936202                    0.999448      30.288710      86.061048       0.616692       0.397246      -1.090913       0.114843       0.024276      -0.054103       0.129250      -0.004375       0.030389       0.005501      -0.072147       0.062043      -0.058568       0.024562       0.034006             12.022310      13.275658       3.618432       0.057936       7.688804       2.373816      15.102468           0.028109
           89              N      11.572001      13.566761       7.284654      -0.320395      46.166249 0.60224160E+03  0.15140583E+05                                10.783403                            7.976725      -0.154425       1.940337                    0.999333      30.213682      85.688146       0.614928       0.396196      -1.093180       0.058235      -0.008892       0.124072       0.137347      -0.011091      -0.035267       0.020464      -0.007524      -0.113703      -0.057829       0.009707       0.048121             12.585536      14.762031      -4.458643       0.472166       9.469074       3.563751      13.525503           0.126428
           90              N      11.533865      14.380078       9.506980      -0.314614      44.816728 0.58159616E+03  0.14526987E+05                                10.609671                            7.866826      -0.148984       1.942245                    0.999429      30.201577      86.001220       0.614530       0.399033      -1.088798       0.066611      -0.069282      -0.090987       0.132347       0.013035       0.043181      -0.019887       0.004825      -0.024048      -0.054519       0.011297       0.043222             12.261615      14.454903      -3.764284       2.796314       8.320686       2.105193      14.009257           0.110412
           91              N       9.934731      12.637035       0.401980      -0.303187      43.338784 0.55972085E+03  0.13812305E+05                                10.313702                            7.665150      -0.060972       1.978219                    0.999432      29.479249      82.752080       0.630537       0.393642      -1.095270       0.002430      -0.051011      -0.119187       0.129667      -0.010687       0.003275      -0.034835       0.033712      -0.136712      -0.063175       0.017922       0.045253             12.003747      15.806165      -4.135585       1.093100       7.280801       1.009123      12.924274           0.033548
           92              N      12.821298      15.169404      14.744152      -0.319785      44.290343 0.58605072E+03  0.14654477E+05                                10.504450                            7.879780      -0.160507       1.936040                    0.999410      30.296009      86.092721       0.616519       0.397305      -1.090852       0.114885      -0.025679       0.053909       0.129476       0.005309      -0.030275       0.005695      -0.070747       0.062847      -0.058119       0.024136       0.033983             12.025995      13.280398      -3.620054      -0.058281       7.691429       2.374719      15.106158           0.038235
           93              N      13.297975       8.305978      15.454970      -0.322620      46.204713 0.60286640E+03  0.15159432E+05                                10.786373                            7.978381      -0.146721       1.942610                    0.999285      30.231357      85.732595       0.615183       0.395949      -1.093407      -0.057329      -0.010130       0.125369       0.138227       0.011530       0.034590       0.020957      -0.008777      -0.119849      -0.058982       0.010109       0.048874             12.589610      14.764752       4.458979      -0.472793       9.471308       3.566024      13.532771           0.049430
           94              N       9.191120       6.454905       1.336664      -0.315661      44.854227 0.58227777E+03  0.14548170E+05                                10.616282                            7.872098      -0.147442       1.942590                    0.999421      30.212445      86.042502       0.614251       0.399100      -1.088760      -0.066156      -0.070789      -0.091984       0.133599      -0.012945      -0.043124      -0.021300       0.005568      -0.021369      -0.054930       0.011224       0.043706             12.269551      14.460021       3.764914      -2.798100       8.325531       2.108909      14.023101           0.029002
           95              N       6.645255       7.376252       8.572296      -0.305061      43.368789 0.56014855E+03  0.13825661E+05                                10.318013                            7.667445      -0.061910       1.977780                    0.999440      29.494753      82.807156       0.630513       0.393577      -1.095302      -0.003137      -0.050106      -0.118901       0.129066       0.010037      -0.002149      -0.034935       0.032967      -0.139966      -0.063967       0.019287       0.044680             12.009591      15.813758       4.137840      -1.092752       7.283797       1.010162      12.931219           0.035555
           96              N       7.903679       7.244231       6.573836      -0.319806      44.273030 0.58578960E+03  0.14646043E+05                                10.501086                            7.877454      -0.160169       1.936204                    0.999448      30.288778      86.061348       0.616689       0.397248      -1.090912      -0.114848      -0.024275       0.054102       0.129253      -0.004380       0.030387       0.005498      -0.072151       0.062033      -0.058568       0.024567       0.034001             12.022366      13.275696       3.618437       0.057936       7.688835       2.373836      15.102566           0.028082
           97              N       5.007982       2.283586       9.055978      -0.320394      46.166314 0.60224236E+03  0.15140623E+05                                10.783468                            7.976771      -0.154449       1.940329                    0.999333      30.213645      85.688409       0.614921       0.396200      -1.093176      -0.058230       0.008894      -0.124057       0.137331      -0.011091      -0.035262       0.020466      -0.007526      -0.113687      -0.057823       0.009704       0.048119             12.585613      14.762129      -4.458674       0.472173       9.469132       3.563773      13.525576           0.126466
           98              N       5.046118       1.470269       6.833652      -0.314616      44.816500 0.58159346E+03  0.14526882E+05                                10.609568                            7.866760      -0.148945       1.942258                    0.999429      30.201547      86.000616       0.614539       0.399028      -1.088803      -0.066620       0.069287       0.091002       0.132364       0.013037       0.043188      -0.019890       0.004820      -0.024066      -0.054529       0.011303       0.043226             12.261488      14.454737      -3.764221       2.796302       8.320593       2.105165      14.009135           0.110370
           99              N       6.645252       3.213312      15.938652      -0.303187      43.338144 0.55971182E+03  0.13812004E+05                                10.313542                            7.665044      -0.060930       1.978236                    0.999432      29.479036      82.750809       0.630548       0.393637      -1.095275      -0.002429       0.051013       0.119196       0.129676      -0.010690       0.003274      -0.034837       0.033713      -0.136718      -0.063178       0.017921       0.045257             12.003554      15.805944      -4.135519       1.093112       7.280693       1.009086      12.924024           0.033531
          100              N       3.758685       0.680943       1.596480      -0.319783      44.291097 0.58606170E+03  0.14654844E+05                                10.504624                            7.879895      -0.160560       1.936019                    0.999410      30.296286      86.094237       0.616509       0.397309      -1.090848      -0.114877       0.025677      -0.053906       0.129468       0.005308      -0.030272       0.005693      -0.070747       0.062836      -0.058116       0.024138       0.033978             12.026208      13.280695      -3.620150      -0.058257       7.691556       2.374735      15.106373           0.038252
          101              O      11.610968       8.883811       3.269760      -0.548328      42.432592 0.61103786E+03  0.15235072E+05                                 9.813094                            7.768539      -0.062696       2.028006                    0.995657      28.257900      76.766596       0.663266       0.370375      -1.125067      -0.029684       0.003477       0.019966       0.035942      -0.010464       0.020703       0.033978      -0.009229       0.023671      -0.043578       0.003452       0.040126             11.206608       7.881456       2.695815       3.241221       9.361886       4.417031      16.376483          -0.021607
          102              O      11.481643       8.638015       5.482282      -0.566949      44.514332 0.63431445E+03  0.15938195E+05                                10.063179                            7.870691       0.106108       2.072585                    0.996410      28.601359      77.590486       0.665609       0.366229      -1.130061      -0.032140       0.010289      -0.023159       0.040929      -0.007726      -0.037115      -0.022469       0.025633       0.028276      -0.045352      -0.002431       0.047783             11.585847      10.975094       3.071926      -5.091892       8.129606      -4.060613      15.652840          -0.017078
          103              O       9.157128       7.592292       4.009991      -0.813728      52.652241 0.96242035E+03  0.26931675E+05                                11.181991                            9.498918      -0.271892       1.868966                    0.997858      35.142735     101.750312       0.622577       0.351572      -1.137725       0.055077      -0.020595       0.006510       0.059161      -0.032733       0.015473       0.004613       0.150109      -0.003901      -0.081973      -0.002910       0.084883             12.483979      11.964018      -0.416541      -2.644971       7.135060       1.571763      18.352858          -0.051407
          104              O      11.610966      12.227319       4.900556      -0.547669      42.352972 0.60970992E+03  0.15192314E+05                                 9.797724                            7.757700      -0.001643       2.047968                    0.995954      28.232877      76.651490       0.664097       0.370147      -1.125343      -0.030491      -0.004034      -0.020628       0.037034       0.010290      -0.020610       0.035022      -0.011058       0.027649      -0.044039       0.002098       0.041941             11.187954       7.868443      -2.689987      -3.234928       9.346918       4.408137      16.348500           0.030733
          105              O      11.481643      12.473115       2.688034      -0.567419      44.532968 0.63472068E+03  0.15950959E+05                                10.065887                            7.873396       0.107958       2.073111                    0.996324      28.609855      77.619801       0.665471       0.366246      -1.130047      -0.031313      -0.009891       0.023272       0.040248       0.008386       0.037381      -0.021508       0.025794       0.027962      -0.045233      -0.002429       0.047661             11.588322      10.977764      -3.073212       5.091995       8.133127      -4.061899      15.654076          -0.015341
          106              O       9.157126      13.518839       4.160325      -0.814265      52.647003 0.96241658E+03  0.26929555E+05                                11.178777                            9.497065      -0.270762       1.869182                    0.997776      35.137380     101.706465       0.622864       0.351437      -1.137919       0.056095       0.020172      -0.006193       0.059933       0.032514      -0.015506       0.005196       0.151839      -0.006002      -0.082438      -0.003438       0.085877             12.479879      11.955121       0.415334       2.644028       7.133964       1.572037      18.350551           0.014194
          107              O       4.969015       6.966536      13.070872      -0.548338      42.433039 0.61104630E+03  0.15235315E+05                                 9.813097                            7.768547      -0.062688       2.028007                    0.995657      28.258204      76.767178       0.663273       0.370371      -1.125072       0.029664      -0.003492      -0.019961       0.035925      -0.010483       0.020703       0.033979      -0.009231       0.023717      -0.043590       0.003461       0.040129             11.206609       7.881467       2.695815       3.241210       9.361872       4.417020      16.376488          -0.021632
          108              O       5.098340       7.212332      10.858350      -0.566942      44.514213 0.63431144E+03  0.15938098E+05                                10.063141                            7.870656       0.106133       2.072593                    0.996409      28.601325      77.590292       0.665613       0.366227      -1.130062       0.032149      -0.010289       0.023152       0.040933      -0.007732      -0.037117      -0.022473       0.025626       0.028281      -0.045359      -0.002425       0.047784             11.585805      10.975091       3.071932      -5.091895       8.129583      -4.060607      15.652740          -0.017051
          109              O       7.422855       8.258055      12.330641      -0.813718      52.652615 0.96242739E+03  0.26931890E+05                                11.181937                            9.498871      -0.271873       1.868970                    0.997858      35.143182     101.751243       0.622587       0.351566      -1.137731      -0.055076       0.020607      -0.006549       0.059168      -0.032741       0.015485       0.004624       0.150086      -0.003987      -0.081955      -0.002937       0.084892             12.483911      11.964010      -0.416554      -2.644914       7.135024       1.571751      18.352698          -0.051411
          110              O       4.969017       3.623028      11.440076      -0.547668      42.352910 0.60970851E+03  0.15192279E+05                                 9.797746                            7.757713      -0.001650       2.047966                    0.995954      28.232794      76.651413       0.664093       0.370149      -1.125341       0.030497       0.004029       0.020631       0.037040       0.010280      -0.020609       0.035021      -0.011056       0.027636      -0.044032       0.002091       0.041940             11.187982       7.868463      -2.690005      -3.234950       9.346961       4.408167      16.348524           0.030765
          111              O       5.098340       3.377232      13.652598      -0.567427      44.532754 0.63471803E+03  0.15950860E+05                                10.065817                            7.873350       0.107989       2.073122                    0.996324      28.609857      77.619487       0.665477       0.366243      -1.130050       0.031307       0.009892      -0.023269       0.040242       0.008393       0.037385      -0.021510       0.025782       0.027973      -0.045240      -0.002423       0.047663             11.588234      10.977656      -3.073176       5.091938       8.133071      -4.061865      15.653975          -0.015366
          112              O       7.422857       2.331508      12.180307      -0.814277      52.646769 0.96241331E+03  0.26929422E+05                                11.178724                            9.497033      -0.270721       1.869195                    0.997776      35.137273     101.705843       0.622867       0.351435      -1.137920      -0.056093      -0.020175       0.006181       0.059930       0.032512      -0.015491       0.005188       0.151848      -0.006005      -0.082439      -0.003437       0.085876             12.479811      11.955048       0.415324       2.644014       7.133939       1.572028      18.350446           0.014215

******************************************************
Auxiliary information for the entire system
The total spin magnetic moment of the unit cell is   1.833897
The total net atomic charge of the unit cell is   -0.000002
Accuracy of reproducing the electrostatic potential in the unit cell:
  The inner radius (bohr) =    5.0000
  The outer radius (bohr) =   12.0000
  Valid grid points have density less than (e/(bohr^3)) =    0.0001
  The number of valid grid points were=        24813
  The rms potential error without charges in kcal/mol is=      2.40119
  The rms potential error with partial charges in kcal/mol is=      1.12761
  The RRMSE value at monopole order=      0.46961
  The rms potential error with partial charges and cloud penetration in kcal/mol is=      1.10507
  The RRMSE value at monopole order with cloud penetration is=      0.46022
  The rms potential error with partial charges and atomic dipoles in kcal/mol is=      0.88964
  The RRMSE value at dipole order=      0.37050
  The rms potential error with partial charges, atomic dipoles and cloud penetration in kcal/mol is=      0.85789
  The RRMSE value at dipole order with cloud penetration=      0.35728

******************************************************
The electron densities and ab initio electrostatic potential were computed in VASP using the PBE functional and
projector augmented wave method. See the main text of the journal article for a description of computational details.
The atomic charges, dipoles, and quadrupoles were computed with the DDEC6 method as described in
(a) T. A. Manz and N. Gabaldon Limas, RSC Adv. 6 (2016) 47771-47801 DOI: 10.1039/c6ra04656h
(b) N. Gabaldon Limas and T. A. Manz, RSC Adv. 8 (2018) 2678-2707 DOI: 10.1039/c7ra11829e.
For each atom in the material, the electron cloud parameters were fit to the spherically averaged atom-in-material
electron density using radial positions for which this density was between 10^-4 and 10^-2 electrons per cubic bohr.
The polarizabilities, dispersion coefficients, and quantum Drude oscillator (QDO) parameters were fit using the MCLF method.
The magnetic structure of the system was optimized in VASP from the default ferromagnetic initial guess using spin polarization.
The atomic spin moments (ASMs) were computed on this optimized magnetic structure using the DDEC6 partition as inputs
to the method of T. A. Manz and D. S. Sholl, J. Chem. Theory Comput. 7 (2011) 4146-4164 DOI: 10.1021/ct200539n.
The RMSE and RRMSE were computed using a uniform grid with Ewald summation.
