# Supplementary material for: A collection of forcefield precursors for metal–organic frameworks
Source: RSC Adv. 2019 Nov 13;9(63):36492–507. doi: 10.1039/c9ra07327b (PMC9075174; doi:10.1039/c9ra07327b)
Supplement: RA-009-C9RA07327B-s3755 [file RA-009-C9RA07327B-s3755.xyz]

  180
jmolscript: load "" {1 1 1} spacegroup "x,y,z" unitcell [{      9.871000     0.000000     0.000000 }, {     -1.286265    11.434884     0.000000 }, {      0.000000     0.000000    23.254000 }]
Mn     6.755650     5.717671     5.416554     0.936971
Mn     6.764585     5.717213    17.043554     0.936975
Mn     1.829085     5.717213    17.837446     0.936966
Mn     1.820150     5.717671     6.210446     0.936974
H      8.326797     4.364695     8.108670     0.117761
H      8.254834     4.451600    10.415467     0.124412
H      5.185879     7.023306    10.268966     0.127045
H      5.333215     7.021019     7.957519     0.102535
H      8.669290     5.260047    12.424612     0.113020
H      8.588004     5.254329    14.710480     0.099036
H      4.733156     6.353222    14.636068     0.103914
H      4.825043     6.361226    12.310668     0.112451
H      2.358319     0.077757     8.224940     0.156314
H     -0.296303    10.137025     4.681030     0.128690
H      2.589681     0.021726     3.583441     0.102888
H      3.883117     1.510548     4.762419     0.127026
H      5.480879     2.987935     7.452907     0.119636
H      5.398044     2.162337     6.132080     0.119374
H      7.896034     8.650490     7.229669     0.120787
H      8.101865     9.426918     5.894889     0.099098
H      5.193438     7.070189    19.735670     0.117760
H      5.265401     6.983284    22.042467     0.124412
H      8.334356     4.411578    21.895966     0.127044
H      8.187020     4.413865    19.584519     0.102534
H      4.850945     6.174837     0.797612     0.113020
H      4.932231     6.180555     3.083480     0.099035
H      8.787079     5.081662     3.009068     0.103914
H      8.695192     5.073658     0.683668     0.112450
H      1.290916    11.357127    19.851940     0.156312
H      3.945538     1.297859    16.308030     0.128690
H      2.345819    -0.021726    15.210441     0.102889
H     -0.233882     9.924336    16.389419     0.127026
H      8.039356     8.446949    19.079907     0.119636
H      8.122191     9.272547    17.759080     0.119374
H      5.624201     2.784394    18.856669     0.120787
H      5.418370     2.007966    17.521889     0.099098
H      0.257938     7.070189    15.145330     0.117761
H      0.329901     6.983284    12.838533     0.124413
H      3.398856     4.411578    12.985034     0.127045
H      3.251520     4.413865    15.296481     0.102535
H     -0.084555     6.174837    10.829388     0.113020
H     -0.003269     6.180555     8.543520     0.099036
H      3.851579     5.081662     8.617932     0.103914
H      3.759692     5.073658    10.943332     0.112451
H      6.226416    11.357127    15.029060     0.156313
H      8.881038     1.297859    18.572970     0.128690
H      7.281319    -0.021726    19.670559     0.102888
H      4.701618     9.924336    18.491581     0.127026
H      3.103856     8.446949    15.801093     0.119636
H      3.186691     9.272547    17.121920     0.119374
H      0.688701     2.784394    16.024331     0.120787
H      0.482870     2.007966    17.359111     0.099099
H      3.391297     4.364695     3.518330     0.117761
H      3.319334     4.451600     1.211533     0.124412
H      0.250379     7.023306     1.358034     0.127044
H      0.397715     7.021019     3.669481     0.102535
H      3.733790     5.260047    22.456388     0.113020
H      3.652504     5.254329    20.170520     0.099035
H     -0.202344     6.353222    20.244932     0.103914
H     -0.110457     6.361226    22.570332     0.112451
H      7.293819     0.077757     3.402060     0.156312
H      4.639197    10.137025     6.945970     0.128690
H      7.525181     0.021726     8.043559     0.102888
H      8.818617     1.510548     6.864581     0.127026
H      0.545379     2.987935     4.174093     0.119636
H      0.462544     2.162337     5.494920     0.119374
H      2.960534     8.650490     4.397331     0.120787
H      3.166365     9.426918     5.732111     0.099098
C      7.715971     4.915857     8.542357     0.082480
C      7.659584     4.969601     9.923644    -0.190732
C      6.745060     5.772329    10.611963     0.092516
C      5.840314     6.514453     9.847604    -0.190003
C      5.917906     6.491584     8.449108     0.090076
C      6.789703     5.858091    12.099986     0.100214
C      7.878521     5.497892    12.852951    -0.192484
C      7.827275     5.479596    14.224007     0.106940
C      5.519508     6.137102    14.188893     0.100968
C      5.589894     6.151968    12.797606    -0.196716
C      3.295555     0.915934     6.611112     0.299902
C      2.391151     0.075470     7.295710    -0.374893
C      0.280310    10.697334     6.581115     0.305446
C      0.291767    10.674464     5.161690    -0.297385
C      2.515095     0.061748     4.510578    -0.035570
C      3.321435     0.922795     5.214012    -0.271233
C      4.865534     2.640315     6.787843    -0.189165
C      4.270052     3.774655     6.115569     0.631997
C      8.568712     8.953514     6.601113    -0.173403
C     -0.678918     7.737986     5.991161     0.630984
C      5.804264     6.519027    20.169357     0.082480
C      5.860651     6.465283    21.550644    -0.190732
C      6.775175     5.662555    22.238963     0.092516
C      7.679921     4.920431    21.474604    -0.190003
C      7.602329     4.943300    20.076108     0.090077
C      6.730532     5.576793     0.472986     0.100214
C      5.641714     5.936992     1.225951    -0.192484
C      5.692960     5.955288     2.597007     0.106939
C      8.000727     5.297782     2.561893     0.100968
C      7.930341     5.282916     1.170606    -0.196716
C      0.353680    10.518950    18.238112     0.299902
C      1.258084    11.359414    18.922710    -0.374893
C      3.368925     0.737550    18.208115     0.305446
C      3.357468     0.760420    16.788690    -0.297385
C      1.134140    11.373136    16.137578    -0.035571
C      0.327800    10.512089    16.841012    -0.271233
C      8.654701     8.794569    18.414843    -0.189165
C     -0.620817     7.660229    17.742569     0.631996
C      4.951523     2.481370    18.228113    -0.173403
C      4.328153     3.696898    17.618161     0.630984
C      0.868764     6.519027    14.711643     0.082480
C      0.925151     6.465283    13.330355    -0.190732
C      1.839675     5.662555    12.642037     0.092516
C      2.744421     4.920431    13.406396    -0.190003
C      2.666829     4.943300    14.804892     0.090077
C      1.795032     5.576793    11.154014     0.100214
C      0.706214     5.936992    10.401049    -0.192484
C      0.757460     5.955288     9.029993     0.106939
C      3.065227     5.297782     9.065107     0.100968
C      2.994841     5.282916    10.456394    -0.196716
C      5.289180    10.518950    16.642888     0.299902
C      6.193584    11.359414    15.958290    -0.374893
C      8.304425     0.737550    16.672885     0.305446
C      8.292968     0.760420    18.092310    -0.297385
C      6.069640    11.373136    18.743422    -0.035570
C      5.263300    10.512089    18.039988    -0.271234
C      3.719201     8.794569    16.466157    -0.189164
C      4.314683     7.660229    17.138431     0.631995
C      0.016023     2.481370    16.652887    -0.173402
C      9.263653     3.696898    17.262839     0.630983
C      2.780471     4.915857     3.084643     0.082480
C      2.724084     4.969601     1.703355    -0.190732
C      1.809560     5.772329     1.015037     0.092516
C      0.904814     6.514453     1.779396    -0.190003
C      0.982406     6.491584     3.177892     0.090077
C      1.854203     5.858091    22.781014     0.100213
C      2.943021     5.497892    22.028049    -0.192483
C      2.891775     5.479596    20.656993     0.106940
C      0.584008     6.137102    20.692107     0.100968
C      0.654394     6.151968    22.083394    -0.196716
C      8.231055     0.915934     5.015888     0.299901
C      7.326651     0.075470     4.331290    -0.374893
C      5.215810    10.697334     5.045885     0.305446
C      5.227267    10.674464     6.465310    -0.297385
C      7.450595     0.061748     7.116422    -0.035571
C      8.256935     0.922795     6.412988    -0.271233
C     -0.069966     2.640315     4.839157    -0.189165
C      9.205552     3.774655     5.511431     0.631997
C      3.633212     8.953514     5.025887    -0.173402
C      4.256582     7.737986     5.635839     0.630984
N      6.802736     5.733451     7.801950    -0.250379
N      6.673419     5.786166    14.882327    -0.211894
N      6.717499     5.701433    19.428950    -0.250381
N      6.846816     5.648718     3.255327    -0.211892
N      1.781999     5.701433    15.452050    -0.250379
N      1.911316     5.648718     8.371673    -0.211894
N      1.867236     5.733451     3.825050    -0.250380
N      1.737919     5.786166    19.998673    -0.211892
O      4.060165     1.715347     7.416863    -0.186207
O      4.992540     4.395684     5.356559    -0.562163
O      2.988735     3.922623     6.169751    -0.591000
O     -0.517565     9.857556     7.246644    -0.176022
O      0.415761     7.447654     6.417871    -0.537126
O      8.465197     6.942804     5.280751    -0.626104
O     -0.410930     9.719537    19.043863    -0.186207
O      8.527695     7.039200    16.983559    -0.562164
O      0.660500     7.512261    17.796751    -0.590999
O      4.166800     1.577328    18.873644    -0.176022
O      3.233474     3.987230    18.044871    -0.537126
O      5.055038     4.492080    16.907751    -0.626105
O      4.524570     9.719537    15.837137    -0.186207
O      3.592195     7.039200    17.897441    -0.562163
O      5.596000     7.512261    17.084249    -0.591000
O      9.102300     1.577328    16.007356    -0.176022
O      8.168974     3.987230    16.836129    -0.537127
O      0.119538     4.492080    17.973249    -0.626104
O      8.995665     1.715347     4.210137    -0.186207
O      0.057040     4.395684     6.270441    -0.562164
O      7.924235     3.922623     5.457249    -0.590999
O      4.417935     9.857556     4.380356    -0.176022
O      5.351261     7.447654     5.209129    -0.537126
O      3.529697     6.942804     6.346249    -0.626105

The following XYZ coordinates are in angstroms. Other properties are in atomic units.
The sperically averaged electron density of each atom fit to a function of the form exp(a - br)
eigen_1, eigen_2 and eigen_3 are the three eigenvalues of traceless quadrupole moment tensor
  atom number  atomic symbol              X              Y              Z     net charge C6 coefficient C8 coefficient C10 coefficient fluctuating dipole atomic polarizability isotropic forcefield polarizability              a              b squared Pearson coefficient          <r^3>          <r^4>         wp_QDO          m_QDO          q_QDO       dipole_x       dipole_y       dipole_z         dipole            Qxy            Qxz            Qyz     Q(x^2-y^2)  Q(3z^2 - R^2)        eigen_1        eigen_2        eigen_3 static polarizability      alpha(xx)      alpha(xy)      alpha(xz)      alpha(yy)      alpha(yz)      alpha(zz) atomic spin moment
            1             Mn       6.755650       5.717671       5.416554       0.936971     135.114663 0.28211678E+04  0.10028623E+06                                22.409662                           18.220187       0.379430       1.878538                    0.999604      57.006189     168.887555       0.390468       0.441274      -1.107175      -0.002883       0.003200      -0.014439       0.015068       0.003713       0.005311       0.000724       0.000511      -0.406347      -0.135589       0.064050       0.071539             27.431502      32.019459       2.301142      -0.201531      23.269667      -0.022005      27.005379           4.572296
            2             Mn       6.764585       5.717213      17.043554       0.936975     135.114808 0.28211706E+04  0.10028631E+06                                22.409642                           18.220168       0.379431       1.878539                    0.999604      57.006199     168.887377       0.390469       0.441272      -1.107176       0.002883      -0.003199      -0.014440       0.015069       0.003721      -0.005311      -0.000724       0.000512      -0.406366      -0.135596       0.064046       0.071550             27.431481      32.019440       2.301147       0.201531      23.269647       0.022005      27.005356           4.572299
            3             Mn       1.829085       5.717213      17.837446       0.936966     135.114927 0.28211746E+04  0.10028653E+06                                22.409686                           18.220206       0.379428       1.878537                    0.999604      57.006321     168.888008       0.390468       0.441274      -1.107175       0.002883      -0.003199       0.014439       0.015068       0.003717       0.005311       0.000724       0.000511      -0.406358      -0.135593       0.064048       0.071545             27.431533      32.019510       2.301151      -0.201531      23.269689      -0.022005      27.005398           4.572314
            4             Mn       1.820150       5.717671       6.210446       0.936974     135.113828 0.28211459E+04  0.10028530E+06                                22.409627                           18.220159       0.379428       1.878539                    0.999604      57.005900     168.886803       0.390467       0.441276      -1.107173      -0.002883       0.003200       0.014437       0.015066       0.003707      -0.005311      -0.000724       0.000506      -0.406315      -0.135579       0.064051       0.071528             27.431460      32.019409       2.301146       0.201532      23.269631       0.022005      27.005339           4.572274
            5              H       8.326797       4.364695       8.108670       0.117761       1.065451 0.74983933E+01  0.72670496E+02                                 1.739984                            1.611680      -1.109385       2.358807                    0.997026       3.520338       9.897967       0.486514       1.299035      -0.703956       0.032992      -0.033590      -0.018066       0.050430      -0.019530       0.004420      -0.001126      -0.009944      -0.007299      -0.019407      -0.002500       0.021907              1.819212       1.867321      -0.322220      -0.387631       1.707469       0.413728       1.882845          -0.000284
            6              H       8.254834       4.451600      10.415467       0.124412       1.099326 0.81985634E+01  0.79842507E+02                                 1.669192                            1.606233      -1.016904       2.403617                    0.997865       3.275330       8.719486       0.532965       1.180078      -0.733768       0.022219      -0.024368       0.017434       0.037302      -0.015790      -0.000143      -0.002704      -0.007844       0.008656      -0.017865       0.002697       0.015169              1.682801       1.746850      -0.203449       0.266656       1.492879      -0.131033       1.808674           0.000037
            7              H       5.185879       7.023306      10.268966       0.127045       1.098825 0.81693276E+01  0.79542289E+02                                 1.673673                            1.608082      -1.012443       2.406374                    0.997934       3.266929       8.716130       0.529948       1.187029      -0.732180      -0.026255       0.023032       0.015181       0.038083      -0.017662      -0.000739       0.001317      -0.003300       0.011220      -0.019614       0.003569       0.016045              1.688209       1.797560      -0.224310      -0.254167       1.502741       0.113595       1.764325          -0.000125
            8              H       5.333215       7.021019       7.957519       0.102535       1.113069 0.78813096E+01  0.77562546E+02                                 1.805973                            1.661206      -1.232555       2.291074                    0.995067       3.709232      10.609158       0.473994       1.313046      -0.700042      -0.030023       0.027856      -0.019783       0.045483      -0.015807      -0.005146       0.000539      -0.008086       0.001345      -0.017341       0.000449       0.016892              1.896761       1.920616      -0.338065       0.444403       1.759793      -0.447450       2.009875           0.000443
            9              H       8.669290       5.260047      12.424612       0.113020       1.163990 0.83893032E+01  0.83190273E+02                                 1.801732                            1.670300      -1.288456       2.264277                    0.994055       3.640081      10.180243       0.495297       1.247080      -0.714841       0.027341      -0.013030      -0.013542       0.033177      -0.009754      -0.002661      -0.001344       0.009784       0.006674      -0.012467       0.002348       0.010119              1.870076       2.318116      -0.086786      -0.395041       1.329675       0.091510       1.962436           0.000015
           10              H       8.588004       5.254329      14.710480       0.099036       1.078993 0.75504648E+01  0.73754760E+02                                 1.788367                            1.640533      -1.237440       2.286377                    0.995274       3.757506      10.822128       0.469097       1.336680      -0.694654       0.037005      -0.016176       0.023246       0.046598      -0.015022       0.005404       0.001682       0.012107       0.004333      -0.017945       0.001596       0.016348              1.886488       2.252986      -0.140632       0.505494       1.434108      -0.192820       1.972371           0.000366
           11              H       4.733156       6.353222      14.636068       0.103914       1.016503 0.70832240E+01  0.68406974E+02                                 1.752777                            1.616143      -1.203825       2.310314                    0.995060       3.724662      10.827357       0.458645       1.382801      -0.685641      -0.038511       0.016597       0.022381       0.047534      -0.014952      -0.003686      -0.002086       0.012254       0.006929      -0.018022       0.002731       0.015291              1.841956       2.236760      -0.136254      -0.472193       1.429421       0.184512       1.859687           0.000060
           12              H       4.825043       6.361226      12.310668       0.112451       1.182326 0.86685917E+01  0.86601269E+02                                 1.814857                            1.694385      -1.292235       2.260929                    0.994148       3.657425      10.241656       0.493655       1.241959      -0.716115      -0.028384       0.012014      -0.016842       0.035123      -0.009270       0.002033      -0.000992       0.010859       0.004987      -0.011576       0.001087       0.010489              1.876317       2.219395      -0.052017       0.403237       1.351894      -0.065050       2.057664           0.000157
           13              H       2.358319       0.077757       8.224940       0.156314       1.122484 0.85663280E+01  0.84434813E+02                                 1.712520                            1.659843      -1.097797       2.384650                    0.997203       3.206671       8.618433       0.515239       1.206064      -0.729000      -0.001686       0.000898       0.032486       0.032542       0.006284      -0.001201       0.000594       0.002138       0.036097      -0.012452       0.000334       0.012118              1.694436       1.472401       0.085024      -0.014167       1.509557       0.019374       2.101351           0.000024
           14              H      -0.296303      10.137025       4.681030       0.128690       1.098078 0.82570208E+01  0.81553495E+02                                 1.750016                            1.675344      -0.996237       2.406311                    0.998400       3.449386       9.627625       0.486487       1.274723      -0.710937      -0.022762      -0.015946      -0.024088       0.036778       0.015473       0.005431       0.004598       0.001750       0.047822      -0.023472       0.003478       0.019994              1.784924       1.874146       0.415660       0.150210       1.933122       0.179175       1.547505           0.000091
           15              H       2.589681       0.021726       3.583441       0.102888       1.046804 0.76893246E+01  0.72879731E+02                                 1.550339                            1.506318      -0.697206       2.539588                    0.999883       3.096008       7.841867       0.583997       1.106564      -0.753976       0.005633      -0.003294      -0.038028       0.038584       0.015507      -0.002603       0.003160       0.002089       0.028294      -0.020810       0.009913       0.010897              1.530045       1.319894      -0.007296      -0.051618       1.343182       0.040003       1.927058          -0.000012
           16              H       3.883117       1.510548       4.762419       0.127026       1.060000 0.78782563E+01  0.77103825E+02                                 1.727638                            1.650216      -0.965250       2.424827                    0.998313       3.438411       9.634364       0.482811       1.296232      -0.706137       0.018406       0.023083      -0.021842       0.036725       0.015166      -0.005623      -0.003580      -0.007714       0.039770      -0.022423       0.004576       0.017847              1.769329       1.799198       0.421255      -0.134710       1.999860      -0.186057       1.508930           0.000028
           17              H       5.480879       2.987935       7.452907       0.119636       1.205875 0.91434821E+01  0.93258809E+02                                 1.922947                            1.801454      -1.029649       2.392769                    0.995632       3.669174      10.635440       0.451192       1.330963      -0.698645       0.018861       0.007338       0.023098       0.030710       0.007012       0.000813      -0.001425       0.003899       0.027707      -0.012020       0.002653       0.009367              2.008493       2.093384       0.366674       0.503988       1.935800       0.416607       1.996295           0.000848
           18              H       5.398044       2.162337       6.132080       0.119374       1.065392 0.84435154E+01  0.85552356E+02                                 1.839179                            1.782097      -1.516923       2.159432                    0.990197       4.042462      12.197487       0.428575       1.410492      -0.679482       0.017134      -0.019498      -0.023662       0.035123      -0.000008      -0.008828       0.001952      -0.003098       0.010376      -0.009491      -0.000310       0.009801              1.881655       1.975507      -0.278248      -0.242499       1.999416       0.314219       1.670042           0.000160
           19              H       7.896034       8.650490       7.229669       0.120787       1.184981 0.89943732E+01  0.91376632E+02                                 1.901167                            1.786867      -1.032496       2.391895                    0.995688       3.658005      10.587830       0.452894       1.331205      -0.698499      -0.021266      -0.007149       0.025332       0.033838       0.006669      -0.002210       0.001958       0.006255       0.027153      -0.012270       0.002744       0.009526              1.980509       2.160146       0.370345      -0.498808       1.914384      -0.350509       1.866998           0.000487
           20              H       8.101865       9.426918       5.894889       0.099098       1.210357 0.99313641E+01  0.10439389E+03                                 1.969994                            1.906892      -1.525651       2.141597                    0.989995       4.209467      12.776009       0.424390       1.373013      -0.686698      -0.013731       0.020091      -0.024449       0.034495       0.003260       0.008293      -0.003369      -0.007249       0.016270      -0.012146       0.002161       0.009985              2.011236       2.060471      -0.248030       0.248588       2.150937      -0.369279       1.822299           0.000235
           21              H       5.193438       7.070189      19.735670       0.117760       1.065453 0.74984149E+01  0.72670751E+02                                 1.739986                            1.611682      -1.109385       2.358807                    0.997026       3.520343       9.897982       0.486514       1.299034      -0.703956      -0.032992       0.033590      -0.018066       0.050430      -0.019530      -0.004420       0.001126      -0.009944      -0.007299      -0.019407      -0.002500       0.021907              1.819214       1.867324      -0.322221       0.387632       1.707471      -0.413729       1.882848          -0.000288
           22              H       5.265401       6.983284      22.042467       0.124412       1.099328 0.81985868E+01  0.79842831E+02                                 1.669198                            1.606238      -1.016904       2.403617                    0.997865       3.275334       8.719516       0.532963       1.180082      -0.733767      -0.022219       0.024368       0.017434       0.037302      -0.015790       0.000143       0.002704      -0.007844       0.008656      -0.017865       0.002697       0.015169              1.682807       1.746857      -0.203450      -0.266657       1.492884       0.131034       1.808681           0.000021
           23              H       8.334356       4.411578      21.895966       0.127044       1.098826 0.81693444E+01  0.79542515E+02                                 1.673677                            1.608085      -1.012444       2.406373                    0.997934       3.266933       8.716152       0.529946       1.187032      -0.732179       0.026255      -0.023032       0.015181       0.038083      -0.017662       0.000739      -0.001317      -0.003300       0.011220      -0.019614       0.003569       0.016045              1.688213       1.797565      -0.224311       0.254168       1.502745      -0.113595       1.764329          -0.000140
           24              H       8.187020       4.413865      19.584519       0.102534       1.113070 0.78813218E+01  0.77562696E+02                                 1.805975                            1.661208      -1.232554       2.291074                    0.995067       3.709235      10.609169       0.473993       1.313046      -0.700042       0.030023      -0.027856      -0.019783       0.045483      -0.015807       0.005146      -0.000539      -0.008086       0.001345      -0.017341       0.000449       0.016892              1.896763       1.920618      -0.338066      -0.444404       1.759794       0.447451       2.009877           0.000440
           25              H       4.850945       6.174837       0.797612       0.113020       1.163991 0.83893100E+01  0.83190383E+02                                 1.801735                            1.670302      -1.288456       2.264277                    0.994054       3.640084      10.180264       0.495295       1.247082      -0.714841      -0.027341       0.013030      -0.013542       0.033177      -0.009754       0.002661       0.001344       0.009784       0.006674      -0.012467       0.002348       0.010119              1.870079       2.318121      -0.086786       0.395042       1.329676      -0.091510       1.962440           0.000010
           26              H       4.932231       6.180555       3.083480       0.099035       1.078993 0.75504658E+01  0.73754777E+02                                 1.788368                            1.640533      -1.237441       2.286377                    0.995274       3.757507      10.822134       0.469096       1.336681      -0.694654      -0.037005       0.016176       0.023246       0.046598      -0.015023      -0.005404      -0.001682       0.012107       0.004333      -0.017945       0.001596       0.016348              1.886489       2.252987      -0.140632      -0.505494       1.434108       0.192820       1.972372           0.000365
           27              H       8.787079       5.081662       3.009068       0.103914       1.016503 0.70832250E+01  0.68406993E+02                                 1.752778                            1.616143      -1.203827       2.310313                    0.995060       3.724663      10.827364       0.458645       1.382802      -0.685641       0.038511      -0.016597       0.022381       0.047534      -0.014952       0.003686       0.002086       0.012254       0.006929      -0.018023       0.002731       0.015291              1.841957       2.236761      -0.136254       0.472194       1.429421      -0.184512       1.859688           0.000058
           28              H       8.695192       5.073658       0.683668       0.112450       1.182327 0.86686010E+01  0.86601405E+02                                 1.814860                            1.694388      -1.292235       2.260928                    0.994148       3.657428      10.241674       0.493654       1.241961      -0.716115       0.028384      -0.012014      -0.016842       0.035123      -0.009270      -0.002033       0.000992       0.010859       0.004988      -0.011576       0.001087       0.010489              1.876320       2.219399      -0.052017      -0.403238       1.351895       0.065051       2.057667           0.000151
           29              H       1.290916      11.357127      19.851940       0.156312       1.122500 0.85664954E+01  0.84437029E+02                                 1.712551                            1.659872      -1.097798       2.384650                    0.997203       3.206691       8.618567       0.515228       1.206083      -0.728996       0.001686      -0.000898       0.032486       0.032542       0.006284       0.001201      -0.000594       0.002138       0.036096      -0.012451       0.000334       0.012118              1.694467       1.472426       0.085027       0.014168       1.509583      -0.019375       2.101394          -0.000009
           30              H       3.945538       1.297859      16.308030       0.128690       1.098079 0.82570336E+01  0.81553622E+02                                 1.750015                            1.675343      -0.996237       2.406310                    0.998400       3.449386       9.627613       0.486488       1.274719      -0.710938       0.022762       0.015946      -0.024088       0.036778       0.015473      -0.005431      -0.004598       0.001750       0.047823      -0.023472       0.003478       0.019994              1.784923       1.874144       0.415660      -0.150210       1.933121      -0.179176       1.547505           0.000094
           31              H       2.345819      -0.021726      15.210441       0.102889       1.046793 0.76892148E+01  0.72878344E+02                                 1.550319                            1.506300      -0.697205       2.539588                    0.999883       3.095995       7.841785       0.584006       1.106553      -0.753979      -0.005633       0.003294      -0.038028       0.038584       0.015507       0.002603      -0.003160       0.002089       0.028295      -0.020810       0.009913       0.010897              1.530025       1.319879      -0.007295       0.051617       1.343166      -0.040002       1.927030           0.000010
           32              H      -0.233882       9.924336      16.389419       0.127026       1.060002 0.78782708E+01  0.77103990E+02                                 1.727638                            1.650217      -0.965251       2.424827                    0.998313       3.438412       9.634363       0.482812       1.296231      -0.706138      -0.018406      -0.023083      -0.021842       0.036725       0.015166       0.005623       0.003580      -0.007714       0.039771      -0.022423       0.004576       0.017847              1.769330       1.799199       0.421255       0.134710       1.999860       0.186057       1.508930           0.000030
           33              H       8.039356       8.446949      19.079907       0.119636       1.205873 0.91434652E+01  0.93258601E+02                                 1.922946                            1.801453      -1.029648       2.392769                    0.995632       3.669172      10.635435       0.451192       1.330964      -0.698645      -0.018861      -0.007338       0.023098       0.030710       0.007012      -0.000813       0.001425       0.003899       0.027707      -0.012020       0.002653       0.009367              2.008492       2.093383       0.366674      -0.503988       1.935799      -0.416607       1.996293           0.000842
           34              H       8.122191       9.272547      17.759080       0.119374       1.065393 0.84435236E+01  0.85552460E+02                                 1.839180                            1.782098      -1.516923       2.159432                    0.990197       4.042464      12.197495       0.428575       1.410492      -0.679482      -0.017134       0.019498      -0.023662       0.035123      -0.000008       0.008828      -0.001952      -0.003098       0.010376      -0.009491      -0.000310       0.009801              1.881656       1.975509      -0.278248       0.242499       1.999417      -0.314219       1.670043           0.000159
           35              H       5.624201       2.784394      18.856669       0.120787       1.184980 0.89943618E+01  0.91376489E+02                                 1.901166                            1.786866      -1.032496       2.391895                    0.995688       3.658004      10.587826       0.452894       1.331205      -0.698499       0.021266       0.007149       0.025332       0.033838       0.006669       0.002210      -0.001958       0.006254       0.027153      -0.012270       0.002744       0.009526              1.980508       2.160144       0.370345       0.498808       1.914383       0.350509       1.866996           0.000481
           36              H       5.418370       2.007966      17.521889       0.099098       1.210359 0.99313813E+01  0.10439411E+03                                 1.969995                            1.906893      -1.525651       2.141596                    0.989995       4.209470      12.776018       0.424390       1.373012      -0.686698       0.013731      -0.020091      -0.024449       0.034495       0.003260      -0.008293       0.003369      -0.007249       0.016270      -0.012146       0.002161       0.009985              2.011237       2.060473      -0.248030      -0.248588       2.150938       0.369279       1.822299           0.000235
           37              H       0.257938       7.070189      15.145330       0.117761       1.065451 0.74983977E+01  0.72670545E+02                                 1.739984                            1.611680      -1.109384       2.358808                    0.997026       3.520339       9.897969       0.486514       1.299034      -0.703956      -0.032992       0.033590       0.018066       0.050430      -0.019530       0.004420      -0.001127      -0.009944      -0.007299      -0.019407      -0.002500       0.021907              1.819212       1.867322      -0.322220      -0.387631       1.707469       0.413728       1.882845          -0.000285
           38              H       0.329901       6.983284      12.838533       0.124413       1.099325 0.81985531E+01  0.79842384E+02                                 1.669191                            1.606232      -1.016903       2.403618                    0.997865       3.275329       8.719483       0.532966       1.180078      -0.733768      -0.022219       0.024368      -0.017434       0.037302      -0.015790      -0.000143      -0.002704      -0.007844       0.008656      -0.017865       0.002697       0.015169              1.682800       1.746850      -0.203449       0.266655       1.492878      -0.131033       1.808672           0.000036
           39              H       3.398856       4.411578      12.985034       0.127045       1.098824 0.81693229E+01  0.79542226E+02                                 1.673672                            1.608081      -1.012443       2.406374                    0.997934       3.266929       8.716127       0.529948       1.187028      -0.732180       0.026255      -0.023032      -0.015181       0.038083      -0.017662      -0.000739       0.001317      -0.003300       0.011220      -0.019614       0.003569       0.016045              1.688208       1.797559      -0.224310      -0.254167       1.502740       0.113594       1.764324          -0.000126
           40              H       3.251520       4.413865      15.296481       0.102535       1.113068 0.78813058E+01  0.77562498E+02                                 1.805973                            1.661206      -1.232553       2.291075                    0.995067       3.709231      10.609154       0.473994       1.313046      -0.700042       0.030023      -0.027856       0.019783       0.045483      -0.015807      -0.005146       0.000539      -0.008086       0.001345      -0.017341       0.000449       0.016892              1.896761       1.920615      -0.338065       0.444403       1.759792      -0.447450       2.009874           0.000442
           41              H      -0.084555       6.174837      10.829388       0.113020       1.163991 0.83893074E+01  0.83190325E+02                                 1.801733                            1.670300      -1.288456       2.264277                    0.994054       3.640082      10.180246       0.495297       1.247079      -0.714841      -0.027341       0.013030       0.013542       0.033177      -0.009754      -0.002661      -0.001344       0.009784       0.006674      -0.012467       0.002348       0.010119              1.870076       2.318117      -0.086786      -0.395041       1.329675       0.091510       1.962436           0.000015
           42              H      -0.003269       6.180555       8.543520       0.099036       1.078992 0.75504556E+01  0.73754647E+02                                 1.788366                            1.640532      -1.237441       2.286377                    0.995274       3.757503      10.822117       0.469097       1.336680      -0.694654      -0.037005       0.016176      -0.023246       0.046598      -0.015022       0.005404       0.001682       0.012108       0.004333      -0.017945       0.001596       0.016348              1.886487       2.252984      -0.140632       0.505493       1.434107      -0.192820       1.972370           0.000367
           43              H       3.851579       5.081662       8.617932       0.103914       1.016503 0.70832201E+01  0.68406930E+02                                 1.752777                            1.616142      -1.203826       2.310313                    0.995060       3.724661      10.827355       0.458645       1.382801      -0.685641       0.038511      -0.016597      -0.022381       0.047534      -0.014952      -0.003686      -0.002086       0.012254       0.006929      -0.018023       0.002731       0.015291              1.841956       2.236760      -0.136254      -0.472194       1.429421       0.184512       1.859687           0.000060
           44              H       3.759692       5.073658      10.943332       0.112451       1.182327 0.86685976E+01  0.86601340E+02                                 1.814858                            1.694386      -1.292236       2.260928                    0.994148       3.657426      10.241658       0.493655       1.241958      -0.716115       0.028384      -0.012014       0.016842       0.035123      -0.009270       0.002033      -0.000992       0.010859       0.004988      -0.011576       0.001087       0.010489              1.876318       2.219395      -0.052017       0.403237       1.351894      -0.065050       2.057664           0.000157
           45              H       6.226416      11.357127      15.029060       0.156313       1.122483 0.85663155E+01  0.84434657E+02                                 1.712518                            1.659841      -1.097796       2.384651                    0.997203       3.206669       8.618425       0.515239       1.206064      -0.729000       0.001686      -0.000898      -0.032486       0.032542       0.006284      -0.001201       0.000594       0.002138       0.036097      -0.012452       0.000334       0.012118              1.694435       1.472400       0.085024      -0.014167       1.509556       0.019374       2.101349           0.000021
           46              H       8.881038       1.297859      18.572970       0.128690       1.098078 0.82570268E+01  0.81553560E+02                                 1.750016                            1.675344      -0.996237       2.406310                    0.998400       3.449387       9.627625       0.486487       1.274722      -0.710937       0.022762       0.015946       0.024088       0.036778       0.015473       0.005431       0.004598       0.001750       0.047823      -0.023472       0.003478       0.019994              1.784924       1.874146       0.415660       0.150210       1.933122       0.179176       1.547505           0.000089
           47              H       7.281319      -0.021726      19.670559       0.102888       1.046802 0.76893042E+01  0.72879480E+02                                 1.550336                            1.506316      -0.697205       2.539588                    0.999883       3.096005       7.841853       0.583998       1.106563      -0.753976      -0.005633       0.003294       0.038029       0.038584       0.015507      -0.002603       0.003160       0.002089       0.028294      -0.020810       0.009913       0.010897              1.530042       1.319892      -0.007296      -0.051618       1.343179       0.040003       1.927054          -0.000017
           48              H       4.701618       9.924336      18.491581       0.127026       1.060000 0.78782583E+01  0.77103853E+02                                 1.727638                            1.650217      -0.965251       2.424827                    0.998313       3.438411       9.634366       0.482811       1.296233      -0.706137      -0.018406      -0.023083       0.021843       0.036725       0.015166      -0.005623      -0.003580      -0.007714       0.039771      -0.022423       0.004576       0.017847              1.769330       1.799199       0.421255      -0.134710       1.999861      -0.186057       1.508930           0.000026
           49              H       3.103856       8.446949      15.801093       0.119636       1.205875 0.91434883E+01  0.93258886E+02                                 1.922948                            1.801455      -1.029649       2.392769                    0.995632       3.669175      10.635443       0.451192       1.330963      -0.698645      -0.018861      -0.007338      -0.023098       0.030710       0.007012       0.000813      -0.001425       0.003899       0.027707      -0.012020       0.002653       0.009367              2.008494       2.093385       0.366674       0.503989       1.935801       0.416607       1.996296           0.000847
           50              H       3.186691       9.272547      17.121920       0.119374       1.065393 0.84435240E+01  0.85552467E+02                                 1.839181                            1.782098      -1.516923       2.159432                    0.990197       4.042464      12.197496       0.428575       1.410492      -0.679482      -0.017134       0.019498       0.023662       0.035123      -0.000008      -0.008828       0.001952      -0.003098       0.010376      -0.009491      -0.000310       0.009801              1.881656       1.975509      -0.278248      -0.242499       1.999417       0.314220       1.670043           0.000159
           51              H       0.688701       2.784394      16.024331       0.120787       1.184982 0.89943798E+01  0.91376712E+02                                 1.901168                            1.786868      -1.032496       2.391895                    0.995688       3.658006      10.587832       0.452894       1.331205      -0.698499       0.021266       0.007149      -0.025332       0.033838       0.006669      -0.002210       0.001958       0.006254       0.027153      -0.012270       0.002744       0.009526              1.980510       2.160146       0.370345      -0.498808       1.914385      -0.350509       1.866998           0.000485
           52              H       0.482870       2.007966      17.359111       0.099099       1.210359 0.99313809E+01  0.10439411E+03                                 1.969996                            1.906893      -1.525652       2.141596                    0.989995       4.209470      12.776020       0.424390       1.373012      -0.686698       0.013731      -0.020091       0.024449       0.034495       0.003260       0.008293      -0.003369      -0.007249       0.016270      -0.012146       0.002161       0.009985              2.011237       2.060473      -0.248030       0.248588       2.150938      -0.369279       1.822300           0.000234
           53              H       3.391297       4.364695       3.518330       0.117761       1.065451 0.74983989E+01  0.72670556E+02                                 1.739984                            1.611680      -1.109384       2.358808                    0.997026       3.520339       9.897967       0.486515       1.299033      -0.703956       0.032992      -0.033590       0.018066       0.050430      -0.019530      -0.004420       0.001126      -0.009944      -0.007299      -0.019407      -0.002500       0.021907              1.819212       1.867321      -0.322220       0.387631       1.707469      -0.413728       1.882845          -0.000287
           54              H       3.319334       4.451600       1.211533       0.124412       1.099327 0.81985829E+01  0.79842785E+02                                 1.669197                            1.606238      -1.016905       2.403617                    0.997865       3.275334       8.719516       0.532963       1.180082      -0.733767       0.022219      -0.024368      -0.017434       0.037302      -0.015790       0.000143       0.002704      -0.007844       0.008656      -0.017865       0.002697       0.015169              1.682807       1.746857      -0.203450      -0.266657       1.492884       0.131034       1.808680           0.000022
           55              H       0.250379       7.023306       1.358034       0.127044       1.098827 0.81693505E+01  0.79542596E+02                                 1.673678                            1.608086      -1.012444       2.406373                    0.997934       3.266934       8.716158       0.529946       1.187032      -0.732179      -0.026255       0.023032      -0.015181       0.038083      -0.017662       0.000739      -0.001317      -0.003300       0.011221      -0.019614       0.003569       0.016045              1.688214       1.797566      -0.224312       0.254168       1.502746      -0.113595       1.764331          -0.000138
           56              H       0.397715       7.021019       3.669481       0.102535       1.113068 0.78813021E+01  0.77562455E+02                                 1.805973                            1.661206      -1.232554       2.291074                    0.995067       3.709230      10.609152       0.473994       1.313047      -0.700042      -0.030023       0.027856       0.019783       0.045483      -0.015807       0.005146      -0.000539      -0.008086       0.001346      -0.017341       0.000449       0.016892              1.896760       1.920615      -0.338065      -0.444403       1.759792       0.447450       2.009874           0.000441
           57              H       3.733790       5.260047      22.456388       0.113020       1.163990 0.83893009E+01  0.83190268E+02                                 1.801734                            1.670301      -1.288456       2.264277                    0.994054       3.640082      10.180256       0.495295       1.247082      -0.714841       0.027341      -0.013030       0.013542       0.033177      -0.009754       0.002661       0.001344       0.009784       0.006674      -0.012467       0.002348       0.010119              1.870078       2.318119      -0.086786       0.395042       1.329676      -0.091510       1.962438           0.000009
           58              H       3.652504       5.254329      20.170520       0.099035       1.078993 0.75504709E+01  0.73754836E+02                                 1.788368                            1.640534      -1.237441       2.286376                    0.995274       3.757508      10.822136       0.469096       1.336680      -0.694654       0.037005      -0.016176      -0.023246       0.046598      -0.015023      -0.005404      -0.001682       0.012108       0.004333      -0.017945       0.001596       0.016348              1.886489       2.252987      -0.140632      -0.505494       1.434108       0.192821       1.972373           0.000364
           59              H      -0.202344       6.353222      20.244932       0.103914       1.016503 0.70832246E+01  0.68406986E+02                                 1.752778                            1.616143      -1.203826       2.310313                    0.995060       3.724663      10.827363       0.458645       1.382801      -0.685641      -0.038511       0.016597      -0.022381       0.047534      -0.014952       0.003686       0.002086       0.012254       0.006929      -0.018023       0.002731       0.015291              1.841956       2.236761      -0.136254       0.472194       1.429421      -0.184512       1.859688           0.000058
           60              H      -0.110457       6.361226      22.570332       0.112451       1.182327 0.86685951E+01  0.86601330E+02                                 1.814859                            1.694387      -1.292236       2.260928                    0.994148       3.657427      10.241670       0.493654       1.241960      -0.716115      -0.028384       0.012014       0.016842       0.035123      -0.009270      -0.002033       0.000992       0.010859       0.004988      -0.011576       0.001087       0.010489              1.876319       2.219397      -0.052017      -0.403237       1.351895       0.065051       2.057666           0.000151
           61              H       7.293819       0.077757       3.402060       0.156312       1.122504 0.85665398E+01  0.84437591E+02                                 1.712557                            1.659877      -1.097800       2.384649                    0.997203       3.206698       8.618597       0.515226       1.206084      -0.728996      -0.001686       0.000898      -0.032486       0.032542       0.006284       0.001201      -0.000594       0.002138       0.036095      -0.012451       0.000334       0.012118              1.694473       1.472430       0.085028       0.014168       1.509587      -0.019375       2.101401          -0.000004
           62              H       4.639197      10.137025       6.945970       0.128690       1.098081 0.82570453E+01  0.81553770E+02                                 1.750017                            1.675344      -0.996239       2.406309                    0.998400       3.449388       9.627622       0.486488       1.274720      -0.710937      -0.022762      -0.015946       0.024088       0.036778       0.015473      -0.005431      -0.004598       0.001750       0.047823      -0.023472       0.003478       0.019994              1.784925       1.874146       0.415660      -0.150210       1.933123      -0.179176       1.547506           0.000096
           63              H       7.525181       0.021726       8.043559       0.102888       1.046793 0.76892116E+01  0.72878297E+02                                 1.550318                            1.506299      -0.697205       2.539588                    0.999883       3.095995       7.841781       0.584007       1.106552      -0.753979       0.005633      -0.003294       0.038028       0.038584       0.015507       0.002603      -0.003160       0.002089       0.028295      -0.020810       0.009913       0.010897              1.530024       1.319878      -0.007295       0.051617       1.343166      -0.040002       1.927029           0.000014
           64              H       8.818617       1.510548       6.864581       0.127026       1.060002 0.78782728E+01  0.77104018E+02                                 1.727639                            1.650217      -0.965251       2.424826                    0.998313       3.438412       9.634365       0.482811       1.296231      -0.706138       0.018406       0.023083       0.021842       0.036725       0.015166       0.005623       0.003580      -0.007714       0.039770      -0.022423       0.004576       0.017846              1.769330       1.799199       0.421256       0.134710       1.999861       0.186057       1.508931           0.000032
           65              H       0.545379       2.987935       4.174093       0.119636       1.205873 0.91434709E+01  0.93258674E+02                                 1.922947                            1.801454      -1.029649       2.392769                    0.995632       3.669173      10.635439       0.451192       1.330964      -0.698645       0.018861       0.007338      -0.023098       0.030710       0.007012      -0.000813       0.001425       0.003899       0.027707      -0.012020       0.002653       0.009367              2.008493       2.093384       0.366674      -0.503988       1.935800      -0.416607       1.996294           0.000844
           66              H       0.462544       2.162337       5.494920       0.119374       1.065393 0.84435210E+01  0.85552426E+02                                 1.839180                            1.782098      -1.516923       2.159432                    0.990197       4.042463      12.197491       0.428575       1.410492      -0.679482       0.017134      -0.019498       0.023662       0.035123      -0.000008       0.008828      -0.001952      -0.003098       0.010376      -0.009491      -0.000310       0.009801              1.881656       1.975508      -0.278248       0.242499       1.999416      -0.314219       1.670043           0.000160
           67              H       2.960534       8.650490       4.397331       0.120787       1.184981 0.89943670E+01  0.91376558E+02                                 1.901167                            1.786867      -1.032496       2.391895                    0.995688       3.658005      10.587831       0.452894       1.331206      -0.698498      -0.021266      -0.007149      -0.025332       0.033838       0.006669       0.002210      -0.001958       0.006254       0.027153      -0.012270       0.002744       0.009526              1.980509       2.160145       0.370345       0.498808       1.914384       0.350509       1.866997           0.000483
           68              H       3.166365       9.426918       5.732111       0.099098       1.210359 0.99313813E+01  0.10439411E+03                                 1.969995                            1.906893      -1.525651       2.141596                    0.989995       4.209470      12.776018       0.424390       1.373012      -0.686698      -0.013731       0.020091       0.024449       0.034495       0.003260      -0.008293       0.003369      -0.007249       0.016270      -0.012146       0.002161       0.009985              2.011237       2.060473      -0.248030      -0.248588       2.150938       0.369279       1.822300           0.000236
           69              C       7.715971       4.915857       8.542357       0.082480      28.121951 0.36894298E+03  0.83308898E+04                                 8.137080                            6.486115       0.139337       2.057416                    0.999455      26.439470      74.660068       0.634355       0.427604      -1.056442      -0.030726       0.037312      -0.024409       0.054149       0.005771       0.006966      -0.004377      -0.012635      -0.107145      -0.037158       0.010702       0.026456              9.277584       8.381999      -2.238405      -0.479601       6.333718       1.132406      13.117035          -0.000102
           70              C       7.659584       4.969601       9.923644      -0.190732      33.026355 0.43937365E+03  0.10351797E+05                                 8.922058                            6.985623       0.118408       2.006493                    0.999582      29.771879      85.540373       0.624190       0.416493      -1.064690      -0.007215       0.006482      -0.000318       0.009704      -0.001629       0.009259      -0.021852      -0.015207      -0.085679      -0.038185       0.007181       0.031004             10.285192       8.774009      -2.126826      -1.321141       6.071784       1.499684      16.009781          -0.001333
           71              C       6.745060       5.772329      10.611963       0.092516      36.820695 0.40772467E+03  0.93589639E+04                                 9.623649                            6.722794       0.034961       2.023968                    0.999288      26.063832      72.156625       0.641921       0.415685      -1.073095       0.002813      -0.006391      -0.008966       0.011364       0.002564      -0.006258      -0.003582       0.027101       0.004336      -0.015106      -0.000968       0.016074             12.364769       9.197047      -2.449255       0.253979       6.245170       0.310134      21.652089          -0.006689
           72              C       5.840314       6.514453       9.847604      -0.190003      33.673217 0.44812520E+03  0.10610122E+05                                 9.067843                            7.075646       0.114174       2.006095                    0.999498      29.826465      85.907207       0.617477       0.418952      -1.063129       0.000796      -0.004675      -0.012306       0.013188      -0.007044      -0.009528       0.011729      -0.024720      -0.071845      -0.028845      -0.000967       0.029812             10.510948       8.939280      -1.983335       0.994889       5.999081      -1.151174      16.594483          -0.005062
           73              C       5.917906       6.491584       8.449108       0.090076      26.893800 0.34284852E+03  0.76270630E+04                                 7.927352                            6.263868       0.086519       2.043972                    0.999505      26.279813      74.486425       0.641559       0.429155      -1.051878       0.028063      -0.025888       0.000899       0.038191       0.021108       0.006866      -0.004952      -0.009041      -0.127875      -0.044252       0.001350       0.042902              9.066012       8.113236      -2.161385      -0.007987       6.176585      -0.746399      12.908214           0.002669
           74              C       6.789703       5.858091      12.099986       0.100214      37.834081 0.39658630E+03  0.90418464E+04                                 9.782291                            6.621146      -0.014895       2.007911                    0.999203      25.931525      71.583148       0.648077       0.414534      -1.073676      -0.000051       0.004180       0.009386       0.010274      -0.012771      -0.005792      -0.001380      -0.019859       0.014630      -0.019976       0.006025       0.013950             12.732907      11.410497      -1.410662       0.497432       4.950523       0.115209      21.837700          -0.001457
           75              C       7.878521       5.497892      12.852951      -0.192484      36.401491 0.43417589E+03  0.10216432E+05                                 9.548361                            6.956927       0.116701       2.008189                    0.999638      29.771509      85.964958       0.622690       0.418023      -1.061894      -0.014095      -0.008934       0.009567       0.019236      -0.002976      -0.019086       0.012914      -0.034693      -0.074773      -0.037837       0.003655       0.034182             11.484304      11.671594      -1.189556       1.348572       4.780150      -0.493739      18.001167          -0.005534
           76              C       7.827275       5.479596      14.224007       0.106940      28.950241 0.33723945E+03  0.74632390E+04                                 8.322610                            6.205062       0.086715       2.047305                    0.999538      25.901961      72.962986       0.646446       0.428139      -1.053653      -0.048110       0.004733       0.011373       0.049663       0.005457       0.006110       0.003921      -0.073524      -0.121837      -0.042136      -0.015529       0.057665              9.886790      10.640232      -1.207460       0.088827       4.518337      -0.339860      14.501799           0.005974
           77              C       5.519508       6.137102      14.188893       0.100968      29.499317 0.35978183E+03  0.80882311E+04                                 8.449538                            6.427498       0.106585       2.051258                    0.999499      26.284461      74.512446       0.632726       0.430602      -1.052628       0.047164      -0.008929       0.028029       0.055586       0.002800       0.000555      -0.001371      -0.048268      -0.101574      -0.033897      -0.007352       0.041248              9.917963      10.911710      -1.274178      -0.527539       4.677151       0.247299      14.165030           0.005231
           78              C       5.589894       6.151968      12.797606      -0.196716      37.232963 0.46588381E+03  0.11148395E+05                                 9.707026                            7.211809       0.083250       1.990353                    0.999533      30.357592      88.163622       0.611405       0.418641      -1.062362       0.017918       0.003495       0.003635       0.018614      -0.012056       0.025632      -0.009542      -0.022918      -0.064987      -0.038877       0.003847       0.035030             11.573716      11.783506      -1.094900      -1.640949       4.868523       0.468967      18.069120          -0.004245
           79              C       3.295555       0.915934       6.611112       0.299902      30.094443 0.37999419E+03  0.86649664E+04                                 8.725914                            6.740538      -0.234714       1.937709                    0.999236      25.606006      73.239799       0.599063       0.448377      -1.041458       0.014531       0.029300       0.031686       0.045537       0.041842       0.006095       0.004447      -0.005023      -0.012891      -0.039824      -0.005354       0.045178             10.366461      10.501820       6.501368       0.286228      13.103134       0.598402       7.494429           0.000109
           80              C       2.391151       0.075470       7.295710      -0.374893      40.209641 0.52395192E+03  0.12932128E+05                                10.129771                            7.610425      -0.124249       1.903958                    0.999373      32.983083      97.789093       0.598646       0.414532      -1.063293       0.000659       0.004048       0.027668       0.027970      -0.020808      -0.007061      -0.002142      -0.017570       0.151931      -0.048413      -0.002818       0.051231             12.055003      12.640641       7.809815       0.153691      14.821727       0.367900       8.702642           0.000156
           81              C       0.280310      10.697334       6.581115       0.305446      29.752582 0.35747505E+03  0.80417638E+04                                 8.656334                            6.542395      -0.237462       1.940292                    0.999321      25.380425      72.511495       0.606375       0.449013      -1.039296      -0.016043      -0.021897       0.029569       0.040140       0.033103      -0.010782      -0.002854       0.003727       0.004911      -0.034787      -0.000442       0.035229             10.404842      10.689100       6.823136       0.076403      13.357622       0.071456       7.167805           0.000082
           82              C       0.291767      10.674464       5.161690      -0.297385      33.492869 0.54575470E+03  0.13607446E+05                                 9.043607                            7.831924      -0.091622       1.919972                    0.998728      32.570988      97.038844       0.582849       0.421474      -1.058951       0.012157       0.023842      -0.028580       0.039154       0.044721       0.021666       0.010856       0.000082       0.028757      -0.050586      -0.001853       0.052440              9.605395      10.077347       4.461806      -0.850582      10.814502      -0.787890       7.924335          -0.000003
           83              C       2.515095       0.061748       4.510578      -0.035570      28.351400 0.40152673E+03  0.92646947E+04                                 8.068676                            6.713185       0.158122       2.028842                    0.999803      28.429103      81.270018       0.630689       0.420895      -1.060149       0.000507       0.000651       0.036765       0.036774       0.007151      -0.004271       0.001653       0.009717       0.064780      -0.019735      -0.002514       0.022249              8.600496       8.807975       3.774742      -0.152590       9.461920       0.354439       7.531593           0.000234
           84              C       3.321435       0.922795       5.214012      -0.271233      32.073401 0.50821423E+03  0.12471808E+05                                 8.814662                            7.585287      -0.146025       1.913457                    0.998589      31.877874      94.820728       0.587889       0.424550      -1.054982      -0.025153      -0.014159      -0.033721       0.044388       0.032825      -0.026629      -0.011366      -0.012274      -0.010731      -0.038387      -0.010096       0.048483              9.380864       9.057173       4.180248       0.808050      11.173929       1.096064       7.911490          -0.000113
           85              C       4.865534       2.640315       6.787843      -0.189165      28.457663 0.39368523E+03  0.91280343E+04                                 8.278494                            6.648838      -0.329829       1.889410                    0.997274      29.689852      87.846143       0.627342       0.421089      -1.049697      -0.064097      -0.068609       0.053585       0.108106       0.046280      -0.019079       0.007340       0.050210       0.051128      -0.064399       0.014956       0.049443              9.621900       9.061878       1.452058       0.578003      13.579702      -0.594540       6.224121           0.001432
           86              C       4.270052       3.774655       6.115569       0.631997      21.272358 0.23348125E+03  0.47886993E+04                                 7.232503                            5.528625      -0.097351       2.034844                    0.999703      22.144798      63.250298       0.608313       0.490923      -1.002172      -0.025060       0.030048      -0.033272       0.051361       0.010864       0.019042       0.066250      -0.044167       0.113570      -0.049714      -0.042808       0.092522              8.453787      10.103197      -0.296112      -0.831888       9.598232      -2.534064       5.659933           0.020443
           87              C       8.568712       8.953514       6.601113      -0.173403      28.979327 0.39202617E+03  0.90710717E+04                                 8.351855                            6.607438      -0.302292       1.897504                    0.997246      29.590575      87.183432       0.633841       0.417621      -1.052902       0.068700       0.059771       0.066725       0.112892       0.037060       0.027017      -0.027790       0.033913       0.026307      -0.064884       0.024482       0.040403              9.868225       9.112893       1.527278      -0.347716      14.660107       0.442982       5.831676           0.001768
           88              C      -0.678918       7.737986       5.991161       0.630984      21.855098 0.23810269E+03  0.48941716E+04                                 7.324564                            5.556131      -0.058405       2.046442                    0.999578      22.077365      62.569472       0.612885       0.486197      -1.007329       0.017724      -0.049599      -0.021329       0.056825       0.023796      -0.038709      -0.045274      -0.017052       0.160621      -0.052871      -0.038684       0.091555              8.617008       9.309942      -0.394385       1.533750      10.928351       2.333889       5.612731           0.020251
           89              C       5.804264       6.519027      20.169357       0.082480      28.121963 0.36894313E+03  0.83308937E+04                                 8.137080                            6.486114       0.139342       2.057417                    0.999455      26.439483      74.660101       0.634356       0.427603      -1.056442       0.030726      -0.037313      -0.024409       0.054149       0.005771      -0.006966       0.004377      -0.012635      -0.107145      -0.037158       0.010702       0.026456              9.277584       8.382000      -2.238406       0.479601       6.333718      -1.132405      13.117033          -0.000111
           90              C       5.860651       6.465283      21.550644      -0.190732      33.026362 0.43937373E+03  0.10351800E+05                                 8.922059                            6.985624       0.118408       2.006493                    0.999582      29.771884      85.540411       0.624190       0.416493      -1.064690       0.007215      -0.006482      -0.000318       0.009704      -0.001629      -0.009259       0.021852      -0.015207      -0.085678      -0.038185       0.007181       0.031004             10.285193       8.774013      -2.126828       1.321139       6.071786      -1.499682      16.009780          -0.001360
           91              C       6.775175       5.662555      22.238963       0.092516      36.820708 0.40772485E+03  0.93589689E+04                                 9.623651                            6.722795       0.034961       2.023967                    0.999288      26.063839      72.156648       0.641921       0.415685      -1.073095      -0.002813       0.006391      -0.008966       0.011364       0.002564       0.006258       0.003582       0.027101       0.004335      -0.015106      -0.000969       0.016074             12.364768       9.197051      -2.449258      -0.253978       6.245171      -0.310134      21.652081          -0.006705
           92              C       7.679921       4.920431      21.474604      -0.190003      33.673217 0.44812518E+03  0.10610122E+05                                 9.067842                            7.075645       0.114176       2.006096                    0.999498      29.826468      85.907218       0.617477       0.418952      -1.063129      -0.000796       0.004675      -0.012306       0.013188      -0.007044       0.009528      -0.011730      -0.024720      -0.071844      -0.028845      -0.000967       0.029812             10.510945       8.939281      -1.983336      -0.994887       5.999081       1.151173      16.594474          -0.005091
           93              C       7.602329       4.943300      20.076108       0.090077      26.893813 0.34284873E+03  0.76270686E+04                                 7.927352                            6.263868       0.086523       2.043973                    0.999505      26.279827      74.486464       0.641560       0.429155      -1.051878      -0.028064       0.025889       0.000898       0.038192       0.021108      -0.006866       0.004952      -0.009041      -0.127875      -0.044252       0.001351       0.042902              9.066012       8.113238      -2.161386       0.007987       6.176586       0.746399      12.908212           0.002662
           94              C       6.730532       5.576793       0.472986       0.100214      37.834094 0.39658650E+03  0.90418519E+04                                 9.782290                            6.621146      -0.014892       2.007912                    0.999203      25.931535      71.583169       0.648078       0.414534      -1.073676       0.000051      -0.004179       0.009386       0.010274      -0.012771       0.005792       0.001380      -0.019858       0.014631      -0.019976       0.006026       0.013950             12.732903      11.410501      -1.410663      -0.497432       4.950522      -0.115209      21.837686          -0.001473
           95              C       5.641714       5.936992       1.225951      -0.192484      36.401513 0.43417621E+03  0.10216442E+05                                 9.548366                            6.956931       0.116701       2.008189                    0.999638      29.771520      85.965015       0.622690       0.418023      -1.061894       0.014095       0.008934       0.009567       0.019236      -0.002976       0.019086      -0.012914      -0.034693      -0.074773      -0.037837       0.003655       0.034182             11.484309      11.671603      -1.189557      -1.348572       4.780152       0.493739      18.001171          -0.005554
           96              C       5.692960       5.955288       2.597007       0.106939      28.950246 0.33723953E+03  0.74632414E+04                                 8.322610                            6.205063       0.086715       2.047305                    0.999538      25.901964      72.962997       0.646446       0.428139      -1.053653       0.048110      -0.004733       0.011373       0.049662       0.005457      -0.006110      -0.003921      -0.073523      -0.121837      -0.042136      -0.015529       0.057665              9.886790      10.640234      -1.207460      -0.088826       4.518338       0.339860      14.501798           0.005968
           97              C       8.000727       5.297782       2.561893       0.100968      29.499324 0.35978195E+03  0.80882345E+04                                 8.449539                            6.427499       0.106584       2.051257                    0.999499      26.284465      74.512460       0.632726       0.430602      -1.052628      -0.047165       0.008929       0.028029       0.055586       0.002800      -0.000555       0.001371      -0.048267      -0.101573      -0.033897      -0.007351       0.041248              9.917963      10.911711      -1.274178       0.527538       4.677151      -0.247300      14.165028           0.005226
           98              C       7.930341       5.282916       1.170606      -0.196716      37.232977 0.46588401E+03  0.11148402E+05                                 9.707030                            7.211811       0.083251       1.990353                    0.999533      30.357598      88.163661       0.611405       0.418641      -1.062362      -0.017918      -0.003496       0.003636       0.018614      -0.012056      -0.025632       0.009542      -0.022917      -0.064987      -0.038877       0.003847       0.035030             11.573720      11.783514      -1.094901       1.640949       4.868524      -0.468967      18.069121          -0.004264
           99              C       0.353680      10.518950      18.238112       0.299902      30.094455 0.37999432E+03  0.86649702E+04                                 8.725916                            6.740539      -0.234714       1.937709                    0.999236      25.606016      73.239841       0.599063       0.448377      -1.041458      -0.014531      -0.029299       0.031686       0.045537       0.041842      -0.006095      -0.004447      -0.005023      -0.012890      -0.039825      -0.005354       0.045178             10.366466      10.501825       6.501374      -0.286221      13.103141      -0.598393       7.494431           0.000105
          100              C       1.258084      11.359414      18.922710      -0.374893      40.209616 0.52395123E+03  0.12932112E+05                                10.129773                            7.610422      -0.124249       1.903959                    0.999373      32.983086      97.789220       0.598645       0.414532      -1.063293      -0.000659      -0.004048       0.027668       0.027971      -0.020808       0.007061       0.002142      -0.017570       0.151930      -0.048412      -0.002818       0.051230             12.055007      12.640637       7.809814      -0.153690      14.821724      -0.367900       8.702660           0.000116
          101              C       3.368925       0.737550      18.208115       0.305446      29.752595 0.35747516E+03  0.80417672E+04                                 8.656337                            6.542396      -0.237462       1.940292                    0.999321      25.380434      72.511535       0.606375       0.449013      -1.039296       0.016043       0.021897       0.029569       0.040140       0.033103       0.010782       0.002854       0.003727       0.004912      -0.034787      -0.000442       0.035229             10.404848      10.689105       6.823142      -0.076411      13.357631      -0.071466       7.167810           0.000077
          102              C       3.357468       0.760420      16.788690      -0.297385      33.492880 0.54575484E+03  0.13607450E+05                                 9.043606                            7.831924      -0.091623       1.919972                    0.998728      32.570999      97.038864       0.582849       0.421474      -1.058951      -0.012157      -0.023842      -0.028580       0.039154       0.044721      -0.021666      -0.010856       0.000082       0.028757      -0.050587      -0.001853       0.052440              9.605394      10.077344       4.461804       0.850576      10.814503       0.787884       7.924335           0.000000
          103              C       1.134140      11.373136      16.137578      -0.035571      28.351447 0.40152763E+03  0.92647191E+04                                 8.068684                            6.713193       0.158121       2.028841                    0.999803      28.429116      81.270025       0.630689       0.420895      -1.060149      -0.000507      -0.000651       0.036765       0.036774       0.007151       0.004271      -0.001653       0.009717       0.064782      -0.019736      -0.002515       0.022250              8.600504       8.807988       3.774749       0.152589       9.461938      -0.354439       7.531587           0.000252
          104              C       0.327800      10.512089      16.841012      -0.271233      32.073414 0.50821445E+03  0.12471815E+05                                 8.814663                            7.585288      -0.146027       1.913457                    0.998589      31.877888      94.820770       0.587889       0.424550      -1.054983       0.025153       0.014159      -0.033721       0.044388       0.032826       0.026629       0.011366      -0.012274      -0.010731      -0.038387      -0.010096       0.048483              9.380865       9.057174       4.180248      -0.808044      11.173931      -1.096057       7.911489          -0.000111
          105              C       8.654701       8.794569      18.414843      -0.189165      28.457653 0.39368498E+03  0.91280271E+04                                 8.278491                            6.648835      -0.329828       1.889410                    0.997274      29.689846      87.846119       0.627342       0.421089      -1.049697       0.064097       0.068609       0.053585       0.108106       0.046280       0.019079      -0.007340       0.050210       0.051129      -0.064400       0.014956       0.049444              9.621899       9.061876       1.452060      -0.578001      13.579702       0.594543       6.224118           0.001426
          106              C      -0.620817       7.660229      17.742569       0.631996      21.272384 0.23348156E+03  0.47887071E+04                                 7.232508                            5.528628      -0.097350       2.034844                    0.999703      22.144818      63.250367       0.608313       0.490923      -1.002172       0.025060      -0.030048      -0.033272       0.051361       0.010864      -0.019042      -0.066250      -0.044167       0.113570      -0.049715      -0.042808       0.092523              8.453794      10.103204      -0.296112       0.831889       9.598242       2.534067       5.659937           0.020442
          107              C       4.951523       2.481370      18.228113      -0.173403      28.979318 0.39202594E+03  0.90710648E+04                                 8.351853                            6.607436      -0.302291       1.897505                    0.997246      29.590570      87.183410       0.633841       0.417621      -1.052902      -0.068700      -0.059771       0.066726       0.112892       0.037060      -0.027017       0.027790       0.033913       0.026308      -0.064885       0.024482       0.040403              9.868224       9.112891       1.527280       0.347714      14.660107      -0.442985       5.831674           0.001762
          108              C       4.328153       3.696898      17.618161       0.630984      21.855120 0.23810292E+03  0.48941779E+04                                 7.324569                            5.556134      -0.058405       2.046442                    0.999578      22.077381      62.569535       0.612885       0.486197      -1.007329      -0.017725       0.049598      -0.021329       0.056825       0.023796       0.038709       0.045275      -0.017052       0.160621      -0.052871      -0.038684       0.091556              8.617015       9.309949      -0.394385      -1.533752      10.928362      -2.333892       5.612735           0.020249
          109              C       0.868764       6.519027      14.711643       0.082480      28.121973 0.36894351E+03  0.83309043E+04                                 8.137083                            6.486119       0.139340       2.057417                    0.999455      26.439482      74.660101       0.634355       0.427603      -1.056442       0.030726      -0.037313       0.024409       0.054149       0.005771       0.006966      -0.004377      -0.012635      -0.107145      -0.037158       0.010702       0.026456              9.277587       8.382004      -2.238406      -0.479601       6.333721       1.132406      13.117036          -0.000103
          110              C       0.925151       6.465283      13.330355      -0.190732      33.026333 0.43937349E+03  0.10351792E+05                                 8.922054                            6.985622       0.118407       2.006493                    0.999582      29.771874      85.540356       0.624190       0.416493      -1.064690       0.007215      -0.006482       0.000318       0.009704      -0.001629       0.009259      -0.021852      -0.015207      -0.085679      -0.038185       0.007181       0.031004             10.285186       8.774011      -2.126828      -1.321143       6.071784       1.499685      16.009763          -0.001335
          111              C       1.839675       5.662555      12.642037       0.092516      36.820689 0.40772462E+03  0.93589628E+04                                 9.623650                            6.722795       0.034958       2.023967                    0.999288      26.063834      72.156643       0.641921       0.415685      -1.073095      -0.002813       0.006391       0.008966       0.011364       0.002564      -0.006258      -0.003582       0.027101       0.004334      -0.015105      -0.000969       0.016074             12.364768       9.197050      -2.449257       0.253980       6.245171       0.310133      21.652082          -0.006688
          112              C       2.744421       4.920431      13.406396      -0.190003      33.673217 0.44812516E+03  0.10610121E+05                                 9.067843                            7.075646       0.114174       2.006095                    0.999498      29.826463      85.907197       0.617477       0.418952      -1.063129      -0.000796       0.004675       0.012306       0.013188      -0.007044      -0.009528       0.011729      -0.024720      -0.071844      -0.028845      -0.000967       0.029812             10.510948       8.939280      -1.983335       0.994890       5.999081      -1.151175      16.594482          -0.005065
          113              C       2.666829       4.943300      14.804892       0.090077      26.893809 0.34284869E+03  0.76270672E+04                                 7.927352                            6.263869       0.086522       2.043972                    0.999505      26.279819      74.486436       0.641559       0.429155      -1.051878      -0.028064       0.025889      -0.000898       0.038191       0.021108       0.006866      -0.004952      -0.009041      -0.127875      -0.044252       0.001350       0.042902              9.066012       8.113237      -2.161385      -0.007988       6.176585      -0.746398      12.908214           0.002668
          114              C       1.795032       5.576793      11.154014       0.100214      37.834080 0.39658638E+03  0.90418483E+04                                 9.782288                            6.621145      -0.014893       2.007912                    0.999203      25.931530      71.583148       0.648078       0.414533      -1.073676       0.000051      -0.004179      -0.009386       0.010274      -0.012771      -0.005792      -0.001380      -0.019858       0.014632      -0.019976       0.006026       0.013950             12.732902      11.410495      -1.410662       0.497431       4.950522       0.115210      21.837689          -0.001457
          115              C       0.706214       5.936992      10.401049      -0.192484      36.401495 0.43417601E+03  0.10216435E+05                                 9.548362                            6.956928       0.116701       2.008188                    0.999638      29.771513      85.964970       0.622690       0.418023      -1.061894       0.014095       0.008934      -0.009567       0.019236      -0.002976      -0.019086       0.012914      -0.034693      -0.074773      -0.037837       0.003655       0.034182             11.484304      11.671595      -1.189556       1.348572       4.780151      -0.493739      18.001166          -0.005531
          116              C       0.757460       5.955288       9.029993       0.106939      28.950190 0.33723880E+03  0.74632206E+04                                 8.322599                            6.205055       0.086715       2.047306                    0.999538      25.901931      72.962868       0.646446       0.428139      -1.053653       0.048110      -0.004733      -0.011373       0.049662       0.005457       0.006110       0.003921      -0.073524      -0.121836      -0.042136      -0.015529       0.057665              9.886776      10.640218      -1.207458       0.088827       4.518332      -0.339859      14.501777           0.005977
          117              C       3.065227       5.297782       9.065107       0.100968      29.499273 0.35978121E+03  0.80882134E+04                                 8.449530                            6.427492       0.106583       2.051258                    0.999499      26.284434      74.512348       0.632727       0.430602      -1.052628      -0.047164       0.008929      -0.028029       0.055586       0.002800       0.000555      -0.001371      -0.048267      -0.101572      -0.033896      -0.007352       0.041248              9.917953      10.911698      -1.274176      -0.527539       4.677146       0.247299      14.165013           0.005234
          118              C       2.994841       5.282916      10.456394      -0.196716      37.232966 0.46588388E+03  0.11148397E+05                                 9.707027                            7.211810       0.083250       1.990353                    0.999533      30.357594      88.163629       0.611405       0.418641      -1.062362      -0.017918      -0.003495      -0.003636       0.018614      -0.012056       0.025632      -0.009542      -0.022917      -0.064987      -0.038877       0.003847       0.035030             11.573717      11.783507      -1.094900      -1.640950       4.868523       0.468967      18.069121          -0.004242
          119              C       5.289180      10.518950      16.642888       0.299902      30.094457 0.37999440E+03  0.86649722E+04                                 8.725915                            6.740539      -0.234714       1.937708                    0.999236      25.606014      73.239822       0.599063       0.448377      -1.041458      -0.014531      -0.029299      -0.031686       0.045537       0.041842       0.006095       0.004447      -0.005023      -0.012891      -0.039825      -0.005354       0.045178             10.366463      10.501822       6.501371       0.286228      13.103139       0.598402       7.494429           0.000107
          120              C       6.193584      11.359414      15.958290      -0.374893      40.209634 0.52395176E+03  0.12932123E+05                                10.129770                            7.610424      -0.124249       1.903959                    0.999373      32.983077      97.789064       0.598646       0.414532      -1.063294      -0.000659      -0.004048      -0.027668       0.027971      -0.020808      -0.007061      -0.002142      -0.017570       0.151932      -0.048413      -0.002818       0.051231             12.055002      12.640640       7.809814       0.153691      14.821727       0.367899       8.702640           0.000149
          121              C       8.304425       0.737550      16.672885       0.305446      29.752593 0.35747518E+03  0.80417676E+04                                 8.656336                            6.542396      -0.237462       1.940292                    0.999321      25.380431      72.511516       0.606375       0.449013      -1.039296       0.016043       0.021897      -0.029569       0.040140       0.033103      -0.010782      -0.002854       0.003727       0.004911      -0.034787      -0.000442       0.035229             10.404845      10.689103       6.823138       0.076402      13.357627       0.071456       7.167806           0.000080
          122              C       8.292968       0.760420      18.092310      -0.297385      33.492876 0.54575483E+03  0.13607450E+05                                 9.043607                            7.831924      -0.091621       1.919972                    0.998728      32.570994      97.038855       0.582849       0.421474      -1.058951      -0.012157      -0.023842       0.028580       0.039154       0.044721       0.021666       0.010857       0.000081       0.028757      -0.050587      -0.001853       0.052440              9.605395      10.077347       4.461806      -0.850581      10.814504      -0.787889       7.924334          -0.000006
          123              C       6.069640      11.373136      18.743422      -0.035570      28.351395 0.40152664E+03  0.92646918E+04                                 8.068675                            6.713184       0.158123       2.028842                    0.999803      28.429096      81.269983       0.630689       0.420895      -1.060149      -0.000507      -0.000651      -0.036765       0.036774       0.007151      -0.004271       0.001653       0.009717       0.064781      -0.019735      -0.002514       0.022250              8.600495       8.807974       3.774742      -0.152590       9.461921       0.354439       7.531590           0.000229
          124              C       5.263300      10.512089      18.039988      -0.271234      32.073411 0.50821445E+03  0.12471815E+05                                 8.814663                            7.585288      -0.146026       1.913457                    0.998589      31.877883      94.820753       0.587889       0.424550      -1.054983       0.025153       0.014159       0.033721       0.044388       0.032826      -0.026629      -0.011366      -0.012274      -0.010731      -0.038387      -0.010096       0.048483              9.380865       9.057174       4.180249       0.808049      11.173932       1.096063       7.911490          -0.000116
          125              C       3.719201       8.794569      16.466157      -0.189164      28.457656 0.39368506E+03  0.91280293E+04                                 8.278491                            6.648835      -0.329828       1.889410                    0.997274      29.689848      87.846122       0.627342       0.421089      -1.049697       0.064097       0.068609      -0.053585       0.108106       0.046280      -0.019079       0.007340       0.050210       0.051129      -0.064400       0.014956       0.049443              9.621897       9.061875       1.452056       0.578003      13.579697      -0.594540       6.224119           0.001430
          126              C       4.314683       7.660229      17.138431       0.631995      21.272392 0.23348167E+03  0.47887099E+04                                 7.232509                            5.528629      -0.097350       2.034844                    0.999703      22.144825      63.250389       0.608313       0.490923      -1.002172       0.025061      -0.030048       0.033272       0.051361       0.010864       0.019042       0.066250      -0.044167       0.113571      -0.049714      -0.042808       0.092522              8.453795      10.103206      -0.296113      -0.831888       9.598242      -2.534067       5.659938           0.020442
          127              C       0.016023       2.481370      16.652887      -0.173402      28.979316 0.39202595E+03  0.90710651E+04                                 8.351851                            6.607435      -0.302291       1.897505                    0.997246      29.590569      87.183398       0.633841       0.417621      -1.052902      -0.068701      -0.059772      -0.066726       0.112892       0.037060       0.027017      -0.027791       0.033913       0.026307      -0.064885       0.024482       0.040403              9.868221       9.112888       1.527276      -0.347716      14.660100       0.442982       5.831674           0.001766
          128              C       9.263653       3.696898      17.262839       0.630983      21.855129 0.23810305E+03  0.48941811E+04                                 7.324571                            5.556135      -0.058406       2.046441                    0.999578      22.077389      62.569562       0.612885       0.486197      -1.007329      -0.017725       0.049598       0.021329       0.056825       0.023797      -0.038709      -0.045275      -0.017052       0.160621      -0.052872      -0.038684       0.091556              8.617017       9.309951      -0.394386       1.533751      10.928363       2.333891       5.612736           0.020250
          129              C       2.780471       4.915857       3.084643       0.082480      28.121932 0.36894285E+03  0.83308851E+04                                 8.137074                            6.486111       0.139342       2.057418                    0.999455      26.439457      74.659997       0.634356       0.427603      -1.056442      -0.030726       0.037313       0.024409       0.054149       0.005771      -0.006966       0.004377      -0.012635      -0.107144      -0.037157       0.010702       0.026455              9.277575       8.381994      -2.238403       0.479599       6.333714      -1.132404      13.117017          -0.000108
          130              C       2.724084       4.969601       1.703355      -0.190732      33.026353 0.43937381E+03  0.10351802E+05                                 8.922058                            6.985625       0.118407       2.006493                    0.999582      29.771888      85.540422       0.624190       0.416493      -1.064690      -0.007215       0.006482       0.000318       0.009704      -0.001629      -0.009259       0.021852      -0.015207      -0.085678      -0.038185       0.007181       0.031004             10.285190       8.774017      -2.126831       1.321140       6.071787      -1.499683      16.009764          -0.001356
          131              C       1.809560       5.772329       1.015037       0.092516      36.820694 0.40772475E+03  0.93589657E+04                                 9.623646                            6.722793       0.034964       2.023968                    0.999288      26.063841      72.156642       0.641921       0.415684      -1.073095       0.002813      -0.006390       0.008966       0.011364       0.002563       0.006258       0.003582       0.027102       0.004337      -0.015106      -0.000968       0.016074             12.364759       9.197050      -2.449259      -0.253980       6.245170      -0.310132      21.652057          -0.006704
          132              C       0.904814       6.514453       1.779396      -0.190003      33.673228 0.44812534E+03  0.10610127E+05                                 9.067845                            7.075647       0.114175       2.006095                    0.999498      29.826472      85.907240       0.617477       0.418952      -1.063129       0.000796      -0.004675       0.012306       0.013188      -0.007044       0.009528      -0.011730      -0.024720      -0.071844      -0.028845      -0.000967       0.029812             10.510949       8.939285      -1.983337      -0.994888       5.999083       1.151174      16.594478          -0.005088
          133              C       0.982406       6.491584       3.177892       0.090077      26.893776 0.34284818E+03  0.76270527E+04                                 7.927344                            6.263862       0.086524       2.043974                    0.999505      26.279797      74.486343       0.641560       0.429155      -1.051878       0.028064      -0.025889      -0.000899       0.038191       0.021108      -0.006866       0.004952      -0.009041      -0.127874      -0.044252       0.001350       0.042901              9.066001       8.113228      -2.161383       0.007988       6.176579       0.746397      12.908196           0.002665
          134              C       1.854203       5.858091      22.781014       0.100213      37.834092 0.39658651E+03  0.90418523E+04                                 9.782292                            6.621147      -0.014894       2.007912                    0.999203      25.931534      71.583175       0.648077       0.414534      -1.073676      -0.000051       0.004180      -0.009386       0.010274      -0.012771       0.005792       0.001380      -0.019858       0.014630      -0.019976       0.006025       0.013951             12.732904      11.410502      -1.410663      -0.497431       4.950523      -0.115210      21.837687          -0.001473
          135              C       2.943021       5.497892      22.028049      -0.192483      36.401497 0.43417602E+03  0.10216436E+05                                 9.548363                            6.956929       0.116700       2.008188                    0.999638      29.771512      85.964984       0.622690       0.418023      -1.061894      -0.014095      -0.008934      -0.009566       0.019235      -0.002976       0.019086      -0.012914      -0.034693      -0.074772      -0.037837       0.003655       0.034182             11.484304      11.671599      -1.189556      -1.348572       4.780151       0.493739      18.001163          -0.005556
          136              C       2.891775       5.479596      20.656993       0.106940      28.950263 0.33723979E+03  0.74632484E+04                                 8.322612                            6.205064       0.086716       2.047306                    0.999538      25.901976      72.963031       0.646446       0.428139      -1.053653      -0.048110       0.004733      -0.011373       0.049663       0.005456      -0.006110      -0.003921      -0.073523      -0.121837      -0.042136      -0.015529       0.057665              9.886792      10.640237      -1.207460      -0.088827       4.518339       0.339860      14.501800           0.005967
          137              C       0.584008       6.137102      20.692107       0.100968      29.499340 0.35978220E+03  0.80882412E+04                                 8.449541                            6.427500       0.106587       2.051258                    0.999499      26.284475      74.512488       0.632726       0.430602      -1.052628       0.047165      -0.008929      -0.028029       0.055586       0.002800      -0.000555       0.001371      -0.048266      -0.101574      -0.033897      -0.007351       0.041248              9.917966      10.911714      -1.274178       0.527539       4.677152      -0.247300      14.165031           0.005225
          138              C       0.654394       6.151968      22.083394      -0.196716      37.232968 0.46588390E+03  0.11148398E+05                                 9.707029                            7.211811       0.083249       1.990353                    0.999533      30.357593      88.163647       0.611405       0.418641      -1.062362       0.017918       0.003495      -0.003635       0.018614      -0.012056      -0.025632       0.009542      -0.022917      -0.064987      -0.038877       0.003847       0.035030             11.573718      11.783513      -1.094901       1.640950       4.868524      -0.468967      18.069118          -0.004266
          139              C       8.231055       0.915934       5.015888       0.299901      30.094451 0.37999422E+03  0.86649676E+04                                 8.725916                            6.740538      -0.234713       1.937709                    0.999236      25.606014      73.239837       0.599063       0.448377      -1.041458       0.014531       0.029300      -0.031686       0.045537       0.041842      -0.006095      -0.004447      -0.005023      -0.012891      -0.039825      -0.005354       0.045178             10.366466      10.501825       6.501374      -0.286220      13.103141      -0.598391       7.494432           0.000106
          140              C       7.326651       0.075470       4.331290      -0.374893      40.209616 0.52395114E+03  0.12932110E+05                                10.129774                            7.610421      -0.124249       1.903959                    0.999373      32.983090      97.789250       0.598645       0.414532      -1.063293       0.000659       0.004048      -0.027668       0.027970      -0.020807       0.007061       0.002142      -0.017570       0.151929      -0.048412      -0.002818       0.051230             12.055009      12.640637       7.809815      -0.153690      14.821724      -0.367900       8.702664           0.000123
          141              C       5.215810      10.697334       5.045885       0.305446      29.752593 0.35747510E+03  0.80417656E+04                                 8.656337                            6.542396      -0.237461       1.940292                    0.999321      25.380433      72.511533       0.606375       0.449013      -1.039296      -0.016043      -0.021897      -0.029569       0.040140       0.033103       0.010782       0.002854       0.003727       0.004911      -0.034787      -0.000442       0.035229             10.404849      10.689105       6.823142      -0.076412      13.357630      -0.071468       7.167810           0.000079
          142              C       5.227267      10.674464       6.465310      -0.297385      33.492877 0.54575474E+03  0.13607447E+05                                 9.043606                            7.831923      -0.091622       1.919972                    0.998728      32.570998      97.038861       0.582849       0.421474      -1.058951       0.012157       0.023842       0.028580       0.039154       0.044721      -0.021666      -0.010856       0.000082       0.028757      -0.050586      -0.001853       0.052440              9.605393      10.077344       4.461804       0.850575      10.814502       0.787883       7.924335           0.000004
          143              C       7.450595       0.061748       7.116422      -0.035571      28.351444 0.40152756E+03  0.92647170E+04                                 8.068683                            6.713192       0.158122       2.028841                    0.999803      28.429112      81.270004       0.630689       0.420895      -1.060149       0.000507       0.000651      -0.036765       0.036774       0.007151       0.004271      -0.001653       0.009717       0.064782      -0.019735      -0.002515       0.022250              8.600503       8.807988       3.774749       0.152589       9.461937      -0.354439       7.531586           0.000256
          144              C       8.256935       0.922795       6.412988      -0.271233      32.073411 0.50821436E+03  0.12471812E+05                                 8.814662                            7.585287      -0.146026       1.913457                    0.998589      31.877885      94.820754       0.587889       0.424549      -1.054983      -0.025153      -0.014159       0.033721       0.044388       0.032826       0.026628       0.011366      -0.012274      -0.010732      -0.038387      -0.010096       0.048483              9.380863       9.057172       4.180248      -0.808044      11.173929      -1.096057       7.911489          -0.000107
          145              C      -0.069966       2.640315       4.839157      -0.189165      28.457649 0.39368490E+03  0.91280247E+04                                 8.278491                            6.648834      -0.329827       1.889410                    0.997274      29.689844      87.846112       0.627342       0.421089      -1.049697      -0.064097      -0.068609      -0.053585       0.108106       0.046280       0.019079      -0.007340       0.050210       0.051128      -0.064400       0.014956       0.049444              9.621898       9.061876       1.452060      -0.578001      13.579700       0.594543       6.224117           0.001428
          146              C       9.205552       3.774655       5.511431       0.631997      21.272377 0.23348149E+03  0.47887051E+04                                 7.232506                            5.528627      -0.097348       2.034845                    0.999703      22.144811      63.250332       0.608313       0.490923      -1.002172      -0.025061       0.030048       0.033272       0.051361       0.010864      -0.019042      -0.066250      -0.044167       0.113570      -0.049714      -0.042808       0.092522              8.453791      10.103199      -0.296111       0.831889       9.598239       2.534067       5.659936           0.020442
          147              C       3.633212       8.953514       5.025887      -0.173402      28.979316 0.39202590E+03  0.90710638E+04                                 8.351852                            6.607435      -0.302291       1.897505                    0.997246      29.590571      87.183417       0.633841       0.417621      -1.052902       0.068700       0.059771      -0.066726       0.112892       0.037060      -0.027017       0.027790       0.033913       0.026307      -0.064885       0.024482       0.040403              9.868224       9.112891       1.527280       0.347714      14.660106      -0.442985       5.831674           0.001765
          148              C       4.256582       7.737986       5.635839       0.630984      21.855128 0.23810305E+03  0.48941807E+04                                 7.324569                            5.556134      -0.058404       2.046442                    0.999578      22.077385      62.569534       0.612886       0.486196      -1.007329       0.017724      -0.049599       0.021329       0.056825       0.023796       0.038709       0.045275      -0.017052       0.160620      -0.052871      -0.038684       0.091555              8.617015       9.309947      -0.394385      -1.533752      10.928362      -2.333893       5.612735           0.020250
          149              N       6.802736       5.733451       7.801950      -0.250379      36.463830 0.57501162E+03  0.14183680E+05                                 9.126135                            7.753139       0.210374       2.094139                    0.996955      28.108461      77.064457       0.633409       0.392021      -1.104276       0.002449      -0.005139       0.182868       0.182957      -0.031099       0.011286      -0.002723       0.021652      -0.333995      -0.112049       0.022873       0.089176             10.089512      10.648485      -3.108080      -0.290846       7.831826       0.172354      11.788225           0.016204
          150              N       6.673419       5.786166      14.882327      -0.211894      38.086643 0.51597878E+03  0.12400281E+05                                 9.427300                            7.332168      -0.093111       2.013003                    0.996336      27.157200      73.741324       0.652292       0.390719      -1.104054      -0.002740       0.004188      -0.159277       0.159355      -0.006457       0.001619       0.001035       0.029967      -0.293280      -0.097785       0.032578       0.065208             11.050721      13.816651      -1.794743      -0.139570       5.486818      -0.172226      13.848695           0.019088
          151              N       6.717499       5.701433      19.428950      -0.250381      36.463922 0.57501339E+03  0.14183734E+05                                 9.126145                            7.753147       0.210381       2.094141                    0.996955      28.108511      77.064597       0.633409       0.392021      -1.104276      -0.002449       0.005139       0.182871       0.182959      -0.031099      -0.011286       0.002723       0.021652      -0.333998      -0.112050       0.022874       0.089176             10.089523      10.648499      -3.108084       0.290846       7.831834      -0.172354      11.788237           0.016197
          152              N       6.846816       5.648718       3.255327      -0.211892      38.086581 0.51597778E+03  0.12400251E+05                                 9.427292                            7.332162      -0.093108       2.013004                    0.996336      27.157170      73.741233       0.652292       0.390719      -1.104054       0.002740      -0.004188      -0.159275       0.159353      -0.006458      -0.001619      -0.001035       0.029967      -0.293277      -0.097784       0.032577       0.065207             11.050710      13.816641      -1.794743       0.139570       5.486814       0.172226      13.848676           0.019078
          153              N       1.781999       5.701433      15.452050      -0.250379      36.463832 0.57501169E+03  0.14183680E+05                                 9.126129                            7.753135       0.210381       2.094142                    0.996955      28.108467      77.064435       0.633409       0.392021      -1.104277      -0.002449       0.005140      -0.182869       0.182958      -0.031100       0.011286      -0.002723       0.021652      -0.333995      -0.112049       0.022873       0.089176             10.089504      10.648479      -3.108078      -0.290847       7.831821       0.172355      11.788213           0.016202
          154              N       1.911316       5.648718       8.371673      -0.211894      38.086587 0.51597782E+03  0.12400256E+05                                 9.427309                            7.332175      -0.093116       2.013002                    0.996336      27.157155      73.741283       0.652290       0.390720      -1.104053       0.002741      -0.004189       0.159272       0.159350      -0.006457       0.001619       0.001035       0.029965      -0.293276      -0.097784       0.032579       0.065205             11.050732      13.816662      -1.794744      -0.139569       5.486822      -0.172226      13.848712           0.019090
          155              N       1.867236       5.733451       3.825050      -0.250380      36.463821 0.57501153E+03  0.14183680E+05                                 9.126142                            7.753146       0.210368       2.094137                    0.996955      28.108453      77.064482       0.633407       0.392022      -1.104275       0.002449      -0.005140      -0.182866       0.182955      -0.031099      -0.011286       0.002723       0.021652      -0.333990      -0.112047       0.022873       0.089175             10.089520      10.648495      -3.108082       0.290847       7.831832      -0.172355      11.788234           0.016198
          156              N       1.737919       5.786166      19.998673      -0.211892      38.086584 0.51597789E+03  0.12400252E+05                                 9.427284                            7.332157      -0.093102       2.013006                    0.996336      27.157181      73.741218       0.652293       0.390718      -1.104055      -0.002740       0.004188       0.159276       0.159355      -0.006458      -0.001619      -0.001035       0.029969      -0.293276      -0.097784       0.032576       0.065208             11.050700      13.816631      -1.794741       0.139570       5.486809       0.172225      13.848659           0.019074
          157              O       4.060165       1.715347       7.416863      -0.186207      25.255883 0.31667796E+03  0.66894408E+04                                 6.954468                            5.488104       0.197195       2.173880                    0.999386      22.816700      56.778831       0.812973       0.356663      -1.137408       0.033189       0.059819      -0.194784       0.206447       0.160830       0.003300      -0.008104      -0.034998      -0.226124      -0.125332      -0.074188       0.199520              8.186870       8.173985       4.953152       0.562935      11.270794       0.621773       5.115831           0.000295
          158              O       4.992540       4.395684       5.356559      -0.562163      40.350560 0.57455655E+03  0.14095099E+05                                 9.472918                            7.528501      -0.011230       2.054854                    0.993055      27.877624      74.920521       0.674925       0.369927      -1.126334      -0.017315      -0.021296      -0.003859       0.027716       0.042841      -0.018421       0.025226      -0.017478       0.060435      -0.064650       0.024768       0.039881             11.274499      13.896517       5.067564      -3.242570      11.043013      -3.586963       8.883968           0.041973
          159              O       2.988735       3.922623       6.169751      -0.591000      42.182180 0.65773939E+03  0.16635038E+05                                 9.668712                            7.994746      -0.011553       2.038987                    0.993713      28.716814      77.513322       0.664583       0.364407      -1.134345       0.014776      -0.010668      -0.021945       0.028526      -0.014978       0.006725       0.054070       0.085269      -0.080896      -0.083838       0.025053       0.058786             11.062854      16.699557      -3.061216      -0.382137       9.959654       0.029652       6.529351           0.044789
          160              O      -0.517565       9.857556       7.246644      -0.176022      26.084739 0.31070568E+03  0.65399077E+04                                 7.132672                            5.446181       0.128035       2.152492                    0.999277      22.682028      56.562881       0.812863       0.357986      -1.135002      -0.025333      -0.048160      -0.203066       0.210230       0.150351       0.010239       0.019543      -0.044315      -0.256002      -0.110380      -0.085902       0.196282              8.602104       8.788058       5.608972      -0.349373      12.173008      -0.311675       4.845245           0.000216
          161              O       0.415761       7.447654       6.417871      -0.537126      36.732726 0.55083888E+03  0.13355723E+05                                 8.854780                            7.353120       0.068873       2.088909                    0.993138      27.337919      72.757942       0.686299       0.368087      -1.129078      -0.022246      -0.012647       0.003348       0.025808      -0.006282      -0.020146      -0.054063       0.061326       0.055051      -0.074751       0.018137       0.056614              9.996437      14.019957      -3.408551       2.054884       9.291634      -0.760108       6.677719           0.039894
          162              O       8.465197       6.942804       5.280751      -0.626104      45.193502 0.66111587E+03  0.16756429E+05                                10.118734                            7.997808       0.012199       2.033285                    0.994704      29.317318      79.444917       0.666050       0.362824      -1.134592       0.024582      -0.000222       0.014845       0.028717       0.057842       0.009954       0.016735      -0.011129       0.077832      -0.071242       0.014311       0.056931             12.118638      14.349688       5.939812       3.217636      12.637616       3.941509       9.368611           0.049760
          163              O      -0.410930       9.719537      19.043863      -0.186207      25.255947 0.31667882E+03  0.66894645E+04                                 6.954485                            5.488116       0.197197       2.173881                    0.999386      22.816701      56.778884       0.812971       0.356664      -1.137407      -0.033189      -0.059819      -0.194784       0.206447       0.160830      -0.003300       0.008103      -0.034998      -0.226123      -0.125332      -0.074188       0.199520              8.186893       8.174009       4.953171      -0.562934      11.270830      -0.621772       5.115840           0.000277
          164              O       8.527695       7.039200      16.983559      -0.562164      40.350614 0.57455735E+03  0.14095123E+05                                 9.472926                            7.528506      -0.011228       2.054854                    0.993055      27.877646      74.920594       0.674924       0.369927      -1.126334       0.017314       0.021296      -0.003859       0.027716       0.042842       0.018421      -0.025226      -0.017477       0.060433      -0.064650       0.024769       0.039881             11.274511      13.896533       5.067571       3.242574      11.043024       3.586967       8.883975           0.041972
          165              O       0.660500       7.512261      17.796751      -0.590999      42.182248 0.65774063E+03  0.16635075E+05                                 9.668713                            7.994747      -0.011550       2.038988                    0.993713      28.716856      77.513419       0.664584       0.364406      -1.134345      -0.014776       0.010669      -0.021944       0.028525      -0.014977      -0.006725      -0.054070       0.085273      -0.080892      -0.083839       0.025053       0.058786             11.062856      16.699560      -3.061217       0.382136       9.959656      -0.029650       6.529352           0.044785
          166              O       4.166800       1.577328      18.873644      -0.176022      26.084795 0.31070637E+03  0.65399267E+04                                 7.132688                            5.446191       0.128037       2.152493                    0.999277      22.682029      56.562926       0.812861       0.357987      -1.135001       0.025333       0.048160      -0.203065       0.210230       0.150352      -0.010239      -0.019543      -0.044315      -0.256002      -0.110380      -0.085902       0.196282              8.602125       8.788080       5.608989       0.349371      12.173043       0.311672       4.845252           0.000200
          167              O       3.233474       3.987230      18.044871      -0.537126      36.732755 0.55083938E+03  0.13355736E+05                                 8.854776                            7.353117       0.068880       2.088911                    0.993138      27.337947      72.757988       0.686300       0.368086      -1.129079       0.022247       0.012646       0.003349       0.025808      -0.006281       0.020145       0.054064       0.061328       0.055052      -0.074752       0.018137       0.056615              9.996433      14.019951      -3.408550      -2.054883       9.291631       0.760107       6.677716           0.039889
          168              O       5.055038       4.492080      16.907751      -0.626105      45.193572 0.66111697E+03  0.16756464E+05                                10.118744                            7.997815       0.012200       2.033285                    0.994704      29.317343      79.445007       0.666049       0.362824      -1.134592      -0.024580       0.000221       0.014846       0.028717       0.057843      -0.009954      -0.016735      -0.011128       0.077832      -0.071242       0.014311       0.056931             12.118653      14.349707       5.939821      -3.217641      12.637632      -3.941515       9.368621           0.049761
          169              O       4.524570       9.719537      15.837137      -0.186207      25.255887 0.31667802E+03  0.66894423E+04                                 6.954468                            5.488105       0.197195       2.173880                    0.999386      22.816702      56.778838       0.812973       0.356663      -1.137408      -0.033189      -0.059819       0.194784       0.206447       0.160830       0.003300      -0.008104      -0.034998      -0.226123      -0.125332      -0.074188       0.199520              8.186871       8.173986       4.953153       0.562935      11.270796       0.621772       5.115832           0.000292
          170              O       3.592195       7.039200      17.897441      -0.562163      40.350585 0.57455687E+03  0.14095109E+05                                 9.472922                            7.528504      -0.011230       2.054854                    0.993055      27.877633      74.920557       0.674924       0.369927      -1.126334       0.017314       0.021295       0.003859       0.027715       0.042842      -0.018421       0.025226      -0.017478       0.060433      -0.064650       0.024768       0.039882             11.274505      13.896526       5.067567      -3.242571      11.043017      -3.586964       8.883971           0.041973
          171              O       5.596000       7.512261      17.084249      -0.591000      42.182299 0.65774156E+03  0.16635104E+05                                 9.668722                            7.994753      -0.011552       2.038987                    0.993713      28.716875      77.513488       0.664584       0.364406      -1.134345      -0.014776       0.010671       0.021944       0.028526      -0.014976       0.006725       0.054070       0.085274      -0.080891      -0.083840       0.025053       0.058787             11.062866      16.699577      -3.061220      -0.382137       9.959665       0.029651       6.529357           0.044786
          172              O       9.102300       1.577328      16.007356      -0.176022      26.084746 0.31070576E+03  0.65399100E+04                                 7.132674                            5.446182       0.128035       2.152492                    0.999277      22.682030      56.562891       0.812863       0.357986      -1.135002       0.025333       0.048160       0.203065       0.210230       0.150352       0.010239       0.019543      -0.044315      -0.256001      -0.110380      -0.085902       0.196282              8.602106       8.788060       5.608973      -0.349373      12.173013      -0.311675       4.845246           0.000213
          173              O       8.168974       3.987230      16.836129      -0.537127      36.732802 0.55084020E+03  0.13355761E+05                                 8.854784                            7.353122       0.068880       2.088910                    0.993138      27.337967      72.758058       0.686300       0.368086      -1.129079       0.022247       0.012645      -0.003350       0.025808      -0.006281      -0.020145      -0.054065       0.061329       0.055052      -0.074753       0.018137       0.056616              9.996442      14.019965      -3.408553       2.054885       9.291639      -0.760108       6.677722           0.039891
          174              O       0.119538       4.492080      17.973249      -0.626104      45.193536 0.66111638E+03  0.16756446E+05                                10.118739                            7.997812       0.012199       2.033285                    0.994704      29.317329      79.444964       0.666049       0.362824      -1.134592      -0.024580       0.000222      -0.014846       0.028716       0.057843       0.009954       0.016734      -0.011128       0.077833      -0.071242       0.014312       0.056931             12.118645      14.349699       5.939816       3.217638      12.637623       3.941511       9.368615           0.049761
          175              O       8.995665       1.715347       4.210137      -0.186207      25.255973 0.31667919E+03  0.66894744E+04                                 6.954491                            5.488120       0.197196       2.173880                    0.999386      22.816708      56.778918       0.812970       0.356664      -1.137407       0.033189       0.059819       0.194784       0.206447       0.160830      -0.003300       0.008103      -0.034998      -0.226124      -0.125332      -0.074188       0.199520              8.186900       8.174016       4.953176      -0.562935      11.270842      -0.621772       5.115843           0.000280
          176              O       0.057040       4.395684       6.270441      -0.562164      40.350592 0.57455706E+03  0.14095113E+05                                 9.472920                            7.528502      -0.011219       2.054857                    0.993055      27.877643      74.920565       0.674925       0.369926      -1.126334      -0.017313      -0.021296       0.003859       0.027715       0.042842       0.018421      -0.025227      -0.017477       0.060434      -0.064650       0.024768       0.039882             11.274503      13.896522       5.067568       3.242572      11.043017       3.586965       8.883971           0.041974
          177              O       7.924235       3.922623       5.457249      -0.590999      42.182257 0.65774086E+03  0.16635082E+05                                 9.668716                            7.994749      -0.011549       2.038988                    0.993713      28.716859      77.513435       0.664584       0.364407      -1.134345       0.014777      -0.010669       0.021944       0.028526      -0.014977      -0.006725      -0.054070       0.085271      -0.080894      -0.083839       0.025053       0.058786             11.062858      16.699561      -3.061219       0.382136       9.959660      -0.029650       6.529353           0.044786
          178              O       4.417935       9.857556       4.380356      -0.176022      26.084820 0.31070671E+03  0.65399359E+04                                 7.132694                            5.446195       0.128036       2.152493                    0.999277      22.682035      56.562958       0.812861       0.357987      -1.135001      -0.025333      -0.048160       0.203065       0.210230       0.150351      -0.010239      -0.019543      -0.044315      -0.256002      -0.110380      -0.085902       0.196282              8.602133       8.788088       5.608996       0.349371      12.173055       0.311672       4.845255           0.000203
          179              O       5.351261       7.447654       5.209129      -0.537126      36.732768 0.55083964E+03  0.13355744E+05                                 8.854779                            7.353119       0.068880       2.088911                    0.993138      27.337951      72.758010       0.686300       0.368086      -1.129079      -0.022247      -0.012646      -0.003349       0.025809      -0.006282       0.020145       0.054063       0.061327       0.055051      -0.074751       0.018137       0.056614              9.996437      14.019955      -3.408552      -2.054883       9.291636       0.760107       6.677719           0.039890
          180              O       3.529697       6.942804       6.346249      -0.626105      45.193536 0.66111646E+03  0.16756446E+05                                10.118734                            7.997808       0.012211       2.033289                    0.994704      29.317341      79.444963       0.666050       0.362823      -1.134593       0.024580      -0.000222      -0.014846       0.028716       0.057843      -0.009954      -0.016735      -0.011128       0.077834      -0.071242       0.014312       0.056931             12.118640      14.349690       5.939814      -3.217638      12.637619      -3.941511       9.368612           0.049763

******************************************************
Auxiliary information for the entire system
The total spin magnetic moment of the unit cell is   19.282788
The total net atomic charge of the unit cell is   -0.000005
Accuracy of reproducing the electrostatic potential in the unit cell:
  The inner radius (bohr) =    5.0000
  The outer radius (bohr) =   12.0000
  Valid grid points have density less than (e/(bohr^3)) =    0.0001
  The number of valid grid points were=       108356
  The rms potential error without charges in kcal/mol is=      3.31195
  The rms potential error with partial charges in kcal/mol is=      0.82255
  The RRMSE value at monopole order=      0.24836
  The rms potential error with partial charges and cloud penetration in kcal/mol is=      0.81994
  The RRMSE value at monopole order with cloud penetration is=      0.24757
  The rms potential error with partial charges and atomic dipoles in kcal/mol is=      0.30318
  The RRMSE value at dipole order=      0.09154
  The rms potential error with partial charges, atomic dipoles and cloud penetration in kcal/mol is=      0.29927
  The RRMSE value at dipole order with cloud penetration=      0.09036

******************************************************
The electron densities and ab initio electrostatic potential were computed in VASP using the PBE functional and
projector augmented wave method. See the main text of the journal article for a description of computational details.
The atomic charges, dipoles, and quadrupoles were computed with the DDEC6 method as described in
(a) T. A. Manz and N. Gabaldon Limas, RSC Adv. 6 (2016) 47771-47801 DOI: 10.1039/c6ra04656h
(b) N. Gabaldon Limas and T. A. Manz, RSC Adv. 8 (2018) 2678-2707 DOI: 10.1039/c7ra11829e.
For each atom in the material, the electron cloud parameters were fit to the spherically averaged atom-in-material
electron density using radial positions for which this density was between 10^-4 and 10^-2 electrons per cubic bohr.
The polarizabilities, dispersion coefficients, and quantum Drude oscillator (QDO) parameters were fit using the MCLF method.
The magnetic structure of the system was optimized in VASP from the default ferromagnetic initial guess using spin polarization.
The atomic spin moments (ASMs) were computed on this optimized magnetic structure using the DDEC6 partition as inputs
to the method of T. A. Manz and D. S. Sholl, J. Chem. Theory Comput. 7 (2011) 4146-4164 DOI: 10.1021/ct200539n.
The RMSE and RRMSE were computed using a uniform grid with Ewald summation.
