# Supplementary material for: A collection of forcefield precursors for metal–organic frameworks
Source: RSC Adv. 2019 Nov 13;9(63):36492–507. doi: 10.1039/c9ra07327b (PMC9075174; doi:10.1039/c9ra07327b)
Supplement: RA-009-C9RA07327B-s3756 [file RA-009-C9RA07327B-s3756.xyz]

  212
jmolscript: load "" {1 1 1} spacegroup "x,y,z" unitcell [{      9.693100     0.000000     0.000000 }, {      0.000000    12.645300     0.000000 }, {      0.000000    -0.641131    26.403217 }]
Eu     1.910316    10.370130    19.889015     1.397206
Eu     6.756866     7.636123    19.715810     1.397206
Eu     7.782784     1.634039     6.514202     1.397202
Eu     2.936234     4.368046     6.687407     1.397194
H      1.671090     5.058628    13.362668     0.105107
H      4.027483     7.781205    11.538206     0.123705
H      2.620045     8.343301    16.771323     0.105166
H      3.462375     9.372930    15.873614     0.091993
H      1.539264     5.222468    11.041825     0.102639
H      2.978690     5.492282    10.397587     0.129689
H      0.850085     7.395924    10.532243     0.110195
H      2.315682     7.779941    10.027942     0.133926
H      9.002951    10.310906    11.511803     0.128378
H      6.516671     0.604589    12.752754     0.104791
H      8.037519     9.374858    16.158769     0.099559
H      7.208758    10.585680    16.808288     0.110090
H      6.642681     0.264552    10.508480     0.112507
H      8.142204    -0.030181    10.043784     0.133142
H      6.030078    10.735276    10.022661     0.104139
H      7.540262    10.371408     9.645095     0.138530
H      6.517640     0.302326    26.242157     0.105106
H      8.874033    10.866180     1.663403     0.123705
H      7.466595     9.662952    22.833502     0.105166
H      8.308925     8.633323    23.731211     0.091994
H      6.385814     0.779616     2.159783     0.102640
H      7.825240     0.509802     2.804022     0.129690
H      5.696635    11.251461     2.669365     0.110195
H      7.162232    10.867443     3.173667     0.133927
H      4.156401     8.336479     1.689806     0.128378
H      1.670121     5.397496     0.448855     0.104790
H      3.190969     8.631396    23.446057     0.099561
H      2.362208     7.420574    22.796538     0.110091
H      1.796131     5.737533     2.693128     0.112508
H      3.295654     6.032265     3.157825     0.133141
H      1.183528     7.912108     3.178947     0.104139
H      2.693712     8.275977     3.556513     0.138531
H      8.022010     6.945541    13.040549     0.105106
H      5.665617     4.222964    14.865011     0.123705
H      7.073055     3.660868     9.631894     0.105164
H      6.230725     2.631239    10.529603     0.091993
H      8.153836     6.781701    15.361392     0.102639
H      6.714410     6.511887    16.005630     0.129689
H      8.843015     4.608245    15.870974     0.110194
H      7.377418     4.224228    16.375275     0.133925
H      0.690149     1.693263    14.891414     0.128377
H      3.176429    11.399580    13.650463     0.104790
H      1.655581     2.629311    10.244448     0.099559
H      2.484342     1.418489     9.594929     0.110089
H      3.050419    11.739617    15.894737     0.112507
H      1.550896    12.034350    16.359433     0.133141
H      3.663022     1.268893    16.380556     0.104139
H      2.152838     1.632761    16.758122     0.138530
H      3.175460    11.701843     0.161060     0.105106
H      0.819067     1.137989    24.739814     0.123705
H      2.226505     2.341217     3.569715     0.105167
H      1.384175     3.370846     2.672006     0.091995
H      3.307286    11.224553    24.243434     0.102640
H      1.867860    11.494367    23.599195     0.129690
H      3.996465     0.752708    23.733852     0.110196
H      2.530868     1.136726    23.229550     0.133928
H      5.536699     3.667690    24.713411     0.128378
H      8.022979     6.606673    25.954362     0.104790
H      6.502131     3.372773     2.957160     0.099561
H      7.330892     4.583595     3.606679     0.110092
H      7.896969     6.266636    23.710089     0.112507
H      6.397446     5.971904    23.245392     0.133142
H      8.509572     4.092061    23.224270     0.104139
H      6.999388     3.728192    22.846704     0.138529
C      3.757046     7.165965    14.742764     0.166396
C      2.828447     6.135428    14.636359    -0.033148
C      2.320528     5.750520    13.406761    -0.209741
C      2.749932     6.361767    12.241323     0.174581
C      3.702764     7.368683    12.331094    -0.195643
C      4.184511     7.777450    13.567557    -0.031934
C      3.535074     8.639843    16.536599    -0.184690
C      4.234915     9.141011    17.769365     0.661805
C      2.237167     5.911242    10.901888    -0.210324
C      1.652674     7.045488    10.070187    -0.322362
C      1.268827     6.666031     8.668176     0.626147
C      8.438813    11.332876    14.574840     0.162442
C      8.967087    10.572914    13.532441    -0.032264
C      8.620074    10.830160    12.208055    -0.191667
C      7.712800    11.848129    11.894649     0.175732
C      7.157385    -0.071364    12.937576    -0.210432
C      7.530569    -0.323154    14.245592    -0.028560
C      8.119910    10.230419    16.649077    -0.174425
C      8.813936     9.994658    17.973990     0.664236
C      7.347370    12.215065    10.479437    -0.205100
C      6.865623    11.095040     9.631894    -0.312271
C      6.604878    11.495174     8.203480     0.642753
C      8.603596    10.840288    24.862061     0.166395
C      7.674997    11.870826    24.968466    -0.033148
C      7.167078    -0.389566    26.198064    -0.209738
C      7.596482    12.285617     0.960285     0.174579
C      8.549314    11.278702     0.870514    -0.195642
C      9.031061    10.228803    26.037268    -0.031932
C      8.381624     9.366411    23.068227    -0.184686
C      9.081465     8.865243    21.835460     0.661807
C      7.083717     0.090843     2.299720    -0.210322
C      6.499224    11.601896     3.131422    -0.322364
C      6.115377    11.981354     4.533432     0.626146
C      3.592263     6.673378    25.029986     0.162440
C      4.120537     7.433339    26.072385    -0.032262
C      3.773524     7.817225     0.993553    -0.191666
C      2.866250     6.799255     1.306959     0.175730
C      2.310835     6.073449     0.264032    -0.210429
C      2.684019     5.684108    25.359234    -0.028560
C      3.273360     7.775834    22.955749    -0.174425
C      3.967386     8.011595    21.630836     0.664234
C      2.500820     6.432319     2.722172    -0.205100
C      2.019073     7.552345     3.569715    -0.312270
C      1.758328     7.152210     4.998129     0.642749
C      5.936054     4.838204    11.660453     0.166397
C      6.864653     5.868741    11.766858    -0.033151
C      7.372572     6.253649    12.996456    -0.209739
C      6.943168     5.642402    14.161894     0.174582
C      5.990336     4.635486    14.072123    -0.195643
C      5.508589     4.226719    12.835660    -0.031933
C      6.158026     3.364326     9.866618    -0.184686
C      5.458185     2.863158     8.633852     0.661806
C      7.455933     6.092927    15.501329    -0.210324
C      8.040426     4.958681    16.333030    -0.322359
C      8.424273     5.338138    17.735041     0.626143
C      1.254287     0.671293    11.828377     0.162442
C      0.726013     1.431255    12.870776    -0.032264
C      1.073026     1.174009    14.195162    -0.191666
C      1.980300     0.156040    14.508568     0.175732
C      2.535715    12.075533    13.465641    -0.210431
C      2.162531    -0.317977    12.157625    -0.028561
C      1.573190     1.773750     9.754140    -0.174424
C      0.879164     2.009511     8.429227     0.664231
C      2.345730    -0.210896    15.923780    -0.205100
C      2.827477     0.909129    16.771323    -0.312270
C      3.088222     0.508995    18.199737     0.642750
C      1.089504     1.163881     1.541156     0.166394
C      2.018103     0.133343     1.434751    -0.033148
C      2.526022    12.393735     0.205153    -0.209737
C      2.096618    -0.281448    25.442932     0.174579
C      1.143786     0.725467    25.532703    -0.195641
C      0.662039     1.775366     0.365949    -0.031933
C      1.311476     2.637758     3.334990    -0.184688
C      0.611635     3.138926     4.567757     0.661810
C      2.609383    11.913326    24.103497    -0.210321
C      3.193876     0.402273    23.271795    -0.322367
C      3.577723     0.022815    21.869785     0.626155
C      6.100837     5.330791     1.373231     0.162441
C      5.572563     4.570830     0.330832    -0.032263
C      5.919576     4.186944    25.409664    -0.191665
C      6.826850     5.204914    25.096258     0.175729
C      7.382265     5.930720    26.139185    -0.210429
C      7.009081     6.320061     1.043983    -0.028560
C      6.419740     4.228335     3.447468    -0.174427
C      5.725714     3.992574     4.772381     0.664236
C      7.192280     5.571850    23.681045    -0.205100
C      7.674027     4.451824    22.833502    -0.312271
C      7.934772     4.851959    21.405088     0.642750
I      5.589138     9.322234    13.654688     0.056857
I      2.285924     5.091761    16.367354     0.065417
I      0.604946     9.018047    13.949084     0.065120
I      6.749015     0.910710    15.753215     0.058263
I      0.742588     8.684019    25.950138     0.056857
I      7.132474     0.269192    23.237471     0.065416
I      5.451496     8.988206    25.655742     0.065118
I      1.902465     4.450243    23.851610     0.058267
I      4.103962     2.681935    12.748529     0.056858
I      7.407176     6.912408    10.035863     0.065429
I      9.088154     2.986122    12.454133     0.065117
I      2.944085    11.093459    10.650002     0.058270
I      8.950512     3.320150     0.453079     0.056858
I      2.560626    11.734977     3.165746     0.065418
I      4.241604     3.015963     0.747475     0.065120
I      7.790635     7.553926     2.551607     0.058264
O      4.270780     7.540956    15.964177    -0.206328
O      3.652360    10.109523    18.347067    -0.580922
O      5.296310     8.601016    18.135578    -0.601746
O      1.474321     5.551793     8.207176    -0.529969
O      0.741522     7.633210     7.998855    -0.344328
O      8.878880    11.168723    15.867013    -0.200099
O      0.185138    10.572428    18.239342    -0.572874
O      8.238166     9.164846    18.714600    -0.539812
O      7.466595    12.133968     7.570066    -0.495429
O      5.495988    11.144718     7.690201    -0.336444
O      9.117330    10.465297    23.640648    -0.206328
O      8.498910     7.896731    21.257758    -0.580936
O      0.449760     9.405238    21.469248    -0.601750
O      6.320871     0.450291     4.994433    -0.529966
O      5.588072    11.014174     5.202754    -0.344325
O      4.032330     6.837531    23.737812    -0.200099
O      5.031688     7.433826    21.365483    -0.572874
O      3.391616     8.841407    20.890225    -0.539824
O      2.620045     6.513416     5.631542    -0.495421
O      0.649438     7.502667     5.511408    -0.336440
O      5.422320     4.463213    10.439040    -0.206329
O      6.040740     1.894646     8.056150    -0.580932
O      4.396790     3.403153     8.267639    -0.601743
O      8.218779     6.452376    18.196041    -0.529967
O      8.951578     4.370959    18.404362    -0.344315
O      0.814220     0.835446    10.536204    -0.200099
O      9.507962     1.431741     8.163875    -0.572872
O      1.454934     2.839323     7.688617    -0.539807
O      2.226505    -0.129799    18.833151    -0.495424
O      4.197112     0.859451    18.713016    -0.336439
O      0.575770     1.538872     2.762569    -0.206328
O      1.194190     4.107438     5.145459    -0.580940
O      9.243340     2.598931     4.933969    -0.601747
O      3.372229    11.553878    21.408784    -0.529982
O      4.105028     0.989995    21.200463    -0.344327
O      5.660770     5.166638     2.665405    -0.200100
O      4.661412     4.570343     5.037734    -0.572867
O      6.301484     3.162762     5.512992    -0.539821
O      7.073055     5.490753    20.771675    -0.495416
O      9.043662     4.501502    20.891809    -0.336454

The following XYZ coordinates are in angstroms. Other properties are in atomic units.
The sperically averaged electron density of each atom fit to a function of the form exp(a - br)
eigen_1, eigen_2 and eigen_3 are the three eigenvalues of traceless quadrupole moment tensor
  atom number  atomic symbol              X              Y              Z     net charge C6 coefficient C8 coefficient C10 coefficient fluctuating dipole atomic polarizability isotropic forcefield polarizability              a              b squared Pearson coefficient          <r^3>          <r^4>         wp_QDO          m_QDO          q_QDO       dipole_x       dipole_y       dipole_z         dipole            Qxy            Qxz            Qyz     Q(x^2-y^2)  Q(3z^2 - R^2)        eigen_1        eigen_2        eigen_3 static polarizability      alpha(xx)      alpha(xy)      alpha(xz)      alpha(yy)      alpha(yz)      alpha(zz) atomic spin moment
            1             Eu       1.910316      10.370130      19.889015       1.397206     234.768301 0.58436996E+04  0.23725546E+06                                26.316734                           21.899216       0.378977       1.817383                    0.999412      92.866951     250.414628       0.490204       0.307752      -1.272600       0.021175       0.001849       0.004211       0.021669      -0.074876      -0.026824       0.104691      -0.168000      -0.100669      -0.103187      -0.079559       0.182746             30.329467      31.049504       1.532737       0.228692      21.406143      -3.713108      38.532753           0.001537
            2             Eu       6.756866       7.636123      19.715810       1.397206     234.767128 0.58436644E+04  0.23725363E+06                                26.316624                           21.899128       0.379004       1.817390                    0.999412      92.866845     250.413973       0.490206       0.307751      -1.272600       0.021172      -0.001844      -0.004223       0.021668       0.074874       0.026826       0.104689      -0.167995      -0.100673      -0.103183      -0.079560       0.182743             30.329339      31.049402      -1.532742      -0.228617      21.406038      -3.713079      38.532576           0.001531
            3             Eu       7.782784       1.634039       6.514202       1.397202     234.768362 0.58437037E+04  0.23725567E+06                                26.316729                           21.899217       0.378989       1.817385                    0.999412      92.867032     250.414840       0.490205       0.307752      -1.272600      -0.021176      -0.001845      -0.004205       0.021668      -0.074876      -0.026826       0.104693      -0.167998      -0.100693      -0.103185      -0.079564       0.182749             30.329458      31.049511       1.532774       0.228596      21.406105      -3.713072      38.532758           0.001557
            4             Eu       2.936234       4.368046       6.687407       1.397194     234.768298 0.58437046E+04  0.23725571E+06                                26.316729                           21.899220       0.378987       1.817385                    0.999412      92.867046     250.414904       0.490205       0.307752      -1.272600      -0.021175       0.001845       0.004225       0.021671       0.074876       0.026824       0.104690      -0.168000      -0.100660      -0.103186      -0.079558       0.182745             30.329453      31.049493      -1.532742      -0.228608      21.406136      -3.713100      38.532731           0.001558
            5              H       1.671090       5.058628      13.362668       0.105107       1.219081 0.94406167E+01  0.98953294E+02                                 2.024596                            1.898400      -1.798050       2.004592                    0.990873       4.557410      14.262719       0.408197       1.431550      -0.672925      -0.022238      -0.019243      -0.000405       0.029411       0.001874       0.000730      -0.001729       0.003791       0.016020      -0.005656      -0.000004       0.005660              2.082482       2.221835       0.646331       0.016789       2.316202       0.043506       1.709409           0.000035
            6              H       4.027483       7.781205      11.538206       0.123705       1.144111 0.90685031E+01  0.93350808E+02                                 1.909992                            1.842628      -1.498186       2.175158                    0.990771       3.975227      12.010225       0.423792       1.404012      -0.681643       0.012348       0.008909      -0.033888       0.037151       0.008090       0.001499       0.000237      -0.002859       0.053101      -0.017094      -0.000706       0.017800              1.910177       1.768714       0.184327      -0.162703       1.811036      -0.280866       2.150782          -0.000009
            7              H       2.620045       8.343301      16.771323       0.105166       1.356225 0.11673623E+02  0.12746326E+03                                 2.107857                            2.057456      -1.543073       2.129765                    0.990829       4.297016      13.188870       0.412515       1.359837      -0.689999      -0.030729      -0.009793       0.012352       0.034537      -0.001008      -0.011094       0.002691       0.006033      -0.001386      -0.010134      -0.002907       0.013041              2.120567       2.640555       0.253993      -0.256959       1.838430       0.015592       1.882715           0.000050
            8              H       3.462375       9.372930      15.873614       0.091993       1.246943 0.10427567E+02  0.11168614E+03                                 2.039387                            1.974941      -1.731143       2.022924                    0.990943       4.671403      14.622492       0.407693       1.402673      -0.678561      -0.003150       0.024984      -0.018380       0.031176      -0.006654      -0.002623      -0.000902      -0.018271       0.000010      -0.011947       0.000647       0.011300              2.069752       1.656394      -0.137392       0.060543       2.397738      -0.440975       2.155125          -0.000114
            9              H       1.539264       5.222468      11.041825       0.102639       1.129153 0.91386724E+01  0.94254111E+02                                 1.889604                            1.838646      -1.416588       2.185911                    0.990955       4.181678      12.645910       0.428099       1.387218      -0.683700      -0.021660      -0.010384       0.000769       0.024033      -0.000752       0.002607       0.001475       0.002208       0.007896      -0.003591      -0.000711       0.004302              1.910851       2.005441       0.460039      -0.017106       2.062600      -0.037058       1.664511          -0.000162
           10              H       2.978690       5.492282      10.397587       0.129689       1.026663 0.80036331E+01  0.79767144E+02                                 1.777341                            1.725391      -1.251679       2.284109                    0.993072       3.840212      11.374761       0.440605       1.394824      -0.683523       0.024739      -0.006354      -0.019775       0.032302       0.000826      -0.005747      -0.002211       0.001604      -0.004822      -0.006237      -0.000345       0.006582              1.802986       2.010511      -0.350562      -0.243506       1.666762       0.231237       1.731687          -0.000137
           11              H       0.850085       7.395924      10.532243       0.110195       1.352082 0.11382179E+02  0.12415135E+03                                 2.122682                            2.041532      -1.711840       2.034030                    0.991238       4.596623      14.346262       0.408942       1.373151      -0.684698      -0.015548       0.002026       0.014493       0.021352      -0.005788      -0.003866      -0.010033      -0.006326       0.006156      -0.013168       0.000907       0.012261              2.160489       2.559473      -0.399887      -0.419018       1.903349       0.212592       2.018645          -0.000260
           12              H       2.315682       7.779941      10.027942       0.133926       1.137433 0.92302309E+01  0.94804798E+02                                 1.872881                            1.830762      -1.182789       2.316296                    0.994646       3.785992      11.180627       0.437931       1.361703      -0.691454       0.026206       0.014770      -0.002305       0.030170       0.006501      -0.003610      -0.008694       0.010713      -0.015879      -0.012919      -0.000986       0.013904              1.879240       1.929402       0.408493       0.103383       2.045539       0.006502       1.662780          -0.000403
           13              H       9.002951      10.310906      11.511803       0.128378       1.091265 0.84570220E+01  0.85588660E+02                                 1.858120                            1.785498      -1.383287       2.235417                    0.991880       3.861794      11.585802       0.428129       1.413620      -0.680175       0.015520      -0.012926      -0.030993       0.036993      -0.008865      -0.002571       0.000234      -0.005123       0.048190      -0.017370       0.000999       0.016370              1.866995       1.722709      -0.256761      -0.183443       1.896966       0.317299       1.981308           0.000094
           14              H       6.516671       0.604589      12.752754       0.104791       1.204609 0.92882242E+01  0.97053312E+02                                 2.016361                            1.888862      -1.801635       2.004161                    0.990769       4.561977      14.299334       0.406939       1.440453      -0.671242      -0.021657       0.018612      -0.007314       0.029478      -0.002994       0.003267      -0.002184       0.000448       0.021972      -0.006698      -0.002222       0.008921              2.075748       2.170922      -0.635030       0.131874       2.295406      -0.177513       1.760915           0.000060
           15              H       8.037519       9.374858      16.158769       0.099559       1.179805 0.97668750E+01  0.10279537E+03                                 1.965636                            1.913716      -1.661387       2.068831                    0.989853       4.437827      13.719545       0.413864       1.406146      -0.678909      -0.004906      -0.030993      -0.010810       0.033189       0.006716      -0.004649      -0.002864      -0.020464      -0.003202      -0.012888      -0.001033       0.013921              1.985999       1.623644       0.123097       0.031570       2.436884       0.343572       1.897467          -0.000184
           16              H       7.208758      10.585680      16.808288       0.110090       1.309019 0.10986584E+02  0.11828251E+03                                 2.070096                            2.004950      -1.524700       2.144795                    0.991045       4.211302      12.879907       0.414641       1.372068      -0.687721      -0.032609       0.011395       0.011267       0.036334      -0.000245      -0.009126      -0.001522       0.010347      -0.002882      -0.007954      -0.004126       0.012081              2.093084       2.666768      -0.298488      -0.206769       1.817225      -0.026311       1.795260          -0.000215
           17              H       6.642681       0.264552      10.508480       0.112507       1.011451 0.78495722E+01  0.77739467E+02                                 1.751886                            1.702297      -1.135227       2.335080                    0.992987       3.823409      11.235852       0.446740       1.384381      -0.685804      -0.023542       0.015186      -0.003174       0.028195      -0.006921       0.003432       0.002891      -0.002268      -0.000578      -0.009162       0.002053       0.007109              1.778096       1.823073      -0.438878       0.052844       1.956838      -0.043383       1.554377           0.000454
           18              H       8.142204      -0.030181      10.043784       0.133142       1.043092 0.81385664E+01  0.81719970E+02                                 1.812068                            1.750798      -1.433453       2.194792                    0.992675       3.982943      11.969559       0.431887       1.412392      -0.679151       0.024966       0.003658      -0.018922       0.031539      -0.003004      -0.005001       0.001194      -0.000406      -0.011161      -0.006743      -0.000060       0.006804              1.844770       2.124929       0.379182      -0.240355       1.674137      -0.199822       1.735244           0.000231
           19              H       6.030078      10.735276      10.022661       0.104139       1.414671 0.12000430E+02  0.13232683E+03                                 2.172413                            2.085376      -1.698997       2.041725                    0.990439       4.573596      14.242810       0.408744       1.358950      -0.688090      -0.019719      -0.001036       0.009483       0.021905       0.008388       0.002471       0.006689       0.009303      -0.009062      -0.011109      -0.002003       0.013112              2.206879       2.620893       0.441292      -0.366045       1.981750      -0.206329       2.017993           0.002679
           20              H       7.540262      10.371408       9.645095       0.138530       1.064830 0.83669268E+01  0.83729891E+02                                 1.786191                            1.738790      -1.005668       2.405544                    0.996366       3.618968      10.498422       0.451681       1.355062      -0.693323       0.027250      -0.011632       0.002504       0.029735      -0.005280      -0.000197       0.009898       0.010162      -0.009759      -0.013909       0.003141       0.010768              1.798995       1.817938      -0.413759       0.080932       2.005900      -0.025255       1.573147           0.001756
           21              H       6.517640       0.302326      26.242157       0.105106       1.219079 0.94405954E+01  0.98953020E+02                                 2.024595                            1.898399      -1.798050       2.004593                    0.990873       4.557405      14.262702       0.408197       1.431551      -0.672925      -0.022238       0.019244       0.000405       0.029411      -0.001875      -0.000730      -0.001729       0.003791       0.016019      -0.005656      -0.000004       0.005660              2.082481       2.221834      -0.646331      -0.016789       2.316201       0.043506       1.709407           0.000008
           22              H       8.874033      10.866180       1.663403       0.123705       1.144109 0.90684815E+01  0.93350543E+02                                 1.909991                            1.842626      -1.498188       2.175157                    0.990771       3.975223      12.010215       0.423792       1.404014      -0.681643       0.012348      -0.008909       0.033888       0.037151      -0.008090      -0.001498       0.000237      -0.002858       0.053101      -0.017094      -0.000706       0.017800              1.910176       1.768713      -0.184327       0.162702       1.811035      -0.280866       2.150781          -0.000034
           23              H       7.466595       9.662952      22.833502       0.105166       1.356227 0.11673645E+02  0.12746355E+03                                 2.107858                            2.057457      -1.543071       2.129765                    0.990829       4.297019      13.188875       0.412516       1.359835      -0.690000      -0.030729       0.009793      -0.012353       0.034537       0.001008       0.011094       0.002691       0.006033      -0.001387      -0.010134      -0.002907       0.013040              2.120568       2.640556      -0.253992       0.256960       1.838430       0.015592       1.882716           0.000032
           24              H       8.308925       8.633323      23.731211       0.091994       1.246942 0.10427558E+02  0.11168600E+03                                 2.039385                            1.974938      -1.731137       2.022927                    0.990943       4.671397      14.622462       0.407694       1.402671      -0.678561      -0.003150      -0.024984       0.018380       0.031176       0.006654       0.002624      -0.000902      -0.018271       0.000011      -0.011947       0.000647       0.011300              2.069750       1.656392       0.137392      -0.060543       2.397736      -0.440974       2.155121          -0.000134
           25              H       6.385814       0.779616       2.159783       0.102640       1.129150 0.91386379E+01  0.94253664E+02                                 1.889600                            1.838643      -1.416586       2.185912                    0.990955       4.181671      12.645882       0.428100       1.387217      -0.683700      -0.021660       0.010384      -0.000769       0.024033       0.000752      -0.002607       0.001475       0.002208       0.007896      -0.003591      -0.000711       0.004302              1.910847       2.005437      -0.460037       0.017107       2.062595      -0.037058       1.664508          -0.000186
           26              H       7.825240       0.509802       2.804022       0.129690       1.026661 0.80036225E+01  0.79767010E+02                                 1.777339                            1.725390      -1.251675       2.284110                    0.993072       3.840210      11.374752       0.440606       1.394823      -0.683523       0.024738       0.006354       0.019775       0.032302      -0.000826       0.005746      -0.002210       0.001604      -0.004822      -0.006237      -0.000345       0.006582              1.802985       2.010508       0.350561       0.243506       1.666760       0.231236       1.731685          -0.000157
           27              H       5.696635      11.251461       2.669365       0.110195       1.352089 0.11382253E+02  0.12415239E+03                                 2.122690                            2.041539      -1.711854       2.034023                    0.991238       4.596642      14.346345       0.408941       1.373152      -0.684698      -0.015548      -0.002026      -0.014493       0.021352       0.005787       0.003866      -0.010033      -0.006326       0.006155      -0.013167       0.000907       0.012260              2.160497       2.559483       0.399889       0.419021       1.903355       0.212594       2.018654          -0.000285
           28              H       7.162232      10.867443       3.173667       0.133927       1.137436 0.92302682E+01  0.94805309E+02                                 1.872887                            1.830767      -1.182802       2.316290                    0.994646       3.786002      11.180676       0.437930       1.361706      -0.691453       0.026206      -0.014770       0.002305       0.030170      -0.006502       0.003611      -0.008694       0.010713      -0.015878      -0.012918      -0.000986       0.013905              1.879246       1.929408      -0.408495      -0.103384       2.045546       0.006502       1.662785          -0.000425
           29              H       4.156401       8.336479       1.689806       0.128378       1.091263 0.84570114E+01  0.85588530E+02                                 1.858120                            1.785498      -1.383288       2.235417                    0.991880       3.861791      11.585794       0.428129       1.413621      -0.680175       0.015520       0.012926       0.030993       0.036993       0.008865       0.002571       0.000234      -0.005123       0.048190      -0.017369       0.000999       0.016370              1.866994       1.722708       0.256760       0.183443       1.896966       0.317299       1.981309           0.000067
           30              H       1.670121       5.397496       0.448855       0.104790       1.204605 0.92881835E+01  0.97052781E+02                                 2.016357                            1.888859      -1.801631       2.004164                    0.990769       4.561966      14.299292       0.406939       1.440454      -0.671242      -0.021658      -0.018612       0.007314       0.029478       0.002995      -0.003267      -0.002184       0.000448       0.021971      -0.006698      -0.002222       0.008920              2.075744       2.170918       0.635028      -0.131874       2.295402      -0.177513       1.760912           0.000034
           31              H       3.190969       8.631396      23.446057       0.099561       1.179803 0.97668524E+01  0.10279507E+03                                 1.965633                            1.913713      -1.661384       2.068833                    0.989853       4.437820      13.719518       0.413864       1.406146      -0.678909      -0.004905       0.030993       0.010810       0.033189      -0.006716       0.004649      -0.002864      -0.020464      -0.003201      -0.012888      -0.001033       0.013921              1.985996       1.623642      -0.123097      -0.031570       2.436881       0.343571       1.897464          -0.000202
           32              H       2.362208       7.420574      22.796538       0.110091       1.309021 0.10986602E+02  0.11828275E+03                                 2.070097                            2.004950      -1.524701       2.144795                    0.991045       4.211308      12.879925       0.414642       1.372066      -0.687721      -0.032609      -0.011395      -0.011267       0.036333       0.000246       0.009126      -0.001522       0.010347      -0.002882      -0.007955      -0.004126       0.012081              2.093085       2.666769       0.298487       0.206770       1.817224      -0.026311       1.795260          -0.000230
           33              H       1.796131       5.737533       2.693128       0.112508       1.011455 0.78496128E+01  0.77739968E+02                                 1.751889                            1.702300      -1.135230       2.335078                    0.992987       3.823420      11.235891       0.446740       1.384380      -0.685805      -0.023542      -0.015186       0.003174       0.028194       0.006921      -0.003432       0.002892      -0.002268      -0.000578      -0.009162       0.002053       0.007110              1.778100       1.823078       0.438880      -0.052843       1.956841      -0.043382       1.554380           0.000436
           34              H       3.295654       6.032265       3.157825       0.133141       1.043099 0.81386343E+01  0.81720839E+02                                 1.812077                            1.750806      -1.433467       2.194785                    0.992674       3.982962      11.969638       0.431886       1.412393      -0.679150       0.024966      -0.003658       0.018922       0.031539       0.003005       0.005001       0.001194      -0.000406      -0.011160      -0.006743      -0.000061       0.006804              1.844779       2.124941      -0.379185       0.240357       1.674144      -0.199823       1.735252           0.000216
           35              H       1.183528       7.912108       3.178947       0.104139       1.414674 0.12000459E+02  0.13232725E+03                                 2.172416                            2.085380      -1.699006       2.041720                    0.990439       4.573604      14.242847       0.408744       1.358951      -0.688090      -0.019718       0.001036      -0.009484       0.021905      -0.008388      -0.002471       0.006689       0.009303      -0.009063      -0.011109      -0.002003       0.013112              2.206883       2.620898      -0.441292       0.366047       1.981753      -0.206330       2.017997           0.002657
           36              H       2.693712       8.275977       3.556513       0.138531       1.064833 0.83669508E+01  0.83730190E+02                                 1.786193                            1.738791      -1.005668       2.405543                    0.996366       3.618973      10.498439       0.451681       1.355061      -0.693323       0.027250       0.011632      -0.002504       0.029735       0.005279       0.000197       0.009898       0.010162      -0.009759      -0.013908       0.003141       0.010768              1.798997       1.817940       0.413760      -0.080932       2.005903      -0.025255       1.573149           0.001734
           37              H       8.022010       6.945541      13.040549       0.105106       1.219081 0.94406172E+01  0.98953299E+02                                 2.024596                            1.898400      -1.798051       2.004592                    0.990873       4.557410      14.262718       0.408197       1.431550      -0.672925       0.022238       0.019243       0.000405       0.029411       0.001874       0.000730      -0.001729       0.003791       0.016020      -0.005656      -0.000004       0.005660              2.082482       2.221836       0.646332       0.016789       2.316203       0.043506       1.709409           0.000035
           38              H       5.665617       4.222964      14.865011       0.123705       1.144115 0.90685419E+01  0.93351323E+02                                 1.909997                            1.842632      -1.498195       2.175154                    0.990771       3.975237      12.010269       0.423791       1.404013      -0.681643      -0.012348      -0.008909       0.033887       0.037151       0.008090       0.001499       0.000237      -0.002859       0.053100      -0.017094      -0.000706       0.017800              1.910182       1.768718       0.184328      -0.162703       1.811041      -0.280868       2.150788          -0.000011
           39              H       7.073055       3.660868       9.631894       0.105164       1.356221 0.11673573E+02  0.12746252E+03                                 2.107850                            2.057450      -1.543058       2.129772                    0.990829       4.297002      13.188799       0.412517       1.359834      -0.690000       0.030730       0.009792      -0.012353       0.034537      -0.001008      -0.011094       0.002691       0.006032      -0.001387      -0.010134      -0.002906       0.013040              2.120560       2.640545       0.253991      -0.256958       1.838425       0.015592       1.882709           0.000055
           40              H       6.230725       2.631239      10.529603       0.091993       1.246942 0.10427556E+02  0.11168596E+03                                 2.039385                            1.974938      -1.731134       2.022928                    0.990943       4.671396      14.622456       0.407694       1.402671      -0.678561       0.003150      -0.024984       0.018380       0.031176      -0.006654      -0.002624      -0.000902      -0.018271       0.000011      -0.011948       0.000647       0.011300              2.069749       1.656392      -0.137392       0.060543       2.397734      -0.440974       2.155122          -0.000112
           41              H       8.153836       6.781701      15.361392       0.102639       1.129154 0.91386814E+01  0.94254223E+02                                 1.889604                            1.838647      -1.416588       2.185911                    0.990955       4.181680      12.645916       0.428099       1.387217      -0.683700       0.021660       0.010384      -0.000769       0.024033      -0.000752       0.002607       0.001475       0.002208       0.007896      -0.003591      -0.000711       0.004302              1.910851       2.005441       0.460039      -0.017106       2.062601      -0.037058       1.664511          -0.000164
           42              H       6.714410       6.511887      16.005630       0.129689       1.026662 0.80036273E+01  0.79767063E+02                                 1.777339                            1.725390      -1.251674       2.284111                    0.993072       3.840210      11.374749       0.440606       1.394823      -0.683524      -0.024739       0.006355       0.019775       0.032302       0.000826      -0.005746      -0.002210       0.001604      -0.004822      -0.006237      -0.000345       0.006582              1.802985       2.010509      -0.350561      -0.243506       1.666761       0.231236       1.731685          -0.000140
           43              H       8.843015       4.608245      15.870974       0.110194       1.352080 0.11382147E+02  0.12415093E+03                                 2.122680                            2.041530      -1.711838       2.034031                    0.991238       4.596617      14.346241       0.408942       1.373152      -0.684698       0.015549      -0.002027      -0.014493       0.021352      -0.005788      -0.003866      -0.010034      -0.006326       0.006156      -0.013168       0.000907       0.012262              2.160487       2.559471      -0.399887      -0.419018       1.903347       0.212592       2.018642          -0.000262
           44              H       7.377418       4.224228      16.375275       0.133925       1.137435 0.92302487E+01  0.94805016E+02                                 1.872882                            1.830763      -1.182787       2.316296                    0.994646       3.785995      11.180634       0.437931       1.361702      -0.691454      -0.026206      -0.014771       0.002305       0.030170       0.006501      -0.003610      -0.008694       0.010713      -0.015879      -0.012919      -0.000985       0.013904              1.879242       1.929403       0.408494       0.103383       2.045541       0.006502       1.662781          -0.000407
           45              H       0.690149       1.693263      14.891414       0.128377       1.091264 0.84570209E+01  0.85588653E+02                                 1.858121                            1.785499      -1.383289       2.235416                    0.991880       3.861794      11.585806       0.428129       1.413621      -0.680175      -0.015520       0.012926       0.030993       0.036993      -0.008865      -0.002571       0.000234      -0.005123       0.048190      -0.017370       0.000999       0.016370              1.866995       1.722710      -0.256761      -0.183443       1.896967       0.317299       1.981309           0.000091
           46              H       3.176429      11.399580      13.650463       0.104790       1.204611 0.92882357E+01  0.97053459E+02                                 2.016362                            1.888863      -1.801636       2.004161                    0.990769       4.561980      14.299344       0.406939       1.440452      -0.671242       0.021657      -0.018612       0.007314       0.029478      -0.002994       0.003267      -0.002184       0.000448       0.021972      -0.006698      -0.002222       0.008921              2.075749       2.170924      -0.635030       0.131874       2.295408      -0.177513       1.760916           0.000059
           47              H       1.655581       2.629311      10.244448       0.099559       1.179803 0.97668501E+01  0.10279503E+03                                 1.965633                            1.913713      -1.661380       2.068834                    0.989853       4.437819      13.719510       0.413865       1.406145      -0.678909       0.004906       0.030994       0.010810       0.033189       0.006716      -0.004649      -0.002864      -0.020464      -0.003201      -0.012888      -0.001033       0.013921              1.985995       1.623642       0.123096       0.031570       2.436880       0.343571       1.897464          -0.000182
           48              H       2.484342       1.418489       9.594929       0.110089       1.309018 0.10986571E+02  0.11828231E+03                                 2.070094                            2.004947      -1.524694       2.144798                    0.991045       4.211299      12.879886       0.414642       1.372066      -0.687721       0.032609      -0.011395      -0.011267       0.036334      -0.000246      -0.009126      -0.001522       0.010347      -0.002882      -0.007955      -0.004126       0.012081              2.093081       2.666764      -0.298487      -0.206769       1.817222      -0.026311       1.795257          -0.000211
           49              H       3.050419      11.739617      15.894737       0.112507       1.011458 0.78496385E+01  0.77740295E+02                                 1.751893                            1.702304      -1.135237       2.335075                    0.992987       3.823427      11.235921       0.446739       1.384381      -0.685804       0.023542      -0.015186       0.003174       0.028194      -0.006921       0.003432       0.002892      -0.002268      -0.000578      -0.009162       0.002053       0.007110              1.778104       1.823081      -0.438881       0.052844       1.956847      -0.043383       1.554383           0.000452
           50              H       1.550896      12.034350      16.359433       0.133141       1.043094 0.81385862E+01  0.81720238E+02                                 1.812072                            1.750801      -1.433460       2.194788                    0.992675       3.982951      11.969597       0.431886       1.412394      -0.679150      -0.024966      -0.003658       0.018922       0.031540      -0.003004      -0.005001       0.001194      -0.000406      -0.011161      -0.006743      -0.000061       0.006804              1.844774       2.124934       0.379183      -0.240355       1.674140      -0.199822       1.735248           0.000229
           51              H       3.663022       1.268893      16.380556       0.104139       1.414674 0.12000457E+02  0.13232721E+03                                 2.172415                            2.085378      -1.698998       2.041724                    0.990439       4.573602      14.242830       0.408744       1.358949      -0.688091       0.019719       0.001035      -0.009483       0.021905       0.008388       0.002471       0.006689       0.009304      -0.009062      -0.011109      -0.002003       0.013112              2.206881       2.620895       0.441292      -0.366046       1.981752      -0.206329       2.017995           0.002677
           52              H       2.152838       1.632761      16.758122       0.138530       1.064833 0.83669499E+01  0.83730185E+02                                 1.786194                            1.738792      -1.005671       2.405542                    0.996366       3.618973      10.498442       0.451681       1.355063      -0.693323      -0.027251       0.011632      -0.002504       0.029735      -0.005280      -0.000197       0.009898       0.010162      -0.009760      -0.013909       0.003141       0.010768              1.798998       1.817941      -0.413760       0.080932       2.005903      -0.025255       1.573149           0.001752
           53              H       3.175460      11.701843       0.161060       0.105106       1.219078 0.94405827E+01  0.98952852E+02                                 2.024593                            1.898398      -1.798050       2.004593                    0.990873       4.557402      14.262690       0.408197       1.431551      -0.672925       0.022238      -0.019244      -0.000405       0.029411      -0.001875      -0.000730      -0.001729       0.003791       0.016019      -0.005656      -0.000004       0.005660              2.082479       2.221832      -0.646330      -0.016789       2.316199       0.043505       1.709406           0.000008
           54              H       0.819067       1.137989      24.739814       0.123705       1.144107 0.90684594E+01  0.93350266E+02                                 1.909989                            1.842625      -1.498189       2.175158                    0.990771       3.975219      12.010203       0.423792       1.404015      -0.681643      -0.012349       0.008909      -0.033888       0.037152      -0.008090      -0.001498       0.000237      -0.002858       0.053101      -0.017094      -0.000706       0.017800              1.910174       1.768711      -0.184327       0.162702       1.811033      -0.280866       2.150779          -0.000035
           55              H       2.226505       2.341217       3.569715       0.105167       1.356219 0.11673550E+02  0.12746226E+03                                 2.107850                            2.057450      -1.543067       2.129769                    0.990829       4.297002      13.188813       0.412516       1.359837      -0.689999       0.030730      -0.009793       0.012352       0.034537       0.001008       0.011094       0.002691       0.006033      -0.001386      -0.010134      -0.002907       0.013041              2.120560       2.640545      -0.253990       0.256959       1.838424       0.015592       1.882710           0.000034
           56              H       1.384175       3.370846       2.672006       0.091995       1.246941 0.10427549E+02  0.11168588E+03                                 2.039384                            1.974938      -1.731138       2.022927                    0.990943       4.671395      14.622455       0.407694       1.402671      -0.678561       0.003150       0.024984      -0.018380       0.031176       0.006654       0.002624      -0.000902      -0.018271       0.000011      -0.011947       0.000647       0.011300              2.069749       1.656392       0.137392      -0.060543       2.397735      -0.440974       2.155119          -0.000132
           57              H       3.307286      11.224553      24.243434       0.102640       1.129150 0.91386411E+01  0.94253718E+02                                 1.889601                            1.838644      -1.416591       2.185910                    0.990955       4.181674      12.645898       0.428099       1.387219      -0.683700       0.021661      -0.010384       0.000769       0.024033       0.000752      -0.002607       0.001475       0.002209       0.007895      -0.003591      -0.000711       0.004302              1.910848       2.005438      -0.460037       0.017107       2.062596      -0.037058       1.664509          -0.000185
           58              H       1.867860      11.494367      23.599195       0.129690       1.026664 0.80036447E+01  0.79767298E+02                                 1.777342                            1.725393      -1.251683       2.284107                    0.993072       3.840217      11.374783       0.440605       1.394824      -0.683523      -0.024739      -0.006354      -0.019775       0.032302      -0.000826       0.005747      -0.002211       0.001603      -0.004822      -0.006238      -0.000345       0.006582              1.802988       2.010512       0.350562       0.243506       1.666763       0.231237       1.731689          -0.000155
           59              H       3.996465       0.752708      23.733852       0.110196       1.352089 0.11382254E+02  0.12415241E+03                                 2.122691                            2.041540      -1.711857       2.034022                    0.991238       4.596643      14.346353       0.408941       1.373153      -0.684698       0.015548       0.002025       0.014493       0.021352       0.005787       0.003867      -0.010033      -0.006326       0.006155      -0.013167       0.000907       0.012260              2.160498       2.559484       0.399889       0.419021       1.903356       0.212594       2.018655          -0.000285
           60              H       2.530868       1.136726      23.229550       0.133928       1.137436 0.92302651E+01  0.94805279E+02                                 1.872887                            1.830768      -1.182804       2.316289                    0.994646       3.786002      11.180680       0.437930       1.361707      -0.691453      -0.026206       0.014770      -0.002305       0.030170      -0.006502       0.003611      -0.008694       0.010713      -0.015877      -0.012918      -0.000987       0.013905              1.879247       1.929408      -0.408496      -0.103384       2.045546       0.006502       1.662785          -0.000425
           61              H       5.536699       3.667690      24.713411       0.128378       1.091265 0.84570230E+01  0.85588684E+02                                 1.858122                            1.785499      -1.383290       2.235416                    0.991880       3.861794      11.585808       0.428128       1.413622      -0.680175      -0.015520      -0.012926      -0.030993       0.036993       0.008865       0.002571       0.000234      -0.005123       0.048190      -0.017369       0.000999       0.016370              1.866996       1.722710       0.256761       0.183444       1.896967       0.317300       1.981311           0.000066
           62              H       8.022979       6.606673      25.954362       0.104790       1.204604 0.92881700E+01  0.97052609E+02                                 2.016356                            1.888858      -1.801631       2.004164                    0.990769       4.561963      14.299282       0.406939       1.440454      -0.671242       0.021658       0.018612      -0.007314       0.029478       0.002995      -0.003267      -0.002184       0.000448       0.021971      -0.006698      -0.002222       0.008920              2.075743       2.170917       0.635028      -0.131874       2.295400      -0.177513       1.760911           0.000034
           63              H       6.502131       3.372773       2.957160       0.099561       1.179802 0.97668420E+01  0.10279495E+03                                 1.965633                            1.913713      -1.661393       2.068830                    0.989853       4.437820      13.719525       0.413864       1.406147      -0.678909       0.004905      -0.030993      -0.010810       0.033189      -0.006716       0.004649      -0.002864      -0.020464      -0.003202      -0.012887      -0.001033       0.013920              1.985996       1.623643      -0.123097      -0.031570       2.436881       0.343570       1.897464          -0.000202
           64              H       7.330892       4.583595       3.606679       0.110092       1.309017 0.10986561E+02  0.11828222E+03                                 2.070095                            2.004948      -1.524709       2.144792                    0.991045       4.211300      12.879905       0.414641       1.372069      -0.687721       0.032609       0.011395       0.011266       0.036333       0.000246       0.009126      -0.001521       0.010348      -0.002880      -0.007954      -0.004127       0.012081              2.093082       2.666766       0.298486       0.206769       1.817223      -0.026311       1.795259          -0.000228
           65              H       7.896969       6.266636      23.710089       0.112507       1.011455 0.78496102E+01  0.77739939E+02                                 1.751889                            1.702300      -1.135232       2.335077                    0.992987       3.823420      11.235892       0.446740       1.384380      -0.685805       0.023542       0.015186      -0.003174       0.028194       0.006921      -0.003432       0.002891      -0.002268      -0.000578      -0.009162       0.002053       0.007110              1.778100       1.823077       0.438879      -0.052844       1.956842      -0.043383       1.554380           0.000434
           66              H       6.397446       5.971904      23.245392       0.133142       1.043084 0.81384878E+01  0.81718996E+02                                 1.812061                            1.750791      -1.433449       2.194795                    0.992675       3.982925      11.969497       0.431887       1.412395      -0.679150      -0.024966       0.003658      -0.018923       0.031540       0.003004       0.005001       0.001194      -0.000405      -0.011159      -0.006743      -0.000061       0.006804              1.844763       2.124921      -0.379180       0.240354       1.674130      -0.199820       1.735237           0.000214
           67              H       8.509572       4.092061      23.224270       0.104139       1.414681 0.12000531E+02  0.13232826E+03                                 2.172423                            2.085386      -1.699014       2.041716                    0.990439       4.573618      14.242905       0.408743       1.358951      -0.688090       0.019718      -0.001036       0.009484       0.021905      -0.008388      -0.002470       0.006689       0.009303      -0.009063      -0.011109      -0.002002       0.013112              2.206890       2.620906      -0.441294       0.366049       1.981759      -0.206331       2.018004           0.002657
           68              H       6.999388       3.728192      22.846704       0.138529       1.064831 0.83669329E+01  0.83729958E+02                                 1.786191                            1.738790      -1.005664       2.405545                    0.996366       3.618968      10.498418       0.451682       1.355062      -0.693323      -0.027250      -0.011632       0.002504       0.029734       0.005279       0.000197       0.009898       0.010162      -0.009759      -0.013908       0.003141       0.010768              1.798995       1.817939       0.413759      -0.080932       2.005900      -0.025255       1.573147           0.001732
           69              C       3.757046       7.165965      14.742764       0.166396      31.423813 0.38637697E+03  0.89423321E+04                                 9.192490                            6.991492      -0.343481       1.896012                    0.998742      27.834831      83.057458       0.557836       0.474416      -1.015948       0.040275       0.006452       0.065220       0.076925      -0.043293       0.020555       0.032377       0.015257       0.026094      -0.067367       0.026184       0.041183             10.612889       7.788294       3.146609       1.530415       9.755332       3.480496      14.295041           0.009648
           70              C       2.828447       6.135428      14.636359      -0.033148      38.320780 0.57277698E+03  0.14493160E+05                                10.227733                            8.323252      -0.302109       1.877765                    0.997501      30.834732      93.350149       0.533699       0.453557      -1.036953      -0.023614      -0.045795       0.006113       0.051886      -0.009303      -0.018257      -0.025083       0.012513       0.077971      -0.038871      -0.002049       0.040919             11.210219       9.618537       4.250098       2.124600      11.190696       2.316788      12.821424           0.002747
           71              C       2.320528       5.750520      13.406761      -0.209741      34.926275 0.52515958E+03  0.13116603E+05                                 9.511829                            7.820610      -0.426814       1.812819                    0.998222      33.169672     102.642398       0.561507       0.436738      -1.037733       0.008014       0.005608       0.022654       0.024675      -0.020784       0.004350       0.010770       0.052397      -0.099584      -0.039215      -0.010828       0.050043             10.211379       8.565444       3.283732       0.878150       9.254638       0.664120      12.814054           0.004004
           72              C       2.749932       6.361767      12.241323       0.174581      30.048136 0.39752538E+03  0.92207487E+04                                 8.921283                            7.025867      -0.349254       1.919586                    0.998674      26.452128      77.765131       0.567072       0.465657      -1.025703      -0.005832      -0.010156      -0.030032       0.032235      -0.008775       0.013437       0.000600       0.027358       0.045849      -0.024438      -0.000907       0.025345             10.058937       8.166920       3.037054       2.384123       8.113895       1.429298      13.895996           0.008419
           73              C       3.702764       7.368683      12.331094      -0.195643      34.002653 0.51142989E+03  0.12674172E+05                                 9.348411                            7.721481      -0.412366       1.827214                    0.997438      32.447514      99.625197       0.565362       0.437166      -1.038723       0.017399      -0.010949       0.009908       0.022820      -0.030245      -0.008807       0.001171       0.023685       0.084061      -0.046707       0.014047       0.032660             10.143626       9.227364       3.550586       2.024012       9.452613       1.811727      11.750902           0.005910
           74              C       4.184511       7.777450      13.567557      -0.031934      36.538511 0.56150880E+03  0.14162183E+05                                10.016771                            8.331725      -0.386053       1.850707                    0.997222      31.006432      94.250887       0.523827       0.463601      -1.029503       0.033012       0.015204      -0.034553       0.050149       0.031282       0.006510       0.017881      -0.001022      -0.095596      -0.038119      -0.012764       0.050883             10.895722       9.015339       2.828482       0.966191       9.373173       1.378226      14.298653           0.000806
           75              C       3.535074       8.639843      16.536599      -0.184690      30.333044 0.44539220E+03  0.10675055E+05                                 8.669979                            7.070411      -0.443696       1.834434                    0.997012      31.343771      95.002581       0.607156       0.420899      -1.047398       0.046638      -0.078117      -0.036250       0.097936      -0.045923      -0.034079       0.018305      -0.041100      -0.085899      -0.055761      -0.020188       0.075949              9.918418       7.732357      -0.191528       0.924051       9.191825       3.602697      12.831072           0.010494
           76              C       4.234915       9.141011      17.769365       0.661805      22.562590 0.23541663E+03  0.48240942E+04                                 7.498211                            5.551041      -0.145503       2.026936                    0.999394      21.676037      61.289458       0.608954       0.490843      -1.005178       0.031787       0.020172       0.033118       0.050141       0.063959      -0.043390      -0.048086      -0.040568      -0.027700      -0.064266      -0.043123       0.107389              8.715029       9.001112      -2.241526       1.748879       7.277272       2.538183       9.866704           0.000068
           77              C       2.237167       5.911242      10.901888      -0.210324      29.673935 0.45115333E+03  0.10811224E+05                                 8.528892                            7.137696      -0.414039       1.859217                    0.997024      30.489777      91.388375       0.603576       0.423471      -1.049356      -0.025988       0.098016      -0.017075       0.102831       0.005066       0.009813      -0.029286       0.017153       0.029674      -0.035767       0.004958       0.030809              9.432382       8.187379      -0.346480       2.899158       7.921832       0.393664      12.187936           0.012068
           78              C       1.652674       7.045488      10.070187      -0.322362      31.579667 0.48962404E+03  0.11962680E+05                                 8.787154                            7.342411      -0.364351       1.854467                    0.997217      32.111428      96.843396       0.607148       0.412901      -1.057150       0.047477      -0.081966       0.037759       0.101972      -0.008307      -0.003131      -0.041513       0.009489      -0.027885      -0.047555       0.009874       0.037681              9.729463       7.921729      -0.778511       2.370385       7.979210       0.211695      13.287450           0.047732
           79              C       1.268827       6.666031       8.668176       0.626147      22.458974 0.25089894E+03  0.52120163E+04                                 7.459808                            5.716466      -0.225308       1.990969                    0.999402      22.052796      62.317393       0.603686       0.488414      -1.008716      -0.001598      -0.019167      -0.024779       0.031368       0.047322      -0.021448      -0.020051       0.112019      -0.043800      -0.068694      -0.019125       0.087819              8.455420       4.932236      -1.306920       1.559916       8.805212       1.505358      11.628812           0.001207
           80              C       8.438813      11.332876      14.574840       0.162442      31.359220 0.38461629E+03  0.88955006E+04                                 9.189425                            6.991295      -0.345368       1.895134                    0.998463      27.915290      83.393840       0.555705       0.476561      -1.014338       0.035129       0.000917       0.067773       0.076342       0.045728       0.008736      -0.026157       0.017513       0.070813      -0.065842       0.023190       0.042652             10.560865       7.677888      -2.772255       1.462538       8.877315      -2.613207      15.127393           0.007143
           81              C       8.967087      10.572914      13.532441      -0.032264      36.409537 0.56625376E+03  0.14304333E+05                                 9.987795                            8.367326      -0.371059       1.855632                    0.997154      30.988148      94.105922       0.522945       0.463654      -1.030021       0.037037      -0.018672      -0.029389       0.050834      -0.028148       0.020508      -0.023912       0.004308      -0.086871      -0.041116      -0.013359       0.054475             10.779365       8.728546      -2.624514       0.522930       9.389078      -0.577139      14.220469           0.000372
           82              C       8.620074      10.830160      12.208055      -0.191667      33.629757 0.50626242E+03  0.12487130E+05                                 9.231193                            7.653267      -0.315092       1.863705                    0.997077      31.914065      97.065135       0.572361       0.433860      -1.042961       0.015688       0.012318       0.009879       0.022259       0.029608      -0.021095       0.003847       0.020229       0.065294      -0.045860       0.008213       0.037648              9.966977       8.465817      -3.163306       1.712153       9.424742      -1.590579      12.010372           0.004808
           83              C       7.712800      11.848129      11.894649       0.175732      30.533846 0.40170891E+03  0.93299010E+04                                 8.982341                            7.037874      -0.301340       1.938322                    0.998438      26.284758      76.991130       0.570345       0.462384      -1.028868       0.003511       0.006174      -0.032998       0.033753       0.007865       0.009418       0.002809       0.019543       0.051605      -0.021151      -0.001270       0.022421             10.161466       7.577471      -2.804265       1.883591       8.252459      -1.547325      14.654467           0.007009
           84              C       7.157385      -0.071364      12.937576      -0.210432      35.053093 0.52756370E+03  0.13195475E+05                                 9.547341                            7.845963      -0.441679       1.808066                    0.998222      33.241371     103.033899       0.559638       0.437571      -1.036942       0.004759      -0.002211       0.022629       0.023230       0.021032       0.008780      -0.018180       0.041479      -0.080448      -0.042337      -0.000627       0.042964             10.248111       8.359529      -3.183814       0.679131       9.255999      -0.593355      13.128807           0.002549
           85              C       7.530569      -0.323154      14.245592      -0.028560      38.032363 0.56436023E+03  0.14248765E+05                                10.238263                            8.315588      -0.354927       1.860870                    0.997406      30.928745      93.990470       0.527989       0.459474      -1.032052      -0.023613       0.042918       0.000035       0.048985       0.004026      -0.019888       0.034512       0.007188       0.054899      -0.041154      -0.003850       0.045004             11.241839       9.350723      -3.906486       2.192740      10.861912      -2.529702      13.512883           0.002388
           86              C       8.119910      10.230419      16.649077      -0.174425      30.312661 0.43755600E+03  0.10419846E+05                                 8.641316                            7.004289      -0.395005       1.859284                    0.996273      30.650021      91.995065       0.611720       0.420461      -1.049778       0.043267       0.064478      -0.047303       0.090923       0.050113      -0.045064      -0.030982      -0.037270      -0.050940      -0.061216      -0.026443       0.087660              9.927667       8.010375       0.438136       0.533072       8.268212      -3.156249      13.504412           0.005570
           87              C       8.813936       9.994658      17.973990       0.664236      22.408831 0.22646781E+03  0.45827650E+04                                 7.410010                            5.413971       0.004444       2.083958                    0.999417      21.117862      58.782014       0.623632       0.485352      -1.010915       0.018134      -0.000139       0.037287       0.041463      -0.063797      -0.034443       0.045296      -0.071074      -0.096408      -0.062102      -0.049280       0.111382              8.681115       8.951187       2.502433       1.321787       6.638137      -2.445142      10.454020          -0.001733
           88              C       7.347370      12.215065      10.479437      -0.205100      29.366022 0.43633350E+03  0.10361050E+05                                 8.458335                            7.012266      -0.354606       1.885868                    0.996265      29.939545      89.102866       0.610367       0.422600      -1.050716      -0.024054      -0.099472      -0.015350       0.103484      -0.020222       0.014997       0.029168      -0.007597       0.036207      -0.043778       0.008816       0.034962              9.406103       7.465029       0.507119       2.346781       7.830987      -0.149645      12.922292           0.004756
           89              C       6.865623      11.095040       9.631894      -0.312271      30.665037 0.46899106E+03  0.11327897E+05                                 8.589716                            7.167863      -0.296529       1.882158                    0.997229      31.508816      94.265077       0.617270       0.410815      -1.059237       0.044987       0.085163       0.040248       0.104386       0.004271       0.008244       0.038377       0.030848      -0.033803      -0.049035       0.015091       0.033943              9.499132       7.344878       0.764532       1.703254       8.185089      -0.144636      12.967428           0.047154
           90              C       6.604878      11.495174       8.203480       0.642753      21.581142 0.24776790E+03  0.51280932E+04                                 7.322167                            5.713951      -0.220570       2.006042                    0.999162      21.586109      60.780196       0.598875       0.494151      -1.006315       0.009496       0.015907      -0.027930       0.033516      -0.057031      -0.009138       0.046088      -0.085384      -0.051016      -0.067042      -0.030733       0.097776              8.251056       7.249803       1.639291       1.115239       5.830254      -1.865803      11.673112          -0.003504
           91              C       8.603596      10.840288      24.862061       0.166395      31.423740 0.38637615E+03  0.89423103E+04                                 9.192490                            6.991494      -0.343492       1.896009                    0.998742      27.834783      83.057361       0.557835       0.474418      -1.015947       0.040275      -0.006452      -0.065219       0.076924       0.043296      -0.020554       0.032376       0.015258       0.026089      -0.067368       0.026182       0.041186             10.612887       7.788290      -3.146606      -1.530411       9.755331       3.480494      14.295040           0.009609
           92              C       7.674997      11.870826      24.968466      -0.033148      38.320687 0.57277577E+03  0.14493123E+05                                10.227722                            8.323247      -0.302112       1.877764                    0.997501      30.834679      93.349987       0.533699       0.453557      -1.036953      -0.023615       0.045795      -0.006115       0.051887       0.009304       0.018257      -0.025083       0.012513       0.077968      -0.038871      -0.002047       0.040919             11.210204       9.618523      -4.250089      -2.124594      11.190681       2.316783      12.821408           0.002717
           93              C       7.167078      -0.389566      26.198064      -0.209738      34.926165 0.52515773E+03  0.13116544E+05                                 9.511812                            7.820597      -0.426813       1.812820                    0.998222      33.169588     102.642078       0.561507       0.436738      -1.037733       0.008013      -0.005608      -0.022653       0.024675       0.020785      -0.004350       0.010770       0.052397      -0.099585      -0.039215      -0.010829       0.050043             10.211358       8.565428      -3.283726      -0.878145       9.254621       0.664114      12.814025           0.003938
           94              C       7.596482      12.285617       0.960285       0.174579      30.048106 0.39752509E+03  0.92207399E+04                                 8.921277                            7.025865      -0.349255       1.919586                    0.998674      26.452103      77.765038       0.567072       0.465657      -1.025703      -0.005833       0.010156       0.030032       0.032235       0.008777      -0.013437       0.000600       0.027358       0.045844      -0.024439      -0.000905       0.025344             10.058928       8.166916      -3.037053      -2.384118       8.113891       1.429294      13.895977           0.008384
           95              C       8.549314      11.278702       0.870514      -0.195642      34.002589 0.51142860E+03  0.12674132E+05                                 9.348405                            7.721476      -0.412372       1.827213                    0.997438      32.447448      99.624977       0.565361       0.437167      -1.038723       0.017399       0.010948      -0.009908       0.022820       0.030247       0.008807       0.001172       0.023685       0.084057      -0.046709       0.014049       0.032659             10.143620       9.227358      -3.550584      -2.024010       9.452606       1.811729      11.750896           0.005856
           96              C       9.031061      10.228803      26.037268      -0.031932      36.538384 0.56150655E+03  0.14162111E+05                                10.016748                            8.331707      -0.386053       1.850708                    0.997222      31.006329      94.250505       0.523828       0.463601      -1.029503       0.033011      -0.015203       0.034552       0.050147      -0.031279      -0.006510       0.017881      -0.001022      -0.095599      -0.038119      -0.012761       0.050880             10.895695       9.015316      -2.828473      -0.966186       9.373151       1.378223      14.298619           0.000764
           97              C       8.381624       9.366411      23.068227      -0.184686      30.332931 0.44539036E+03  0.10675000E+05                                 8.669962                            7.070399      -0.443694       1.834436                    0.997012      31.343692      95.002295       0.607157       0.420899      -1.047398       0.046639       0.078116       0.036248       0.097935       0.045923       0.034078       0.018306      -0.041101      -0.085899      -0.055760      -0.020189       0.075950              9.918397       7.732343       0.191535      -0.924035       9.191814       3.602689      12.831034           0.010463
           98              C       9.081465       8.865243      21.835460       0.661807      22.562350 0.23541378E+03  0.48240224E+04                                 7.498170                            5.551014      -0.145513       2.026936                    0.999394      21.675900      61.289035       0.608954       0.490845      -1.005178       0.031787      -0.020170      -0.033117       0.050140      -0.063956       0.043388      -0.048083      -0.040568      -0.027697      -0.064264      -0.043120       0.107384              8.714979       9.001069       2.241518      -1.748862       7.277233       2.538163       9.866635           0.000047
           99              C       7.083717       0.090843       2.299720      -0.210322      29.673862 0.45115232E+03  0.10811192E+05                                 8.528875                            7.137686      -0.414036       1.859219                    0.997024      30.489723      91.388142       0.603577       0.423470      -1.049356      -0.025988      -0.098016       0.017076       0.102830      -0.005066      -0.009813      -0.029285       0.017153       0.029675      -0.035766       0.004957       0.030809              9.432361       8.187363       0.346476      -2.899144       7.921814       0.393665      12.187907           0.012029
          100              C       6.499224      11.601896       3.131422      -0.322364      31.579810 0.48962680E+03  0.11962766E+05                                 8.787178                            7.342429      -0.364358       1.854463                    0.997217      32.111551      96.843880       0.607147       0.412901      -1.057150       0.047478       0.081966      -0.037762       0.101974       0.008305       0.003133      -0.041511       0.009491      -0.027886      -0.047554       0.009876       0.037678              9.729490       7.921745       0.778505      -2.370382       7.979232       0.211717      13.287494           0.047691
          101              C       6.115377      11.981354       4.533432       0.626146      22.459204 0.25090194E+03  0.52120939E+04                                 7.459850                            5.716495      -0.225304       1.990967                    0.999402      22.052945      62.317892       0.603686       0.488413      -1.008717      -0.001602       0.019162       0.024782       0.031367      -0.047324       0.021448      -0.020052       0.112023      -0.043803      -0.068696      -0.019126       0.087822              8.455470       4.932259       1.306922      -1.559922       8.805254       1.505386      11.628898           0.001184
          102              C       3.592263       6.673378      25.029986       0.162440      31.359206 0.38461601E+03  0.88954932E+04                                 9.189428                            6.991296      -0.345372       1.895133                    0.998463      27.915266      83.393782       0.555705       0.476562      -1.014338       0.035129      -0.000917      -0.067773       0.076342      -0.045729      -0.008736      -0.026156       0.017514       0.070809      -0.065843       0.023190       0.042652             10.560870       7.677886       2.772254      -1.462533       8.877315      -2.613209      15.127409           0.007104
          103              C       4.120537       7.433339      26.072385      -0.032262      36.409408 0.56625113E+03  0.14304248E+05                                 9.987766                            8.367302      -0.371056       1.855634                    0.997154      30.988060      94.105568       0.522946       0.463653      -1.030022       0.037036       0.018672       0.029389       0.050833       0.028146      -0.020508      -0.023912       0.004308      -0.086872      -0.041116      -0.013357       0.054473             10.779333       8.728516       2.624502      -0.522925       9.389043      -0.577134      14.220439           0.000332
          104              C       3.773524       7.817225       0.993553      -0.191666      33.629691 0.50626127E+03  0.12487096E+05                                 9.231193                            7.653267      -0.315101       1.863703                    0.997077      31.914014      97.065014       0.572360       0.433861      -1.042960       0.015688      -0.012317      -0.009879       0.022258      -0.029611       0.021095       0.003846       0.020230       0.065289      -0.045862       0.008214       0.037648              9.966975       8.465810       3.163300      -1.712149       9.424738      -1.590574      12.010378           0.004749
          105              C       2.866250       6.799255       1.306959       0.175730      30.533834 0.40170909E+03  0.93299053E+04                                 8.982336                            7.037874      -0.301340       1.938323                    0.998438      26.284744      76.991061       0.570345       0.462384      -1.028869       0.003510      -0.006174       0.032998       0.033754      -0.007866      -0.009418       0.002809       0.019544       0.051602      -0.021151      -0.001270       0.022421             10.161458       7.577462       2.804261      -1.883583       8.252454      -1.547324      14.654459           0.006976
          106              C       2.310835       6.073449       0.264032      -0.210429      35.052980 0.52756146E+03  0.13195405E+05                                 9.547323                            7.845948      -0.441678       1.808067                    0.998222      33.241296     103.033616       0.559638       0.437572      -1.036942       0.004758       0.002211      -0.022630       0.023230      -0.021033      -0.008779      -0.018180       0.041479      -0.080450      -0.042337      -0.000628       0.042965             10.248092       8.359512       3.183807      -0.679134       9.255977      -0.593361      13.128785           0.002484
          107              C       2.684019       5.684108      25.359234      -0.028560      38.032285 0.56435880E+03  0.14248720E+05                                10.238252                            8.315580      -0.354929       1.860870                    0.997406      30.928700      93.990325       0.527989       0.459474      -1.032051      -0.023613      -0.042918      -0.000036       0.048985      -0.004027       0.019888       0.034512       0.007189       0.054894      -0.041154      -0.003848       0.045002             11.241827       9.350710       3.906478      -2.192740      10.861899      -2.529703      13.512874           0.002357
          108              C       3.273360       7.775834      22.955749      -0.174425      30.312676 0.43755597E+03  0.10419845E+05                                 8.641318                            7.004288      -0.395002       1.859284                    0.996273      30.650021      91.995053       0.611720       0.420461      -1.049778       0.043268      -0.064477       0.047303       0.090923      -0.050113       0.045065      -0.030983      -0.037269      -0.050941      -0.061217      -0.026444       0.087661              9.927671       8.010377      -0.438139      -0.533066       8.268215      -3.156259      13.504423           0.005541
          109              C       3.967386       8.011595      21.630836       0.664234      22.408764 0.22646696E+03  0.45827445E+04                                 7.410001                            5.413964       0.004439       2.083958                    0.999417      21.117827      58.781929       0.623632       0.485352      -1.010914       0.018135       0.000139      -0.037286       0.041463       0.063796       0.034442       0.045295      -0.071073      -0.096408      -0.062101      -0.049280       0.111380              8.681106       8.951177      -2.502425      -1.321789       6.638127      -2.445139      10.454013          -0.001746
          110              C       2.500820       6.432319       2.722172      -0.205100      29.365988 0.43633326E+03  0.10361044E+05                                 8.458327                            7.012263      -0.354606       1.885868                    0.996265      29.939548      89.102876       0.610368       0.422600      -1.050716      -0.024054       0.099473       0.015350       0.103484       0.020222      -0.014996       0.029169      -0.007596       0.036210      -0.043778       0.008815       0.034963              9.406091       7.465027      -0.507121      -2.346767       7.830983      -0.149644      12.922264           0.004725
          111              C       2.019073       7.552345       3.569715      -0.312270      30.665035 0.46899128E+03  0.11327903E+05                                 8.589711                            7.167861      -0.296529       1.882158                    0.997229      31.508822      94.265072       0.617271       0.410814      -1.059237       0.044989      -0.085162      -0.040250       0.104387      -0.004273      -0.008241       0.038377       0.030846      -0.033803      -0.049033       0.015091       0.033942              9.499124       7.344872      -0.764528      -1.703242       8.185091      -0.144646      12.967410           0.047119
          112              C       1.758328       7.152210       4.998129       0.642749      21.581242 0.24776938E+03  0.51281308E+04                                 7.322184                            5.713965      -0.220552       2.006046                    0.999162      21.586176      60.780407       0.598875       0.494150      -1.006315       0.009492      -0.015904       0.027931       0.033514       0.057030       0.009137       0.046088      -0.085384      -0.051017      -0.067042      -0.030732       0.097775              8.251074       7.249816      -1.639297      -1.115240       5.830271      -1.865809      11.673135          -0.003522
          113              C       5.936054       4.838204      11.660453       0.166397      31.423740 0.38637613E+03  0.89423088E+04                                 9.192483                            6.991489      -0.343488       1.896010                    0.998742      27.834790      83.057348       0.557836       0.474417      -1.015948      -0.040274      -0.006453      -0.065219       0.076923      -0.043294       0.020554       0.032377       0.015257       0.026090      -0.067368       0.026183       0.041185             10.612878       7.788288       3.146605       1.530412       9.755322       3.480487      14.295023           0.009651
          114              C       6.864653       5.868741      11.766858      -0.033151      38.320842 0.57277835E+03  0.14493202E+05                                10.227740                            8.323259      -0.302107       1.877765                    0.997501      30.834751      93.350206       0.533700       0.453557      -1.036954       0.023614       0.045795      -0.006114       0.051886      -0.009303      -0.018257      -0.025083       0.012513       0.077971      -0.038871      -0.002048       0.040920             11.210225       9.618542       4.250099       2.124595      11.190701       2.316782      12.821433           0.002749
          115              C       7.372572       6.253649      12.996456      -0.209739      34.926217 0.52515860E+03  0.13116572E+05                                 9.511819                            7.820602      -0.426814       1.812819                    0.998222      33.169636     102.642255       0.561507       0.436738      -1.037733      -0.008014      -0.005608      -0.022653       0.024674      -0.020784       0.004350       0.010770       0.052398      -0.099585      -0.039216      -0.010828       0.050043             10.211366       8.565436       3.283729       0.878147       9.254627       0.664117      12.814035           0.004007
          116              C       6.943168       5.642402      14.161894       0.174582      30.048116 0.39752519E+03  0.92207434E+04                                 8.921282                            7.025867      -0.349256       1.919586                    0.998674      26.452119      77.765112       0.567072       0.465657      -1.025703       0.005833       0.010156       0.030032       0.032235      -0.008776       0.013437       0.000600       0.027358       0.045848      -0.024438      -0.000907       0.025345             10.058933       8.166919       3.037055       2.384118       8.113895       1.429295      13.895985           0.008419
          117              C       5.990336       4.635486      14.072123      -0.195643      34.002648 0.51142987E+03  0.12674170E+05                                 9.348406                            7.721478      -0.412367       1.827214                    0.997438      32.447516      99.625186       0.565362       0.437166      -1.038723      -0.017399       0.010948      -0.009908       0.022820      -0.030245      -0.008807       0.001171       0.023685       0.084060      -0.046707       0.014048       0.032660             10.143620       9.227358       3.550584       2.024006       9.452609       1.811722      11.750894           0.005912
          118              C       5.508589       4.226719      12.835660      -0.031933      36.538454 0.56150787E+03  0.14162155E+05                                10.016766                            8.331721      -0.386057       1.850706                    0.997222      31.006402      94.250805       0.523827       0.463602      -1.029503      -0.033012      -0.015204       0.034552       0.050148       0.031281       0.006510       0.017881      -0.001022      -0.095598      -0.038119      -0.012763       0.050882             10.895715       9.015333       2.828479       0.966188       9.373168       1.378223      14.298643           0.000807
          119              C       6.158026       3.364326       9.866618      -0.184686      30.332894 0.44538969E+03  0.10674979E+05                                 8.669958                            7.070397      -0.443690       1.834437                    0.997012      31.343641      95.002099       0.607156       0.420900      -1.047398      -0.046640       0.078115       0.036247       0.097934      -0.045925      -0.034079       0.018307      -0.041100      -0.085901      -0.055761      -0.020191       0.075952              9.918393       7.732335      -0.191531       0.924039       9.191808       3.602688      12.831036           0.010497
          120              C       5.458185       2.863158       8.633852       0.661806      22.562261 0.23541273E+03  0.48239938E+04                                 7.498142                            5.550995      -0.145520       2.026936                    0.999394      21.675823      61.288698       0.608957       0.490843      -1.005179      -0.031788      -0.020169      -0.033115       0.050139       0.063953      -0.043385      -0.048080      -0.040567      -0.027696      -0.064261      -0.043117       0.107378              8.714947       9.001035      -2.241508       1.748858       7.277207       2.538150       9.866598           0.000069
          121              C       7.455933       6.092927      15.501329      -0.210324      29.673906 0.45115296E+03  0.10811212E+05                                 8.528886                            7.137693      -0.414035       1.859219                    0.997024      30.489759      91.388302       0.603576       0.423471      -1.049356       0.025988      -0.098016       0.017075       0.102831       0.005066       0.009813      -0.029285       0.017152       0.029675      -0.035766       0.004957       0.030809              9.432374       8.187374      -0.346478       2.899153       7.921829       0.393664      12.187919           0.012065
          122              C       8.040426       4.958681      16.333030      -0.322359      31.579580 0.48962262E+03  0.11962637E+05                                 8.787142                            7.342403      -0.364350       1.854468                    0.997217      32.111371      96.843204       0.607148       0.412901      -1.057150      -0.047476       0.081965      -0.037758       0.101970      -0.008308      -0.003129      -0.041512       0.009486      -0.027882      -0.047554       0.009872       0.037682              9.729447       7.921720      -0.778509       2.370376       7.979203       0.211696      13.287418           0.047728
          123              C       8.424273       5.338138      17.735041       0.626143      22.458917 0.25089829E+03  0.52119991E+04                                 7.459798                            5.716460      -0.225310       1.990970                    0.999402      22.052747      62.317222       0.603687       0.488414      -1.008716       0.001598       0.019167       0.024778       0.031367       0.047320      -0.021446      -0.020049       0.112013      -0.043791      -0.068691      -0.019122       0.087813              8.455407       4.932230      -1.306918       1.559912       8.805200       1.505356      11.628790           0.001201
          124              C       1.254287       0.671293      11.828377       0.162442      31.359205 0.38461618E+03  0.88954978E+04                                 9.189425                            6.991295      -0.345371       1.895133                    0.998463      27.915280      83.393819       0.555705       0.476562      -1.014338      -0.035129      -0.000917      -0.067773       0.076342       0.045729       0.008736      -0.026157       0.017513       0.070812      -0.065843       0.023190       0.042652             10.560864       7.677887      -2.772255       1.462537       8.877314      -2.613205      15.127391           0.007146
          125              C       0.726013       1.431255      12.870776      -0.032264      36.409507 0.56625328E+03  0.14304317E+05                                 9.987787                            8.367321      -0.371058       1.855632                    0.997154      30.988123      94.105813       0.522945       0.463653      -1.030021      -0.037037       0.018672       0.029388       0.050834      -0.028148       0.020508      -0.023912       0.004308      -0.086872      -0.041116      -0.013359       0.054475             10.779356       8.728538      -2.624511       0.522929       9.389071      -0.577138      14.220458           0.000374
          126              C       1.073026       1.174009      14.195162      -0.191666      33.629720 0.50626175E+03  0.12487109E+05                                 9.231189                            7.653264      -0.315094       1.863704                    0.997077      31.914040      97.065055       0.572361       0.433860      -1.042961      -0.015688      -0.012317      -0.009879       0.022258       0.029609      -0.021095       0.003847       0.020229       0.065293      -0.045861       0.008213       0.037648              9.966973       8.465813      -3.163304       1.712152       9.424739      -1.590578      12.010366           0.004812
          127              C       1.980300       0.156040      14.508568       0.175732      30.533858 0.40170911E+03  0.93299060E+04                                 8.982339                            7.037873      -0.301337       1.938324                    0.998438      26.284760      76.991112       0.570346       0.462384      -1.028869      -0.003511      -0.006174       0.032998       0.033754       0.007864       0.009418       0.002809       0.019543       0.051607      -0.021151      -0.001271       0.022422             10.161464       7.577469      -2.804265       1.883591       8.252458      -1.547326      14.654464           0.007009
          128              C       2.535715      12.075533      13.465641      -0.210431      35.053065 0.52756317E+03  0.13195458E+05                                 9.547335                            7.845958      -0.441679       1.808066                    0.998222      33.241352     103.033814       0.559638       0.437571      -1.036943      -0.004758       0.002211      -0.022629       0.023230       0.021032       0.008780      -0.018180       0.041480      -0.080449      -0.042338      -0.000627       0.042965             10.248105       8.359523      -3.183812       0.679131       9.255992      -0.593355      13.128799           0.002552
          129              C       2.162531      -0.317977      12.157625      -0.028561      38.032362 0.56436028E+03  0.14248766E+05                                10.238263                            8.315588      -0.354928       1.860870                    0.997406      30.928738      93.990451       0.527989       0.459474      -1.032051       0.023613      -0.042917      -0.000035       0.048984       0.004027      -0.019888       0.034512       0.007189       0.054896      -0.041155      -0.003849       0.045003             11.241839       9.350722      -3.906485       2.192739      10.861911      -2.529700      13.512884           0.002391
          130              C       1.573190       1.773750       9.754140      -0.174424      30.312561 0.43755435E+03  0.10419796E+05                                 8.641301                            7.004279      -0.395003       1.859285                    0.996273      30.649941      91.994769       0.611720       0.420461      -1.049778      -0.043268      -0.064477       0.047301       0.090922       0.050114      -0.045064      -0.030983      -0.037268      -0.050940      -0.061216      -0.026446       0.087661              9.927649       8.010360       0.438135       0.533068       8.268200      -3.156243      13.504387           0.005575
          131              C       0.879164       2.009511       8.429227       0.664231      22.408676 0.22646604E+03  0.45827212E+04                                 7.409987                            5.413957       0.004429       2.083957                    0.999417      21.117759      58.781709       0.623631       0.485353      -1.010914      -0.018136       0.000138      -0.037284       0.041461      -0.063794      -0.034440       0.045293      -0.071070      -0.096403      -0.062098      -0.049278       0.111375              8.681086       8.951158       2.502425       1.321780       6.638119      -2.445133      10.453982          -0.001730
          132              C       2.345730      -0.210896      15.923780      -0.205100      29.366038 0.43633380E+03  0.10361060E+05                                 8.458339                            7.012269      -0.354612       1.885866                    0.996265      29.939577      89.103011       0.610367       0.422600      -1.050716       0.024054       0.099473       0.015349       0.103484      -0.020223       0.014996       0.029169      -0.007596       0.036208      -0.043778       0.008815       0.034963              9.406107       7.465035       0.507118       2.346780       7.830994      -0.149644      12.922294           0.004752
          133              C       2.827477       0.909129      16.771323      -0.312270      30.665039 0.46899107E+03  0.11327898E+05                                 8.589716                            7.167862      -0.296530       1.882158                    0.997229      31.508828      94.265129       0.617270       0.410815      -1.059237      -0.044988      -0.085163      -0.040248       0.104386       0.004272       0.008244       0.038377       0.030851      -0.033804      -0.049035       0.015091       0.033944              9.499132       7.344878       0.764532       1.703252       8.185093      -0.144635      12.967426           0.047150
          134              C       3.088222       0.508995      18.199737       0.642750      21.581189 0.24776856E+03  0.51281103E+04                                 7.322177                            5.713958      -0.220573       2.006040                    0.999162      21.586144      60.780323       0.598874       0.494150      -1.006315      -0.009496      -0.015907       0.027930       0.033515      -0.057030      -0.009138       0.046087      -0.085382      -0.051013      -0.067041      -0.030732       0.097773              8.251068       7.249812       1.639293       1.115240       5.830261      -1.865807      11.673131          -0.003514
          135              C       1.089504       1.163881       1.541156       0.166394      31.423759 0.38637630E+03  0.89423145E+04                                 9.192491                            6.991494      -0.343491       1.896009                    0.998742      27.834795      83.057394       0.557835       0.474418      -1.015947      -0.040276       0.006452       0.065220       0.076924       0.043295      -0.020554       0.032376       0.015258       0.026090      -0.067368       0.026182       0.041186             10.612890       7.788291      -3.146607      -1.530413       9.755334       3.480496      14.295045           0.009608
          136              C       2.018103       0.133343       1.434751      -0.033148      38.320720 0.57277625E+03  0.14493137E+05                                10.227725                            8.323248      -0.302111       1.877764                    0.997501      30.834693      93.350025       0.533699       0.453557      -1.036953       0.023615      -0.045795       0.006114       0.051887       0.009304       0.018257      -0.025083       0.012513       0.077968      -0.038871      -0.002047       0.040919             11.210209       9.618527      -4.250092      -2.124595      11.190686       2.316784      12.821414           0.002718
          137              C       2.526022      12.393735       0.205153      -0.209737      34.926160 0.52515756E+03  0.13116538E+05                                 9.511810                            7.820596      -0.426812       1.812820                    0.998222      33.169579     102.642033       0.561507       0.436738      -1.037733      -0.008013       0.005608       0.022654       0.024675       0.020785      -0.004350       0.010770       0.052397      -0.099584      -0.039215      -0.010828       0.050043             10.211357       8.565426      -3.283724      -0.878146       9.254618       0.664115      12.814027           0.003938
          138              C       2.096618      -0.281448      25.442932       0.174579      30.048133 0.39752537E+03  0.92207470E+04                                 8.921277                            7.025863      -0.349250       1.919587                    0.998674      26.452111      77.765036       0.567073       0.465657      -1.025703       0.005833      -0.010156      -0.030033       0.032235       0.008776      -0.013437       0.000600       0.027358       0.045846      -0.024438      -0.000906       0.025344             10.058930       8.166916      -3.037053      -2.384121       8.113891       1.429297      13.895982           0.008383
          139              C       1.143786       0.725467      25.532703      -0.195641      34.002609 0.51142891E+03  0.12674140E+05                                 9.348404                            7.721475      -0.412369       1.827214                    0.997438      32.447453      99.624963       0.565362       0.437166      -1.038723      -0.017399      -0.010948       0.009908       0.022820       0.030246       0.008807       0.001172       0.023685       0.084060      -0.046708       0.014048       0.032660             10.143620       9.227357      -3.550584      -2.024013       9.452605       1.811731      11.750896           0.005857
          140              C       0.662039       1.775366       0.365949      -0.031933      36.538433 0.56150736E+03  0.14162137E+05                                10.016757                            8.331713      -0.386053       1.850708                    0.997222      31.006360      94.250623       0.523828       0.463601      -1.029503      -0.033011       0.015203      -0.034553       0.050147      -0.031279      -0.006510       0.017881      -0.001022      -0.095598      -0.038119      -0.012761       0.050880             10.895706       9.015325      -2.828477      -0.966188       9.373161       1.378226      14.298633           0.000764
          141              C       1.311476       2.637758       3.334990      -0.184688      30.332992 0.44539141E+03  0.10675031E+05                                 8.669971                            7.070406      -0.443692       1.834436                    0.997012      31.343719      95.002372       0.607157       0.420899      -1.047398      -0.046638      -0.078117      -0.036249       0.097935       0.045923       0.034079       0.018305      -0.041100      -0.085897      -0.055760      -0.020189       0.075949              9.918408       7.732347       0.191536      -0.924039       9.191825       3.602697      12.831053           0.010464
          142              C       0.611635       3.138926       4.567757       0.661810      22.562369 0.23541399E+03  0.48240269E+04                                 7.498165                            5.551011      -0.145495       2.026941                    0.999394      21.675913      61.289032       0.608955       0.490844      -1.005178      -0.031786       0.020171       0.033118       0.050140      -0.063957       0.043389      -0.048084      -0.040568      -0.027698      -0.064265      -0.043121       0.107386              8.714974       9.001060       2.241516      -1.748860       7.277231       2.538162       9.866631           0.000053
          143              C       2.609383      11.913326      24.103497      -0.210321      29.673938 0.45115363E+03  0.10811233E+05                                 8.528893                            7.137700      -0.414043       1.859216                    0.997024      30.489788      91.388432       0.603576       0.423471      -1.049356       0.025988       0.098017      -0.017075       0.102831      -0.005065      -0.009812      -0.029287       0.017154       0.029671      -0.035768       0.004958       0.030809              9.432383       8.187381       0.346477      -2.899155       7.921828       0.393667      12.187941           0.012032
          144              C       3.193876       0.402273      23.271795      -0.322367      31.579883 0.48962802E+03  0.11962801E+05                                 8.787179                            7.342429      -0.364360       1.854463                    0.997217      32.111600      96.843994       0.607149       0.412900      -1.057151      -0.047479      -0.081966       0.037764       0.101975       0.008304       0.003135      -0.041513       0.009497      -0.027892      -0.047558       0.009881       0.037677              9.729492       7.921746       0.778505      -2.370383       7.979233       0.211720      13.287497           0.047691
          145              C       3.577723       0.022815      21.869785       0.626155      22.459348 0.25090373E+03  0.52121415E+04                                 7.459886                            5.716520      -0.225301       1.990965                    0.999402      22.053045      62.318283       0.603684       0.488413      -1.008716       0.001602      -0.019164      -0.024785       0.031370      -0.047328       0.021454      -0.020054       0.112036      -0.043821      -0.068701      -0.019134       0.087835              8.455513       4.932281       1.306928      -1.559931       8.805294       1.505398      11.628964           0.001196
          146              C       6.100837       5.330791       1.373231       0.162441      31.359185 0.38461562E+03  0.88954817E+04                                 9.189423                            6.991292      -0.345371       1.895134                    0.998463      27.915253      83.393728       0.555705       0.476562      -1.014338      -0.035130       0.000917       0.067773       0.076342      -0.045730      -0.008736      -0.026156       0.017514       0.070809      -0.065843       0.023191       0.042653             10.560863       7.677882       2.772252      -1.462533       8.877309      -2.613207      15.127399           0.007105
          147              C       5.572563       4.570830       0.330832      -0.032263      36.409440 0.56625172E+03  0.14304266E+05                                 9.987770                            8.367305      -0.371054       1.855634                    0.997154      30.988076      94.105616       0.522946       0.463653      -1.030022      -0.037036      -0.018672      -0.029389       0.050833       0.028146      -0.020508      -0.023912       0.004308      -0.086872      -0.041116      -0.013357       0.054473             10.779337       8.728520       2.624503      -0.522926       9.389046      -0.577133      14.220444           0.000333
          148              C       5.919576       4.186944      25.409664      -0.191665      33.629691 0.50626123E+03  0.12487095E+05                                 9.231192                            7.653266      -0.315100       1.863703                    0.997077      31.914017      97.065024       0.572360       0.433861      -1.042960      -0.015688       0.012317       0.009879       0.022258      -0.029610       0.021094       0.003846       0.020230       0.065290      -0.045862       0.008213       0.037648              9.966974       8.465810       3.163300      -1.712148       9.424737      -1.590571      12.010375           0.004749
          149              C       6.826850       5.204914      25.096258       0.175729      30.533855 0.40170949E+03  0.93299166E+04                                 8.982338                            7.037876      -0.301338       1.938323                    0.998438      26.284756      76.991094       0.570345       0.462384      -1.028869      -0.003511       0.006174      -0.032998       0.033754      -0.007865      -0.009418       0.002809       0.019543       0.051603      -0.021151      -0.001270       0.022421             10.161460       7.577467       2.804263      -1.883586       8.252456      -1.547323      14.654455           0.006976
          150              C       7.382265       5.930720      26.139185      -0.210429      35.052982 0.52756154E+03  0.13195407E+05                                 9.547321                            7.845947      -0.441678       1.808067                    0.998222      33.241295     103.033596       0.559638       0.437571      -1.036942      -0.004758      -0.002210       0.022629       0.023230      -0.021032      -0.008780      -0.018180       0.041479      -0.080449      -0.042338      -0.000627       0.042965             10.248089       8.359511       3.183806      -0.679135       9.255977      -0.593361      13.128779           0.002484
          151              C       7.009081       6.320061       1.043983      -0.028560      38.032302 0.56435909E+03  0.14248729E+05                                10.238252                            8.315580      -0.354927       1.860871                    0.997406      30.928700      93.990306       0.527989       0.459474      -1.032052       0.023613       0.042917       0.000035       0.048984      -0.004027       0.019888       0.034512       0.007188       0.054895      -0.041154      -0.003848       0.045002             11.241827       9.350710       3.906479      -2.192740      10.861899      -2.529702      13.512872           0.002358
          152              C       6.419740       4.228335       3.447468      -0.174427      30.312785 0.43755788E+03  0.10419902E+05                                 8.641335                            7.004302      -0.395011       1.859281                    0.996273      30.650111      91.995401       0.611720       0.420461      -1.049778      -0.043266       0.064479      -0.047306       0.090925      -0.050109       0.045064      -0.030979      -0.037271      -0.050939      -0.061216      -0.026439       0.087655              9.927690       8.010391      -0.438140      -0.533069       8.268228      -3.156265      13.504450           0.005544
          153              C       5.725714       3.992574       4.772381       0.664236      22.409185 0.22647186E+03  0.45828670E+04                                 7.410080                            5.414016       0.004455       2.083955                    0.999417      21.118070      58.782702       0.623630       0.485351      -1.010915      -0.018133      -0.000141       0.037290       0.041465       0.063805       0.034449       0.045303      -0.071081      -0.096420      -0.062110      -0.049287       0.111397              8.681200       8.951267      -2.502452      -1.321807       6.638193      -2.445173      10.454140          -0.001739
          154              C       7.192280       5.571850      23.681045      -0.205100      29.365973 0.43633306E+03  0.10361035E+05                                 8.458320                            7.012259      -0.354600       1.885870                    0.996265      29.939505      89.102670       0.610368       0.422600      -1.050716       0.024054      -0.099472      -0.015350       0.103484       0.020222      -0.014996       0.029168      -0.007595       0.036213      -0.043777       0.008814       0.034963              9.406083       7.465019      -0.507117      -2.346770       7.830978      -0.149643      12.922252           0.004722
          155              C       7.674027       4.451824      22.833502      -0.312271      30.664972 0.46899012E+03  0.11327868E+05                                 8.589700                            7.167853      -0.296530       1.882159                    0.997229      31.508780      94.264920       0.617271       0.410814      -1.059237      -0.044989       0.085162       0.040249       0.104387      -0.004273      -0.008240       0.038376       0.030843      -0.033800      -0.049032       0.015090       0.033941              9.499112       7.344866      -0.764527      -1.703235       8.185080      -0.144649      12.967390           0.047117
          156              C       7.934772       4.851959      21.405088       0.642750      21.581154 0.24776814E+03  0.51280997E+04                                 7.322171                            5.713955      -0.220559       2.006045                    0.999162      21.586119      60.780246       0.598874       0.494151      -1.006315      -0.009489       0.015902      -0.027931       0.033512       0.057031       0.009136       0.046090      -0.085385      -0.051019      -0.067044      -0.030733       0.097777              8.251060       7.249807      -1.639296      -1.115234       5.830264      -1.865807      11.673109          -0.003528
          157              I       5.589138       9.322234      13.654688       0.056857     410.373502 0.16177900E+05  0.85098043E+06                                33.571409                           31.516771       1.835341       1.979769                    0.999508     144.566157     450.132513       0.505727       0.230246      -1.362333       0.042390      -0.018032       0.028707       0.054278       0.486151       0.008950       0.013839      -0.175033      -1.209154      -0.403331      -0.292403       0.695735             36.112851      43.823900      15.664003      -0.794093      44.499203      -0.392024      20.015449           0.007551
          158              I       2.285924       5.091761      16.367354       0.065417     299.743619 0.11608949E+05  0.56584526E+06                                27.037583                           26.551250       1.971939       2.015038                    0.998750     142.415932     436.403559       0.551814       0.227724      -1.356874      -0.017567      -0.016093       0.117844       0.120228       0.178111      -0.328130      -0.582926      -0.195328       1.372306      -0.496225      -0.430850       0.927075             26.767576      24.749786       3.420232      -6.469793      27.471122      -6.012459      28.081819           0.007453
          159              I       0.604946       9.018047      13.949084       0.065120     381.273665 0.14910157E+05  0.76835591E+06                                31.829173                           30.133388       2.021035       2.032080                    0.999416     142.587951     439.249227       0.520452       0.228373      -1.365298       0.048142       0.027405       0.029237       0.062638      -0.484905       0.135762      -0.122900      -0.230822      -1.121457      -0.412636      -0.302693       0.715329             33.871081      40.835505     -13.183413       1.431873      41.276393      -1.974667      19.501346           0.004632
          160              I       6.749015       0.910710      15.753215       0.058263     316.448918 0.12445520E+05  0.61696073E+06                                28.136831                           27.597528       1.933407       2.004148                    0.998872     143.451106     442.588431       0.538398       0.229487      -1.354932       0.001148       0.018645       0.116591       0.118078      -0.285197      -0.370044       0.558277      -0.241488       0.721158      -0.455315      -0.429896       0.885212             28.068040      27.454161      -5.379933      -6.611923      31.792340       5.249125      24.957619           0.012773
          161              I       0.742588       8.684019      25.950138       0.056857     410.371984 0.16177829E+05  0.85097586E+06                                33.571367                           31.516739       1.835335       1.979768                    0.999508     144.565671     450.130965       0.505726       0.230247      -1.362332       0.042389       0.018029      -0.028708       0.054278      -0.486122      -0.008952       0.013837      -0.175026      -1.209208      -0.403349      -0.292365       0.695715             36.112797      43.823824     -15.663965       0.794094      44.499134      -0.392025      20.015435           0.007261
          162              I       7.132474       0.269192      23.237471       0.065416     299.744003 0.11608973E+05  0.56584678E+06                                27.037627                           26.551297       1.971934       2.015037                    0.998751     142.415861     436.403593       0.551813       0.227724      -1.356874      -0.017561       0.016090      -0.117841       0.120224      -0.178090       0.328133      -0.582922      -0.195320       1.372273      -0.496234      -0.430826       0.927060             26.767617      24.749837      -3.420230       6.469797      27.471155      -6.012460      28.081858           0.007316
          163              I       5.451496       8.988206      25.655742       0.065118     381.272682 0.14910114E+05  0.76835320E+06                                31.829140                           30.133366       2.021033       2.032080                    0.999416     142.587648     439.248243       0.520452       0.228373      -1.365297       0.048141      -0.027403      -0.029237       0.062637       0.484886      -0.135763      -0.122899      -0.230817      -1.121491      -0.412645      -0.302671       0.715316             33.871037      40.835442      13.183382      -1.431865      41.276333      -1.974664      19.501337           0.004376
          164              I       1.902465       4.450243      23.851610       0.058267     316.449483 0.12445554E+05  0.61696290E+06                                28.136885                           27.597584       1.933389       2.004143                    0.998872     143.451097     442.588693       0.538396       0.229488      -1.354931       0.001144      -0.018641      -0.116584       0.118070       0.285182       0.370045       0.558274      -0.241480       0.721104      -0.455325      -0.429872       0.885197             28.068091      27.454204       5.379929       6.611922      31.792409       5.249126      24.957658           0.012583
          165              I       4.103962       2.681935      12.748529       0.056858     410.373584 0.16177907E+05  0.85098091E+06                                33.571423                           31.516787       1.835337       1.979767                    0.999508     144.566117     450.132478       0.505727       0.230246      -1.362333      -0.042390       0.018031      -0.028710       0.054280       0.486149       0.008949       0.013839      -0.175032      -1.209164      -0.403335      -0.292400       0.695734             36.112863      43.823906      15.663992      -0.794091      44.499223      -0.392018      20.015460           0.007555
          166              I       7.407176       6.912408      10.035863       0.065429     299.740482 0.11608785E+05  0.56583517E+06                                27.037377                           26.551046       1.971949       2.015043                    0.998751     142.415293     436.400605       0.551817       0.227723      -1.356875       0.017563       0.016093      -0.117855       0.120238       0.178114      -0.328124      -0.582920      -0.195331       1.372319      -0.496216      -0.430854       0.927070             26.767374      24.749599       3.420202      -6.469746      27.470899      -6.012421      28.081624           0.007512
          167              I       9.088154       2.986122      12.454133       0.065117     381.273432 0.14910147E+05  0.76835530E+06                                31.829164                           30.133384       2.021032       2.032079                    0.999416     142.587894     439.249054       0.520452       0.228373      -1.365298      -0.048143      -0.027405      -0.029239       0.062640      -0.484903       0.135762      -0.122900      -0.230820      -1.121460      -0.412636      -0.302691       0.715328             33.871069      40.835485     -13.183396       1.431870      41.276380      -1.974666      19.501343           0.004647
          168              I       2.944085      11.093459      10.650002       0.058270     316.447678 0.12445455E+05  0.61695669E+06                                28.136760                           27.597459       1.933403       2.004148                    0.998872     143.450777     442.587096       0.538398       0.229487      -1.354932      -0.001144      -0.018644      -0.116596       0.118082      -0.285192      -0.370044       0.558277      -0.241488       0.721147      -0.455318      -0.429890       0.885208             28.067968      27.454085      -5.379912      -6.611908      31.792250       5.249115      24.957570           0.012815
          169              I       8.950512       3.320150       0.453079       0.056858     410.371867 0.16177821E+05  0.85097535E+06                                33.571355                           31.516726       1.835335       1.979768                    0.999508     144.565676     450.130917       0.505726       0.230247      -1.362332      -0.042390      -0.018029       0.028707       0.054278      -0.486126      -0.008951       0.013837      -0.175026      -1.209201      -0.403347      -0.292371       0.695718             36.112785      43.823811     -15.663964       0.794092      44.499118      -0.392026      20.015427           0.007264
          170              I       2.560626      11.734977       3.165746       0.065418     299.744195 0.11608981E+05  0.56584728E+06                                27.037638                           26.551305       1.971932       2.015037                    0.998751     142.415903     436.403757       0.551813       0.227724      -1.356874       0.017563      -0.016089       0.117843       0.120226      -0.178093       0.328132      -0.582921      -0.195320       1.372280      -0.496232      -0.430830       0.927062             26.767629      24.749846      -3.420237       6.469803      27.471167      -6.012466      28.081874           0.007338
          171              I       4.241604       3.015963       0.747475       0.065120     381.272340 0.14910097E+05  0.76835206E+06                                31.829114                           30.133343       2.021037       2.032081                    0.999416     142.587636     439.248104       0.520452       0.228373      -1.365297      -0.048140       0.027403       0.029238       0.062636       0.484890      -0.135762      -0.122898      -0.230819      -1.121483      -0.412643      -0.302675       0.715318             33.871010      40.835408      13.183372      -1.431864      41.276303      -1.974660      19.501319           0.004379
          172              I       7.790635       7.553926       2.551607       0.058264     316.448406 0.12445498E+05  0.61695941E+06                                28.136818                           27.597520       1.933395       2.004145                    0.998872     143.450872     442.587700       0.538397       0.229488      -1.354931      -0.001145       0.018644       0.116589       0.118076       0.285184       0.370044       0.558274      -0.241482       0.721116      -0.455322      -0.429877       0.885199             28.068024      27.454140       5.379917       6.611907      31.792332       5.249117      24.957600           0.012596
          173              O       4.270780       7.540956      15.964177      -0.206328      34.907468 0.45705480E+03  0.10652363E+05                                 8.912345                            6.844086      -0.323490       1.984296                    0.998227      24.723056      66.032428       0.683809       0.384321      -1.109019      -0.133844       0.094862      -0.048956       0.171201      -0.071551       0.009338       0.150504      -0.076826       0.177776      -0.160405      -0.032360       0.192764             10.497353       7.114375      -0.714284       0.861342      10.118784       6.110239      14.258901           0.003083
          174              O       3.652360      10.109523      18.347067      -0.580922      39.705469 0.58517371E+03  0.14348922E+05                                 9.218238                            7.499606       0.331648       2.155943                    0.995632      27.921796      73.796885       0.693024       0.360432      -1.139408       0.062932       0.003896      -0.015509       0.064932      -0.012580      -0.037298       0.001829      -0.061403      -0.038787      -0.057056       0.015143       0.041913             10.412126       9.111623      -4.123573      -3.099757      11.260122       3.701011      10.864632           0.087676
          175              O       5.296310       8.601016      18.135578      -0.601746      40.987015 0.59000283E+03  0.14475159E+05                                 9.346304                            7.479913       0.565119       2.227865                    0.996814      27.975436      73.593771       0.702048       0.355607      -1.144986      -0.031420       0.039065      -0.033829       0.060479       0.009360      -0.014503      -0.059068       0.036774      -0.117569      -0.081760       0.024651       0.057110             10.558768      14.963445      -3.451028       4.108145       7.080627      -1.220164       9.632233           0.021691
          176              O       1.474321       5.551793       8.207176      -0.529969      35.449278 0.52075196E+03  0.12420897E+05                                 8.571480                            7.102484       0.451866       2.210831                    0.996075      26.986177      70.689767       0.706908       0.363263      -1.135478      -0.047112       0.021303       0.013470       0.053430       0.024486      -0.019732       0.016779      -0.015789      -0.119518      -0.053782       0.008083       0.045699              9.474814       5.678424      -1.510098      -0.875829      12.645187       4.284998      10.100833           0.086489
          177              O       0.741522       7.633210       7.998855      -0.344328      26.473605 0.40141016E+03  0.89479667E+04                                 7.014077                            6.175800       0.734259       2.313945                    0.998876      25.044490      62.886612       0.771153       0.356311      -1.143937       0.011984      -0.044282      -0.032182       0.056038      -0.028336       0.025173       0.011277      -0.039786       0.194124      -0.072504       0.002233       0.070271              7.419255       5.533998      -1.845475       1.174003       7.818749      -2.223323       8.905018           0.470066
          178              O       8.878880      11.168723      15.867013      -0.200099      35.247011 0.45256807E+03  0.10522012E+05                                 8.976777                            6.823377      -0.329474       1.989607                    0.997716      24.498972      65.357969       0.682881       0.385786      -1.107944      -0.133874      -0.091962      -0.025521       0.164410       0.080867      -0.007712      -0.117182      -0.016338       0.359196      -0.163511      -0.023587       0.187099             10.605996       7.206132       1.170995       0.120440       8.405213      -5.311579      16.206644           0.004041
          179              O       0.185138      10.572428      18.239342      -0.572874      37.038929 0.51856517E+03  0.12331692E+05                                 8.762671                            7.018314       0.629636       2.259082                    0.997386      27.278938      70.897087       0.723092       0.356200      -1.143290      -0.037644       0.016063      -0.030010       0.050751       0.003392      -0.006961       0.036182       0.009192      -0.165059      -0.069812       0.032608       0.037204              9.877175      14.150539       3.649562       3.228713       6.954311       0.246010       8.526675           0.062712
          180              O       8.238166       9.164846      18.714600      -0.539812      38.828715 0.53707519E+03  0.12870642E+05                                 9.031483                            7.141709       0.388836       2.179567                    0.997286      27.113572      70.493809       0.717696       0.356123      -1.144569       0.045043       0.019086      -0.029146       0.056944      -0.005188      -0.016293      -0.000425      -0.025426      -0.033206      -0.025856       0.006245       0.019611             10.371258       8.900496       3.814361      -3.033625      10.174209      -4.847749      12.039069           0.158032
          181              O       7.466595      12.133968       7.570066      -0.495429      30.534054 0.45818387E+03  0.10582798E+05                                 7.731092                            6.626115       0.399120       2.202553                    0.996089      26.290591      67.737205       0.737965       0.359343      -1.138728      -0.020530      -0.031274       0.025374       0.045204       0.012962      -0.015617       0.001660       0.002067      -0.040506      -0.023876       0.000761       0.023114              8.366693       7.405223       2.406149      -2.067590       8.077303      -2.742415       9.617555           0.182887
          182              O       5.495988      11.144718       7.690201      -0.336444      25.679402 0.39290307E+03  0.87170369E+04                                 6.871635                            6.120658       0.841711       2.354904                    0.998797      24.861936      62.408980       0.772112       0.357554      -1.142222       0.031054       0.020041      -0.036625       0.052033       0.027018       0.007157      -0.009024       0.047995       0.138526      -0.060395       0.012820       0.047574              7.211063       8.249539       1.501124       2.332030       5.244364       0.653613       8.139287           0.447895
          183              O       9.117330      10.465297      23.640648      -0.206328      34.907348 0.45705310E+03  0.10652314E+05                                 8.912326                            6.844073      -0.323490       1.984297                    0.998227      24.723010      66.032269       0.683809       0.384321      -1.109019      -0.133844      -0.094861       0.048955       0.171200       0.071552      -0.009339       0.150504      -0.076826       0.177776      -0.160405      -0.032359       0.192764             10.497329       7.114364       0.714288      -0.861336      10.118761       6.110220      14.258861           0.003054
          184              O       8.498910       7.896731      21.257758      -0.580936      39.705789 0.58517930E+03  0.14349114E+05                                 9.218361                            7.499701       0.331593       2.155924                    0.995632      27.921743      73.797232       0.693010       0.360438      -1.139402       0.062933      -0.003896       0.015508       0.064932       0.012581       0.037277       0.001828      -0.061386      -0.038755      -0.057030       0.015131       0.041899             10.412271       9.111759       4.123643       3.099811      11.260269       3.701067      10.864784           0.087602
          185              O       0.449760       9.405238      21.469248      -0.601750      40.987001 0.59000265E+03  0.14475155E+05                                 9.346313                            7.479919       0.565116       2.227864                    0.996814      27.975403      73.593724       0.702046       0.355608      -1.144985      -0.031421      -0.039064       0.033831       0.060480      -0.009358       0.014503      -0.059063       0.036773      -0.117568      -0.081755       0.024650       0.057105             10.558778      14.963467       3.451040      -4.108138       7.080639      -1.220160       9.632227           0.021650
          186              O       6.320871       0.450291       4.994433      -0.529966      35.449377 0.52075325E+03  0.12420944E+05                                 8.571524                            7.102516       0.451849       2.210824                    0.996075      26.986153      70.689904       0.706903       0.363265      -1.135475      -0.047115      -0.021300      -0.013467       0.053431      -0.024490       0.019726       0.016776      -0.015778      -0.119507      -0.053775       0.008076       0.045699              9.474866       5.678452       1.510107       0.875840      12.645241       4.285035      10.100906           0.086492
          187              O       5.588072      11.014174       5.202754      -0.344325      26.473549 0.40140936E+03  0.89479325E+04                                 7.014000                            6.175736       0.734290       2.313953                    0.998876      25.044755      62.886941       0.771169       0.356304      -1.143944       0.011984       0.044281       0.032185       0.056038       0.028339      -0.025170       0.011245      -0.039771       0.194065      -0.072487       0.002240       0.070247              7.419171       5.533940       1.845450      -1.173988       7.818660      -2.223296       8.904911           0.470042
          188              O       4.032330       6.837531      23.737812      -0.200099      35.247017 0.45256797E+03  0.10522010E+05                                 8.976782                            6.823379      -0.329481       1.989604                    0.997716      24.498965      65.357969       0.682881       0.385786      -1.107944      -0.133873       0.091962       0.025520       0.164409      -0.080867       0.007711      -0.117182      -0.016337       0.359197      -0.163512      -0.023586       0.187099             10.606005       7.206135      -1.170999      -0.120432       8.405220      -5.311587      16.206660           0.004011
          189              O       5.031688       7.433826      21.365483      -0.572874      37.038821 0.51856317E+03  0.12331635E+05                                 8.762668                            7.018309       0.629637       2.259082                    0.997386      27.278862      70.896910       0.723090       0.356201      -1.143289      -0.037644      -0.016065       0.030015       0.050755      -0.003394       0.006963       0.036174       0.009185      -0.165049      -0.069804       0.032603       0.037202              9.877173      14.150543      -3.649564      -3.228711       6.954308       0.246011       8.526667           0.062685
          190              O       3.391616       8.841407      20.890225      -0.539824      38.829169 0.53708256E+03  0.12870872E+05                                 9.031583                            7.141782       0.388792       2.179551                    0.997286      27.113662      70.494346       0.717688       0.356126      -1.144566       0.045044      -0.019085       0.029146       0.056944       0.005187       0.016290      -0.000426      -0.025420      -0.033212      -0.025852       0.006244       0.019609             10.371379       8.900602      -3.814414       3.033665      10.174323      -4.847811      12.039213           0.157979
          191              O       2.620045       6.513416       5.631542      -0.495421      30.533860 0.45818002E+03  0.10582698E+05                                 7.731108                            6.626128       0.399089       2.202545                    0.996090      26.290332      67.736714       0.737957       0.359348      -1.138724      -0.020527       0.031275      -0.025376       0.045204      -0.012960       0.015595       0.001661       0.002085      -0.040476      -0.023851       0.000750       0.023100              8.366710       7.405233      -2.406153       2.067591       8.077323      -2.742423       9.617575           0.182905
          192              O       0.649438       7.502667       5.511408      -0.336440      25.679375 0.39290257E+03  0.87170156E+04                                 6.871587                            6.120618       0.841731       2.354911                    0.998797      24.862097      62.409171       0.772122       0.357550      -1.142227       0.031052      -0.020035       0.036625       0.052029      -0.027020      -0.007166      -0.009010       0.048008       0.138463      -0.060389       0.012835       0.047554              7.211012       8.249479      -1.501113      -2.332010       5.244331       0.653610       8.139226           0.447890
          193              O       5.422320       4.463213      10.439040      -0.206329      34.907354 0.45705333E+03  0.10652319E+05                                 8.912324                            6.844073      -0.323484       1.984299                    0.998227      24.723017      66.032264       0.683810       0.384321      -1.109020       0.133844      -0.094863       0.048955       0.171201      -0.071551       0.009339       0.150503      -0.076826       0.177778      -0.160405      -0.032359       0.192764             10.497325       7.114361      -0.714285       0.861339      10.118757       6.110216      14.258857           0.003087
          194              O       6.040740       1.894646       8.056150      -0.580932      39.705440 0.58517274E+03  0.14348929E+05                                 9.218373                            7.499711       0.331543       2.155912                    0.995632      27.921449      73.796663       0.693002       0.360443      -1.139396      -0.062933      -0.003896       0.015509       0.064933      -0.012582      -0.037256       0.001827      -0.061364      -0.038731      -0.057002       0.015118       0.041884             10.412286       9.111771      -4.123646      -3.099815      11.260283       3.701072      10.864803           0.087646
          195              O       4.396790       3.403153       8.267639      -0.601743      40.986792 0.58999913E+03  0.14475046E+05                                 9.346283                            7.479897       0.565127       2.227868                    0.996814      27.975325      73.593442       0.702047       0.355608      -1.144985       0.031420      -0.039064       0.033832       0.060480       0.009354      -0.014503      -0.059059       0.036773      -0.117571      -0.081753       0.024653       0.057100             10.558745      14.963415      -3.451031       4.108125       7.080620      -1.220159       9.632200           0.021693
          196              O       8.218779       6.452376      18.196041      -0.529967      35.449199 0.52075066E+03  0.12420862E+05                                 8.571483                            7.102488       0.451855       2.210828                    0.996075      26.986107      70.689631       0.706906       0.363264      -1.135477       0.047112      -0.021303      -0.013470       0.053430       0.024483      -0.019727       0.016775      -0.015796      -0.119503      -0.053773       0.008079       0.045695              9.474817       5.678427      -1.510099      -0.875831      12.645186       4.284998      10.100837           0.086493
          197              O       8.951578       4.370959      18.404362      -0.344315      26.473235 0.40140312E+03  0.89477755E+04                                 7.014045                            6.175774       0.734250       2.313946                    0.998876      25.044162      62.885782       0.771149       0.356314      -1.143934      -0.011985       0.044283       0.032180       0.056037      -0.028335       0.025174       0.011296      -0.039802       0.194157      -0.072516       0.002232       0.070284              7.419220       5.533975      -1.845465       1.173996       7.818713      -2.223311       8.904971           0.470082
          198              O       0.814220       0.835446      10.536204      -0.200099      35.246946 0.45256723E+03  0.10521987E+05                                 8.976766                            6.823370      -0.329469       1.989609                    0.997716      24.498948      65.357875       0.682882       0.385786      -1.107944       0.133873       0.091963       0.025520       0.164409       0.080867      -0.007711      -0.117182      -0.016337       0.359198      -0.163512      -0.023587       0.187099             10.605982       7.206122       1.170993       0.120440       8.405202      -5.311570      16.206621           0.004044
          199              O       9.507962       1.431741       8.163875      -0.572872      37.038769 0.51856263E+03  0.12331621E+05                                 8.762666                            7.018311       0.629632       2.259081                    0.997386      27.278821      70.896821       0.723089       0.356201      -1.143288       0.037644      -0.016064       0.030017       0.050756       0.003397      -0.006965       0.036171       0.009189      -0.165046      -0.069802       0.032604       0.037198              9.877168      14.150527       3.649562       3.228705       6.954309       0.246008       8.526667           0.062721
          200              O       1.454934       2.839323       7.688617      -0.539807      38.828445 0.53707034E+03  0.12870514E+05                                 9.031513                            7.141732       0.388782       2.179552                    0.997286      27.113285      70.493330       0.717685       0.356129      -1.144563      -0.045043      -0.019087       0.029148       0.056946      -0.005180      -0.016265      -0.000422      -0.025395      -0.033189      -0.025818       0.006229       0.019590             10.371294       8.900525       3.814375      -3.033635      10.174246      -4.847768      12.039112           0.158037
          201              O       2.226505      -0.129799      18.833151      -0.495424      30.534048 0.45818371E+03  0.10582796E+05                                 7.731101                            6.626121       0.399109       2.202550                    0.996089      26.290556      67.737162       0.737964       0.359344      -1.138728       0.020528       0.031274      -0.025375       0.045203       0.012963      -0.015613       0.001660       0.002072      -0.040506      -0.023872       0.000759       0.023114              8.366704       7.405230       2.406153      -2.067593       8.077312      -2.742422       9.617570           0.182906
          202              O       4.197112       0.859451      18.713016      -0.336439      25.679360 0.39290227E+03  0.87170168E+04                                 6.871637                            6.120660       0.841695       2.354900                    0.998797      24.861877      62.408869       0.772110       0.357555      -1.142221      -0.031055      -0.020040       0.036623       0.052031       0.027022       0.007153      -0.009028       0.047995       0.138537      -0.060400       0.012823       0.047577              7.211065       8.249543       1.501125       2.332030       5.244366       0.653613       8.139288           0.447891
          203              O       0.575770       1.538872       2.762569      -0.206328      34.907407 0.45705389E+03  0.10652337E+05                                 8.912336                            6.844079      -0.323492       1.984296                    0.998227      24.723034      66.032356       0.683809       0.384321      -1.109019       0.133844       0.094861      -0.048955       0.171200       0.071552      -0.009339       0.150504      -0.076826       0.177776      -0.160405      -0.032359       0.192764             10.497341       7.114369       0.714285      -0.861341      10.118773       6.110229      14.258882           0.003054
          204              O       1.194190       4.107438       5.145459      -0.580940      39.705843 0.58518021E+03  0.14349136E+05                                 9.218348                            7.499690       0.331605       2.155928                    0.995632      27.921815      73.797329       0.693014       0.360436      -1.139403      -0.062932       0.003896      -0.015507       0.064932       0.012581       0.037286       0.001829      -0.061393      -0.038771      -0.057041       0.015135       0.041906             10.412255       9.111743       4.123636       3.099804      11.260255       3.701060      10.864768           0.087601
          205              O       9.243340       2.598931       4.933969      -0.601747      40.987226 0.59000651E+03  0.14475273E+05                                 9.346340                            7.479940       0.565116       2.227862                    0.996814      27.975504      73.594044       0.702046       0.355607      -1.144985       0.031422       0.039064      -0.033828       0.060479      -0.009358       0.014503      -0.059064       0.036769      -0.117560      -0.081754       0.024650       0.057104             10.558810      14.963507       3.451051      -4.108155       7.080659      -1.220166       9.632265           0.021667
          206              O       3.372229      11.553878      21.408784      -0.529982      35.449853 0.52076198E+03  0.12421187E+05                                 8.571523                            7.102514       0.451883       2.210832                    0.996075      26.986548      70.690721       0.706913       0.363259      -1.135482       0.047114       0.021299       0.013465       0.053429      -0.024499       0.019751       0.016793      -0.015778      -0.119590      -0.053821       0.008099       0.045721              9.474865       5.678449       1.510104       0.875838      12.645242       4.285038      10.100904           0.086431
          207              O       4.105028       0.989995      21.200463      -0.344327      26.473603 0.40141038E+03  0.89479529E+04                                 7.013962                            6.175704       0.734325       2.313962                    0.998876      25.044986      62.887331       0.771179       0.356300      -1.143948      -0.011983      -0.044284      -0.032188       0.056042       0.028337      -0.025169       0.011230      -0.039747       0.194053      -0.072473       0.002232       0.070241              7.419129       5.533913       1.845439      -1.173982       7.818618      -2.223284       8.904858           0.470025
          208              O       5.660770       5.166638       2.665405      -0.200100      35.247130 0.45256964E+03  0.10522058E+05                                 8.976794                            6.823387      -0.329478       1.989604                    0.997716      24.499021      65.358134       0.682881       0.385785      -1.107944       0.133874      -0.091961      -0.025521       0.164410      -0.080868       0.007713      -0.117182      -0.016338       0.359192      -0.163511      -0.023587       0.187098             10.606018       7.206144      -1.171002      -0.120430       8.405231      -5.311595      16.206679           0.004013
          209              O       4.661412       4.570343       5.037734      -0.572867      37.038678 0.51856117E+03  0.12331559E+05                                 8.762569                            7.018238       0.629682       2.259097                    0.997386      27.279024      70.896932       0.723104       0.356195      -1.143295       0.037643       0.016058      -0.030000       0.050743      -0.003383       0.006955       0.036200       0.009200      -0.165079      -0.069829       0.032615       0.037213              9.877052      14.150363      -3.649510      -3.228670       6.954230       0.246013       8.526565           0.062699
          210              O       6.301484       3.162762       5.512992      -0.539821      38.829014 0.53708107E+03  0.12870788E+05                                 9.031402                            7.141649       0.388912       2.179589                    0.997286      27.114005      70.494411       0.717715       0.356114      -1.144579      -0.045044       0.019082      -0.029140       0.056941       0.005203       0.016341      -0.000434      -0.025481      -0.033232      -0.025921       0.006274       0.019647             10.371160       8.900404      -3.814312       3.033594      10.174115      -4.847702      12.038961           0.157991
          211              O       7.073055       5.490753      20.771675      -0.495416      30.533690 0.45817662E+03  0.10582608E+05                                 7.731123                            6.626139       0.399061       2.202538                    0.996090      26.290096      67.736240       0.737950       0.359351      -1.138720       0.020526      -0.031276       0.025379       0.045206      -0.012958       0.015576       0.001663       0.002096      -0.040441      -0.023828       0.000742       0.023087              8.366728       7.405252      -2.406163       2.067598       8.077342      -2.742430       9.617590           0.182921
          212              O       9.043662       4.501502      20.891809      -0.336454      25.679641 0.39290782E+03  0.87171567E+04                                 6.871606                            6.120634       0.841741       2.354911                    0.998797      24.862361      62.409813       0.772127       0.357547      -1.142230      -0.031049       0.020033      -0.036625       0.052027      -0.027020      -0.007174      -0.008998       0.048018       0.138415      -0.060383       0.012844       0.047539              7.211031       8.249503      -1.501119      -2.332016       5.244345       0.653611       8.139246           0.447841

******************************************************
Auxiliary information for the entire system
The total spin magnetic moment of the unit cell is   6.963615
The total net atomic charge of the unit cell is   0.000007
Accuracy of reproducing the electrostatic potential in the unit cell:
  The inner radius (bohr) =    5.0000
  The outer radius (bohr) =   12.0000
  Valid grid points have density less than (e/(bohr^3)) =    0.0001
  The number of valid grid points were=        30704
  The rms potential error without charges in kcal/mol is=      4.83207
  The rms potential error with partial charges in kcal/mol is=      1.77484
  The RRMSE value at monopole order=      0.36730
  The rms potential error with partial charges and cloud penetration in kcal/mol is=      1.77511
  The RRMSE value at monopole order with cloud penetration is=      0.36736
  The rms potential error with partial charges and atomic dipoles in kcal/mol is=      1.66464
  The RRMSE value at dipole order=      0.34450
  The rms potential error with partial charges, atomic dipoles and cloud penetration in kcal/mol is=      1.66536
  The RRMSE value at dipole order with cloud penetration=      0.34465

******************************************************
The electron densities and ab initio electrostatic potential were computed in VASP using the PBE functional and
projector augmented wave method. See the main text of the journal article for a description of computational details.
The atomic charges, dipoles, and quadrupoles were computed with the DDEC6 method as described in
(a) T. A. Manz and N. Gabaldon Limas, RSC Adv. 6 (2016) 47771-47801 DOI: 10.1039/c6ra04656h
(b) N. Gabaldon Limas and T. A. Manz, RSC Adv. 8 (2018) 2678-2707 DOI: 10.1039/c7ra11829e.
For each atom in the material, the electron cloud parameters were fit to the spherically averaged atom-in-material
electron density using radial positions for which this density was between 10^-4 and 10^-2 electrons per cubic bohr.
The polarizabilities, dispersion coefficients, and quantum Drude oscillator (QDO) parameters were fit using the MCLF method.
The magnetic structure of the system was optimized in VASP from the default ferromagnetic initial guess using spin polarization.
The atomic spin moments (ASMs) were computed on this optimized magnetic structure using the DDEC6 partition as inputs
to the method of T. A. Manz and D. S. Sholl, J. Chem. Theory Comput. 7 (2011) 4146-4164 DOI: 10.1021/ct200539n.
The RMSE and RRMSE were computed using a uniform grid with Ewald summation.
