# Supplementary material for: A collection of forcefield precursors for metal–organic frameworks
Source: RSC Adv. 2019 Nov 13;9(63):36492–507. doi: 10.1039/c9ra07327b (PMC9075174; doi:10.1039/c9ra07327b)
Supplement: RA-009-C9RA07327B-s3757 [file RA-009-C9RA07327B-s3757.xyz]

  162
jmolscript: load "" {1 1 1} spacegroup "x,y,z" unitcell [{      7.473000     0.000000     0.000000 }, {     -2.490984    16.628255     0.000000 }, {      2.490984     8.314124    14.400494 }]
Mn     6.959947    16.024147    13.046848     0.942132
Mn     4.468959    19.915077     8.400240     0.940761
Mn     1.977955    13.945534     7.353900     0.941005
Mn     0.513053     8.918232     1.353646     0.941972
Mn     3.004041     5.027302     6.000254     0.940539
Mn     5.495045    10.996845     7.046594     0.941151
H      3.863287    17.189456    12.601872     0.287395
H      0.414502    18.015049    10.572843     0.341906
H     -0.262549    18.878056     9.550408     0.337632
H      2.968773    18.683505    11.019258     0.104611
H      4.491767    20.524252    14.106724     0.115603
H      5.162099    22.337563    12.803479     0.108579
H     -0.154191    22.417379    11.959610     0.095440
H      1.320229    20.658941    12.321063     0.112322
H      1.372297    18.947063     7.613541     0.287634
H      5.396505    16.777076     7.913071     0.342586
H      4.719451    15.460118     7.676903     0.338303
H      0.477778    16.829455     7.110964     0.104904
H      2.000782    18.582905     3.973096     0.115627
H      2.671110    16.547607     3.054345     0.108585
H      4.827817    15.776888     3.407157     0.095611
H     -1.170762    16.969133     4.749283     0.113515
H      6.354291    13.748239     8.585575     0.287350
H      2.905500    15.092633    10.315074     0.341278
H      2.228444    15.546584    11.573677     0.337006
H      5.459770    14.371798    10.670766     0.103705
H      6.982764    10.777601    10.721168     0.114938
H      7.653088    10.999588    12.943164     0.108722
H      2.336796    11.690491    13.434221     0.094625
H      3.811222    12.256684    11.730642     0.112781
H      3.609713     7.752923     1.798622     0.287385
H      7.058498     6.927330     3.827651     0.341891
H      7.735549     6.064323     4.850086     0.337616
H      4.504227     6.258874     3.381236     0.104596
H      2.981233     4.418127     0.293770     0.115602
H      2.310901     2.604816     1.597015     0.108578
H      7.627191     2.525000     2.440884     0.095440
H      6.152771     4.283438     2.079431     0.112325
H      6.100703     5.995316     6.786953     0.287632
H      2.076495     8.165303     6.487423     0.342582
H      2.753549     9.482261     6.723591     0.338292
H      6.995222     8.112924     7.289530     0.104898
H      5.472218     6.359474    10.427398     0.115627
H      4.801890     8.394772    11.346149     0.108583
H      2.645183     9.165491    10.993337     0.095611
H      8.643762     7.973246     9.651211     0.113517
H      1.118709    11.194140     5.814919     0.287341
H      4.567500     9.849746     4.085420     0.341266
H      5.244556     9.395795     2.826817     0.336997
H      2.013230    10.570581     3.729728     0.103695
H      0.490236    14.164778     3.679326     0.114938
H     -0.180088    13.942791     1.457330     0.108718
H      5.136204    13.251888     0.966273     0.094623
H      3.661778    12.685695     2.669852     0.112782
C      5.930323    18.149488    10.732544     0.558168
C      3.874501    18.404150    11.076572     0.184457
C      7.523564    19.527055    13.442573    -0.038542
C      6.241943    19.494630    13.980000    -0.085368
C      5.368351    20.545952    13.742535    -0.105367
C      5.767411    21.624959    12.977293    -0.095065
C      7.039317    21.664867    12.468380    -0.060184
C      0.443646    20.624520    12.688275    -0.138083
C      1.054186    18.421360    13.648356     0.618559
C      3.259233    10.037397     0.396158     0.596042
C      3.439327    16.848162     7.716793     0.559069
C      1.383506    17.018768     7.324235     0.184973
C      5.032576    18.506332     5.168769    -0.040303
C      3.750958    18.987969     4.928137    -0.084826
C      2.877365    18.256659     4.136398    -0.104601
C      3.276423    17.054436     3.584571    -0.096044
C      4.548327    16.593750     3.804467    -0.059251
C      5.425656    17.304359     4.595486    -0.139761
C      6.036200    19.237393     6.023439     0.618808
C      5.750219     3.638510     5.509773     0.594994
C      0.948321    14.887108    10.351651     0.556923
C      6.365498    14.461840    10.400181     0.186978
C      2.541562    11.851371    10.189646    -0.038394
C      1.259942    11.402158     9.892851    -0.085936
C      7.859347    11.082147    10.922055    -0.102750
C      8.258403    11.205362    12.239124    -0.097371
C      2.057307    11.626140    12.528142    -0.057676
C      2.934639    11.955879    11.517227    -0.139685
C      3.545188    12.226005     9.129193     0.619638
C      0.768221    11.266472     8.494563     0.593634
C      1.542677     6.792891     3.667950     0.558148
C      3.598499     6.538229     3.323922     0.184433
C     -0.050564     5.415324     0.957921    -0.038535
C      1.231057     5.447749     0.420494    -0.085364
C      2.104649     4.396427     0.657959    -0.105365
C      1.705589     3.317420     1.423201    -0.095063
C      0.433683     3.277512     1.932114    -0.060185
C      7.029354     4.317859     1.712219    -0.138078
C      6.418814     6.521019     0.752138     0.618567
C      4.213767    14.904982    14.004336     0.596048
C      4.033673     8.094217     6.683701     0.559062
C      6.089494     7.923611     7.076259     0.184965
C      2.440424     6.436047     9.231725    -0.040295
C      3.722042     5.954410     9.472357    -0.084822
C      4.595635     6.685720    10.264096    -0.104602
C      4.196577     7.887943    10.815923    -0.096044
C      2.924673     8.348629    10.596027    -0.059250
C      2.047344     7.638020     9.805008    -0.139758
C      1.436800     5.704986     8.377055     0.618811
C      1.722781    21.303869     8.890721     0.594997
C      6.524679    10.055271     4.048843     0.556917
C      1.107502    10.480539     4.000313     0.186971
C      4.931438    13.091008     4.210848    -0.038393
C      6.213058    13.540221     4.507643    -0.085937
C     -0.386347    13.860232     3.478439    -0.102746
C     -0.785403    13.737017     2.161370    -0.097370
C      5.415693    13.316239     1.872352    -0.057676
C      4.538361    12.986500     2.883267    -0.139682
C      3.927812    12.716374     5.271301     0.619636
C      6.704779    13.675907     5.905931     0.593640
N      4.339319    17.572072    11.968827    -0.113712
N      5.672502    17.385752    11.769092    -0.343830
N      4.845992    18.805473    10.260208    -0.424233
N      7.119279    18.209350    10.145004    -0.709114
N      1.848327    18.207522     7.598709    -0.115688
N      3.181510    18.127706     7.859934    -0.342210
N      2.354995    16.111114     7.384861    -0.426045
N      4.628280    16.309406     7.958721    -0.710452
N      6.830320    14.105164     9.233453    -0.115072
N      0.690504    14.371300     9.171963    -0.342387
N      7.336987    14.968170    11.155919    -0.425961
N      2.137275    15.366002    10.697263    -0.706505
N      3.133681     7.370307     2.431667    -0.113735
N      1.800498     7.556627     2.631402    -0.343828
N      2.627008     6.136906     4.140286    -0.424223
N      0.353721     6.733029     4.255490    -0.709120
N      5.624673     6.734857     6.801785    -0.115694
N      4.291490     6.814673     6.540560    -0.342176
N      5.118005     8.831265     7.015633    -0.426072
N      2.844720     8.632973     6.441773    -0.710447
N      0.642680    10.837215     5.167041    -0.115084
N      6.782496    10.571079     5.228531    -0.342424
N      0.136013     9.974209     3.244575    -0.425947
N      5.335725     9.576377     3.703231    -0.706503
O      1.089310    17.493254    12.803767    -0.595142
O     -0.672311    10.241924     0.219608    -0.539694
O      3.918351     8.945170     0.358284    -0.598041
O      2.233937    10.185305     1.072549    -0.556266
O      6.071320    18.970010     7.249497    -0.594168
O      1.818673     3.383350     5.420922    -0.539045
O      6.409336     4.151824     6.474606    -0.597750
O      4.724924     4.150328     5.043485    -0.555189
O      3.580313    13.421494     8.747724    -0.595318
O      4.309675    11.317105     8.759965    -0.539736
O      1.427342    11.845385     7.567604    -0.597052
O      7.215925    10.606746     8.284460    -0.554751
O      6.383690     7.449125     1.596727    -0.595105
O      8.145311    14.700455    14.180886    -0.539730
O      3.554649    15.997209    14.042210    -0.598034
O      5.239063    14.757074    13.327945    -0.556302
O      1.401680     5.972369     7.150997    -0.594126
O      5.654327    21.559029     8.979572    -0.539093
O      1.063664    20.790555     7.925888    -0.597727
O      2.748076    20.792051     9.357009    -0.555234
O      3.892687    11.520885     5.652770    -0.595317
O      3.163325    13.625274     5.640529    -0.539724
O      6.045658    13.096994     6.832890    -0.597075
O      0.257075    14.335633     6.116034    -0.554739

The following XYZ coordinates are in angstroms. Other properties are in atomic units.
The sperically averaged electron density of each atom fit to a function of the form exp(a - br)
eigen_1, eigen_2 and eigen_3 are the three eigenvalues of traceless quadrupole moment tensor
  atom number  atomic symbol              X              Y              Z     net charge C6 coefficient C8 coefficient C10 coefficient fluctuating dipole atomic polarizability isotropic forcefield polarizability              a              b squared Pearson coefficient          <r^3>          <r^4>         wp_QDO          m_QDO          q_QDO       dipole_x       dipole_y       dipole_z         dipole            Qxy            Qxz            Qyz     Q(x^2-y^2)  Q(3z^2 - R^2)        eigen_1        eigen_2        eigen_3 static polarizability      alpha(xx)      alpha(xy)      alpha(xz)      alpha(yy)      alpha(yz)      alpha(zz) atomic spin moment
            1             Mn       6.959947      16.024147      13.046848       0.942132     102.889699 0.23265541E+04  0.79266370E+05                                19.249313                           16.882587       0.328358       1.877984                    0.999339      55.868294     165.106450       0.391322       0.459405      -1.089812       0.031115      -0.034631       0.072536       0.086191       0.045000      -0.039252       0.002671       0.025586      -0.080294      -0.059561      -0.010383       0.069944             21.482263      21.119430      -1.274876       2.036038      18.170379       1.466912      25.156980           4.645435
            2             Mn       4.468959      19.915077       8.400240       0.940761     103.015211 0.23304509E+04  0.79431382E+05                                19.262173                           16.894817       0.327708       1.877536                    0.999331      55.913228     165.266152       0.391251       0.459302      -1.089887       0.031173       0.080762      -0.006897       0.086844      -0.056085      -0.019624       0.011204       0.049216      -0.014216      -0.058913      -0.011476       0.070389             21.496316      21.136042       2.403444       0.091604      22.152530      -3.762638      21.200376           4.646561
            3             Mn       1.977955      13.945534       7.353900       0.941005     102.966339 0.23287690E+04  0.79365424E+05                                19.262350                           16.893270       0.326135       1.877034                    0.999339      55.916205     165.304714       0.391083       0.459550      -1.089662       0.031230      -0.045863      -0.066765       0.086812       0.011852       0.058144      -0.013427       0.044992      -0.026042      -0.059434      -0.010467       0.069901             21.498292      21.130847      -1.121557      -2.122862      24.712595       2.292259      18.651435           4.650038
            4             Mn       0.513053       8.918232       1.353646       0.941972     102.890166 0.23265872E+04  0.79268405E+05                                19.249983                           16.883191       0.328157       1.877907                    0.999339      55.870525     165.118270       0.391295       0.459432      -1.089788      -0.031112       0.034626      -0.072529       0.086183       0.044996      -0.039246       0.002672       0.025587      -0.080282      -0.059555      -0.010382       0.069937             21.483000      21.120105      -1.274962       2.036100      18.170938       1.467060      25.157958           4.645229
            5             Mn       3.004041       5.027302       6.000254       0.940539     103.017399 0.23305396E+04  0.79435898E+05                                19.263129                           16.895680       0.327486       1.877444                    0.999332      55.916729     165.283074       0.391219       0.459331      -1.089860      -0.031172      -0.080759       0.006898       0.086840      -0.056083      -0.019628       0.011203       0.049221      -0.014231      -0.058910      -0.011481       0.070391             21.497362      21.137014       2.403534       0.091638      22.153560      -3.762967      21.201511           4.646245
            6             Mn       5.495045      10.996845       7.046594       0.941151     102.964837 0.23287100E+04  0.79362429E+05                                19.261724                           16.892709       0.326258       1.877089                    0.999338      55.913718     165.293041       0.391104       0.459531      -1.089680      -0.031229       0.045859       0.066760       0.086806       0.011853       0.058148      -0.013428       0.045002      -0.026048      -0.059438      -0.010470       0.069908             21.497608      21.130147      -1.121534      -2.122828      24.711790       2.292176      18.650886           4.650199
            7              H       3.863287      17.189456      12.601872       0.287395       0.576044 0.34518327E+01  0.28481107E+02                                 1.311694                            1.214109      -1.150089       2.414780                    0.998933       2.991425       8.644938       0.463556       1.601390      -0.646367      -0.020230      -0.007752       0.019181       0.028936      -0.006396      -0.002531       0.000685       0.018663      -0.020791      -0.007862      -0.007228       0.015090              1.364113       1.272997       0.186095      -0.257222       1.262226      -0.321052       1.557115          -0.000174
            8              H       0.414502      18.015049      10.572843       0.341906       0.513208 0.32623375E+01  0.26700764E+02                                 1.253176                            1.211961      -1.354013       2.363985                    0.997733       2.806334       8.237932       0.443232       1.688418      -0.634039       0.021395      -0.004715       0.004034       0.022276       0.003981      -0.005803      -0.012764       0.023450      -0.023644      -0.020646       0.001559       0.019087              1.273688       1.527722      -0.130963       0.190401       1.088181      -0.075180       1.205160          -0.000186
            9              H      -0.262549      18.878056       9.550408       0.337632       0.513983 0.32508253E+01  0.26620772E+02                                 1.260981                            1.214132      -1.437703       2.323853                    0.997087       2.847185       8.398909       0.439855       1.700473      -0.632015       0.002078       0.018874      -0.014640       0.023976      -0.000911      -0.001455      -0.012244       0.017350      -0.027699      -0.019249       0.005863       0.013386              1.285875       1.160399       0.070609      -0.094571       1.277365      -0.299503       1.419862           0.000466
           10              H       2.968773      18.683505      11.019258       0.104611       1.023831 0.71129730E+01  0.68635379E+02                                 1.749072                            1.612112      -1.146983       2.334992                    0.995570       3.696755      10.674972       0.463275       1.370157      -0.688528      -0.052471       0.021174      -0.006511       0.056955      -0.007522       0.000983      -0.006167       0.029224      -0.011473      -0.017062      -0.001555       0.018617              1.814753       2.518097      -0.336902       0.077310       1.481845      -0.073801       1.444317           0.000319
           11              H       4.491767      20.524252      14.106724       0.115603       1.043643 0.77217110E+01  0.75309724E+02                                 1.708192                            1.631856      -1.052616       2.374785                    0.997710       3.549503       9.978607       0.485609       1.293247      -0.705454      -0.037279       0.001518       0.014149       0.039903      -0.007236      -0.005841      -0.003111       0.015080      -0.032005      -0.014123      -0.002359       0.016483              1.720228       2.152958       0.030606      -0.320000       1.438066      -0.047424       1.569660          -0.000118
           12              H       5.162099      22.337563      12.803479       0.108579       1.108896 0.80036170E+01  0.77252619E+02                                 1.664441                            1.575644      -0.738469       2.520166                    0.999766       3.224845       8.466525       0.545530       1.163217      -0.738546      -0.023926       0.026802      -0.010376       0.037396      -0.006119      -0.006327      -0.013250       0.003823      -0.034333      -0.021611       0.008652       0.012959              1.675654       1.713847      -0.423821       0.124234       1.876910      -0.214053       1.436205           0.000008
           13              H      -0.154191      22.417379      11.959610       0.095440       1.244270 0.89008952E+01  0.90394913E+02                                 1.940303                            1.759793      -1.486282       2.154800                    0.991774       4.005997      11.678811       0.462248       1.304731      -0.700432       0.008556       0.028205      -0.020189       0.035726      -0.003974      -0.005845      -0.009454       0.000546      -0.031281      -0.017092       0.007181       0.009911              2.041246       1.594175       0.303236      -0.289229       2.392470      -0.780564       2.137093           0.000072
           14              H       1.320229      20.658941      12.321063       0.112322       1.038218 0.77949618E+01  0.76366661E+02                                 1.718811                            1.653678      -0.958296       2.420906                    0.997575       3.574089      10.140807       0.475223       1.315586      -0.700942       0.034949       0.003977      -0.014534       0.038059      -0.002813      -0.006669      -0.007468       0.010487      -0.030356      -0.016090       0.003770       0.012320              1.723381       2.101258       0.008773      -0.356338       1.449221      -0.085775       1.619664           0.000085
           15              H       1.372297      18.947063       7.613541       0.287634       0.577709 0.34658121E+01  0.28642980E+02                                 1.317207                            1.218802      -1.165028       2.407912                    0.998761       3.004670       8.707762       0.461106       1.607283      -0.645377      -0.020195       0.020223      -0.002863       0.028723       0.000932       0.006769      -0.000047       0.020081      -0.017011      -0.008020      -0.007097       0.015118              1.370105       1.278326      -0.317868      -0.032766       1.770217       0.033077       1.061772          -0.000169
           16              H       5.396505      16.777076       7.913071       0.342586       0.512679 0.32589187E+01  0.26672294E+02                                 1.253502                            1.212263      -1.354975       2.364216                    0.997759       2.807054       8.246535       0.442556       1.691031      -0.633639       0.021106       0.005850       0.002018       0.021995      -0.007106      -0.000468       0.006373       0.012388      -0.056905      -0.020719       0.001551       0.019168              1.274016       1.528240       0.230418       0.018229       1.241240      -0.013069       1.052568          -0.000186
           17              H       4.719451      15.460118       7.676903       0.338303       0.512812 0.32412555E+01  0.26520913E+02                                 1.258783                            1.212130      -1.430567       2.327489                    0.997187       2.841611       8.377073       0.440367       1.699873      -0.632117       0.001727      -0.022164      -0.008914       0.023951      -0.000945       0.001514       0.008412       0.010857      -0.047786      -0.019280       0.005779       0.013501              1.283575       1.158407      -0.116783      -0.013827       1.640309       0.087833       1.052011           0.000462
           18              H       0.477778      16.829455       7.110964       0.104904       1.021587 0.70943206E+01  0.68408294E+02                                 1.746487                            1.610034      -1.075481       2.368088                    0.996469       3.690950      10.653433       0.463573       1.370220      -0.688542      -0.052317      -0.016403      -0.014927       0.056824       0.004459       0.005979      -0.000852       0.017013      -0.047664      -0.017123      -0.001346       0.018468              1.811894       2.513240       0.234926       0.252402       1.515639       0.053073       1.406802           0.000317
           19              H       2.000782      18.582905       3.973096       0.115627       1.043548 0.77188850E+01  0.75256832E+02                                 1.706224                            1.630071      -1.048683       2.376102                    0.997715       3.547416       9.963085       0.486660       1.290891      -0.705949      -0.037333       0.011756      -0.008165       0.039983      -0.001153       0.009290       0.005265       0.018817      -0.020829      -0.014096      -0.002492       0.016588              1.718221       2.150160      -0.291849       0.133256       1.576039      -0.033239       1.428465          -0.000114
           20              H       2.671110      16.547607       3.054345       0.108585       1.107867 0.79928871E+01  0.77098892E+02                                 1.660646                            1.572370      -0.727235       2.523960                    0.999824       3.224801       8.454953       0.547425       1.159944      -0.739300      -0.024215      -0.022893      -0.017866       0.037811      -0.002551       0.008568       0.012990       0.003997      -0.034210      -0.021482       0.008716       0.012766              1.671750       1.709795       0.318116       0.303613       1.727642       0.296587       1.577812           0.000002
           21              H       4.827817      15.776888       3.407157       0.095611       1.243695 0.88952190E+01  0.90335682E+02                                 1.940958                            1.760143      -1.480896       2.157087                    0.991762       4.006202      11.684722       0.461778       1.306082      -0.700152       0.008588      -0.031221      -0.014247       0.035376      -0.003178       0.006400       0.011225       0.003795      -0.021194      -0.016990       0.007234       0.009756              2.042086       1.594557      -0.402504      -0.118165       2.878551       0.501386       1.653151           0.000069
           22              H      -1.170762      16.969133       4.749283       0.113515       1.032639 0.77425344E+01  0.75719864E+02                                 1.712423                            1.648006      -0.960243       2.420756                    0.997602       3.561649      10.094326       0.476117       1.315425      -0.701013       0.034682      -0.014630       0.003766       0.037829      -0.004260       0.005726       0.007983       0.011332      -0.027388      -0.015980       0.003778       0.012202              1.716833       2.092018      -0.310765       0.169420       1.645329      -0.030659       1.413151           0.000084
           23              H       6.354291      13.748239       8.585575       0.287350       0.576439 0.34556882E+01  0.28530752E+02                                 1.314095                            1.216150      -1.157754       2.411325                    0.998813       2.997197       8.674130       0.462228       1.604985      -0.645781      -0.020443      -0.012937      -0.016082       0.029050       0.005352      -0.004295      -0.000813       0.018756      -0.019801      -0.007799      -0.007180       0.014979              1.366721       1.275293       0.130078       0.290601       1.207490       0.289106       1.617380          -0.000173
           24              H       2.905500      15.092633      10.315074       0.341278       0.513611 0.32642290E+01  0.26711912E+02                                 1.252377                            1.211176      -1.340440       2.370048                    0.997906       2.803328       8.220191       0.444136       1.685254      -0.634531       0.021359      -0.001172      -0.006153       0.022259       0.003049       0.006238       0.006409       0.034812       0.009509      -0.020761       0.001634       0.019127              1.272862       1.526839      -0.099381      -0.208481       1.110084       0.088112       1.181663          -0.000189
           25              H       2.228444      15.546584      11.573677       0.337006       0.514164 0.32496939E+01  0.26590000E+02                                 1.257739                            1.211136      -1.422865       2.329593                    0.997232       2.838504       8.350215       0.442238       1.692678      -0.633198       0.001600       0.003472       0.024117       0.024418       0.001836       0.000008       0.003857       0.032047       0.015592      -0.019332       0.005795       0.013536              1.282483       1.157345       0.046337       0.107925       1.122081       0.210557       1.568023           0.000462
           26              H       5.459770      14.371798      10.670766       0.103705       1.024530 0.71174890E+01  0.68673484E+02                                 1.748240                            1.611442      -1.071545       2.369037                    0.996537       3.694882      10.660835       0.463992       1.368150      -0.688945      -0.052698      -0.004677       0.022003       0.057298       0.003102      -0.006805       0.007100       0.027996      -0.015600      -0.017260      -0.001326       0.018586              1.813804       2.516484       0.101370      -0.330212       1.389187       0.020609       1.535743           0.000318
           27              H       6.982764      10.777601      10.721168       0.114938       1.046894 0.77504039E+01  0.75656798E+02                                 1.711321                            1.634509      -1.052671       2.373846                    0.997656       3.555338       9.998207       0.485401       1.292652      -0.705562      -0.037094      -0.012953      -0.005766       0.039711       0.008857      -0.003309      -0.002195       0.024637      -0.004914      -0.014446      -0.002339       0.016786              1.723475       2.157983       0.262893       0.187242       1.498085       0.080987       1.514358          -0.000114
           28              H       7.653088      10.999588      12.943164       0.108722       1.106117 0.79782491E+01  0.76921586E+02                                 1.658820                            1.570889      -0.726061       2.524824                    0.999823       3.222633       8.446981       0.547710       1.159885      -0.739317      -0.024147      -0.004220       0.028506       0.037596       0.008683      -0.002241       0.000212       0.026603       0.034258      -0.021616       0.008627       0.012988              1.669828       1.707729       0.103606      -0.426195       1.357221      -0.083142       1.944534           0.000003
           29              H       2.336796      11.690491      13.434221       0.094625       1.245277 0.89062367E+01  0.90444577E+02                                 1.939802                            1.759118      -1.469119       2.161619                    0.992089       4.005677      11.669931       0.462904       1.302948      -0.700812       0.008654       0.003366       0.034515       0.035742       0.007146      -0.000321      -0.001884       0.020330       0.028042      -0.017208       0.007385       0.009823              2.040854       1.593666       0.098818       0.407389       1.524412       0.279674       3.004485           0.000069
           30              H       3.811222      12.256684      11.730642       0.112781       1.034579 0.77580832E+01  0.75886652E+02                                 1.712208                            1.647755      -0.953783       2.422835                    0.997712       3.563180      10.089506       0.477126       1.312387      -0.701634       0.034981       0.010567       0.010844       0.038117       0.007150       0.000834      -0.000531       0.024430       0.011358      -0.016074       0.003761       0.012313              1.716642       2.091898       0.302122       0.184456       1.497535       0.115864       1.560492           0.000083
           31              H       3.609713       7.752923       1.798622       0.287385       0.576054 0.34519019E+01  0.28481797E+02                                 1.311705                            1.214118      -1.150080       2.414780                    0.998933       2.991451       8.645008       0.463556       1.601382      -0.646369       0.020230       0.007755      -0.019181       0.028936      -0.006396      -0.002531       0.000683       0.018663      -0.020791      -0.007862      -0.007227       0.015090              1.364124       1.273007       0.186097      -0.257224       1.262236      -0.321056       1.557129          -0.000175
           32              H       7.058498       6.927330       3.827651       0.341891       0.513217 0.32624061E+01  0.26701444E+02                                 1.253188                            1.211972      -1.354014       2.363980                    0.997733       2.806360       8.238005       0.443232       1.688413      -0.634040      -0.021395       0.004716      -0.004035       0.022277       0.003981      -0.005803      -0.012765       0.023451      -0.023643      -0.020647       0.001560       0.019087              1.273700       1.527740      -0.130965       0.190405       1.088190      -0.075182       1.205171          -0.000191
           33              H       7.735549       6.064323       4.850086       0.337616       0.513994 0.32509110E+01  0.26621613E+02                                 1.260994                            1.214144      -1.437688       2.323854                    0.997087       2.847214       8.398979       0.439856       1.700461      -0.632017      -0.002077      -0.018874       0.014640       0.023977      -0.000911      -0.001455      -0.012245       0.017350      -0.027700      -0.019251       0.005864       0.013387              1.285889       1.160410       0.070610      -0.094572       1.277379      -0.299509       1.419879           0.000465
           34              H       4.504227       6.258874       3.381236       0.104596       1.023860 0.71132206E+01  0.68638352E+02                                 1.749104                            1.612139      -1.146995       2.334980                    0.995570       3.696823      10.675207       0.463272       1.370155      -0.688528       0.052469      -0.021173       0.006512       0.056954      -0.007522       0.000983      -0.006168       0.029224      -0.011472      -0.017063      -0.001554       0.018617              1.814787       2.518151      -0.336911       0.077313       1.481869      -0.073803       1.444341           0.000317
           35              H       2.981233       4.418127       0.293770       0.115602       1.043648 0.77217589E+01  0.75310310E+02                                 1.708197                            1.631861      -1.052599       2.374791                    0.997710       3.549517       9.978655       0.485609       1.293246      -0.705454       0.037280      -0.001517      -0.014147       0.039902      -0.007236      -0.005841      -0.003112       0.015079      -0.032004      -0.014124      -0.002358       0.016482              1.720233       2.152965       0.030607      -0.320001       1.438070      -0.047425       1.569664          -0.000117
           36              H       2.310901       2.604816       1.597015       0.108578       1.108905 0.80036947E+01  0.77253575E+02                                 1.664450                            1.575652      -0.738465       2.520166                    0.999766       3.224861       8.466585       0.545527       1.163219      -0.738546       0.023926      -0.026801       0.010377       0.037396      -0.006119      -0.006327      -0.013250       0.003824      -0.034333      -0.021611       0.008652       0.012959              1.675664       1.713857      -0.423824       0.124235       1.876922      -0.214055       1.436212           0.000002
           37              H       7.627191       2.525000       2.440884       0.095440       1.244271 0.89009031E+01  0.90395011E+02                                 1.940304                            1.759794      -1.486272       2.154805                    0.991774       4.006000      11.678820       0.462248       1.304730      -0.700432      -0.008556      -0.028204       0.020190       0.035726      -0.003974      -0.005846      -0.009454       0.000545      -0.031281      -0.017092       0.007181       0.009911              2.041247       1.594176       0.303236      -0.289229       2.392471      -0.780564       2.137094           0.000069
           38              H       6.152771       4.283438       2.079431       0.112325       1.038215 0.77949362E+01  0.76366364E+02                                 1.718810                            1.653676      -0.958303       2.420904                    0.997575       3.574082      10.140791       0.475222       1.315588      -0.700942      -0.034949      -0.003976       0.014536       0.038059      -0.002813      -0.006669      -0.007468       0.010488      -0.030357      -0.016090       0.003770       0.012320              1.723379       2.101256       0.008772      -0.356338       1.449220      -0.085774       1.619662           0.000083
           39              H       6.100703       5.995316       6.786953       0.287632       0.577713 0.34658384E+01  0.28643240E+02                                 1.317211                            1.218804      -1.165027       2.407911                    0.998761       3.004678       8.707780       0.461107       1.607278      -0.645377       0.020195      -0.020224       0.002861       0.028723       0.000932       0.006769      -0.000046       0.020080      -0.017012      -0.008020      -0.007097       0.015117              1.370109       1.278329      -0.317870      -0.032766       1.770223       0.033077       1.061775          -0.000169
           40              H       2.076495       8.165303       6.487423       0.342582       0.512679 0.32589158E+01  0.26672261E+02                                 1.253503                            1.212263      -1.354978       2.364215                    0.997759       2.807052       8.246525       0.442555       1.691032      -0.633639      -0.021106      -0.005852      -0.002020       0.021995      -0.007106      -0.000468       0.006373       0.012387      -0.056906      -0.020719       0.001551       0.019168              1.274017       1.528241       0.230420       0.018229       1.241241      -0.013069       1.052567          -0.000187
           41              H       2.753549       9.482261       6.723591       0.338292       0.512833 0.32414218E+01  0.26522559E+02                                 1.258806                            1.212151      -1.430579       2.327473                    0.997186       2.841668       8.377230       0.440369       1.699845      -0.632121      -0.001727       0.022164       0.008912       0.023951      -0.000946       0.001514       0.008412       0.010857      -0.047788      -0.019281       0.005780       0.013502              1.283600       1.158427      -0.116788      -0.013828       1.640345       0.087835       1.052027           0.000462
           42              H       6.995222       8.112924       7.289530       0.104898       1.021606 0.70944935E+01  0.68410385E+02                                 1.746509                            1.610052      -1.075494       2.368077                    0.996469       3.691003      10.653622       0.463570       1.370219      -0.688542       0.052317       0.016403       0.014925       0.056823       0.004459       0.005979      -0.000851       0.017013      -0.047664      -0.017123      -0.001346       0.018469              1.811916       2.513275       0.234929       0.252407       1.515657       0.053074       1.406817           0.000318
           43              H       5.472218       6.359474      10.427398       0.115627       1.043552 0.77189262E+01  0.75257341E+02                                 1.706229                            1.630075      -1.048671       2.376106                    0.997715       3.547428       9.963129       0.486659       1.290891      -0.705949       0.037333      -0.011756       0.008164       0.039982      -0.001153       0.009290       0.005265       0.018816      -0.020831      -0.014096      -0.002491       0.016588              1.718226       2.150166      -0.291851       0.133256       1.576043      -0.033239       1.428469          -0.000111
           44              H       4.801890       8.394772      11.346149       0.108583       1.107862 0.79928376E+01  0.77098270E+02                                 1.660639                            1.572364      -0.727228       2.523962                    0.999824       3.224792       8.454912       0.547427       1.159942      -0.739300       0.024215       0.022893       0.017866       0.037811      -0.002551       0.008568       0.012990       0.003997      -0.034210      -0.021481       0.008716       0.012766              1.671743       1.709788       0.318114       0.303611       1.727635       0.296586       1.577805           0.000007
           45              H       2.645183       9.165491      10.993337       0.095611       1.243687 0.88951448E+01  0.90334685E+02                                 1.940945                            1.760133      -1.480884       2.157092                    0.991762       4.006180      11.684619       0.461781       1.306078      -0.700153      -0.008588       0.031221       0.014247       0.035377      -0.003178       0.006400       0.011225       0.003795      -0.021194      -0.016990       0.007234       0.009756              2.042073       1.594548      -0.402500      -0.118164       2.878529       0.501382       1.653141           0.000072
           46              H       8.643762       7.973246       9.651211       0.113517       1.032636 0.77425009E+01  0.75719458E+02                                 1.712420                            1.648003      -0.960242       2.420758                    0.997602       3.561641      10.094300       0.476117       1.315425      -0.701013      -0.034682       0.014631      -0.003767       0.037829      -0.004260       0.005726       0.007983       0.011332      -0.027389      -0.015980       0.003778       0.012202              1.716830       2.092014      -0.310764       0.169419       1.645326      -0.030659       1.413149           0.000086
           47              H       1.118709      11.194140       5.814919       0.287341       0.576444 0.34557194E+01  0.28531054E+02                                 1.314099                            1.216154      -1.157738       2.411330                    0.998813       2.997206       8.674143       0.462229       1.604980      -0.645782       0.020444       0.012937       0.016083       0.029051       0.005353      -0.004294      -0.000812       0.018757      -0.019801      -0.007800      -0.007180       0.014980              1.366725       1.275297       0.130078       0.290602       1.207493       0.289107       1.617385          -0.000175
           48              H       4.567500       9.849746       4.085420       0.341266       0.513617 0.32642758E+01  0.26712379E+02                                 1.252386                            1.211185      -1.340432       2.370048                    0.997906       2.803345       8.220241       0.444135       1.685253      -0.634531      -0.021360       0.001171       0.006153       0.022260       0.003049       0.006237       0.006409       0.034812       0.009508      -0.020762       0.001635       0.019127              1.272871       1.526853      -0.099383      -0.208484       1.110091       0.088113       1.181671          -0.000191
           49              H       5.244556       9.395795       2.826817       0.336997       0.514159 0.32496501E+01  0.26589541E+02                                 1.257732                            1.211129      -1.422847       2.329602                    0.997232       2.838479       8.350113       0.442239       1.692681      -0.633198      -0.001599      -0.003474      -0.024117       0.024419       0.001836       0.000009       0.003857       0.032047       0.015595      -0.019332       0.005796       0.013536              1.282475       1.157337       0.046336       0.107924       1.122074       0.210556       1.568015           0.000458
           50              H       2.013230      10.570581       3.729728       0.103695       1.024528 0.71174645E+01  0.68673148E+02                                 1.748236                            1.611439      -1.071527       2.369045                    0.996537       3.694867      10.660764       0.463993       1.368149      -0.688945       0.052697       0.004675      -0.022003       0.057297       0.003103      -0.006804       0.007100       0.027996      -0.015598      -0.017261      -0.001325       0.018586              1.813801       2.516480       0.101370      -0.330213       1.389184       0.020608       1.535739           0.000313
           51              H       0.490236      14.164778       3.679326       0.114938       1.046897 0.77504328E+01  0.75657159E+02                                 1.711325                            1.634513      -1.052668       2.373847                    0.997656       3.555345       9.998236       0.485400       1.292653      -0.705562       0.037094       0.012952       0.005766       0.039711       0.008856      -0.003309      -0.002195       0.024637      -0.004914      -0.014446      -0.002339       0.016786              1.723479       2.157988       0.262894       0.187243       1.498088       0.080987       1.514361          -0.000118
           52              H      -0.180088      13.942791       1.457330       0.108718       1.106123 0.79783016E+01  0.76922212E+02                                 1.658826                            1.570895      -0.726063       2.524822                    0.999823       3.222642       8.447009       0.547709       1.159885      -0.739317       0.024147       0.004220      -0.028505       0.037596       0.008683      -0.002241       0.000212       0.026604       0.034258      -0.021616       0.008628       0.012988              1.669834       1.707735       0.103607      -0.426198       1.357225      -0.083143       1.944543           0.000002
           53              H       5.136204      13.251888       0.966273       0.094623       1.245265 0.89061267E+01  0.90443173E+02                                 1.939791                            1.759109      -1.469096       2.161631                    0.992089       4.005650      11.669831       0.462905       1.302950      -0.700812      -0.008654      -0.003367      -0.034515       0.035742       0.007147      -0.000320      -0.001884       0.020330       0.028043      -0.017209       0.007385       0.009823              2.040842       1.593657       0.098817       0.407385       1.524404       0.279672       3.004465           0.000070
           54              H       3.661778      12.685695       2.669852       0.112782       1.034573 0.77580330E+01  0.75886031E+02                                 1.712202                            1.647750      -0.953780       2.422838                    0.997712       3.563165      10.089452       0.477127       1.312387      -0.701634      -0.034981      -0.010568      -0.010843       0.038117       0.007150       0.000834      -0.000532       0.024431       0.011358      -0.016074       0.003761       0.012313              1.716636       2.091891       0.302121       0.184455       1.497531       0.115864       1.560487           0.000081
           55              C       5.930323      18.149488      10.732544       0.558168      21.966680 0.25271448E+03  0.52998224E+04                                 7.469769                            5.775701      -0.398508       1.927721                    0.999562      23.057180      67.131848       0.590017       0.495006      -0.997636       0.047805       0.015373      -0.041039       0.064852      -0.007422      -0.012678      -0.004546       0.038862      -0.031712      -0.021323      -0.008229       0.029552              8.473470      11.965539       0.010968      -2.178577       5.339301      -2.174217       8.115569           0.008266
           56              C       3.874501      18.404150      11.076572       0.184457      23.742422 0.30686749E+03  0.66622085E+04                                 7.370961                            5.967702       0.231306       2.104001                    0.999615      25.219537      71.389603       0.648252       0.435206      -1.044708       0.050538       0.013881      -0.016504       0.054947      -0.007623       0.003699       0.008315      -0.025856       0.006982      -0.017944       0.000567       0.017377              8.124109      10.806466      -1.356402       0.040999       5.936174      -2.493009       7.629688           0.008974
           57              C       7.523564      19.527055      13.442573      -0.038542      35.603609 0.48597786E+03  0.11744313E+05                                 9.526111                            7.494055      -0.327704       1.889794                    0.998587      28.681436      83.513005       0.584853       0.433360      -1.053972      -0.028501       0.039873      -0.000630       0.049015       0.004250       0.025295       0.024678       0.000133       0.072409      -0.030624      -0.016319       0.046942             10.578647      11.742033      -2.048101      -1.222046      11.829407      -3.226525       8.164503           0.005503
           58              C       6.241943      19.494630      13.980000      -0.085368      35.438030 0.49615178E+03  0.12072741E+05                                 9.554039                            7.609775      -0.194100       1.931190                    0.998669      29.281649      86.025180       0.575115       0.437684      -1.049592       0.013753       0.046680      -0.028414       0.056352       0.000149       0.003777       0.003806      -0.000792       0.035401      -0.007367      -0.005943       0.013310             10.521195      11.051306       0.391744      -2.415587      11.776928      -3.690145       8.735352           0.002008
           59              C       5.368351      20.545952      13.742535      -0.105367      30.767523 0.44819697E+03  0.10663674E+05                                 8.624533                            7.166169       0.050937       1.990266                    0.999630      29.672227      87.035117       0.599145       0.429671      -1.051341       0.027709      -0.005542      -0.011399       0.030471      -0.002720      -0.001022       0.020850       0.045114       0.034619      -0.037321       0.015970       0.021351              9.092102       8.943951      -0.406142      -1.307934      10.546674      -3.319194       7.785681           0.003076
           60              C       5.767411      21.624959      12.977293      -0.095065      28.427966 0.40428847E+03  0.93286895E+04                                 8.026244                            6.680345       0.303290       2.076224                    0.999818      28.489614      80.997267       0.641267       0.413940      -1.066369       0.010728      -0.029217      -0.009121       0.032434      -0.019377       0.005298      -0.013339      -0.003101      -0.027905      -0.019311      -0.009556       0.028867              8.388347       8.565288      -0.261059      -1.517076       9.145144      -3.163618       7.454609           0.000561
           61              C       7.039317      21.664867      12.468380      -0.060184      29.771627 0.42364682E+03  0.99641629E+04                                 8.548279                            7.015749      -0.111944       1.949602                    0.998712      29.122847      85.648605       0.597715       0.435688      -1.045005      -0.010505      -0.034531       0.007465       0.036857       0.006750       0.012362      -0.002866      -0.016649       0.019094      -0.019957       0.007228       0.012729              9.129263       8.713266      -0.416713      -1.681815      10.271637      -3.904740       8.402885           0.003590
           62              C       0.443646      20.624520      12.688275      -0.138083      30.977560 0.45282909E+03  0.10799855E+05                                 8.635458                            7.171471       0.111549       2.010053                    0.998797      29.914764      87.805531       0.602988       0.425906      -1.053828      -0.024030       0.003419       0.011130       0.026702       0.012203      -0.005266       0.001229       0.055034       0.003624      -0.030871       0.000548       0.030323              9.177700       8.523999      -1.056607      -1.147668      10.901209      -3.725210       8.107893           0.000636
           63              C       1.054186      18.421360      13.648356       0.618559      21.881519 0.24944562E+03  0.51979927E+04                                 7.330609                            5.708671      -0.170437       1.999183                    0.999472      22.790155      65.470949       0.599958       0.489920      -1.003347       0.051262      -0.047028       0.006170       0.069839       0.051255      -0.065731      -0.049676       0.013035      -0.020550      -0.065207      -0.046794       0.112001              8.235788       8.535184      -1.988130       2.771920       7.699293       1.061447       8.472888           0.026675
           64              C       3.259233      10.037397       0.396158       0.596042      21.478267 0.24960293E+03  0.51990523E+04                                 7.198479                            5.667757      -0.032280       2.043229                    0.999596      22.869146      65.558627       0.609295       0.482619      -1.007709      -0.021016      -0.053488       0.040576       0.070349       0.008881       0.069454       0.029292       0.035735       0.079104      -0.060938      -0.031308       0.092246              7.990646       8.077419       0.230864      -2.884214       8.517526      -1.833406       7.376994           0.025515
           65              C       3.439327      16.848162       7.716793       0.559069      21.942507 0.25237923E+03  0.52910399E+04                                 7.464842                            5.771990      -0.394147       1.929197                    0.999565      23.040869      67.073441       0.590187       0.495027      -0.997624       0.046645      -0.043496       0.006732       0.064133      -0.007475       0.013579       0.001287       0.034111      -0.050018      -0.021611      -0.008969       0.030580              8.467928      11.956869      -1.892029       1.078705       9.298864      -0.115056       4.148052           0.008264
           66              C       1.383506      17.018768       7.324235       0.184973      23.742463 0.30691530E+03  0.66643224E+04                                 7.374146                            5.970542       0.227845       2.103140                    0.999604      25.226901      71.444792       0.647632       0.435552      -1.044372       0.050714      -0.020376      -0.003761       0.054783       0.007164       0.004690       0.000591      -0.011812       0.051242      -0.018280       0.000379       0.017901              8.127635      10.804354       0.713198       1.153150       9.376143       0.513831       4.202407           0.008974
           67              C       5.032576      18.506332       5.168769      -0.040303      35.657560 0.48686696E+03  0.11770335E+05                                 9.530371                            7.496951      -0.321696       1.891267                    0.998495      28.712964      83.601387       0.585244       0.432903      -1.054326      -0.029025      -0.021776      -0.034657       0.050177       0.020135      -0.017256      -0.028101      -0.006019       0.055716      -0.030799      -0.016991       0.047790             10.583603      11.746707      -0.031223       2.386560      11.881039       3.203000       8.123061           0.005501
           68              C       3.750958      18.987969       4.928137      -0.084826      35.418798 0.49582094E+03  0.12062512E+05                                 9.550209                            7.607024      -0.195656       1.930937                    0.998669      29.270966      85.982132       0.575251       0.437659      -1.049621       0.014582      -0.047529      -0.026021       0.056114       0.002308      -0.002565      -0.009520      -0.008828       0.006201      -0.006924      -0.005986       0.012910             10.516846      11.045060      -2.285860       0.867262      12.687185       3.162031       7.818294           0.002011
           69              C       2.877365      18.256659       4.136398      -0.104601      30.759492 0.44806899E+03  0.10660034E+05                                 8.623925                            7.166210       0.050546       1.990282                    0.999614      29.667218      87.022396       0.599000       0.429799      -1.051246       0.027679      -0.007877       0.010472       0.030625       0.001092       0.003744      -0.028120       0.032442      -0.000198      -0.037562       0.015475       0.022086              9.091188       8.942610      -0.928630       1.005457      11.348949       2.854685       6.982005           0.003088
           70              C       3.276423      17.054436       3.584571      -0.096044      28.461076 0.40495023E+03  0.93485697E+04                                 8.036360                            6.689686       0.299902       2.075140                    0.999814      28.509039      81.094839       0.640209       0.414420      -1.065970       0.010756       0.006857       0.029178       0.031845       0.014431       0.013677       0.012584      -0.003197      -0.024063      -0.017862      -0.010179       0.028041              8.398460       8.574628      -1.186403       0.984325      10.631132       2.315929       5.989620           0.000552
           71              C       4.548327      16.593750       3.804467      -0.059251      29.737924 0.42302275E+03  0.99457661E+04                                 8.541049                            7.009463      -0.118779       1.947913                    0.998740      29.103231      85.573438       0.598129       0.435549      -1.045094      -0.011359       0.024127       0.026490       0.037588       0.007150      -0.011659       0.001374      -0.019890       0.008588      -0.019625       0.007544       0.012081              9.121912       8.703488      -1.247980       1.198928      12.244153       2.760814       6.418094           0.003581
           72              C       5.425656      17.304359       4.595486      -0.139761      31.045258 0.45415934E+03  0.10839874E+05                                 8.649930                            7.184147       0.108321       2.008673                    0.998784      29.954887      87.966135       0.602167       0.426161      -1.053637      -0.024286       0.008387      -0.008747       0.027142      -0.009330      -0.007725      -0.013336       0.033860      -0.054431      -0.029744       0.000923       0.028821              9.193054       8.531549      -0.462360       1.490551      12.057858       3.080564       6.989756           0.000634
           73              C       6.036200      19.237393       6.023439       0.618808      21.902819 0.24971602E+03  0.52054548E+04                                 7.338205                            5.713951      -0.169245       1.999116                    0.999475      22.803818      65.538890       0.599288       0.490295      -1.003074       0.050325       0.028503       0.036590       0.068439      -0.082380      -0.010788       0.025953      -0.027453      -0.137983      -0.065333      -0.045757       0.111090              8.244718       8.545238       3.398536       0.337671       7.367154      -0.865719       8.821761           0.026670
           74              C       5.750219       3.638510       5.509773       0.594994      21.486249 0.24972827E+03  0.52019197E+04                                 7.196996                            5.666865      -0.031853       2.043326                    0.999571      22.874849      65.560292       0.609763       0.482225      -1.007992      -0.019993       0.061351       0.025709       0.069459       0.056066      -0.043123      -0.039585       0.016567       0.026004      -0.061089      -0.031873       0.092962              7.988923       8.075066      -2.612196       1.240954       9.248517       1.410602       6.643185           0.025523
           75              C       0.948321      14.887108      10.351651       0.556923      21.981028 0.25294271E+03  0.53048417E+04                                 7.466279                            5.773700      -0.390422       1.930226                    0.999560      23.059052      67.098932       0.590933       0.494217      -0.998215       0.046476       0.027938       0.034864       0.064468       0.014822       0.000178       0.002670       0.039950      -0.028822      -0.020629      -0.009074       0.029703              8.468880      11.957502       1.879486       1.097452       5.536176       2.287871       7.912963           0.008254
           76              C       6.365498      14.461840      10.400181       0.186978      23.708329 0.30630375E+03  0.66477739E+04                                 7.368430                            5.965971       0.228119       2.103491                    0.999595      25.198808      71.349314       0.647651       0.435754      -1.044244       0.049982       0.006700       0.019301       0.053997       0.000707      -0.009336      -0.008311      -0.025042       0.006818      -0.018261       0.000928       0.017333              8.121062      10.798685       0.641935      -1.194471       5.046163       1.979927       8.518339           0.008973
           77              C       2.541562      11.851371      10.189646      -0.038394      35.630265 0.48642929E+03  0.11757855E+05                                 9.529102                            7.496364      -0.326670       1.889822                    0.998587      28.698617      83.570150       0.584904       0.433224      -1.054063      -0.028797      -0.019284       0.035977       0.049955      -0.024097      -0.008386       0.003451      -0.048767      -0.073239      -0.030113      -0.016949       0.047062             10.581803      11.744533       2.082837      -1.164511       6.288595       0.025216      13.712280           0.005504
           78              C       1.259942      11.402158       9.892851      -0.085936      35.430429 0.49604805E+03  0.12068194E+05                                 9.548150                            7.605669      -0.193654       1.931583                    0.998588      29.269428      85.949669       0.575712       0.437303      -1.049942       0.013607       0.001738       0.053587       0.055315      -0.003353      -0.000731       0.005567      -0.016542      -0.015580      -0.007051      -0.006176       0.013227             10.514293      11.043189       1.894234       1.544780       6.296054       0.526857      14.203636           0.002010
           79              C       7.859347      11.082147      10.922055      -0.102750      30.679309 0.44649239E+03  0.10612562E+05                                 8.606515                            7.151011       0.069635       1.996794                    0.999630      29.616896      86.817859       0.599995       0.429489      -1.051496       0.027306       0.012641       0.001452       0.030125       0.002726      -0.002739       0.007184      -0.002144      -0.109046      -0.037434       0.015955       0.021479              9.073171       8.930001       1.334527       0.303192       5.590340       0.463044      12.699171           0.003078
           80              C       8.258403      11.205362      12.239124      -0.097371      28.513501 0.40595086E+03  0.93776104E+04                                 8.046916                            6.698795       0.294821       2.073044                    0.999808      28.542118      81.219098       0.639641       0.414525      -1.065884       0.010861       0.021871      -0.020141       0.031654       0.004460      -0.019799      -0.000602       0.018370       0.041447      -0.018150      -0.010742       0.028892              8.409421       8.584960       1.447512       0.539673       5.151274       0.854930      11.492027           0.000556
           81              C       2.057307      11.626140      12.528142      -0.057676      29.693882 0.42216869E+03  0.99209277E+04                                 8.534831                            7.004585      -0.116508       1.949157                    0.998761      29.071712      85.467448       0.598039       0.435823      -1.044903      -0.010882       0.010838      -0.033086       0.036477      -0.014098      -0.000438       0.002114      -0.013459       0.026148      -0.020000       0.007616       0.012384              9.115100       8.697786       1.661101       0.481033       5.479955       1.141174      13.167560           0.003577
           82              C       2.934639      11.955879      11.517227      -0.139685      31.024392 0.45374193E+03  0.10826900E+05                                 8.645019                            7.180241       0.108062       2.008851                    0.998815      29.939160      87.893892       0.602435       0.426089      -1.053732      -0.023977      -0.011062      -0.002005       0.026482      -0.001730       0.012276       0.011753       0.031322      -0.067412      -0.030693       0.000881       0.029812              9.187668       8.527761       1.521561      -0.344123       5.585970       0.653452      13.449272           0.000635
           83              C       3.545188      12.226005       9.129193       0.619638      21.900859 0.24970087E+03  0.52049586E+04                                 7.336949                            5.713094      -0.168313       1.999589                    0.999442      22.802804      65.530661       0.599453       0.490178      -1.003154       0.051245       0.017681      -0.043538       0.069529       0.031620       0.077386       0.022499       0.056643       0.115870      -0.065528      -0.045945       0.111473              8.243288       8.543479      -1.407367      -3.111052       9.206969      -0.196501       6.979416           0.026645
           84              C       0.768221      11.266472       8.494563       0.593634      21.511072 0.25007497E+03  0.52112990E+04                                 7.204372                            5.672307      -0.035802       2.041790                    0.999591      22.894821      65.645527       0.609186       0.482481      -1.007790      -0.020252      -0.008652      -0.065488       0.069092      -0.065373      -0.026335       0.010234      -0.033593      -0.127392      -0.060864      -0.032243       0.093107              7.997194       8.083929       2.384513       1.644031       6.079645       0.423546       9.828008           0.025541
           85              C       1.542677       6.792891       3.667950       0.558148      21.966811 0.25271620E+03  0.52998599E+04                                 7.469762                            5.775695      -0.398441       1.927741                    0.999562      23.057145      67.131442       0.590022       0.495002      -0.997639      -0.047807      -0.015369       0.041042       0.064855      -0.007423      -0.012676      -0.004549       0.038866      -0.031711      -0.021326      -0.008226       0.029553              8.473462      11.965538       0.010975      -2.178590       5.339288      -2.174210       8.115560           0.008264
           86              C       3.598499       6.538229       3.323922       0.184433      23.742638 0.30687044E+03  0.66622840E+04                                 7.370975                            5.967706       0.231354       2.104010                    0.999615      25.219709      71.389993       0.648257       0.435202      -1.044711      -0.050536      -0.013876       0.016508       0.054945      -0.007625       0.003703       0.008309      -0.025853       0.006980      -0.017945       0.000573       0.017371              8.124127      10.806500      -1.356406       0.040994       5.936176      -2.493011       7.629705           0.008974
           87              C      -0.050564       5.415324       0.957921      -0.038535      35.603295 0.48597225E+03  0.11744142E+05                                 9.526063                            7.494016      -0.327707       1.889797                    0.998587      28.681199      83.512157       0.584854       0.433360      -1.053972       0.028506      -0.039866       0.000641       0.049013       0.004252       0.025299       0.024679       0.000135       0.072405      -0.030625      -0.016320       0.046945             10.578601      11.742006      -2.048089      -1.222030      11.829325      -3.226517       8.164472           0.005497
           88              C       1.231057       5.447749       0.420494      -0.085364      35.437871 0.49614820E+03  0.12072633E+05                                 9.554021                            7.609754      -0.194107       1.931191                    0.998669      29.281515      86.024728       0.575115       0.437684      -1.049591      -0.013748      -0.046672       0.028428       0.056351       0.000149       0.003774       0.003807      -0.000794       0.035399      -0.007366      -0.005943       0.013308             10.521186      11.051313       0.391761      -2.415596      11.776902      -3.690147       8.735343           0.002006
           89              C       2.104649       4.396427       0.657959      -0.105365      30.767491 0.44819604E+03  0.10663651E+05                                 8.624545                            7.166174       0.050914       1.990260                    0.999630      29.672191      87.035117       0.599143       0.429673      -1.051339      -0.027705       0.005548       0.011411       0.030473      -0.002719      -0.001022       0.020849       0.045114       0.034624      -0.037321       0.015970       0.021351              9.092121       8.943960      -0.406128      -1.307940      10.546700      -3.319216       7.785702           0.003076
           90              C       1.705589       3.317420       1.423201      -0.095063      28.427993 0.40428857E+03  0.93286969E+04                                 8.026265                            6.680358       0.303268       2.076218                    0.999818      28.489615      80.997418       0.641265       0.413942      -1.066367      -0.010724       0.029224       0.009130       0.032441      -0.019376       0.005301      -0.013338      -0.003101      -0.027907      -0.019309      -0.009558       0.028866              8.388374       8.565312      -0.261055      -1.517083       9.145176      -3.163637       7.454635           0.000555
           91              C       0.433683       3.277512       1.932114      -0.060185      29.771657 0.42364719E+03  0.99641754E+04                                 8.548292                            7.015757      -0.111944       1.949602                    0.998712      29.122855      85.648687       0.597713       0.435688      -1.045005       0.010507       0.034536      -0.007458       0.036861       0.006751       0.012362      -0.002865      -0.016649       0.019093      -0.019957       0.007229       0.012729              9.129279       8.713284      -0.416710      -1.681822      10.271648      -3.904751       8.402905           0.003584
           92              C       7.029354       4.317859       1.712219      -0.138078      30.977394 0.45282590E+03  0.10799760E+05                                 8.635432                            7.171449       0.111545       2.010054                    0.998796      29.914623      87.805025       0.602989       0.425906      -1.053828       0.024034      -0.003413      -0.011120       0.026701       0.012202      -0.005264       0.001230       0.055034       0.003625      -0.030871       0.000549       0.030322              9.177676       8.523983      -1.056610      -1.147663      10.901168      -3.725200       8.107877           0.000632
           93              C       6.418814       6.521019       0.752138       0.618567      21.881375 0.24944346E+03  0.51979386E+04                                 7.330596                            5.708660      -0.170463       1.999177                    0.999472      22.790045      65.470664       0.599956       0.489923      -1.003345      -0.051264       0.047022      -0.006179       0.069837       0.051265      -0.065723      -0.049674       0.013043      -0.020561      -0.065198      -0.046804       0.112002              8.235776       8.535172      -1.988125       2.771911       7.699279       1.061453       8.472878           0.026678
           94              C       4.213767      14.904982      14.004336       0.596048      21.478254 0.24960251E+03  0.51990453E+04                                 7.198493                            5.667763      -0.032322       2.043213                    0.999596      22.869205      65.558979       0.609292       0.482620      -1.007707       0.021028       0.053483      -0.040568       0.070345       0.008876       0.069448       0.029302       0.035736       0.079121      -0.060941      -0.031304       0.092245              7.990667       8.077444       0.230863      -2.884219       8.517550      -1.833410       7.377006           0.025516
           95              C       4.033673       8.094217       6.683701       0.559062      21.942556 0.25237976E+03  0.52910516E+04                                 7.464846                            5.771990      -0.394122       1.929205                    0.999565      23.040843      67.073281       0.590188       0.495026      -0.997625      -0.046642       0.043498      -0.006740       0.064133      -0.007471       0.013582       0.001289       0.034116      -0.050019      -0.021613      -0.008970       0.030582              8.467934      11.956883      -1.892044       1.078704       9.298868      -0.115057       4.148051           0.008267
           96              C       6.089494       7.923611       7.076259       0.184965      23.742657 0.30691828E+03  0.66644076E+04                                 7.374195                            5.970578       0.227812       2.103124                    0.999604      25.227109      71.445652       0.647629       0.435553      -1.044371      -0.050715       0.020378       0.003751       0.054785       0.007165       0.004689       0.000593      -0.011805       0.051247      -0.018278       0.000376       0.017902              8.127691      10.804426       0.713197       1.153158       9.376215       0.513834       4.202433           0.008973
           97              C       2.440424       6.436047       9.231725      -0.040295      35.657358 0.48686263E+03  0.11770203E+05                                 9.530339                            7.496920      -0.321702       1.891267                    0.998495      28.712793      83.600765       0.585245       0.432903      -1.054326       0.029027       0.021778       0.034651       0.050175       0.020137      -0.017260      -0.028099      -0.006016       0.055719      -0.030800      -0.016992       0.047792             10.583578      11.746719      -0.031206       2.386553      11.881008       3.202978       8.123007           0.005501
           98              C       3.722042       5.954410       9.472357      -0.084822      35.418726 0.49581859E+03  0.12062441E+05                                 9.550204                            7.607011      -0.195658       1.930938                    0.998669      29.270886      85.981866       0.575251       0.437660      -1.049621      -0.014579       0.047532       0.026014       0.056112       0.002305      -0.002563      -0.009519      -0.008826       0.006206      -0.006922      -0.005985       0.012907             10.516852      11.045101      -2.285885       0.867256      12.687184       3.162021       7.818272           0.002012
           99              C       4.595635       6.685720      10.264096      -0.104602      30.759521 0.44806939E+03  0.10660048E+05                                 8.623941                            7.166221       0.050533       1.990278                    0.999614      29.667231      87.022524       0.598999       0.429800      -1.051245      -0.027678       0.007880      -0.010476       0.030625       0.001091       0.003744      -0.028119       0.032440      -0.000201      -0.037560       0.015475       0.022086              9.091209       8.942628      -0.928640       1.005451      11.348988       2.854694       6.982010           0.003091
          100              C       4.196577       7.887943      10.815923      -0.096044      28.461012 0.40494901E+03  0.93485341E+04                                 8.036352                            6.689679       0.299901       2.075141                    0.999814      28.508976      81.094622       0.640208       0.414421      -1.065970      -0.010755      -0.006857      -0.029181       0.031847       0.014432       0.013676       0.012584      -0.003197      -0.024059      -0.017860      -0.010180       0.028040              8.398454       8.574619      -1.186406       0.984319      10.631131       2.315927       5.989611           0.000558
          101              C       2.924673       8.348629      10.596027      -0.059250      29.737820 0.42302096E+03  0.99457104E+04                                 8.541022                            7.009444      -0.118761       1.947920                    0.998740      29.103143      85.573029       0.598130       0.435549      -1.045095       0.011359      -0.024126      -0.026491       0.037588       0.007150      -0.011660       0.001374      -0.019891       0.008590      -0.019626       0.007544       0.012082              9.121884       8.703468      -1.247975       1.198924      12.244113       2.760800       6.418070           0.003586
          102              C       2.047344       7.638020       9.805008      -0.139758      31.045192 0.45415806E+03  0.10839835E+05                                 8.649920                            7.184138       0.108318       2.008674                    0.998784      29.954815      87.965856       0.602167       0.426161      -1.053637       0.024287      -0.008385       0.008744       0.027141      -0.009329      -0.007725      -0.013336       0.033860      -0.054431      -0.029744       0.000924       0.028820              9.193046       8.531547      -0.462356       1.490551      12.057853       3.080553       6.989737           0.000639
          103              C       1.436800       5.704986       8.377055       0.618811      21.902798 0.24971537E+03  0.52054404E+04                                 7.338211                            5.713951      -0.169274       1.999108                    0.999475      22.803832      65.539023       0.599287       0.490297      -1.003073      -0.050324      -0.028512      -0.036578       0.068435      -0.082378      -0.010799       0.025956      -0.027442      -0.137972      -0.065327      -0.045761       0.111088              8.244728       8.545253       3.398539       0.337674       7.367158      -0.865723       8.821774           0.026677
          104              C       1.722781      21.303869       8.890721       0.594997      21.486309 0.24972884E+03  0.52019374E+04                                 7.197014                            5.666874      -0.031882       2.043314                    0.999571      22.874950      65.560728       0.609761       0.482225      -1.007991       0.020006      -0.061343      -0.025706       0.069455       0.056061      -0.043116      -0.039591       0.016567       0.026032      -0.061090      -0.031868       0.092958              7.988948       8.075098      -2.612201       1.240959       9.248540       1.410611       6.643206           0.025525
          105              C       6.524679      10.055271       4.048843       0.556917      21.980976 0.25294219E+03  0.53048253E+04                                 7.466255                            5.773685      -0.390401       1.930233                    0.999560      23.058977      67.098558       0.590936       0.494215      -0.998216      -0.046475      -0.027942      -0.034858       0.064465       0.014821       0.000181       0.002671       0.039941      -0.028823      -0.020625      -0.009075       0.029699              8.468849      11.957455       1.879477       1.097444       5.536156       2.287859       7.912937           0.008249
          106              C       1.107502      10.480539       4.000313       0.186971      23.708152 0.30630078E+03  0.66476884E+04                                 7.368380                            5.965932       0.228157       2.103505                    0.999595      25.198634      71.348542       0.647655       0.435752      -1.044246      -0.049977      -0.006707      -0.019298       0.053992       0.000704      -0.009340      -0.008308      -0.025043       0.006824      -0.018265       0.000935       0.017331              8.121006      10.798612       0.641928      -1.194470       5.046126       1.979910       8.518281           0.008964
          107              C       4.931438      13.091008       4.210848      -0.038393      35.630231 0.48642946E+03  0.11757859E+05                                 9.529091                            7.496361      -0.326678       1.889820                    0.998587      28.698605      83.570090       0.584905       0.433224      -1.054063       0.028798       0.019280      -0.035978       0.049955      -0.024095      -0.008386       0.003453      -0.048766      -0.073242      -0.030112      -0.016949       0.047061             10.581785      11.744502       2.082835      -1.164495       6.288590       0.025209      13.712262           0.005504
          108              C       6.213058      13.540221       4.507643      -0.085937      35.430462 0.49604900E+03  0.12068225E+05                                 9.548165                            7.605684      -0.193671       1.931577                    0.998587      29.269469      85.949888       0.575710       0.437304      -1.049941      -0.013606      -0.001742      -0.053588       0.055316      -0.003355      -0.000732       0.005569      -0.016542      -0.015579      -0.007052      -0.006176       0.013228             10.514306      11.043184       1.894229       1.544769       6.296062       0.526845      14.203671           0.002008
          109              C      -0.386347      13.860232       3.478439      -0.102746      30.679213 0.44649058E+03  0.10612510E+05                                 8.606506                            7.151003       0.069619       1.996791                    0.999630      29.616830      86.817681       0.599995       0.429490      -1.051495      -0.027304      -0.012648      -0.001452       0.030127       0.002724      -0.002739       0.007183      -0.002146      -0.109050      -0.037435       0.015956       0.021479              9.073160       8.929988       1.334525       0.303183       5.590333       0.463037      12.699159           0.003071
          110              C      -0.785403      13.737017       2.161370      -0.097370      28.513447 0.40594978E+03  0.93775798E+04                                 8.046909                            6.698789       0.294811       2.073042                    0.999808      28.542073      81.218952       0.639641       0.414526      -1.065884      -0.010859      -0.021877       0.020141       0.031657       0.004459      -0.019799      -0.000602       0.018370       0.041446      -0.018149      -0.010742       0.028892              8.409414       8.584947       1.447508       0.539666       5.151268       0.854926      11.492027           0.000551
          111              C       5.415693      13.316239       1.872352      -0.057676      29.693747 0.42216648E+03  0.99208583E+04                                 8.534794                            7.004558      -0.116481       1.949167                    0.998761      29.071601      85.466922       0.598042       0.435822      -1.044904       0.010883      -0.010843       0.033086       0.036478      -0.014098      -0.000437       0.002114      -0.013459       0.026151      -0.020000       0.007618       0.012383              9.115060       8.697747       1.661093       0.481031       5.479932       1.141168      13.167500           0.003576
          112              C       4.538361      12.986500       2.883267      -0.139682      31.024245 0.45373934E+03  0.10826822E+05                                 8.644993                            7.180223       0.108060       2.008852                    0.998815      29.939044      87.893445       0.602436       0.426089      -1.053732       0.023979       0.011057       0.002006       0.026481      -0.001729       0.012275       0.011753       0.031320      -0.067413      -0.030692       0.000881       0.029811              9.187639       8.527732       1.521556      -0.344115       5.585954       0.653446      13.449229           0.000630
          113              C       3.927812      12.716374       5.271301       0.619636      21.900873 0.24970131E+03  0.52049682E+04                                 7.336949                            5.713097      -0.168299       1.999594                    0.999443      22.802773      65.530506       0.599453       0.490178      -1.003154      -0.051248      -0.017687       0.043534       0.069530       0.031625       0.077384       0.022504       0.056645       0.115868      -0.065530      -0.045945       0.111475              8.243285       8.543476      -1.407365      -3.111049       9.206967      -0.196502       6.979412           0.026637
          114              C       6.704779      13.675907       5.905931       0.593640      21.511006 0.25007419E+03  0.52112799E+04                                 7.204365                            5.672303      -0.035824       2.041783                    0.999591      22.894796      65.645491       0.609185       0.482482      -1.007789       0.020250       0.008645       0.065491       0.069093      -0.065376      -0.026336       0.010234      -0.033581      -0.127395      -0.060865      -0.032244       0.093109              7.997184       8.083918       2.384509       1.644032       6.079639       0.423547       9.827994           0.025539
          115              N       4.339319      17.572072      11.968827      -0.113712      27.063068 0.36456778E+03  0.81998427E+04                                 7.863590                            6.371294      -0.333956       1.948087                    0.997444      26.131109      73.418058       0.652185       0.417550      -1.063748       0.111511       0.001555      -0.028190       0.115030      -0.033131      -0.003678      -0.023567       0.073474      -0.067993      -0.055044      -0.006080       0.061124              8.754727       9.393984       0.370976      -1.303896       6.813349      -3.719762      10.056848           0.004395
          116              N       5.672502      17.385752      11.769092      -0.343830      36.767117 0.59372603E+03  0.14837840E+05                                 9.211702                            7.871457      -0.058308       1.995196                    0.996513      29.394124      82.467588       0.626277       0.391341      -1.099186      -0.149472       0.062060      -0.016738       0.162707       0.025823      -0.086225       0.008086       0.192368      -0.114689      -0.095780      -0.059971       0.155752             10.160830      11.165254      -0.912679      -0.032580       7.929905      -3.583382      11.387332           0.034116
          117              N       4.845992      18.805473      10.260208      -0.424233      40.067016 0.60670345E+03  0.15248436E+05                                 9.778558                            7.957483      -0.163696       1.964933                    0.994397      29.870116      84.114884       0.622660       0.391387      -1.098859      -0.019672      -0.039463       0.076918       0.088660       0.000258      -0.040363       0.036143       0.104377      -0.129349      -0.080170      -0.007171       0.087340             11.099546      11.888735      -1.290948       0.630236       8.708335      -4.839032      12.701567           0.037418
          118              N       7.119279      18.209350      10.145004      -0.709114      34.910454 0.54570555E+03  0.13401720E+05                                 8.766128                            7.406726      -0.144993       1.960327                    0.994326      31.073442      87.450850       0.661574       0.376986      -1.105489      -0.049222      -0.005805       0.041073       0.064370       0.000189      -0.020416      -0.099627       0.115354      -0.079810      -0.136414       0.052611       0.083803              9.557086      13.565402       0.346677      -2.623390       6.199291      -1.732133       8.906566           0.003058
          119              N       1.848327      18.207522       7.598709      -0.115688      27.111951 0.36529568E+03  0.82220869E+04                                 7.878684                            6.380598      -0.341570       1.945270                    0.997429      26.170878      73.607937       0.651117       0.417936      -1.063272       0.111535      -0.024019       0.012851       0.114814       0.013049       0.030672       0.010773       0.051765      -0.131560      -0.054056      -0.006852       0.060908              8.773825       9.410200      -1.322339       0.330223      12.501614       0.456340       4.409662           0.004408
          120              N       3.181510      18.127706       7.859934      -0.342210      36.698582 0.59229124E+03  0.14792895E+05                                 9.201124                            7.862255      -0.062279       1.994792                    0.996557      29.355578      82.331672       0.626611       0.391372      -1.099175      -0.149326      -0.046236      -0.045934       0.162929      -0.087336       0.020887      -0.020661       0.170540      -0.183906      -0.095268      -0.060871       0.156138             10.149509      11.153679       0.425947       0.805457      13.610475       0.294062       5.684372           0.034108
          121              N       2.354995      16.111114       7.384861      -0.426045      40.223576 0.60952357E+03  0.15340596E+05                                 9.811232                            7.981116      -0.175524       1.960377                    0.994252      29.945461      84.448721       0.620992       0.391893      -1.098252      -0.020674       0.085819      -0.004054       0.088367      -0.036176       0.019660      -0.012678       0.145773      -0.005284      -0.081296      -0.006405       0.087701             11.139762      11.921429       1.197175       0.804085      15.965841       0.693222       5.532018           0.037477
          122              N       4.628280      16.309406       7.958721      -0.710452      34.919456 0.54592913E+03  0.13407359E+05                                 8.764396                            7.405465      -0.138707       1.962104                    0.994322      31.075403      87.430772       0.662063       0.376703      -1.105797      -0.049733       0.037964      -0.015481       0.064454      -0.018007       0.009958       0.041888       0.017485      -0.377091      -0.135875       0.051887       0.083989              9.555062      13.565676      -2.443160       1.011902       9.724322      -0.306476       5.375187           0.003046
          123              N       6.830320      14.105164       9.233453      -0.115072      27.091265 0.36501220E+03  0.82125966E+04                                 7.869112                            6.374522      -0.337031       1.946806                    0.997497      26.149591      73.489848       0.652099       0.417464      -1.063769       0.111843       0.023710       0.013648       0.115140       0.019789      -0.026152       0.012233       0.092388      -0.012768      -0.054672      -0.006293       0.060965              8.761833       9.398849       0.944944       0.975817       6.029485       3.269070      10.857165           0.004402
          124              N       0.690504      14.371300       9.171963      -0.342387      36.724064 0.59283373E+03  0.14810140E+05                                 9.205762                            7.866711      -0.062553       1.994460                    0.996642      29.370668      82.389838       0.626318       0.391458      -1.099092      -0.148256      -0.016544       0.063032       0.161946       0.062340       0.065916       0.012911       0.155573      -0.222769      -0.096023      -0.060011       0.156034             10.154078      11.157802       0.484075      -0.774244       7.414979       3.285992      11.889454           0.034106
          125              N       7.336987      14.968170      11.155919      -0.425961      40.191056 0.60898363E+03  0.15321440E+05                                 9.800351                            7.973639      -0.167126       1.963113                    0.994270      29.931340      84.354516       0.621832       0.391506      -1.098679      -0.020268      -0.046934      -0.072470       0.088687       0.034870       0.021646      -0.023988       0.081535      -0.196614      -0.081294      -0.006116       0.087410             11.125938      11.908823       0.098189      -1.437243       7.530862       4.163375      13.938130           0.037491
          126              N       2.137275      15.366002      10.697263      -0.706505      34.826738 0.54394915E+03  0.13346981E+05                                 8.752388                            7.396004      -0.140153       1.962377                    0.994305      31.023245      87.253668       0.661933       0.377109      -1.105468      -0.048649      -0.033119      -0.025431       0.064112       0.016945       0.010480       0.057745       0.189908       0.138441      -0.137116       0.052927       0.084189              9.541195      13.544276       2.093256       1.606689       6.718351       2.033046       8.360956           0.003047
          127              N       3.133681       7.370307       2.431667      -0.113735      27.063429 0.36457359E+03  0.82000030E+04                                 7.863640                            6.371331      -0.333911       1.948096                    0.997445      26.131347      73.418770       0.652185       0.417548      -1.063749      -0.111510      -0.001550       0.028194       0.115029      -0.033129      -0.003678      -0.023575       0.073474      -0.067987      -0.055050      -0.006072       0.061122              8.754784       9.394048       0.370974      -1.303901       6.813385      -3.719786      10.056919           0.004391
          128              N       1.800498       7.556627       2.631402      -0.343828      36.766398 0.59371193E+03  0.14837396E+05                                 9.211581                            7.871363      -0.058264       1.995215                    0.996513      29.393771      82.466288       0.626280       0.391341      -1.099187       0.149467      -0.062052       0.016740       0.162699       0.025818      -0.086223       0.008083       0.192373      -0.114697      -0.095776      -0.059977       0.155752             10.160685      11.165120      -0.912650      -0.032609       7.929779      -3.583302      11.387157           0.034107
          129              N       2.627008       6.136906       4.140286      -0.424223      40.066065 0.60668667E+03  0.15247901E+05                                 9.778390                            7.957361      -0.163656       1.964950                    0.994397      29.869699      84.113265       0.622667       0.391386      -1.098860       0.019675       0.039465      -0.076907       0.088653       0.000257      -0.040360       0.036139       0.104380      -0.129343      -0.080164      -0.007175       0.087339             11.099337      11.888543      -1.290898       0.630180       8.708153      -4.838902      12.701316           0.037414
          130              N       0.353721       6.733029       4.255490      -0.709120      34.910407 0.54570361E+03  0.13401654E+05                                 8.766090                            7.406689      -0.144924       1.960347                    0.994327      31.073461      87.450701       0.661579       0.376984      -1.105491       0.049227       0.005806      -0.041077       0.064377       0.000186      -0.020412      -0.099639       0.115357      -0.079811      -0.136427       0.052623       0.083804              9.557047      13.565336       0.346673      -2.623371       6.199270      -1.732132       8.906534           0.003049
          131              N       5.624673       6.734857       6.801785      -0.115694      27.111989 0.36529568E+03  0.82220836E+04                                 7.878683                            6.380591      -0.341546       1.945278                    0.997429      26.170839      73.607716       0.651119       0.417935      -1.063273      -0.111533       0.024019      -0.012863       0.114813       0.013050       0.030669       0.010775       0.051758      -0.131560      -0.054055      -0.006848       0.060904              8.773829       9.410187      -1.322342       0.330223      12.501643       0.456343       4.409659           0.004410
          132              N       4.291490       6.814673       6.540560      -0.342176      36.696958 0.59225843E+03  0.14791864E+05                                 9.200859                            7.862040      -0.062272       1.994810                    0.996557      29.354690      82.328456       0.626620       0.391373      -1.099175       0.149320       0.046230       0.045919       0.162918      -0.087331       0.020889      -0.020658       0.170541      -0.183911      -0.095262      -0.060874       0.156136             10.149204      11.153353       0.425905       0.805433      13.610037       0.294053       5.684222           0.034105
          133              N       5.118005       8.831265       7.015633      -0.426072      40.224657 0.60954348E+03  0.15341226E+05                                 9.811400                            7.981244      -0.175518       1.960370                    0.994253      29.945999      84.450647       0.620988       0.391893      -1.098252       0.020674      -0.085828       0.004047       0.088375      -0.036178       0.019659      -0.012678       0.145779      -0.005281      -0.081299      -0.006404       0.087704             11.139963      11.921637       1.197188       0.804097      15.966149       0.693232       5.532102           0.037483
          134              N       2.844720       8.632973       6.441773      -0.710447      34.919245 0.54592416E+03  0.13407207E+05                                 8.764356                            7.405426      -0.138697       1.962108                    0.994322      31.075322      87.430444       0.662066       0.376703      -1.105797       0.049733      -0.037968       0.015468       0.064453      -0.018008       0.009960       0.041890       0.017479      -0.377094      -0.135877       0.051889       0.083989              9.555020      13.565620      -2.443137       1.011895       9.724280      -0.306464       5.375160           0.003046
          135              N       0.642680      10.837215       5.167041      -0.115084      27.091376 0.36501445E+03  0.82126617E+04                                 7.869132                            6.374542      -0.337015       1.946808                    0.997497      26.149726      73.490339       0.652098       0.417464      -1.063768      -0.111844      -0.023715      -0.013648       0.115143       0.019791      -0.026150       0.012236       0.092392      -0.012774      -0.054675      -0.006290       0.060966              8.761851       9.398879       0.944943       0.975813       6.029496       3.269069      10.857178           0.004399
          136              N       6.782496      10.571079       5.228531      -0.342424      36.725239 0.59285793E+03  0.14810901E+05                                 9.205954                            7.866872      -0.062546       1.994452                    0.996642      29.371325      82.392214       0.626312       0.391458      -1.099092       0.148263       0.016537      -0.063040       0.161955       0.062342       0.065920       0.012910       0.155571      -0.222780      -0.096029      -0.060008       0.156037             10.154295      11.158035       0.484076      -0.774282       7.415133       3.286070      11.889718           0.034107
          137              N       0.136013       9.974209       3.244575      -0.425947      40.189889 0.60896250E+03  0.15320770E+05                                 9.800166                            7.973501      -0.167106       1.963127                    0.994270      29.930768      84.352414       0.621838       0.391506      -1.098680       0.020273       0.046919       0.072464       0.088676       0.034867       0.021643      -0.023984       0.081535      -0.196609      -0.081289      -0.006119       0.087407             11.125716      11.908581       0.098189      -1.437208       7.530721       4.163280      13.937847           0.037474
          138              N       5.335725       9.576377       3.703231      -0.706503      34.826282 0.54393983E+03  0.13346688E+05                                 8.752292                            7.395923      -0.140124       1.962389                    0.994305      31.022978      87.252544       0.661939       0.377107      -1.105470       0.048649       0.033108       0.025431       0.064107       0.016944       0.010479       0.057746       0.189907       0.138434      -0.137115       0.052928       0.084187              9.541087      13.544109       2.093222       1.606672       6.718271       2.033026       8.360879           0.003039
          139              O       1.089310      17.493254      12.803767      -0.595142      37.586229 0.64640648E+03  0.16236286E+05                                 8.811029                            7.867602       0.177716       2.113319                    0.990543      28.106077      74.980186       0.679070       0.359096      -1.141409       0.019840       0.007801       0.028371       0.035488       0.048825      -0.025080       0.031286      -0.048466       0.049919      -0.078138       0.024665       0.053473              9.342479       7.999736       0.195119       0.504836       9.730912       3.660057      10.296791           0.043685
          140              O      -0.672311      10.241924       0.219608      -0.539694      38.042221 0.55266197E+03  0.13368268E+05                                 8.948994                            7.265953       0.351211       2.179655                    0.995302      27.139462      71.396239       0.706860       0.358226      -1.140403      -0.000654      -0.016622      -0.019485       0.025620       0.037295       0.011342      -0.030745       0.063239       0.085625      -0.073617       0.033488       0.040129             10.183279      11.887579      -1.385085       5.972182       6.345942      -0.518587      12.316314           0.049361
          141              O       3.918351       8.945170       0.358284      -0.598041      40.004992 0.71177356E+03  0.18378713E+05                                 9.369745                            8.380536      -0.244651       1.970243                    0.992377      28.872866      79.002437       0.641062       0.370027      -1.128892      -0.014537       0.015706       0.017516       0.027655      -0.034159       0.023720       0.023259      -0.034417      -0.042975      -0.056368       0.009811       0.046557              9.898457       8.833979      -2.307911      -1.118937      11.673752      -0.331995       9.187641           0.045975
          142              O       2.233937      10.185305       1.072549      -0.556266      39.177055 0.57656381E+03  0.14116651E+05                                 9.170625                            7.473833       0.146269       2.108816                    0.994126      27.566803      73.331255       0.688575       0.363304      -1.134640       0.019755      -0.009855      -0.016851       0.027773       0.006298       0.001429       0.023394       0.113078       0.085589      -0.076325       0.032966       0.043358             10.316405      13.797799       1.346306      -5.351970       6.769805      -0.681442      10.381610           0.049304
          143              O       6.071320      18.970010       7.249497      -0.594168      37.461102 0.64356587E+03  0.16144410E+05                                 8.785555                            7.845123       0.184892       2.116479                    0.990803      28.056022      74.757699       0.680831       0.358623      -1.141978       0.019415       0.020929      -0.021004       0.035442      -0.046547      -0.030057      -0.015706      -0.021599       0.129978      -0.078574       0.024769       0.053805              9.315105       7.974845       0.336589      -0.417242       6.964737      -2.067994      13.005734           0.043694
          144              O       1.818673       3.383350       5.420922      -0.539045      38.024938 0.55236432E+03  0.13359729E+05                                 8.947607                            7.265169       0.349535       2.179539                    0.995123      27.128989      71.373131       0.706703       0.358342      -1.140272      -0.000615      -0.009032       0.024640       0.026251      -0.008476      -0.038181      -0.017371      -0.019833      -0.161903      -0.073960       0.033595       0.040365             10.181354      11.887204       5.862978      -1.784373      11.269723      -2.323871       7.387136           0.049358
          145              O       6.409336       4.151824       6.474606      -0.597750      40.074854 0.71338229E+03  0.18433520E+05                                 9.386826                            8.394877      -0.254067       1.966895                    0.992315      28.900568      79.146943       0.639856       0.370457      -1.128388      -0.014818       0.006879      -0.022539       0.027837       0.037696       0.017612       0.004972       0.014987       0.107078      -0.056884       0.009984       0.046900              9.917728       8.848991       0.183118       2.561017      10.121291       1.244716      10.782902           0.046016
          146              O       4.724924       4.150328       5.043485      -0.555189      39.148919 0.57608791E+03  0.14102031E+05                                 9.165940                            7.470866       0.143951       2.108492                    0.994053      27.556090      73.294103       0.688698       0.363316      -1.134636       0.019924      -0.009844       0.017430       0.028243      -0.001947      -0.006338      -0.054356       0.057770      -0.076307      -0.075660       0.032855       0.042805             10.310402      13.789633      -5.302428       1.509341      10.061372      -1.222542       7.080201           0.049270
          147              O       3.580313      13.421494       8.747724      -0.595318      37.546587 0.64549532E+03  0.16206479E+05                                 8.801928                            7.859403       0.181710       2.114788                    0.990751      28.092092      74.908692       0.679819       0.358854      -1.141686       0.019584      -0.027571      -0.007763       0.034698      -0.002920       0.054857      -0.015187      -0.074854      -0.032824      -0.077767       0.024624       0.053143              9.332915       7.990920      -0.532252      -0.083242      13.311898      -1.584736       6.695928           0.043702
          148              O       4.309675      11.317105       8.759965      -0.539736      37.978351 0.55154266E+03  0.13333516E+05                                 8.936344                            7.256439       0.353753       2.180855                    0.995339      27.119423      71.306957       0.707687       0.358013      -1.140651      -0.000082       0.025119      -0.005077       0.025627      -0.027834       0.027298       0.047039       0.033782      -0.002199      -0.073075       0.032882       0.040193             10.168243      11.869423      -4.472022      -4.177440      10.360235       2.839687       8.275072           0.049340
          149              O       1.427342      11.845385       7.567604      -0.597052      40.037966 0.71253927E+03  0.18405611E+05                                 9.379335                            8.388537      -0.249306       1.968499                    0.992237      28.886588      79.085887       0.640280       0.370335      -1.128523      -0.015235      -0.023558       0.005939       0.028677      -0.003055      -0.041583      -0.028716      -0.025643      -0.015937      -0.056460       0.009313       0.047147              9.909315       8.842356       2.125152      -1.439370       9.533326      -0.909932      11.352264           0.046038
          150              O       7.215925      10.606746       8.284460      -0.554751      39.124012 0.57559770E+03  0.14086874E+05                                 9.161676                            7.467180       0.148646       2.109834                    0.994111      27.546941      73.258845       0.688946       0.363267      -1.134687       0.020438       0.020488      -0.000190       0.028940      -0.003743       0.004710       0.031576       0.018459      -0.198676      -0.076454       0.033347       0.043107             10.305697      13.782752       3.958210       3.835499       8.881202       1.902026       8.253138           0.049263
          151              O       6.383690       7.449125       1.596727      -0.595105      37.584475 0.64636727E+03  0.16235044E+05                                 8.810742                            7.867351       0.177717       2.113334                    0.990542      28.105271      74.977274       0.679083       0.359095      -1.141410      -0.019823      -0.007789      -0.028355       0.035463       0.048827      -0.025085       0.031290      -0.048462       0.049931      -0.078144       0.024670       0.053474              9.342172       7.999450       0.195118       0.504815       9.730586       3.659942      10.296479           0.043664
          152              O       8.145311      14.700455      14.180886      -0.539730      38.044053 0.55269431E+03  0.13369252E+05                                 8.949284                            7.266172       0.351199       2.179637                    0.995303      27.140200      71.398827       0.706849       0.358226      -1.140402       0.000664       0.016607       0.019508       0.025628       0.037293       0.011341      -0.030746       0.063234       0.085608      -0.073612       0.033486       0.040126             10.183627      11.888026      -1.385172       5.972415       6.346145      -0.518633      12.316709           0.049380
          153              O       3.554649      15.997209      14.042210      -0.598034      40.004618 0.71176453E+03  0.18378419E+05                                 9.369676                            8.380470      -0.244630       1.970252                    0.992377      28.872702      79.001819       0.641066       0.370025      -1.128893       0.014531      -0.015696      -0.017482       0.027625      -0.034166       0.023724       0.023260      -0.034416      -0.042974      -0.056375       0.009814       0.046561              9.898386       8.833944      -2.307919      -1.118928      11.673656      -0.331970       9.187558           0.045963
          154              O       5.239063      14.757074      13.327945      -0.556302      39.179133 0.57660019E+03  0.14117773E+05                                 9.170959                            7.474078       0.146258       2.108798                    0.994126      27.567617      73.334184       0.688562       0.363305      -1.134639      -0.019770       0.009840       0.016863       0.027786       0.006299       0.001429       0.023395       0.113069       0.085589      -0.076321       0.032966       0.043355             10.316807      13.798372       1.346396      -5.352212       6.770049      -0.681492      10.381999           0.049330
          155              O       1.401680       5.972369       7.150997      -0.594126      37.459493 0.64352957E+03  0.16143266E+05                                 8.785300                            7.844895       0.184872       2.116487                    0.990802      28.055268      74.755069       0.680842       0.358622      -1.141979      -0.019396      -0.020932       0.020981       0.035420      -0.046551      -0.030056      -0.015709      -0.021598       0.129994      -0.078580       0.024772       0.053809              9.314833       7.974586       0.336575      -0.417239       6.964544      -2.067954      13.005367           0.043682
          156              O       5.654327      21.559029       8.979572      -0.539093      38.027488 0.55240861E+03  0.13361080E+05                                 8.948023                            7.265478       0.349515       2.179514                    0.995124      27.129989      71.376723       0.706685       0.358343      -1.140269       0.000625       0.009058      -0.024639       0.026259      -0.008474      -0.038179      -0.017364      -0.019829      -0.161891      -0.073954       0.033594       0.040359             10.181857      11.887844       5.863337      -1.784441      11.270283      -2.323966       7.387443           0.049376
          157              O       1.063664      20.790555       7.925888      -0.597727      40.073893 0.71335970E+03  0.18432789E+05                                 9.386673                            8.394737      -0.254070       1.966900                    0.992315      28.900137      79.145422       0.639863       0.370456      -1.128389       0.014814      -0.006863       0.022509       0.027807       0.037701       0.017615       0.004973       0.014987       0.107084      -0.056890       0.009985       0.046905              9.917565       8.848877       0.183126       2.560998      10.121085       1.244689      10.782733           0.046000
          158              O       2.748076      20.792051       9.357009      -0.555234      39.151386 0.57613123E+03  0.14103369E+05                                 9.166340                            7.471161       0.143944       2.108472                    0.994053      27.557064      73.297613       0.688682       0.363317      -1.134634      -0.019942       0.009860      -0.017424       0.028257      -0.001948      -0.006338      -0.054352       0.057763      -0.076293      -0.075654       0.032854       0.042800             10.310881      13.790317      -5.302730       1.509388      10.061845      -1.222586       7.080481           0.049286
          159              O       3.892687      11.520885       5.652770      -0.595317      37.546484 0.64549323E+03  0.16206412E+05                                 8.801920                            7.859399       0.181695       2.114785                    0.990751      28.092033      74.908489       0.679818       0.358854      -1.141685      -0.019596       0.027569       0.007749       0.034700      -0.002920       0.054856      -0.015186      -0.074853      -0.032829      -0.077766       0.024624       0.053141              9.332906       7.990915      -0.532241      -0.083242      13.311877      -1.584738       6.695926           0.043708
          160              O       3.163325      13.625274       5.640529      -0.539724      37.977394 0.55152669E+03  0.13333026E+05                                 8.936173                            7.256316       0.353796       2.180874                    0.995339      27.119093      71.305687       0.707696       0.358012      -1.140653       0.000073      -0.025123       0.005087       0.025633      -0.027835       0.027298       0.047044       0.033787      -0.002200      -0.073080       0.032884       0.040196             10.168034      11.869162      -4.471916      -4.177323      10.360037       2.839617       8.274902           0.049324
          161              O       6.045658      13.096994       6.832890      -0.597075      40.039084 0.71256508E+03  0.18406452E+05                                 9.379522                            8.388701      -0.249318       1.968487                    0.992237      28.887081      79.087732       0.640272       0.370336      -1.128521       0.015236       0.023565      -0.005948       0.028685      -0.003056      -0.041581      -0.028715      -0.025635      -0.015938      -0.056457       0.009313       0.047144              9.909516       8.842526       2.125195      -1.439390       9.533521      -0.909939      11.352502           0.046047
          162              O       0.257075      14.335633       6.116034      -0.554739      39.123208 0.57558357E+03  0.14086434E+05                                 9.161529                            7.467070       0.148678       2.109848                    0.994111      27.546657      73.257729       0.688954       0.363265      -1.134689      -0.020425      -0.020497       0.000190       0.028937      -0.003744       0.004710       0.031576       0.018462      -0.198690      -0.076459       0.033347       0.043111             10.305522      13.782512       3.958141       3.835410       8.881062       1.901983       8.252993           0.049247

******************************************************
Auxiliary information for the entire system
The total spin magnetic moment of the unit cell is   29.999297
The total net atomic charge of the unit cell is   -0.000001
Accuracy of reproducing the electrostatic potential in the unit cell:
  The inner radius (bohr) =    5.0000
  The outer radius (bohr) =   12.0000
  Valid grid points have density less than (e/(bohr^3)) =    0.0001
  The number of valid grid points were=         5850
  The rms potential error without charges in kcal/mol is=      2.95073
  The rms potential error with partial charges in kcal/mol is=      0.88549
  The RRMSE value at monopole order=      0.30009
  The rms potential error with partial charges and cloud penetration in kcal/mol is=      0.89956
  The RRMSE value at monopole order with cloud penetration is=      0.30486
  The rms potential error with partial charges and atomic dipoles in kcal/mol is=      0.20607
  The RRMSE value at dipole order=      0.06984
  The rms potential error with partial charges, atomic dipoles and cloud penetration in kcal/mol is=      0.21040
  The RRMSE value at dipole order with cloud penetration=      0.07130

******************************************************
The electron densities and ab initio electrostatic potential were computed in VASP using the PBE functional and
projector augmented wave method. See the main text of the journal article for a description of computational details.
The atomic charges, dipoles, and quadrupoles were computed with the DDEC6 method as described in
(a) T. A. Manz and N. Gabaldon Limas, RSC Adv. 6 (2016) 47771-47801 DOI: 10.1039/c6ra04656h
(b) N. Gabaldon Limas and T. A. Manz, RSC Adv. 8 (2018) 2678-2707 DOI: 10.1039/c7ra11829e.
For each atom in the material, the electron cloud parameters were fit to the spherically averaged atom-in-material
electron density using radial positions for which this density was between 10^-4 and 10^-2 electrons per cubic bohr.
The polarizabilities, dispersion coefficients, and quantum Drude oscillator (QDO) parameters were fit using the MCLF method.
The magnetic structure of the system was optimized in VASP from the default ferromagnetic initial guess using spin polarization.
The atomic spin moments (ASMs) were computed on this optimized magnetic structure using the DDEC6 partition as inputs
to the method of T. A. Manz and D. S. Sholl, J. Chem. Theory Comput. 7 (2011) 4146-4164 DOI: 10.1021/ct200539n.
The RMSE and RRMSE were computed using a uniform grid with Ewald summation.
