# Supplementary material for: A collection of forcefield precursors for metal–organic frameworks
Source: RSC Adv. 2019 Nov 13;9(63):36492–507. doi: 10.1039/c9ra07327b (PMC9075174; doi:10.1039/c9ra07327b)
Supplement: RA-009-C9RA07327B-s3758 [file RA-009-C9RA07327B-s3758.xyz]

   34
jmolscript: load "" {1 1 1} spacegroup "x,y,z" unitcell [{      7.199000     0.000000     0.000000 }, {      0.000000     7.569000     0.000000 }, {     -1.705952     0.000000     9.387247 }]
Cd     0.000000     0.000000     0.000000     0.880945
Ni     3.599500     3.784500     0.000000     0.082091
H     -0.426266     0.878761     2.668043     0.267471
H      4.479279     0.878761     1.892000     0.091719
H      4.912486     0.878761     4.302645     0.071538
H      2.571853     0.878761     3.489897     0.087566
H      5.919314     0.878761     6.719204     0.267470
H      1.013769     0.878761     7.495247     0.091718
H      0.580562     0.878761     5.084602     0.071538
H      2.921195     0.878761     5.897350     0.087568
H      5.919314     6.690239     6.719204     0.267470
H      1.013769     6.690239     7.495247     0.091719
H      0.580562     6.690239     5.084602     0.071538
H      2.921195     6.690239     5.897350     0.087567
H     -0.426266     6.690239     2.668043     0.267470
H      4.479279     6.690239     1.892000     0.091719
H      4.912486     6.690239     4.302645     0.071538
H      2.571853     6.690239     3.489897     0.087569
C      3.152692     5.095451     8.994860     0.051285
C      2.340356     5.095451     0.392387     0.051285
C      2.340356     2.473549     0.392387     0.051283
C      3.152692     2.473549     8.994860     0.051282
C      4.900448     0.000000     2.368402    -0.001812
C      4.499377     0.000000     3.818732    -0.183509
C      2.976621     0.000000     3.982070    -0.145602
C      0.592600     0.000000     7.018845    -0.001812
C      0.993671     0.000000     5.568515    -0.183509
C      2.516427     0.000000     5.405177    -0.145602
N      3.936418     5.895494     8.790218    -0.381637
N      1.556630     5.895494     0.597029    -0.381637
N      1.556630     1.673506     0.597029    -0.381635
N      3.936418     1.673506     8.790218    -0.381635
N      6.377646     0.000000     2.166577    -0.526479
N     -0.884598     0.000000     7.220670    -0.526479

The following XYZ coordinates are in angstroms. Other properties are in atomic units.
The sperically averaged electron density of each atom fit to a function of the form exp(a - br)
eigen_1, eigen_2 and eigen_3 are the three eigenvalues of traceless quadrupole moment tensor
  atom number  atomic symbol              X              Y              Z     net charge C6 coefficient C8 coefficient C10 coefficient fluctuating dipole atomic polarizability isotropic forcefield polarizability              a              b squared Pearson coefficient          <r^3>          <r^4>         wp_QDO          m_QDO          q_QDO       dipole_x       dipole_y       dipole_z         dipole            Qxy            Qxz            Qyz     Q(x^2-y^2)  Q(3z^2 - R^2)        eigen_1        eigen_2        eigen_3 static polarizability      alpha(xx)      alpha(xy)      alpha(xz)      alpha(yy)      alpha(yz)      alpha(zz) atomic spin moment
            1             Cd       0.000000       0.000000       0.000000       0.880945     212.024045 0.48695028E+04  0.18971350E+06                                26.498098                           21.571421       1.090543       2.036053                    0.997999      79.130953     212.006106       0.438721       0.358347      -1.219775       0.000000      -0.000000       0.000000       0.000000      -0.000000      -0.022421       0.000000       0.032730      -0.188619      -0.067243       0.015072       0.052171             31.251583      36.853839      -0.000001      -4.501392      29.783497      -0.000000      27.117414          -0.000056
            2             Ni       3.599500       3.784500       0.000000       0.082091     236.125284 0.32297708E+04  0.11682094E+06                                26.442332                           16.286752       0.517474       1.925938                    0.995521      61.453409     174.035435       0.549830       0.307984      -1.231431       0.000000      -0.000000      -0.000000       0.000000      -0.000000       0.055085      -0.000000       0.042878       0.230952      -0.059931      -0.042458       0.102388             34.596722      36.668254      -0.000002      -5.397230      52.776069       0.000000      14.345843           0.000029
            3              H      -0.426266       0.878761       2.668043       0.267471       1.300812 0.11222227E+02  0.12084391E+03                                 2.056940                            2.029714      -1.572785       2.186955                    0.994003       3.527240      10.610502       0.413179       1.376645      -0.690664       0.005651       0.040526       0.004923       0.041213      -0.002123       0.006057       0.007698      -0.014412      -0.065287      -0.024621       0.005035       0.019586              2.061645       2.132031       0.359362       0.152558       2.121316       0.172486       1.931589          -0.000013
            4              H       4.479279       0.878761       1.892000       0.091719       1.373708 0.11714058E+02  0.12688794E+03                                 2.061148                            2.007383      -1.339427       2.215587                    0.991820       4.193292      12.454127       0.438338       1.289984      -0.705369      -0.017288       0.038851      -0.016674       0.045676      -0.002369       0.001340      -0.003134       0.001554      -0.008421      -0.004664      -0.000393       0.005057              2.087919       1.900447      -0.322627       0.174365       2.229853      -0.520790       2.133456          -0.000012
            5              H       4.912486       0.878761       4.302645       0.071538       1.764903 0.16404036E+02  0.18887749E+03                                 2.229267                            2.214511      -1.118675       2.274726                    0.996616       4.227272      12.002374       0.474505       1.121079      -0.747648      -0.000923       0.035008       0.004765       0.035343       0.003494      -0.003841       0.003439      -0.020020      -0.011997      -0.011318      -0.001750       0.013068              2.218108       2.204727       0.318409       0.190244       2.214126       0.372796       2.235472          -0.000020
            6              H       2.571853       0.878761       3.489897       0.087566       1.539819 0.13799442E+02  0.15361716E+03                                 2.119596                            2.099643      -1.046753       2.331722                    0.996300       4.064625      11.704775       0.459269       1.198010      -0.728401      -0.007049       0.033767      -0.009143       0.035686      -0.003145      -0.002832      -0.001997      -0.008699      -0.011329      -0.006979      -0.000381       0.007360              2.115355       2.037022      -0.292224       0.099624       2.162868      -0.429010       2.146174          -0.000014
            7              H       5.919314       0.878761       6.719204       0.267470       1.300813 0.11222243E+02  0.12084412E+03                                 2.056942                            2.029716      -1.572785       2.186955                    0.994003       3.527242      10.610511       0.413179       1.376646      -0.690664      -0.005651       0.040526      -0.004923       0.041213       0.002123       0.006057      -0.007698      -0.014412      -0.065287      -0.024621       0.005035       0.019586              2.061647       2.132033      -0.359363       0.152558       2.121319      -0.172486       1.931591          -0.000013
            8              H       1.013769       0.878761       7.495247       0.091718       1.373708 0.11714064E+02  0.12688801E+03                                 2.061149                            2.007383      -1.339427       2.215587                    0.991820       4.193293      12.454128       0.438338       1.289984      -0.705369       0.017288       0.038851       0.016674       0.045676       0.002369       0.001340       0.003134       0.001554      -0.008421      -0.004664      -0.000393       0.005057              2.087919       1.900447       0.322627       0.174365       2.229854       0.520791       2.133456          -0.000012
            9              H       0.580562       0.878761       5.084602       0.071538       1.764902 0.16404026E+02  0.18887733E+03                                 2.229266                            2.214510      -1.118675       2.274726                    0.996616       4.227271      12.002369       0.474505       1.121079      -0.747649       0.000923       0.035008      -0.004765       0.035342      -0.003494      -0.003841      -0.003439      -0.020020      -0.011997      -0.011318      -0.001750       0.013068              2.218107       2.204726      -0.318409       0.190244       2.214125      -0.372795       2.235470          -0.000020
           10              H       2.921195       0.878761       5.897350       0.087568       1.539816 0.13799398E+02  0.15361655E+03                                 2.119592                            2.099639      -1.046750       2.331724                    0.996300       4.064619      11.704753       0.459270       1.198010      -0.728401       0.007049       0.033767       0.009143       0.035686       0.003145      -0.002832       0.001997      -0.008699      -0.011329      -0.006979      -0.000381       0.007360              2.115351       2.037018       0.292224       0.099624       2.162865       0.429008       2.146170          -0.000014
           11              H       5.919314       6.690239       6.719204       0.267470       1.300813 0.11222249E+02  0.12084421E+03                                 2.056942                            2.029717      -1.572786       2.186954                    0.994003       3.527243      10.610515       0.413179       1.376646      -0.690664      -0.005651      -0.040526      -0.004923       0.041213      -0.002123       0.006057       0.007698      -0.014412      -0.065287      -0.024621       0.005035       0.019586              2.061648       2.132033       0.359363       0.152558       2.121319       0.172486       1.931592          -0.000013
           12              H       1.013769       6.690239       7.495247       0.091719       1.373707 0.11714053E+02  0.12688786E+03                                 2.061147                            2.007382      -1.339427       2.215588                    0.991820       4.193291      12.454121       0.438338       1.289983      -0.705369       0.017288      -0.038851       0.016674       0.045676      -0.002369       0.001340      -0.003134       0.001554      -0.008421      -0.004664      -0.000393       0.005057              2.087918       1.900446      -0.322626       0.174365       2.229852      -0.520790       2.133455          -0.000012
           13              H       0.580562       6.690239       5.084602       0.071538       1.764902 0.16404021E+02  0.18887726E+03                                 2.229266                            2.214510      -1.118675       2.274726                    0.996616       4.227270      12.002367       0.474505       1.121079      -0.747648       0.000923      -0.035008      -0.004765       0.035342       0.003494      -0.003841       0.003439      -0.020020      -0.011997      -0.011318      -0.001750       0.013068              2.218107       2.204726       0.318409       0.190244       2.214125       0.372795       2.235471          -0.000020
           14              H       2.921195       6.690239       5.897350       0.087567       1.539818 0.13799420E+02  0.15361686E+03                                 2.119594                            2.099641      -1.046751       2.331723                    0.996300       4.064622      11.704764       0.459269       1.198010      -0.728401       0.007049      -0.033767       0.009143       0.035686      -0.003145      -0.002832      -0.001997      -0.008699      -0.011329      -0.006979      -0.000381       0.007360              2.115353       2.037020      -0.292224       0.099624       2.162867      -0.429009       2.146172          -0.000014
           15              H      -0.426266       6.690239       2.668043       0.267470       1.300814 0.11222256E+02  0.12084430E+03                                 2.056943                            2.029717      -1.572787       2.186954                    0.994003       3.527244      10.610519       0.413179       1.376646      -0.690664       0.005651      -0.040526       0.004923       0.041213       0.002123       0.006057      -0.007698      -0.014412      -0.065287      -0.024621       0.005035       0.019587              2.061649       2.132034      -0.359363       0.152558       2.121320      -0.172487       1.931592          -0.000013
           16              H       4.479279       6.690239       1.892000       0.091719       1.373708 0.11714060E+02  0.12688795E+03                                 2.061148                            2.007383      -1.339427       2.215587                    0.991820       4.193292      12.454125       0.438338       1.289983      -0.705369      -0.017288      -0.038851      -0.016674       0.045676       0.002369       0.001340       0.003134       0.001554      -0.008421      -0.004664      -0.000393       0.005057              2.087918       1.900446       0.322627       0.174365       2.229853       0.520790       2.133456          -0.000012
           17              H       4.912486       6.690239       4.302645       0.071538       1.764901 0.16404012E+02  0.18887713E+03                                 2.229265                            2.214510      -1.118674       2.274726                    0.996616       4.227269      12.002364       0.474505       1.121079      -0.747648      -0.000923      -0.035008       0.004765       0.035342      -0.003494      -0.003841      -0.003439      -0.020020      -0.011997      -0.011318      -0.001750       0.013068              2.218107       2.204726      -0.318409       0.190244       2.214124      -0.372795       2.235470          -0.000020
           18              H       2.571853       6.690239       3.489897       0.087569       1.539814 0.13799381E+02  0.15361631E+03                                 2.119590                            2.099637      -1.046749       2.331725                    0.996300       4.064617      11.704744       0.459270       1.198010      -0.728401      -0.007049      -0.033767      -0.009143       0.035686       0.003145      -0.002832       0.001997      -0.008699      -0.011329      -0.006979      -0.000381       0.007360              2.115349       2.037016       0.292223       0.099624       2.162863       0.429008       2.146168          -0.000014
           19              C       3.152692       5.095451       8.994860       0.051285      42.424009 0.49662273E+03  0.12021123E+05                                10.468211                            7.595329       0.494517       2.105022                    0.999962      29.638837      85.308828       0.580884       0.435610      -1.056603       0.015282       0.001502      -0.000802       0.015376      -0.122147       0.022823       0.030376      -0.003713       0.120489      -0.149685       0.047047       0.102638             12.324181      13.696187       7.551913      -1.418422      16.558794      -1.522927       6.717564          -0.000038
           20              C       2.340356       5.095451       0.392387       0.051285      42.424013 0.49662279E+03  0.12021125E+05                                10.468211                            7.595330       0.494517       2.105022                    0.999962      29.638839      85.308835       0.580884       0.435610      -1.056603      -0.015282       0.001502       0.000802       0.015377       0.122147       0.022822      -0.030376      -0.003713       0.120490      -0.149685       0.047047       0.102638             12.324182      13.696188      -7.551914      -1.418423      16.558795       1.522928       6.717564          -0.000038
           21              C       2.340356       2.473549       0.392387       0.051283      42.424048 0.49662326E+03  0.12021139E+05                                10.468218                            7.595334       0.494516       2.105021                    0.999962      29.638852      85.308886       0.580884       0.435610      -1.056603      -0.015282      -0.001502       0.000802       0.015376      -0.122147       0.022823       0.030376      -0.003713       0.120490      -0.149685       0.047047       0.102638             12.324190      13.696197       7.551919      -1.418424      16.558805      -1.522929       6.717568          -0.000038
           22              C       3.152692       2.473549       8.994860       0.051282      42.424060 0.49662342E+03  0.12021144E+05                                10.468220                            7.595336       0.494515       2.105021                    0.999962      29.638857      85.308907       0.580884       0.435610      -1.056603       0.015282      -0.001502      -0.000802       0.015376       0.122147       0.022823      -0.030376      -0.003713       0.120490      -0.149685       0.047047       0.102638             12.324193      13.696200      -7.551921      -1.418424      16.558810       1.522929       6.717569          -0.000038
           23              C       4.900448       0.000000       2.368402      -0.001812      27.396271 0.42009465E+03  0.98253774E+04                                 7.978541                            6.819465      -0.013148       2.000508                    0.999217      28.084609      81.427392       0.630840       0.415131      -1.061419       0.099880      -0.000000       0.029862       0.104248      -0.000000      -0.044730      -0.000000       0.075768      -0.127736      -0.059446      -0.016595       0.076041              8.823197      10.174550      -0.000001      -2.043987       6.043353       0.000000      10.251689           0.000019
           24              C       4.499377       0.000000       3.818732      -0.183509      31.074710 0.49267227E+03  0.11952712E+05                                 8.497009                            7.233050      -0.118165       1.925280                    0.999285      30.795960      89.988580       0.633989       0.398214      -1.075971      -0.067771       0.000000      -0.044047       0.080827      -0.000000      -0.043652       0.000000      -0.043603      -0.038959      -0.057815       0.028295       0.029520              9.482492      11.666630      -0.000001      -2.932068       5.728583       0.000001      11.052264           0.000007
           25              C       2.976621       0.000000       3.982070      -0.145602      30.811579 0.47071625E+03  0.11291862E+05                                 8.503600                            7.104607      -0.065751       1.959635                    0.999135      29.807136      86.640110       0.634962       0.402117      -1.073232       0.054421       0.000000       0.054332       0.076900      -0.000000      -0.042342      -0.000000       0.001621      -0.034590      -0.045776       0.004955       0.040821              9.641707      11.829274      -0.000001      -3.709674       5.782279      -0.000002      11.313569           0.000013
           26              C       0.592600       0.000000       7.018845      -0.001812      27.396272 0.42009467E+03  0.98253778E+04                                 7.978541                            6.819465      -0.013147       2.000508                    0.999217      28.084609      81.427388       0.630840       0.415131      -1.061419      -0.099880       0.000000      -0.029862       0.104248      -0.000000      -0.044730      -0.000000       0.075768      -0.127736      -0.059446      -0.016595       0.076041              8.823197      10.174550       0.000000      -2.043987       6.043353       0.000000      10.251688           0.000019
           27              C       0.993671       0.000000       5.568515      -0.183509      31.074711 0.49267230E+03  0.11952713E+05                                 8.497010                            7.233051      -0.118165       1.925280                    0.999285      30.795961      89.988586       0.633989       0.398214      -1.075971       0.067771       0.000000       0.044047       0.080827       0.000000      -0.043652      -0.000000      -0.043604      -0.038960      -0.057815       0.028295       0.029520              9.482493      11.666632       0.000000      -2.932069       5.728583       0.000000      11.052265           0.000007
           28              C       2.516427       0.000000       5.405177      -0.145602      30.811578 0.47071623E+03  0.11291862E+05                                 8.503600                            7.104607      -0.065751       1.959635                    0.999135      29.807135      86.640106       0.634962       0.402117      -1.073232      -0.054420       0.000000      -0.054332       0.076900      -0.000000      -0.042342      -0.000000       0.001621      -0.034590      -0.045776       0.004954       0.040821              9.641707      11.829273       0.000000      -3.709673       5.782279      -0.000001      11.313569           0.000013
           29              N       3.936418       5.895494       8.790218      -0.381637      45.218342 0.61389950E+03  0.15452157E+05                                10.523226                            8.157581       0.229946       2.057360                    0.998301      30.811004      86.413562       0.598629       0.406497      -1.090101      -0.014259      -0.014170       0.015891       0.025625      -0.101621       0.037457       0.029058      -0.009449       0.144160      -0.137735       0.058854       0.078880             12.076483      14.084848       7.127242      -0.712876      14.544081      -0.907917       7.600520          -0.000010
           30              N       1.556630       5.895494       0.597029      -0.381637      45.218341 0.61389948E+03  0.15452157E+05                                10.523226                            8.157582       0.229945       2.057360                    0.998301      30.811003      86.413561       0.598629       0.406497      -1.090101       0.014259      -0.014170      -0.015891       0.025625       0.101621       0.037457      -0.029058      -0.009449       0.144160      -0.137735       0.058854       0.078880             12.076483      14.084849      -7.127242      -0.712876      14.544081       0.907917       7.600520          -0.000009
           31              N       1.556630       1.673506       0.597029      -0.381635      45.218285 0.61389855E+03  0.15452127E+05                                10.523216                            8.157574       0.229948       2.057361                    0.998301      30.810984      86.413479       0.598629       0.406496      -1.090101       0.014259       0.014170      -0.015891       0.025625      -0.101621       0.037457       0.029058      -0.009449       0.144160      -0.137734       0.058854       0.078880             12.076471      14.084833       7.127233      -0.712875      14.544066      -0.907917       7.600513          -0.000010
           32              N       3.936418       1.673506       8.790218      -0.381635      45.218292 0.61389866E+03  0.15452130E+05                                10.523217                            8.157575       0.229948       2.057361                    0.998301      30.810986      86.413490       0.598629       0.406496      -1.090101      -0.014259       0.014170       0.015891       0.025625       0.101621       0.037457      -0.029058      -0.009449       0.144160      -0.137734       0.058854       0.078880             12.076472      14.084835      -7.127234      -0.712876      14.544068       0.907917       7.600514          -0.000009
           33              N       6.377646       0.000000       2.166577      -0.526479      36.551601 0.64441832E+03  0.16408540E+05                                 8.867759                            7.865588      -0.113979       1.962237                    0.996143      31.505309      88.700076       0.668157       0.360019      -1.124364      -0.131228      -0.000000       0.020732       0.132856      -0.000000       0.015539      -0.000000      -0.005746      -0.397023      -0.133567       0.064524       0.069044              9.621312      13.191192      -0.000001      -1.550889       7.031443      -0.000000       8.641300          -0.000040
           34              N      -0.884598       0.000000       7.220670      -0.526479      36.551597 0.64441821E+03  0.16408536E+05                                 8.867757                            7.865586      -0.113979       1.962238                    0.996143      31.505307      88.700066       0.668157       0.360019      -1.124364       0.131228      -0.000000      -0.020732       0.132856       0.000000       0.015539      -0.000000      -0.005746      -0.397023      -0.133567       0.064524       0.069044              9.621310      13.191190       0.000001      -1.550888       7.031443      -0.000000       8.641299          -0.000040

******************************************************
Auxiliary information for the entire system
The total spin magnetic moment of the unit cell is   -0.000455
The total net atomic charge of the unit cell is   0.000001
Accuracy of reproducing the electrostatic potential in the unit cell:
  The inner radius (bohr) =    5.0000
  The outer radius (bohr) =   12.0000
  Valid grid points have density less than (e/(bohr^3)) =    0.0001
  The number of valid grid points were=         8380
  The rms potential error without charges in kcal/mol is=      5.00478
  The rms potential error with partial charges in kcal/mol is=      0.29882
  The RRMSE value at monopole order=      0.05971
  The rms potential error with partial charges and cloud penetration in kcal/mol is=      0.29128
  The RRMSE value at monopole order with cloud penetration is=      0.05820
  The rms potential error with partial charges and atomic dipoles in kcal/mol is=      0.34150
  The RRMSE value at dipole order=      0.06824
  The rms potential error with partial charges, atomic dipoles and cloud penetration in kcal/mol is=      0.32291
  The RRMSE value at dipole order with cloud penetration=      0.06452

******************************************************
The electron densities and ab initio electrostatic potential were computed in VASP using the PBE functional and
projector augmented wave method. See the main text of the journal article for a description of computational details.
The atomic charges, dipoles, and quadrupoles were computed with the DDEC6 method as described in
(a) T. A. Manz and N. Gabaldon Limas, RSC Adv. 6 (2016) 47771-47801 DOI: 10.1039/c6ra04656h
(b) N. Gabaldon Limas and T. A. Manz, RSC Adv. 8 (2018) 2678-2707 DOI: 10.1039/c7ra11829e.
For each atom in the material, the electron cloud parameters were fit to the spherically averaged atom-in-material
electron density using radial positions for which this density was between 10^-4 and 10^-2 electrons per cubic bohr.
The polarizabilities, dispersion coefficients, and quantum Drude oscillator (QDO) parameters were fit using the MCLF method.
The magnetic structure of the system was optimized in VASP from the default ferromagnetic initial guess using spin polarization.
The atomic spin moments (ASMs) were computed on this optimized magnetic structure using the DDEC6 partition as inputs
to the method of T. A. Manz and D. S. Sholl, J. Chem. Theory Comput. 7 (2011) 4146-4164 DOI: 10.1021/ct200539n.
The RMSE and RRMSE were computed using a uniform grid with Ewald summation.
