# Supplementary material for: A collection of forcefield precursors for metal–organic frameworks
Source: RSC Adv. 2019 Nov 13;9(63):36492–507. doi: 10.1039/c9ra07327b (PMC9075174; doi:10.1039/c9ra07327b)
Supplement: RA-009-C9RA07327B-s3759 [file RA-009-C9RA07327B-s3759.xyz]

   64
jmolscript: load "" {1 1 1} spacegroup "x,y,z" unitcell [{      7.708600     0.000000     0.000000 }, {     -1.850054    11.249589     0.000000 }, {     -3.634460    -2.121451    12.826268 }]
V      1.811757     5.549516    12.501250     1.942425
V      2.220219     2.906534    11.020586     1.374003
V      0.412329     3.578622     0.325018     1.942444
V      0.003867     6.221604     1.805682     1.373665
Ni     2.929273     5.624795     0.000000     0.904635
Ni     0.000000     0.000000     0.000000     0.491913
H     -3.890598     8.009902    10.554736     0.099296
H     -3.266516     8.485975     8.397358     0.122551
H      3.964559     0.511899     8.562817     0.110623
H      3.351169    -0.107302    10.694542     0.079778
H      5.315219     0.172305     6.555506     0.111342
H      3.019707     6.900804     2.793561     0.084625
H      3.735070     6.444510     4.926570     0.123402
H      5.456213     3.100353     3.523376     0.127189
H      4.628080     3.608696     1.442955     0.109955
H     -1.940401     3.598106     5.866735     0.114166
H      6.114684     1.118236     2.271532     0.099296
H      5.490602     0.642163     4.428910     0.122552
H     -1.740473     8.616239     4.263451     0.110624
H     -1.127083     9.235440     2.131726     0.079778
H     -3.091133     8.955833     6.270762     0.111340
H     -0.795621     2.227334    10.032707     0.084623
H     -1.510984     2.683628     7.899698     0.123402
H     -3.232127     6.027785     9.302892     0.127190
H     -2.403994     5.519442    11.383313     0.109954
H      4.164487     5.530032     6.959533     0.114164
C     -4.239807     8.768232    10.143269     0.086505
C     -3.854466     9.049500     8.845379    -0.208907
C      5.198795    -1.057039     8.214327     0.156898
C      4.315260    -0.262114     8.940550    -0.208527
C      3.962873    -0.632971    10.231899     0.078822
C      5.563296    -0.676018     6.843840    -0.154386
C      3.492263     6.114957     2.949016     0.066667
C      3.929511     5.851122     4.237414    -0.216150
C      4.664559     4.689094     4.498942     0.147940
C      4.940769     3.864935     3.408068    -0.190723
C      4.447091     4.184089     2.150452     0.123861
C      5.149874     4.291950     5.832232    -0.152615
C      6.463893     0.359906     2.682999     0.086504
C      6.078552     0.078638     3.980889    -0.208906
C     -2.974709    10.185177     4.611941     0.156894
C     -2.091174     9.390252     3.885718    -0.208528
C     -1.738787     9.761109     2.594369     0.078819
C     -3.339210     9.804156     5.982428    -0.154359
C     -1.268177     3.013181     9.877252     0.066668
C     -1.705425     3.277016     8.588854    -0.216149
C     -2.440473     4.439044     8.327326     0.147936
C     -2.716683     5.263203     9.418200    -0.190723
C     -2.223005     4.944049    10.675816     0.123860
C     -2.925788     4.836188     6.994036    -0.152581
N      4.466156    -1.715235    10.837555    -0.171979
N      3.720004     5.285284     1.911884    -0.191090
N     -2.242070    10.843373     1.988713    -0.171979
N     -1.495918     3.842854    10.914384    -0.191087
O      0.896599     2.570737    11.959854    -0.763679
O      0.162494     5.377925    12.686462    -0.818791
O     -1.477788     6.927782     1.079715    -0.939124
O      2.227193     7.135984    12.403001    -0.826360
O      2.341888     4.708848    11.002116    -0.915883
O      1.327487     6.557401     0.866414    -0.763620
O      2.061592     3.750213     0.139806    -0.818785
O     -4.006726     2.200356    11.746553    -0.939151
O     -0.003107     1.992154     0.423267    -0.826367
O     -0.117802     4.419290     1.824152    -0.915861

The following XYZ coordinates are in angstroms. Other properties are in atomic units.
The sperically averaged electron density of each atom fit to a function of the form exp(a - br)
eigen_1, eigen_2 and eigen_3 are the three eigenvalues of traceless quadrupole moment tensor
  atom number  atomic symbol              X              Y              Z     net charge C6 coefficient C8 coefficient C10 coefficient fluctuating dipole atomic polarizability isotropic forcefield polarizability              a              b squared Pearson coefficient          <r^3>          <r^4>         wp_QDO          m_QDO          q_QDO       dipole_x       dipole_y       dipole_z         dipole            Qxy            Qxz            Qyz     Q(x^2-y^2)  Q(3z^2 - R^2)        eigen_1        eigen_2        eigen_3 static polarizability      alpha(xx)      alpha(xy)      alpha(xz)      alpha(yy)      alpha(yz)      alpha(zz) atomic spin moment
            1              V       1.811757       5.549516      12.501250       1.942425      48.359385 0.77414850E+03  0.19640877E+05                                 9.753686                            8.096171       1.208084       2.354282                    0.999946      35.547415      84.996937       0.760332       0.317517      -1.219063      -0.001761       0.011362       0.002398       0.011745      -0.024103      -0.003303      -0.013354       0.008952       0.224360      -0.063027      -0.013272       0.076299             11.299045      11.126836       1.618788       0.078911      14.347677       0.111649       8.422622           0.082734
            2              V       2.220219       2.906534      11.020586       1.374003      86.259156 0.17319537E+04  0.55351856E+05                                15.823323                           13.350846      -0.015661       1.782183                    0.999380      54.288106     160.451090       0.496590       0.385934      -1.127219       0.105886       0.106945       0.218757       0.265525      -0.039644      -0.175583      -0.341900       0.131157      -1.353240      -0.637652       0.283437       0.354214             18.102826      26.572768      -3.557543      -1.491449      16.224799      -0.374853      11.510912           0.996302
            3              V       0.412329       3.578622       0.325018       1.942444      48.358554 0.77413203E+03  0.19640342E+05                                 9.753562                            8.096074       1.208107       2.354296                    0.999946      35.547048      84.995617       0.760338       0.317516      -1.219065       0.001760      -0.011361      -0.002407       0.011746      -0.024106      -0.003304      -0.013353       0.008950       0.224361      -0.063029      -0.013270       0.076299             11.298898      11.126681       1.618760       0.078893      14.347494       0.111657       8.422518           0.082735
            4              V       0.003867       6.221604       1.805682       1.373665      86.274388 0.17323481E+04  0.55367786E+05                                15.825283                           13.352482      -0.015770       1.782117                    0.999380      54.293765     160.474270       0.496551       0.385940      -1.127211      -0.105898      -0.106939      -0.218742       0.265515      -0.039605      -0.175596      -0.341879       0.131199      -1.353226      -0.637635       0.283385       0.354249             18.105106      26.576266      -3.558139      -1.491602      16.226769      -0.374840      11.512282           0.996436
            5             Ni       2.929273       5.624795       0.000000       0.904635      81.048511 0.13944866E+04  0.41225886E+05                                15.909320                           12.557932       0.500892       2.058661                    0.993622      44.307761     116.552374       0.488537       0.424085      -1.127413       0.000005      -0.000003      -0.000003       0.000006      -0.055815      -0.082745       0.059197      -0.184795      -0.416269      -0.184112      -0.012924       0.197036             20.241999      27.065567       2.591202       2.122812      13.118292      -1.375811      20.542137           1.921006
            6             Ni       0.000000       0.000000       0.000000       0.491913     183.044312 0.31310109E+04  0.11247771E+06                                24.182028                           17.035824       0.313394       1.899116                    0.998090      54.339008     153.830250       0.490514       0.347595      -1.193629      -0.000002       0.000001      -0.000000       0.000002      -0.026469      -0.036616       0.074229      -0.492820      -0.154944      -0.228432      -0.062231       0.290664             31.564838      13.802303       4.739775      -5.521524      45.692666      -4.216893      35.199546           1.341008
            7              H      -3.890598       8.009902      10.554736       0.099296       1.186758 0.82534259E+01  0.81931365E+02                                 1.880651                            1.698634      -0.986047       2.412819                    0.997353       3.586137      10.205461       0.470645       1.310982      -0.702331       0.016188      -0.040804       0.022311       0.049242      -0.014259      -0.001731      -0.007333      -0.008550      -0.008320      -0.016132      -0.001366       0.017497              1.980797       1.604884      -0.401248       0.075979       2.525585      -0.486298       1.811922          -0.000127
            8              H      -3.266516       8.485975       8.397358       0.122551       1.103245 0.79381764E+01  0.77177926E+02                                 1.711531                            1.608405      -0.971634       2.421593                    0.998168       3.361300       9.129827       0.515504       1.222085      -0.722738       0.022692      -0.017879      -0.016699       0.033368      -0.011952      -0.006956      -0.002968      -0.003025       0.009131      -0.016268       0.004850       0.011418              1.745538       1.637613      -0.355104      -0.306055       1.819710       0.183008       1.779291           0.000218
            9              H       3.964559       0.511899       8.562817       0.110623       1.614114 0.13282958E+02  0.14896689E+03                                 2.333726                            2.182560      -1.470023       2.180320                    0.990950       4.107494      12.547693       0.406109       1.344834      -0.695761      -0.002528       0.021022      -0.017381       0.027394       0.009421      -0.000284      -0.009964      -0.013840       0.064336      -0.022853      -0.002329       0.025182              2.372194       2.022047      -0.435136       0.040792       2.899453      -0.378676       2.195083           0.005878
           10              H       3.351169      -0.107302      10.694542       0.079778       1.546008 0.11715424E+02  0.12807125E+03                                 2.294151                            2.061496      -1.525911       2.137337                    0.991395       4.315706      13.266669       0.411883       1.360311      -0.689739      -0.028589       0.021305       0.027137       0.044807      -0.003348      -0.017041       0.002719       0.010584       0.003669      -0.014183      -0.006592       0.020775              2.434994       2.368702      -0.649467      -0.600602       2.491659       0.567264       2.444620           0.003604
           11              H       5.315219       0.172305       6.555506       0.111342       1.052948 0.78376182E+01  0.76367092E+02                                 1.695425                            1.624655      -0.936783       2.433879                    0.998333       3.446594       9.537709       0.497753       1.262902      -0.712984      -0.007702       0.029389      -0.013628       0.033298      -0.007051      -0.005612      -0.003183      -0.011588       0.006168      -0.012921       0.004762       0.008158              1.716201       1.373730      -0.162973      -0.079309       2.017990      -0.173913       1.756883          -0.000334
           12              H       3.019707       6.900804       2.793561       0.084625       1.470270 0.11739276E+02  0.12822406E+03                                 2.217023                            2.065854      -1.452220       2.180712                    0.991220       4.194948      12.833314       0.411328       1.363293      -0.690292      -0.008249       0.047572      -0.015152       0.050603      -0.008922       0.013103       0.000277      -0.063537       0.041345      -0.042881       0.016545       0.026336              2.283259       2.219439      -0.565695       0.300376       2.641357      -0.223068       1.988981           0.005957
           13              H       3.735070       6.444510       4.926570       0.123402       1.105781 0.81244971E+01  0.80232004E+02                                 1.790470                            1.689155      -0.836895       2.486983                    0.999243       3.437016       9.714958       0.470957       1.316964      -0.702430      -0.006521       0.022043       0.025209       0.034116      -0.010406       0.000964       0.002416      -0.022242       0.024974      -0.019507       0.007452       0.012056              1.823137       1.423881      -0.112407      -0.036757       1.886429       0.379059       2.159100           0.000550
           14              H       5.456213       3.100353       3.523376       0.127189       0.961083 0.66735845E+01  0.63166551E+02                                 1.664138                            1.551935      -0.974585       2.429711                    0.997455       3.449544       9.758890       0.478144       1.353378      -0.692955       0.024364      -0.025202       0.001208       0.035074      -0.009005       0.002477       0.002694      -0.005774       0.011644      -0.012199       0.004519       0.007680              1.716705       1.558907      -0.455452       0.045444       2.100291      -0.064293       1.490919           0.000347
           15              H       4.628080       3.608696       1.442955       0.109955       1.065422 0.76993152E+01  0.75194625E+02                                 1.760300                            1.651503      -0.960125       2.437371                    0.997667       3.463167       9.809688       0.472099       1.328428      -0.699266       0.009164      -0.030759      -0.040730       0.051856      -0.008186       0.003761       0.010824      -0.015444       0.017068      -0.017096       0.000610       0.016486              1.814428       1.527010      -0.157085      -0.094734       1.778672       0.392758       2.137603          -0.000179
           16              H      -1.940401       3.598106       5.866735       0.114166       1.113138 0.85006165E+01  0.84666854E+02                                 1.782681                            1.711300      -0.923775       2.443149                    0.998481       3.462388       9.740156       0.476004       1.291912      -0.707766       0.025716      -0.023286       0.005209       0.035081      -0.012321       0.001702       0.001588       0.004695       0.015331      -0.015358       0.005352       0.010006              1.805277       1.678636      -0.387038       0.086215       1.884713      -0.061450       1.852482           0.000156
           17              H       6.114684       1.118236       2.271532       0.099296       1.186756 0.82534120E+01  0.81931209E+02                                 1.880651                            1.698635      -0.986047       2.412819                    0.997353       3.586135      10.205461       0.470644       1.310985      -0.702330      -0.016189       0.040803      -0.022311       0.049242      -0.014259      -0.001731      -0.007333      -0.008549      -0.008319      -0.016132      -0.001365       0.017497              1.980796       1.604884      -0.401247       0.075979       2.525583      -0.486298       1.811923          -0.000127
           18              H       5.490602       0.642163       4.428910       0.122552       1.103243 0.79381564E+01  0.77177674E+02                                 1.711528                            1.608402      -0.971631       2.421594                    0.998168       3.361297       9.129812       0.515505       1.222084      -0.722738      -0.022692       0.017878       0.016699       0.033368      -0.011952      -0.006956      -0.002968      -0.003025       0.009132      -0.016268       0.004850       0.011418              1.745534       1.637610      -0.355102      -0.306054       1.819706       0.183008       1.779288           0.000218
           19              H      -1.740473       8.616239       4.263451       0.110624       1.614056 0.13282366E+02  0.14895848E+03                                 2.333665                            2.182507      -1.469994       2.180335                    0.990951       4.107417      12.547353       0.406115       1.344829      -0.695762       0.002529      -0.021023       0.017380       0.027394       0.009417      -0.000284      -0.009963      -0.013838       0.064326      -0.022848      -0.002332       0.025179              2.372132       2.021999      -0.435119       0.040791       2.899369      -0.378662       2.195027           0.005877
           20              H      -1.127083       9.235440       2.131726       0.079778       1.545997 0.11715315E+02  0.12806970E+03                                 2.294135                            2.061482      -1.525905       2.137339                    0.991395       4.315690      13.266580       0.411886       1.360306      -0.689740       0.028589      -0.021305      -0.027136       0.044806      -0.003350      -0.017040       0.002718       0.010583       0.003669      -0.014182      -0.006592       0.020774              2.434977       2.368686      -0.649462      -0.600596       2.491642       0.567259       2.444602           0.003603
           21              H      -3.091133       8.955833       6.270762       0.111340       1.052966 0.78377832E+01  0.76369076E+02                                 1.695442                            1.624670      -0.936799       2.433870                    0.998333       3.446621       9.537797       0.497753       1.262898      -0.712985       0.007702      -0.029389       0.013628       0.033298      -0.007051      -0.005612      -0.003183      -0.011589       0.006169      -0.012921       0.004763       0.008158              1.716218       1.373741      -0.162977      -0.079309       2.018016      -0.173918       1.756898          -0.000335
           22              H      -0.795621       2.227334      10.032707       0.084623       1.470314 0.11739725E+02  0.12823030E+03                                 2.217073                            2.065898      -1.452252       2.180695                    0.991219       4.195026      12.833657       0.411322       1.363298      -0.690291       0.008247      -0.047572       0.015153       0.050603      -0.008920       0.013106       0.000277      -0.063544       0.041351      -0.042886       0.016548       0.026338              2.283312       2.219490      -0.565714       0.300388       2.641421      -0.223076       1.989026           0.005957
           23              H      -1.510984       2.683628       7.899698       0.123402       1.105778 0.81244783E+01  0.80231821E+02                                 1.790472                            1.689157      -0.836887       2.486987                    0.999243       3.437017       9.714980       0.470955       1.316970      -0.702428       0.006520      -0.022043      -0.025209       0.034116      -0.010405       0.000964       0.002416      -0.022244       0.024975      -0.019508       0.007452       0.012056              1.823139       1.423882      -0.112407      -0.036756       1.886431       0.379059       2.159103           0.000550
           24              H      -3.232127       6.027785       9.302892       0.127190       0.961079 0.66735500E+01  0.63166191E+02                                 1.664138                            1.551936      -0.974581       2.429713                    0.997455       3.449543       9.758909       0.478142       1.353386      -0.692954      -0.024365       0.025202      -0.001208       0.035075      -0.009005       0.002477       0.002694      -0.005773       0.011643      -0.012199       0.004519       0.007680              1.716706       1.558907      -0.455452       0.045444       2.100291      -0.064293       1.490919           0.000347
           25              H      -2.403994       5.519442      11.383313       0.109954       1.065432 0.76994064E+01  0.75195744E+02                                 1.760311                            1.651513      -0.960131       2.437366                    0.997667       3.463187       9.809762       0.472098       1.328427      -0.699266      -0.009164       0.030760       0.040729       0.051856      -0.008186       0.003761       0.010824      -0.015444       0.017065      -0.017096       0.000610       0.016485              1.814440       1.527020      -0.157087      -0.094735       1.778684       0.392761       2.137617          -0.000179
           26              H       4.164487       5.530032       6.959533       0.114164       1.113159 0.85008132E+01  0.84669304E+02                                 1.782704                            1.711319      -0.923786       2.443141                    0.998481       3.462418       9.740269       0.476001       1.291911      -0.707766      -0.025716       0.023286      -0.005209       0.035081      -0.012321       0.001702       0.001588       0.004695       0.015332      -0.015359       0.005352       0.010007              1.805300       1.678658      -0.387050       0.086217       1.884740      -0.061452       1.852501           0.000156
           27              C      -4.239807       8.768232      10.143269       0.086505      28.148406 0.33638530E+03  0.74493089E+04                                 8.171536                            6.194434       0.178431       2.070594                    0.999746      26.277873      74.362127       0.646591       0.427757      -1.052517      -0.039637       0.036136       0.016523       0.056124       0.016270       0.019811      -0.008108      -0.010548      -0.111809      -0.046571       0.010407       0.036164              9.302894       6.642939      -2.286328      -2.529100       9.739044      -1.564023      11.526700          -0.005933
           28              C      -3.854466       9.049500       8.845379      -0.208907      34.102395 0.44924276E+03  0.10637042E+05                                 9.091364                            7.047074       0.179384       2.022818                    0.999640      29.980469      86.189329       0.624020       0.414541      -1.066564       0.001228       0.011146      -0.001534       0.011318      -0.013463      -0.018487       0.015093       0.016750       0.011471      -0.020079      -0.012973       0.033051             10.231360       6.732432      -1.864055      -2.443115       9.965090      -2.711408      13.996559          -0.000219
           29              C       5.198795      -1.057039       8.214327       0.156898      35.107532 0.38189330E+03  0.86466476E+04                                 9.435200                            6.548158      -0.084344       1.992060                    0.999075      25.470423      70.641008       0.642500       0.421044      -1.066832       0.005934      -0.001557      -0.006591       0.009004      -0.004463      -0.009475      -0.004491      -0.016539       0.050203      -0.020612       0.000839       0.019773             11.900014       7.811718      -1.963147      -4.854460       9.178675      -1.305557      18.709650          -0.013337
           30              C       4.315260      -0.262114       8.940550      -0.208527      35.382505 0.46156182E+03  0.11104952E+05                                 9.517109                            7.223406      -0.004467       1.964205                    0.998631      31.140250      93.005521       0.600529       0.423921      -1.050867       0.013797      -0.003654       0.007144       0.015960       0.032438       0.026652      -0.015518      -0.018028       0.047402      -0.054860       0.023603       0.031257             10.993660       8.062930      -2.447195      -4.160281       9.827431      -0.193409      15.090620           0.003878
           31              C       3.962873      -0.632971      10.231899       0.078822      29.593839 0.36438295E+03  0.83175311E+04                                 8.725635                            6.614102      -0.189030       1.943833                    0.999050      27.905334      82.918608       0.596012       0.450210      -1.028484       0.036883      -0.037904       0.012529       0.054351       0.032907       0.003077       0.036166       0.030556      -0.074296      -0.055625       0.000008       0.055617             10.017441       7.112261      -2.592281      -2.644348      10.265952      -1.141440      12.674111          -0.006128
           32              C       5.563296      -0.676018       6.843840      -0.154386      41.862638 0.44192559E+03  0.10435984E+05                                10.558108                            7.015497       0.123069       2.005447                    0.999678      29.769671      85.873857       0.621045       0.417637      -1.063045      -0.007626      -0.004259       0.016162       0.018372      -0.017061       0.006972      -0.019323      -0.016302      -0.026194      -0.020901      -0.012112       0.033013             13.869506       8.423582      -1.372368      -7.160729       8.739218       0.860907      24.445717          -0.011245
           33              C       3.492263       6.114957       2.949016       0.066667      29.282005 0.38370429E+03  0.89046098E+04                                 8.743246                            6.859241      -0.337908       1.888883                    0.998373      28.874809      87.540778       0.573986       0.459819      -1.019372       0.046769      -0.028493      -0.040391       0.068049       0.024098       0.005409      -0.016048      -0.100460      -0.045051      -0.050521      -0.015303       0.065824              9.925233       7.191159      -2.236546       2.698113       8.628800      -0.053325      13.955741           0.004231
           34              C       3.929511       5.851122       4.237414      -0.216150      35.713896 0.48000840E+03  0.11633306E+05                                 9.602062                            7.409506       0.092758       1.994635                    0.999109      31.042292      92.293845       0.589238       0.428905      -1.050427       0.003780      -0.004951       0.000954       0.006301       0.005884      -0.015810       0.016233      -0.079726       0.103930      -0.060720       0.013863       0.046857             11.057849       7.305540      -2.731253       3.376167       9.761814      -1.515795      16.106194           0.008661
           35              C       4.664559       4.689094       4.498942       0.147940      37.394146 0.40418207E+03  0.93318422E+04                                10.035247                            6.854455      -0.131913       1.973051                    0.999290      26.267977      74.866420       0.608577       0.435913      -1.051967      -0.005309      -0.001763       0.014428       0.015475      -0.023843       0.004725       0.000685       0.004322       0.072541      -0.036257       0.011162       0.025095             13.109300       7.140216      -2.659154       3.478485       9.335306      -1.715322      22.852376          -0.001521
           36              C       4.940769       3.864935       3.408068      -0.190723      34.761075 0.45588671E+03  0.10859705E+05                                 9.335839                            7.161404       0.201416       2.040685                    0.999407      29.780076      86.538101       0.609501       0.421862      -1.059397       0.018291       0.008783      -0.018305       0.027327      -0.014096      -0.011338      -0.013333       0.025041      -0.061059      -0.032566       0.002977       0.029589             10.890317       7.026175      -2.587414       1.571625       9.240570       0.322189      16.404207           0.005474
           37              C       4.447091       4.184089       2.150452       0.123861      25.858059 0.33340080E+03  0.73987879E+04                                 7.899597                            6.300954      -0.013220       2.028795                    0.998810      25.905569      74.432311       0.618066       0.446557      -1.036756      -0.012544       0.044521      -0.000900       0.046263       0.031145      -0.018386       0.013018       0.038297      -0.074896      -0.045376      -0.005014       0.050390              8.962339       7.010975      -2.568626       2.045036       8.012102      -0.565267      11.863939          -0.004673
           38              C       5.149874       4.291950       5.832232      -0.152615      44.470054 0.45146463E+03  0.10749570E+05                                11.095447                            7.139840       0.095963       1.996889                    0.999596      30.151844      88.170372       0.607511       0.423433      -1.056308      -0.006661       0.003537      -0.019597       0.020998      -0.030750       0.013923       0.002226      -0.007405      -0.046634      -0.032153      -0.007671       0.039824             15.239708       7.331462      -1.749414       2.970385       7.910263      -1.149096      30.477400           0.002229
           39              C       6.463893       0.359906       2.682999       0.086504      28.148446 0.33638586E+03  0.74493255E+04                                 8.171548                            6.194442       0.178428       2.070593                    0.999746      26.277895      74.362250       0.646590       0.427758      -1.052517       0.039637      -0.036136      -0.016523       0.056124       0.016270       0.019811      -0.008108      -0.010547      -0.111807      -0.046571       0.010408       0.036163              9.302910       6.642947      -2.286327      -2.529108       9.739049      -1.564025      11.526733          -0.005933
           40              C       6.078552       0.078638       3.980889      -0.208906      34.102421 0.44924311E+03  0.10637054E+05                                 9.091374                            7.047081       0.179379       2.022816                    0.999640      29.980479      86.189412       0.624019       0.414542      -1.066563      -0.001227      -0.011146       0.001534       0.011317      -0.013463      -0.018487       0.015093       0.016751       0.011472      -0.020079      -0.012972       0.033052             10.231374       6.732439      -1.864052      -2.443124       9.965090      -2.711408      13.996595          -0.000219
           41              C      -2.974709      10.185177       4.611941       0.156894      35.107745 0.38189593E+03  0.86467226E+04                                 9.435240                            6.548183      -0.084352       1.992056                    0.999075      25.470511      70.641331       0.642498       0.421044      -1.066832      -0.005934       0.001558       0.006590       0.009004      -0.004464      -0.009475      -0.004491      -0.016539       0.050203      -0.020613       0.000839       0.019774             11.900073       7.811745      -1.963140      -4.854491       9.178697      -1.305577      18.709778          -0.013334
           42              C      -2.091174       9.390252       3.885718      -0.208528      35.382524 0.46156292E+03  0.11104980E+05                                 9.517105                            7.223413      -0.004465       1.964205                    0.998631      31.140226      93.005299       0.600529       0.423921      -1.050867      -0.013795       0.003654      -0.007144       0.015959       0.032432       0.026652      -0.015519      -0.018027       0.047390      -0.054854       0.023600       0.031254             10.993650       8.062930      -2.447188      -4.160285       9.827406      -0.193393      15.090614           0.003877
           43              C      -1.738787       9.761109       2.594369       0.078819      29.593844 0.36438329E+03  0.83175371E+04                                 8.725619                            6.614094      -0.189027       1.943833                    0.999050      27.905342      82.918499       0.596014       0.450208      -1.028486      -0.036882       0.037905      -0.012527       0.054351       0.032904       0.003078       0.036164       0.030556      -0.074299      -0.055622       0.000008       0.055614             10.017420       7.112253      -2.592282      -2.644342      10.265932      -1.141423      12.674075          -0.006127
           44              C      -3.339210       9.804156       5.982428      -0.154359      41.861651 0.44191415E+03  0.10435640E+05                                10.557912                            7.015379       0.123100       2.005460                    0.999678      29.769327      85.872388       0.621054       0.417634      -1.063047       0.007626       0.004261      -0.016162       0.018372      -0.017061       0.006971      -0.019324      -0.016303      -0.026190      -0.020901      -0.012111       0.033013             13.869226       8.423417      -1.372347      -7.160550       8.739096       0.860865      24.445164          -0.011246
           45              C      -1.268177       3.013181       9.877252       0.066668      29.282147 0.38370618E+03  0.89046771E+04                                 8.743310                            6.859281      -0.337951       1.888869                    0.998373      28.874993      87.541840       0.573980       0.459822      -1.019368      -0.046771       0.028493       0.040393       0.068052       0.024103       0.005414      -0.016050      -0.100474      -0.045040      -0.050533      -0.015299       0.065831              9.925312       7.191215      -2.236576       2.698153       8.628881      -0.053338      13.955841           0.004232
           46              C      -1.705425       3.277016       8.588854      -0.216149      35.714022 0.48001008E+03  0.11633365E+05                                 9.602108                            7.409534       0.092745       1.994632                    0.999109      31.042359      92.294329       0.589235       0.428907      -1.050425      -0.003781       0.004951      -0.000953       0.006302       0.005887      -0.015810       0.016234      -0.079736       0.103937      -0.060726       0.013866       0.046859             11.057908       7.305576      -2.731272       3.376199       9.761866      -1.515815      16.106283           0.008661
           47              C      -2.440473       4.439044       8.327326       0.147936      37.394670 0.40418783E+03  0.93320185E+04                                10.035377                            6.854529      -0.131935       1.973043                    0.999290      26.268180      74.867435       0.608570       0.435916      -1.051964       0.005310       0.001762      -0.014427       0.015474      -0.023845       0.004725       0.000686       0.004320       0.072546      -0.036260       0.011163       0.025097             13.109488       7.140309      -2.659196       3.478557       9.335423      -1.715366      22.852732          -0.001523
           48              C      -2.716683       5.263203       9.418200      -0.190723      34.761237 0.45588960E+03  0.10859797E+05                                 9.335883                            7.161439       0.201393       2.040677                    0.999407      29.780176      86.538649       0.609497       0.421864      -1.059396      -0.018291      -0.008783       0.018306       0.027328      -0.014098      -0.011339      -0.013333       0.025045      -0.061061      -0.032568       0.002975       0.029592             10.890362       7.026212      -2.587432       1.571627       9.240613       0.322194      16.404262           0.005475
           49              C      -2.223005       4.944049      10.675816       0.123860      25.858145 0.33340198E+03  0.73988227E+04                                 7.899619                            6.300968      -0.013232       2.028790                    0.998810      25.905643      74.432640       0.618065       0.446558      -1.036756       0.012544      -0.044520       0.000899       0.046262       0.031145      -0.018387       0.013018       0.038299      -0.074904      -0.045377      -0.005014       0.050392              8.962364       7.011002      -2.568640       2.045038       8.012127      -0.565257      11.863963          -0.004672
           50              C      -2.925788       4.836188       6.994036      -0.152581      44.468743 0.45145018E+03  0.10749135E+05                                11.095200                            7.139699       0.096000       1.996906                    0.999596      30.151407      88.168580       0.607521       0.423430      -1.056311       0.006661      -0.003538       0.019596       0.020997      -0.030751       0.013923       0.002227      -0.007405      -0.046629      -0.032154      -0.007670       0.039824             15.239334       7.331326      -1.749402       2.970305       7.910123      -1.149066      30.476552           0.002230
           51              N       4.466156      -1.715235      10.837555      -0.171979      36.672100 0.48604968E+03  0.11567544E+05                                 9.303017                            7.169838      -0.037638       2.023067                    0.999016      27.188547      74.720078       0.648898       0.396615      -1.094248       0.038695       0.028375      -0.126307       0.135114      -0.023026       0.015840       0.022915      -0.058008      -0.186189      -0.071699       0.001488       0.070211             10.653971       7.410322      -3.098352      -2.257313      12.405242      -1.467086      12.146348           0.021802
           52              N       3.720004       5.285284       1.911884      -0.191090      35.946056 0.53226761E+03  0.13010044E+05                                 9.364543                            7.640824      -0.212309       1.967706                    0.997611      27.979529      78.944780       0.609222       0.411322      -1.080032       0.056532      -0.028054       0.127637       0.142387       0.001774      -0.035753       0.040223      -0.044156      -0.221047      -0.095973       0.024524       0.071449             10.721220       8.988607      -2.740945       2.563523       9.652749       0.533111      13.522305           0.047599
           53              N      -2.242070      10.843373       1.988713      -0.171979      36.672151 0.48605051E+03  0.11567570E+05                                 9.303031                            7.169849      -0.037642       2.023065                    0.999016      27.188570      74.720203       0.648897       0.396616      -1.094247      -0.038695      -0.028375       0.126307       0.135115      -0.023026       0.015840       0.022915      -0.058007      -0.186188      -0.071699       0.001488       0.070211             10.653987       7.410332      -3.098351      -2.257323      12.405247      -1.467083      12.146380           0.021805
           54              N      -1.495918       3.842854      10.914384      -0.191087      35.946004 0.53226649E+03  0.13010013E+05                                 9.364542                            7.640821      -0.212318       1.967704                    0.997610      27.979509      78.944779       0.609222       0.411322      -1.080031      -0.056530       0.028053      -0.127638       0.142387       0.001775      -0.035752       0.040221      -0.044156      -0.221055      -0.095973       0.024525       0.071449             10.721223       8.988619      -2.740952       2.563535       9.652764       0.533125      13.522285           0.047599
           55              O       0.896599       2.570737      11.959854      -0.763679      59.847955 0.10781784E+04  0.30998460E+05                                12.576227                           10.445834      -0.373369       1.847710                    0.997319      34.687695     101.357217       0.561345       0.379513      -1.117673      -0.131093      -0.081994       0.136915       0.206529       0.038851       0.054576      -0.057179      -0.015807      -0.223742      -0.125157       0.046975       0.078181             14.866513      24.782135      -0.222669      -3.895216       8.744682      -0.074893      11.072723          -0.042430
           56              O       0.162494       5.377925      12.686462      -0.818791      50.285957 0.91367530E+03  0.24993063E+05                                10.927323                            9.401618       0.260551       2.051746                    0.998679      33.151133      91.929160       0.617211       0.362781      -1.139876      -0.209854       0.030235       0.039931       0.215748      -0.017466      -0.013154       0.004565       0.052965       0.067775      -0.043025       0.007560       0.035466             12.713421      19.174670       5.303283       0.386810      11.065067      -0.203956       7.900525           0.031720
           57              O      -1.477788       6.927782       1.079715      -0.939124      63.980582 0.13016992E+04  0.39009141E+05                                12.847151                           11.314230      -0.307193       1.850964                    0.997125      36.412782     106.644277       0.554217       0.368783      -1.132081      -0.062691      -0.024581       0.054878       0.086868       0.014967      -0.058314      -0.000715      -0.042416      -0.121874      -0.082902       0.028877       0.054025             14.507252      18.842149      -5.239500       3.602814      13.309258      -2.282804      11.370348          -0.024169
           58              O       2.227193       7.135984      12.403001      -0.826360      67.684202 0.10071338E+04  0.28242857E+05                                13.291736                            9.872905       0.002063       1.963435                    0.998337      33.854745      95.211650       0.601798       0.362939      -1.139174       0.043748       0.170574      -0.018422       0.177056       0.013661      -0.006545      -0.002436       0.010640       0.144674      -0.038806      -0.010236       0.049042             16.870351       8.661851       3.786451      -0.855718      31.831234      -0.442790      10.117967           0.028124
           59              O       2.341888       4.708848      11.002116      -0.915883      50.042811 0.11206131E+04  0.32439597E+05                                10.943346                           10.542848      -0.205364       1.887846                    0.997259      35.846725     104.141943       0.568846       0.371956      -1.126470       0.058812       0.090030      -0.115442       0.157770      -0.018008       0.004944      -0.066267       0.034999      -0.112397      -0.087536       0.025003       0.062532             11.334240       9.958838      -0.356067      -2.150139      13.896829       1.357339      10.147053          -0.016537
           60              O       1.327487       6.557401       0.866414      -0.763620      59.842964 0.10780705E+04  0.30994558E+05                                12.575491                           10.445280      -0.373346       1.847735                    0.997318      34.686243     101.351419       0.561363       0.379511      -1.117675       0.131077       0.081986      -0.136900       0.206506       0.038849       0.054568      -0.057166      -0.015794      -0.223684      -0.125131       0.046965       0.078166             14.865568      24.780364      -0.222666      -3.894968       8.744204      -0.074879      11.072137          -0.042429
           61              O       2.061592       3.750213       0.139806      -0.818785      50.285448 0.91366277E+03  0.24992626E+05                                10.927242                            9.401544       0.260580       2.051757                    0.998679      33.150960      91.928398       0.617215       0.362780      -1.139877       0.209858      -0.030236      -0.039937       0.215753      -0.017465      -0.013154       0.004565       0.052972       0.067772      -0.043027       0.007561       0.035466             12.713338      19.174559       5.303239       0.386791      11.064978      -0.203966       7.900476           0.031715
           62              O      -4.006726       2.200356      11.746553      -0.939151      63.983529 0.13017781E+04  0.39012111E+05                                12.847583                           11.314607      -0.307199       1.850951                    0.997125      36.413674     106.647859       0.554205       0.368785      -1.132079       0.062704       0.024573      -0.054873       0.086871       0.014967      -0.058323      -0.000708      -0.042415      -0.121890      -0.082913       0.028887       0.054027             14.507768      18.842876      -5.239712       3.602894      13.309748      -2.282852      11.370679          -0.024181
           63              O      -0.003107       1.992154       0.423267      -0.826367      67.684642 0.10071419E+04  0.28243144E+05                                13.291794                            9.872947       0.002057       1.963431                    0.998337      33.854861      95.212092       0.601796       0.362940      -1.139174      -0.043750      -0.170576       0.018419       0.177057       0.013662      -0.006545      -0.002440       0.010641       0.144669      -0.038806      -0.010235       0.049041             16.870425       8.661884       3.786460      -0.855725      31.831373      -0.442815      10.118017           0.028126
           64              O      -0.117802       4.419290       1.824152      -0.915861      50.040342 0.11205407E+04  0.32436961E+05                                10.942945                           10.542472      -0.205343       1.887862                    0.997258      35.845870     104.138414       0.568859       0.371953      -1.126472      -0.058814      -0.090010       0.115438       0.157756      -0.018011       0.004943      -0.066256       0.034992      -0.112388      -0.087523       0.024995       0.062528             11.333813       9.958440      -0.356067      -2.150033      13.896291       1.357306      10.146708          -0.016528

******************************************************
Auxiliary information for the entire system
The total spin magnetic moment of the unit cell is   5.507411
The total net atomic charge of the unit cell is   -0.000001
Accuracy of reproducing the electrostatic potential in the unit cell:
  The inner radius (bohr) =    5.0000
  The outer radius (bohr) =   12.0000
  Valid grid points have density less than (e/(bohr^3)) =    0.0001
  The number of valid grid points were=        42501
  The rms potential error without charges in kcal/mol is=      7.74669
  The rms potential error with partial charges in kcal/mol is=      2.78021
  The RRMSE value at monopole order=      0.35889
  The rms potential error with partial charges and cloud penetration in kcal/mol is=      2.76841
  The RRMSE value at monopole order with cloud penetration is=      0.35737
  The rms potential error with partial charges and atomic dipoles in kcal/mol is=      1.22058
  The RRMSE value at dipole order=      0.15756
  The rms potential error with partial charges, atomic dipoles and cloud penetration in kcal/mol is=      1.20301
  The RRMSE value at dipole order with cloud penetration=      0.15529

******************************************************
The electron densities and ab initio electrostatic potential were computed in VASP using the PBE functional and
projector augmented wave method. See the main text of the journal article for a description of computational details.
The atomic charges, dipoles, and quadrupoles were computed with the DDEC6 method as described in
(a) T. A. Manz and N. Gabaldon Limas, RSC Adv. 6 (2016) 47771-47801 DOI: 10.1039/c6ra04656h
(b) N. Gabaldon Limas and T. A. Manz, RSC Adv. 8 (2018) 2678-2707 DOI: 10.1039/c7ra11829e.
For each atom in the material, the electron cloud parameters were fit to the spherically averaged atom-in-material
electron density using radial positions for which this density was between 10^-4 and 10^-2 electrons per cubic bohr.
The polarizabilities, dispersion coefficients, and quantum Drude oscillator (QDO) parameters were fit using the MCLF method.
The magnetic structure of the system was optimized in VASP from the default ferromagnetic initial guess using spin polarization.
The atomic spin moments (ASMs) were computed on this optimized magnetic structure using the DDEC6 partition as inputs
to the method of T. A. Manz and D. S. Sholl, J. Chem. Theory Comput. 7 (2011) 4146-4164 DOI: 10.1021/ct200539n.
The RMSE and RRMSE were computed using a uniform grid with Ewald summation.
