# Supplementary material for: A collection of forcefield precursors for metal–organic frameworks
Source: RSC Adv. 2019 Nov 13;9(63):36492–507. doi: 10.1039/c9ra07327b (PMC9075174; doi:10.1039/c9ra07327b)
Supplement: RA-009-C9RA07327B-s3760 [file RA-009-C9RA07327B-s3760.xyz]

   64
jmolscript: load "" {1 1 1} spacegroup "x,y,z" unitcell [{      7.774500     0.000000     0.000000 }, {     -1.837735    11.315236     0.000000 }, {     -3.665582    -2.219970    12.841517 }]
V      1.850649     5.492042    12.517526     1.950999
V      2.251453     2.836930    11.049355     1.395050
V      0.420534     3.603224     0.323991     1.951000
V      0.019730     6.258336     1.792162     1.394997
Co     2.968382     5.657618     0.000000     0.884776
Co     0.000000     0.000000     0.000000     0.497320
H     -3.980343     7.958409    10.509498     0.098285
H     -3.355330     8.439124     8.363680     0.122446
H      4.025517     0.449459     8.572997     0.110239
H      3.424991    -0.166638    10.703404     0.077697
H      5.310352     0.085356     6.555594     0.109555
H      3.155292     6.937001     2.790462     0.086105
H      3.774263     6.406141     4.964530     0.123916
H      5.498755     3.098800     3.510871     0.123911
H      4.638527     3.606307     1.458796     0.105806
H     -1.962367     3.575399     5.872426     0.112723
H      6.251526     1.136857     2.332019     0.098283
H      5.626513     0.656142     4.477837     0.122446
H     -1.754334     8.645807     4.268520     0.110233
H     -1.153808     9.261904     2.138113     0.077697
H     -3.039169     9.009910     6.285923     0.109553
H     -0.884109     2.158265    10.051055     0.086108
H     -1.503080     2.689125     7.876987     0.123924
H     -3.227572     5.996466     9.330646     0.123913
H     -2.367344     5.488959    11.382721     0.105805
H      4.233550     5.519867     6.969091     0.112723
C     -4.307583     8.732505    10.110768     0.085016
C     -3.924329     9.016037     8.820838    -0.206225
C      5.217548    -1.140825     8.203418     0.155978
C      4.362683    -0.335332     8.940649    -0.205174
C      4.015011    -0.707714    10.230066     0.079822
C      5.593315    -0.751113     6.845171    -0.152498
C      3.590862     6.132198     2.953806     0.058097
C      3.992252     5.833284     4.265952    -0.221187
C      4.721288     4.669320     4.512509     0.148174
C      4.982345     3.865406     3.409423    -0.194882
C      4.483176     4.192764     2.163796     0.118396
C      5.200705     4.274884     5.838524    -0.157330
C      6.578766     0.362761     2.730749     0.085015
C      6.195512     0.079229     4.020679    -0.206225
C     -2.946365    10.236091     4.638099     0.155971
C     -2.091500     9.430598     3.900868    -0.205170
C     -1.743828     9.802980     2.611451     0.079824
C     -3.322132     9.846379     5.996346    -0.152443
C     -1.319679     2.963068     9.887711     0.058091
C     -1.721069     3.261982     8.575565    -0.221190
C     -2.450105     4.425946     8.329008     0.148171
C     -2.711162     5.229860     9.432094    -0.194883
C     -2.211993     4.902502    10.677721     0.118400
C     -2.929522     4.820382     7.002993    -0.157292
N      4.485009    -1.801502    10.820134    -0.169165
N      3.793639     5.299053     1.920320    -0.196688
N     -2.213826    10.896768     2.021383    -0.169165
N     -1.522456     3.796213    10.921197    -0.196688
O      0.924844     2.497142    11.976127    -0.763360
O      0.210322     5.310129    12.710405    -0.812111
O     -1.454968     6.973423     1.066488    -0.939535
O      2.249982     7.082848    12.415435    -0.821425
O      2.376628     4.639127    11.028295    -0.913701
O      1.346339     6.598124     0.865390    -0.763356
O      2.060861     3.785137     0.131112    -0.812111
O     -4.048349     2.121843    11.775029    -0.939549
O      0.021201     2.012418     0.426082    -0.821425
O     -0.105445     4.456139     1.813222    -0.913690

The following XYZ coordinates are in angstroms. Other properties are in atomic units.
The sperically averaged electron density of each atom fit to a function of the form exp(a - br)
eigen_1, eigen_2 and eigen_3 are the three eigenvalues of traceless quadrupole moment tensor
  atom number  atomic symbol              X              Y              Z     net charge C6 coefficient C8 coefficient C10 coefficient fluctuating dipole atomic polarizability isotropic forcefield polarizability              a              b squared Pearson coefficient          <r^3>          <r^4>         wp_QDO          m_QDO          q_QDO       dipole_x       dipole_y       dipole_z         dipole            Qxy            Qxz            Qyz     Q(x^2-y^2)  Q(3z^2 - R^2)        eigen_1        eigen_2        eigen_3 static polarizability      alpha(xx)      alpha(xy)      alpha(xz)      alpha(yy)      alpha(yz)      alpha(zz) atomic spin moment
            1              V       1.850649       5.492042      12.517526       1.950999      47.873059 0.76075298E+03  0.19210913E+05                                 9.681916                            8.017085       1.209975       2.358867                    0.999958      35.308995      84.142735       0.765563       0.316826      -1.220112      -0.001746       0.008927       0.002382       0.009403      -0.022595      -0.002246      -0.014601       0.001239       0.216599      -0.059814      -0.014315       0.074128             11.225594      11.086033       1.532554       0.093686      14.230584       0.104890       8.360164           0.085367
            2              V       2.251453       2.836930      11.049355       1.395050      84.659521 0.16872555E+04  0.53578834E+05                                15.664244                           13.205874      -0.039069       1.782387                    0.999565      53.576234     157.906203       0.497633       0.387601      -1.125861       0.098010       0.101921       0.207299       0.250932      -0.055758      -0.160287      -0.340051       0.101004      -1.330553      -0.626357       0.296614       0.329743             17.919755      26.164328      -3.544015      -1.516386      16.172363      -0.393412      11.422574           0.908151
            3              V       0.420534       3.603224       0.323991       1.951000      47.873127 0.76075359E+03  0.19210932E+05                                 9.681920                            8.017083       1.209988       2.358871                    0.999958      35.309035      84.142829       0.765564       0.316825      -1.220112       0.001748      -0.008926      -0.002379       0.009401      -0.022593      -0.002243      -0.014607       0.001236       0.216590      -0.059810      -0.014317       0.074127             11.225604      11.086059       1.532558       0.093689      14.230580       0.104888       8.360172           0.085368
            4              V       0.019730       6.258336       1.792162       1.394997      84.660277 0.16872840E+04  0.53580161E+05                                15.664733                           13.206324      -0.039250       1.782340                    0.999565      53.575370     157.906156       0.497603       0.387621      -1.125843      -0.097999      -0.101900      -0.207248       0.250877      -0.055796      -0.160286      -0.340052       0.100939      -1.330412      -0.626326       0.296607       0.329718             17.920289      26.165098      -3.544126      -1.516427      16.172820      -0.393397      11.422951           0.908112
            5             Co       2.968382       5.657618       0.000000       0.884776      89.754890 0.15733127E+04  0.48113843E+05                                17.201250                           13.487029       0.435520       2.004146                    0.995066      47.650144     129.026475       0.461958       0.433560      -1.117081      -0.000001       0.000000       0.000002       0.000002      -0.050173      -0.095502       0.058113      -0.206752      -0.535909      -0.224968       0.004425       0.220544             22.076986      30.365915       2.857636       2.605228      14.023327      -1.556325      21.841717           2.894247
            6             Co       0.000000       0.000000       0.000000       0.497320     203.464197 0.36170634E+04  0.13487647E+06                                25.978628                           18.399806       0.327879       1.876614                    0.998444      57.855091     167.534004       0.467977       0.350996      -1.189274       0.000002      -0.000002       0.000001       0.000003      -0.058339      -0.034409       0.084476      -0.515591      -0.244156      -0.228271      -0.095791       0.324062             33.843770      14.833019       5.254616      -5.722915      49.191417      -4.687867      37.506874          -0.305794
            7              H      -3.980343       7.958409      10.509498       0.098285       1.189044 0.82294475E+01  0.81720756E+02                                 1.889922                            1.700853      -1.003503       2.404046                    0.997186       3.610825      10.313191       0.467897       1.318239      -0.700617       0.014553      -0.041145       0.021540       0.048669      -0.014075      -0.001916      -0.007243      -0.010841      -0.008204      -0.016240      -0.001442       0.017682              1.996098       1.591515      -0.394131       0.060956       2.584111      -0.493551       1.812668           0.000280
            8              H      -3.355330       8.439124       8.363680       0.122446       1.099673 0.78855024E+01  0.76587415E+02                                 1.711504                            1.605532      -0.972451       2.420751                    0.998118       3.369773       9.167345       0.514444       1.225856      -0.721718       0.021530      -0.018097      -0.017088       0.032910      -0.011373      -0.007305      -0.002617      -0.005204       0.008927      -0.016029       0.004808       0.011221              1.747826       1.616766      -0.353539      -0.310841       1.842022       0.193169       1.784689          -0.000029
            9              H       4.025517       0.449459       8.572997       0.110239       1.611873 0.13215347E+02  0.14797167E+03                                 2.329500                            2.175474      -1.453960       2.187755                    0.991204       4.091698      12.476217       0.407329       1.342952      -0.696230      -0.002309       0.021958      -0.017392       0.028107       0.008244      -0.000291      -0.009718      -0.014531       0.062812      -0.021814      -0.002775       0.024588              2.370188       2.001267      -0.428105       0.028693       2.926447      -0.368701       2.182851           0.004918
           10              H       3.424991      -0.166638      10.703404       0.077697       1.558772 0.11742741E+02  0.12843487E+03                                 2.305065                            2.062160      -1.507646       2.142478                    0.991601       4.332762      13.319157       0.412369       1.358022      -0.690082      -0.027592       0.021928       0.027279       0.044568      -0.004033      -0.017375       0.002278       0.008119       0.003419      -0.015218      -0.005317       0.020536              2.455107       2.334255      -0.655667      -0.607151       2.545185       0.609668       2.485880           0.003684
           11              H       5.310352       0.085356       6.555594       0.109555       1.066348 0.79559035E+01  0.77673342E+02                                 1.699003                            1.628356      -0.924297       2.438542                    0.998478       3.434253       9.458325       0.501976       1.249799      -0.716107      -0.008656       0.028488      -0.013955       0.032882      -0.007811      -0.005362      -0.003431      -0.009311       0.007259      -0.012936       0.005019       0.007918              1.719510       1.398944      -0.185314      -0.083558       2.000041      -0.182250       1.759545          -0.000237
           12              H       3.155292       6.937001       2.790462       0.086105       1.448894 0.11532863E+02  0.12535423E+03                                 2.195096                            2.048161      -1.428241       2.194756                    0.991369       4.134671      12.598990       0.413125       1.364025      -0.690518      -0.008429       0.047377      -0.015894       0.050678      -0.009684       0.011685      -0.000349      -0.061007       0.039852      -0.041079       0.015282       0.025797              2.258112       2.123675      -0.521795       0.267756       2.681263      -0.231316       1.969397           0.004357
           13              H       3.774263       6.406141       4.964530       0.123916       1.119339 0.82604842E+01  0.81921525E+02                                 1.806947                            1.705029      -0.860753       2.477090                    0.999175       3.443257       9.756123       0.467977       1.319742      -0.701996      -0.007946       0.019626       0.026248       0.033724      -0.010567      -0.000474       0.001876      -0.021988       0.024910      -0.019403       0.007330       0.012073              1.839058       1.446078      -0.130932      -0.058207       1.876427       0.366041       2.194670           0.000317
           14              H       5.498755       3.098800       3.510871       0.123911       0.964638 0.66828793E+01  0.63233615E+02                                 1.663354                            1.548950      -0.948699       2.438583                    0.997656       3.456293       9.754719       0.480816       1.346302      -0.694335       0.024233      -0.024878       0.000810       0.034740      -0.009941       0.002617       0.002739      -0.006668       0.011926      -0.013277       0.004659       0.008619              1.717913       1.563620      -0.464746       0.041471       2.104454      -0.056668       1.485664           0.000234
           15              H       4.638527       3.606307       1.458796       0.105806       1.097522 0.79600718E+01  0.78276815E+02                                 1.786592                            1.672445      -0.938881       2.443864                    0.997827       3.475248       9.830710       0.472685       1.317705      -0.701709       0.007059      -0.029872      -0.040907       0.051142      -0.008459       0.004429       0.010588      -0.016270       0.017510      -0.017834       0.001402       0.016432              1.843280       1.532791      -0.145992      -0.074677       1.818054       0.415566       2.178993          -0.000396
           16              H      -1.962367       3.575399       5.872426       0.112723       1.114034 0.84957809E+01  0.84616391E+02                                 1.783742                            1.710524      -0.930332       2.438743                    0.998355       3.473890       9.776054       0.476177       1.291476      -0.707744       0.024691      -0.022560       0.005021       0.033821      -0.012000       0.001822       0.001690       0.003909       0.016454      -0.015195       0.005756       0.009439              1.808431       1.672891      -0.389535       0.089448       1.894899      -0.063199       1.857503          -0.000230
           17              H       6.251526       1.136857       2.332019       0.098283       1.189048 0.82294744E+01  0.81721067E+02                                 1.889923                            1.700854      -1.003503       2.404046                    0.997186       3.610828      10.313193       0.467897       1.318237      -0.700618      -0.014553       0.041145      -0.021540       0.048669      -0.014075      -0.001916      -0.007243      -0.010842      -0.008205      -0.016240      -0.001442       0.017681              1.996099       1.591516      -0.394131       0.060956       2.584112      -0.493552       1.812670           0.000284
           18              H       5.626513       0.656142       4.477837       0.122446       1.099668 0.78854519E+01  0.76586734E+02                                 1.711493                            1.605521      -0.972445       2.420754                    0.998118       3.369761       9.167274       0.514449       1.225848      -0.721720      -0.021530       0.018097       0.017088       0.032910      -0.011373      -0.007305      -0.002617      -0.005205       0.008927      -0.016029       0.004808       0.011220              1.747813       1.616755      -0.353535      -0.310838       1.842008       0.193167       1.784678          -0.000026
           19              H      -1.754334       8.645807       4.268520       0.110233       1.611851 0.13215112E+02  0.14796840E+03                                 2.329485                            2.175460      -1.453952       2.187762                    0.991204       4.091656      12.476067       0.407329       1.342959      -0.696229       0.002310      -0.021960       0.017391       0.028107       0.008243      -0.000292      -0.009718      -0.014532       0.062808      -0.021812      -0.002775       0.024587              2.370173       2.001255      -0.428103       0.028694       2.926429      -0.368699       2.182835           0.004932
           20              H      -1.153808       9.261904       2.138113       0.077697       1.558698 0.11742070E+02  0.12842567E+03                                 2.305000                            2.062107      -1.507607       2.142504                    0.991601       4.332629      13.318646       0.412373       1.358030      -0.690081       0.027594      -0.021930      -0.027278       0.044569      -0.004035      -0.017374       0.002277       0.008120       0.003415      -0.015218      -0.005317       0.020535              2.455033       2.334189      -0.655639      -0.607126       2.545106       0.609642       2.485804           0.003695
           21              H      -3.039169       9.009910       6.285923       0.109553       1.066370 0.79560892E+01  0.77675569E+02                                 1.699022                            1.628371      -0.924309       2.438534                    0.998477       3.434277       9.458401       0.501976       1.249794      -0.716108       0.008656      -0.028488       0.013955       0.032882      -0.007812      -0.005363      -0.003432      -0.009312       0.007259      -0.012937       0.005019       0.007918              1.719529       1.398955      -0.185321      -0.083557       2.000073      -0.182256       1.759560          -0.000234
           22              H      -0.884109       2.158265      10.051055       0.086108       1.448929 0.11533224E+02  0.12535919E+03                                 2.195130                            2.048191      -1.428264       2.194741                    0.991369       4.134748      12.599294       0.413123       1.364022      -0.690518       0.008427      -0.047377       0.015895       0.050678      -0.009684       0.011686      -0.000349      -0.061008       0.039856      -0.041080       0.015283       0.025797              2.258148       2.123709      -0.521806       0.267763       2.681306      -0.231321       1.969429           0.004342
           23              H      -1.503080       2.689125       7.876987       0.123924       1.119336 0.82604635E+01  0.81921295E+02                                 1.806943                            1.705026      -0.860754       2.477090                    0.999175       3.443261       9.756143       0.467977       1.319742      -0.701996       0.007945      -0.019626      -0.026248       0.033723      -0.010566      -0.000475       0.001876      -0.021989       0.024911      -0.019403       0.007330       0.012073              1.839055       1.446077      -0.130931      -0.058206       1.876423       0.366037       2.194665           0.000308
           24              H      -3.227572       5.996466       9.330646       0.123913       0.964635 0.66828614E+01  0.63233437E+02                                 1.663355                            1.548951      -0.948697       2.438584                    0.997656       3.456295       9.754741       0.480815       1.346307      -0.694334      -0.024233       0.024879      -0.000810       0.034739      -0.009941       0.002616       0.002739      -0.006667       0.011926      -0.013277       0.004658       0.008619              1.717913       1.563620      -0.464746       0.041471       2.104456      -0.056668       1.485664           0.000231
           25              H      -2.367344       5.488959      11.382721       0.105805       1.097518 0.79600335E+01  0.78276351E+02                                 1.786589                            1.672443      -0.938887       2.443863                    0.997827       3.475237       9.830676       0.472685       1.317707      -0.701708      -0.007059       0.029873       0.040907       0.051143      -0.008459       0.004429       0.010589      -0.016270       0.017508      -0.017834       0.001401       0.016432              1.843276       1.532789      -0.145992      -0.074677       1.818052       0.415565       2.178988          -0.000396
           26              H       4.233550       5.519867       6.969091       0.112723       1.114062 0.84960401E+01  0.84619635E+02                                 1.783772                            1.710550      -0.930355       2.438730                    0.998355       3.473930       9.776211       0.476173       1.291476      -0.707744      -0.024690       0.022561      -0.005022       0.033821      -0.012000       0.001823       0.001690       0.003909       0.016456      -0.015196       0.005757       0.009439              1.808462       1.672920      -0.389550       0.089451       1.894935      -0.063202       1.857530          -0.000230
           27              C      -4.307583       8.732505      10.110768       0.085016      28.198565 0.33401426E+03  0.73870818E+04                                 8.188324                            6.175451       0.165914       2.066406                    0.999782      26.276129      74.418466       0.646837       0.428158      -1.051794      -0.039513       0.038293       0.015613       0.057196       0.013987       0.019388      -0.009160      -0.011352      -0.114603      -0.047119       0.012743       0.034376              9.350724       6.501330      -2.238478      -2.552361       9.980587      -1.537885      11.570255           0.001625
           28              C      -3.924329       9.016037       8.820838      -0.206225      33.934747 0.44253077E+03  0.10442351E+05                                 9.071348                            6.999743       0.179680       2.025391                    0.999653      29.832541      85.713846       0.625172       0.415195      -1.065777       0.000877       0.012722      -0.003105       0.013124      -0.011272      -0.019968       0.017324       0.016224       0.014382      -0.021949      -0.012427       0.034376             10.240264       6.601349      -1.770293      -2.524325      10.140012      -2.714674      13.979431           0.001885
           29              C       5.217548      -1.140825       8.203418       0.155978      35.022560 0.37582187E+03  0.84740140E+04                                 9.409296                            6.488193      -0.068996       1.998217                    0.999100      25.358305      70.153643       0.646699       0.420046      -1.067610       0.006938      -0.002002      -0.006367       0.009627      -0.005721      -0.009380      -0.005340      -0.014568       0.046965      -0.020242       0.001244       0.018998             11.922440       7.747941      -1.827257      -5.002904       9.285742      -1.392661      18.733636           0.003446
           30              C       4.362683      -0.335332       8.940649      -0.205174      35.197086 0.45483009E+03  0.10901470E+05                                 9.480486                            7.167649       0.015869       1.972269                    0.998743      30.952744      92.231274       0.603302       0.423580      -1.051213       0.013359      -0.002127       0.005977       0.014789       0.030975       0.025850      -0.017584      -0.018987       0.042951      -0.053871       0.024906       0.028966             10.984712       7.929714      -2.410826      -4.174344       9.916080      -0.127375      15.108343           0.004997
           31              C       4.015011      -0.707714      10.230066       0.079822      29.444047 0.35837118E+03  0.81475475E+04                                 8.696468                            6.558003      -0.181642       1.947627                    0.999108      27.774234      82.403109       0.598647       0.450030      -1.028436       0.037486      -0.039776       0.011960       0.055950       0.029431       0.001176       0.036544       0.031783      -0.075678      -0.055992       0.003882       0.052110             10.016704       6.948519      -2.550937      -2.683709      10.444935      -1.024560      12.656657           0.005681
           32              C       5.593315      -0.751113       6.845171      -0.152498      41.432917 0.42888880E+03  0.10054989E+05                                10.478525                            6.908041       0.134369       2.011597                    0.999702      29.545218      84.984433       0.626142       0.417250      -1.063037      -0.006404      -0.005760       0.016329       0.018461      -0.014840       0.009788      -0.020052      -0.019649      -0.026379      -0.020533      -0.013321       0.033854             13.825225       8.734771      -1.346031      -7.478129       8.476102       0.558068      24.264801           0.004525
           33              C       3.590862       6.132198       2.953806       0.058097      29.536952 0.39077410E+03  0.91014933E+04                                 8.773276                            6.907297      -0.303687       1.897082                    0.998475      28.992022      87.781490       0.574377       0.457849      -1.021439       0.045314      -0.031365      -0.039553       0.067835       0.018001       0.003014      -0.016952      -0.090305      -0.046302      -0.042445      -0.017335       0.059780              9.942520       6.897018      -2.154602       2.510496       8.929419      -0.185862      14.001122          -0.000079
           34              C       3.992252       5.833284       4.265952      -0.221187      35.987900 0.48819844E+03  0.11876471E+05                                 9.637869                            7.460242       0.103431       1.994444                    0.999292      31.231322      92.891035       0.588944       0.427505      -1.051771       0.000518      -0.008038       0.000840       0.008099       0.006027      -0.014634       0.019582      -0.077595       0.116027      -0.061305       0.009622       0.051683             11.092825       7.204046      -2.777946       3.112950       9.821283      -1.660874      16.253146           0.002858
           35              C       4.721288       4.669320       4.512509       0.148174      37.277393 0.39805974E+03  0.91586285E+04                                10.009657                            6.799104      -0.144789       1.969415                    0.999320      26.213942      74.666448       0.611276       0.435498      -1.051857      -0.004324      -0.001790       0.013668       0.014447      -0.026285       0.003542       0.000240       0.005936       0.072361      -0.038615       0.013802       0.024813             13.124940       7.060601      -2.592918       3.473010       9.264253      -1.689410      23.049966          -0.011826
           36              C       4.982345       3.865406       3.409423      -0.194882      35.088176 0.45456822E+03  0.10822046E+05                                 9.389891                            7.147921       0.211197       2.041963                    0.999526      29.846044      86.746294       0.610385       0.421494      -1.059473       0.016733       0.011268      -0.015326       0.025334      -0.018091      -0.010909      -0.014710       0.021976      -0.064083      -0.034940       0.002977       0.031963             11.013285       7.053741      -2.601435       1.675516       9.270566       0.283874      16.715548          -0.000403
           37              C       4.483176       4.192764       2.163796       0.118396      25.732600 0.32739012E+03  0.72354333E+04                                 7.861992                            6.233084       0.000390       2.031939                    0.998916      25.918245      74.415857       0.622781       0.445012      -1.037225      -0.012997       0.047227       0.000034       0.048983       0.027959      -0.019636       0.016058       0.044332      -0.064600      -0.046864      -0.001409       0.048273              8.945438       6.835338      -2.520089       2.128943       8.123473      -0.607543      11.877502          -0.009994
           38              C       5.200705       4.274884       5.838524      -0.157330      44.879785 0.45110937E+03  0.10741101E+05                                11.156779                            7.134961       0.093516       1.994770                    0.999597      30.223948      88.437740       0.607864       0.423187      -1.056255      -0.007324       0.005615      -0.016933       0.019285      -0.032818       0.013779       0.001049      -0.005850      -0.044658      -0.032586      -0.009132       0.041717             15.387950       7.355861      -1.765287       3.104213       7.985506      -1.244937      30.822482          -0.013274
           39              C       6.578766       0.362761       2.730749       0.085015      28.198490 0.33401322E+03  0.73870513E+04                                 8.188306                            6.175439       0.165916       2.066407                    0.999782      26.276079      74.418226       0.646838       0.428157      -1.051795       0.039512      -0.038293      -0.015612       0.057195       0.013989       0.019387      -0.009160      -0.011352      -0.114608      -0.047120       0.012741       0.034379              9.350704       6.501312      -2.238460      -2.552357       9.980546      -1.537892      11.570255           0.001636
           40              C       6.195512       0.079229       4.020679      -0.206225      33.934651 0.44252907E+03  0.10442297E+05                                 9.071322                            6.999723       0.179680       2.025391                    0.999653      29.832488      85.713537       0.625174       0.415194      -1.065778      -0.000880      -0.012723       0.003103       0.013126      -0.011269      -0.019968       0.017324       0.016224       0.014376      -0.021949      -0.012425       0.034374             10.240240       6.601328      -1.770277      -2.524320      10.139972      -2.714675      13.979421           0.001899
           41              C      -2.946365      10.236091       4.638099       0.155971      35.022723 0.37582462E+03  0.84740868E+04                                 9.409311                            6.488209      -0.068991       1.998217                    0.999100      25.358378      70.153761       0.646700       0.420045      -1.067611      -0.006942       0.002001       0.006365       0.009629      -0.005722      -0.009382      -0.005341      -0.014566       0.046964      -0.020242       0.001243       0.018999             11.922463       7.747949      -1.827252      -5.002911       9.285753      -1.392677      18.733687           0.003451
           42              C      -2.091500       9.430598       3.900868      -0.205170      35.196621 0.45482423E+03  0.10901289E+05                                 9.480394                            7.167600       0.015878       1.972276                    0.998743      30.952471      92.230134       0.603305       0.423580      -1.051214      -0.013357       0.002125      -0.005980       0.014788       0.030970       0.025848      -0.017582      -0.018980       0.042936      -0.053863       0.024902       0.028961             10.984585       7.929628      -2.410805      -4.174259       9.916003      -0.127390      15.108124           0.005021
           43              C      -1.743828       9.802980       2.611451       0.079824      29.443523 0.35836463E+03  0.81473496E+04                                 8.696340                            6.557926      -0.181604       1.947644                    0.999108      27.773824      82.401255       0.598654       0.450028      -1.028439      -0.037484       0.039774      -0.011959       0.055947       0.029427       0.001178       0.036541       0.031786      -0.075689      -0.055989       0.003880       0.052109             10.016542       6.948411      -2.550883      -2.683644      10.444766      -1.024564      12.656448           0.005701
           44              C      -3.322132       9.846379       5.996346      -0.152443      41.430773 0.42886483E+03  0.10054274E+05                                10.478109                            6.907801       0.134426       2.011625                    0.999702      29.544428      84.981152       0.626160       0.417244      -1.063042       0.006397       0.005759      -0.016330       0.018460      -0.014839       0.009787      -0.020051      -0.019645      -0.026380      -0.020533      -0.013319       0.033853             13.824628       8.734415      -1.345999      -7.477740       8.475842       0.558023      24.263629           0.004532
           45              C      -1.319679       2.963068       9.887711       0.058091      29.537491 0.39078265E+03  0.91017508E+04                                 8.773391                            6.907378      -0.303708       1.897069                    0.998475      28.992494      87.783472       0.574373       0.457849      -1.021438      -0.045320       0.031364       0.039555       0.067839       0.018001       0.003016      -0.016954      -0.090318      -0.046296      -0.042453      -0.017333       0.059786              9.942659       6.897125      -2.154640       2.510559       8.929536      -0.185885      14.001316          -0.000101
           46              C      -1.721069       3.261982       8.575565      -0.221190      35.988445 0.48820689E+03  0.11876736E+05                                 9.637981                            7.460318       0.103403       1.994431                    0.999292      31.231650      92.892463       0.588940       0.427506      -1.051769      -0.000520       0.008040      -0.000840       0.008100       0.006029      -0.014636       0.019582      -0.077607       0.116043      -0.061315       0.009627       0.051688             11.092966       7.204138      -2.777986       3.113016       9.821396      -1.660925      16.253363           0.002836
           47              C      -2.450105       4.425946       8.329008       0.148171      37.277934 0.39806601E+03  0.91588154E+04                                10.009773                            6.799171      -0.144815       1.969404                    0.999320      26.214178      74.667472       0.611271       0.435500      -1.051855       0.004329       0.001791      -0.013667       0.014448      -0.026287       0.003541       0.000240       0.005930       0.072365      -0.038618       0.013804       0.024814             13.125108       7.060690      -2.592960       3.473081       9.264360      -1.689465      23.050274          -0.011838
           48              C      -2.711162       5.229860       9.432094      -0.194883      35.088305 0.45457128E+03  0.10822140E+05                                 9.389914                            7.147947       0.211193       2.041961                    0.999526      29.846159      86.746784       0.610384       0.421495      -1.059472      -0.016730      -0.011266       0.015325       0.025332      -0.018093      -0.010912      -0.014711       0.021974      -0.064081      -0.034942       0.002978       0.031963             11.013297       7.053768      -2.601454       1.675510       9.270605       0.283872      16.715519          -0.000416
           49              C      -2.211993       4.902502      10.677721       0.118400      25.732482 0.32738848E+03  0.72353887E+04                                 7.861971                            6.233069       0.000388       2.031940                    0.998916      25.918177      74.415637       0.622782       0.445012      -1.037224       0.012997      -0.047228      -0.000034       0.048983       0.027959      -0.019637       0.016057       0.044331      -0.064602      -0.046864      -0.001410       0.048274              8.945408       6.835328      -2.520088       2.128929       8.123461      -0.607532      11.877436          -0.010003
           50              C      -2.929522       4.820382       7.002993      -0.157292      44.878269 0.45109331E+03  0.10740614E+05                                11.156474                            7.134788       0.093565       1.994791                    0.999597      30.223481      88.435687       0.607878       0.423182      -1.056259       0.007331      -0.005611       0.016930       0.019284      -0.032821       0.013781       0.001048      -0.005852      -0.044644      -0.032588      -0.009130       0.041718             15.387484       7.355694      -1.765273       3.104110       7.985335      -1.244901      30.821422          -0.013279
           51              N       4.485009      -1.801502      10.820134      -0.169165      36.437438 0.48096162E+03  0.11417458E+05                                 9.252599                            7.124456       0.026657       2.042363                    0.999239      27.160762      74.572166       0.651963       0.395753      -1.094740       0.038204       0.027961      -0.126501       0.135070      -0.022961       0.014595       0.024214      -0.059430      -0.183326      -0.070826       0.000086       0.070740             10.598872       7.209250      -3.032561      -2.239605      12.570969      -1.341717      12.016397           0.005902
           52              N       3.793639       5.299053       1.920320      -0.196688      35.641552 0.52561471E+03  0.12809824E+05                                 9.292747                            7.578765      -0.171313       1.978619                    0.997881      28.020749      79.000280       0.613296       0.409789      -1.080810       0.058378      -0.032320       0.133471       0.149222       0.004714      -0.036835       0.042558      -0.045312      -0.222672      -0.098530       0.025724       0.072807             10.629825       8.731628      -2.701520       2.564346       9.794042       0.420320      13.363806           0.016949
           53              N      -2.213826      10.896768       2.021383      -0.169165      36.437139 0.48095763E+03  0.11417331E+05                                 9.252527                            7.124411       0.026681       2.042372                    0.999239      27.160638      74.571526       0.651968       0.395751      -1.094742      -0.038204      -0.027961       0.126501       0.135069      -0.022961       0.014594       0.024214      -0.059428      -0.183328      -0.070826       0.000087       0.070739             10.598782       7.209196      -3.032522      -2.239589      12.570836      -1.341701      12.016315           0.005912
           54              N      -1.522456       3.796213      10.921197      -0.196688      35.641729 0.52561782E+03  0.12809925E+05                                 9.292787                            7.578794      -0.171329       1.978613                    0.997881      28.020863      79.000797       0.613293       0.409790      -1.080809      -0.058381       0.032320      -0.133471       0.149223       0.004715      -0.036834       0.042558      -0.045315      -0.222670      -0.098530       0.025723       0.072807             10.629878       8.731689      -2.701538       2.564374       9.794085       0.420321      13.363861           0.016941
           55              O       0.924844       2.497142      11.976127      -0.763360      59.278468 0.10695836E+04  0.30685446E+05                                12.481045                           10.387455      -0.335687       1.858741                    0.997402      34.665225     101.135188       0.564356       0.378299      -1.118731      -0.133592      -0.084434       0.138787       0.210327       0.038821       0.056165      -0.061399      -0.025001      -0.228642      -0.129830       0.047525       0.082305             14.736184      24.581727      -0.234028      -3.947587       8.700424      -0.066074      10.926401          -0.028553
           56              O       0.210322       5.310129      12.710405      -0.812111      50.063764 0.90455075E+03  0.24686504E+05                                10.902639                            9.357733       0.252316       2.051341                    0.998657      33.019690      91.520299       0.618215       0.363028      -1.139449      -0.212245       0.027180       0.039336       0.217564      -0.021992      -0.011296       0.003807       0.053736       0.070592      -0.046487       0.011322       0.035165             12.705136      19.228687       5.298968       0.350851      10.995790      -0.230318       7.890930           0.009613
           57              O      -1.454968       6.973423       1.066488      -0.939535      63.954070 0.12895968E+04  0.38551785E+05                                12.842430                           11.258422      -0.293104       1.856543                    0.997005      36.298631     106.138919       0.555883       0.368581      -1.132369      -0.061263      -0.024124       0.054065       0.085194       0.016683      -0.057380       0.001590      -0.039271      -0.121910      -0.081947       0.028290       0.053657             14.535769      18.893571      -5.372745       3.646100      13.346688      -2.236923      11.367048          -0.016592
           58              O       2.249982       7.082848      12.415435      -0.821425      67.266210 0.10042045E+04  0.28144128E+05                                13.244743                            9.863632       0.009801       1.966964                    0.998357      33.791420      95.048782       0.601530       0.363315      -1.138721       0.041313       0.171245      -0.018920       0.177171       0.016787      -0.005411      -0.000512       0.002722       0.133474      -0.039218      -0.005774       0.044991             16.778696       8.650179       3.774130      -0.828473      31.564470      -0.507012      10.121439          -0.004833
           59              O       2.376628       4.639127      11.028295      -0.913701      49.616235 0.11046809E+04  0.31857117E+05                                10.877525                           10.464081      -0.191197       1.894855                    0.997109      35.646906     103.290686       0.571399       0.371703      -1.126909       0.059798       0.087884      -0.118262       0.159014      -0.016554       0.006734      -0.064365       0.031544      -0.101693      -0.083266       0.022323       0.060943             11.275717       9.815283      -0.376182      -2.104356      13.890735       1.349989      10.121133          -0.008697
           60              O       1.346339       6.598124       0.865390      -0.763356      59.275454 0.10695221E+04  0.30683193E+05                                12.480540                           10.387089      -0.335621       1.858771                    0.997402      34.664473     101.131690       0.564373       0.378294      -1.118736       0.133599       0.084439      -0.138778       0.210328       0.038812       0.056159      -0.061394      -0.025008      -0.228619      -0.129815       0.047519       0.082296             14.735519      24.580441      -0.234018      -3.947415       8.700101      -0.066061      10.926015          -0.028548
           61              O       2.060861       3.785137       0.131112      -0.812111      50.064034 0.90455420E+03  0.24686621E+05                                10.902680                            9.357750       0.252320       2.051342                    0.998657      33.019736      91.520464       0.618215       0.363027      -1.139449       0.212244      -0.027177      -0.039329       0.217561      -0.021991      -0.011295       0.003803       0.053738       0.070595      -0.046488       0.011324       0.035164             12.705210      19.228848       5.299015       0.350856      10.995822      -0.230331       7.890960           0.009607
           62              O      -4.048349       2.121843      11.775029      -0.939549      63.957077 0.12896680E+04  0.38554480E+05                                12.842860                           11.258760      -0.293144       1.856520                    0.997005      36.299543     106.142657       0.555872       0.368582      -1.132367       0.061265       0.024136      -0.054058       0.085195       0.016680      -0.057392       0.001583      -0.039282      -0.121956      -0.081966       0.028297       0.053670             14.536308      18.894373      -5.373012       3.646217      13.347189      -2.236987      11.367363          -0.016598
           63              O       0.021201       2.012418       0.426082      -0.821425      67.266680 0.10042130E+04  0.28144436E+05                                13.244813                            9.863683       0.009788       1.966959                    0.998357      33.791525      95.049273       0.601528       0.363315      -1.138720      -0.041311      -0.171245       0.018926       0.177171       0.016786      -0.005410      -0.000512       0.002719       0.133482      -0.039219      -0.005775       0.044994             16.778785       8.650223       3.774149      -0.828481      31.564618      -0.507030      10.121513          -0.004835
           64              O      -0.105445       4.456139       1.813222      -0.913690      49.613831 0.11046122E+04  0.31854610E+05                                10.877134                           10.463722      -0.191143       1.894882                    0.997109      35.646033     103.287008       0.571413       0.371701      -1.126911      -0.059791      -0.087883       0.118277       0.159022      -0.016547       0.006733      -0.064345       0.031536      -0.101653      -0.083239       0.022316       0.060923             11.275297       9.814912      -0.376170      -2.104263      13.890163       1.349959      10.120817          -0.008682

******************************************************
Auxiliary information for the entire system
The total spin magnetic moment of the unit cell is   4.527723
The total net atomic charge of the unit cell is   -0.000003
Accuracy of reproducing the electrostatic potential in the unit cell:
  The inner radius (bohr) =    5.0000
  The outer radius (bohr) =   12.0000
  Valid grid points have density less than (e/(bohr^3)) =    0.0001
  The number of valid grid points were=        48457
  The rms potential error without charges in kcal/mol is=      7.15832
  The rms potential error with partial charges in kcal/mol is=      2.66666
  The RRMSE value at monopole order=      0.37253
  The rms potential error with partial charges and cloud penetration in kcal/mol is=      2.65522
  The RRMSE value at monopole order with cloud penetration is=      0.37093
  The rms potential error with partial charges and atomic dipoles in kcal/mol is=      1.24234
  The RRMSE value at dipole order=      0.17355
  The rms potential error with partial charges, atomic dipoles and cloud penetration in kcal/mol is=      1.22545
  The RRMSE value at dipole order with cloud penetration=      0.17119

******************************************************
The electron densities and ab initio electrostatic potential were computed in VASP using the PBE functional and
projector augmented wave method. See the main text of the journal article for a description of computational details.
The atomic charges, dipoles, and quadrupoles were computed with the DDEC6 method as described in
(a) T. A. Manz and N. Gabaldon Limas, RSC Adv. 6 (2016) 47771-47801 DOI: 10.1039/c6ra04656h
(b) N. Gabaldon Limas and T. A. Manz, RSC Adv. 8 (2018) 2678-2707 DOI: 10.1039/c7ra11829e.
For each atom in the material, the electron cloud parameters were fit to the spherically averaged atom-in-material
electron density using radial positions for which this density was between 10^-4 and 10^-2 electrons per cubic bohr.
The polarizabilities, dispersion coefficients, and quantum Drude oscillator (QDO) parameters were fit using the MCLF method.
The magnetic structure of the system was optimized in VASP from the default ferromagnetic initial guess using spin polarization.
The atomic spin moments (ASMs) were computed on this optimized magnetic structure using the DDEC6 partition as inputs
to the method of T. A. Manz and D. S. Sholl, J. Chem. Theory Comput. 7 (2011) 4146-4164 DOI: 10.1021/ct200539n.
The RMSE and RRMSE were computed using a uniform grid with Ewald summation.
