# Supplementary material for: A collection of forcefield precursors for metal–organic frameworks
Source: RSC Adv. 2019 Nov 13;9(63):36492–507. doi: 10.1039/c9ra07327b (PMC9075174; doi:10.1039/c9ra07327b)
Supplement: RA-009-C9RA07327B-s3761 [file RA-009-C9RA07327B-s3761.xyz]

  200
jmolscript: load "" {1 1 1} spacegroup "x,y,z" unitcell [{     13.570300     0.000000     0.000000 }, {     -0.880842    14.381049     0.000000 }, {     -6.619209    -1.745966    18.245984 }]
Cd    11.050877     6.187552     3.674924     0.877562
Cd     1.705160    11.695500    10.793959     0.958182
Cd    -4.980628     6.447531    14.571060     0.877562
Cd     4.365089     0.939583     7.452025     0.958182
H      0.831781     5.947047     3.090870     0.106104
H     11.693280     5.767370     0.264567     0.111147
H     -6.418766     3.096984    17.530741     0.144179
H     -3.882834     3.373293    17.408493     0.169841
H      5.779909     3.161886     1.027249     0.156951
H      2.443478     4.138301     3.101817     0.135271
H      3.217918     2.100169     4.442897     0.116554
H      6.834968     3.418164     3.353612     0.141941
H      7.003117     2.318153     5.561376     0.126509
H     -2.833712     2.993448    15.501788     0.103708
H      0.835897     1.733094    14.981777     0.101657
H      0.394025     1.672199    17.346457     0.131227
H     -1.673420     5.775668     6.940772     0.113503
H     -0.058719     3.482276     4.156435     0.127587
H      0.840498     2.764411     6.353252     0.139207
H     -0.949869     7.576708    11.128226     0.144226
H     -2.683828     8.425831    12.624396     0.122492
H     -2.875120     4.480773    12.823278     0.110553
H     -0.975119     5.869151     9.164958     0.158849
H      0.330445     2.056180     8.524524     0.158847
H     -0.614222     3.287970    12.288670     0.151313
H      1.685278     0.448111     9.699565     0.114832
H     -0.903511     0.863485    12.662713     0.125144
H     -0.772077    13.029517    12.861594     0.125962
H      5.238468     6.688036    15.155114     0.106104
H     -5.623031     6.867713    17.981417     0.111147
H     12.489015     9.538099     0.715243     0.144179
H      9.953083     9.261790     0.837491     0.169841
H      0.290340     9.473197    17.218735     0.156951
H      3.626771     8.496782    15.144167     0.135271
H      2.852331    10.534914    13.803087     0.116554
H     -0.764719     9.216919    14.892372     0.141941
H     -0.932868    10.316930    12.684608     0.126510
H      8.903961     9.641635     2.744196     0.103708
H      5.234352    10.901989     3.264207     0.101657
H      5.676224    10.962884     0.899527     0.131227
H      7.743669     6.859415    11.305212     0.113503
H      6.128968     9.152807    14.089549     0.127587
H      5.229751     9.870672    11.892732     0.139207
H      7.020118     5.058375     7.117758     0.144226
H      8.754077     4.209252     5.621588     0.122493
H      8.945369     8.154310     5.422706     0.110553
H      7.045368     6.765932     9.081026     0.158849
H      5.739804    10.578903     9.721460     0.158847
H      6.684471     9.347113     5.957314     0.151313
H      4.384971    12.186972     8.546419     0.114832
H      6.973760    11.771598     5.583271     0.125144
H      6.842326    -0.394434     5.384390     0.125962
C      0.407852     5.780090     2.280748     0.073609
C     12.499714     5.674825     0.720716    -0.030600
C      0.082474     5.164124     0.151442    -0.090641
C      2.360219     4.674014     1.140374     0.211093
C     -3.529058     2.965757    18.165702    -0.253449
C     -2.244346     2.361496    18.138333     0.230930
C      4.932244     3.543241     1.054618    -0.268067
C      4.210691     3.555608     2.247905     0.214641
C      2.917900     4.127050     2.302643    -0.309885
C      4.129490     2.283549     4.450195     0.076275
C      6.135273     3.035903     3.831657    -0.097804
C      6.224273     2.400857     5.057787    -0.049731
C     -1.977650     2.661484    15.649580     0.091443
C      0.032073     1.983002    15.375891    -0.057627
C     -0.209503     1.930811    16.687777    -0.121448
C     -1.156917     5.130373     6.515641     0.106931
C     -0.259890     3.863552     4.981154    -0.080415
C      0.229992     3.452326     6.212758    -0.086983
C     -1.538786     7.071592    11.642762    -0.113724
C     -2.502963     7.525513    12.474779    -0.040996
C     -2.620088     5.345327    12.595203     0.113342
C     -0.949340     4.696919    10.880080     0.220530
C     -0.784235     5.018528     9.487912    -0.280156
C     -0.328131     4.007845     8.643123     0.220011
C      0.033270     2.718098     9.106571    -0.259212
C     -0.082077     2.481903    10.507862     0.222053
C     -0.558595     3.461554    11.376371    -0.270106
C      1.172050     0.270846    10.454949     0.104142
C     -0.261093     0.514201    12.089789    -0.080458
C      0.298174    -0.723328    12.202914    -0.058944
C      2.117065     9.027252     9.871077     0.574814
C      2.586101     7.630301     9.486087    -0.086001
C      2.765393     6.615981    10.467721     0.024347
C      3.200351     5.311501    10.108275     0.025356
C      8.542273     5.879605     1.556382     0.577956
C      7.404720     6.584663     0.740787    -0.089834
C      6.229723     6.958386     1.373923     0.033712
C      5.178107     7.572003     0.642259     0.032127
C     -1.856681     9.181118     4.280508     0.568021
C     -1.135509    10.367329     4.899047    -0.067518
C      0.185088    10.633084     4.541425     0.016617
C      0.991794    11.534072     5.435479     0.037094
C      0.496847    12.149938     6.513816    -0.094856
C     -0.955177    11.955008     6.807577     0.031612
C     -1.781570    11.215929     5.829592     0.026450
C      1.326225    13.037757     7.455309     0.608457
C      5.662397     6.854993    15.965236     0.073609
C     -6.429465     6.960258    17.525268    -0.030600
C      5.987775     7.470959    18.094542    -0.090641
C      3.710030     7.961069    17.105610     0.211093
C      9.599307     9.669326     0.080282    -0.253449
C      8.314595    10.273587     0.107651     0.230930
C      1.138005     9.091842    17.191366    -0.268067
C      1.859558     9.079475    15.998079     0.214641
C      3.152349     8.508033    15.943341    -0.309885
C      1.940759    10.351534    13.795789     0.076275
C     -0.065024     9.599180    14.414327    -0.097804
C     -0.154024    10.234226    13.188197    -0.049731
C      8.047899     9.973599     2.596404     0.091443
C      6.038176    10.652081     2.870093    -0.057627
C      6.279752    10.704272     1.558207    -0.121448
C      7.227166     7.504710    11.730343     0.106931
C      6.330139     8.771531    13.264830    -0.080415
C      5.840257     9.182757    12.033226    -0.086983
C      7.609035     5.563491     6.603222    -0.113724
C      8.573212     5.109570     5.771205    -0.040996
C      8.690337     7.289756     5.650781     0.113342
C      7.019589     7.938164     7.365904     0.220530
C      6.854484     7.616555     8.758072    -0.280156
C      6.398380     8.627238     9.602861     0.220011
C      6.036979     9.916985     9.139413    -0.259212
C      6.152326    10.153180     7.738122     0.222053
C      6.628844     9.173529     6.869613    -0.270106
C      4.898199    12.364237     7.791035     0.104142
C      6.331342    12.120882     6.156195    -0.080458
C      5.772075    13.358411     6.043070    -0.058944
C      3.953184     3.607831     8.374907     0.574814
C      3.484148     5.004782     8.759897    -0.086001
C      3.304856     6.019102     7.778263     0.024348
C      2.869898     7.323582     8.137709     0.025356
C     -2.472024     6.755478    16.689602     0.577956
C     -1.334471     6.050420    17.505197    -0.089834
C     -0.159474     5.676697    16.872061     0.033712
C      0.892142     5.063080    17.603725     0.032127
C      7.926930     3.453965    13.965476     0.568021
C      7.205758     2.267754    13.346937    -0.067518
C      5.885161     2.001999    13.704559     0.016617
C      5.078455     1.101011    12.810505     0.037094
C      5.573402     0.485145    11.732168    -0.094856
C      7.025426     0.680075    11.438407     0.031612
C      7.851819     1.419154    12.416392     0.026450
C      4.744024    -0.402674    10.790675     0.608457
Br     2.330878     7.024684    12.293779    -0.049756
Br     3.394674     3.936783    11.429649    -0.024462
Br     6.046060     6.661172     3.280628    -0.043469
Br     3.562297     8.140689     1.532845    -0.057016
Br     9.973581    10.880473     6.299426    -0.054260
Br    -1.712119    13.000595     8.234413    -0.047440
Br     1.030792     9.509548     3.278438    -0.029794
Br     2.830209    11.889299     4.939370    -0.060210
Br     3.739371     5.610399     5.952205    -0.049756
Br     2.675575     8.698300     6.816335    -0.024462
Br     0.024189     5.973911    14.965356    -0.043469
Br     2.507952     4.494394    16.713139    -0.057016
Br    -3.903332     1.754610    11.946558    -0.054260
Br     7.782368    -0.365512    10.011571    -0.047440
Br     5.039457     3.125535    14.967546    -0.029794
Br     3.240040     0.745784    13.306614    -0.060210
N     -0.888685     6.031621     2.041726    -0.268523
N      1.033082     5.240186     1.175041     0.017331
N     -1.505333     2.327043    16.890307     0.018085
N     -1.079753     2.462044    14.667947    -0.329326
N      4.793349     2.990597     3.448491     0.016240
N      4.972448     1.899293     5.430005    -0.278650
N     -1.120643     4.967198     5.200105    -0.278016
N     -0.340656     4.235072     7.185268     0.021374
N     -1.620446     5.661758    11.723045     0.011332
N     -3.192023     6.477956    13.082371    -0.282874
N      0.263997     1.167267    11.005978     0.015465
N      1.219495    -0.877521    11.139173    -0.302632
N      6.958934     6.603462    16.204258    -0.268523
N      5.037167     7.394897    17.070943     0.017331
N      7.575582    10.308040     1.355677     0.018085
N      7.150002    10.173039     3.578037    -0.329326
N      1.276900     9.644486    14.797493     0.016240
N      1.097801    10.735790    12.815979    -0.278650
N      7.190892     7.667885    13.045879    -0.278016
N      6.410905     8.400011    11.060716     0.021374
N      7.690695     6.973325     6.522939     0.011332
N      9.262272     6.157127     5.163613    -0.282874
N      5.806252    11.467816     7.240006     0.015465
N      4.850754    13.512604     7.106811    -0.302632
O      9.467906     6.608094     1.968742    -0.550729
O      8.441292     4.619159     1.638489    -0.594661
O     -1.769897     8.097732     4.931889    -0.565359
O     11.170193     9.363584     3.140134    -0.576184
O      3.002979     9.858595    10.230523    -0.558696
O      0.878601     9.282761     9.830936    -0.563209
O      2.393715    -0.190873     7.059371    -0.537582
O      1.642080    12.356370     8.504453    -0.573437
O     -3.397657     6.026989    16.277242    -0.550729
O     -2.371043     8.015924    16.607495    -0.594661
O      7.840146     4.537351    13.314095    -0.565359
O     -5.099944     3.271499    15.105850    -0.576184
O      3.067270     2.776488     8.015461    -0.558696
O      5.191648     3.352322     8.415048    -0.563209
O      3.676534    12.825956    11.186613    -0.537582
O      4.428169     0.278713     9.741531    -0.573437

The following XYZ coordinates are in angstroms. Other properties are in atomic units.
The sperically averaged electron density of each atom fit to a function of the form exp(a - br)
eigen_1, eigen_2 and eigen_3 are the three eigenvalues of traceless quadrupole moment tensor
  atom number  atomic symbol              X              Y              Z     net charge C6 coefficient C8 coefficient C10 coefficient fluctuating dipole atomic polarizability isotropic forcefield polarizability              a              b squared Pearson coefficient          <r^3>          <r^4>         wp_QDO          m_QDO          q_QDO       dipole_x       dipole_y       dipole_z         dipole            Qxy            Qxz            Qyz     Q(x^2-y^2)  Q(3z^2 - R^2)        eigen_1        eigen_2        eigen_3 static polarizability      alpha(xx)      alpha(xy)      alpha(xz)      alpha(yy)      alpha(yz)      alpha(zz) atomic spin moment
            1             Cd      11.050877       6.187552       3.674924       0.877562     181.115456 0.42783269E+04  0.16211296E+06                                24.227331                           20.234933       1.175920       2.059904                    0.997989      79.158874     212.296811       0.450403       0.358890      -1.213760      -0.041054       0.060892      -0.051346       0.089609       0.031637       0.070597       0.032335      -0.268269      -0.228867      -0.157443      -0.025184       0.182627             29.204523      39.664835      -3.177409      -1.359338      17.366898      -0.491492      30.581837          -0.000002
            2             Cd       1.705160      11.695500      10.793959       0.958182     199.567569 0.44715998E+04  0.17098663E+06                                25.817281                           20.655123       0.902339       1.999546                    0.997878      77.239788     206.782159       0.447696       0.357786      -1.217051       0.058519      -0.020297      -0.102720       0.119949       0.047874       0.067125       0.029035       0.155751       0.067908      -0.103689      -0.025782       0.129472             33.665181      19.918752      -4.446847      -2.596768      53.354425      -3.320337      27.722366           0.000002
            3             Cd      -4.980628       6.447531      14.571060       0.877562     181.115451 0.42783268E+04  0.16211295E+06                                24.227331                           20.234932       1.175920       2.059904                    0.997989      79.158874     212.296809       0.450403       0.358890      -1.213760       0.041054      -0.060892       0.051346       0.089609       0.031637       0.070597       0.032335      -0.268269      -0.228867      -0.157443      -0.025184       0.182626             29.204522      39.664834      -3.177408      -1.359338      17.366898      -0.491492      30.581835          -0.000002
            4             Cd       4.365089       0.939583       7.452025       0.958182     199.567571 0.44715999E+04  0.17098664E+06                                25.817280                           20.655123       0.902339       1.999546                    0.997878      77.239789     206.782161       0.447696       0.357786      -1.217051      -0.058519       0.020297       0.102720       0.119949       0.047874       0.067125       0.029034       0.155751       0.067908      -0.103689      -0.025782       0.129472             33.665181      19.918752      -4.446847      -2.596768      53.354425      -3.320337      27.722366           0.000002
            5              H       0.831781       5.947047       3.090870       0.106104       1.130157 0.83026252E+01  0.83395951E+02                                 1.877299                            1.750661      -1.308205       2.264516                    0.992729       3.840709      11.370237       0.440511       1.384268      -0.685753       0.018719       0.014930       0.049354       0.054855      -0.007019       0.004359       0.012349       0.025556       0.035077      -0.025060       0.008584       0.016476              1.933238       1.811686       0.005407       0.353702       1.520653       0.120876       2.467376          -0.000000
            6              H      11.693280       5.767370       0.264567       0.111147       1.174504 0.82870893E+01  0.83438886E+02                                 1.945840                            1.761963      -1.352696       2.239751                    0.992868       3.918737      11.723955       0.433029       1.404827      -0.681282      -0.037837       0.005290      -0.021478       0.043829      -0.003566       0.000839       0.007260       0.015564       0.029899      -0.015613       0.003522       0.012092              2.070428       2.843455      -0.202160       0.539357       1.511387      -0.083570       1.856442          -0.000000
            7              H      -6.418766       3.096984      17.530741       0.144179       1.255321 0.91666739E+01  0.94100081E+02                                 1.998935                            1.831333      -1.391347       2.237973                    0.993769       3.724599      11.038607       0.434884       1.372000      -0.689342       0.003645      -0.013053      -0.044146       0.046179      -0.007837       0.002633       0.010422       0.013625       0.008717      -0.017387       0.006966       0.010420              2.073627       1.729889      -0.078597      -0.134381       1.620080       0.391102       2.870914          -0.000000
            8              H      -3.882834       3.373293      17.408493       0.169841       0.818799 0.56734154E+01  0.52391627E+02                                 1.586939                            1.502316      -1.371804       2.271808                    0.994171       3.504868      10.316974       0.444610       1.491796      -0.665602      -0.014576       0.018409      -0.031144       0.039004      -0.006650      -0.001141      -0.002948       0.009827       0.006937      -0.010215       0.003080       0.007135              1.636967       1.582652      -0.137403       0.125109       1.368380      -0.234759       1.959868          -0.000000
            9              H       5.779909       3.161886       1.027249       0.156951       1.040243 0.78785465E+01  0.77320852E+02                                 1.729981                            1.670743      -1.139807       2.371524                    0.996414       3.360733       9.515327       0.469733       1.328632      -0.699855       0.035813      -0.015204       0.000218       0.038907      -0.013435      -0.000818      -0.004060       0.006110      -0.001985      -0.014441       0.000085       0.014355              1.736945       1.981908      -0.230349      -0.074182       1.499531      -0.057705       1.729395           0.000001
           10              H       2.443478       4.138301       3.101817       0.135271       1.017718 0.75201917E+01  0.74107101E+02                                 1.787351                            1.691940      -1.418966       2.217711                    0.992303       3.837614      11.462160       0.435414       1.427488      -0.676677      -0.015761       0.001656       0.027565       0.031796      -0.002463      -0.001226      -0.004694       0.006863       0.003410      -0.007509       0.003499       0.004010              1.837182       1.843855      -0.131734      -0.353640       1.441375      -0.110713       2.226315          -0.000000
           11              H       3.217918       2.100169       4.442897       0.116554       1.151557 0.84467136E+01  0.83616232E+02                                 1.794162                            1.689523      -0.806957       2.509585                    0.999477       3.327352       9.194444       0.488238       1.267278      -0.714413      -0.055609      -0.015748       0.006022       0.058108       0.010940       0.001081      -0.014045       0.038757      -0.003659      -0.028672       0.005492       0.023180              1.811149       2.344456       0.180381      -0.081804       1.557080      -0.114166       1.531910           0.000001
           12              H       6.834968       3.418164       3.353612       0.141941       1.126443 0.80804005E+01  0.80459005E+02                                 1.860111                            1.717942      -1.393173       2.238486                    0.993492       3.687557      10.800708       0.449106       1.369669      -0.688907       0.042650       0.014144      -0.020416       0.049354       0.002256       0.004604      -0.006563       0.037607       0.007680      -0.022139       0.003308       0.018831              1.921216       2.097721       0.452223      -0.375281       1.759457      -0.350476       1.906471           0.000000
           13              H       7.003117       2.318153       5.561376       0.126509       1.049491 0.73472910E+01  0.70025621E+02                                 1.667372                            1.560032      -0.721165       2.552702                    0.999850       3.152824       8.463224       0.517375       1.242142      -0.720207       0.040085      -0.000807       0.027706       0.048735       0.007119       0.005304      -0.010674       0.031059       0.010491      -0.023771       0.007496       0.016276              1.708243       1.934760      -0.027947       0.438530       1.545155      -0.094141       1.644814           0.000000
           14              H      -2.833712       2.993448      15.501788       0.103708       1.106966 0.77739695E+01  0.77144482E+02                                 1.872277                            1.706161      -1.426578       2.197792                    0.992639       3.981292      11.881607       0.439558       1.404198      -0.680362      -0.044296       0.019705      -0.014260       0.050535      -0.008741      -0.001431      -0.006936       0.015138       0.032463      -0.018599       0.005801       0.012798              1.946757       2.586636      -0.381763       0.230985       1.536554      -0.085937       1.717081          -0.000000
           15              H       0.835897       1.733094      14.981777       0.101657       1.172350 0.82224160E+01  0.82365020E+02                                 1.922155                            1.739667      -1.235660       2.289055                    0.993832       3.864012      11.412263       0.442995       1.380270      -0.686458       0.036870      -0.010829      -0.016278       0.041733      -0.014543       0.003306      -0.005107       0.020315       0.036203      -0.024028       0.006731       0.017296              2.027940       2.452955      -0.327238      -0.641809       1.591834       0.261605       2.039032           0.000001
           16              H       0.394025       1.672199      17.346457       0.131227       1.228676 0.92402150E+01  0.93933769E+02                                 1.900903                            1.789539      -1.021997       2.408274                    0.997554       3.461143       9.823269       0.463591       1.299665      -0.707003       0.039908      -0.011250       0.026723       0.049329      -0.017802       0.000381      -0.007470       0.034941       0.012767      -0.028467       0.005076       0.023391              1.914740       1.958362      -0.154775       0.406595       1.562570      -0.150334       2.223289           0.000001
           17              H      -1.673420       5.775668       6.940772       0.113503       1.109808 0.81206272E+01  0.80121174E+02                                 1.783292                            1.679509      -1.005404       2.412861                    0.997767       3.466356       9.768316       0.476587       1.302585      -0.704914      -0.031325       0.044890       0.017212       0.057382      -0.019636      -0.004162       0.007333      -0.008496       0.014154      -0.022523       0.000727       0.021795              1.803664       1.818889      -0.456880      -0.145367       1.867000       0.196367       1.725102          -0.000001
           18              H      -0.058719       3.482276       4.156435       0.127587       1.190419 0.84268229E+01  0.82877298E+02                                 1.800679                            1.662291      -0.811975       2.508572                    0.999567       3.204603       8.657128       0.506469       1.229649      -0.724098       0.008133      -0.026680      -0.042135       0.050531      -0.021334       0.002474       0.010863      -0.008644       0.032955      -0.029232       0.007721       0.021512              1.856469       1.532788      -0.092988      -0.267613       1.549049       0.266411       2.487569           0.000000
           19              H       0.840498       2.764411       6.353252       0.139207       1.005946 0.69931227E+01  0.66969352E+02                                 1.715638                            1.592801      -1.034517       2.410749                    0.997653       3.422743       9.739756       0.470130       1.360452      -0.692055       0.033815      -0.038440       0.000469       0.051199      -0.022285      -0.003346       0.006591      -0.013711       0.026148      -0.027716       0.004964       0.022752              1.770554       1.858930      -0.506740       0.101788       1.904924      -0.158769       1.547807           0.000000
           20              H      -0.949869       7.576708      11.128226       0.144226       1.072610 0.75976893E+01  0.74556664E+02                                 1.808241                            1.672331      -1.298220       2.282931                    0.994496       3.617654      10.546750       0.452175       1.380367      -0.687013       0.024744       0.033652      -0.023587       0.047970      -0.002296      -0.015402      -0.001292      -0.029073      -0.026476      -0.025039       0.005909       0.019130              1.871211       1.982304       0.461606      -0.433506       1.862449      -0.263238       1.768879          -0.000000
           21              H      -2.683828       8.425831      12.624396       0.122492       1.073880 0.75857496E+01  0.72820257E+02                                 1.689306                            1.582603      -0.715377       2.553257                    0.999812       3.171216       8.521200       0.515319       1.238160      -0.721357      -0.006643       0.047331       0.009013       0.048638      -0.000705      -0.015021       0.000182      -0.025043      -0.026885      -0.023533       0.006489       0.017044              1.720649       1.512061      -0.119214      -0.005470       2.278813       0.178095       1.371074          -0.000001
           22              H      -2.875120       4.480773      12.823278       0.110553       1.008349 0.72618336E+01  0.71011374E+02                                 1.775668                            1.663502      -1.395860       2.220530                    0.992688       3.920258      11.703162       0.438322       1.428997      -0.675803      -0.017732      -0.045679       0.022989       0.054124      -0.000526      -0.016962      -0.007773      -0.012234       0.000465      -0.021364       0.004085       0.017279              1.813493       1.650138       0.287415      -0.155795       2.233908      -0.269747       1.556432          -0.000000
           23              H      -0.975119       5.869151       9.164958       0.158849       0.927793 0.68384333E+01  0.64926749E+02                                 1.616661                            1.568339      -0.955708       2.459142                    0.998632       3.251247       9.121748       0.478283       1.348822      -0.695636      -0.002709       0.037688      -0.012096       0.039674      -0.005209      -0.001825      -0.006302      -0.017687       0.002136      -0.011687      -0.000962       0.012650              1.625996       1.339959      -0.125200       0.026819       1.893218      -0.161938       1.644812          -0.000001
           24              H       0.330445       2.056180       8.524524       0.158847       0.908396 0.65839905E+01  0.62819536E+02                                 1.671796                            1.597037      -1.361071       2.269862                    0.993335       3.565316      10.510619       0.441904       1.452687      -0.673088       0.017367      -0.025387      -0.023581       0.038758      -0.009160      -0.003839       0.001902      -0.009790       0.017940      -0.013657       0.003203       0.010454              1.709332       1.443452      -0.228802      -0.136240       1.901979       0.179042       1.782564           0.000000
           25              H      -0.614222       3.287970      12.288670       0.151313       1.000659 0.72978246E+01  0.71869465E+02                                 1.808901                            1.696349      -1.614379       2.128177                    0.992233       3.969964      12.122228       0.420617       1.478660      -0.666160       0.005821      -0.004406       0.027851       0.028792      -0.009321       0.010099       0.004794      -0.007501      -0.021103      -0.017883       0.004127       0.013756              1.874763       1.447556      -0.083493      -0.130443       1.684291      -0.154773       2.492442           0.000000
           26              H       1.685278       0.448111       9.699565       0.114832       0.935771 0.65971255E+01  0.63059745E+02                                 1.700362                            1.594116      -1.359083       2.242801                    0.993481       3.828087      11.344570       0.443601       1.444496      -0.673148       0.034593       0.006931      -0.043787       0.056232      -0.004322      -0.013412      -0.009164      -0.011785       0.007634      -0.019845       0.004752       0.015093              1.747351       1.722089      -0.015585      -0.421973       1.551452      -0.077925       1.968511           0.000001
           27              H      -0.903511       0.863485      12.662713       0.125144       1.239517 0.88372521E+01  0.90043597E+02                                 1.981150                            1.792769      -1.414780       2.208009                    0.993532       3.899845      11.578401       0.440766       1.363838      -0.689210      -0.026636       0.006061       0.031638       0.041799      -0.000461      -0.011353      -0.021401      -0.008249       0.012550      -0.022708      -0.003829       0.026536              2.086228       2.141296      -0.423510      -0.586578       1.932640       0.381707       2.184746           0.000001
           28              H      -0.772077      13.029517      12.861594       0.125962       1.176801 0.81799022E+01  0.80582378E+02                                 1.839279                            1.673774      -0.920101       2.453568                    0.998817       3.374559       9.398892       0.484103       1.284330      -0.709781      -0.012623      -0.025792       0.037366       0.047126      -0.006102      -0.019448      -0.003947      -0.002109       0.020889      -0.021783       0.000279       0.021504              1.936866       1.449348       0.043808      -0.111543       2.424547      -0.649976       1.936702           0.000001
           29              H       5.238468       6.688036      15.155114       0.106104       1.130157 0.83026252E+01  0.83395951E+02                                 1.877299                            1.750661      -1.308205       2.264516                    0.992729       3.840709      11.370237       0.440511       1.384268      -0.685753      -0.018719      -0.014930      -0.049354       0.054855      -0.007019       0.004359       0.012349       0.025556       0.035077      -0.025060       0.008584       0.016476              1.933238       1.811686       0.005407       0.353702       1.520653       0.120876       2.467376          -0.000000
           30              H      -5.623031       6.867713      17.981417       0.111147       1.174504 0.82870890E+01  0.83438887E+02                                 1.945841                            1.761963      -1.352696       2.239750                    0.992868       3.918737      11.723957       0.433029       1.404827      -0.681281       0.037837      -0.005290       0.021478       0.043829      -0.003566       0.000839       0.007260       0.015564       0.029899      -0.015613       0.003522       0.012092              2.070429       2.843456      -0.202160       0.539357       1.511387      -0.083570       1.856442          -0.000000
           31              H      12.489015       9.538099       0.715243       0.144179       1.255321 0.91666754E+01  0.94100100E+02                                 1.998935                            1.831333      -1.391347       2.237973                    0.993769       3.724599      11.038607       0.434884       1.372000      -0.689342      -0.003645       0.013053       0.044146       0.046179      -0.007837       0.002633       0.010421       0.013625       0.008717      -0.017387       0.006966       0.010420              2.073628       1.729889      -0.078597      -0.134381       1.620080       0.391102       2.870914          -0.000000
           32              H       9.953083       9.261790       0.837491       0.169841       0.818799 0.56734097E+01  0.52391566E+02                                 1.586938                            1.502316      -1.371804       2.271808                    0.994171       3.504867      10.316973       0.444610       1.491797      -0.665602       0.014576      -0.018409       0.031144       0.039004      -0.006650      -0.001141      -0.002948       0.009827       0.006937      -0.010215       0.003080       0.007135              1.636966       1.582652      -0.137403       0.125109       1.368379      -0.234759       1.959868          -0.000000
           33              H       0.290340       9.473197      17.218735       0.156951       1.040243 0.78785507E+01  0.77320901E+02                                 1.729981                            1.670743      -1.139808       2.371524                    0.996414       3.360734       9.515329       0.469733       1.328631      -0.699855      -0.035813       0.015204      -0.000218       0.038907      -0.013435      -0.000818      -0.004060       0.006110      -0.001985      -0.014441       0.000085       0.014355              1.736945       1.981909      -0.230349      -0.074182       1.499531      -0.057705       1.729395           0.000001
           34              H       3.626771       8.496782      15.144167       0.135271       1.017718 0.75201925E+01  0.74107109E+02                                 1.787351                            1.691940      -1.418966       2.217711                    0.992303       3.837614      11.462159       0.435414       1.427488      -0.676677       0.015761      -0.001656      -0.027565       0.031796      -0.002463      -0.001226      -0.004694       0.006863       0.003410      -0.007509       0.003499       0.004010              1.837182       1.843855      -0.131734      -0.353640       1.441375      -0.110713       2.226315          -0.000000
           35              H       2.852331      10.534914      13.803087       0.116554       1.151557 0.84467136E+01  0.83616228E+02                                 1.794162                            1.689523      -0.806956       2.509585                    0.999477       3.327352       9.194443       0.488238       1.267278      -0.714413       0.055609       0.015748      -0.006022       0.058108       0.010940       0.001081      -0.014045       0.038757      -0.003659      -0.028672       0.005492       0.023180              1.811148       2.344456       0.180381      -0.081804       1.557079      -0.114166       1.531910           0.000001
           36              H      -0.764719       9.216919      14.892372       0.141941       1.126443 0.80804049E+01  0.80459059E+02                                 1.860111                            1.717943      -1.393173       2.238486                    0.993492       3.687558      10.800711       0.449106       1.369668      -0.688907      -0.042650      -0.014144       0.020416       0.049354       0.002256       0.004604      -0.006563       0.037607       0.007680      -0.022139       0.003308       0.018831              1.921217       2.097722       0.452223      -0.375281       1.759457      -0.350476       1.906471           0.000000
           37              H      -0.932868      10.316930      12.684608       0.126510       1.049491 0.73472872E+01  0.70025576E+02                                 1.667371                            1.560032      -0.721165       2.552702                    0.999850       3.152823       8.463221       0.517375       1.242141      -0.720207      -0.040085       0.000807      -0.027706       0.048735       0.007119       0.005304      -0.010674       0.031059       0.010491      -0.023771       0.007496       0.016276              1.708242       1.934759      -0.027947       0.438530       1.545154      -0.094141       1.644813           0.000000
           38              H       8.903961       9.641635       2.744196       0.103708       1.106966 0.77739686E+01  0.77144472E+02                                 1.872277                            1.706161      -1.426578       2.197792                    0.992639       3.981292      11.881608       0.439557       1.404198      -0.680362       0.044296      -0.019705       0.014260       0.050535      -0.008741      -0.001431      -0.006936       0.015138       0.032463      -0.018599       0.005801       0.012798              1.946757       2.586636      -0.381763       0.230985       1.536554      -0.085937       1.717081          -0.000000
           39              H       5.234352      10.901989       3.264207       0.101657       1.172351 0.82224166E+01  0.82365029E+02                                 1.922156                            1.739667      -1.235660       2.289055                    0.993832       3.864012      11.412264       0.442995       1.380270      -0.686458      -0.036870       0.010829       0.016278       0.041733      -0.014543       0.003306      -0.005107       0.020315       0.036203      -0.024028       0.006731       0.017296              2.027941       2.452956      -0.327238      -0.641809       1.591834       0.261605       2.039032           0.000001
           40              H       5.676224      10.962884       0.899527       0.131227       1.228675 0.92402110E+01  0.93933721E+02                                 1.900903                            1.789539      -1.021997       2.408275                    0.997554       3.461142       9.823267       0.463591       1.299666      -0.707003      -0.039908       0.011250      -0.026723       0.049329      -0.017802       0.000381      -0.007470       0.034941       0.012767      -0.028467       0.005076       0.023391              1.914740       1.958362      -0.154775       0.406595       1.562570      -0.150334       2.223289           0.000001
           41              H       7.743669       6.859415      11.305212       0.113503       1.109809 0.81206282E+01  0.80121189E+02                                 1.783292                            1.679509      -1.005404       2.412861                    0.997767       3.466356       9.768317       0.476587       1.302586      -0.704914       0.031325      -0.044890      -0.017212       0.057382      -0.019636      -0.004162       0.007333      -0.008496       0.014154      -0.022523       0.000727       0.021795              1.803664       1.818890      -0.456880      -0.145367       1.867000       0.196367       1.725102          -0.000001
           42              H       6.128968       9.152807      14.089549       0.127587       1.190420 0.84268294E+01  0.82877389E+02                                 1.800681                            1.662292      -0.811975       2.508572                    0.999567       3.204603       8.657133       0.506468       1.229651      -0.724097      -0.008133       0.026680       0.042135       0.050531      -0.021334       0.002474       0.010863      -0.008644       0.032955      -0.029232       0.007721       0.021512              1.856471       1.532790      -0.092988      -0.267613       1.549050       0.266411       2.487572           0.000000
           43              H       5.229751       9.870672      11.892732       0.139207       1.005946 0.69931214E+01  0.66969337E+02                                 1.715638                            1.592801      -1.034517       2.410749                    0.997653       3.422743       9.739756       0.470130       1.360452      -0.692055      -0.033815       0.038440      -0.000469       0.051199      -0.022285      -0.003346       0.006591      -0.013711       0.026148      -0.027716       0.004964       0.022752              1.770553       1.858930      -0.506740       0.101788       1.904924      -0.158769       1.547807           0.000000
           44              H       7.020118       5.058375       7.117758       0.144226       1.072610 0.75976893E+01  0.74556664E+02                                 1.808241                            1.672331      -1.298220       2.282932                    0.994496       3.617654      10.546750       0.452175       1.380367      -0.687013      -0.024744      -0.033652       0.023587       0.047970      -0.002296      -0.015402      -0.001292      -0.029073      -0.026476      -0.025039       0.005909       0.019130              1.871211       1.982304       0.461606      -0.433506       1.862449      -0.263238       1.768879          -0.000000
           45              H       8.754077       4.209252       5.621588       0.122493       1.073880 0.75857480E+01  0.72820233E+02                                 1.689305                            1.582602      -0.715377       2.553257                    0.999812       3.171216       8.521198       0.515319       1.238159      -0.721357       0.006643      -0.047331      -0.009013       0.048638      -0.000705      -0.015021       0.000182      -0.025043      -0.026885      -0.023533       0.006489       0.017044              1.720648       1.512061      -0.119214      -0.005470       2.278811       0.178095       1.371073          -0.000001
           46              H       8.945369       8.154310       5.422706       0.110553       1.008349 0.72618336E+01  0.71011374E+02                                 1.775668                            1.663502      -1.395860       2.220530                    0.992688       3.920258      11.703162       0.438322       1.428997      -0.675803       0.017732       0.045679      -0.022989       0.054124      -0.000526      -0.016962      -0.007773      -0.012234       0.000465      -0.021364       0.004085       0.017279              1.813493       1.650138       0.287415      -0.155795       2.233908      -0.269747       1.556432          -0.000000
           47              H       7.045368       6.765932       9.081026       0.158849       0.927794 0.68384337E+01  0.64926751E+02                                 1.616661                            1.568339      -0.955708       2.459142                    0.998632       3.251247       9.121747       0.478283       1.348821      -0.695636       0.002709      -0.037688       0.012096       0.039674      -0.005209      -0.001825      -0.006302      -0.017687       0.002137      -0.011687      -0.000962       0.012650              1.625996       1.339959      -0.125200       0.026819       1.893217      -0.161938       1.644812          -0.000001
           48              H       5.739804      10.578903       9.721460       0.158847       0.908396 0.65839905E+01  0.62819536E+02                                 1.671796                            1.597037      -1.361071       2.269862                    0.993335       3.565316      10.510619       0.441904       1.452687      -0.673088      -0.017367       0.025387       0.023581       0.038758      -0.009160      -0.003839       0.001902      -0.009790       0.017940      -0.013657       0.003203       0.010454              1.709332       1.443452      -0.228802      -0.136240       1.901979       0.179042       1.782564           0.000000
           49              H       6.684471       9.347113       5.957314       0.151313       1.000659 0.72978246E+01  0.71869465E+02                                 1.808901                            1.696349      -1.614379       2.128177                    0.992233       3.969964      12.122228       0.420617       1.478660      -0.666160      -0.005821       0.004406      -0.027851       0.028792      -0.009321       0.010099       0.004794      -0.007501      -0.021103      -0.017883       0.004127       0.013756              1.874763       1.447556      -0.083493      -0.130443       1.684291      -0.154773       2.492442           0.000000
           50              H       4.384971      12.186972       8.546419       0.114832       0.935771 0.65971255E+01  0.63059745E+02                                 1.700362                            1.594116      -1.359083       2.242801                    0.993481       3.828087      11.344570       0.443601       1.444496      -0.673148      -0.034593      -0.006931       0.043787       0.056232      -0.004322      -0.013412      -0.009164      -0.011785       0.007634      -0.019845       0.004752       0.015093              1.747351       1.722089      -0.015585      -0.421973       1.551452      -0.077925       1.968511           0.000001
           51              H       6.973760      11.771598       5.583271       0.125144       1.239518 0.88372574E+01  0.90043660E+02                                 1.981150                            1.792769      -1.414780       2.208009                    0.993532       3.899846      11.578403       0.440766       1.363837      -0.689210       0.026636      -0.006061      -0.031638       0.041799      -0.000461      -0.011353      -0.021401      -0.008249       0.012550      -0.022708      -0.003829       0.026536              2.086228       2.141296      -0.423510      -0.586579       1.932640       0.381708       2.184747           0.000001
           52              H       6.842326      -0.394434       5.384390       0.125962       1.176800 0.81799022E+01  0.80582378E+02                                 1.839279                            1.673774      -0.920101       2.453568                    0.998817       3.374559       9.398892       0.484103       1.284330      -0.709781       0.012623       0.025792      -0.037366       0.047126      -0.006102      -0.019448      -0.003947      -0.002109       0.020889      -0.021783       0.000279       0.021504              1.936866       1.449348       0.043808      -0.111543       2.424547      -0.649976       1.936702           0.000001
           53              C       0.407852       5.780090       2.280748       0.073609      29.356331 0.36943952E+03  0.84090141E+04                                 8.531937                            6.581944       0.093983       2.036068                    0.998474      27.407492      79.670235       0.611939       0.439740      -1.041078      -0.022956       0.005044      -0.044127       0.049996      -0.002358       0.009445       0.005962      -0.023110       0.073697      -0.026087      -0.001310       0.027397              9.946175      12.862697      -2.108807       0.022898       5.448220       1.514050      11.527608          -0.000000
           54              C      12.499714       5.674825       0.720716      -0.030600      32.778173 0.42517709E+03  0.10044745E+05                                 9.212196                            7.061273      -0.130915       1.936730                    0.998638      29.639290      88.379809       0.589535       0.439772      -1.038879      -0.005253       0.037462       0.066932       0.076882      -0.005891       0.014187       0.007479       0.037631       0.061024      -0.031778       0.001786       0.029992             10.820423      15.872722      -2.568886       1.589374       5.628243       0.729971      10.960303          -0.000001
           55              C       0.082474       5.164124       0.151442      -0.090641      32.082211 0.41886577E+03  0.98020147E+04                                 8.922575                            6.903179       0.161405       2.039464                    0.998195      29.025734      84.532207       0.613495       0.426633      -1.052841       0.063267       0.004986       0.018557       0.066120      -0.016966       0.025857       0.005891       0.059883       0.056302      -0.046426       0.000076       0.046350             10.292047      12.602696      -2.176343       0.270753       5.629915       1.820839      12.643530          -0.000000
           56              C       2.360219       4.674014       1.140374       0.211093      39.155446 0.40457059E+03  0.93525544E+04                                10.268530                            6.897146      -0.183681       1.953906                    0.999405      26.229249      75.051690       0.600889       0.440936      -1.047893      -0.033904       0.017404       0.001275       0.038131      -0.029446       0.004111      -0.002133       0.076448       0.031600      -0.053525       0.009907       0.043618             13.344521      19.668516      -5.045704      -1.107545       7.414284      -1.782802      12.950763          -0.000000
           57              C      -3.529058       2.965757      18.165702      -0.253449      40.326144 0.53583686E+03  0.13318520E+05                                10.394805                            7.862835      -0.345951       1.866328                    0.996984      31.581968      94.395598       0.569542       0.432670      -1.050495      -0.002223       0.007336      -0.010432       0.012946       0.020776       0.025451      -0.001488      -0.026045       0.000639      -0.038854       0.008517       0.030337             12.526622      16.174421      -2.880693      -4.533843       6.776799      -0.704552      14.628646           0.000000
           58              C      -2.244346       2.361496      18.138333       0.230930      36.473848 0.39094028E+03  0.89480562E+04                                 9.841084                            6.790042      -0.045033       2.011460                    0.999612      25.515907      72.323225       0.605093       0.442248      -1.048555       0.024013       0.005261      -0.025809       0.035643      -0.017643      -0.008530      -0.008834       0.045391       0.050121      -0.039326       0.014506       0.024820             12.927632      12.428197      -1.917988      -4.763282       6.374615      -1.534769      19.980084           0.000000
           59              C       4.932244       3.543241       1.054618      -0.268067      38.928407 0.49862678E+03  0.12179350E+05                                10.085699                            7.521313      -0.265633       1.885450                    0.997744      31.568459      93.704495       0.589406       0.425445      -1.054345       0.015010       0.012152      -0.003323       0.019596      -0.008437       0.003688       0.014514      -0.003986      -0.129773      -0.046704       0.015175       0.031529             12.411017       9.385115      -1.089541      -1.740096       6.941069      -3.643905      20.906867           0.000002
           60              C       4.210691       3.555608       2.247905       0.214641      39.077802 0.40218497E+03  0.92855100E+04                                10.282416                            6.885154      -0.195014       1.951276                    0.999474      26.180773      74.913541       0.600196       0.442011      -1.047048       0.018484      -0.009793       0.033237       0.039272      -0.020267       0.008923      -0.034688       0.051869       0.056473      -0.055252       0.009121       0.046131             13.524761      11.739757      -3.275570       1.825097       8.288217      -5.429383      20.546308           0.000000
           61              C       2.917900       4.127050       2.302643      -0.309885      42.278879 0.55689555E+03  0.13999976E+05                                10.624063                            7.944885      -0.273877       1.861457                    0.998283      33.253112     100.517799       0.573218       0.425043      -1.053368       0.002405       0.005911       0.003686       0.007370       0.017505      -0.031181       0.010573      -0.015737       0.036266      -0.043838       0.010934       0.032904             12.568078      15.222709      -4.692015       2.308794       8.156454      -3.436682      14.325071           0.000000
           62              C       4.129490       2.283549       4.450195       0.076275      27.568145 0.35150963E+03  0.78681283E+04                                 8.049627                            6.332704       0.338759       2.112006                    0.999732      26.879648      76.404928       0.639587       0.427831      -1.052762       0.042928       0.007818       0.004750       0.043892       0.021393      -0.013658      -0.005469       0.052381      -0.052967      -0.025065      -0.020974       0.046039              9.280863       9.150890       0.764634       0.173878       7.526294      -4.310680      11.165404           0.000001
           63              C       6.135273       3.035903       3.831657      -0.097804      32.998184 0.44519298E+03  0.10579046E+05                                 9.110816                            7.145087      -0.031449       1.964402                    0.998585      29.779550      87.420765       0.599391       0.430029      -1.050661      -0.051092       0.001002      -0.034619       0.061724       0.017637       0.012365      -0.008035       0.128933       0.012602      -0.070193       0.003436       0.066757             10.340169      10.599068       1.734741       0.202324       8.250737      -4.477601      12.170702           0.000001
           64              C       6.224273       2.400857       5.057787      -0.049731      30.526811 0.41370868E+03  0.96354677E+04                                 8.562443                            6.836752       0.191436       2.039004                    0.999499      28.873291      83.437491       0.620714       0.423678      -1.056415      -0.055192      -0.019594       0.048817       0.076244       0.021457       0.013133      -0.018103       0.078068      -0.001789      -0.052666       0.006226       0.046439              9.647991       9.777028       0.704165       1.700421       8.198316      -3.805912      10.968630           0.000001
           65              C      -1.977650       2.661484      15.649580       0.091443      28.418844 0.35934362E+03  0.81351064E+04                                 8.398787                            6.523570      -0.169924       1.956574                    0.997024      27.252371      79.398533       0.609201       0.444112      -1.036930       0.043798      -0.012080       0.018425       0.049027      -0.004605       0.024699      -0.011781      -0.010395      -0.093014      -0.043752       0.012801       0.030951              9.657471      11.030528      -2.090402      -0.705066       5.212980      -0.339435      12.728904          -0.000000
           66              C       0.032073       1.983002      15.375891      -0.057627      32.497451 0.42992465E+03  0.10191016E+05                                 9.129619                            7.081125      -0.156248       1.918141                    0.998950      30.253522      90.533074       0.590796       0.437364      -1.039706      -0.034089       0.031798      -0.051615       0.069550      -0.014155       0.002611       0.007193       0.056418       0.003921      -0.033859       0.002924       0.030935             10.534393      11.766979      -2.242181      -3.908482       5.715921       1.284781      14.120280           0.000001
           67              C      -0.209503       1.930811      16.687777      -0.121448      30.269566 0.40959744E+03  0.95474723E+04                                 8.550935                            6.812515       0.108482       2.009916                    0.998944      29.590285      86.474024       0.618423       0.424902      -1.052166      -0.047481       0.034333       0.028537       0.065174      -0.033020       0.007734      -0.009486       0.118614      -0.023953      -0.064821      -0.008258       0.073079              9.600297      10.121559      -1.478131      -1.426378       5.136553       0.143183      13.542780           0.000002
           68              C      -1.156917       5.130373       6.515641       0.106931      25.891950 0.32513003E+03  0.71274166E+04                                 7.676308                            6.063862       0.372779       2.138299                    0.999769      25.829686      72.337423       0.658807       0.424104      -1.056499       0.038742      -0.018697      -0.027785       0.051211      -0.007754      -0.011026       0.002402      -0.032352      -0.098979      -0.036312       0.001524       0.034788              8.672562       7.120471      -3.237928       1.204308       7.577401      -1.191170      11.319813          -0.000001
           69              C      -0.259890       3.863552       4.981154      -0.080415      31.489298 0.41995906E+03  0.97960581E+04                                 8.616494                            6.794815       0.206280       2.026697                    0.999811      29.461972      84.589802       0.636916       0.412268      -1.066009      -0.047221       0.053487      -0.013059       0.072535      -0.060244       0.000988       0.034625      -0.035061       0.051072      -0.076546       0.007300       0.069246              9.626920       7.098373      -2.503314      -0.018032       7.270782      -0.010313      14.511606          -0.000000
           70              C       0.229992       3.452326       6.212758      -0.086983      32.105223 0.42848487E+03  0.10064575E+05                                 8.900287                            6.994860       0.179390       2.037928                    0.999418      29.074926      84.295611       0.608965       0.428207      -1.053923      -0.010697       0.029427       0.056688       0.064760      -0.056073      -0.012804       0.024386      -0.034874       0.046360      -0.066675       0.000907       0.065769              9.997709       8.401922      -3.659104       1.034667       8.544059      -1.152129      13.047145           0.000000
           71              C      -1.538786       7.071592      11.642762      -0.113724      32.047770 0.44548565E+03  0.10585082E+05                                 8.910576                            7.142704       0.017095       1.981062                    0.998299      29.781093      87.349815       0.600237       0.429460      -1.051273       0.018355      -0.058580      -0.006893       0.061774       0.009710      -0.034931      -0.002954      -0.129860      -0.083327      -0.076471      -0.003380       0.079851              9.835535       9.958650       1.211530      -3.989451      11.351277       0.019749       8.196678          -0.000001
           72              C      -2.502963       7.525513      12.474779      -0.040996      28.882425 0.39963110E+03  0.92428953E+04                                 8.236428                            6.718425       0.119607       2.012926                    0.999732      28.916076      83.728296       0.625245       0.423552      -1.054721      -0.035412      -0.035345       0.053454       0.073216       0.010979      -0.021934       0.000449      -0.076598      -0.059018      -0.047253      -0.002531       0.049785              8.917387       8.724700      -0.199061      -2.724452      11.211507       0.655989       6.815954          -0.000002
           73              C      -2.620088       5.345327      12.595203       0.113342      27.349574 0.36541270E+03  0.83184679E+04                                 8.260641                            6.642369      -0.100374       1.981584                    0.997754      27.202232      79.824564       0.594227       0.452787      -1.030531       0.007319       0.039425       0.003651       0.040264       0.010084       0.001094      -0.022662       0.004986       0.042697      -0.027112      -0.001386       0.028498              9.200598       9.288518       0.159935      -3.945438      10.194786      -0.078674       8.118489          -0.000001
           74              C      -0.949340       4.696919      10.880080       0.220530      37.222525 0.40501885E+03  0.93869438E+04                                10.061003                            6.989296      -0.098861       1.991206                    0.999630      26.071647      75.256258       0.584298       0.452296      -1.038873      -0.007915       0.030451       0.023002       0.038974      -0.012723      -0.023992       0.008735      -0.057962       0.038228      -0.046340       0.010326       0.036014             12.551817       8.413461      -4.737758      -3.911411      14.425948       2.586452      14.816041          -0.000001
           75              C      -0.784235       5.018528       9.487912      -0.280156      37.089429 0.51645969E+03  0.12684058E+05                                 9.661480                            7.599190       0.022496       1.971923                    0.998764      31.505935      92.763256       0.594778       0.419304      -1.061703       0.014699       0.019411       0.003255       0.024565       0.001043       0.015479      -0.021932      -0.008002      -0.092505      -0.043129       0.014102       0.029027             11.040099       6.331012      -1.621559      -2.668363      10.056641       1.189094      16.732644          -0.000001
           76              C      -0.328131       4.007845       8.643123       0.220011      35.506857 0.39797783E+03  0.91461599E+04                                 9.631667                            6.833640      -0.054274       2.003443                    0.999614      25.739678      73.009176       0.605689       0.440024      -1.050301       0.016377       0.007870      -0.034255       0.038776      -0.018186      -0.012710      -0.007112      -0.029124       0.121539      -0.045997       0.003022       0.042976             12.014067       5.953976      -2.137937      -0.261731      11.180123      -2.047394      18.908103          -0.000000
           77              C       0.033270       2.718098       9.106571      -0.259212      39.646015 0.54468414E+03  0.13611326E+05                                10.288819                            7.929969      -0.306785       1.870104                    0.997936      32.095326      96.589761       0.566136       0.432942      -1.048990       0.029711       0.003289      -0.007032       0.030708      -0.000638      -0.001741       0.021082       0.028882      -0.041118      -0.031965       0.010414       0.021550             12.144445       6.637742      -2.585353      -0.092582      14.530364      -4.390908      15.265228           0.000000
           78              C      -0.082077       2.481903      10.507862       0.222053      38.279967 0.40336324E+03  0.93452216E+04                                10.266354                            6.974395      -0.132856       1.980327                    0.999536      26.100783      75.490786       0.584608       0.452218      -1.038226       0.016483      -0.032373       0.023835       0.043448      -0.020106      -0.018973      -0.021357      -0.054181       0.037300      -0.050146       0.011500       0.038646             13.354969       7.276843      -4.873142      -0.676973      20.056324      -2.394873      12.731740           0.000000
           79              C      -0.558595       3.461554      11.376371      -0.270106      40.388507 0.52198188E+03  0.12938388E+05                                10.404848                            7.749887      -0.320582       1.863527                    0.996541      32.092513      96.982295       0.572684       0.431486      -1.047239       0.008673      -0.006503       0.004306       0.011664       0.019260       0.013435      -0.007104       0.039695       0.010060      -0.033205       0.003285       0.029920             12.461910       7.891741      -4.879861      -1.769344      17.455630       1.127165      12.038360           0.000000
           80              C       1.172050       0.270846      10.454949       0.104142      30.230039 0.38677590E+03  0.89595325E+04                                 8.946065                            6.911796      -0.354777       1.892534                    0.997264      28.076823      83.989951       0.570856       0.463184      -1.021407      -0.020412      -0.006410       0.039834       0.045216       0.004814      -0.019116       0.000452       0.041506       0.004736      -0.022530      -0.009728       0.032257             10.684748       8.923656      -3.483717      -2.671331      13.908775      -0.922740       9.221815           0.000002
           81              C      -0.261093       0.514201      12.089789      -0.080458      33.220223 0.41427632E+03  0.96983922E+04                                 9.230997                            6.922163       0.015229       1.992493                    0.998125      29.175511      85.862179       0.603214       0.433735      -1.045213       0.025884       0.041506      -0.036996       0.061331       0.007830      -0.030255      -0.023601      -0.022664       0.118159      -0.042266      -0.017412       0.059678             10.877779       9.231613      -3.738545      -3.295068      13.512036      -0.603303       9.889689           0.000001
           82              C       0.298174      -0.723328      12.202914      -0.058944      32.814725 0.42015712E+03  0.98595722E+04                                 9.077815                            6.931317       0.088675       2.001650                    0.999576      29.495021      86.584042       0.608708       0.428796      -1.049402       0.049621      -0.028404      -0.033735       0.066386      -0.007923      -0.050509      -0.005086      -0.003876       0.087019      -0.051386      -0.010282       0.061668             10.656477       7.454473      -2.469423      -1.711817      15.336066      -3.285214       9.178891           0.000002
           83              C       2.117065       9.027252       9.871077       0.574814      24.433990 0.29045242E+03  0.63040930E+04                                 7.992085                            6.185161      -0.566321       1.845071                    0.998364      24.652533      72.913157       0.571347       0.493922      -0.998631       0.000765       0.036861      -0.001928       0.036919       0.000939      -0.010195      -0.042586      -0.034004       0.224470      -0.055482      -0.036272       0.091754              9.317480       8.873021      -0.763263      -0.169861      13.668577       2.300196       5.410841           0.000001
           84              C       2.586101       7.630301       9.486087      -0.086001      41.978586 0.54805670E+03  0.13706678E+05                                10.722705                            7.965461      -0.395786       1.855234                    0.998185      30.593168      91.885434       0.564120       0.434138      -1.049038       0.000733      -0.015738      -0.006224       0.016940       0.023805       0.016268       0.004490       0.081706      -0.115557      -0.041164      -0.028022       0.069186             12.872675       6.646444      -3.055151      -1.610888      19.132187       1.386951      12.839393           0.000000
           85              C       2.765393       6.615981      10.467721       0.024347      39.282839 0.56596183E+03  0.14251063E+05                                10.278645                            8.150759      -0.169921       1.919534                    0.998644      30.351044      91.099998       0.552593       0.440190      -1.046706      -0.013184       0.025393       0.044683       0.053058       0.000347      -0.015274       0.015651       0.024567       0.165473      -0.042678      -0.017968       0.060645             11.755714       6.489247      -2.159742      -1.319880      16.241527      -0.224741      12.536367          -0.000000
           86              C       3.200351       5.311501      10.108275       0.025356      38.571782 0.55727373E+03  0.13980821E+05                                10.146508                            8.085979      -0.198247       1.911796                    0.998506      30.277247      90.768739       0.554899       0.439975      -1.046633       0.014919      -0.043767       0.021272       0.050898       0.001456       0.011863      -0.039579      -0.006422       0.012826      -0.039504      -0.003975       0.043479             11.470477       6.397089      -2.264058      -1.536866      14.923535       1.289322      13.090808          -0.000001
           87              C       8.542273       5.879605       1.556382       0.577956      24.757699 0.29327510E+03  0.63772315E+04                                 8.018364                            6.218839      -0.484167       1.870634                    0.998298      24.668254      72.895606       0.569606       0.494510      -0.998887       0.031458      -0.006345       0.013283       0.034732      -0.018011      -0.058651       0.013773       0.053328       0.165358      -0.060007      -0.035135       0.095142              9.126440      11.448422       0.982827       3.842983       8.530119      -0.558802       7.400780           0.000000
           88              C       7.404720       6.584663       0.740787      -0.089834      39.289936 0.53323431E+03  0.13279249E+05                                10.416440                            7.991323      -0.444042       1.841238                    0.997557      30.775755      93.021203       0.547646       0.449108      -1.037492      -0.008280       0.002545      -0.012891       0.015531       0.038154       0.012511       0.021918      -0.073310      -0.119244      -0.045723      -0.032395       0.078117             12.340173      14.906240      -3.040853       2.055170       6.912811      -2.235916      15.201468          -0.000000
           89              C       6.229723       6.958386       1.373923       0.033712      35.600351 0.53847506E+03  0.13436975E+05                                 9.795940                            8.086381      -0.314771       1.879501                    0.997294      30.285592      91.507562       0.539009       0.455380      -1.034333       0.013140      -0.010070       0.058007       0.060323       0.008376      -0.009371      -0.003954      -0.023619       0.170463      -0.043493      -0.014527       0.058021             11.050039      13.395738      -2.307912       0.193171       6.638835      -1.443610      13.115543          -0.000000
           90              C       5.178107       7.572003       0.642259       0.032127      37.059127 0.55105038E+03  0.13824228E+05                                10.059368                            8.187577      -0.327468       1.873363                    0.997486      30.440028      92.085891       0.535187       0.456195      -1.034329      -0.047348       0.026239       0.009614       0.054979      -0.018587      -0.039665       0.015394       0.056297      -0.031435      -0.035971      -0.027401       0.063373             11.455775      12.618889      -2.146293       0.819939       6.723240      -1.733942      15.025197          -0.000000
           91              C      -1.856681       9.181118       4.280508       0.568021      26.695586 0.29395206E+03  0.63918800E+04                                 8.432206                            6.202819      -0.396746       1.898797                    0.999093      24.622802      72.621337       0.573880       0.490832      -1.001341      -0.012088      -0.033218      -0.002445       0.035434      -0.016012      -0.048309       0.023615       0.094664      -0.065673      -0.057353      -0.028600       0.085953             10.090815       8.398743       2.956877       3.700603      11.407512       1.195146      10.466191           0.000000
           92              C      -1.135509      10.367329       4.899047      -0.067518      44.680072 0.52148216E+03  0.12894794E+05                                11.222653                            7.781894      -0.491842       1.828930                    0.997681      30.269754      90.715864       0.568812       0.435474      -1.047111       0.000968       0.012211       0.016205       0.020313      -0.030013       0.041207      -0.058697      -0.037518       0.119504      -0.057407      -0.042812       0.100219             14.132061      15.620726       5.158212       1.510403      15.010616       7.035868      11.764840           0.000000
           93              C       0.185088      10.633084       4.541425       0.016617      45.212118 0.58403740E+03  0.14812974E+05                                11.333851                            8.294392      -0.283284       1.882666                    0.997785      30.591934      91.967476       0.546695       0.441733      -1.046446       0.017559      -0.034220      -0.026456       0.046682      -0.024130      -0.024599       0.020200      -0.038992       0.058999      -0.044397      -0.005860       0.050257             13.789564      16.477138       4.194708       1.103561      12.267740       6.020888      12.623815           0.000000
           94              C       0.991794      11.534072       5.435479       0.037094      42.964381 0.55787174E+03  0.14012874E+05                                11.002391                            8.146772      -0.267863       1.891569                    0.997908      30.288544      91.140090       0.546569       0.446137      -1.042010       0.042313       0.008089      -0.008018       0.043819       0.006681      -0.006757      -0.030381       0.076353      -0.119104      -0.061243       0.001641       0.059602             13.288033      13.434232       3.397549       1.213038      12.732718       6.923042      13.697150           0.000001
           95              C       0.496847      12.149938       6.513816      -0.094856      44.932281 0.54304001E+03  0.13556875E+05                                11.258269                            7.931815      -0.436397       1.840532                    0.997888      30.747984      92.420072       0.564721       0.434455      -1.048316      -0.021358      -0.021749       0.010576       0.032266      -0.012060       0.020485      -0.082792      -0.074229      -0.026676      -0.072536      -0.033806       0.106341             14.286487      14.835471       4.724130       2.920595      13.726188       7.789241      14.297802           0.000001
           96              C      -0.955177      11.955008       6.807577       0.031612      44.918357 0.61778238E+03  0.15834843E+05                                11.245285                            8.500524      -0.105552       1.937229                    0.998411      30.460656      91.008743       0.544805       0.438619      -1.051979       0.008216       0.028402       0.046234       0.054880      -0.025308      -0.034886       0.012207      -0.017460       0.061905      -0.045854      -0.005798       0.051652             13.444548      16.308365       3.993390       2.109861      11.941184       6.008493      12.084096           0.000000
           97              C      -1.781570      11.215929       5.829592       0.026450      43.928103 0.57464810E+03  0.14499867E+05                                11.075233                            8.202378      -0.183549       1.914497                    0.998352      30.328651      90.613543       0.552886       0.439045      -1.049203      -0.043949      -0.032515      -0.007957       0.055245       0.006325      -0.015594      -0.027007       0.074264      -0.075261      -0.052296      -0.002351       0.054647             13.281606      15.494872       2.729265       1.149887      12.189162       6.390324      12.160785           0.000000
           98              C       1.326225      13.037757       7.455309       0.608457      25.877712 0.27588756E+03  0.59225792E+04                                 8.338200                            6.080669      -0.504733       1.876873                    0.998137      24.134067      71.426388       0.567709       0.502576      -0.992435       0.021416       0.021939       0.026281       0.040382      -0.035119      -0.041719       0.030150       0.083105      -0.057688      -0.056412      -0.030955       0.087367             10.234802       7.414363       3.006200       2.483053      13.559745       0.483549       9.730297           0.000002
           99              C       5.662397       6.854993      15.965236       0.073609      29.356329 0.36943950E+03  0.84090135E+04                                 8.531937                            6.581944       0.093983       2.036068                    0.998474      27.407491      79.670232       0.611939       0.439740      -1.041078       0.022956      -0.005044       0.044127       0.049996      -0.002358       0.009445       0.005962      -0.023110       0.073697      -0.026087      -0.001310       0.027397              9.946175      12.862697      -2.108806       0.022898       5.448220       1.514050      11.527607          -0.000000
          100              C      -6.429465       6.960258      17.525268      -0.030600      32.778170 0.42517704E+03  0.10044744E+05                                 9.212195                            7.061272      -0.130914       1.936730                    0.998638      29.639288      88.379797       0.589535       0.439772      -1.038879       0.005253      -0.037462      -0.066932       0.076882      -0.005891       0.014187       0.007479       0.037631       0.061024      -0.031778       0.001786       0.029992             10.820421      15.872720      -2.568885       1.589374       5.628242       0.729971      10.960301          -0.000001
          101              C       5.987775       7.470959      18.094542      -0.090641      32.082204 0.41886565E+03  0.98020113E+04                                 8.922574                            6.903178       0.161405       2.039465                    0.998195      29.025730      84.532189       0.613495       0.426633      -1.052841      -0.063267      -0.004986      -0.018557       0.066120      -0.016966       0.025857       0.005891       0.059883       0.056302      -0.046425       0.000076       0.046350             10.292045      12.602693      -2.176343       0.270753       5.629914       1.820838      12.643528          -0.000000
          102              C       3.710030       7.961069      17.105610       0.211093      39.155442 0.40457057E+03  0.93525536E+04                                10.268529                            6.897145      -0.183681       1.953906                    0.999405      26.229248      75.051682       0.600889       0.440936      -1.047893       0.033904      -0.017404      -0.001275       0.038131      -0.029446       0.004111      -0.002133       0.076448       0.031600      -0.053525       0.009907       0.043618             13.344519      19.668513      -5.045703      -1.107544       7.414283      -1.782802      12.950762          -0.000000
          103              C       9.599307       9.669326       0.080282      -0.253449      40.326146 0.53583690E+03  0.13318521E+05                                10.394804                            7.862835      -0.345951       1.866328                    0.996984      31.581968      94.395595       0.569542       0.432670      -1.050495       0.002223      -0.007336       0.010432       0.012946       0.020776       0.025451      -0.001488      -0.026045       0.000639      -0.038854       0.008517       0.030337             12.526622      16.174420      -2.880693      -4.533842       6.776799      -0.704552      14.628646           0.000000
          104              C       8.314595      10.273587       0.107651       0.230930      36.473847 0.39094027E+03  0.89480559E+04                                 9.841083                            6.790042      -0.045033       2.011460                    0.999612      25.515907      72.323221       0.605093       0.442248      -1.048555      -0.024013      -0.005261       0.025809       0.035643      -0.017643      -0.008530      -0.008834       0.045391       0.050121      -0.039326       0.014506       0.024820             12.927631      12.428195      -1.917988      -4.763281       6.374615      -1.534769      19.980082           0.000000
          105              C       1.138005       9.091842      17.191366      -0.268067      38.928408 0.49862679E+03  0.12179350E+05                                10.085700                            7.521313      -0.265633       1.885450                    0.997744      31.568460      93.704500       0.589406       0.425445      -1.054345      -0.015010      -0.012152       0.003323       0.019597      -0.008437       0.003688       0.014514      -0.003986      -0.129772      -0.046704       0.015175       0.031529             12.411018       9.385115      -1.089541      -1.740096       6.941069      -3.643906      20.906868           0.000002
          106              C       1.859558       9.079475      15.998079       0.214641      39.077802 0.40218498E+03  0.92855101E+04                                10.282416                            6.885154      -0.195014       1.951276                    0.999474      26.180773      74.913544       0.600196       0.442011      -1.047048      -0.018484       0.009793      -0.033237       0.039272      -0.020267       0.008923      -0.034688       0.051869       0.056473      -0.055252       0.009121       0.046131             13.524761      11.739758      -3.275570       1.825097       8.288218      -5.429384      20.546309           0.000000
          107              C       3.152349       8.508033      15.943341      -0.309885      42.278873 0.55689547E+03  0.13999973E+05                                10.624062                            7.944885      -0.273877       1.861457                    0.998283      33.253109     100.517790       0.573218       0.425043      -1.053368      -0.002405      -0.005911      -0.003686       0.007370       0.017505      -0.031181       0.010573      -0.015737       0.036266      -0.043838       0.010934       0.032904             12.568078      15.222709      -4.692014       2.308793       8.156453      -3.436681      14.325071           0.000000
          108              C       1.940759      10.351534      13.795789       0.076275      27.568145 0.35150963E+03  0.78681282E+04                                 8.049627                            6.332704       0.338759       2.112006                    0.999732      26.879648      76.404927       0.639587       0.427831      -1.052762      -0.042928      -0.007818      -0.004750       0.043892       0.021393      -0.013658      -0.005469       0.052381      -0.052967      -0.025065      -0.020974       0.046039              9.280863       9.150890       0.764634       0.173878       7.526294      -4.310680      11.165404           0.000001
          109              C      -0.065024       9.599180      14.414327      -0.097804      32.998187 0.44519301E+03  0.10579048E+05                                 9.110817                            7.145087      -0.031450       1.964402                    0.998585      29.779552      87.420776       0.599390       0.430029      -1.050661       0.051092      -0.001002       0.034619       0.061724       0.017637       0.012365      -0.008035       0.128933       0.012602      -0.070193       0.003435       0.066757             10.340170      10.599069       1.734741       0.202324       8.250737      -4.477602      12.170704           0.000001
          110              C      -0.154024      10.234226      13.188197      -0.049731      30.526815 0.41370875E+03  0.96354700E+04                                 8.562445                            6.836753       0.191436       2.039004                    0.999499      28.873293      83.437503       0.620714       0.423678      -1.056415       0.055192       0.019594      -0.048817       0.076244       0.021457       0.013133      -0.018103       0.078068      -0.001789      -0.052666       0.006226       0.046439              9.647993       9.777029       0.704165       1.700421       8.198318      -3.805913      10.968632           0.000001
          111              C       8.047899       9.973599       2.596404       0.091443      28.418844 0.35934362E+03  0.81351065E+04                                 8.398787                            6.523570      -0.169925       1.956574                    0.997024      27.252371      79.398533       0.609201       0.444112      -1.036930      -0.043798       0.012080      -0.018425       0.049027      -0.004605       0.024699      -0.011781      -0.010395      -0.093014      -0.043752       0.012801       0.030951              9.657471      11.030528      -2.090402      -0.705066       5.212980      -0.339435      12.728904          -0.000000
          112              C       6.038176      10.652081       2.870093      -0.057627      32.497450 0.42992462E+03  0.10191015E+05                                 9.129619                            7.081125      -0.156248       1.918141                    0.998950      30.253521      90.533073       0.590796       0.437364      -1.039706       0.034089      -0.031798       0.051615       0.069550      -0.014155       0.002611       0.007193       0.056418       0.003921      -0.033859       0.002924       0.030935             10.534393      11.766979      -2.242181      -3.908482       5.715921       1.284781      14.120280           0.000001
          113              C       6.279752      10.704272       1.558207      -0.121448      30.269563 0.40959739E+03  0.95474708E+04                                 8.550934                            6.812514       0.108483       2.009916                    0.998944      29.590282      86.474014       0.618424       0.424902      -1.052166       0.047481      -0.034333      -0.028537       0.065174      -0.033020       0.007734      -0.009486       0.118614      -0.023953      -0.064821      -0.008258       0.073079              9.600297      10.121558      -1.478131      -1.426377       5.136553       0.143183      13.542779           0.000002
          114              C       7.227166       7.504710      11.730343       0.106931      25.891950 0.32513003E+03  0.71274164E+04                                 7.676308                            6.063862       0.372779       2.138299                    0.999769      25.829686      72.337423       0.658807       0.424104      -1.056499      -0.038742       0.018697       0.027785       0.051211      -0.007754      -0.011026       0.002402      -0.032352      -0.098979      -0.036312       0.001524       0.034788              8.672562       7.120471      -3.237928       1.204308       7.577401      -1.191170      11.319812          -0.000001
          115              C       6.330139       8.771531      13.264830      -0.080415      31.489296 0.41995901E+03  0.97960569E+04                                 8.616494                            6.794814       0.206280       2.026697                    0.999811      29.461971      84.589803       0.636916       0.412268      -1.066009       0.047221      -0.053487       0.013059       0.072535      -0.060244       0.000988       0.034625      -0.035061       0.051072      -0.076546       0.007300       0.069246              9.626920       7.098373      -2.503314      -0.018033       7.270781      -0.010312      14.511607          -0.000000
          116              C       5.840257       9.182757      12.033226      -0.086983      32.105224 0.42848489E+03  0.10064576E+05                                 8.900288                            6.994860       0.179390       2.037928                    0.999418      29.074926      84.295613       0.608965       0.428207      -1.053923       0.010697      -0.029427      -0.056688       0.064760      -0.056073      -0.012804       0.024386      -0.034874       0.046360      -0.066675       0.000907       0.065769              9.997709       8.401922      -3.659104       1.034667       8.544059      -1.152129      13.047147           0.000000
          117              C       7.609035       5.563491       6.603222      -0.113724      32.047770 0.44548564E+03  0.10585082E+05                                 8.910576                            7.142704       0.017095       1.981062                    0.998299      29.781093      87.349815       0.600237       0.429460      -1.051273      -0.018355       0.058580       0.006893       0.061774       0.009710      -0.034931      -0.002954      -0.129860      -0.083327      -0.076471      -0.003380       0.079851              9.835535       9.958650       1.211530      -3.989451      11.351276       0.019749       8.196678          -0.000001
          118              C       8.573212       5.109570       5.771205      -0.040996      28.882427 0.39963113E+03  0.92428963E+04                                 8.236429                            6.718425       0.119607       2.012926                    0.999732      28.916077      83.728297       0.625245       0.423552      -1.054721       0.035412       0.035345      -0.053454       0.073216       0.010979      -0.021934       0.000449      -0.076598      -0.059018      -0.047253      -0.002531       0.049785              8.917387       8.724701      -0.199061      -2.724452      11.211506       0.655988       6.815955          -0.000002
          119              C       8.690337       7.289756       5.650781       0.113342      27.349574 0.36541270E+03  0.83184678E+04                                 8.260640                            6.642369      -0.100373       1.981584                    0.997754      27.202232      79.824562       0.594228       0.452787      -1.030531      -0.007319      -0.039425      -0.003651       0.040264       0.010084       0.001094      -0.022662       0.004986       0.042697      -0.027112      -0.001386       0.028498              9.200597       9.288518       0.159935      -3.945437      10.194786      -0.078674       8.118489          -0.000001
          120              C       7.019589       7.938164       7.365904       0.220530      37.222525 0.40501885E+03  0.93869438E+04                                10.061003                            6.989295      -0.098861       1.991206                    0.999630      26.071647      75.256256       0.584298       0.452296      -1.038873       0.007915      -0.030451      -0.023002       0.038974      -0.012723      -0.023992       0.008735      -0.057962       0.038228      -0.046340       0.010326       0.036014             12.551816       8.413461      -4.737757      -3.911411      14.425948       2.586452      14.816040          -0.000001
          121              C       6.854484       7.616555       8.758072      -0.280156      37.089429 0.51645969E+03  0.12684058E+05                                 9.661480                            7.599190       0.022496       1.971923                    0.998764      31.505935      92.763255       0.594778       0.419304      -1.061703      -0.014699      -0.019411      -0.003255       0.024565       0.001043       0.015479      -0.021932      -0.008002      -0.092505      -0.043129       0.014102       0.029027             11.040099       6.331012      -1.621559      -2.668363      10.056641       1.189094      16.732644          -0.000001
          122              C       6.398380       8.627238       9.602861       0.220011      35.506859 0.39797786E+03  0.91461606E+04                                 9.631667                            6.833640      -0.054274       2.003443                    0.999614      25.739679      73.009179       0.605689       0.440024      -1.050301      -0.016377      -0.007870       0.034255       0.038776      -0.018186      -0.012710      -0.007112      -0.029124       0.121539      -0.045997       0.003022       0.042976             12.014068       5.953976      -2.137937      -0.261731      11.180123      -2.047394      18.908104          -0.000000
          123              C       6.036979       9.916985       9.139413      -0.259212      39.646016 0.54468414E+03  0.13611326E+05                                10.288819                            7.929969      -0.306785       1.870104                    0.997936      32.095326      96.589763       0.566136       0.432942      -1.048990      -0.029711      -0.003289       0.007032       0.030708      -0.000638      -0.001741       0.021082       0.028882      -0.041118      -0.031965       0.010414       0.021550             12.144445       6.637742      -2.585353      -0.092582      14.530365      -4.390909      15.265229           0.000000
          124              C       6.152326      10.153180       7.738122       0.222053      38.279967 0.40336324E+03  0.93452215E+04                                10.266354                            6.974395      -0.132856       1.980327                    0.999536      26.100783      75.490786       0.584608       0.452218      -1.038226      -0.016483       0.032373      -0.023835       0.043448      -0.020106      -0.018973      -0.021357      -0.054181       0.037300      -0.050146       0.011500       0.038646             13.354969       7.276843      -4.873142      -0.676973      20.056324      -2.394873      12.731740           0.000000
          125              C       6.628844       9.173529       6.869613      -0.270106      40.388507 0.52198188E+03  0.12938388E+05                                10.404847                            7.749887      -0.320582       1.863527                    0.996541      32.092513      96.982293       0.572684       0.431486      -1.047239      -0.008673       0.006503      -0.004306       0.011664       0.019260       0.013435      -0.007104       0.039695       0.010060      -0.033205       0.003285       0.029920             12.461910       7.891740      -4.879860      -1.769344      17.455630       1.127165      12.038360           0.000000
          126              C       4.898199      12.364237       7.791035       0.104142      30.230039 0.38677590E+03  0.89595325E+04                                 8.946065                            6.911796      -0.354777       1.892534                    0.997264      28.076823      83.989951       0.570856       0.463184      -1.021407       0.020412       0.006410      -0.039834       0.045216       0.004814      -0.019116       0.000452       0.041506       0.004736      -0.022530      -0.009728       0.032257             10.684748       8.923656      -3.483717      -2.671331      13.908775      -0.922740       9.221815           0.000002
          127              C       6.331342      12.120882       6.156195      -0.080458      33.220224 0.41427631E+03  0.96983922E+04                                 9.230997                            6.922163       0.015229       1.992493                    0.998125      29.175512      85.862183       0.603214       0.433735      -1.045213      -0.025884      -0.041506       0.036996       0.061331       0.007830      -0.030255      -0.023601      -0.022664       0.118159      -0.042266      -0.017412       0.059678             10.877780       9.231613      -3.738545      -3.295068      13.512036      -0.603303       9.889690           0.000001
          128              C       5.772075      13.358411       6.043070      -0.058944      32.814728 0.42015716E+03  0.98595735E+04                                 9.077816                            6.931317       0.088675       2.001650                    0.999576      29.495023      86.584048       0.608708       0.428796      -1.049403      -0.049621       0.028404       0.033735       0.066386      -0.007923      -0.050509      -0.005086      -0.003876       0.087019      -0.051386      -0.010282       0.061668             10.656477       7.454473      -2.469424      -1.711817      15.336067      -3.285214       9.178892           0.000002
          129              C       3.953184       3.607831       8.374907       0.574814      24.433988 0.29045239E+03  0.63040923E+04                                 7.992084                            6.185161      -0.566321       1.845071                    0.998364      24.652532      72.913155       0.571347       0.493922      -0.998631      -0.000765      -0.036861       0.001928       0.036919       0.000939      -0.010195      -0.042586      -0.034004       0.224470      -0.055482      -0.036272       0.091754              9.317480       8.873021      -0.763263      -0.169861      13.668577       2.300196       5.410841           0.000001
          130              C       3.484148       5.004782       8.759897      -0.086001      41.978594 0.54805682E+03  0.13706682E+05                                10.722707                            7.965463      -0.395786       1.855234                    0.998185      30.593172      91.885454       0.564120       0.434138      -1.049037      -0.000733       0.015738       0.006224       0.016940       0.023805       0.016268       0.004490       0.081706      -0.115557      -0.041164      -0.028022       0.069186             12.872677       6.646446      -3.055152      -1.610889      19.132191       1.386952      12.839395           0.000000
          131              C       3.304856       6.019102       7.778263       0.024348      39.282837 0.56596179E+03  0.14251061E+05                                10.278645                            8.150759      -0.169922       1.919534                    0.998644      30.351043      91.099996       0.552593       0.440190      -1.046706       0.013184      -0.025393      -0.044683       0.053058       0.000347      -0.015274       0.015651       0.024567       0.165473      -0.042678      -0.017968       0.060645             11.755713       6.489247      -2.159742      -1.319880      16.241526      -0.224742      12.536366          -0.000000
          132              C       2.869898       7.323582       8.137709       0.025356      38.571785 0.55727377E+03  0.13980822E+05                                10.146509                            8.085980      -0.198247       1.911796                    0.998506      30.277248      90.768746       0.554899       0.439975      -1.046633      -0.014919       0.043767      -0.021272       0.050898       0.001456       0.011863      -0.039579      -0.006422       0.012826      -0.039504      -0.003975       0.043479             11.470478       6.397089      -2.264058      -1.536866      14.923536       1.289322      13.090809          -0.000001
          133              C      -2.472024       6.755478      16.689602       0.577956      24.757700 0.29327510E+03  0.63772316E+04                                 8.018363                            6.218839      -0.484167       1.870634                    0.998298      24.668254      72.895605       0.569606       0.494510      -0.998887      -0.031458       0.006345      -0.013283       0.034732      -0.018011      -0.058651       0.013773       0.053328       0.165358      -0.060007      -0.035135       0.095142              9.126440      11.448421       0.982827       3.842982       8.530119      -0.558802       7.400780           0.000000
          134              C      -1.334471       6.050420      17.505197      -0.089834      39.289937 0.53323431E+03  0.13279250E+05                                10.416440                            7.991322      -0.444042       1.841238                    0.997557      30.775755      93.021202       0.547646       0.449108      -1.037492       0.008280      -0.002545       0.012891       0.015531       0.038154       0.012511       0.021918      -0.073310      -0.119244      -0.045723      -0.032395       0.078117             12.340173      14.906240      -3.040853       2.055170       6.912811      -2.235916      15.201468          -0.000000
          135              C      -0.159474       5.676697      16.872061       0.033712      35.600351 0.53847506E+03  0.13436975E+05                                 9.795940                            8.086382      -0.314771       1.879501                    0.997294      30.285592      91.507562       0.539009       0.455380      -1.034333      -0.013140       0.010070      -0.058006       0.060323       0.008376      -0.009371      -0.003954      -0.023619       0.170463      -0.043493      -0.014527       0.058021             11.050039      13.395738      -2.307912       0.193171       6.638835      -1.443610      13.115543          -0.000000
          136              C       0.892142       5.063080      17.603725       0.032127      37.059130 0.55105042E+03  0.13824229E+05                                10.059368                            8.187577      -0.327468       1.873363                    0.997486      30.440029      92.085893       0.535187       0.456195      -1.034329       0.047348      -0.026239      -0.009614       0.054979      -0.018587      -0.039665       0.015394       0.056297      -0.031435      -0.035971      -0.027401       0.063373             11.455775      12.618889      -2.146293       0.819939       6.723240      -1.733942      15.025197          -0.000000
          137              C       7.926930       3.453965      13.965476       0.568021      26.695585 0.29395206E+03  0.63918798E+04                                 8.432206                            6.202819      -0.396746       1.898797                    0.999093      24.622802      72.621338       0.573880       0.490832      -1.001341       0.012088       0.033218       0.002445       0.035434      -0.016012      -0.048309       0.023615       0.094664      -0.065674      -0.057353      -0.028600       0.085953             10.090816       8.398744       2.956877       3.700603      11.407512       1.195146      10.466191           0.000000
          138              C       7.205758       2.267754      13.346937      -0.067518      44.680076 0.52148220E+03  0.12894795E+05                                11.222654                            7.781895      -0.491842       1.828930                    0.997681      30.269756      90.715876       0.568812       0.435474      -1.047111      -0.000968      -0.012211      -0.016205       0.020313      -0.030013       0.041207      -0.058697      -0.037518       0.119504      -0.057407      -0.042812       0.100219             14.132062      15.620728       5.158213       1.510403      15.010618       7.035869      11.764841           0.000000
          139              C       5.885161       2.001999      13.704559       0.016617      45.212123 0.58403746E+03  0.14812976E+05                                11.333854                            8.294393      -0.283284       1.882666                    0.997785      30.591935      91.967490       0.546694       0.441733      -1.046446      -0.017559       0.034220       0.026456       0.046682      -0.024130      -0.024599       0.020200      -0.038992       0.058999      -0.044396      -0.005860       0.050257             13.789567      16.477142       4.194709       1.103562      12.267743       6.020890      12.623817           0.000000
          140              C       5.078455       1.101011      12.810505       0.037094      42.964383 0.55787176E+03  0.14012875E+05                                11.002391                            8.146772      -0.267863       1.891569                    0.997908      30.288545      91.140095       0.546569       0.446137      -1.042010      -0.042313      -0.008089       0.008018       0.043819       0.006681      -0.006757      -0.030381       0.076353      -0.119104      -0.061243       0.001641       0.059602             13.288034      13.434233       3.397549       1.213039      12.732719       6.923043      13.697150           0.000001
          141              C       5.573402       0.485145      11.732168      -0.094856      44.932281 0.54304000E+03  0.13556875E+05                                11.258269                            7.931815      -0.436397       1.840532                    0.997888      30.747984      92.420074       0.564721       0.434455      -1.048316       0.021358       0.021749      -0.010576       0.032266      -0.012060       0.020485      -0.082792      -0.074229      -0.026676      -0.072536      -0.033806       0.106341             14.286488      14.835472       4.724131       2.920596      13.726188       7.789241      14.297803           0.000001
          142              C       7.025426       0.680075      11.438407       0.031612      44.918358 0.61778238E+03  0.15834843E+05                                11.245285                            8.500524      -0.105552       1.937229                    0.998411      30.460656      91.008745       0.544805       0.438619      -1.051979      -0.008216      -0.028402      -0.046234       0.054880      -0.025308      -0.034886       0.012207      -0.017460       0.061905      -0.045854      -0.005798       0.051652             13.444549      16.308365       3.993390       2.109861      11.941184       6.008493      12.084096           0.000000
          143              C       7.851819       1.419154      12.416392       0.026450      43.928111 0.57464821E+03  0.14499870E+05                                11.075235                            8.202379      -0.183549       1.914497                    0.998352      30.328654      90.613558       0.552885       0.439045      -1.049203       0.043949       0.032515       0.007957       0.055245       0.006325      -0.015594      -0.027007       0.074264      -0.075261      -0.052296      -0.002351       0.054647             13.281608      15.494875       2.729266       1.149887      12.189164       6.390326      12.160787           0.000000
          144              C       4.744024      -0.402674      10.790675       0.608457      25.877713 0.27588757E+03  0.59225793E+04                                 8.338200                            6.080669      -0.504733       1.876873                    0.998137      24.134067      71.426387       0.567709       0.502576      -0.992435      -0.021416      -0.021939      -0.026281       0.040382      -0.035119      -0.041719       0.030150       0.083105      -0.057688      -0.056412      -0.030955       0.087367             10.234802       7.414363       3.006200       2.483053      13.559745       0.483549       9.730297           0.000002
          145             Br       2.330878       7.024684      12.293779      -0.049756     213.135778 0.68599356E+04  0.29609089E+06                                23.272974                           21.780320       1.384519       2.017086                    0.999800      92.682768     276.079949       0.547219       0.259322      -1.300509      -0.029912       0.008899       0.021725       0.038025      -0.059872      -0.208519       0.169423       0.013601       1.491148      -0.309516      -0.280281       0.589797             25.005790      17.676709      -0.104857      -6.216752      18.996803       3.610769      38.343857          -0.000000
          146             Br       3.394674       3.936783      11.429649      -0.024462     199.156548 0.65478190E+04  0.27975996E+06                                22.231753                           21.321690       1.270293       1.985980                    0.999958      92.276436     274.794653       0.550604       0.260362      -1.297296       0.054758      -0.068342       0.004509       0.087689      -0.088063       0.056830      -0.416590      -0.405211       0.273408      -0.301741      -0.253510       0.555252             23.062763      16.346074      -2.818043       2.487548      28.232902      -9.152111      24.609314           0.000002
          147             Br       6.046060       6.661172       3.280628      -0.043469     213.085634 0.70369966E+04  0.30537553E+06                                23.277865                           22.074122       1.303203       2.001360                    0.999191      92.199601     274.503448       0.543561       0.259663      -1.301354       0.035160       0.023397       0.035981       0.055482       0.018828      -0.072314      -0.124578      -0.044283       1.564316      -0.291090      -0.256907       0.547997             25.388998      18.525078       2.133804      -1.490513      16.343549      -3.582392      41.298368          -0.000001
          148             Br       3.562297       8.140689       1.532845      -0.057016     212.309817 0.65848984E+04  0.28171047E+06                                23.284587                           21.344712       1.366069       2.013264                    0.999749      92.690907     276.108668       0.551810       0.259455      -1.298572      -0.005977       0.042474      -0.015013       0.045444      -0.200428      -0.301196       0.116955       0.530693      -0.301490      -0.289125      -0.255259       0.544384             25.346637      36.097693      -4.075287      -9.048827      16.226859       3.435762      23.715358          -0.000001
          149             Br       9.973581      10.880473       6.299426      -0.054260     208.457254 0.58459664E+04  0.24354801E+06                                23.114938                           20.096828       1.263602       1.982956                    0.999816      92.695902     275.363094       0.567476       0.259078      -1.294871      -0.000407      -0.021859      -0.025121       0.033302       0.150752      -0.196271      -0.013239       0.809088      -0.772818      -0.323692      -0.281176       0.604867             25.745686      44.174527       5.106755      -1.811316      17.514452       2.126582      15.548079          -0.000000
          150             Br      -1.712119      13.000595       8.234413      -0.047440     190.228925 0.58490346E+04  0.24409697E+06                                21.725803                           20.191978       1.242659       1.976339                    0.999888      93.173597     278.468787       0.561465       0.261400      -1.289926       0.023646       0.007348       0.062415       0.067147      -0.208185      -0.259733       0.414274      -0.148824       0.674398      -0.347415      -0.311412       0.658826             22.789196      19.650880      -1.833576      -1.880146      24.608503      11.048874      24.108205           0.000003
          151             Br       1.030792       9.509548       3.278438      -0.029794     215.102388 0.60570830E+04  0.25461468E+06                                23.680136                           20.551630       1.287668       1.995105                    0.999530      92.244454     275.334980       0.557219       0.261493      -1.291752      -0.026200      -0.029482      -0.004228       0.039668      -0.225936      -0.246810       0.364386      -0.093301       0.351022      -0.320691      -0.263979       0.584670             26.350885      24.318580      -4.221729      -6.843294      22.255576      12.086104      32.478499           0.000000
          152             Br       2.830209      11.889299       4.939370      -0.060210     187.403425 0.57849211E+04  0.24042983E+06                                21.461628                           19.995686       1.334748       2.003928                    0.999909      92.559097     274.839984       0.568602       0.259183      -1.294435       0.035331       0.007214       0.033534       0.049242       0.146443      -0.206724      -0.018838       0.774502      -0.720858      -0.311060      -0.274857       0.585917             22.536738      32.075678       4.125595      -2.775546      18.579105       1.828306      16.955430           0.000006
          153             Br       3.739371       5.610399       5.952205      -0.049756     213.135778 0.68599356E+04  0.29609088E+06                                23.272975                           21.780320       1.384519       2.017086                    0.999800      92.682767     276.079947       0.547219       0.259322      -1.300509       0.029912      -0.008899      -0.021725       0.038025      -0.059872      -0.208519       0.169423       0.013601       1.491148      -0.309516      -0.280281       0.589797             25.005790      17.676710      -0.104857      -6.216752      18.996803       3.610769      38.343858          -0.000000
          154             Br       2.675575       8.698300       6.816335      -0.024462     199.156548 0.65478190E+04  0.27975996E+06                                22.231752                           21.321690       1.270293       1.985980                    0.999958      92.276437     274.794655       0.550604       0.260362      -1.297296      -0.054758       0.068342      -0.004509       0.087689      -0.088063       0.056830      -0.416590      -0.405211       0.273408      -0.301741      -0.253510       0.555252             23.062763      16.346073      -2.818043       2.487548      28.232902      -9.152111      24.609314           0.000002
          155             Br       0.024189       5.973911      14.965356      -0.043469     213.085629 0.70369965E+04  0.30537552E+06                                23.277865                           22.074121       1.303203       2.001360                    0.999191      92.199601     274.503446       0.543561       0.259663      -1.301354      -0.035160      -0.023397      -0.035981       0.055482       0.018828      -0.072314      -0.124578      -0.044283       1.564316      -0.291090      -0.256907       0.547997             25.388998      18.525077       2.133804      -1.490513      16.343549      -3.582392      41.298367          -0.000001
          156             Br       2.507952       4.494394      16.713139      -0.057016     212.309819 0.65848984E+04  0.28171047E+06                                23.284587                           21.344712       1.366069       2.013264                    0.999749      92.690907     276.108668       0.551810       0.259455      -1.298572       0.005977      -0.042474       0.015013       0.045444      -0.200428      -0.301196       0.116955       0.530693      -0.301490      -0.289125      -0.255259       0.544384             25.346637      36.097694      -4.075287      -9.048828      16.226859       3.435762      23.715359          -0.000001
          157             Br      -3.903332       1.754610      11.946558      -0.054260     208.457268 0.58459668E+04  0.24354804E+06                                23.114939                           20.096828       1.263602       1.982956                    0.999816      92.695904     275.363103       0.567476       0.259078      -1.294871       0.000407       0.021859       0.025121       0.033302       0.150752      -0.196271      -0.013239       0.809088      -0.772818      -0.323692      -0.281176       0.604867             25.745688      44.174530       5.106756      -1.811316      17.514453       2.126582      15.548080          -0.000000
          158             Br       7.782368      -0.365512      10.011571      -0.047440     190.228929 0.58490347E+04  0.24409698E+06                                21.725803                           20.191979       1.242659       1.976339                    0.999888      93.173596     278.468786       0.561465       0.261400      -1.289926      -0.023646      -0.007348      -0.062415       0.067147      -0.208185      -0.259733       0.414274      -0.148825       0.674398      -0.347415      -0.311412       0.658826             22.789197      19.650880      -1.833576      -1.880146      24.608504      11.048875      24.108207           0.000003
          159             Br       5.039457       3.125535      14.967546      -0.029794     215.102406 0.60570835E+04  0.25461471E+06                                23.680138                           20.551631       1.287668       1.995105                    0.999530      92.244455     275.334988       0.557219       0.261493      -1.291752       0.026200       0.029482       0.004228       0.039668      -0.225936      -0.246810       0.364386      -0.093301       0.351023      -0.320691      -0.263979       0.584670             26.350887      24.318582      -4.221730      -6.843295      22.255578      12.086105      32.478502           0.000000
          160             Br       3.240040       0.745784      13.306614      -0.060210     187.403425 0.57849211E+04  0.24042982E+06                                21.461628                           19.995686       1.334748       2.003928                    0.999909      92.559097     274.839982       0.568602       0.259183      -1.294435      -0.035331      -0.007214      -0.033534       0.049242       0.146443      -0.206724      -0.018838       0.774502      -0.720858      -0.311060      -0.274857       0.585917             22.536738      32.075679       4.125596      -2.775546      18.579105       1.828306      16.955429           0.000006
          161              N      -0.888685       6.031621       2.041726      -0.268523      39.987699 0.56660749E+03  0.13997637E+05                                 9.827017                            7.717246       0.035953       2.023292                    0.997830      28.963991      80.832008       0.629014       0.394161      -1.097054       0.069024      -0.042308      -0.108569       0.135431       0.016467       0.066762      -0.017490       0.065489       0.060431      -0.068143      -0.020042       0.088184             11.681637      15.764156      -2.498374      -1.493406       6.125044       1.376676      13.155712          -0.000001
          162              N       1.033082       5.240186       1.175041       0.017331      35.174061 0.36117572E+03  0.79479982E+04                                 8.980660                            6.051231       0.051607       2.095846                    0.998480      23.638989      61.638610       0.732094       0.380190      -1.110424      -0.017067      -0.009176      -0.022161       0.029438      -0.046815       0.008315       0.022443       0.103752       0.119122      -0.094013       0.043977       0.050037             11.805084      20.215777      -5.013993      -0.260665       6.322974       0.930855       8.876503          -0.000000
          163              N      -1.505333       2.327043      16.890307       0.018085      32.583070 0.34619297E+03  0.75444460E+04                                 8.573443                            5.935962       0.131355       2.129122                    0.998718      23.403489      60.897299       0.736379       0.381676      -1.108396       0.028043      -0.004314      -0.003310       0.028565      -0.040339      -0.009331      -0.015394       0.110401       0.138493      -0.093651       0.042483       0.051168             11.294057      10.592151      -1.085521      -5.605069       4.851384       0.043481      18.438637           0.000000
          164              N      -1.079753       2.462044      14.667947      -0.329326      39.498891 0.61936605E+03  0.15592218E+05                                 9.650153                            8.008151       0.373778       2.105150                    0.998871      30.152652      84.007125       0.626610       0.388283      -1.104937       0.062430      -0.042616       0.212200       0.225261      -0.041876      -0.049293       0.032783       0.101020      -0.396975      -0.145605       0.001800       0.143805             10.951788      10.533947      -1.709824      -2.014672       6.273818       0.505806      16.047600           0.000000
          165              N       4.793349       2.990597       3.448491       0.016240      35.695481 0.36625744E+03  0.80903851E+04                                 9.103210                            6.114986      -0.033601       2.067616                    0.997913      23.767703      62.150742       0.724249       0.382856      -1.108162       0.024187       0.002302       0.001715       0.024357       0.003521       0.004976      -0.055671       0.109477       0.057548      -0.092374       0.043196       0.049178             12.115154       9.225491      -1.186270       3.737734       8.641919      -7.121716      18.478051           0.000000
          166              N       4.972448       1.899293       5.430005      -0.278650      41.094425 0.60125884E+03  0.15073509E+05                                10.068591                            7.985758      -0.045727       1.992052                    0.996902      29.446478      82.744382       0.614258       0.397743      -1.094738       0.062484       0.085337      -0.109255       0.152063      -0.000813       0.039861       0.023619       0.133051      -0.120653      -0.072219      -0.026135       0.098354             12.129232       9.710630       0.863764      -0.140740      11.721847      -6.666453      14.955219           0.000001
          167              N      -1.120643       4.967198       5.200105      -0.278016      39.272948 0.57519520E+03  0.14221631E+05                                 9.652649                            7.754067       0.123632       2.045151                    0.998638      28.994945      80.181623       0.631971       0.391990      -1.101791       0.097699      -0.078800       0.084993       0.151586      -0.012985      -0.044619       0.063231      -0.042830       0.000270      -0.070449      -0.018571       0.089020             11.136585       9.479970      -3.977145       2.096968       9.202478      -2.273569      14.727308          -0.000001
          168              N      -0.340656       4.235072       7.185268       0.021374      32.606341 0.35195679E+03  0.76830408E+04                                 8.530441                            5.975216       0.184894       2.147609                    0.998662      23.278419      60.142574       0.737587       0.380408      -1.112025       0.009478      -0.025943      -0.015771       0.031805      -0.066472       0.003511      -0.002262      -0.040636       0.156023      -0.095526       0.041983       0.053543             10.775625       6.327156      -2.117525       1.235835       6.952366      -2.530576      19.047353          -0.000000
          169              N      -1.620446       5.661758      11.723045       0.011332      33.706242 0.36778633E+03  0.81495516E+04                                 8.761537                            6.148320       0.039503       2.094309                    0.998182      23.840696      62.864534       0.717165       0.385433      -1.104007      -0.001238       0.026089      -0.011816       0.028667      -0.012304      -0.065725      -0.000494      -0.076683      -0.066093      -0.091064       0.036257       0.054807             10.855877       9.565237      -3.068843      -5.361479      12.484243       4.044504      10.518150          -0.000000
          170              N      -3.192023       6.477956      13.082371      -0.282874      39.837550 0.60789925E+03  0.15274996E+05                                 9.810298                            8.007510      -0.061432       1.987090                    0.997609      29.430375      82.672169       0.616257       0.395544      -1.096751       0.112197       0.015253      -0.078343       0.137690       0.017888       0.009029      -0.008431      -0.145619      -0.117780      -0.060182      -0.034820       0.095002             11.148034      13.281218      -0.145510      -4.990578      10.376585       0.029085       9.786299          -0.000001
          171              N       0.263997       1.167267      11.005978       0.015465      35.853208 0.36602000E+03  0.81181762E+04                                 9.234996                            6.175578       0.029191       2.094725                    0.998102      23.838812      63.335006       0.706758       0.390734      -1.097869      -0.014590      -0.002226       0.021649       0.026201      -0.040423      -0.056575      -0.025681      -0.071837       0.032967      -0.095739       0.047127       0.048612             12.389995       7.980415      -5.064971      -0.702577      20.474123      -4.080835       8.715447           0.000000
          172              N       1.219495      -0.877521      11.139173      -0.302632      44.062587 0.65039085E+03  0.16694994E+05                                10.617365                            8.346793      -0.305822       1.891641                    0.997728      30.807556      88.745273       0.594016       0.401695      -1.087692      -0.089912       0.103034       0.048817       0.145201       0.036479      -0.047803      -0.048814       0.012069       0.127880      -0.059279      -0.039370       0.098649             13.052401      10.247480      -5.082250      -2.150341      18.870685      -1.058228      10.039038           0.000001
          173              N       6.958934       6.603462      16.204258      -0.268523      39.987699 0.56660750E+03  0.13997637E+05                                 9.827017                            7.717246       0.035953       2.023292                    0.997830      28.963991      80.832009       0.629014       0.394161      -1.097054      -0.069024       0.042308       0.108569       0.135431       0.016467       0.066762      -0.017490       0.065489       0.060431      -0.068143      -0.020042       0.088184             11.681638      15.764156      -2.498374      -1.493406       6.125044       1.376676      13.155713          -0.000001
          174              N       5.037167       7.394897      17.070943       0.017331      35.174058 0.36117570E+03  0.79479975E+04                                 8.980659                            6.051231       0.051607       2.095846                    0.998480      23.638988      61.638604       0.732094       0.380190      -1.110424       0.017067       0.009176       0.022161       0.029438      -0.046815       0.008315       0.022443       0.103752       0.119122      -0.094013       0.043977       0.050037             11.805083      20.215774      -5.013992      -0.260665       6.322973       0.930855       8.876502          -0.000000
          175              N       7.575582      10.308040       1.355677       0.018085      32.583067 0.34619294E+03  0.75444453E+04                                 8.573443                            5.935962       0.131355       2.129122                    0.998718      23.403488      60.897295       0.736379       0.381676      -1.108396      -0.028043       0.004314       0.003310       0.028565      -0.040339      -0.009331      -0.015394       0.110401       0.138493      -0.093651       0.042483       0.051168             11.294057      10.592151      -1.085521      -5.605069       4.851383       0.043481      18.438636           0.000000
          176              N       7.150002      10.173039       3.578037      -0.329326      39.498893 0.61936609E+03  0.15592219E+05                                 9.650153                            8.008151       0.373778       2.105150                    0.998871      30.152653      84.007129       0.626610       0.388283      -1.104937      -0.062430       0.042616      -0.212200       0.225261      -0.041876      -0.049293       0.032783       0.101020      -0.396975      -0.145605       0.001800       0.143805             10.951789      10.533948      -1.709824      -2.014672       6.273818       0.505806      16.047600           0.000000
          177              N       1.276900       9.644486      14.797493       0.016240      35.695482 0.36625746E+03  0.80903857E+04                                 9.103210                            6.114986      -0.033601       2.067616                    0.997913      23.767704      62.150745       0.724249       0.382856      -1.108162      -0.024187      -0.002302      -0.001715       0.024357       0.003521       0.004976      -0.055671       0.109477       0.057548      -0.092374       0.043196       0.049178             12.115154       9.225491      -1.186270       3.737734       8.641920      -7.121716      18.478052           0.000000
          178              N       1.097801      10.735790      12.815979      -0.278650      41.094423 0.60125880E+03  0.15073508E+05                                10.068591                            7.985758      -0.045727       1.992052                    0.996902      29.446477      82.744381       0.614258       0.397743      -1.094738      -0.062484      -0.085337       0.109255       0.152063      -0.000813       0.039861       0.023619       0.133051      -0.120653      -0.072219      -0.026135       0.098354             12.129232       9.710630       0.863764      -0.140740      11.721848      -6.666453      14.955219           0.000001
          179              N       7.190892       7.667885      13.045879      -0.278016      39.272947 0.57519517E+03  0.14221630E+05                                 9.652649                            7.754067       0.123632       2.045151                    0.998638      28.994944      80.181621       0.631971       0.391990      -1.101791      -0.097699       0.078800      -0.084993       0.151586      -0.012985      -0.044619       0.063231      -0.042830       0.000270      -0.070449      -0.018571       0.089020             11.136585       9.479970      -3.977145       2.096968       9.202478      -2.273569      14.727307          -0.000001
          180              N       6.410905       8.400011      11.060716       0.021374      32.606343 0.35195681E+03  0.76830413E+04                                 8.530441                            5.975216       0.184894       2.147609                    0.998662      23.278420      60.142575       0.737587       0.380408      -1.112025      -0.009478       0.025943       0.015771       0.031805      -0.066472       0.003511      -0.002262      -0.040636       0.156023      -0.095526       0.041983       0.053543             10.775625       6.327156      -2.117524       1.235835       6.952366      -2.530576      19.047353          -0.000000
          181              N       7.690695       6.973325       6.522939       0.011332      33.706242 0.36778633E+03  0.81495516E+04                                 8.761537                            6.148320       0.039503       2.094309                    0.998182      23.840696      62.864532       0.717165       0.385433      -1.104007       0.001238      -0.026089       0.011816       0.028667      -0.012304      -0.065725      -0.000494      -0.076683      -0.066093      -0.091064       0.036257       0.054807             10.855876       9.565237      -3.068843      -5.361479      12.484242       4.044504      10.518149          -0.000000
          182              N       9.262272       6.157127       5.163613      -0.282874      39.837549 0.60789921E+03  0.15274995E+05                                 9.810298                            8.007510      -0.061432       1.987090                    0.997609      29.430374      82.672168       0.616257       0.395544      -1.096751      -0.112197      -0.015253       0.078343       0.137690       0.017888       0.009029      -0.008431      -0.145619      -0.117780      -0.060182      -0.034820       0.095002             11.148034      13.281219      -0.145510      -4.990579      10.376585       0.029085       9.786299          -0.000001
          183              N       5.806252      11.467816       7.240006       0.015465      35.853208 0.36602000E+03  0.81181762E+04                                 9.234996                            6.175578       0.029191       2.094725                    0.998102      23.838812      63.335006       0.706758       0.390734      -1.097869       0.014590       0.002226      -0.021649       0.026201      -0.040423      -0.056575      -0.025681      -0.071837       0.032967      -0.095739       0.047127       0.048612             12.389995       7.980415      -5.064970      -0.702577      20.474123      -4.080835       8.715447           0.000000
          184              N       4.850754      13.512604       7.106811      -0.302632      44.062587 0.65039085E+03  0.16694994E+05                                10.617365                            8.346793      -0.305822       1.891641                    0.997728      30.807556      88.745273       0.594016       0.401695      -1.087692       0.089912      -0.103034      -0.048817       0.145201       0.036479      -0.047803      -0.048814       0.012069       0.127880      -0.059279      -0.039370       0.098649             13.052401      10.247480      -5.082250      -2.150341      18.870685      -1.058228      10.039038           0.000001
          185              O       9.467906       6.608094       1.968742      -0.550729      42.860884 0.63758293E+03  0.16011671E+05                                 9.847021                            7.907965       0.166646       2.099441                    0.993541      28.342785      76.411376       0.663105       0.367810      -1.130906       0.004471      -0.025173      -0.008472       0.026934       0.037193       0.001482       0.028858       0.076546       0.041192      -0.068684       0.017419       0.051265             11.678213      17.018915       3.166689       5.490035       7.829812       1.314095      10.185912          -0.000001
          186              O       8.441292       4.619159       1.638489      -0.594661      31.435431 0.53311194E+03  0.12826172E+05                                 7.831567                            7.137794       0.618882       2.211763                    0.998215      29.112810      77.291032       0.710373       0.358378      -1.136159       0.005599       0.003776      -0.010980       0.012890       0.034719      -0.080606       0.013071      -0.138402       0.019856      -0.129521       0.054106       0.075415              7.899280       6.799667       1.340432       0.161288      10.825499      -0.936728       6.072674          -0.000001
          187              O      -1.769897       8.097732       4.931889      -0.565359      37.342457 0.61318700E+03  0.15288080E+05                                 8.977773                            7.787207       0.095602       2.066310                    0.994528      28.833109      78.093868       0.662437       0.370853      -1.125735      -0.004148       0.009085      -0.018839       0.021322      -0.003262      -0.022819      -0.021556      -0.055179      -0.101889      -0.052149       0.001936       0.050213              9.613227       7.000822       1.219402       0.364651      14.314752      -2.391746       7.524107          -0.000001
          188              O      11.170193       9.363584       3.140134      -0.576184      39.230177 0.57318479E+03  0.13989310E+05                                 9.226294                            7.419216       0.604864       2.230490                    0.995211      28.380882      74.955854       0.696870       0.360125      -1.139088      -0.005320      -0.010187       0.000565       0.011507      -0.032256       0.010724      -0.006104       0.155664       0.176287      -0.113721       0.044987       0.068734             10.835650      10.627613       0.404679       5.765024       6.284431       0.424293      15.594904          -0.000001
          189              O       3.002979       9.858595      10.230523      -0.558696      38.984361 0.63082086E+03  0.15764240E+05                                 9.149888                            7.797732       0.282144       2.139345                    0.993410      28.132316      75.104972       0.678074       0.361461      -1.138393      -0.013289       0.005959      -0.017203       0.022540       0.051052       0.018959       0.008216      -0.040856       0.009871      -0.058708      -0.000203       0.058912             10.449051       9.882884       2.577519       0.537149      14.761565       1.946251       6.702703           0.000001
          190              O       0.878601       9.282761       9.830936      -0.563209      31.946116 0.54742448E+03  0.13233103E+05                                 7.937831                            7.250619       0.659589       2.243046                    0.997698      28.392536      75.094448       0.703577       0.360128      -1.136914       0.000632       0.009912      -0.019134       0.021558      -0.029862      -0.015147      -0.046316       0.123198       0.078406      -0.100187       0.043381       0.056806              8.268808      10.902615      -1.148359      -0.347598       8.065442       0.145027       5.838367          -0.000000
          191              O       2.393715      -0.190873       7.059371      -0.537582      38.105434 0.53703386E+03  0.12941575E+05                                 9.093380                            7.230488       0.265074       2.141123                    0.995032      27.595197      73.272536       0.696235       0.365061      -1.131155      -0.007279       0.001546       0.013795       0.015674      -0.000210      -0.032012      -0.014163      -0.032576      -0.136799      -0.062460       0.020083       0.042377             11.082662       7.876858       3.890269      -0.119709      18.797717      -0.707799       6.573409           0.000001
          192              O       1.642080      12.356370       8.504453      -0.573437      43.654416 0.69902241E+03  0.17944174E+05                                 9.911134                            8.285762      -0.006343       2.039250                    0.992328      28.887975      78.470902       0.647841       0.368303      -1.131716       0.002647      -0.006625      -0.006789       0.009848      -0.049152      -0.017017      -0.048232       0.021812       0.071458      -0.084283       0.026380       0.057904             11.024837       8.004104      -0.968896       2.794904       9.733865      -3.005307      15.336543           0.000001
          193              O      -3.397657       6.026989      16.277242      -0.550729      42.860885 0.63758297E+03  0.16011672E+05                                 9.847021                            7.907965       0.166646       2.099441                    0.993541      28.342786      76.411378       0.663105       0.367810      -1.130906      -0.004471       0.025173       0.008472       0.026934       0.037193       0.001482       0.028858       0.076546       0.041192      -0.068684       0.017419       0.051265             11.678213      17.018915       3.166689       5.490035       7.829812       1.314095      10.185912          -0.000001
          194              O      -2.371043       8.015924      16.607495      -0.594661      31.435430 0.53311191E+03  0.12826171E+05                                 7.831567                            7.137794       0.618882       2.211763                    0.998215      29.112810      77.291031       0.710373       0.358378      -1.136159      -0.005599      -0.003776       0.010980       0.012891       0.034719      -0.080606       0.013072      -0.138402       0.019856      -0.129521       0.054106       0.075415              7.899280       6.799666       1.340432       0.161288      10.825499      -0.936728       6.072674          -0.000001
          195              O       7.840146       4.537351      13.314095      -0.565359      37.342460 0.61318705E+03  0.15288081E+05                                 8.977773                            7.787207       0.095602       2.066310                    0.994528      28.833110      78.093871       0.662437       0.370853      -1.125735       0.004148      -0.009085       0.018839       0.021322      -0.003262      -0.022819      -0.021556      -0.055179      -0.101889      -0.052149       0.001936       0.050213              9.613227       7.000822       1.219402       0.364651      14.314752      -2.391746       7.524107          -0.000001
          196              O      -5.099944       3.271499      15.105850      -0.576184      39.230176 0.57318477E+03  0.13989310E+05                                 9.226294                            7.419216       0.604864       2.230490                    0.995211      28.380881      74.955851       0.696870       0.360125      -1.139088       0.005320       0.010187      -0.000565       0.011507      -0.032256       0.010724      -0.006104       0.155664       0.176287      -0.113721       0.044987       0.068734             10.835650      10.627613       0.404679       5.765024       6.284431       0.424293      15.594905          -0.000001
          197              O       3.067270       2.776488       8.015461      -0.558696      38.984361 0.63082086E+03  0.15764240E+05                                 9.149888                            7.797732       0.282144       2.139345                    0.993410      28.132316      75.104972       0.678074       0.361461      -1.138393       0.013289      -0.005959       0.017203       0.022540       0.051052       0.018959       0.008216      -0.040856       0.009871      -0.058708      -0.000203       0.058912             10.449051       9.882884       2.577519       0.537149      14.761565       1.946251       6.702703           0.000001
          198              O       5.191648       3.352322       8.415048      -0.563209      31.946115 0.54742447E+03  0.13233102E+05                                 7.937831                            7.250618       0.659589       2.243046                    0.997698      28.392536      75.094447       0.703577       0.360128      -1.136914      -0.000632      -0.009912       0.019134       0.021558      -0.029862      -0.015147      -0.046316       0.123198       0.078406      -0.100187       0.043381       0.056806              8.268808      10.902615      -1.148359      -0.347598       8.065442       0.145027       5.838367          -0.000000
          199              O       3.676534      12.825956      11.186613      -0.537582      38.105432 0.53703383E+03  0.12941574E+05                                 9.093379                            7.230488       0.265074       2.141123                    0.995032      27.595197      73.272534       0.696235       0.365060      -1.131155       0.007279      -0.001546      -0.013795       0.015674      -0.000210      -0.032012      -0.014163      -0.032576      -0.136799      -0.062460       0.020083       0.042377             11.082661       7.876858       3.890269      -0.119709      18.797716      -0.707799       6.573409           0.000001
          200              O       4.428169       0.278713       9.741531      -0.573437      43.654416 0.69902242E+03  0.17944174E+05                                 9.911134                            8.285762      -0.006343       2.039250                    0.992328      28.887975      78.470903       0.647841       0.368303      -1.131716      -0.002647       0.006625       0.006789       0.009848      -0.049152      -0.017017      -0.048232       0.021812       0.071458      -0.084283       0.026380       0.057904             11.024837       8.004104      -0.968896       2.794904       9.733865      -3.005307      15.336543           0.000001

******************************************************
Auxiliary information for the entire system
The total spin magnetic moment of the unit cell is   0.000040
The total net atomic charge of the unit cell is   -0.000001
Accuracy of reproducing the electrostatic potential in the unit cell:
  The inner radius (bohr) =    5.0000
  The outer radius (bohr) =   12.0000
  Valid grid points have density less than (e/(bohr^3)) =    0.0001
  The number of valid grid points were=       138653
  The rms potential error without charges in kcal/mol is=      4.37623
  The rms potential error with partial charges in kcal/mol is=      1.52765
  The RRMSE value at monopole order=      0.34908
  The rms potential error with partial charges and cloud penetration in kcal/mol is=      1.54090
  The RRMSE value at monopole order with cloud penetration is=      0.35211
  The rms potential error with partial charges and atomic dipoles in kcal/mol is=      0.80624
  The RRMSE value at dipole order=      0.18423
  The rms potential error with partial charges, atomic dipoles and cloud penetration in kcal/mol is=      0.80460
  The RRMSE value at dipole order with cloud penetration=      0.18386

******************************************************
The electron densities and ab initio electrostatic potential were computed in VASP using the PBE functional and
projector augmented wave method. See the main text of the journal article for a description of computational details.
The atomic charges, dipoles, and quadrupoles were computed with the DDEC6 method as described in
(a) T. A. Manz and N. Gabaldon Limas, RSC Adv. 6 (2016) 47771-47801 DOI: 10.1039/c6ra04656h
(b) N. Gabaldon Limas and T. A. Manz, RSC Adv. 8 (2018) 2678-2707 DOI: 10.1039/c7ra11829e.
For each atom in the material, the electron cloud parameters were fit to the spherically averaged atom-in-material
electron density using radial positions for which this density was between 10^-4 and 10^-2 electrons per cubic bohr.
The polarizabilities, dispersion coefficients, and quantum Drude oscillator (QDO) parameters were fit using the MCLF method.
The magnetic structure of the system was optimized in VASP from the default ferromagnetic initial guess using spin polarization.
The atomic spin moments (ASMs) were computed on this optimized magnetic structure using the DDEC6 partition as inputs
to the method of T. A. Manz and D. S. Sholl, J. Chem. Theory Comput. 7 (2011) 4146-4164 DOI: 10.1021/ct200539n.
The RMSE and RRMSE were computed using a uniform grid with Ewald summation.
