# Supplementary material for: A collection of forcefield precursors for metal–organic frameworks
Source: RSC Adv. 2019 Nov 13;9(63):36492–507. doi: 10.1039/c9ra07327b (PMC9075174; doi:10.1039/c9ra07327b)
Supplement: RA-009-C9RA07327B-s3762 [file RA-009-C9RA07327B-s3762.xyz]

  232
jmolscript: load "" {1 1 1} spacegroup "x,y,z" unitcell [{      7.666400     0.000000     0.000000 }, {      0.000000    15.481000     0.000000 }, {      0.000000     0.000000    31.951000 }]
Cu     7.010156    10.438529    17.948155     0.163814
Cu     0.598746     8.212980    17.065349     0.152294
Cu     5.742900     9.696060    24.630706     0.662553
Cu     4.489444     2.698029    29.978345     0.163804
Cu     3.234454     0.472480    30.861151     0.152274
Cu     5.756700     1.955560    23.295794     0.662559
Cu     0.656244    12.782971    17.948155     0.163820
Cu     7.067654    15.008520    17.065349     0.152282
Cu     1.923500    13.525440    24.630706     0.662620
Cu     3.176956     5.042471    29.978345     0.163813
Cu     4.431946     7.268020    30.861151     0.152273
Cu     1.909700     5.784940    23.295794     0.662666
Cu     0.656244     5.042471    14.002845     0.163835
Cu     7.067654     7.268020    14.885651     0.152308
Cu     1.923500     5.784940     7.320294     0.662534
Cu     3.176956    12.782971     1.972655     0.163816
Cu     4.431946    15.008520     1.089849     0.152264
Cu     1.909700    13.525440     8.655206     0.662629
Cu     7.010156     2.698029    14.002845     0.163832
Cu     0.598746     0.472480    14.885651     0.152306
Cu     5.742900     1.955560     7.320294     0.662841
Cu     4.489444    10.438529     1.972655     0.163820
Cu     3.234454     8.212980     1.089849     0.152271
Cu     5.756700     9.696060     8.655206     0.662779
H      3.197655     9.384582    26.493769     0.119726
H      2.864934     8.588859    28.618511     0.114510
H      4.720202    10.146247    19.978960     0.110827
H      0.919201     9.926417    20.486981     0.103136
H      0.649344     9.705039    22.717161     0.117480
H      6.708100     7.915435    28.941216     0.112778
H      0.635545     1.644082    21.432731     0.119724
H      0.968266     0.848359    19.307989     0.114509
H      6.779398     2.405747    27.947540     0.110839
H      2.913999     2.185917    27.439519     0.103143
H      3.183856     1.964539    25.209339     0.117483
H      4.791500     0.174935    18.985284     0.112776
H      4.468745    13.836918    26.493769     0.119734
H      4.801466    14.632641    28.618511     0.114517
H      2.946198    13.075253    19.978960     0.110835
H      6.747199    13.295083    20.486981     0.103142
H      7.017056    13.516461    22.717161     0.117488
H      0.958300    15.306065    28.941216     0.112785
H      7.030855     6.096418    21.432731     0.119715
H      6.698134     6.892141    19.307989     0.114503
H      0.887002     5.334753    27.947540     0.110835
H      4.752401     5.554583    27.439519     0.103141
H      4.482544     5.775961    25.209339     0.117480
H      2.874900     7.565565    18.985284     0.112772
H      4.468745     6.096418     5.457231     0.119744
H      4.801466     6.892141     3.332489     0.114526
H      2.946198     5.334753    11.972040     0.110839
H      6.747199     5.554583    11.464019     0.103143
H      7.017056     5.775961     9.233839     0.117491
H      0.958300     7.565565     3.009784     0.112784
H      7.030855    13.836918    10.518269     0.119722
H      6.698134    14.632641    12.643011     0.114518
H      0.887002    13.075253     4.003460     0.110835
H      4.752401    13.295083     4.511481     0.103141
H      4.482544    13.516461     6.741661     0.117484
H      2.874900    15.306065    12.965716     0.112782
H      3.197655     1.644082     5.457231     0.119718
H      2.864934     0.848359     3.332489     0.114510
H      4.720202     2.405747    11.972040     0.110820
H      0.919201     2.185917    11.464019     0.103134
H      0.649344     1.964539     9.233839     0.117471
H      6.708100     0.174935     3.009784     0.112767
H      0.635545     9.384582    10.518269     0.119731
H      0.968266     8.588859    12.643011     0.114521
H      6.779398    10.146247     4.003460     0.110848
H      2.913999     9.926417     4.511481     0.103151
H      3.183856     9.705039     6.741661     0.117499
H      4.791500     7.915435    12.965716     0.112787
C      3.925197     9.084251    26.989010     0.074378
C      3.948196     9.910936    22.547821     0.545799
C      7.505406     8.807141    26.509745     0.541799
C      3.725870     8.626013    28.270245     0.045328
C      5.284450     9.915581    21.896020     0.077613
C      5.466143    10.070390    20.531713     0.057237
C      0.053665     9.944994    20.835247     0.030989
C      7.566737     9.799473    22.170799     0.075298
C      5.980559     8.251373    28.471536     0.039417
C      6.166086     8.752957    27.219057     0.075214
C      7.574403     1.343751    20.937490     0.074372
C      7.551404     2.170436    25.378679     0.545792
C      3.994194     1.066641    21.416755     0.541780
C      0.107330     0.885513    19.656255     0.045349
C      6.215150     2.175080    26.030480     0.077600
C      6.033457     2.329890    27.394787     0.057231
C      3.779535     2.204494    27.091253     0.030989
C      3.932863     2.058973    25.755701     0.075288
C      5.519041     0.510873    19.454964     0.039437
C      5.333514     1.012457    20.707443     0.075210
C      3.741203    14.137249    26.989010     0.074382
C      3.718204    13.310564    22.547821     0.545802
C      0.160994    14.414359    26.509745     0.541799
C      3.940530    14.595487    28.270245     0.045336
C      2.381950    13.305919    21.896020     0.077627
C      2.200257    13.151110    20.531713     0.057241
C      7.612735    13.276506    20.835247     0.030992
C      0.099663    13.422027    22.170799     0.075301
C      1.685841    14.970127    28.471536     0.039421
C      1.500314    14.468543    27.219057     0.075224
C      0.091997     6.396749    20.937490     0.074362
C      0.114996     5.570064    25.378679     0.545808
C      3.672206     6.673859    21.416755     0.541790
C      7.559070     6.854987    19.656255     0.045353
C      1.451250     5.565419    26.030480     0.077598
C      1.632943     5.410609    27.394787     0.057240
C      3.886865     5.536006    27.091253     0.030997
C      3.733537     5.681527    25.755701     0.075282
C      2.147359     7.229627    19.454964     0.039441
C      2.332886     6.728043    20.707443     0.075201
C      3.741203     6.396749     4.961990     0.074377
C      3.718204     5.570064     9.403179     0.545778
C      0.160994     6.673859     5.441255     0.541789
C      3.940530     6.854987     3.680755     0.045338
C      2.381950     5.565419    10.054980     0.077629
C      2.200257     5.410609    11.419287     0.057221
C      7.612735     5.536006    11.115753     0.030984
C      0.099663     5.681527     9.780201     0.075274
C      1.685841     7.229627     3.479464     0.039436
C      1.500314     6.728043     4.731943     0.075240
C      0.091997    14.137249    11.013510     0.074383
C      0.114996    13.310564     6.572321     0.545826
C      3.672206    14.414359    10.534245     0.541821
C      7.559070    14.595487    12.294745     0.045357
C      1.451250    13.305919     5.920520     0.077621
C      1.632943    13.151110     4.556213     0.057226
C      3.886865    13.276506     4.859747     0.030987
C      3.733537    13.422027     6.195299     0.075295
C      2.147359    14.970127    12.496036     0.039451
C      2.332886    14.468543    11.243557     0.075231
C      3.925197     1.343751     4.961990     0.074408
C      3.948196     2.170436     9.403179     0.545826
C      7.505406     1.066641     5.441255     0.541819
C      3.725870     0.885513     3.680755     0.045343
C      5.284450     2.175080    10.054980     0.077642
C      5.466143     2.329890    11.419287     0.057241
C      0.053665     2.204494    11.115753     0.031000
C      7.566737     2.058973     9.780201     0.075325
C      5.980559     0.510873     3.479464     0.039438
C      6.166086     1.012457     4.731943     0.075234
C      7.574403     9.084251    11.013510     0.074376
C      7.551404     9.910936     6.572321     0.545814
C      3.994194     8.807141    10.534245     0.541812
C      0.107330     8.626013    12.294745     0.045365
C      6.215150     9.915581     5.920520     0.077634
C      6.033457    10.070390     4.556213     0.057231
C      3.779535     9.944994     4.859747     0.030991
C      3.932863     9.799473     6.195299     0.075293
C      5.519041     8.251373    12.496036     0.039456
C      5.333514     8.752957    11.243557     0.075236
I      5.656347     8.519968    16.719639    -0.214937
I      5.706715    12.709282    17.501799    -0.243671
I      5.843253     0.779468    31.206861    -0.214934
I      5.792885     4.968782    30.424701    -0.243689
I      2.010053    14.701532    16.719639    -0.214916
I      1.959685    10.512218    17.501799    -0.243674
I      1.823147     6.961032    31.206861    -0.214932
I      1.873515     2.771718    30.424701    -0.243685
I      2.010053     6.961032    15.231361    -0.214988
I      1.959685     2.771718    14.449201    -0.243786
I      1.823147    14.701532     0.744139    -0.214948
I      1.873515    10.512218     1.526299    -0.243725
I      5.656347     0.779468    15.231361    -0.214963
I      5.706715     4.968782    14.449201    -0.243788
I      5.843253     8.519968     0.744139    -0.214948
I      5.792885    12.709282     1.526299    -0.243724
N      5.140321     9.105924    26.442648    -0.210715
N      6.349312     9.791733    22.717161    -0.202828
N      4.764668     8.234344    29.030679    -0.119636
N      6.695067    10.115285    19.988546    -0.129349
N      6.359279     1.365424    21.483852    -0.210695
N      5.150288     2.051233    25.209339    -0.202806
N      6.734932     0.493844    18.895821    -0.119651
N      4.804533     2.374785    27.937954    -0.129340
N      2.526079    14.115576    26.442648    -0.210726
N      1.317088    13.429768    22.717161    -0.202837
N      2.901732    14.987156    29.030679    -0.119631
N      0.971333    13.106215    19.988546    -0.129347
N      1.307121     6.375076    21.483852    -0.210701
N      2.516112     5.689268    25.209339    -0.202810
N      0.931468     7.246656    18.895821    -0.119666
N      2.861867     5.365715    27.937954    -0.129347
N      2.526079     6.375076     5.508352    -0.210728
N      1.317088     5.689268     9.233839    -0.202839
N      2.901732     7.246656     2.920321    -0.119632
N      0.971333     5.365715    11.962454    -0.129338
N      1.307121    14.115576    10.467148    -0.210744
N      2.516112    13.429768     6.741661    -0.202857
N      0.931468    14.987156    13.055179    -0.119664
N      2.861867    13.106215     4.013046    -0.129340
N      5.140321     1.365424     5.508352    -0.210786
N      6.349312     2.051233     9.233839    -0.202913
N      4.764668     0.493844     2.920321    -0.119620
N      6.695067     2.374785    11.962454    -0.129329
N      6.359279     9.105924    10.467148    -0.210754
N      5.150288     9.791733     6.741661    -0.202868
N      6.734932     8.234344    13.055179    -0.119653
N      4.804533    10.115285     4.013046    -0.129326
O      7.495439     9.307177    25.337143    -0.532587
O      3.955862     9.810310    23.832251    -0.541958
O      0.850970     8.455722    27.123204    -0.512754
O      2.924732    10.006918    21.867264    -0.511865
O      4.004161     1.566677    22.589357    -0.532561
O      7.543738     2.069810    24.094249    -0.541944
O      2.982230     0.715222    20.803296    -0.512744
O      0.908468     2.266418    26.059236    -0.511855
O      0.170961    13.914323    25.337143    -0.532574
O      3.710538    13.411190    23.832251    -0.541952
O      6.815430    14.765778    27.123204    -0.512734
O      4.741668    13.214582    21.867264    -0.511844
O      3.662239     6.173823    22.589357    -0.532564
O      0.122662     5.670690    24.094249    -0.541938
O      4.684170     7.025278    20.803296    -0.512736
O      6.757932     5.474082    26.059236    -0.511839
O      0.170961     6.173823     6.613857    -0.532591
O      3.710538     5.670690     8.118749    -0.541978
O      6.815430     7.025278     4.827796    -0.512758
O      4.741668     5.474082    10.083736    -0.511858
O      3.662239    13.914323     9.361643    -0.532631
O      0.122662    13.411190     7.856751    -0.542008
O      4.684170    14.765778    11.147704    -0.512769
O      6.757932    13.214582     5.891764    -0.511872
O      7.495439     1.566677     6.613857    -0.532593
O      3.955862     2.069810     8.118749    -0.541969
O      0.850970     0.715222     4.827796    -0.512714
O      2.924732     2.266418    10.083736    -0.511808
O      4.004161     9.307177     9.361643    -0.532603
O      7.543738     9.810310     7.856751    -0.541976
O      2.982230     8.455722    11.147704    -0.512729
O      0.908468    10.006918     5.891764    -0.511826

The following XYZ coordinates are in angstroms. Other properties are in atomic units.
The sperically averaged electron density of each atom fit to a function of the form exp(a - br)
eigen_1, eigen_2 and eigen_3 are the three eigenvalues of traceless quadrupole moment tensor
  atom number  atomic symbol              X              Y              Z     net charge C6 coefficient C8 coefficient C10 coefficient fluctuating dipole atomic polarizability isotropic forcefield polarizability              a              b squared Pearson coefficient          <r^3>          <r^4>         wp_QDO          m_QDO          q_QDO       dipole_x       dipole_y       dipole_z         dipole            Qxy            Qxz            Qyz     Q(x^2-y^2)  Q(3z^2 - R^2)        eigen_1        eigen_2        eigen_3 static polarizability      alpha(xx)      alpha(xy)      alpha(xz)      alpha(yy)      alpha(yz)      alpha(zz) atomic spin moment
            1             Cu       7.010156      10.438529      17.948155       0.163814     108.474544 0.26078666E+04  0.91250487E+05                                21.275715                           18.916245       0.495610       1.889352                    0.998664      62.190896     185.113064       0.340205       0.514536      -1.061368      -0.034079       0.006804      -0.029907       0.045848      -0.004497       0.017996      -0.002976       0.094112      -0.103874      -0.038347      -0.029442       0.067790             23.717483      16.772651       0.397342      -1.317693      30.493387       3.686930      23.886409           0.000585
            2             Cu       0.598746       8.212980      17.065349       0.152294     122.793567 0.27645138E+04  0.98009946E+05                                22.574479                           19.100143       0.499953       1.885930                    0.999003      62.666744     186.867803       0.349115       0.494864      -1.073322       0.035839       0.001738      -0.012405       0.037965       0.025239      -0.025824      -0.000445       0.082421      -0.166261      -0.061042      -0.019593       0.080635             26.927331      17.634288      -1.635054       2.175278      24.048208       8.419391      39.099499           0.000463
            3             Cu       5.742900       9.696060      24.630706       0.662553      63.356874 0.10930568E+04  0.30363471E+05                                13.797080                           11.457735       1.143749       2.235709                    0.998852      44.609808     113.233507       0.489566       0.450387      -1.112125      -0.001826       0.014374      -0.002695       0.014738      -0.012586       0.036895       0.001656       0.075325      -0.203053      -0.077157      -0.005146       0.082303             15.192814      13.199068      -1.103907       2.317358       9.573060      -4.993054      22.806312          -0.645660
            4             Cu       4.489444       2.698029      29.978345       0.163804     108.474151 0.26078470E+04  0.91249798E+05                                21.275991                           18.916441       0.495584       1.889341                    0.998664      62.191228     185.115182       0.340195       0.514551      -1.061358       0.034073       0.006800       0.029893       0.045834       0.004491       0.018005       0.002966       0.094110      -0.103969      -0.038373      -0.029432       0.067805             23.717863      16.772893      -0.397346      -1.317721      30.494062      -3.687009      23.886633          -0.000919
            5             Cu       3.234454       0.472480      30.861151       0.152274     122.797841 0.27646180E+04  0.98014630E+05                                22.575125                           19.100611       0.500005       1.885930                    0.999003      62.668844     186.875431       0.349108       0.494869      -1.073319      -0.035838       0.001741       0.012391       0.037959      -0.025228      -0.025840       0.000423       0.082453      -0.166276      -0.061056      -0.019592       0.080649             26.928182      17.634834       1.635082       2.175369      24.049078      -8.419892      39.100634           0.000608
            6             Cu       5.756700       1.955560      23.295794       0.662559      63.356870 0.10930540E+04  0.30363468E+05                                13.797333                           11.457914       1.143761       2.235711                    0.998852      44.609000     113.232755       0.489548       0.450402      -1.112113       0.001830       0.014388       0.002689       0.014751       0.012604       0.036892      -0.001593       0.075625      -0.202731      -0.077043      -0.005359       0.082402             15.193121      13.199330       1.103938       2.317429       9.573209       4.993169      22.806823           0.646471
            7             Cu       0.656244      12.782971      17.948155       0.163820     108.474417 0.26078619E+04  0.91250249E+05                                21.275649                           18.916187       0.495617       1.889355                    0.998664      62.190818     185.112546       0.340207       0.514534      -1.061369       0.034079      -0.006801      -0.029908       0.045849      -0.004495      -0.017996       0.002974       0.094110      -0.103870      -0.038345      -0.029442       0.067788             23.717410      16.772594       0.397338       1.317707      30.493268      -3.686879      23.886367           0.000761
            8             Cu       7.067654      15.008520      17.065349       0.152282     122.794422 0.27645369E+04  0.98011022E+05                                22.574661                           19.100287       0.499916       1.885918                    0.999003      62.667065     186.869341       0.349112       0.494867      -1.073320      -0.035842      -0.001738      -0.012403       0.037967       0.025235       0.025826       0.000450       0.082429      -0.166263      -0.061042      -0.019596       0.080638             26.927558      17.634438      -1.635063      -2.175282      24.048426      -8.419525      39.099809          -0.000527
            9             Cu       1.923500      13.525440      24.630706       0.662620      63.354323 0.10930012E+04  0.30361452E+05                                13.796505                           11.457270       1.143911       2.235762                    0.998853      44.609572     113.230981       0.489588       0.450374      -1.112137       0.001826      -0.014375      -0.002694       0.014739      -0.012585      -0.036903      -0.001663       0.075280      -0.203085      -0.077173      -0.005117       0.082290             15.192172      13.198561      -1.103857      -2.317259       9.572656       4.992795      22.805299          -0.645393
           10             Cu       3.176956       5.042471      29.978345       0.163813     108.473806 0.26078374E+04  0.91249334E+05                                21.275863                           18.916336       0.495598       1.889347                    0.998664      62.190968     185.113958       0.340198       0.514547      -1.061361      -0.034072      -0.006802       0.029894       0.045835       0.004495      -0.018003      -0.002967       0.094102      -0.103965      -0.038371      -0.029429       0.067800             23.717717      16.772780      -0.397346       1.317722      30.493858       3.687016      23.886511           0.000686
           11             Cu       4.431946       7.268020      30.861151       0.152273     122.797009 0.27645986E+04  0.98013782E+05                                22.575037                           19.100552       0.499975       1.885925                    0.999003      62.668378     186.873966       0.349108       0.494870      -1.073318       0.035839      -0.001742       0.012396       0.037962      -0.025232       0.025837      -0.000430       0.082453      -0.166266      -0.061051      -0.019598       0.080649             26.928075      17.634753       1.635078      -2.175332      24.048983       8.419848      39.100489           0.000253
           12             Cu       1.909700       5.784940      23.295794       0.662666      63.352394 0.10929614E+04  0.30360126E+05                                13.796379                           11.457171       1.144079       2.235809                    0.998853      44.608601     113.228778       0.489583       0.450382      -1.112130      -0.001829      -0.014360       0.002695       0.014725       0.012611      -0.036897       0.001572       0.075740      -0.202658      -0.077018      -0.005431       0.082449             15.192032      13.198445       1.103839      -2.317201       9.572572      -4.992742      22.805077          -0.646390
           13             Cu       0.656244       5.042471      14.002845       0.163835     108.470964 0.26077585E+04  0.91245793E+05                                21.275354                           18.915942       0.495654       1.889369                    0.998664      62.189782     185.109068       0.340205       0.514541      -1.061365       0.034073      -0.006805       0.029928       0.045858      -0.004498       0.018004      -0.002972       0.094096      -0.103855      -0.038341      -0.029440       0.067781             23.717056      16.772405       0.397341      -1.317685      30.492801       3.686687      23.885963           0.000727
           14             Cu       7.067654       7.268020      14.885651       0.152308     122.792244 0.27644714E+04  0.98008102E+05                                22.574392                           19.100058       0.499941       1.885929                    0.999003      62.666388     186.866649       0.349114       0.494867      -1.073320      -0.035841      -0.001762       0.012422       0.037974       0.025228      -0.025828      -0.000464       0.082429      -0.166195      -0.061019      -0.019607       0.080626             26.927242      17.634227      -1.635022       2.175340      24.048057       8.419200      39.099443          -0.000811
           15             Cu       1.923500       5.784940       7.320294       0.662534      63.357715 0.10930763E+04  0.30364024E+05                                13.796868                           11.457579       1.143736       2.235710                    0.998852      44.611037     113.235135       0.489588       0.450367      -1.112142       0.001827      -0.014354       0.002700       0.014720      -0.012559       0.036907       0.001757       0.074827      -0.203526      -0.077331      -0.004803       0.082134             15.192549      13.198956      -1.103923       2.317417       9.572902      -4.992919      22.805790          -0.645913
           16             Cu       3.176956      12.782971       1.972655       0.163816     108.473973 0.26078381E+04  0.91249342E+05                                21.275881                           18.916338       0.495660       1.889361                    0.998664      62.191301     185.114802       0.340198       0.514547      -1.061361      -0.034075      -0.006805      -0.029904       0.045843       0.004492       0.018009       0.002958       0.094109      -0.103899      -0.038350      -0.029445       0.067795             23.717751      16.772799      -0.397336      -1.317752      30.493824      -3.687046      23.886630          -0.000733
           17             Cu       4.431946      15.008520       1.089849       0.152264     122.798925 0.27646468E+04  0.98015964E+05                                22.575331                           19.100777       0.500018       1.885929                    0.999003      62.669392     186.877718       0.349104       0.494873      -1.073316       0.035846      -0.001765      -0.012415       0.037976      -0.025225      -0.025837       0.000460       0.082445      -0.166188      -0.061021      -0.019612       0.080633             26.928425      17.634996       1.635106       2.175385      24.049307      -8.420018      39.100971          -0.000682
           18             Cu       1.909700      13.525440       8.655206       0.662629      63.356354 0.10930320E+04  0.30362621E+05                                13.797015                           11.457583       1.143875       2.235744                    0.998852      44.609455     113.232469       0.489571       0.450386      -1.112126      -0.001828      -0.014384      -0.002693       0.014748       0.012600       0.036882      -0.001598       0.075583      -0.202780      -0.077055      -0.005329       0.082383             15.192825      13.199157       1.103958       2.317455       9.572991       4.993105      22.806325           0.646546
           19             Cu       7.010156       2.698029      14.002845       0.163832     108.471485 0.26077758E+04  0.91246581E+05                                21.275459                           18.916037       0.495657       1.889368                    0.998664      62.190031     185.110178       0.340203       0.514543      -1.061364      -0.034067       0.006806       0.029919       0.045848      -0.004493      -0.018002       0.002970       0.094089      -0.103825      -0.038332      -0.029441       0.067772             23.717174      16.772495       0.397326       1.317697      30.493032      -3.686810      23.885996          -0.000902
           20             Cu       0.598746       0.472480      14.885651       0.152306     122.793509 0.27645052E+04  0.98009563E+05                                22.574491                           19.100131       0.499973       1.885935                    0.999003      62.666943     186.868311       0.349115       0.494865      -1.073322       0.035838       0.001755       0.012419       0.037970       0.025227       0.025827       0.000465       0.082426      -0.166196      -0.061018      -0.019606       0.080624             26.927363      17.634298      -1.635036      -2.175335      24.048207      -8.419267      39.099584          -0.000486
           21             Cu       5.742900       1.955560       7.320294       0.662841      63.342233 0.10927622E+04  0.30352554E+05                                13.793271                           11.454824       1.144617       2.236006                    0.998854      44.610282     113.221239       0.489727       0.450280      -1.112217      -0.001830       0.014294       0.002708       0.014663      -0.012537      -0.036917      -0.001852       0.074430      -0.204042      -0.077514      -0.004505       0.082019             15.188397      13.195615      -1.103566      -2.316628       9.570508       4.991259      22.799068           0.647282
           22             Cu       4.489444      10.438529       1.972655       0.163820     108.473718 0.26078319E+04  0.91249051E+05                                21.275812                           18.916285       0.495658       1.889362                    0.998664      62.191068     185.113901       0.340200       0.514545      -1.061362       0.034072       0.006802      -0.029902       0.045840       0.004497      -0.018008      -0.002965       0.094101      -0.103907      -0.038355      -0.029438       0.067793             23.717667      16.772743      -0.397344       1.317749      30.493723       3.686929      23.886535          -0.000908
           23             Cu       3.234454       8.212980       1.089849       0.152271     122.797503 0.27646064E+04  0.98014180E+05                                22.575181                           19.100651       0.499981       1.885924                    0.999003      62.668708     186.875401       0.349105       0.494874      -1.073316      -0.035846       0.001764      -0.012413       0.037975      -0.025230       0.025836      -0.000455       0.082456      -0.166197      -0.061024      -0.019616       0.080640             26.928269      17.634859       1.635095      -2.175367      24.049102       8.419861      39.100846           0.000297
           24             Cu       5.756700       9.696060       8.655206       0.662779      63.352204 0.10929415E+04  0.30359331E+05                                13.796030                           11.456781       1.144318       2.235875                    0.998853      44.609400     113.229077       0.489611       0.450360      -1.112147       0.001825       0.014381      -0.002697       0.014745       0.012610      -0.036894       0.001564       0.075704      -0.202636      -0.077010      -0.005419       0.082428             15.191725      13.198251       1.103859      -2.317246       9.572298      -4.992667      22.804626           0.646757
           25              H       3.197655       9.384582      26.493769       0.119726       1.106076 0.79454362E+01  0.78343072E+02                                 1.806203                            1.678810      -1.163629       2.339168                    0.996404       3.567986      10.211022       0.466989       1.330199      -0.697856      -0.035475       0.017617      -0.026173       0.047475      -0.010858       0.003043      -0.005175       0.007531       0.009793      -0.013512       0.000498       0.013014              1.854655       2.248189      -0.263559       0.412232       1.573721      -0.226098       1.742055          -0.000428
           26              H       2.864934       8.588859      28.618511       0.114510       1.259278 0.93362839E+01  0.96265517E+02                                 1.995397                            1.839156      -1.377405       2.230660                    0.993481       3.863017      11.467933       0.437235       1.358608      -0.691149      -0.041303      -0.000195       0.013556       0.043471      -0.004119      -0.001481      -0.000621       0.010584      -0.006205      -0.005973      -0.001913       0.007886              2.058262       2.750896       0.054790      -0.372868       1.569408      -0.034474       1.854482          -0.000345
           27              H       4.720202      10.146247      19.978960       0.110827       0.997626 0.73514091E+01  0.72129175E+02                                 1.766198                            1.675443      -1.497841       2.175449                    0.991771       3.932221      11.769904       0.435959       1.431924      -0.675259      -0.033094       0.001929      -0.027028       0.042772      -0.001164       0.007496      -0.000736       0.010135       0.015160      -0.007728      -0.003760       0.011488              1.796804       2.164160      -0.047030       0.375688       1.472575      -0.040042       1.753678          -0.000570
           28              H       0.919201       9.926417      20.486981       0.103136       1.005300 0.72724553E+01  0.71251996E+02                                 1.778836                            1.667141      -1.485513       2.168756                    0.991849       4.046291      12.152619       0.436209       1.433161      -0.674262       0.040235      -0.000755      -0.011921       0.041970      -0.002002      -0.001030      -0.000663       0.015184      -0.000179      -0.007902      -0.000089       0.007991              1.847052       2.441588      -0.026104      -0.288626       1.514226       0.026383       1.585342          -0.000409
           29              H       0.649344       9.705039      22.717161       0.117480       1.039647 0.74594518E+01  0.72984904E+02                                 1.780327                            1.661105      -1.255430       2.289621                    0.995676       3.722592      10.895136       0.451296       1.387135      -0.685045       0.034078      -0.005326       0.030006       0.045717      -0.003281       0.006772      -0.001262       0.009051       0.024078      -0.009661      -0.002719       0.012381              1.839199       2.339588      -0.076275       0.429448       1.447389      -0.081163       1.730621          -0.000416
           30              H       6.708100       7.915435      28.941216       0.112778       1.130653 0.84002062E+01  0.84861068E+02                                 1.892601                            1.770353      -1.515466       2.166878                    0.992125       3.940312      11.806457       0.433338       1.399139      -0.682004       0.032125      -0.016642       0.021686       0.042181      -0.007058       0.005488      -0.004806       0.007096       0.008843      -0.009532      -0.002582       0.012114              1.928398       2.257073      -0.288148       0.377555       1.616362      -0.204657       1.911760          -0.000568
           31              H       0.635545       1.644082      21.432731       0.119724       1.106089 0.79455615E+01  0.78344723E+02                                 1.806227                            1.678831      -1.163650       2.339159                    0.996404       3.568020      10.211192       0.466982       1.330212      -0.697853       0.035475       0.017616       0.026174       0.047475       0.010858       0.003043       0.005175       0.007532       0.009794      -0.013513       0.000499       0.013014              1.854681       2.248223       0.263564       0.412240       1.573741       0.226103       1.742077           0.000567
           32              H       0.968266       0.848359      19.307989       0.114509       1.259286 0.93363415E+01  0.96266239E+02                                 1.995406                            1.839162      -1.377410       2.230659                    0.993481       3.863009      11.467909       0.437235       1.358608      -0.691149       0.041303      -0.000195      -0.013557       0.043471       0.004119      -0.001481       0.000621       0.010583      -0.006206      -0.005972      -0.001914       0.007886              2.058272       2.750915      -0.054791      -0.372876       1.569411       0.034474       1.854489           0.000399
           33              H       6.779398       2.405747      27.947540       0.110839       0.997617 0.73513281E+01  0.72128173E+02                                 1.766184                            1.675431      -1.497827       2.175457                    0.991771       3.932198      11.769813       0.435962       1.431919      -0.675260       0.033093       0.001930       0.027028       0.042771       0.001164       0.007495       0.000735       0.010136       0.015163      -0.007729      -0.003759       0.011488              1.796790       2.164139       0.047029       0.375682       1.472565       0.040041       1.753665           0.000588
           34              H       2.913999       2.185917      27.439519       0.103143       1.005291 0.72723776E+01  0.71251048E+02                                 1.778825                            1.667132      -1.485507       2.168760                    0.991849       4.046271      12.152545       0.436211       1.433161      -0.674262      -0.040234      -0.000755       0.011923       0.041971       0.002002      -0.001031       0.000663       0.015185      -0.000177      -0.007902      -0.000089       0.007991              1.847040       2.441569       0.026104      -0.288623       1.514218      -0.026383       1.585334           0.000466
           35              H       3.183856       1.964539      25.209339       0.117483       1.039657 0.74595471E+01  0.72986163E+02                                 1.780345                            1.661121      -1.255464       2.289605                    0.995676       3.722634      10.895329       0.451291       1.387144      -0.685043      -0.034078      -0.005328      -0.030006       0.045717       0.003281       0.006772       0.001263       0.009051       0.024078      -0.009661      -0.002720       0.012381              1.839219       2.339617       0.076276       0.429453       1.447402       0.081164       1.730638           0.000572
           36              H       4.791500       0.174935      18.985284       0.112776       1.130638 0.84000686E+01  0.84859431E+02                                 1.892598                            1.770349      -1.515468       2.166879                    0.992125       3.940274      11.806372       0.433334       1.399157      -0.682001      -0.032124      -0.016642      -0.021686       0.042181       0.007057       0.005487       0.004807       0.007098       0.008843      -0.009532      -0.002581       0.012114              1.928396       2.257071       0.288149       0.377557       1.616359       0.204657       1.911757           0.000605
           37              H       4.468745      13.836918      26.493769       0.119734       1.106087 0.79455415E+01  0.78344403E+02                                 1.806215                            1.678820      -1.163636       2.339164                    0.996404       3.568017      10.211144       0.466988       1.330198      -0.697856       0.035474      -0.017618      -0.026173       0.047475      -0.010858      -0.003042       0.005175       0.007530       0.009791      -0.013512       0.000498       0.013014              1.854668       2.248207      -0.263561      -0.412235       1.573731       0.226100       1.742066          -0.000432
           38              H       4.801466      14.632641      28.618511       0.114517       1.259289 0.93363874E+01  0.96266860E+02                                 1.995407                            1.839164      -1.377415       2.230655                    0.993481       3.863039      11.468018       0.437235       1.358605      -0.691149       0.041302       0.000195       0.013556       0.043471      -0.004120       0.001481       0.000621       0.010583      -0.006205      -0.005973      -0.001913       0.007886              2.058273       2.750914       0.054790       0.372872       1.569414       0.034474       1.854491          -0.000354
           39              H       2.946198      13.075253      19.978960       0.110835       0.997636 0.73514947E+01  0.72130215E+02                                 1.766205                            1.675449      -1.497848       2.175445                    0.991771       3.932242      11.769978       0.435960       1.431917      -0.675260       0.033094      -0.001930      -0.027028       0.042772      -0.001164      -0.007496       0.000735       0.010134       0.015161      -0.007727      -0.003761       0.011488              1.796811       2.164169      -0.047030      -0.375690       1.472580       0.040042       1.753685          -0.000541
           40              H       6.747199      13.295083      20.486981       0.103142       1.005313 0.72725755E+01  0.71253470E+02                                 1.778849                            1.667152      -1.485527       2.168747                    0.991849       4.046327      12.152753       0.436209       1.433156      -0.674263      -0.040234       0.000755      -0.011921       0.041970      -0.002002       0.001030       0.000663       0.015184      -0.000179      -0.007902      -0.000089       0.007991              1.847066       2.441610      -0.026104       0.288629       1.514236      -0.026383       1.585353          -0.000409
           41              H       7.017056      13.516461      22.717161       0.117488       1.039658 0.74595529E+01  0.72986173E+02                                 1.780339                            1.661115      -1.255440       2.289615                    0.995676       3.722631      10.895287       0.451295       1.387132      -0.685045      -0.034077       0.005327       0.030006       0.045716      -0.003281      -0.006771       0.001262       0.009049       0.024078      -0.009661      -0.002719       0.012380              1.839213       2.339608      -0.076276      -0.429451       1.447398       0.081163       1.730632          -0.000470
           42              H       0.958300      15.306065      28.941216       0.112785       1.130657 0.84002567E+01  0.84861816E+02                                 1.892614                            1.770364      -1.515483       2.166868                    0.992124       3.940333      11.806587       0.433334       1.399149      -0.682002      -0.032124       0.016643       0.021686       0.042181      -0.007058      -0.005488       0.004805       0.007096       0.008843      -0.009532      -0.002582       0.012114              1.928412       2.257090      -0.288151      -0.377558       1.616372       0.204659       1.911774          -0.000568
           43              H       7.030855       6.096418      21.432731       0.119715       1.106051 0.79452326E+01  0.78340652E+02                                 1.806191                            1.678800      -1.163633       2.339171                    0.996404       3.567951      10.210933       0.466985       1.330218      -0.697853      -0.035477      -0.017616       0.026174       0.047477       0.010859      -0.003044      -0.005175       0.007531       0.009796      -0.013514       0.000498       0.013016              1.854641       2.248170       0.263555      -0.412225       1.573712      -0.226095       1.742042          -0.000472
           44              H       6.698134       6.892141      19.307989       0.114503       1.259280 0.93362785E+01  0.96265432E+02                                 1.995403                            1.839159      -1.377413       2.230660                    0.993481       3.862990      11.467845       0.437234       1.358613      -0.691148      -0.041303       0.000194      -0.013557       0.043472       0.004120       0.001481      -0.000621       0.010584      -0.006206      -0.005973      -0.001914       0.007887              2.058269       2.750914      -0.054791       0.372878       1.569408      -0.034474       1.854486          -0.000344
           45              H       0.887002       5.334753      27.947540       0.110835       0.997610 0.73512551E+01  0.72127292E+02                                 1.766179                            1.675426      -1.497830       2.175457                    0.991771       3.932178      11.769748       0.435961       1.431925      -0.675259      -0.033093      -0.001930       0.027029       0.042772       0.001164      -0.007496      -0.000735       0.010136       0.015162      -0.007729      -0.003759       0.011488              1.796784       2.164133       0.047028      -0.375683       1.472561      -0.040041       1.753660          -0.000554
           46              H       4.752401       5.554583      27.439519       0.103141       1.005282 0.72722968E+01  0.71250064E+02                                 1.778818                            1.667125      -1.485506       2.168763                    0.991849       4.046245      12.152454       0.436211       1.433165      -0.674262       0.040235       0.000755       0.011923       0.041971       0.002002       0.001031      -0.000663       0.015186      -0.000178      -0.007903      -0.000089       0.007992              1.847033       2.441560       0.026104       0.288624       1.514211       0.026383       1.585327          -0.000404
           47              H       4.482544       5.775961      25.209339       0.117480       1.039609 0.74591186E+01  0.72980900E+02                                 1.780294                            1.661077      -1.255424       2.289631                    0.995676       3.722526      10.894922       0.451295       1.387150      -0.685043       0.034079       0.005329      -0.030007       0.045719       0.003281      -0.006773      -0.001263       0.009050       0.024080      -0.009661      -0.002722       0.012382              1.839164       2.339537       0.076272      -0.429433       1.447367      -0.081160       1.730588          -0.000447
           48              H       2.874900       7.565565      18.985284       0.112772       1.130638 0.84000548E+01  0.84859175E+02                                 1.892591                            1.770343      -1.515468       2.166882                    0.992125       3.940264      11.806297       0.433337       1.399148      -0.682003       0.032125       0.016642      -0.021687       0.042182       0.007057      -0.005488      -0.004806       0.007098       0.008842      -0.009532      -0.002581       0.012114              1.928389       2.257063       0.288150      -0.377558       1.616354      -0.204657       1.911750          -0.000571
           49              H       4.468745       6.096418       5.457231       0.119744       1.106130 0.79459455E+01  0.78349487E+02                                 1.806265                            1.678864      -1.163697       2.339132                    0.996403       3.568119      10.211552       0.466980       1.330200      -0.697855       0.035474      -0.017616       0.026172       0.047473      -0.010856       0.003040      -0.005175       0.007530       0.009789      -0.013511       0.000500       0.013011              1.854721       2.248278      -0.263571       0.412251       1.573772      -0.226110       1.742114          -0.000560
           50              H       4.801466       6.892141       3.332489       0.114526       1.259343 0.93368933E+01  0.96273514E+02                                 1.995466                            1.839215      -1.377485       2.230616                    0.993480       3.863162      11.468521       0.437228       1.358607      -0.691148       0.041300       0.000196      -0.013554       0.043468      -0.004121      -0.001478      -0.000621       0.010581      -0.006205      -0.005972      -0.001914       0.007885              2.058336       2.751010       0.054792      -0.372884       1.569455      -0.034475       1.854544          -0.000408
           51              H       2.946198       5.334753      11.972040       0.110839       0.997658 0.73517200E+01  0.72133089E+02                                 1.766237                            1.675479      -1.497926       2.175405                    0.991770       3.932339      11.770381       0.435954       1.431924      -0.675258       0.033092      -0.001930       0.027028       0.042771      -0.001164       0.007494      -0.000735       0.010133       0.015161      -0.007727      -0.003759       0.011486              1.796844       2.164213      -0.047030       0.375696       1.472605      -0.040042       1.753714          -0.000591
           52              H       6.747199       5.554583      11.464019       0.103143       1.005330 0.72727403E+01  0.71255562E+02                                 1.778873                            1.667174      -1.485568       2.168725                    0.991848       4.046400      12.153054       0.436205       1.433161      -0.674261      -0.040232       0.000755       0.011921       0.041968      -0.002002      -0.001028      -0.000663       0.015180      -0.000180      -0.007900      -0.000089       0.007989              1.847093       2.441651      -0.026105      -0.288635       1.514255       0.026383       1.585373          -0.000461
           53              H       7.017056       5.775961       9.233839       0.117491       1.039701 0.74599644E+01  0.72991352E+02                                 1.780395                            1.661167      -1.255512       2.289577                    0.995675       3.722764      10.895834       0.451285       1.387142      -0.685043      -0.034077       0.005326      -0.030003       0.045714      -0.003281       0.006768      -0.001261       0.009050       0.024076      -0.009661      -0.002716       0.012377              1.839273       2.339693      -0.076278       0.429466       1.447441      -0.081167       1.730685          -0.000564
           54              H       0.958300       7.565565       3.009784       0.112784       1.130708 0.84007493E+01  0.84868178E+02                                 1.892678                            1.770421      -1.515579       2.166819                    0.992124       3.940471      11.807161       0.433324       1.399157      -0.682000      -0.032123       0.016644      -0.021687       0.042181      -0.007058       0.005487      -0.004806       0.007097       0.008847      -0.009533      -0.002581       0.012114              1.928479       2.257177      -0.288165       0.377575       1.616422      -0.204668       1.911838          -0.000610
           55              H       7.030855      13.836918      10.518269       0.119722       1.106128 0.79459280E+01  0.78349499E+02                                 1.806291                            1.678885      -1.163725       2.339121                    0.996403       3.568141      10.211724       0.466967       1.330236      -0.697848      -0.035474      -0.017617      -0.026175       0.047475       0.010857       0.003042       0.005175       0.007532       0.009795      -0.013513       0.000500       0.013013              1.854750       2.248320       0.263580       0.412263       1.573792       0.226115       1.742137           0.000448
           56              H       6.698134      14.632641      12.643011       0.114518       1.259349 0.93369206E+01  0.96273851E+02                                 1.995475                            1.839220      -1.377500       2.230612                    0.993480       3.863148      11.468477       0.437227       1.358610      -0.691148      -0.041301       0.000195       0.013556       0.043470       0.004120      -0.001478       0.000622       0.010582      -0.006206      -0.005972      -0.001913       0.007885              2.058347       2.751033      -0.054794      -0.372894       1.569458       0.034476       1.854551           0.000342
           57              H       0.887002      13.075253       4.003460       0.110835       0.997654 0.73516872E+01  0.72132724E+02                                 1.766238                            1.675479      -1.497936       2.175402                    0.991770       3.932338      11.770395       0.435952       1.431932      -0.675257      -0.033091      -0.001932      -0.027029       0.042771       0.001164       0.007494       0.000735       0.010135       0.015164      -0.007729      -0.003758       0.011487              1.796845       2.164212       0.047030       0.375697       1.472606       0.040042       1.753718           0.000573
           58              H       4.752401      13.295083       4.511481       0.103141       1.005320 0.72726473E+01  0.71254425E+02                                 1.778863                            1.667165      -1.485565       2.168729                    0.991848       4.046373      12.152955       0.436205       1.433165      -0.674261       0.040233       0.000753      -0.011922       0.041969       0.002002      -0.001029       0.000662       0.015182      -0.000180      -0.007901      -0.000089       0.007990              1.847083       2.441635       0.026105      -0.288633       1.514248      -0.026384       1.585366           0.000420
           59              H       4.482544      13.516461       6.741661       0.117484       1.039649 0.74594832E+01  0.72985490E+02                                 1.780348                            1.661123      -1.255501       2.289591                    0.995676       3.722642      10.895402       0.451287       1.387158      -0.685040       0.034078       0.005325       0.030008       0.045718       0.003281       0.006771       0.001263       0.009052       0.024078      -0.009662      -0.002719       0.012381              1.839223       2.339626       0.076276       0.429456       1.447403       0.081164       1.730640           0.000437
           60              H       2.874900      15.306065      12.965716       0.112782       1.130712 0.84007605E+01  0.84868249E+02                                 1.892677                            1.770418      -1.515589       2.166817                    0.992124       3.940462      11.807099       0.433327       1.399149      -0.682001       0.032123       0.016643       0.021688       0.042181       0.007058       0.005486       0.004807       0.007098       0.008848      -0.009534      -0.002579       0.012113              1.928478       2.257177       0.288168       0.377581       1.616420       0.204671       1.911837           0.000563
           61              H       3.197655       1.644082       5.457231       0.119718       1.106092 0.79455931E+01  0.78345182E+02                                 1.806239                            1.678840      -1.163670       2.339153                    0.996403       3.568045      10.211302       0.466978       1.330220      -0.697851      -0.035477       0.017620       0.026173       0.047478      -0.010857      -0.003041       0.005175       0.007529       0.009788      -0.013511       0.000499       0.013012              1.854694       2.248243      -0.263568      -0.412245       1.573750       0.226106       1.742089           0.000492
           62              H       2.864934       0.848359       3.332489       0.114510       1.259341 0.93368601E+01  0.96273109E+02                                 1.995473                            1.839219      -1.377502       2.230613                    0.993480       3.863139      11.468458       0.437224       1.358618      -0.691146      -0.041302      -0.000194      -0.013554       0.043470      -0.004122       0.001478       0.000620       0.010582      -0.006206      -0.005972      -0.001914       0.007887              2.058343       2.751025       0.054793       0.372891       1.569457       0.034475       1.854547           0.000338
           63              H       4.720202       2.405747      11.972040       0.110820       0.997659 0.73517353E+01  0.72133341E+02                                 1.766250                            1.675490      -1.497964       2.175389                    0.991770       3.932357      11.770478       0.435948       1.431940      -0.675256      -0.033094       0.001931       0.027030       0.042773      -0.001164      -0.007495       0.000736       0.010132       0.015155      -0.007726      -0.003761       0.011486              1.796858       2.164233      -0.047032      -0.375705       1.472613       0.040043       1.753727           0.000552
           64              H       0.919201       2.185917      11.464019       0.103134       1.005317 0.72726139E+01  0.71254059E+02                                 1.778866                            1.667167      -1.485584       2.168722                    0.991848       4.046370      12.152967       0.436202       1.433174      -0.674260       0.040233      -0.000754       0.011921       0.041968      -0.002002       0.001027       0.000663       0.015180      -0.000182      -0.007899      -0.000089       0.007989              1.847085       2.441643      -0.026105       0.288636       1.514248      -0.026384       1.585364           0.000413
           65              H       0.649344       1.964539       9.233839       0.117471       1.039651 0.74595042E+01  0.72985767E+02                                 1.780355                            1.661128      -1.255480       2.289602                    0.995675       3.722661      10.895473       0.451284       1.387164      -0.685039       0.034081      -0.005325      -0.030006       0.045719      -0.003281      -0.006769       0.001261       0.009049       0.024078      -0.009661      -0.002717       0.012378              1.839230       2.339636      -0.076278      -0.429458       1.447409       0.081165       1.730647           0.000470
           66              H       6.708100       0.174935       3.009784       0.112767       1.130727 0.84009106E+01  0.84870136E+02                                 1.892695                            1.770434      -1.515603       2.166808                    0.992124       3.940504      11.807247       0.433324       1.399151      -0.682001       0.032125      -0.016644      -0.021688       0.042183      -0.007059      -0.005489       0.004804       0.007096       0.008844      -0.009532      -0.002581       0.012114              1.928496       2.257200      -0.288171      -0.377584       1.616434       0.204672       1.911854           0.000568
           67              H       0.635545       9.384582      10.518269       0.119731       1.106112 0.79457950E+01  0.78347816E+02                                 1.806268                            1.678866      -1.163712       2.339127                    0.996403       3.568119      10.211618       0.466972       1.330227      -0.697849       0.035475       0.017618      -0.026174       0.047475       0.010859      -0.003043      -0.005175       0.007529       0.009794      -0.013513       0.000499       0.013015              1.854724       2.248286       0.263572      -0.412250       1.573773      -0.226108       1.742113           0.000440
           68              H       0.968266       8.588859      12.643011       0.114521       1.259348 0.93369026E+01  0.96273622E+02                                 1.995475                            1.839218      -1.377501       2.230612                    0.993480       3.863142      11.468458       0.437227       1.358610      -0.691148       0.041301      -0.000196       0.013557       0.043469       0.004119       0.001478      -0.000622       0.010581      -0.006208      -0.005971      -0.001914       0.007885              2.058347       2.751034      -0.054794       0.372896       1.569457      -0.034476       1.854551           0.000343
           69              H       6.779398      10.146247       4.003460       0.110848       0.997641 0.73515672E+01  0.72131230E+02                                 1.766219                            1.675463      -1.497919       2.175412                    0.991770       3.932295      11.770228       0.435955       1.431927      -0.675258       0.033091       0.001931      -0.027029       0.042771       0.001164      -0.007495      -0.000735       0.010133       0.015163      -0.007728      -0.003759       0.011487              1.796826       2.164185       0.047030      -0.375692       1.472593      -0.040042       1.753700           0.000540
           70              H       2.913999       9.926417       4.511481       0.103151       1.005320 0.72726399E+01  0.71254299E+02                                 1.778858                            1.667160      -1.485556       2.168733                    0.991849       4.046359      12.152889       0.436208       1.433157      -0.674262      -0.040232      -0.000754      -0.011922       0.041969       0.002002       0.001029      -0.000662       0.015181      -0.000180      -0.007900      -0.000089       0.007989              1.847078       2.441627       0.026104       0.288633       1.514244       0.026384       1.585362           0.000418
           71              H       3.183856       9.705039       6.741661       0.117499       1.039630 0.74593093E+01  0.72983297E+02                                 1.780316                            1.661095      -1.255455       2.289611                    0.995676       3.722602      10.895216       0.451294       1.387145      -0.685043      -0.034077      -0.005327       0.030008       0.045717       0.003282      -0.006772      -0.001263       0.009048       0.024077      -0.009660      -0.002721       0.012381              1.839189       2.339577       0.076274      -0.429441       1.447382      -0.081161       1.730608           0.000480
           72              H       4.791500       7.915435      12.965716       0.112787       1.130684 0.84005160E+01  0.84865259E+02                                 1.892658                            1.770401      -1.515581       2.166824                    0.992124       3.940409      11.806949       0.433325       1.399164      -0.681999      -0.032122      -0.016644       0.021689       0.042181       0.007058      -0.005486      -0.004807       0.007097       0.008849      -0.009534      -0.002580       0.012113              1.928458       2.257150       0.288163      -0.377576       1.616406      -0.204668       1.911819           0.000558
           73              C       3.925197       9.084251      26.989010       0.074378      25.255362 0.32752309E+03  0.72030627E+04                                 7.593807                            6.129828       0.114168       2.066241                    0.999433      25.722574      72.482213       0.647358       0.430215      -1.051264       0.049925      -0.001879      -0.026144       0.056387       0.005158       0.011322       0.032594      -0.053228      -0.067766      -0.039750      -0.013638       0.053388              8.239035      10.542470      -0.428088      -0.830915       5.239592      -2.009020       8.935045          -0.000646
           74              C       3.948196       9.910936      22.547821       0.545799      23.504719 0.26792545E+03  0.56738736E+04                                 7.652906                            5.879262      -0.254479       1.967004                    0.998615      23.428614      67.466665       0.597830       0.483797      -1.008255      -0.064177      -0.003232       0.045971       0.079009       0.005817      -0.014118       0.009177      -0.161211      -0.150958      -0.067849      -0.038608       0.106457              8.704380      12.933522      -0.455239       0.654188       4.754359      -0.558275       8.425258          -0.000458
           75              C       7.505406       8.807141      26.509745       0.541799      24.268363 0.26624789E+03  0.55912740E+04                                 7.631759                            5.749478      -0.135328       2.002693                    0.999129      22.965539      64.406969       0.626440       0.465588      -1.024931       0.064656       0.007664      -0.051372       0.082935       0.025571      -0.005372       0.060689      -0.137126      -0.086271      -0.071241      -0.041065       0.112305              8.656380      12.150533      -1.321816       0.392572       5.456793      -2.044632       8.361813          -0.000859
           76              C       3.725870       8.626013      28.270245       0.045328      25.792924 0.35125688E+03  0.78952409E+04                                 7.818587                            6.425987      -0.122824       1.983405                    0.998184      26.768334      77.335299       0.618129       0.440845      -1.040381       0.030029      -0.013367       0.028162       0.043284       0.005706       0.007598       0.038697      -0.059050      -0.092235      -0.047730      -0.014343       0.062073              8.388625      10.139965      -0.309780      -0.336258       5.283441      -1.978261       9.742469          -0.003330
           77              C       5.284450       9.915581      21.896020       0.077613      32.300460 0.42898762E+03  0.10085999E+05                                 9.115110                            7.124541      -0.237283       1.940492                    0.999167      27.139493      78.891860       0.587126       0.443711      -1.043903       0.062245      -0.011259       0.008398       0.063810       0.002192       0.019039       0.008365      -0.094131      -0.107668      -0.052058      -0.013794       0.065852             10.462520      15.511004      -0.076752      -2.250666       5.203241      -0.741073      10.673314           0.000674
           78              C       5.466143      10.070390      20.531713       0.057237      27.222786 0.37554845E+03  0.86224240E+04                                 8.259986                            6.766686      -0.380111       1.898654                    0.997106      27.531415      81.584394       0.583479       0.457212      -1.026295       0.044508      -0.003019      -0.025435       0.051352      -0.000753       0.012281       0.015701      -0.106718      -0.128397      -0.052277      -0.024548       0.076826              9.000960      12.063687       0.194494      -1.831799       4.986625      -0.662712       9.952567          -0.001979
           79              C       0.053665       9.944994      20.835247       0.030989      25.729329 0.37624691E+03  0.86406140E+04                                 7.941899                            6.756890      -0.345690       1.906057                    0.997081      27.691944      82.012634       0.586114       0.455043      -1.027737      -0.037803       0.009965      -0.028594       0.048436       0.006172       0.003907       0.008022      -0.046102      -0.117491      -0.040242      -0.004063       0.044305              8.515456      10.835878      -0.327462      -0.143802       5.133067      -0.603146       9.577424          -0.003367
           80              C       7.566737       9.799473      22.170799       0.075298      25.176701 0.33498044E+03  0.74398804E+04                                 7.693087                            6.279901       0.055425       2.051692                    0.998649      26.054094      74.799025       0.624658       0.441487      -1.040105      -0.051073      -0.002914       0.029112       0.058860       0.004364       0.002823       0.006568      -0.066677      -0.101646      -0.034731      -0.016368       0.051099              8.444419      11.805102      -0.091440      -0.793096       4.637135      -0.714986       8.891020          -0.000995
           81              C       5.980559       8.251373      28.471536       0.039417      27.712454 0.36106649E+03  0.81982899E+04                                 8.275792                            6.579149      -0.232598       1.943575                    0.997875      27.371752      80.324136       0.600049       0.449556      -1.031961      -0.041995      -0.000851       0.027682       0.050305       0.011109       0.019193       0.046396      -0.092029      -0.087366      -0.056585      -0.026447       0.083032              9.036576      10.858743      -0.219919      -1.782669       5.463520      -2.216464      10.787464          -0.001919
           82              C       6.166086       8.752957      27.219057       0.075214      31.472869 0.39445110E+03  0.90401057E+04                                 8.812258                            6.737679       0.006056       2.021756                    0.999549      26.305586      74.380818       0.619252       0.431577      -1.055970      -0.062177       0.018116      -0.000621       0.064765       0.003828       0.024201       0.039196      -0.092345      -0.105798      -0.062875      -0.015853       0.078728             10.038500      13.218095      -0.097979      -2.302427       5.638136      -2.498401      11.259269           0.000606
           83              C       7.574403       1.343751      20.937490       0.074372      25.255319 0.32752248E+03  0.72030477E+04                                 7.593810                            6.129827       0.114156       2.066239                    0.999433      25.722530      72.482133       0.647358       0.430216      -1.051264      -0.049921      -0.001883       0.026140       0.056383      -0.005153       0.011321      -0.032598      -0.053226      -0.067751      -0.039749      -0.013638       0.053387              8.239041      10.542472       0.428093      -0.830912       5.239591       2.009023       8.935058           0.000826
           84              C       7.551404       2.170436      25.378679       0.545792      23.504631 0.26792408E+03  0.56738443E+04                                 7.652922                            5.879267      -0.254511       1.966996                    0.998615      23.428631      67.466983       0.597826       0.483800      -1.008252       0.064179      -0.003235      -0.045972       0.079012      -0.005817      -0.014122      -0.009175      -0.161194      -0.150951      -0.067848      -0.038599       0.106447              8.704410      12.933592       0.455246       0.654195       4.754367       0.558271       8.425270           0.000682
           85              C       3.994194       1.066641      21.416755       0.541780      24.268158 0.26624542E+03  0.55912164E+04                                 7.631775                            5.749491      -0.135356       2.002687                    0.999129      22.965389      64.406782       0.626432       0.465595      -1.024926      -0.064655       0.007663       0.051373       0.082935      -0.025574      -0.005374      -0.060689      -0.137124      -0.086269      -0.071244      -0.041061       0.112305              8.656399      12.150558       1.321824       0.392591       5.456805       2.044639       8.361833           0.001044
           86              C       0.107330       0.885513      19.656255       0.045349      25.792173 0.35124393E+03  0.78948664E+04                                 7.818398                            6.425833      -0.122770       1.983429                    0.998184      26.767803      77.333013       0.618143       0.440840      -1.040385      -0.030027      -0.013360      -0.028161       0.043280      -0.005705       0.007598      -0.038692      -0.059059      -0.092228      -0.047724      -0.014348       0.062072              8.388421      10.139717       0.309768      -0.336271       5.283314       1.978204       9.742232           0.003435
           87              C       6.215150       2.175080      26.030480       0.077600      32.300565 0.42898905E+03  0.10086051E+05                                 9.115159                            7.124569      -0.237296       1.940487                    0.999167      27.139605      78.892516       0.587123       0.443713      -1.043901      -0.062244      -0.011259      -0.008394       0.063808      -0.002188       0.019035      -0.008358      -0.094126      -0.107670      -0.052054      -0.013795       0.065849             10.462590      15.511129       0.076749      -2.250688       5.203263       0.741073      10.673377          -0.000573
           88              C       6.033457       2.329890      27.394787       0.057231      27.223053 0.37555328E+03  0.86225647E+04                                 8.260049                            6.766736      -0.380118       1.898648                    0.997106      27.531606      81.585166       0.583476       0.457213      -1.026294      -0.044508      -0.003014       0.025434       0.051351       0.000758       0.012281      -0.015702      -0.106712      -0.128378      -0.052274      -0.024547       0.076820              9.001033      12.063777      -0.194503      -1.831831       4.986663       0.662722       9.952658           0.001957
           89              C       3.779535       2.204494      27.091253       0.030989      25.729534 0.37625088E+03  0.86407288E+04                                 7.941942                            6.756925      -0.345692       1.906054                    0.997081      27.692105      82.013250       0.586113       0.455043      -1.027737       0.037803       0.009969       0.028594       0.048436      -0.006173       0.003903      -0.008024      -0.046091      -0.117469      -0.040234      -0.004062       0.044296              8.515507      10.835937       0.327459      -0.143809       5.133093       0.603149       9.577492           0.003571
           90              C       3.932863       2.058973      25.755701       0.075288      25.176942 0.33498442E+03  0.74399978E+04                                 7.693153                            6.279946       0.055377       2.051674                    0.998648      26.054324      74.800054       0.624654       0.441488      -1.040104       0.051074      -0.002918      -0.029109       0.058859      -0.004366       0.002826      -0.006559      -0.066668      -0.101638      -0.034728      -0.016364       0.051092              8.444501      11.805242       0.091436      -0.793110       4.637169       0.714989       8.891094           0.001200
           91              C       5.519041       0.510873      19.454964       0.039437      27.711638 0.36105368E+03  0.81979310E+04                                 8.275676                            6.579063      -0.232585       1.943586                    0.997875      27.371149      80.322179       0.600048       0.449560      -1.031958       0.041991      -0.000847      -0.027682       0.050301      -0.011114       0.019189      -0.046391      -0.092021      -0.087361      -0.056576      -0.026449       0.083026              9.036447      10.858562       0.219924      -1.782616       5.463452       2.216435      10.787327           0.001940
           92              C       5.333514       1.012457      20.707443       0.075210      31.472575 0.39444734E+03  0.90399988E+04                                 8.812221                            6.737655       0.006056       2.021759                    0.999549      26.305400      74.380236       0.619251       0.431578      -1.055969       0.062171       0.018114       0.000616       0.064759      -0.003832       0.024205      -0.039200      -0.092336      -0.105789      -0.062876      -0.015851       0.078727             10.038457      13.218002       0.097979      -2.302404       5.638118       2.498398      11.259250          -0.000490
           93              C       3.741203      14.137249      26.989010       0.074382      25.255697 0.32752802E+03  0.72032020E+04                                 7.593873                            6.129874       0.114166       2.066236                    0.999433      25.722843      72.483244       0.647356       0.430215      -1.051264      -0.049927       0.001876      -0.026146       0.056390       0.005157      -0.011323      -0.032591      -0.053231      -0.067769      -0.039750      -0.013638       0.053387              8.239111      10.542583      -0.428096       0.830918       5.239631       2.009036       8.935120          -0.000680
           94              C       3.718204      13.310564      22.547821       0.545802      23.505180 0.26793118E+03  0.56740311E+04                                 7.653008                            5.879326      -0.254518       1.966986                    0.998615      23.429026      67.468287       0.597826       0.483797      -1.008254       0.064171       0.003231       0.045971       0.079005       0.005817       0.014111      -0.009178      -0.161217      -0.150965      -0.067845      -0.038617       0.106462              8.704510      12.933756      -0.455247      -0.654183       4.754417       0.558281       8.425357          -0.000542
           95              C       0.160994      14.414359      26.509745       0.541799      24.268728 0.26625221E+03  0.55913932E+04                                 7.631853                            5.749538      -0.135358       2.002679                    0.999129      22.965798      64.408073       0.626434       0.465590      -1.024929      -0.064651      -0.007664      -0.051373       0.082932       0.025570       0.005365      -0.060694      -0.137139      -0.086284      -0.071239      -0.041077       0.112315              8.656494      12.150729      -1.321830      -0.392559       5.456850       2.044652       8.361905          -0.000921
           96              C       3.940530      14.595487      28.270245       0.045336      25.793005 0.35125779E+03  0.78952648E+04                                 7.818584                            6.425978      -0.122812       1.983407                    0.998184      26.768420      77.335512       0.618132       0.440843      -1.040383      -0.030031       0.013370       0.028164       0.043287       0.005707      -0.007596      -0.038695      -0.059047      -0.092236      -0.047729      -0.014342       0.062070              8.388625      10.139978      -0.309778       0.336270       5.283432       1.978257       9.742464          -0.003380
           97              C       2.381950      13.305919      21.896020       0.077627      32.300635 0.42898918E+03  0.10086054E+05                                 9.115164                            7.124568      -0.237314       1.940481                    0.999167      27.139631      78.892583       0.587123       0.443713      -1.043901      -0.062246       0.011257       0.008403       0.063811       0.002195      -0.019036      -0.008367      -0.094133      -0.107662      -0.052055      -0.013797       0.065853             10.462600      15.511178      -0.076752       2.250705       5.203265       0.741074      10.673358           0.000660
           98              C       2.200257      13.151110      20.531713       0.057241      27.222877 0.37554968E+03  0.86224582E+04                                 8.259990                            6.766685      -0.380105       1.898655                    0.997106      27.531488      81.584605       0.583481       0.457210      -1.026296      -0.044510       0.003017      -0.025436       0.051354      -0.000753      -0.012283      -0.015702      -0.106722      -0.128397      -0.052280      -0.024549       0.076828              9.000968      12.063706       0.194497       1.831800       4.986625       0.662716       9.952574          -0.001920
           99              C       7.612735      13.276506      20.835247       0.030992      25.729488 0.37624909E+03  0.86406782E+04                                 7.941926                            6.756904      -0.345698       1.906053                    0.997081      27.692086      82.013171       0.586115       0.455042      -1.027737       0.037806      -0.009966      -0.028596       0.048439       0.006171      -0.003905      -0.008023      -0.046101      -0.117491      -0.040241      -0.004062       0.044304              8.515493      10.835940      -0.327462       0.143811       5.133078       0.603150       9.577462          -0.003441
          100              C       0.099663      13.422027      22.170799       0.075301      25.177032 0.33498520E+03  0.74400179E+04                                 7.693162                            6.279951       0.055406       2.051681                    0.998649      26.054373      74.800159       0.624654       0.441487      -1.040104       0.051075       0.002913       0.029114       0.058862       0.004362      -0.002824      -0.006568      -0.066679      -0.101646      -0.034731      -0.016368       0.051100              8.444512      11.805259      -0.091438       0.793103       4.637174       0.714994       8.891103          -0.001048
          101              C       1.685841      14.970127      28.471536       0.039421      27.712459 0.36106630E+03  0.81982949E+04                                 8.275836                            6.579179      -0.232592       1.943575                    0.997875      27.371754      80.324513       0.600042       0.449560      -1.031957       0.041998       0.000852       0.027683       0.050308       0.011108      -0.019195      -0.046396      -0.092029      -0.087362      -0.056586      -0.026446       0.083031              9.036627      10.858808      -0.219920       1.782682       5.463543       2.216477      10.787530          -0.001905
          102              C       1.500314      14.468543      27.219057       0.075224      31.473080 0.39445354E+03  0.90401830E+04                                 8.812311                            6.737708       0.006035       2.021748                    0.999549      26.305716      74.381474       0.619248       0.431578      -1.055968       0.062178      -0.018118      -0.000626       0.064767       0.003828      -0.024198      -0.039195      -0.092350      -0.105798      -0.062872      -0.015857       0.078729             10.038571      13.218226      -0.097978       2.302461       5.638161       2.498408      11.259326           0.000587
          103              C       0.091997       6.396749      20.937490       0.074362      25.255489 0.32752568E+03  0.72031410E+04                                 7.593874                            6.129883       0.114119       2.066227                    0.999433      25.722634      72.482722       0.647350       0.430220      -1.051261       0.049922       0.001886       0.026141       0.056384      -0.005148      -0.011324       0.032603      -0.053223      -0.067757      -0.039757      -0.013633       0.053390              8.239107      10.542546       0.428084       0.830938       5.239638      -2.009041       8.935136          -0.000670
          104              C       0.114996       5.570064      25.378679       0.545808      23.504566 0.26792350E+03  0.56738215E+04                                 7.652863                            5.879229      -0.254471       1.967012                    0.998615      23.428534      67.466355       0.597833       0.483795      -1.008256      -0.064180       0.003236      -0.045972       0.079013      -0.005815       0.014128       0.009173      -0.161187      -0.150934      -0.067851      -0.038590       0.106441              8.704332      12.933469       0.455236      -0.654169       4.754335      -0.558265       8.425192          -0.000520
          105              C       3.672206       6.673859      21.416755       0.541790      24.267954 0.26624303E+03  0.55911486E+04                                 7.631702                            5.749444      -0.135315       2.002704                    0.999129      22.965255      64.406107       0.626439       0.465591      -1.024929       0.064655      -0.007664       0.051375       0.082936      -0.025577       0.005378       0.060685      -0.137119      -0.086254      -0.071245      -0.041054       0.112299              8.656307      12.150433       1.321800      -0.392565       5.456753      -2.044609       8.361737          -0.000859
          106              C       7.559070       6.854987      19.656255       0.045353      25.791744 0.35123661E+03  0.78946584E+04                                 7.818305                            6.425759      -0.122768       1.983435                    0.998184      26.767508      77.331878       0.618148       0.440839      -1.040386       0.030027       0.013359      -0.028163       0.043281      -0.005703      -0.007598       0.038693      -0.059060      -0.092225      -0.047724      -0.014348       0.062072              8.388318      10.139591       0.309754       0.336295       5.283253      -1.978177       9.742109          -0.003341
          107              C       1.451250       5.565419      26.030480       0.077598      32.300866 0.42899461E+03  0.10086221E+05                                 9.115230                            7.124629      -0.237311       1.940479                    0.999167      27.139846      78.893563       0.587118       0.443715      -1.043899       0.062246       0.011267      -0.008394       0.063812      -0.002184      -0.019035       0.008355      -0.094124      -0.107690      -0.052056      -0.013794       0.065850             10.462661      15.511226       0.076750       2.250726       5.203307      -0.741080      10.673450           0.000678
          108              C       1.632943       5.410609      27.394787       0.057240      27.222618 0.37554624E+03  0.86223613E+04                                 8.259959                            6.766671      -0.380128       1.898651                    0.997106      27.531312      81.584053       0.583479       0.457212      -1.026294       0.044509       0.003017       0.025437       0.051354       0.000758      -0.012281       0.015700      -0.106717      -0.128382      -0.052274      -0.024549       0.076823              9.000925      12.063606      -0.194497       1.831788       4.986616      -0.662713       9.952554          -0.001946
          109              C       3.886865       5.536006      27.091253       0.030997      25.729118 0.37624337E+03  0.86405079E+04                                 7.941843                            6.756847      -0.345685       1.906062                    0.997081      27.691753      82.011810       0.586118       0.455041      -1.027738      -0.037803      -0.009968       0.028595       0.048436      -0.006174      -0.003905       0.008023      -0.046094      -0.117469      -0.040235      -0.004063       0.044298              8.515394      10.835789       0.327453       0.143833       5.133034      -0.603137       9.577360          -0.003410
          110              C       3.733537       5.681527      25.755701       0.075282      25.176920 0.33498479E+03  0.74400102E+04                                 7.693171                            6.279971       0.055351       2.051667                    0.998648      26.054292      74.800060       0.624649       0.441491      -1.040102      -0.051075       0.002923      -0.029109       0.058860      -0.004369      -0.002829       0.006557      -0.066672      -0.101652      -0.034733      -0.016364       0.051096              8.444512      11.805237       0.091432       0.793132       4.637189      -0.714991       8.891112          -0.001041
          111              C       2.147359       7.229627      19.454964       0.039441      27.711367 0.36104949E+03  0.81978008E+04                                 8.275562                            6.578979      -0.232591       1.943590                    0.997875      27.371024      80.321287       0.600059       0.449554      -1.031963      -0.041992       0.000848      -0.027684       0.050303      -0.011114      -0.019190       0.046392      -0.092025      -0.087363      -0.056578      -0.026450       0.083028              9.036315      10.858383       0.219928       1.782563       5.463388      -2.216408      10.787172          -0.001935
          112              C       2.332886       6.728043      20.707443       0.075201      31.472955 0.39445313E+03  0.90401728E+04                                 8.812315                            6.737725       0.006043       2.021752                    0.999549      26.305637      74.381296       0.619245       0.431581      -1.055967      -0.062175      -0.018111       0.000618       0.064762      -0.003833      -0.024206       0.039204      -0.092329      -0.105796      -0.062878      -0.015849       0.078727             10.038559      13.218140       0.097970       2.302452       5.638175      -2.498426      11.259362           0.000626
          113              C       3.741203       6.396749       4.961990       0.074377      25.256441 0.32753931E+03  0.72035114E+04                                 7.593992                            6.129954       0.114200       2.066235                    0.999433      25.723410      72.485119       0.647356       0.430212      -1.051266      -0.049930       0.001879       0.026152       0.056396       0.005164       0.011321       0.032586      -0.053226      -0.067784      -0.039747      -0.013637       0.053384              8.239252      10.542803      -0.428111      -0.830922       5.239703      -2.009069       8.935248          -0.000816
          114              C       3.718204       5.570064       9.403179       0.545778      23.505398 0.26793437E+03  0.56741285E+04                                 7.653122                            5.879409      -0.254528       1.966975                    0.998615      23.429343      67.469885       0.597813       0.483805      -1.008247       0.064168       0.003242      -0.045973       0.079003       0.005819      -0.014099       0.009179      -0.161254      -0.150985      -0.067845      -0.038639       0.106484              8.704648      12.933995      -0.455252       0.654191       4.754490      -0.558292       8.425460          -0.000671
          115              C       0.160994       6.673859       5.441255       0.541789      24.269381 0.26626005E+03  0.55916080E+04                                 7.632005                            5.749633      -0.135397       2.002655                    0.999129      22.966341      64.410222       0.626426       0.465592      -1.024926      -0.064644      -0.007656       0.051379       0.082929       0.025568      -0.005356       0.060700      -0.137155      -0.086290      -0.071236      -0.041092       0.112327              8.656682      12.151031      -1.321867       0.392557       5.456955      -2.044692       8.362062          -0.001031
          116              C       3.940530       6.854987       3.680755       0.045338      25.793562 0.35126650E+03  0.78955216E+04                                 7.818710                            6.426065      -0.122852       1.983389                    0.998184      26.768930      77.337672       0.618126       0.440844      -1.040380      -0.030031       0.013383      -0.028165       0.043292       0.005708       0.007600       0.038699      -0.059045      -0.092225      -0.047729      -0.014342       0.062071              8.388769      10.140207      -0.309796      -0.336249       5.283507      -1.978282       9.742592          -0.003492
          117              C       2.381950       5.565419      10.054980       0.077629      32.300813 0.42899178E+03  0.10086118E+05                                 9.115151                            7.124553      -0.237249       1.940499                    0.999168      27.139691      78.892458       0.587129       0.443708      -1.043905      -0.062249       0.011263      -0.008412       0.063816       0.002201       0.019039       0.008369      -0.094128      -0.107651      -0.052056      -0.013794       0.065849             10.462602      15.511275      -0.076745      -2.250697       5.203263      -0.741074      10.673268           0.000608
          118              C       2.200257       5.410609      11.419287       0.057221      27.223609 0.37556265E+03  0.86228387E+04                                 8.260144                            6.766806      -0.380154       1.898632                    0.997106      27.532118      81.587114       0.583474       0.457211      -1.026294      -0.044510       0.003021       0.025443       0.051358      -0.000751       0.012281       0.015699      -0.106728      -0.128387      -0.052276      -0.024553       0.076829              9.001144      12.064025       0.194512      -1.831856       4.986723      -0.662734       9.952683          -0.001976
          119              C       7.612735       5.536006      11.115753       0.030984      25.729731 0.37625382E+03  0.86408172E+04                                 7.941960                            6.756931      -0.345711       1.906045                    0.997081      27.692397      82.014333       0.586115       0.455040      -1.027738       0.037804      -0.009958       0.028605       0.048441       0.006169       0.003905       0.008018      -0.046109      -0.117488      -0.040240      -0.004066       0.044306              8.515532      10.836047      -0.327471      -0.143789       5.133105      -0.603160       9.577444          -0.003575
          120              C       0.099663       5.681527       9.780201       0.075274      25.178167 0.33500431E+03  0.74405558E+04                                 7.693395                            6.280132       0.055425       2.051670                    0.998649      26.055292      74.803612       0.624644       0.441488      -1.040103       0.051078       0.002917      -0.029118       0.058867       0.004357       0.002820       0.006576      -0.066672      -0.101655      -0.034734      -0.016364       0.051098              8.444780      11.805704      -0.091443      -0.793133       4.637307      -0.715022       8.891330          -0.001171
          121              C       1.685841       7.229627       3.479464       0.039436      27.712813 0.36107137E+03  0.81984482E+04                                 8.275911                            6.579223      -0.232642       1.943557                    0.997875      27.372110      80.326049       0.600040       0.449560      -1.031956       0.042001       0.000860      -0.027685       0.050312       0.011106       0.019191       0.046394      -0.092027      -0.087345      -0.056579      -0.026447       0.083026              9.036715      10.859004      -0.219931      -1.782712       5.463576      -2.216474      10.787565          -0.001997
          122              C       1.500314       6.728043       4.731943       0.075240      31.473485 0.39445823E+03  0.90403101E+04                                 8.812351                            6.737718       0.006054       2.021748                    0.999549      26.305909      74.381906       0.619253       0.431575      -1.055972       0.062181      -0.018114       0.000638       0.064768       0.003822       0.024197       0.039190      -0.092357      -0.105795      -0.062871      -0.015856       0.078728             10.038639      13.218413      -0.097983      -2.302506       5.638170      -2.498402      11.259334           0.000515
          123              C       0.091997      14.137249      11.013510       0.074383      25.255600 0.32752530E+03  0.72031299E+04                                 7.593845                            6.129825       0.114155       2.066235                    0.999433      25.722824      72.483217       0.647362       0.430212      -1.051266       0.049926       0.001878      -0.026144       0.056388      -0.005153       0.011323      -0.032590      -0.053220      -0.067742      -0.039744      -0.013634       0.053378              8.239104      10.542612       0.428109      -0.830900       5.239613       2.009046       8.935087           0.000677
          124              C       0.114996      13.310564       6.572321       0.545826      23.504724 0.26792508E+03  0.56738678E+04                                 7.652882                            5.879229      -0.254467       1.967008                    0.998615      23.428845      67.467504       0.597835       0.483792      -1.008257      -0.064183       0.003223       0.045969       0.079013      -0.005816      -0.014127      -0.009175      -0.161171      -0.150953      -0.067846      -0.038590       0.106436              8.704376      12.933571       0.455248       0.654185       4.754351       0.558265       8.425207           0.000451
          125              C       3.672206      14.414359      10.534245       0.541821      24.268680 0.26625091E+03  0.55913630E+04                                 7.631814                            5.749492      -0.135355       2.002680                    0.999129      22.965993      64.408754       0.626441       0.465585      -1.024931       0.064656      -0.007671      -0.051373       0.082936      -0.025572      -0.005379      -0.060678      -0.137090      -0.086268      -0.071236      -0.041047       0.112282              8.656472      12.150743       1.321844       0.392586       5.456839       2.044643       8.361834           0.000842
          126              C       7.559070      14.595487      12.294745       0.045357      25.792666 0.35125052E+03  0.78950590E+04                                 7.818490                            6.425879      -0.122809       1.983412                    0.998184      26.768252      77.334771       0.618142       0.440838      -1.040385       0.030031       0.013364       0.028165       0.043287      -0.005705       0.007597      -0.038689      -0.059049      -0.092222      -0.047721      -0.014344       0.062065              8.388542      10.139926       0.309766      -0.336305       5.283367       1.978241       9.742333           0.003301
          127              C       1.451250      13.305919       5.920520       0.077621      32.300996 0.42899507E+03  0.10086219E+05                                 9.115159                            7.124555      -0.237244       1.940500                    0.999168      27.139918      78.893306       0.587132       0.443705      -1.043907       0.062247       0.011253       0.008403       0.063812      -0.002189       0.019034      -0.008362      -0.094120      -0.107658      -0.052051      -0.013794       0.065845             10.462608      15.511155       0.076755      -2.250711       5.203262       0.741073      10.673408          -0.000662
          128              C       1.632943      13.151110       4.556213       0.057226      27.223744 0.37556430E+03  0.86228889E+04                                 8.260181                            6.766825      -0.380169       1.898625                    0.997106      27.532213      81.587543       0.583473       0.457211      -1.026294       0.044513       0.003007      -0.025439       0.051357       0.000755       0.012281      -0.015697      -0.106709      -0.128363      -0.052270      -0.024546       0.076815              9.001192      12.064010      -0.194502      -1.831860       4.986732       0.662728       9.952835           0.001979
          129              C       3.886865      13.276506       4.859747       0.030987      25.729825 0.37625549E+03  0.86408606E+04                                 7.941980                            6.756943      -0.345685       1.906053                    0.997081      27.692368      82.014135       0.586115       0.455039      -1.027738      -0.037803      -0.009980      -0.028597       0.048440      -0.006174       0.003904      -0.008024      -0.046093      -0.117469      -0.040234      -0.004063       0.044297              8.515564      10.836060       0.327456      -0.143850       5.133108       0.603138       9.577523           0.003390
          130              C       3.733537      13.422027       6.195299       0.075295      25.176811 0.33498182E+03  0.74399190E+04                                 7.693077                            6.279877       0.055414       2.051688                    0.998648      26.054280      74.799605       0.624664       0.441481      -1.040108      -0.051075       0.002904       0.029117       0.058863      -0.004368       0.002826      -0.006562      -0.066663      -0.101614      -0.034720      -0.016366       0.051086              8.444427      11.805143       0.091429      -0.793103       4.637124       0.714980       8.891013           0.001042
          131              C       2.147359      14.970127      12.496036       0.039451      27.712318 0.36106284E+03  0.81981892E+04                                 8.275733                            6.579080      -0.232627       1.943569                    0.997875      27.371802      80.324280       0.600057       0.449551      -1.031963      -0.041999       0.000849       0.027686       0.050310      -0.011111       0.019190      -0.046387      -0.092018      -0.087339      -0.056572      -0.026446       0.083019              9.036524      10.858696       0.219939      -1.782608       5.463491       2.216473      10.787385           0.001878
          132              C       2.332886      14.468543      11.243557       0.075231      31.473587 0.39445953E+03  0.90403526E+04                                 8.812372                            6.737726       0.006079       2.021758                    0.999549      26.306015      74.382400       0.619252       0.431574      -1.055971      -0.062178      -0.018116      -0.000623       0.064766      -0.003830       0.024199      -0.039195      -0.092333      -0.105785      -0.062868      -0.015853       0.078721             10.038673      13.218373       0.097971      -2.302504       5.638208       2.498461      11.259439          -0.000606
          133              C       3.925197       1.343751       4.961990       0.074408      25.255950 0.32753195E+03  0.72033017E+04                                 7.593857                            6.129863       0.114271       2.066263                    0.999433      25.723111      72.483787       0.647365       0.430209      -1.051269       0.049939      -0.001866       0.026163       0.056408       0.005169      -0.011323      -0.032582      -0.053225      -0.067827      -0.039754      -0.013632       0.053386              8.239086      10.542600      -0.428125       0.830852       5.239623       2.009021       8.935034           0.000685
          134              C       3.948196       2.170436       9.403179       0.545826      23.505838 0.26794080E+03  0.56742811E+04                                 7.653083                            5.879392      -0.254424       1.967007                    0.998615      23.429541      67.469870       0.597829       0.483790      -1.008258      -0.064166      -0.003237      -0.045969       0.078999       0.005818       0.014094      -0.009179      -0.161281      -0.150979      -0.067847      -0.038649       0.106496              8.704585      12.933922      -0.455237      -0.654104       4.754473       0.558275       8.425361           0.000545
          135              C       7.505406       1.066641       5.441255       0.541819      24.269457 0.26626198E+03  0.55916432E+04                                 7.631918                            5.749590      -0.135262       2.002700                    0.999129      22.966377      64.409717       0.626441       0.465582      -1.024935       0.064646       0.007659       0.051374       0.082928       0.025566       0.005351      -0.060706      -0.137193      -0.086286      -0.071241      -0.041106       0.112347              8.656558      12.150864      -1.321813      -0.392470       5.456889       2.044644       8.361923           0.000873
          136              C       3.725870       0.885513       3.680755       0.045343      25.792971 0.35125682E+03  0.78952343E+04                                 7.818528                            6.425929      -0.122778       1.983421                    0.998184      26.768506      77.335613       0.618141       0.440837      -1.040386       0.030031      -0.013392      -0.028177       0.043303       0.005708      -0.007603      -0.038708      -0.059038      -0.092222      -0.047736      -0.014339       0.062074              8.388557      10.139977      -0.309780       0.336276       5.283385       1.978218       9.742310           0.003286
          137              C       5.284450       2.175080      10.054980       0.077642      32.301801 0.42900865E+03  0.10086627E+05                                 9.115327                            7.124698      -0.237312       1.940467                    0.999168      27.140467      78.895485       0.587122       0.443709      -1.043903       0.062257      -0.011266      -0.008425       0.063827       0.002209      -0.019044      -0.008378      -0.094125      -0.107677      -0.052063      -0.013791       0.065854             10.462783      15.511586      -0.076744       2.250786       5.203367       0.741065      10.673395          -0.000655
          138              C       5.466143       2.329890      11.419287       0.057241      27.222961 0.37555203E+03  0.86225250E+04                                 8.259968                            6.766676      -0.380144       1.898643                    0.997106      27.531675      81.585196       0.583485       0.457206      -1.026298       0.044514      -0.003021       0.025451       0.051366      -0.000745      -0.012284      -0.015694      -0.106748      -0.128408      -0.052284      -0.024557       0.076841              9.000931      12.063710       0.194499       1.831759       4.986626       0.662709       9.952458           0.001932
          139              C       0.053665       2.204494      11.115753       0.031000      25.729237 0.37624507E+03  0.86405470E+04                                 7.941798                            6.756808      -0.345667       1.906069                    0.997081      27.691849      82.011795       0.586127       0.455034      -1.027743      -0.037803       0.009958       0.028618       0.048448       0.006168      -0.003907      -0.008013      -0.046123      -0.117508      -0.040246      -0.004069       0.044314              8.515344      10.835820      -0.327460       0.143824       5.133007       0.603129       9.577206           0.003425
          140              C       7.566737       2.058973       9.780201       0.075325      25.177306 0.33499012E+03  0.74401454E+04                                 7.693148                            6.279949       0.055515       2.051710                    0.998649      26.054644      74.800733       0.624662       0.441480      -1.040109      -0.051084      -0.002911      -0.029134       0.058880       0.004352      -0.002818      -0.006585      -0.066670      -0.101673      -0.034740      -0.016360       0.051101              8.444488      11.805292      -0.091456       0.793033       4.637178       0.714985       8.890993           0.001084
          141              C       5.980559       0.510873       3.479464       0.039438      27.712554 0.36106727E+03  0.81983190E+04                                 8.275781                            6.579128      -0.232634       1.943565                    0.997875      27.372019      80.325192       0.600053       0.449552      -1.031962      -0.042007      -0.000864      -0.027691       0.050320       0.011101      -0.019194      -0.046404      -0.092045      -0.087349      -0.056590      -0.026451       0.083041              9.036554      10.858798      -0.219945       1.782631       5.463503       2.216441      10.787362           0.001881
          142              C       6.166086       1.012457       4.731943       0.075234      31.474350 0.39447206E+03  0.90407165E+04                                 8.812513                            6.737851       0.006030       2.021731                    0.999549      26.306533      74.384317       0.619244       0.431577      -1.055969      -0.062190       0.018121       0.000650       0.064779       0.003814      -0.024195      -0.039191      -0.092373      -0.105846      -0.062882      -0.015856       0.078739             10.038795      13.218647      -0.097969       2.302580       5.638269       2.498433      11.259469          -0.000621
          143              C       7.574403       9.084251      11.013510       0.074376      25.256216 0.32753505E+03  0.72034128E+04                                 7.594020                            6.129960       0.114078       2.066205                    0.999433      25.723284      72.485347       0.647346       0.430218      -1.051260      -0.049927      -0.001881      -0.026143       0.056389      -0.005147      -0.011327       0.032596      -0.053227      -0.067755      -0.039754      -0.013632       0.053386              8.239298      10.542883       0.428105       0.830957       5.239724      -2.009083       8.935288           0.000678
          144              C       7.551404       9.910936       6.572321       0.545814      23.505250 0.26793181E+03  0.56740605E+04                                 7.653056                            5.879347      -0.254565       1.966969                    0.998615      23.429330      67.469758       0.597821       0.483799      -1.008250       0.064182      -0.003227       0.045971       0.079013      -0.005818       0.014128       0.009177      -0.161187      -0.150963      -0.067853      -0.038594       0.106446              8.704590      12.933954       0.455259      -0.654184       4.754452      -0.558276       8.425363           0.000526
          145              C       3.994194       8.807141      10.534245       0.541812      24.269274 0.26625810E+03  0.55915631E+04                                 7.631981                            5.749602      -0.135435       2.002649                    0.999129      22.966407      64.410615       0.626429       0.465590      -1.024926      -0.064653       0.007666      -0.051377       0.082936      -0.025574       0.005379       0.060682      -0.137105      -0.086274      -0.071242      -0.041050       0.112292              8.656672      12.151092       1.321872      -0.392568       5.456938      -2.044671       8.361985           0.000892
          146              C       0.107330       8.626013      12.294745       0.045365      25.792479 0.35124696E+03  0.78949606E+04                                 7.818462                            6.425851      -0.122818       1.983412                    0.998184      26.768103      77.334303       0.618143       0.440839      -1.040385      -0.030032      -0.013364       0.028165       0.043287      -0.005705      -0.007595       0.038689      -0.059061      -0.092227      -0.047721      -0.014349       0.062070              8.388516      10.139899       0.309751       0.336347       5.283341      -1.978227       9.742308           0.003330
          147              C       6.215150       9.915581       5.920520       0.077634      32.301148 0.42899708E+03  0.10086304E+05                                 9.115253                            7.124616      -0.237325       1.940474                    0.999167      27.140173      78.894849       0.587122       0.443711      -1.043901      -0.062248      -0.011255       0.008402       0.063813      -0.002189      -0.019032       0.008361      -0.094119      -0.107668      -0.052050      -0.013796       0.065845             10.462728      15.511388       0.076750       2.250759       5.203315      -0.741075      10.673482          -0.000661
          148              C       6.033457      10.070390       4.556213       0.057231      27.223624 0.37556269E+03  0.86228419E+04                                 8.260158                            6.766812      -0.380171       1.898626                    0.997106      27.532112      81.587169       0.583473       0.457211      -1.026294      -0.044513      -0.003011      -0.025439       0.051358       0.000756      -0.012282       0.015701      -0.106719      -0.128370      -0.052273      -0.024549       0.076822              9.001163      12.063937      -0.194507       1.831850       4.986725      -0.662736       9.952827           0.001908
          149              C       3.779535       9.944994       4.859747       0.030991      25.729744 0.37625370E+03  0.86408132E+04                                 7.941980                            6.756940      -0.345713       1.906045                    0.997081      27.692320      82.014085       0.586113       0.455041      -1.027737       0.037805       0.009976      -0.028597       0.048441      -0.006174      -0.003903       0.008026      -0.046103      -0.117470      -0.040235      -0.004068       0.044303              8.515570      10.836066       0.327451       0.143889       5.133110      -0.603144       9.577534           0.003457
          150              C       3.932863       9.799473       6.195299       0.075293      25.177185 0.33498782E+03  0.74401002E+04                                 7.693206                            6.279977       0.055332       2.051657                    0.998648      26.054630      74.801333       0.624652       0.441487      -1.040103       0.051076      -0.002912       0.029115       0.058863      -0.004367      -0.002830       0.006560      -0.066675      -0.101633      -0.034727      -0.016367       0.051095              8.444577      11.805372       0.091428       0.793148       4.637204      -0.714993       8.891155           0.001071
          151              C       5.519041       8.251373      12.496036       0.039456      27.711967 0.36105744E+03  0.81980461E+04                                 8.275728                            6.579079      -0.232628       1.943572                    0.997875      27.371502      80.323627       0.600049       0.449557      -1.031958       0.042000      -0.000851       0.027686       0.050311      -0.011112      -0.019191       0.046386      -0.092024      -0.087339      -0.056573      -0.026448       0.083021              9.036519      10.858660       0.219935       1.782607       5.463488      -2.216476      10.787410           0.001842
          152              C       5.333514       8.752957      11.243557       0.075236      31.474025 0.39446546E+03  0.90405433E+04                                 8.812510                            6.737816       0.006013       2.021736                    0.999549      26.306301      74.383996       0.619241       0.431579      -1.055966       0.062180       0.018112      -0.000625       0.064767      -0.003832      -0.024198       0.039200      -0.092331      -0.105791      -0.062870      -0.015855       0.078725             10.038841      13.218655       0.097966       2.302580       5.638278      -2.498481      11.259590          -0.000615
          153              I       5.656347       8.519968      16.719639      -0.214937     470.704108 0.17944342E+05  0.97542677E+06                                36.812371                           32.796067       1.501735       1.861637                    0.999787     159.212493     515.519476       0.501293       0.224775      -1.361057      -0.192616       0.004731      -0.013148       0.193123      -0.018234       0.012601       0.157579       0.179615      -0.210658      -0.221588       0.094668       0.126920             40.279781      39.412597      -0.297758       0.109760      37.581334      17.106033      43.845413          -0.000537
          154              I       5.706715      12.709282      17.501799      -0.243671     433.707670 0.17568857E+05  0.95169639E+06                                34.940209                           32.558802       1.449144       1.845320                    0.999768     160.779928     522.761879       0.499720       0.226269      -1.356354      -0.175601      -0.013018      -0.060032       0.186035       0.013176       0.074355      -0.068608       0.045480      -0.682054      -0.256030       0.105001       0.151029             36.739698      37.141355      -0.058792       2.464497      47.679674      -6.169005      25.398064          -0.000314
          155              I       5.843253       0.779468      31.206861      -0.214934     470.723708 0.17945250E+05  0.97548919E+06                                36.813455                           32.796924       1.501641       1.861606                    0.999787     159.215342     515.533363       0.501286       0.224775      -1.361055       0.192615       0.004725       0.013100       0.193118       0.018247       0.012596      -0.157635       0.179589      -0.210669      -0.221639       0.094725       0.126914             40.281052      39.414075       0.297856       0.109660      37.582685     -17.106704      43.846397          -0.000471
          156              I       5.792885       4.968782      30.424701      -0.243689     433.718590 0.17569385E+05  0.95173255E+06                                34.940862                           32.559319       1.449095       1.845304                    0.999768     160.781465     522.769620       0.499715       0.226269      -1.356353       0.175593      -0.013004       0.059993       0.186014      -0.013165       0.074357       0.068627       0.045412      -0.682111      -0.256053       0.105047       0.151006             36.740510      37.142201       0.058786       2.464502      47.680995       6.169237      25.398333          -0.000498
          157              I       2.010053      14.701532      16.719639      -0.214916     470.702670 0.17944275E+05  0.97542197E+06                                36.812231                           32.795953       1.501737       1.861638                    0.999787     159.212591     515.519105       0.501295       0.224774      -1.361058       0.192614      -0.004743      -0.013135       0.193119      -0.018240      -0.012599      -0.157562       0.179632      -0.210661      -0.221575       0.094645       0.126930             40.279619      39.412449      -0.297795      -0.109713      37.581159     -17.105935      43.845248          -0.000093
          158              I       1.959685      10.512218      17.501799      -0.243674     433.707473 0.17568847E+05  0.95169571E+06                                34.940205                           32.558801       1.449148       1.845322                    0.999768     160.779853     522.761618       0.499720       0.226269      -1.356354       0.175603       0.013004      -0.060030       0.186036       0.013168      -0.074354       0.068609       0.045481      -0.682034      -0.256023       0.104997       0.151026             36.739688      37.141357      -0.058805      -2.464512      47.679637       6.169053      25.398069          -0.000164
          159              I       1.823147       6.961032      31.206861      -0.214932     470.717383 0.17944955E+05  0.97546883E+06                                36.813094                           32.796627       1.501672       1.861617                    0.999787     159.214479     515.528929       0.501289       0.224775      -1.361056      -0.192626      -0.004715       0.013111       0.193129       0.018235      -0.012599       0.157630       0.179605      -0.210685      -0.221638       0.094718       0.126920             40.280662      39.413578       0.297853      -0.109641      37.582307      17.106537      43.846102          -0.000238
          160              I       1.873515       2.771718      30.424701      -0.243685     433.720884 0.17569506E+05  0.95174085E+06                                34.940989                           32.559437       1.449085       1.845300                    0.999768     160.781875     522.771598       0.499714       0.226269      -1.356353      -0.175590       0.013012       0.059982       0.186008      -0.013170      -0.074360      -0.068631       0.045415      -0.682119      -0.256059       0.105049       0.151010             36.740635      37.142387       0.058745      -2.464507      47.681124      -6.169186      25.398393           0.000259
          161              I       2.010053       6.961032      15.231361      -0.214988     470.720885 0.17945148E+05  0.97548239E+06                                36.813386                           32.796934       1.501709       1.861622                    0.999787     159.214492     515.530497       0.501283       0.224776      -1.361053       0.192591      -0.004837       0.013188       0.193103      -0.018260       0.012624       0.157580       0.179622      -0.210710      -0.221599       0.094663       0.126937             40.280904      39.413883      -0.297871       0.109702      37.582427      17.106445      43.846402          -0.000045
          162              I       1.959685       2.771718      14.449201      -0.243786     433.730790 0.17570041E+05  0.95177800E+06                                34.941763                           32.560167       1.449152       1.845309                    0.999768     160.782395     522.777310       0.499702       0.226272      -1.356346       0.175566       0.013063       0.060114       0.186032       0.013194       0.074382      -0.068606       0.045419      -0.682066      -0.256043       0.105031       0.151012             36.741425      37.143261      -0.058738       2.464617      47.682109      -6.169270      25.398905          -0.000068
          163              I       1.823147      14.701532       0.744139      -0.214948     470.729515 0.17945526E+05  0.97550805E+06                                36.813742                           32.797168       1.501670       1.861609                    0.999787     159.216468     515.538214       0.501284       0.224775      -1.361055      -0.192610      -0.004836      -0.013205       0.193122       0.018261       0.012644      -0.157607       0.179623      -0.210681      -0.221626       0.094695       0.126931             40.281375      39.414460       0.297861       0.109705      37.582947     -17.106851      43.846718           0.000076
          164              I       1.873515      10.512218       1.526299      -0.243725     433.721229 0.17569522E+05  0.95174214E+06                                34.941076                           32.559511       1.449161       1.845316                    0.999768     160.781639     522.771411       0.499712       0.226270      -1.356351      -0.175596       0.013013      -0.060089       0.186048      -0.013177       0.074416       0.068643       0.045381      -0.682137      -0.256089       0.105072       0.151017             36.740752      37.142465       0.058739       2.464537      47.681290       6.169179      25.398502          -0.000144
          165              I       5.656347       0.779468      15.231361      -0.214963     470.718040 0.17945012E+05  0.97547288E+06                                36.813181                           32.796754       1.501705       1.861623                    0.999787     159.214336     515.529027       0.501286       0.224776      -1.361054      -0.192593       0.004831       0.013201       0.193106      -0.018255      -0.012625      -0.157560       0.179619      -0.210692      -0.221577       0.094646       0.126930             40.280681      39.413662      -0.297890      -0.109673      37.582251     -17.106361      43.846129          -0.000271
          166              I       5.706715       4.968782      14.449201      -0.243788     433.729046 0.17569955E+05  0.95177221E+06                                34.941679                           32.560098       1.449163       1.845312                    0.999768     160.782007     522.775711       0.499703       0.226273      -1.356346      -0.175564      -0.013014       0.060111       0.186025       0.013173      -0.074388       0.068623       0.045429      -0.682093      -0.256058       0.105035       0.151023             36.741323      37.143165      -0.058760      -2.464616      47.681939       6.169153      25.398864          -0.000830
          167              I       5.843253       8.519968       0.744139      -0.214948     470.723397 0.17945244E+05  0.97548862E+06                                36.813407                           32.796897       1.501687       1.861616                    0.999787     159.215549     515.533775       0.501286       0.224775      -1.361056       0.192621       0.004812      -0.013192       0.193133       0.018262      -0.012647       0.157608       0.179642      -0.210710      -0.221635       0.094690       0.126944             40.281005      39.414019       0.297884      -0.109689      37.582586      17.106624      43.846410          -0.000403
          168              I       5.792885      12.709282       1.526299      -0.243724     433.722633 0.17569587E+05  0.95174664E+06                                34.941160                           32.559577       1.449155       1.845314                    0.999768     160.781828     522.772413       0.499711       0.226270      -1.356351       0.175590      -0.013028      -0.060091       0.186044      -0.013190      -0.074407      -0.068642       0.045390      -0.682088      -0.256072       0.105062       0.151010             36.740851      37.142593       0.058711      -2.464532      47.681383      -6.169346      25.398577          -0.000268
          169              N       5.140321       9.105924      26.442648      -0.210715      35.786068 0.50134749E+03  0.12006036E+05                                 9.045857                            7.234857       0.096965       2.047257                    0.999683      27.780578      76.203184       0.653270       0.391519      -1.099472      -0.032978      -0.046964       0.110550       0.124557      -0.008998       0.021450       0.037534       0.036090      -0.161274      -0.075806       0.026371       0.049435              9.994972      13.731501      -0.479932      -1.345718       5.858769      -2.164501      10.394646          -0.044463
          170              N       6.349312       9.791733      22.717161      -0.202828      36.291148 0.51569843E+03  0.12458153E+05                                 9.204438                            7.387141       0.094638       2.052935                    0.999474      27.842074      77.130401       0.638940       0.396815      -1.093937       0.031962       0.000384      -0.120375       0.124546      -0.003353       0.022940       0.005828       0.022151      -0.206828      -0.073784       0.023631       0.050153             10.336523      15.436394      -0.110301      -1.408232       5.291330      -0.944748      10.281847          -0.047309
          171              N       4.764668       8.234344      29.030679      -0.119636      33.198731 0.48293405E+03  0.11497892E+05                                 8.734467                            7.193483      -0.141431       1.993985                    0.998740      26.949975      74.564198       0.640256       0.401811      -1.088515       0.017970       0.041736      -0.104336       0.113801      -0.010305       0.015223       0.027084       0.031822      -0.220016      -0.082811       0.026731       0.056080              9.584188      11.650769      -0.344336      -0.947088       5.732425      -1.882560      11.369370           0.001491
          172              N       6.695067      10.115285      19.988546      -0.129349      33.975770 0.51330791E+03  0.12447720E+05                                 8.947174                            7.476138      -0.289932       1.946421                    0.997595      27.523793      77.644344       0.618566       0.408327      -1.080759      -0.016039      -0.011388       0.109750       0.111499      -0.000338       0.020367       0.009651       0.037306      -0.210125      -0.074321       0.017345       0.056976              9.862270      12.935765      -0.048235      -1.060762       5.765124      -0.800992      10.885921           0.001472
          173              N       6.359279       1.365424      21.483852      -0.210695      35.785750 0.50134189E+03  0.12005898E+05                                 9.045921                            7.234902       0.096912       2.047239                    0.999683      27.780306      76.203018       0.653255       0.391528      -1.099463       0.032976      -0.046980      -0.110498       0.124516       0.008997       0.021448      -0.037540       0.036088      -0.161201      -0.075793       0.026370       0.049423              9.995051      13.731601       0.479937      -1.345733       5.858808       2.164523      10.394744           0.044672
          174              N       5.150288       2.051233      25.209339      -0.202806      36.291107 0.51569693E+03  0.12458152E+05                                 9.204584                            7.387241       0.094548       2.052903                    0.999474      27.841983      77.131158       0.638919       0.396827      -1.093925      -0.031956       0.000347       0.120334       0.124505       0.003351       0.022936      -0.005809       0.022150      -0.206769      -0.073762       0.023619       0.050143             10.336704      15.436679       0.110293      -1.408280       5.291398       0.944765      10.282036           0.047631
          175              N       6.734932       0.493844      18.895821      -0.119651      33.198767 0.48293555E+03  0.11497946E+05                                 8.734526                            7.193536      -0.141460       1.993977                    0.998739      26.949927      74.564313       0.640248       0.401816      -1.088511      -0.017969       0.041733       0.104327       0.113793       0.010306       0.015223      -0.027091       0.031814      -0.220015      -0.082814       0.026737       0.056076              9.584255      11.650812       0.344332      -0.947101       5.732465       1.882582      11.369488          -0.001450
          176              N       4.804533       2.374785      27.937954      -0.129340      33.975530 0.51330324E+03  0.12447575E+05                                 8.947120                            7.476093      -0.289908       1.946430                    0.997595      27.523668      77.643823       0.618570       0.408326      -1.080760       0.016039      -0.011391      -0.109750       0.111499       0.000338       0.020367      -0.009652       0.037308      -0.210124      -0.074321       0.017344       0.056977              9.862212      12.935686       0.048229      -1.060757       5.765094       0.800990      10.885857          -0.001453
          177              N       2.526079      14.115576      26.442648      -0.210726      35.787091 0.50136432E+03  0.12006546E+05                                 9.046025                            7.234977       0.096929       2.047239                    0.999683      27.781103      76.205084       0.653265       0.391518      -1.099471       0.032979       0.046962       0.110569       0.124573      -0.008998      -0.021450      -0.037533       0.036096      -0.161309      -0.075814       0.026370       0.049444              9.995167      13.731788      -0.479945       1.345745       5.858865       2.164547      10.394847          -0.044527
          178              N       1.317088      13.429768      22.717161      -0.202837      36.292168 0.51571516E+03  0.12458662E+05                                 9.204601                            7.387254       0.094613       2.052920                    0.999474      27.842585      77.132227       0.638936       0.396814      -1.093937      -0.031962      -0.000396      -0.120392       0.124563      -0.003353      -0.022939      -0.005835       0.022160      -0.206856      -0.073793       0.023632       0.050162             10.336721      15.436731      -0.110303       1.408268       5.291408       0.944768      10.282024          -0.047424
          179              N       2.901732      14.987156      29.030679      -0.119631      33.198923 0.48293720E+03  0.11497992E+05                                 8.734515                            7.193517      -0.141441       1.993978                    0.998740      26.950068      74.564662       0.640253       0.401812      -1.088514      -0.017970      -0.041736      -0.104337       0.113803      -0.010304      -0.015223      -0.027085       0.031821      -0.220017      -0.082811       0.026732       0.056080              9.584246      11.650839      -0.344335       0.947104       5.732451       1.882573      11.369450           0.001509
          180              N       0.971333      13.106215      19.988546      -0.129347      33.975880 0.51330938E+03  0.12447770E+05                                 8.947210                            7.476161      -0.289939       1.946417                    0.997595      27.523857      77.644689       0.618564       0.408328      -1.080758       0.016039       0.011386       0.109752       0.111500      -0.000339      -0.020367      -0.009652       0.037303      -0.210126      -0.074322       0.017347       0.056975              9.862317      12.935825      -0.048232       1.060771       5.765142       0.801002      10.885983           0.001489
          181              N       1.307121       6.375076      21.483852      -0.210701      35.786947 0.50136310E+03  0.12006536E+05                                 9.046098                            7.235041       0.096870       2.047216                    0.999683      27.780983      76.205359       0.653251       0.391526      -1.099463      -0.032978       0.047000      -0.110505       0.124531       0.009001      -0.021450       0.037544       0.036113      -0.161178      -0.075794       0.026361       0.049432              9.995242      13.731845       0.479937       1.345771       5.858918      -2.164579      10.394961          -0.044529
          182              N       2.516112       5.689268      25.209339      -0.202810      36.292156 0.51571638E+03  0.12458741E+05                                 9.204738                            7.387368       0.094513       2.052885                    0.999474      27.842569      77.133192       0.638915       0.396826      -1.093926       0.031958      -0.000327       0.120348       0.124519       0.003351      -0.022940       0.005798       0.022165      -0.206773      -0.073763       0.023610       0.050152             10.336867      15.436897       0.110299       1.408305       5.291485      -0.944790      10.282218          -0.047439
          183              N       0.931468       7.246656      18.895821      -0.119666      33.199144 0.48294282E+03  0.11498169E+05                                 8.734620                            7.193615      -0.141469       1.993970                    0.998740      26.950107      74.565136       0.640241       0.401819      -1.088508       0.017970      -0.041734       0.104332       0.113797       0.010305      -0.015223       0.027094       0.031805      -0.220032      -0.082820       0.026745       0.056075              9.584360      11.650891       0.344323       0.947131       5.732531      -1.882624      11.369659           0.001509
          184              N       2.861867       5.365715      27.937954      -0.129347      33.975564 0.51330491E+03  0.12447628E+05                                 8.947143                            7.476121      -0.289911       1.946429                    0.997595      27.523688      77.643985       0.618567       0.408327      -1.080759      -0.016040       0.011393      -0.109753       0.111503       0.000338      -0.020367       0.009653       0.037302      -0.210140      -0.074326       0.017350       0.056977              9.862233      12.935681       0.048230       1.060776       5.765112      -0.800991      10.885905           0.001515
          185              N       2.526079       6.375076       5.508352      -0.210728      35.786309 0.50135030E+03  0.12006072E+05                                 9.045706                            7.234730       0.097076       2.047295                    0.999683      27.780868      76.202874       0.653299       0.391503      -1.099487       0.032980       0.046955      -0.110619       0.124615      -0.009000       0.021447       0.037530       0.036102      -0.161384      -0.075829       0.026371       0.049457              9.994816      13.731420      -0.479948      -1.345680       5.858658      -2.164417      10.394369          -0.044593
          186              N       1.317088       5.689268       9.233839      -0.202839      36.291496 0.51570314E+03  0.12458232E+05                                 9.204255                            7.386986       0.094761       2.052977                    0.999474      27.842378      77.129850       0.638974       0.396795      -1.093957      -0.031965      -0.000425       0.120440       0.124611      -0.003354       0.022938       0.005850       0.022191      -0.206891      -0.073806       0.023625       0.050181             10.336338      15.436275      -0.110304      -1.408187       5.291229      -0.944707      10.281510          -0.047539
          187              N       2.901732       7.246656       2.920321      -0.119632      33.199974 0.48295458E+03  0.11498538E+05                                 8.734771                            7.193698      -0.141553       1.993937                    0.998740      26.950591      74.567152       0.640236       0.401818      -1.088507      -0.017970      -0.041734       0.104340       0.113805      -0.010306       0.015227       0.027083       0.031828      -0.220034      -0.082817       0.026730       0.056087              9.584546      11.651250      -0.344353      -0.947136       5.732600      -1.882634      11.369787           0.001437
          188              N       0.971333       5.365715      11.962454      -0.129338      33.976017 0.51331137E+03  0.12447841E+05                                 8.947256                            7.476191      -0.289958       1.946408                    0.997596      27.523973      77.645305       0.618560       0.408330      -1.080756       0.016038       0.011384      -0.109752       0.111501      -0.000340       0.020370       0.009650       0.037310      -0.210153      -0.074331       0.017347       0.056983              9.862374      12.935980      -0.048234      -1.060762       5.765177      -0.801018      10.885964           0.001465
          189              N       1.307121      14.115576      10.467148      -0.210744      35.788759 0.50139034E+03  0.12007389E+05                                 9.046514                            7.235316       0.096803       2.047182                    0.999683      27.781742      76.208862       0.653226       0.391535      -1.099454      -0.032976       0.046966       0.110513       0.124525       0.008998       0.021452      -0.037536       0.036085      -0.161234      -0.075799       0.026371       0.049428              9.995756      13.732604       0.479955      -1.345885       5.859169       2.164728      10.395497           0.044609
          190              N       2.516112      13.429768       6.741661      -0.202857      36.293657 0.51574020E+03  0.12459496E+05                                 9.205097                            7.387618       0.094459       2.052855                    0.999474      27.843243      77.136339       0.638892       0.396834      -1.093917       0.031959      -0.000372      -0.120339       0.124512       0.003351       0.022944      -0.005820       0.022143      -0.206804      -0.073777       0.023630       0.050147             10.337313      15.437562       0.110295      -1.408397       5.291665       0.944855      10.282713           0.047471
          191              N       0.931468      14.987156      13.055179      -0.119664      33.200454 0.48296358E+03  0.11498813E+05                                 8.734899                            7.193803      -0.141572       1.993927                    0.998739      26.950784      74.568027       0.640226       0.401822      -1.088503       0.017971      -0.041733      -0.104336       0.113801       0.010305       0.015224      -0.027086       0.031815      -0.220037      -0.082818       0.026737       0.056080              9.584698      11.651339       0.344333      -0.947187       5.732701       1.882718      11.370053          -0.001506
          192              N       2.861867      13.106215       4.013046      -0.129340      33.976242 0.51331587E+03  0.12447976E+05                                 8.947279                            7.476210      -0.289968       1.946404                    0.997595      27.524120      77.645770       0.618561       0.408328      -1.080757      -0.016040       0.011380       0.109756       0.111504       0.000338       0.020368      -0.009651       0.037318      -0.210131      -0.074323       0.017339       0.056984              9.862407      12.935961       0.048227      -1.060815       5.765184       0.800995      10.886075          -0.001454
          193              N       5.140321       1.365424       5.508352      -0.210786      35.789741 0.50141227E+03  0.12007884E+05                                 9.046049                            7.235022       0.097071       2.047272                    0.999683      27.782922      76.208669       0.653309       0.391486      -1.099503      -0.032995      -0.046946      -0.110756       0.124738      -0.009006      -0.021461      -0.037531       0.036122      -0.161554      -0.075875       0.026378       0.049497              9.995158      13.731921      -0.479982       1.345683       5.858870       2.164497      10.394683           0.044629
          194              N       6.349312       2.051233       9.233839      -0.202913      36.295855 0.51578220E+03  0.12460585E+05                                 9.204779                            7.387417       0.094737       2.052943                    0.999474      27.844771      77.137156       0.638975       0.396780      -1.093970       0.031985       0.000486       0.120568       0.124739      -0.003357      -0.022956      -0.005881       0.022204      -0.207063      -0.073870       0.023651       0.050219             10.336898      15.437151      -0.110328       1.408221       5.291512       0.944759      10.282032           0.047589
          195              N       4.764668       0.493844       2.920321      -0.119620      33.199702 0.48295074E+03  0.11498416E+05                                 8.734713                            7.193666      -0.141551       1.993939                    0.998740      26.950446      74.566503       0.640239       0.401818      -1.088508       0.017970       0.041744       0.104343       0.113811      -0.010306      -0.015227      -0.027083       0.031836      -0.220050      -0.082822       0.026729       0.056093              9.584464      11.651165      -0.344345       0.947144       5.732563       1.882610      11.369664          -0.001532
          196              N       6.695067       2.374785      11.962454      -0.129329      33.975746 0.51330791E+03  0.12447739E+05                                 8.947236                            7.476191      -0.289991       1.946400                    0.997596      27.523817      77.644861       0.618557       0.408333      -1.080754      -0.016036      -0.011372      -0.109755       0.111502      -0.000341      -0.020370      -0.009649       0.037314      -0.210175      -0.074337       0.017349       0.056989              9.862338      12.935927      -0.048227       1.060789       5.765170       0.800999      10.885917          -0.001521
          197              N       6.359279       9.105924      10.467148      -0.210754      35.791066 0.50142905E+03  0.12008572E+05                                 9.046921                            7.235613       0.096708       2.047135                    0.999683      27.782930      76.213435       0.653208       0.391537      -1.099450       0.032979      -0.046989       0.110522       0.124542       0.009000      -0.021452       0.037543       0.036101      -0.161232      -0.075805       0.026369       0.049435              9.996221      13.733257       0.479969       1.345980       5.859407      -2.164843      10.396000           0.044668
          198              N       5.150288       9.791733       6.741661      -0.202868      36.296002 0.51578033E+03  0.12460740E+05                                 9.205538                            7.387942       0.094371       2.052811                    0.999474      27.844430      77.141113       0.638872       0.396838      -1.093911      -0.031959       0.000356      -0.120353       0.124525       0.003353      -0.022943       0.005815       0.022155      -0.206815      -0.073779       0.023625       0.050155             10.337827      15.438350       0.110300       1.408493       5.291890      -0.944913      10.283242           0.047588
          199              N       6.734932       8.234344      13.055179      -0.119653      33.199916 0.48295442E+03  0.11498535E+05                                 8.734805                            7.193732      -0.141556       1.993937                    0.998739      26.950477      74.566891       0.640230       0.401822      -1.088504      -0.017970       0.041728      -0.104339       0.113802       0.010306      -0.015225       0.027087       0.031813      -0.220045      -0.082821       0.026740       0.056081              9.584597      11.651195       0.344325       0.947185       5.732641      -1.882695      11.369954          -0.001536
          200              N       4.804533      10.115285       4.013046      -0.129326      33.975744 0.51330692E+03  0.12447698E+05                                 8.947184                            7.476138      -0.289955       1.946414                    0.997595      27.523824      77.644607       0.618565       0.408328      -1.080758       0.016039      -0.011386       0.109756       0.111504       0.000338      -0.020367       0.009652       0.037315      -0.210134      -0.074324       0.017342       0.056982              9.862300      12.935796       0.048220       1.060808       5.765134      -0.800999      10.885972          -0.001474
          201              O       7.495439       9.307177      25.337143      -0.532587      36.831658 0.57650102E+03  0.14134485E+05                                 8.809482                            7.487769       0.234699       2.110477                    0.998289      28.178394      75.353078       0.684999       0.364700      -1.131969       0.012651      -0.018892       0.022577       0.032042      -0.007214       0.045462      -0.019558      -0.029043       0.140587      -0.057746      -0.014234       0.071981              9.303222       8.220117      -0.793550       1.355354       7.276844      -3.637799      12.412706          -0.055842
          202              O       3.955862       9.810310      23.832251      -0.541958      37.284208 0.61988667E+03  0.15479360E+05                                 8.907654                            7.790443       0.227212       2.105451                    0.997803      28.583460      77.188070       0.668070       0.367150      -1.129861      -0.011632      -0.004863      -0.031422       0.033857       0.002359       0.046279      -0.015022      -0.026431       0.179002      -0.062125      -0.017136       0.079262              9.190703       8.305106      -0.483067       1.488855       6.167926      -1.545954      13.099077          -0.056817
          203              O       0.850970       8.455722      27.123204      -0.512754      33.982461 0.48012051E+03  0.11186856E+05                                 8.285899                            6.756833       0.885183       2.353155                    0.997480      26.516668      67.961270       0.737192       0.356589      -1.144290      -0.006779       0.018325      -0.031724       0.037258      -0.007881       0.072456       0.025045      -0.057898      -0.128507      -0.103689       0.042367       0.061323              9.345744      14.963394      -2.496752       3.313159       6.485557      -0.975877       6.588280          -0.015443
          204              O       2.924732      10.006918      21.867264      -0.511865      36.781954 0.53481701E+03  0.12785002E+05                                 8.763490                            7.144371       0.690233       2.293979                    0.994583      26.616091      68.797793       0.715907       0.357894      -1.144763       0.006079      -0.003628       0.037636       0.038296       0.000585       0.067465       0.001484      -0.045400      -0.157675      -0.097566       0.047457       0.050109             10.101289      16.786972      -0.753315       3.944433       6.625250      -0.228598       6.891644          -0.013870
          205              O       4.004161       1.566677      22.589357      -0.532561      36.831639 0.57650119E+03  0.14134524E+05                                 8.809598                            7.487863       0.234618       2.110454                    0.998289      28.178065      75.352869       0.684981       0.364709      -1.131959      -0.012635      -0.018891      -0.022593       0.032046       0.007231       0.045474       0.019564      -0.028977       0.140536      -0.057722      -0.014263       0.071986              9.303350       8.220246       0.793564       1.355385       7.276931       3.637850      12.412873           0.056400
          206              O       7.543738       2.069810      24.094249      -0.541944      37.284657 0.61989650E+03  0.15479714E+05                                 8.907872                            7.790622       0.227107       2.105417                    0.997803      28.583315      77.188715       0.668045       0.367161      -1.129849       0.011616      -0.004859       0.031430       0.033859      -0.002361       0.046298       0.015022      -0.026358       0.178961      -0.062105      -0.017161       0.079266              9.190936       8.305346       0.483089       1.488909       6.168059       1.545996      13.099403           0.057405
          207              O       2.982230       0.715222      20.803296      -0.512744      33.981506 0.48010443E+03  0.11186387E+05                                 8.285761                            6.756727       0.885176       2.353162                    0.997479      26.516222      67.959831       0.737197       0.356589      -1.144290       0.006784       0.018323       0.031713       0.037248       0.007878       0.072449      -0.025030      -0.057901      -0.128470      -0.103674       0.042365       0.061309              9.345585      14.963107       2.496703       3.313113       6.485457       0.975865       6.588190           0.015665
          208              O       0.908468       2.266418      26.059236      -0.511855      36.781953 0.53481658E+03  0.12784994E+05                                 8.763513                            7.144379       0.690227       2.293977                    0.994583      26.616030      68.797717       0.715904       0.357895      -1.144761      -0.006079      -0.003625      -0.037636       0.038296      -0.000586       0.067460      -0.001482      -0.045397      -0.157623      -0.097552       0.047451       0.050100             10.101331      16.787067       0.753325       3.944459       6.625259       0.228597       6.891667           0.014183
          209              O       0.170961      13.914323      25.337143      -0.532574      36.832328 0.57651349E+03  0.14134864E+05                                 8.809567                            7.487833       0.234645       2.110458                    0.998289      28.178711      75.354064       0.684999       0.364699      -1.131970      -0.012645       0.018887       0.022578       0.032037      -0.007208      -0.045451       0.019558      -0.029076       0.140619      -0.057756      -0.014223       0.071979              9.303315       8.220201      -0.793552      -1.355358       7.276903       3.637840      12.412842          -0.055998
          210              O       3.710538      13.411190      23.832251      -0.541952      37.285563 0.61991392E+03  0.15480210E+05                                 8.907846                            7.790596       0.227165       2.105428                    0.997803      28.584083      77.190173       0.668066       0.367148      -1.129862       0.011622       0.004858      -0.031419       0.033851       0.002360      -0.046269       0.015021      -0.026460       0.179043      -0.062135      -0.017129       0.079264              9.190909       8.305297      -0.483081      -1.488892       6.168042       1.545999      13.099387          -0.056949
          211              O       6.815430      14.765778      27.123204      -0.512734      33.982746 0.48012467E+03  0.11186974E+05                                 8.285919                            6.756842       0.885206       2.353160                    0.997480      26.516832      67.961685       0.737196       0.356586      -1.144292       0.006780      -0.018326      -0.031724       0.037258      -0.007882      -0.072460      -0.025052      -0.057902      -0.128529      -0.103699       0.042368       0.061331              9.345777      14.963475      -2.496761      -3.313170       6.485565       0.975877       6.588290          -0.015569
          212              O       4.741668      13.214582      21.867264      -0.511844      36.782796 0.53483052E+03  0.12785406E+05                                 8.763602                            7.144443       0.690271       2.293983                    0.994584      26.616449      68.798923       0.715906       0.357892      -1.144764      -0.006081       0.003625       0.037636       0.038296       0.000586      -0.067468      -0.001484      -0.045412      -0.157717      -0.097579       0.047462       0.050116             10.101439      16.787267      -0.753332      -3.944502       6.625320       0.228604       6.891729          -0.013970
          213              O       3.662239       6.173823      22.589357      -0.532564      36.832378 0.57651627E+03  0.14134991E+05                                 8.809735                            7.487981       0.234550       2.110428                    0.998289      28.178355      75.353999       0.684972       0.364711      -1.131957       0.012652       0.018893      -0.022586       0.032049       0.007221      -0.045462      -0.019561      -0.028966       0.140537      -0.057710      -0.014266       0.071976              9.303491       8.220377       0.793563      -1.355373       7.277039      -3.637909      12.413058          -0.056081
          214              O       0.122662       5.670690      24.094249      -0.541938      37.285281 0.61991022E+03  0.15480144E+05                                 8.907979                            7.790719       0.227083       2.105405                    0.997803      28.583581      77.189687       0.668040       0.367162      -1.129848      -0.011636       0.004865       0.031421       0.033858      -0.002358      -0.046283      -0.015024      -0.026352       0.178949      -0.062090      -0.017164       0.079254              9.191043       8.305439       0.483091      -1.488891       6.168138      -1.546023      13.099554          -0.057138
          215              O       4.684170       7.025278      20.803296      -0.512736      33.980501 0.48008708E+03  0.11185876E+05                                 8.285592                            6.756600       0.885220       2.353183                    0.997479      26.515820      67.958372       0.737205       0.356589      -1.144291      -0.006779      -0.018322       0.031706       0.037241       0.007875      -0.072450       0.025035      -0.057912      -0.128477      -0.103678       0.042360       0.061318              9.345381      14.962751       2.496641      -3.313030       6.485332      -0.975842       6.588059          -0.015457
          216              O       6.757932       5.474082      26.059236      -0.511839      36.780884 0.53479768E+03  0.12784423E+05                                 8.763332                            7.144246       0.690263       2.293996                    0.994583      26.615639      68.796271       0.715912       0.357894      -1.144763       0.006075       0.003625      -0.037630       0.038290      -0.000585      -0.067460       0.001485      -0.045406      -0.157630      -0.097554       0.047451       0.050103             10.101103      16.786646       0.753305      -3.944360       6.625132      -0.228592       6.891532          -0.013950
          217              O       0.170961       6.173823       6.613857      -0.532591      36.833008 0.57652576E+03  0.14135219E+05                                 8.809580                            7.487832       0.234604       2.110445                    0.998288      28.179239      75.355253       0.685011       0.364691      -1.131978      -0.012652       0.018902      -0.022572       0.032045      -0.007195       0.045444      -0.019555      -0.029154       0.140697      -0.057790      -0.014195       0.071984              9.303330       8.220207      -0.793576       1.355393       7.276917      -3.637856      12.412867          -0.056330
          218              O       3.710538       5.670690       8.118749      -0.541978      37.285920 0.61992225E+03  0.15480445E+05                                 8.907809                            7.790567       0.227127       2.105421                    0.997802      28.584466      77.190862       0.668079       0.367140      -1.129870       0.011629       0.004872       0.031423       0.033858       0.002359       0.046258      -0.015021      -0.026555       0.179117      -0.062173      -0.017099       0.079271              9.190862       8.305256      -0.483073       1.488908       6.168017      -1.545991      13.099313          -0.057316
          219              O       6.815430       7.025278       4.827796      -0.512758      33.985424 0.48016975E+03  0.11188301E+05                                 8.286371                            6.757177       0.885159       2.353125                    0.997480      26.517859      67.965445       0.737173       0.356588      -1.144289       0.006780      -0.018321       0.031733       0.037264      -0.007884       0.072468       0.025073      -0.057906      -0.128590      -0.103721       0.042369       0.061352              9.346321      14.964455      -2.496933       3.313370       6.485898      -0.975928       6.588610          -0.015681
          220              O       4.741668       5.474082      10.083736      -0.511858      36.783936 0.53485109E+03  0.12786028E+05                                 8.763793                            7.144589       0.690176       2.293949                    0.994583      26.616830      68.800391       0.715897       0.357893      -1.144763      -0.006080       0.003638      -0.037636       0.038298       0.000587       0.067475       0.001482      -0.045411      -0.157786      -0.097597       0.047471       0.050126             10.101684      16.787746      -0.753350       3.944586       6.625472      -0.228614       6.891834          -0.014161
          221              O       3.662239      13.914323       9.361643      -0.532631      36.836454 0.57659242E+03  0.14137353E+05                                 8.810410                            7.488493       0.234600       2.110411                    0.998289      28.180040      75.360305       0.684945       0.364713      -1.131953       0.012650       0.018890       0.022594       0.032052       0.007222       0.045471       0.019559      -0.028985       0.140549      -0.057726      -0.014258       0.071983              9.304243       8.221102       0.793685       1.355583       7.277584       3.638272      12.414044           0.056082
          222              O       0.122662      13.411190       7.856751      -0.542008      37.288388 0.61997414E+03  0.15482165E+05                                 8.908505                            7.791142       0.227116       2.105391                    0.997803      28.584915      77.194764       0.668018       0.367164      -1.129844      -0.011631       0.004852      -0.031421       0.033854      -0.002362       0.046294       0.015024      -0.026386       0.178947      -0.062113      -0.017146       0.079259              9.191613       8.306016       0.483155       1.489065       6.168470       1.546155      13.100353           0.057065
          223              O       4.684170      14.765778      11.147704      -0.512769      33.984993 0.48016094E+03  0.11188052E+05                                 8.286362                            6.757154       0.885200       2.353140                    0.997480      26.517521      67.964593       0.737168       0.356592      -1.144285      -0.006780      -0.018333      -0.031720       0.037259       0.007875       0.072454      -0.025037      -0.057923      -0.128501      -0.103687       0.042362       0.061325              9.346328      14.964444       2.496958       3.313422       6.485905       0.975972       6.588634           0.015513
          224              O       6.757932      13.214582       5.891764      -0.511872      36.783359 0.53484004E+03  0.12785697E+05                                 8.763728                            7.144531       0.690261       2.293977                    0.994584      26.616578      68.799559       0.715897       0.357894      -1.144762       0.006078       0.003614       0.037654       0.038312      -0.000583       0.067461      -0.001482      -0.045390      -0.157635      -0.097554       0.047455       0.050099             10.101610      16.787583       0.753359       3.944594       6.625408       0.228598       6.891840           0.013958
          225              O       7.495439       1.566677       6.613857      -0.532593      36.834670 0.57656003E+03  0.14136227E+05                                 8.809700                            7.487954       0.234440       2.110389                    0.998287      28.180362      75.357959       0.685021       0.364681      -1.131989       0.012713      -0.018894      -0.022526       0.032032      -0.007147      -0.045393       0.019532      -0.029317       0.140842      -0.057835      -0.014121       0.071956              9.303438       8.220276      -0.793534      -1.355304       7.277020       3.637905      12.413018           0.056316
          226              O       3.955862       2.069810       8.118749      -0.541969      37.288006 0.61996688E+03  0.15481788E+05                                 8.907977                            7.790731       0.227021       2.105379                    0.997801      28.585734      77.194049       0.668089       0.367129      -1.129882      -0.011687      -0.004879       0.031373       0.033833       0.002358      -0.046193       0.015021      -0.026752       0.179231      -0.062219      -0.017030       0.079250              9.191018       8.305367      -0.483064      -1.488811       6.168149       1.546029      13.099537           0.057385
          227              O       0.850970       0.715222       4.827796      -0.512714      33.982905 0.48012671E+03  0.11187023E+05                                 8.285881                            6.756818       0.885210       2.353162                    0.997480      26.517015      67.961962       0.737204       0.356582      -1.144297      -0.006767       0.018321       0.031736       0.037264      -0.007892      -0.072485      -0.025115      -0.057905      -0.128676      -0.103761       0.042372       0.061389              9.345724      14.963418      -2.496740      -3.313114       6.485535       0.975853       6.588220           0.015516
          228              O       2.924732       2.266418      10.083736      -0.511808      36.782008 0.53481605E+03  0.12784962E+05                                 8.763428                            7.144322       0.690169       2.293963                    0.994583      26.616137      68.797659       0.715916       0.357889      -1.144767       0.006066      -0.003632      -0.037636       0.038295       0.000587      -0.067487      -0.001481      -0.045432      -0.157930      -0.097638       0.047490       0.050147             10.101223      16.786906      -0.753307      -3.944366       6.625217       0.228593       6.891545           0.014049
          229              O       4.004161       9.307177       9.361643      -0.532603      36.837987 0.57662229E+03  0.14138274E+05                                 8.810642                            7.488682       0.234528       2.110377                    0.998289      28.180729      75.362748       0.684937       0.364712      -1.131953      -0.012656      -0.018893       0.022599       0.032060       0.007219      -0.045460      -0.019561      -0.028985       0.140551      -0.057718      -0.014258       0.071976              9.304489       8.221334       0.793696      -1.355597       7.277750      -3.638369      12.414382           0.056207
          230              O       7.543738       9.810310       7.856751      -0.541976      37.289884 0.62000535E+03  0.15483141E+05                                 8.908719                            7.791321       0.227060       2.105362                    0.997803      28.585599      77.197136       0.668012       0.367162      -1.129845       0.011639      -0.004849      -0.031429       0.033864      -0.002361      -0.046281      -0.015023      -0.026379       0.178957      -0.062102      -0.017152       0.079253              9.191837       8.306229       0.483165      -1.489081       6.168605      -1.546199      13.100676           0.057159
          231              O       2.982230       8.455722      11.147704      -0.512729      33.984399 0.48014918E+03  0.11187701E+05                                 8.286231                            6.757040       0.885241       2.353157                    0.997480      26.517313      67.963661       0.737180       0.356589      -1.144289       0.006784       0.018327      -0.031721       0.037258       0.007874      -0.072455       0.025038      -0.057928      -0.128509      -0.103691       0.042363       0.061328              9.346188      14.964241       2.496917      -3.313374       6.485794      -0.975949       6.588530           0.015592
          232              O       0.908468      10.006918       5.891764      -0.511826      36.782825 0.53482906E+03  0.12785359E+05                                 8.763603                            7.144420       0.690299       2.293993                    0.994584      26.616409      68.798738       0.715909       0.357891      -1.144765      -0.006083      -0.003619       0.037654       0.038313      -0.000584      -0.067461       0.001483      -0.045401      -0.157649      -0.097558       0.047456       0.050103             10.101477      16.787375       0.753351      -3.944547       6.625310      -0.228601       6.891745           0.014029

******************************************************
Auxiliary information for the entire system
The total spin magnetic moment of the unit cell is   0.001009
The total net atomic charge of the unit cell is   0.000000
Accuracy of reproducing the electrostatic potential in the unit cell:
  The inner radius (bohr) =    5.0000
  The outer radius (bohr) =   12.0000
  Valid grid points have density less than (e/(bohr^3)) =    0.0001
  The number of valid grid points were=        44065
  The rms potential error without charges in kcal/mol is=      5.56484
  The rms potential error with partial charges in kcal/mol is=      1.33375
  The RRMSE value at monopole order=      0.23967
  The rms potential error with partial charges and cloud penetration in kcal/mol is=      1.33642
  The RRMSE value at monopole order with cloud penetration is=      0.24015
  The rms potential error with partial charges and atomic dipoles in kcal/mol is=      0.87432
  The RRMSE value at dipole order=      0.15711
  The rms potential error with partial charges, atomic dipoles and cloud penetration in kcal/mol is=      0.86816
  The RRMSE value at dipole order with cloud penetration=      0.15601

******************************************************
The electron densities and ab initio electrostatic potential were computed in VASP using the PBE functional and
projector augmented wave method. See the main text of the journal article for a description of computational details.
The atomic charges, dipoles, and quadrupoles were computed with the DDEC6 method as described in
(a) T. A. Manz and N. Gabaldon Limas, RSC Adv. 6 (2016) 47771-47801 DOI: 10.1039/c6ra04656h
(b) N. Gabaldon Limas and T. A. Manz, RSC Adv. 8 (2018) 2678-2707 DOI: 10.1039/c7ra11829e.
For each atom in the material, the electron cloud parameters were fit to the spherically averaged atom-in-material
electron density using radial positions for which this density was between 10^-4 and 10^-2 electrons per cubic bohr.
The polarizabilities, dispersion coefficients, and quantum Drude oscillator (QDO) parameters were fit using the MCLF method.
The magnetic structure of the system was optimized in VASP from the default ferromagnetic initial guess using spin polarization.
The atomic spin moments (ASMs) were computed on this optimized magnetic structure using the DDEC6 partition as inputs
to the method of T. A. Manz and D. S. Sholl, J. Chem. Theory Comput. 7 (2011) 4146-4164 DOI: 10.1021/ct200539n.
The RMSE and RRMSE were computed using a uniform grid with Ewald summation.
