# Supplementary material for: A collection of forcefield precursors for metal–organic frameworks
Source: RSC Adv. 2019 Nov 13;9(63):36492–507. doi: 10.1039/c9ra07327b (PMC9075174; doi:10.1039/c9ra07327b)
Supplement: RA-009-C9RA07327B-s3763 [file RA-009-C9RA07327B-s3763.xyz]

  208
jmolscript: load "" {1 1 1} spacegroup "x,y,z" unitcell [{     13.464100     0.000000     0.000000 }, {      0.000000    13.464100     0.000000 }, {      0.000000     0.000000    23.375100 }]
Zn     1.913249     2.750581    22.004384     0.856733
Zn    11.550851    10.713519    10.316834     0.856733
Zn     3.981469     8.645299     4.473059     0.856733
Zn     9.482631     4.818801    16.160609     0.856733
Zn     4.818801     9.482631     7.214491     0.856733
Zn     8.645299     3.981469    18.902041     0.856733
Zn     2.750581     1.913249     1.370716     0.856733
Zn    10.713519    11.550851    13.058266     0.856733
H      0.176380     4.468735    16.827734     0.128776
H      3.015958     3.331018    19.406008     0.107628
H     12.754542     3.444117    20.572426     0.106706
H      4.413532     4.206185    18.164790     0.119179
H      5.525667     4.414878    14.352311     0.114480
H      3.360639     4.179257    13.690796     0.109039
H      1.672241     3.897857    15.259265     0.116171
H     13.287720     8.995365     5.140184     0.128776
H     10.448142    10.133082     7.718458     0.107628
H      0.709558    10.019983     8.884876     0.106706
H      9.050568     9.257915     6.477240     0.119179
H      7.938433     9.049222     2.664761     0.114480
H     10.103461     9.284843     2.003246     0.109039
H     11.791859     9.566243     3.571715     0.116172
H      2.263315     6.908430    22.671509     0.128776
H      3.401032     9.748008     1.874683     0.107628
H      3.287933     6.022492     3.041101     0.106706
H      2.525865    11.145582     0.633465     0.119179
H      2.317172    12.257717    20.196086     0.114480
H      2.552793    10.092689    19.534571     0.109039
H      2.834193     8.404291    21.103040     0.116171
H     11.200785     6.555670    10.983959     0.128776
H     10.063068     3.716092    13.562233     0.107628
H     10.176167     7.441608    14.728651     0.106706
H     10.938235     2.318518    12.321015     0.119179
H     11.146928     1.206383     8.508536     0.114480
H     10.911307     3.371411     7.847021     0.109039
H     10.629907     5.059809     9.415490     0.116171
H      6.555670    11.200785    12.391141     0.128776
H      3.716092    10.063068     9.812867     0.107628
H      7.441608    10.176167     8.646449     0.106706
H      2.318518    10.938235    11.054085     0.119178
H      1.206383    11.146928    14.866564     0.114480
H      3.371411    10.911307    15.528079     0.109038
H      5.059809    10.629907    13.959610     0.116172
H      6.908430     2.263315     0.703591     0.128776
H      9.748008     3.401032    21.500417     0.107628
H      6.022492     3.287933    20.333999     0.106706
H     11.145582     2.525865    22.741635     0.119179
H     12.257717     2.317172     3.179014     0.114480
H     10.092689     2.552793     3.840529     0.109038
H      8.404291     2.834193     2.272060     0.116172
H      4.468735     0.176380     6.547366     0.128776
H      3.331018     3.015958     3.969092     0.107628
H      3.444117    12.754542     2.802674     0.106706
H      4.206185     4.413532     5.210310     0.119178
H      4.414878     5.525667     9.022789     0.114480
H      4.179257     3.360639     9.684304     0.109038
H      3.897857     1.672241     8.115835     0.116171
H      8.995365    13.287720    18.234916     0.128776
H     10.133082    10.448142    15.656642     0.107628
H     10.019983     0.709558    14.490224     0.106706
H      9.257915     9.050568    16.897860     0.119178
H      9.049222     7.938433    20.710339     0.114480
H      9.284843    10.103461    21.371854     0.109038
H      9.566243    11.791859    19.803385     0.116171
C     11.510459     4.160407    18.358804     0.607878
C     12.968621     3.967870    18.655667    -0.045820
C      0.445662     4.168485    17.666901    -0.111632
C      1.794765     3.927478    17.912339     0.040097
C      2.124635     3.511437    19.211995     0.032245
C     13.387355     3.570679    19.901560     0.058861
C      2.855736     4.089047    16.893185     0.063200
C      4.195414     4.204838    17.262511    -0.167574
C      5.217339     4.319283    16.320495    -0.007046
C      4.861887     4.317937    14.997464    -0.100838
C      3.566640     4.177910    14.597750    -0.084479
C      2.550101     4.032498    15.537429    -0.138571
C      6.614912     4.417571    16.764622     0.611997
C      1.953641     9.303693     6.671254     0.607878
C      0.495479     9.496230     6.968117    -0.045820
C     13.018438     9.295615     5.979351    -0.111632
C     11.669335     9.536622     6.224789     0.040097
C     11.339465     9.952663     7.524445     0.032245
C      0.076745     9.893421     8.214010     0.058861
C     10.608364     9.375053     5.205635     0.063200
C      9.268686     9.259262     5.574961    -0.167574
C      8.246761     9.144817     4.632945    -0.007046
C      8.602213     9.146163     3.309914    -0.100839
C      9.897460     9.286190     2.910200    -0.084479
C     10.913999     9.431602     3.849879    -0.138571
C      6.849188     9.046529     5.077072     0.611997
C      2.571643     4.778409     0.827479     0.607878
C      2.764180     6.236571     1.124342    -0.045820
C      2.563565     7.177712     0.135576    -0.111632
C      2.804572     8.526815     0.381014     0.040097
C      3.220613     8.856685     1.680670     0.032245
C      3.161371     6.655305     2.370235     0.058861
C      2.643003     9.587786    22.736960     0.063200
C      2.527212    10.927464    23.106286    -0.167574
C      2.412767    11.949389    22.164270    -0.007046
C      2.414113    11.593937    20.841239    -0.100838
C      2.554140    10.298690    20.441525    -0.084479
C      2.699552     9.282151    21.381204    -0.138571
C      2.314479    13.346962    22.608397     0.611997
C     10.892457     8.685691    12.515029     0.607878
C     10.699920     7.227529    12.811892    -0.045820
C     10.900535     6.286388    11.823126    -0.111632
C     10.659528     4.937285    12.068564     0.040097
C     10.243487     4.607415    13.368220     0.032245
C     10.302729     6.808795    14.057785     0.058861
C     10.821097     3.876314    11.049410     0.063200
C     10.936888     2.536636    11.418736    -0.167574
C     11.051333     1.514711    10.476720    -0.007046
C     11.049987     1.870163     9.153689    -0.100838
C     10.909960     3.165410     8.753975    -0.084479
C     10.764548     4.181949     9.693654    -0.138571
C     11.149621     0.117138    10.920847     0.611997
C      8.685691    10.892457    10.860071     0.607878
C      7.227529    10.699920    10.563208    -0.045819
C      6.286388    10.900535    11.551974    -0.111632
C      4.937285    10.659528    11.306536     0.040097
C      4.607415    10.243487    10.006880     0.032245
C      6.808795    10.302729     9.317315     0.058861
C      3.876314    10.821097    12.325690     0.063200
C      2.536636    10.936888    11.956364    -0.167574
C      1.514711    11.051333    12.898380    -0.007046
C      1.870163    11.049987    14.221411    -0.100839
C      3.165410    10.909960    14.621125    -0.084479
C      4.181949    10.764548    13.681446    -0.138571
C      0.117138    11.149621    12.454253     0.611997
C      4.778409     2.571643    22.547621     0.607878
C      6.236571     2.764180    22.250758    -0.045819
C      7.177712     2.563565    23.239524    -0.111632
C      8.526815     2.804572    22.994086     0.040097
C      8.856685     3.220613    21.694430     0.032245
C      6.655305     3.161371    21.004865     0.058861
C      9.587786     2.643003     0.638140     0.063200
C     10.927464     2.527212     0.268814    -0.167574
C     11.949389     2.412767     1.210830    -0.007046
C     11.593937     2.414113     2.533861    -0.100839
C     10.298690     2.554140     2.933575    -0.084479
C      9.282151     2.699552     1.993896    -0.138571
C     13.346962     2.314479     0.766703     0.611997
C      4.160407    11.510459     5.016296     0.607878
C      3.967870    12.968621     4.719433    -0.045819
C      4.168485     0.445662     5.708199    -0.111632
C      3.927478     1.794765     5.462761     0.040097
C      3.511437     2.124635     4.163105     0.032245
C      3.570679    13.387355     3.473540     0.058862
C      4.089047     2.855736     6.481915     0.063200
C      4.204838     4.195414     6.112589    -0.167574
C      4.319283     5.217339     7.054605    -0.007046
C      4.317937     4.861887     8.377636    -0.100839
C      4.177910     3.566640     8.777350    -0.084479
C      4.032498     2.550101     7.837671    -0.138571
C      4.417571     6.614912     6.610478     0.611997
C      9.303693     1.953641    16.703846     0.607878
C      9.496230     0.495479    16.406983    -0.045819
C      9.295615    13.018438    17.395749    -0.111632
C      9.536622    11.669335    17.150311     0.040097
C      9.952663    11.339465    15.850655     0.032245
C      9.893421     0.076745    15.161090     0.058862
C      9.375053    10.608364    18.169465     0.063200
C      9.259262     9.268686    17.800139    -0.167574
C      9.144817     8.246761    18.742155    -0.007046
C      9.146163     8.602213    20.065186    -0.100839
C      9.286190     9.897460    20.464900    -0.084479
C      9.431602    10.913999    19.525221    -0.138571
C      9.046529     6.849188    18.298028     0.611997
N      1.221194     3.361986    20.182061    -0.184049
N     12.242906    10.102114     8.494511    -0.184049
N      3.370064     7.953244     2.650736    -0.184049
N     10.094036     5.510856    14.338286    -0.184049
N      5.510856    10.094036     9.036814    -0.184049
N      7.953244     3.370064    20.724364    -0.184049
N      3.361986     1.221194     3.193039    -0.184049
N     10.102114    12.242906    14.880589    -0.184049
O     10.687803     3.874968    19.265757    -0.555863
O     11.230406     4.581833    17.220436    -0.554917
O      6.862652     4.216956    17.980127    -0.564840
O      7.480654     4.665311    15.902081    -0.557361
O      2.776297     9.589132     7.578207    -0.555863
O      2.233694     8.882267     5.532886    -0.554917
O      6.601448     9.247144     6.292577    -0.564840
O      5.983446     8.798789     4.214531    -0.557361
O      2.857082     3.955753     1.734432    -0.555863
O      2.150217     4.498356    23.064211    -0.554917
O      2.515094     0.130602     0.448802    -0.564840
O      2.066739     0.748604    21.745856    -0.557361
O     10.607018     9.508347    13.421982    -0.555863
O     11.313883     8.965744    11.376661    -0.554917
O     10.949006    13.333498    12.136352    -0.564840
O     11.397361    12.715496    10.058306    -0.557361
O      9.508347    10.607018     9.953118    -0.555863
O      8.965744    11.313883    11.998439    -0.554917
O     13.333498    10.949006    11.238748    -0.564840
O     12.715496    11.397361    13.316794    -0.557361
O      3.955753     2.857082    21.640668    -0.555863
O      4.498356     2.150217     0.310889    -0.554917
O      0.130602     2.515094    22.926298    -0.564840
O      0.748604     2.066739     1.629244    -0.557361
O      3.874968    10.687803     4.109343    -0.555863
O      4.581833    11.230406     6.154664    -0.554917
O      4.216956     6.862652     5.394973    -0.564840
O      4.665311     7.480654     7.473019    -0.557361
O      9.589132     2.776297    15.796893    -0.555863
O      8.882267     2.233694    17.842214    -0.554917
O      9.247144     6.601448    17.082523    -0.564840
O      8.798789     5.983446    19.160569    -0.557361

The following XYZ coordinates are in angstroms. Other properties are in atomic units.
The sperically averaged electron density of each atom fit to a function of the form exp(a - br)
eigen_1, eigen_2 and eigen_3 are the three eigenvalues of traceless quadrupole moment tensor
  atom number  atomic symbol              X              Y              Z     net charge C6 coefficient C8 coefficient C10 coefficient fluctuating dipole atomic polarizability isotropic forcefield polarizability              a              b squared Pearson coefficient          <r^3>          <r^4>         wp_QDO          m_QDO          q_QDO       dipole_x       dipole_y       dipole_z         dipole            Qxy            Qxz            Qyz     Q(x^2-y^2)  Q(3z^2 - R^2)        eigen_1        eigen_2        eigen_3 static polarizability      alpha(xx)      alpha(xy)      alpha(xz)      alpha(yy)      alpha(yz)      alpha(zz) atomic spin moment
            1             Zn       1.913249       2.750581      22.004384       0.856733     106.547579 0.20151653E+04  0.65240494E+05                                18.327480                           14.689661       0.295806       1.951570                    0.996241      46.811544     128.354400       0.471146       0.401554      -1.144283       0.000158       0.006255      -0.007946       0.010114       0.014503      -0.051175       0.046175       0.008031      -0.232837      -0.112311       0.050253       0.062058             22.698971      23.279950      -0.204596       1.189074      22.123107      -0.325730      22.693855           0.000001
            2             Zn      11.550851      10.713519      10.316834       0.856733     106.547580 0.20151653E+04  0.65240495E+05                                18.327480                           14.689661       0.295806       1.951570                    0.996241      46.811544     128.354401       0.471146       0.401554      -1.144283      -0.000158      -0.006255      -0.007946       0.010114       0.014503       0.051175      -0.046175       0.008031      -0.232837      -0.112311       0.050253       0.062058             22.698971      23.279950      -0.204596      -1.189074      22.123107       0.325730      22.693856           0.000001
            3             Zn       3.981469       8.645299       4.473059       0.856733     106.547579 0.20151653E+04  0.65240495E+05                                18.327480                           14.689661       0.295806       1.951570                    0.996241      46.811544     128.354401       0.471146       0.401554      -1.144283      -0.006255       0.000158      -0.007946       0.010114      -0.014503      -0.046175      -0.051175      -0.008031      -0.232837      -0.112311       0.050253       0.062058             22.698971      22.123107       0.204596       0.325730      23.279950       1.189074      22.693856           0.000001
            4             Zn       9.482631       4.818801      16.160609       0.856733     106.547579 0.20151653E+04  0.65240495E+05                                18.327480                           14.689661       0.295806       1.951570                    0.996241      46.811544     128.354401       0.471146       0.401554      -1.144283       0.006255      -0.000158      -0.007946       0.010114      -0.014503       0.046175       0.051175      -0.008031      -0.232837      -0.112311       0.050253       0.062058             22.698971      22.123107       0.204596      -0.325731      23.279950      -1.189074      22.693856           0.000001
            5             Zn       4.818801       9.482631       7.214491       0.856733     106.547576 0.20151652E+04  0.65240491E+05                                18.327480                           14.689661       0.295806       1.951570                    0.996241      46.811543     128.354398       0.471146       0.401554      -1.144283      -0.000158       0.006255       0.007946       0.010114      -0.014503      -0.051175      -0.046175       0.008031      -0.232837      -0.112311       0.050253       0.062058             22.698971      23.279950       0.204596       1.189074      22.123107       0.325730      22.693855           0.000001
            6             Zn       8.645299       3.981469      18.902041       0.856733     106.547575 0.20151652E+04  0.65240491E+05                                18.327480                           14.689660       0.295806       1.951570                    0.996241      46.811543     128.354396       0.471146       0.401554      -1.144283       0.000158      -0.006255       0.007946       0.010114      -0.014503       0.051175       0.046175       0.008031      -0.232837      -0.112311       0.050253       0.062058             22.698970      23.279949       0.204596      -1.189074      22.123107      -0.325730      22.693855           0.000001
            7             Zn       2.750581       1.913249       1.370716       0.856733     106.547575 0.20151652E+04  0.65240491E+05                                18.327480                           14.689660       0.295806       1.951570                    0.996241      46.811543     128.354396       0.471146       0.401554      -1.144283       0.006255       0.000158       0.007946       0.010114       0.014503      -0.046175       0.051175      -0.008031      -0.232837      -0.112311       0.050253       0.062058             22.698970      22.123107      -0.204596       0.325730      23.279949      -1.189074      22.693855           0.000001
            8             Zn      10.713519      11.550851      13.058266       0.856733     106.547575 0.20151652E+04  0.65240491E+05                                18.327480                           14.689660       0.295806       1.951570                    0.996241      46.811543     128.354396       0.471146       0.401554      -1.144283      -0.006255      -0.000158       0.007946       0.010114       0.014503       0.046175      -0.051175      -0.008031      -0.232837      -0.112311       0.050253       0.062058             22.698970      22.123107      -0.204596      -0.325730      23.279949       1.189074      22.693854           0.000001
            9              H       0.176380       4.468735      16.827734       0.128776       1.084331 0.79353168E+01  0.77084475E+02                                 1.687149                            1.604363      -1.103986       2.366827                    0.997305       3.333115       9.026946       0.518360       1.216388      -0.724134      -0.010984       0.014054      -0.033348       0.037819       0.000272       0.001752      -0.006303      -0.007978       0.028606      -0.009044      -0.003579       0.012623              1.718614       1.763319      -0.112830       0.153382       1.374788      -0.228139       2.017734           0.000000
           10              H       3.015958       3.331018      19.406008       0.107628       1.136133 0.79349321E+01  0.77668059E+02                                 1.785380                            1.634155      -1.218571       2.303649                    0.996120       3.548213       9.888580       0.495829       1.262044      -0.712059       0.042616      -0.010713       0.007271       0.044540      -0.004217      -0.003831      -0.000621       0.012484      -0.014582      -0.007068      -0.003681       0.010749              1.879329       2.510321      -0.150137       0.167631       1.394327      -0.150802       1.733339           0.000000
           11              H      12.754542       3.444117      20.572426       0.106706       1.158167 0.81723507E+01  0.80340218E+02                                 1.784031                            1.639772      -1.245244       2.285442                    0.996178       3.559972       9.845131       0.504974       1.233818      -0.718268      -0.031547      -0.006069       0.032938       0.046011       0.000655      -0.010040      -0.000488       0.007579       0.008739      -0.007429      -0.005274       0.012703              1.858693       2.086902       0.068533      -0.432768       1.375764      -0.175891       2.113411           0.000000
           12              H       4.413532       4.206185      18.164790       0.119179       1.106039 0.81154884E+01  0.79704571E+02                                 1.737773                            1.642629      -1.156369       2.332600                    0.996517       3.515513       9.742437       0.500198       1.246796      -0.715829       0.009889       0.000686       0.035891       0.037235       0.001464       0.000658       0.001828      -0.001729       0.039627      -0.008310      -0.005104       0.013414              1.777902       1.813062       0.053283       0.076984       1.322548      -0.054604       2.198097           0.000000
           13              H       5.525667       4.414878      14.352311       0.114480       1.169321 0.84582303E+01  0.82641346E+02                                 1.711189                            1.608042      -0.997242       2.404568                    0.998314       3.272729       8.598870       0.546816       1.146428      -0.742444       0.025939       0.004570      -0.027832       0.038319       0.000696      -0.006927      -0.002295       0.013621       0.045592      -0.014588      -0.003370       0.017958              1.751250       2.023237       0.088499      -0.409878       1.333260      -0.073523       1.897252           0.000000
           14              H       3.360639       4.179257      13.690796       0.109039       1.092593 0.74933400E+01  0.70541602E+02                                 1.593943                            1.479976      -0.734633       2.525693                    0.999808       3.095163       7.804612       0.593569       1.096137      -0.756016      -0.007549       0.001332      -0.036992       0.037778       0.004970      -0.000025      -0.002076       0.034159       0.037784      -0.024199       0.011413       0.012787              1.647080       1.411922       0.010463       0.216021       1.250581      -0.008718       2.278738           0.000001
           15              H       1.672241       3.897857      15.259265       0.116171       1.081225 0.76173171E+01  0.72599624E+02                                 1.632086                            1.532512      -0.807939       2.495399                    0.999514       3.182580       8.295163       0.555823       1.156211      -0.739873      -0.034114      -0.007323      -0.014272       0.037697       0.005733       0.004852       0.001170       0.027856       0.021993      -0.018729       0.003979       0.014750              1.675476       2.224934       0.116464       0.167715       1.276654       0.043144       1.524841           0.000001
           16              H      13.287720       8.995365       5.140184       0.128776       1.084331 0.79353168E+01  0.77084477E+02                                 1.687149                            1.604363      -1.103986       2.366827                    0.997305       3.333115       9.026947       0.518360       1.216389      -0.724133       0.010984      -0.014054      -0.033348       0.037819       0.000272      -0.001752       0.006303      -0.007978       0.028606      -0.009044      -0.003579       0.012623              1.718614       1.763319      -0.112830      -0.153382       1.374788       0.228139       2.017735           0.000000
           17              H      10.448142      10.133082       7.718458       0.107628       1.136133 0.79349325E+01  0.77668062E+02                                 1.785380                            1.634155      -1.218571       2.303649                    0.996120       3.548213       9.888579       0.495830       1.262044      -0.712059      -0.042616       0.010713       0.007271       0.044540      -0.004217       0.003831       0.000621       0.012484      -0.014582      -0.007068      -0.003681       0.010749              1.879329       2.510320      -0.150137      -0.167631       1.394327       0.150802       1.733339           0.000000
           18              H       0.709558      10.019983       8.884876       0.106706       1.158167 0.81723513E+01  0.80340228E+02                                 1.784031                            1.639772      -1.245244       2.285442                    0.996178       3.559972       9.845133       0.504974       1.233818      -0.718267       0.031547       0.006069       0.032938       0.046011       0.000655       0.010040       0.000488       0.007579       0.008739      -0.007429      -0.005274       0.012703              1.858693       2.086903       0.068533       0.432768       1.375764       0.175891       2.113412           0.000000
           19              H       9.050568       9.257915       6.477240       0.119179       1.106039 0.81154884E+01  0.79704571E+02                                 1.737773                            1.642629      -1.156369       2.332600                    0.996517       3.515513       9.742437       0.500198       1.246796      -0.715829      -0.009889      -0.000686       0.035891       0.037235       0.001464      -0.000658      -0.001828      -0.001729       0.039627      -0.008310      -0.005104       0.013414              1.777902       1.813062       0.053283      -0.076984       1.322548       0.054604       2.198097           0.000000
           20              H       7.938433       9.049222       2.664761       0.114480       1.169321 0.84582263E+01  0.82641298E+02                                 1.711189                            1.608042      -0.997242       2.404568                    0.998314       3.272728       8.598867       0.546816       1.146428      -0.742444      -0.025939      -0.004570      -0.027832       0.038319       0.000696       0.006927       0.002295       0.013621       0.045592      -0.014588      -0.003370       0.017958              1.751250       2.023237       0.088499       0.409878       1.333260       0.073523       1.897252           0.000000
           21              H      10.103461       9.284843       2.003246       0.109039       1.092593 0.74933422E+01  0.70541623E+02                                 1.593943                            1.479975      -0.734633       2.525693                    0.999808       3.095164       7.804613       0.593569       1.096137      -0.756016       0.007549      -0.001332      -0.036992       0.037778       0.004970       0.000025       0.002076       0.034159       0.037784      -0.024199       0.011413       0.012787              1.647080       1.411921       0.010463      -0.216021       1.250581       0.008718       2.278738           0.000001
           22              H      11.791859       9.566243       3.571715       0.116172       1.081225 0.76173166E+01  0.72599616E+02                                 1.632085                            1.532512      -0.807938       2.495400                    0.999514       3.182580       8.295162       0.555823       1.156211      -0.739873       0.034114       0.007323      -0.014272       0.037697       0.005733      -0.004852      -0.001170       0.027856       0.021993      -0.018729       0.003979       0.014750              1.675476       2.224933       0.116464      -0.167715       1.276654      -0.043144       1.524840           0.000001
           23              H       2.263315       6.908430      22.671509       0.128776       1.084331 0.79353180E+01  0.77084492E+02                                 1.687149                            1.604363      -1.103986       2.366827                    0.997305       3.333115       9.026947       0.518360       1.216389      -0.724133      -0.014054      -0.010984      -0.033348       0.037819      -0.000272       0.006303       0.001752       0.007978       0.028606      -0.009044      -0.003579       0.012623              1.718614       1.374788       0.112831       0.228139       1.763319       0.153382       2.017735           0.000000
           24              H       3.401032       9.748008       1.874683       0.107628       1.136133 0.79349317E+01  0.77668056E+02                                 1.785380                            1.634155      -1.218572       2.303649                    0.996120       3.548213       9.888581       0.495829       1.262044      -0.712059       0.010713       0.042616       0.007271       0.044540       0.004217       0.000621      -0.003831      -0.012484      -0.014582      -0.007068      -0.003681       0.010749              1.879329       1.394327       0.150137       0.150802       2.510321       0.167631       1.733339           0.000000
           25              H       3.287933       6.022492       3.041101       0.106706       1.158167 0.81723516E+01  0.80340231E+02                                 1.784031                            1.639772      -1.245244       2.285442                    0.996178       3.559972       9.845132       0.504974       1.233818      -0.718268       0.006069      -0.031547       0.032938       0.046011      -0.000655       0.000488      -0.010040      -0.007579       0.008739      -0.007429      -0.005274       0.012703              1.858693       1.375764      -0.068533       0.175891       2.086903      -0.432768       2.113411           0.000000
           26              H       2.525865      11.145582       0.633465       0.119179       1.106040 0.81154932E+01  0.79704624E+02                                 1.737773                            1.642629      -1.156369       2.332600                    0.996517       3.515514       9.742438       0.500198       1.246796      -0.715829      -0.000686       0.009889       0.035891       0.037235      -0.001464      -0.001828       0.000658       0.001729       0.039627      -0.008310      -0.005104       0.013414              1.777902       1.322548      -0.053283       0.054604       1.813062       0.076984       2.198097           0.000000
           27              H       2.317172      12.257717      20.196086       0.114480       1.169322 0.84582327E+01  0.82641380E+02                                 1.711190                            1.608043      -0.997242       2.404568                    0.998314       3.272729       8.598872       0.546816       1.146428      -0.742444      -0.004570       0.025939      -0.027832       0.038319      -0.000696       0.002295      -0.006927      -0.013621       0.045592      -0.014588      -0.003370       0.017958              1.751251       1.333261      -0.088499       0.073523       2.023238      -0.409879       1.897253           0.000000
           28              H       2.552793      10.092689      19.534571       0.109039       1.092593 0.74933403E+01  0.70541600E+02                                 1.593943                            1.479975      -0.734633       2.525693                    0.999808       3.095164       7.804612       0.593570       1.096137      -0.756016      -0.001332      -0.007549      -0.036992       0.037778      -0.004970       0.002076      -0.000025      -0.034159       0.037784      -0.024199       0.011413       0.012787              1.647080       1.250581      -0.010463       0.008718       1.411921       0.216021       2.278737           0.000001
           29              H       2.834193       8.404291      21.103040       0.116171       1.081226 0.76173175E+01  0.72599631E+02                                 1.632086                            1.532513      -0.807939       2.495399                    0.999514       3.182580       8.295164       0.555823       1.156212      -0.739873       0.007323      -0.034114      -0.014272       0.037697      -0.005733      -0.001170       0.004852      -0.027856       0.021993      -0.018729       0.003979       0.014750              1.675477       1.276655      -0.116464      -0.043144       2.224934       0.167715       1.524841           0.000001
           30              H      11.200785       6.555670      10.983959       0.128776       1.084331 0.79353180E+01  0.77084494E+02                                 1.687149                            1.604363      -1.103986       2.366827                    0.997305       3.333115       9.026948       0.518359       1.216389      -0.724133       0.014054       0.010984      -0.033348       0.037819      -0.000272      -0.006303      -0.001752       0.007978       0.028606      -0.009044      -0.003579       0.012623              1.718614       1.374788       0.112831      -0.228139       1.763320      -0.153382       2.017735           0.000000
           31              H      10.063068       3.716092      13.562233       0.107628       1.136133 0.79349317E+01  0.77668056E+02                                 1.785380                            1.634155      -1.218571       2.303649                    0.996120       3.548213       9.888581       0.495829       1.262044      -0.712059      -0.010713      -0.042616       0.007271       0.044540       0.004217      -0.000621       0.003831      -0.012484      -0.014582      -0.007068      -0.003681       0.010749              1.879329       1.394327       0.150137      -0.150802       2.510321      -0.167631       1.733339           0.000000
           32              H      10.176167       7.441608      14.728651       0.106706       1.158167 0.81723516E+01  0.80340231E+02                                 1.784031                            1.639772      -1.245244       2.285442                    0.996178       3.559972       9.845132       0.504974       1.233818      -0.718268      -0.006069       0.031547       0.032938       0.046011      -0.000655      -0.000488       0.010040      -0.007579       0.008739      -0.007429      -0.005274       0.012703              1.858693       1.375764      -0.068533      -0.175891       2.086903       0.432768       2.113411           0.000000
           33              H      10.938235       2.318518      12.321015       0.119179       1.106040 0.81154922E+01  0.79704611E+02                                 1.737773                            1.642629      -1.156369       2.332600                    0.996517       3.515514       9.742437       0.500198       1.246795      -0.715830       0.000686      -0.009889       0.035891       0.037235      -0.001464       0.001828      -0.000658       0.001729       0.039627      -0.008310      -0.005104       0.013414              1.777902       1.322548      -0.053283      -0.054604       1.813062      -0.076984       2.198096           0.000000
           34              H      11.146928       1.206383       8.508536       0.114480       1.169322 0.84582344E+01  0.82641403E+02                                 1.711190                            1.608043      -0.997242       2.404568                    0.998314       3.272729       8.598873       0.546816       1.146429      -0.742444       0.004570      -0.025939      -0.027832       0.038319      -0.000696      -0.002295       0.006927      -0.013621       0.045592      -0.014588      -0.003370       0.017958              1.751251       1.333261      -0.088499      -0.073523       2.023239       0.409879       1.897253           0.000000
           35              H      10.911307       3.371411       7.847021       0.109039       1.092593 0.74933448E+01  0.70541659E+02                                 1.593944                            1.479976      -0.734633       2.525693                    0.999808       3.095164       7.804615       0.593569       1.096137      -0.756016       0.001332       0.007549      -0.036992       0.037778      -0.004970      -0.002076       0.000025      -0.034159       0.037784      -0.024199       0.011413       0.012787              1.647081       1.250582      -0.010463      -0.008718       1.411922      -0.216021       2.278739           0.000000
           36              H      10.629907       5.059809       9.415490       0.116171       1.081226 0.76173175E+01  0.72599631E+02                                 1.632086                            1.532513      -0.807938       2.495400                    0.999514       3.182580       8.295164       0.555823       1.156212      -0.739873      -0.007323       0.034114      -0.014272       0.037697      -0.005733       0.001170      -0.004852      -0.027856       0.021993      -0.018729       0.003979       0.014750              1.675477       1.276655      -0.116464       0.043144       2.224934      -0.167715       1.524841           0.000001
           37              H       6.555670      11.200785      12.391141       0.128776       1.084331 0.79353180E+01  0.77084492E+02                                 1.687149                            1.604363      -1.103986       2.366827                    0.997305       3.333115       9.026947       0.518360       1.216389      -0.724133       0.010984       0.014054       0.033348       0.037819      -0.000272       0.001752       0.006303      -0.007978       0.028606      -0.009044      -0.003579       0.012623              1.718614       1.763319       0.112831       0.153382       1.374788       0.228139       2.017735           0.000000
           38              H       3.716092      10.063068       9.812867       0.107628       1.136133 0.79349325E+01  0.77668068E+02                                 1.785380                            1.634155      -1.218572       2.303649                    0.996120       3.548213       9.888582       0.495829       1.262045      -0.712059      -0.042616      -0.010713      -0.007271       0.044540       0.004217      -0.003831       0.000621       0.012484      -0.014582      -0.007068      -0.003681       0.010749              1.879329       2.510321       0.150137       0.167631       1.394327       0.150802       1.733340           0.000000
           39              H       7.441608      10.176167       8.646449       0.106706       1.158168 0.81723555E+01  0.80340280E+02                                 1.784031                            1.639772      -1.245244       2.285442                    0.996178       3.559973       9.845136       0.504974       1.233818      -0.718267       0.031547      -0.006069      -0.032938       0.046011      -0.000655      -0.010040       0.000488       0.007579       0.008739      -0.007429      -0.005274       0.012703              1.858693       2.086904      -0.068533      -0.432768       1.375765       0.175891       2.113412           0.000000
           40              H       2.318518      10.938235      11.054085       0.119178       1.106040 0.81154924E+01  0.79704617E+02                                 1.737774                            1.642629      -1.156369       2.332600                    0.996517       3.515514       9.742439       0.500198       1.246796      -0.715829      -0.009889       0.000686      -0.035891       0.037235      -0.001464       0.000658      -0.001828      -0.001729       0.039627      -0.008310      -0.005104       0.013414              1.777903       1.813063      -0.053283       0.076984       1.322548       0.054604       2.198097           0.000000
           41              H       1.206383      11.146928      14.866564       0.114480       1.169321 0.84582287E+01  0.82641331E+02                                 1.711190                            1.608043      -0.997242       2.404568                    0.998314       3.272728       8.598869       0.546816       1.146429      -0.742444      -0.025939       0.004570       0.027832       0.038319      -0.000696      -0.006927       0.002295       0.013621       0.045592      -0.014588      -0.003370       0.017958              1.751250       2.023238      -0.088499      -0.409878       1.333261       0.073523       1.897252           0.000000
           42              H       3.371411      10.911307      15.528079       0.109038       1.092594 0.74933483E+01  0.70541698E+02                                 1.593944                            1.479976      -0.734633       2.525693                    0.999808       3.095165       7.804617       0.593569       1.096137      -0.756016       0.007549       0.001332       0.036992       0.037778      -0.004970      -0.000025       0.002076       0.034159       0.037784      -0.024199       0.011413       0.012787              1.647081       1.411922      -0.010463       0.216021       1.250582       0.008718       2.278740           0.000001
           43              H       5.059809      10.629907      13.959610       0.116172       1.081225 0.76173170E+01  0.72599622E+02                                 1.632085                            1.532512      -0.807938       2.495400                    0.999514       3.182580       8.295163       0.555823       1.156211      -0.739873       0.034114      -0.007323       0.014272       0.037697      -0.005733       0.004852      -0.001170       0.027856       0.021993      -0.018729       0.003979       0.014750              1.675476       2.224933      -0.116464       0.167715       1.276654      -0.043144       1.524841           0.000001
           44              H       6.908430       2.263315       0.703591       0.128776       1.084331 0.79353180E+01  0.77084494E+02                                 1.687149                            1.604363      -1.103986       2.366827                    0.997305       3.333115       9.026948       0.518359       1.216389      -0.724133      -0.010984      -0.014054       0.033348       0.037819      -0.000272      -0.001752      -0.006303      -0.007978       0.028606      -0.009044      -0.003579       0.012623              1.718614       1.763320       0.112831      -0.153383       1.374788      -0.228139       2.017735           0.000000
           45              H       9.748008       3.401032      21.500417       0.107628       1.136133 0.79349317E+01  0.77668056E+02                                 1.785380                            1.634155      -1.218572       2.303649                    0.996120       3.548213       9.888581       0.495829       1.262044      -0.712059       0.042616       0.010713      -0.007271       0.044540       0.004217       0.003831      -0.000621       0.012484      -0.014582      -0.007068      -0.003681       0.010749              1.879329       2.510321       0.150137      -0.167631       1.394327      -0.150802       1.733339           0.000000
           46              H       6.022492       3.287933      20.333999       0.106706       1.158168 0.81723559E+01  0.80340283E+02                                 1.784031                            1.639772      -1.245244       2.285442                    0.996178       3.559973       9.845135       0.504974       1.233818      -0.718268      -0.031547       0.006069      -0.032938       0.046011      -0.000655       0.010040      -0.000488       0.007579       0.008739      -0.007429      -0.005274       0.012703              1.858693       2.086903      -0.068533       0.432768       1.375765      -0.175891       2.113412           0.000000
           47              H      11.145582       2.525865      22.741635       0.119179       1.106040 0.81154919E+01  0.79704609E+02                                 1.737773                            1.642629      -1.156369       2.332600                    0.996517       3.515514       9.742438       0.500198       1.246796      -0.715829       0.009889      -0.000686      -0.035891       0.037235      -0.001464      -0.000658       0.001828      -0.001729       0.039627      -0.008310      -0.005104       0.013414              1.777902       1.813062      -0.053283      -0.076984       1.322548      -0.054604       2.198097           0.000000
           48              H      12.257717       2.317172       3.179014       0.114480       1.169321 0.84582275E+01  0.82641317E+02                                 1.711189                            1.608043      -0.997242       2.404568                    0.998314       3.272728       8.598869       0.546816       1.146429      -0.742444       0.025939      -0.004570       0.027832       0.038319      -0.000696       0.006927      -0.002295       0.013621       0.045592      -0.014588      -0.003370       0.017958              1.751250       2.023238      -0.088499       0.409878       1.333261      -0.073523       1.897252           0.000000
           49              H      10.092689       2.552793       3.840529       0.109038       1.092593 0.74933471E+01  0.70541687E+02                                 1.593945                            1.479977      -0.734633       2.525693                    0.999808       3.095164       7.804616       0.593569       1.096138      -0.756016      -0.007549      -0.001332       0.036992       0.037778      -0.004970       0.000025      -0.002076       0.034159       0.037784      -0.024199       0.011413       0.012787              1.647082       1.411923      -0.010463      -0.216021       1.250582      -0.008718       2.278740           0.000000
           50              H       8.404291       2.834193       2.272060       0.116172       1.081225 0.76173151E+01  0.72599596E+02                                 1.632085                            1.532512      -0.807938       2.495400                    0.999514       3.182580       8.295161       0.555824       1.156210      -0.739873      -0.034114       0.007323       0.014272       0.037697      -0.005733      -0.004852       0.001170       0.027856       0.021993      -0.018729       0.003979       0.014750              1.675475       2.224932      -0.116464      -0.167715       1.276654       0.043144       1.524840           0.000001
           51              H       4.468735       0.176380       6.547366       0.128776       1.084331 0.79353180E+01  0.77084494E+02                                 1.687149                            1.604363      -1.103986       2.366827                    0.997305       3.333115       9.026948       0.518359       1.216389      -0.724133       0.014054      -0.010984       0.033348       0.037819       0.000272       0.006303      -0.001752       0.007978       0.028606      -0.009044      -0.003579       0.012623              1.718614       1.374788      -0.112831       0.228139       1.763320      -0.153382       2.017735           0.000000
           52              H       3.331018       3.015958       3.969092       0.107628       1.136133 0.79349321E+01  0.77668065E+02                                 1.785380                            1.634155      -1.218572       2.303649                    0.996120       3.548213       9.888583       0.495829       1.262045      -0.712059      -0.010713       0.042616      -0.007271       0.044540      -0.004217       0.000621       0.003831      -0.012484      -0.014582      -0.007068      -0.003681       0.010749              1.879330       1.394328      -0.150137       0.150802       2.510322      -0.167631       1.733340           0.000000
           53              H       3.444117      12.754542       2.802674       0.106706       1.158168 0.81723564E+01  0.80340293E+02                                 1.784032                            1.639773      -1.245245       2.285442                    0.996178       3.559973       9.845137       0.504974       1.233818      -0.718267      -0.006069      -0.031547      -0.032938       0.046011       0.000655       0.000488       0.010040      -0.007579       0.008739      -0.007429      -0.005274       0.012703              1.858694       1.375765       0.068533       0.175891       2.086904       0.432768       2.113413          -0.000000
           54              H       4.206185       4.413532       5.210310       0.119178       1.106040 0.81154921E+01  0.79704616E+02                                 1.737774                            1.642629      -1.156369       2.332600                    0.996517       3.515514       9.742440       0.500198       1.246797      -0.715829       0.000686       0.009889      -0.035891       0.037235       0.001464      -0.001828      -0.000658       0.001729       0.039627      -0.008310      -0.005104       0.013414              1.777903       1.322548       0.053283       0.054604       1.813063      -0.076984       2.198098           0.000000
           55              H       4.414878       5.525667       9.022789       0.114480       1.169321 0.84582303E+01  0.82641346E+02                                 1.711189                            1.608042      -0.997242       2.404568                    0.998314       3.272729       8.598870       0.546816       1.146428      -0.742444       0.004570       0.025939       0.027832       0.038319       0.000696       0.002295       0.006927      -0.013621       0.045592      -0.014588      -0.003370       0.017958              1.751250       1.333261       0.088499       0.073523       2.023237       0.409878       1.897252           0.000000
           56              H       4.179257       3.360639       9.684304       0.109038       1.092593 0.74933444E+01  0.70541652E+02                                 1.593944                            1.479976      -0.734633       2.525693                    0.999808       3.095164       7.804614       0.593569       1.096137      -0.756016       0.001332      -0.007549       0.036992       0.037778       0.004970       0.002076       0.000025      -0.034159       0.037784      -0.024199       0.011413       0.012787              1.647081       1.250582       0.010463       0.008718       1.411922      -0.216021       2.278739           0.000000
           57              H       3.897857       1.672241       8.115835       0.116171       1.081226 0.76173175E+01  0.72599631E+02                                 1.632086                            1.532513      -0.807939       2.495399                    0.999514       3.182580       8.295164       0.555823       1.156212      -0.739873      -0.007323      -0.034114       0.014272       0.037697       0.005733      -0.001170      -0.004852      -0.027856       0.021993      -0.018729       0.003979       0.014750              1.675477       1.276655       0.116464      -0.043144       2.224934      -0.167715       1.524841           0.000001
           58              H       8.995365      13.287720      18.234916       0.128776       1.084331 0.79353180E+01  0.77084494E+02                                 1.687149                            1.604363      -1.103986       2.366827                    0.997305       3.333115       9.026948       0.518359       1.216389      -0.724133      -0.014054       0.010984       0.033348       0.037819       0.000272      -0.006303       0.001752       0.007978       0.028606      -0.009044      -0.003579       0.012623              1.718614       1.374788      -0.112831      -0.228139       1.763320       0.153383       2.017735           0.000000
           59              H      10.133082      10.448142      15.656642       0.107628       1.136133 0.79349321E+01  0.77668065E+02                                 1.785380                            1.634155      -1.218572       2.303649                    0.996120       3.548213       9.888583       0.495829       1.262045      -0.712059       0.010713      -0.042616      -0.007271       0.044540      -0.004217      -0.000621      -0.003831      -0.012484      -0.014582      -0.007068      -0.003681       0.010749              1.879330       1.394328      -0.150137      -0.150802       2.510322       0.167631       1.733340           0.000000
           60              H      10.019983       0.709558      14.490224       0.106706       1.158168 0.81723559E+01  0.80340283E+02                                 1.784031                            1.639772      -1.245244       2.285442                    0.996178       3.559973       9.845135       0.504974       1.233818      -0.718268       0.006069       0.031547      -0.032938       0.046011       0.000655      -0.000488      -0.010040      -0.007579       0.008739      -0.007429      -0.005274       0.012703              1.858693       1.375765       0.068533      -0.175891       2.086903      -0.432768       2.113412           0.000000
           61              H       9.257915       9.050568      16.897860       0.119178       1.106040 0.81154924E+01  0.79704617E+02                                 1.737774                            1.642629      -1.156369       2.332600                    0.996517       3.515514       9.742439       0.500198       1.246796      -0.715829      -0.000686      -0.009889      -0.035891       0.037235       0.001464       0.001828       0.000658       0.001729       0.039627      -0.008310      -0.005104       0.013414              1.777903       1.322548       0.053283      -0.054604       1.813063       0.076984       2.198097           0.000000
           62              H       9.049222       7.938433      20.710339       0.114480       1.169321 0.84582303E+01  0.82641346E+02                                 1.711189                            1.608042      -0.997242       2.404568                    0.998314       3.272729       8.598870       0.546816       1.146428      -0.742444      -0.004570      -0.025939       0.027832       0.038319       0.000696      -0.002295      -0.006927      -0.013621       0.045592      -0.014588      -0.003370       0.017958              1.751250       1.333260       0.088499      -0.073523       2.023237      -0.409878       1.897252           0.000000
           63              H       9.284843      10.103461      21.371854       0.109038       1.092593 0.74933461E+01  0.70541676E+02                                 1.593945                            1.479977      -0.734633       2.525693                    0.999808       3.095164       7.804616       0.593569       1.096138      -0.756016      -0.001332       0.007549       0.036992       0.037778       0.004970      -0.002076      -0.000025      -0.034159       0.037784      -0.024199       0.011413       0.012787              1.647082       1.250582       0.010463      -0.008718       1.411922       0.216021       2.278740           0.000000
           64              H       9.566243      11.791859      19.803385       0.116171       1.081225 0.76173172E+01  0.72599624E+02                                 1.632086                            1.532512      -0.807938       2.495400                    0.999514       3.182580       8.295163       0.555823       1.156211      -0.739873       0.007323       0.034114       0.014272       0.037697       0.005733       0.001170       0.004852      -0.027856       0.021993      -0.018729       0.003979       0.014750              1.675476       1.276654       0.116464       0.043144       2.224934       0.167715       1.524841           0.000001
           65              C      11.510459       4.160407      18.358804       0.607878      24.141102 0.24477682E+03  0.50344831E+04                                 7.729805                            5.545508      -0.028937       2.053913                    0.999459      21.967169      61.009980       0.632088       0.471133      -1.021693      -0.056013       0.009898      -0.012230       0.058180       0.006972      -0.008999       0.051872      -0.159472      -0.086395      -0.070561      -0.042604       0.113165              9.784559      15.833159      -1.000175       1.506466       4.926675      -1.529538       8.593843           0.000001
           66              C      12.968621       3.967870      18.655667      -0.045820      40.706425 0.41892995E+03  0.96497820E+04                                10.143062                            6.704621       0.087013       2.033238                    0.999305      26.746489      73.383248       0.660833       0.402382      -1.085420       0.031945       0.001923      -0.013792       0.034848       0.003783      -0.005803       0.001270      -0.042796       0.013969      -0.025220       0.005778       0.019443             13.741652      23.387795      -1.762305       2.237139       5.753770      -2.022260      12.083391          -0.000000
           67              C       0.445662       4.168485      17.666901      -0.111632      35.887901 0.42219401E+03  0.98745246E+04                                 9.594392                            6.937830      -0.047883       1.961594                    0.999466      29.163134      84.212409       0.612541       0.427530      -1.054947      -0.011188      -0.001008       0.007968       0.013772       0.008492       0.007408       0.017347      -0.102234      -0.006581      -0.051488      -0.006755       0.058243             11.978923      20.525272      -0.784956      -2.156954       5.337069      -1.304906      10.074428           0.000000
           68              C       1.794765       3.927478      17.912339       0.040097      40.984338 0.41121235E+03  0.94437901E+04                                10.255590                            6.698742       0.029882       2.017208                    0.999292      26.337286      72.546178       0.651740       0.409215      -1.079063      -0.001424       0.003277      -0.019416       0.019742       0.004663       0.006936       0.002053       0.016139       0.024162      -0.013349      -0.000688       0.014036             13.782990      20.777733      -0.012586      -5.392439       5.630691      -2.078442      14.940545          -0.000000
           69              C       2.124635       3.511437      19.211995       0.032245      30.560096 0.35282936E+03  0.78928204E+04                                 8.615357                            6.353153       0.166336       2.063959                    0.999462      26.703501      75.497479       0.638254       0.428988      -1.053685      -0.037559      -0.008264       0.038070       0.054114       0.009078      -0.001191       0.029021      -0.044633      -0.170556      -0.064344       0.004912       0.059432             10.201103      11.846639      -0.297615      -1.561645       5.071380      -2.369448      13.685289          -0.000000
           70              C      13.387355       3.570679      19.901560       0.058861      30.325594 0.34029475E+03  0.75446503E+04                                 8.554295                            6.233879       0.088910       2.037969                    0.999689      26.422646      74.394625       0.645104       0.428246      -1.054035       0.055179      -0.010657       0.004376       0.056369       0.011982      -0.021224       0.027049      -0.069930      -0.091194      -0.054876      -0.003910       0.058786             10.360943      14.384541      -1.371044       2.358045       5.053582      -2.072692      11.644706          -0.000001
           71              C       2.855736       4.089047      16.893185       0.063200      39.527355 0.41074234E+03  0.94590768E+04                                10.068152                            6.739175      -0.088669       1.977805                    0.999269      26.574458      74.033778       0.641433       0.414644      -1.072241       0.002136       0.000201       0.000380       0.002179      -0.004618      -0.015321      -0.009117       0.047369       0.028858      -0.031908       0.001603       0.030305             13.272335      20.034750       1.502206      -5.146439       5.141664      -0.690055      14.640591           0.000001
           72              C       4.195414       4.204838      17.262511      -0.167574      39.925063 0.46575421E+03  0.11182998E+05                                10.304445                            7.304842      -0.081711       1.934607                    0.999544      30.622874      90.093001       0.593757       0.429632      -1.051870       0.007300      -0.002604      -0.021197       0.022570      -0.004027       0.013127      -0.001421      -0.082858       0.072971      -0.055908       0.025425       0.030483             13.174979      23.053145       1.606268      -3.179726       5.328152      -0.490691      11.143640           0.000001
           73              C       5.217339       4.319283      16.320495      -0.007046      39.619741 0.41068506E+03  0.94409334E+04                                10.030518                            6.688547      -0.002476       2.009554                    0.999265      26.601338      73.621731       0.652250       0.408494      -1.078135      -0.043323      -0.004571      -0.009881       0.044670       0.000254      -0.010752      -0.004919      -0.021410       0.004292      -0.017701       0.004268       0.013433             13.244278      23.097314       1.284448       1.271253       5.067777      -0.187290      11.567742           0.000000
           74              C       4.861887       4.317937      14.997464      -0.100838      31.967688 0.40377458E+03  0.93438516E+04                                 8.806703                            6.769906      -0.025400       1.968118                    0.999676      28.961634      83.328761       0.621815       0.425655      -1.055557      -0.018671      -0.000989       0.016160       0.024713      -0.001817      -0.029420      -0.005227      -0.014721       0.021824      -0.033233       0.003901       0.029332              9.958669      14.167727       0.890946       1.726815       4.596569      -0.134214      11.111710          -0.000000
           75              C       3.566640       4.177910      14.597750      -0.084479      31.544903 0.39076024E+03  0.89294558E+04                                 8.604298                            6.564524       0.157205       2.027508                    0.999798      28.296711      79.747261       0.648133       0.413549      -1.067897       0.002649      -0.000217       0.028520       0.028644       0.010006       0.003531      -0.005007       0.046476       0.110049      -0.044034       0.006763       0.037271              9.762002      13.198041       0.925166      -0.196226       4.585888      -0.260840      11.502079          -0.000001
           76              C       2.550101       4.032498      15.537429      -0.138571      33.243751 0.43247218E+03  0.10155037E+05                                 9.000070                            6.976007       0.108583       2.004953                    0.999655      29.439646      84.609550       0.618153       0.421975      -1.060578       0.021929      -0.001176      -0.008081       0.023400       0.005107       0.019537       0.002602       0.054729      -0.052227      -0.023951      -0.019016       0.042966             10.149322      12.708457       0.995159      -2.021053       4.717022      -0.281360      13.022487           0.000001
           77              C       6.614912       4.417571      16.764622       0.611997      24.164792 0.24015754E+03  0.49210216E+04                                 7.749793                            5.500913      -0.027652       2.054881                    0.999599      21.892112      60.890366       0.632619       0.472503      -1.019911       0.056440       0.006462       0.020959       0.060551      -0.017944      -0.013741       0.033094      -0.176413      -0.103222      -0.075871      -0.039246       0.115117              9.715886      16.141855       0.910301       1.208653       4.476272      -0.693213       8.529532           0.000001
           78              C       1.953641       9.303693       6.671254       0.607878      24.141103 0.24477684E+03  0.50344835E+04                                 7.729806                            5.545508      -0.028937       2.053913                    0.999459      21.967170      61.009984       0.632088       0.471133      -1.021693       0.056013      -0.009898      -0.012230       0.058180       0.006972       0.008999      -0.051872      -0.159472      -0.086395      -0.070561      -0.042604       0.113165              9.784559      15.833159      -1.000175      -1.506467       4.926676       1.529538       8.593843           0.000000
           79              C       0.495479       9.496230       6.968117      -0.045820      40.706426 0.41892995E+03  0.96497821E+04                                10.143062                            6.704621       0.087013       2.033238                    0.999305      26.746489      73.383250       0.660833       0.402382      -1.085420      -0.031945      -0.001923      -0.013792       0.034848       0.003783       0.005803      -0.001270      -0.042796       0.013969      -0.025220       0.005778       0.019443             13.741653      23.387796      -1.762305      -2.237139       5.753770       2.022260      12.083391          -0.000000
           80              C      13.018438       9.295615       5.979351      -0.111632      35.887903 0.42219404E+03  0.98745254E+04                                 9.594392                            6.937830      -0.047883       1.961594                    0.999466      29.163135      84.212413       0.612541       0.427530      -1.054947       0.011188       0.001008       0.007968       0.013772       0.008492      -0.007408      -0.017347      -0.102234      -0.006582      -0.051488      -0.006755       0.058243             11.978923      20.525272      -0.784956       2.156954       5.337069       1.304906      10.074428          -0.000000
           81              C      11.669335       9.536622       6.224789       0.040097      40.984336 0.41121233E+03  0.94437895E+04                                10.255590                            6.698742       0.029882       2.017208                    0.999292      26.337285      72.546176       0.651740       0.409215      -1.079063       0.001424      -0.003277      -0.019416       0.019742       0.004663      -0.006936      -0.002053       0.016139       0.024162      -0.013349      -0.000688       0.014036             13.782990      20.777733      -0.012586       5.392439       5.630691       2.078442      14.940545          -0.000000
           82              C      11.339465       9.952663       7.524445       0.032245      30.560095 0.35282936E+03  0.78928203E+04                                 8.615357                            6.353153       0.166336       2.063959                    0.999462      26.703501      75.497478       0.638254       0.428988      -1.053685       0.037559       0.008264       0.038070       0.054114       0.009078       0.001191      -0.029021      -0.044633      -0.170556      -0.064344       0.004912       0.059432             10.201102      11.846639      -0.297615       1.561645       5.071380       2.369448      13.685289          -0.000000
           83              C       0.076745       9.893421       8.214010       0.058861      30.325599 0.34029482E+03  0.75446521E+04                                 8.554296                            6.233880       0.088910       2.037969                    0.999689      26.422649      74.394637       0.645104       0.428245      -1.054035      -0.055179       0.010657       0.004376       0.056369       0.011982       0.021224      -0.027049      -0.069930      -0.091194      -0.054876      -0.003910       0.058786             10.360944      14.384543      -1.371044      -2.358045       5.053582       2.072692      11.644707          -0.000001
           84              C      10.608364       9.375053       5.205635       0.063200      39.527352 0.41074230E+03  0.94590758E+04                                10.068151                            6.739174      -0.088669       1.977805                    0.999269      26.574457      74.033772       0.641433       0.414644      -1.072241      -0.002136      -0.000201       0.000380       0.002179      -0.004618       0.015321       0.009117       0.047369       0.028858      -0.031908       0.001603       0.030305             13.272333      20.034748       1.502205       5.146439       5.141663       0.690055      14.640589           0.000000
           85              C       9.268686       9.259262       5.574961      -0.167574      39.925060 0.46575418E+03  0.11182997E+05                                10.304445                            7.304842      -0.081711       1.934607                    0.999544      30.622873      90.092996       0.593757       0.429632      -1.051870      -0.007300       0.002604      -0.021197       0.022570      -0.004027      -0.013127       0.001421      -0.082858       0.072971      -0.055908       0.025425       0.030483             13.174978      23.053144       1.606268       3.179726       5.328152       0.490691      11.143639           0.000001
           86              C       8.246761       9.144817       4.632945      -0.007046      39.619740 0.41068505E+03  0.94409332E+04                                10.030518                            6.688547      -0.002476       2.009554                    0.999265      26.601338      73.621729       0.652250       0.408494      -1.078135       0.043323       0.004571      -0.009881       0.044670       0.000254       0.010752       0.004920      -0.021410       0.004292      -0.017701       0.004268       0.013433             13.244277      23.097312       1.284448      -1.271253       5.067777       0.187290      11.567741           0.000000
           87              C       8.602213       9.146163       3.309914      -0.100839      31.967687 0.40377457E+03  0.93438511E+04                                 8.806703                            6.769906      -0.025400       1.968118                    0.999676      28.961633      83.328756       0.621815       0.425655      -1.055557       0.018671       0.000988       0.016160       0.024713      -0.001817       0.029420       0.005227      -0.014721       0.021824      -0.033233       0.003901       0.029332              9.958669      14.167727       0.890946      -1.726815       4.596569       0.134214      11.111710          -0.000000
           88              C       9.897460       9.286190       2.910200      -0.084479      31.544903 0.39076024E+03  0.89294558E+04                                 8.604298                            6.564525       0.157205       2.027508                    0.999798      28.296711      79.747262       0.648133       0.413549      -1.067897      -0.002649       0.000217       0.028520       0.028644       0.010006      -0.003531       0.005007       0.046476       0.110049      -0.044034       0.006763       0.037271              9.762003      13.198041       0.925166       0.196226       4.585888       0.260840      11.502079          -0.000001
           89              C      10.913999       9.431602       3.849879      -0.138571      33.243754 0.43247224E+03  0.10155039E+05                                 9.000071                            6.976008       0.108582       2.004953                    0.999655      29.439647      84.609557       0.618153       0.421975      -1.060578      -0.021929       0.001176      -0.008081       0.023400       0.005107      -0.019537      -0.002602       0.054729      -0.052227      -0.023951      -0.019016       0.042966             10.149323      12.708458       0.995159       2.021054       4.717022       0.281360      13.022489           0.000000
           90              C       6.849188       9.046529       5.077072       0.611997      24.164792 0.24015754E+03  0.49210216E+04                                 7.749793                            5.500913      -0.027652       2.054881                    0.999599      21.892112      60.890365       0.632619       0.472503      -1.019911      -0.056440      -0.006462       0.020959       0.060551      -0.017944       0.013741      -0.033094      -0.176413      -0.103222      -0.075871      -0.039246       0.115117              9.715886      16.141854       0.910301      -1.208653       4.476272       0.693213       8.529532           0.000001
           91              C       2.571643       4.778409       0.827479       0.607878      24.141102 0.24477682E+03  0.50344831E+04                                 7.729806                            5.545508      -0.028937       2.053913                    0.999459      21.967169      61.009982       0.632088       0.471133      -1.021693      -0.009898      -0.056013      -0.012230       0.058180      -0.006972      -0.051872      -0.008999       0.159472      -0.086395      -0.070561      -0.042604       0.113165              9.784559       4.926675       1.000175       1.529538      15.833159       1.506466       8.593843           0.000001
           92              C       2.764180       6.236571       1.124342      -0.045820      40.706424 0.41892994E+03  0.96497819E+04                                10.143062                            6.704621       0.087013       2.033238                    0.999305      26.746489      73.383247       0.660833       0.402382      -1.085420      -0.001923       0.031945      -0.013792       0.034848      -0.003783      -0.001271      -0.005803       0.042796       0.013969      -0.025220       0.005778       0.019443             13.741652       5.753770       1.762305       2.022260      23.387794       2.237138      12.083391          -0.000000
           93              C       2.563565       7.177712       0.135576      -0.111632      35.887899 0.42219400E+03  0.98745242E+04                                 9.594391                            6.937829      -0.047882       1.961594                    0.999466      29.163134      84.212407       0.612542       0.427530      -1.054947       0.001008      -0.011188       0.007968       0.013772      -0.008492      -0.017347       0.007408       0.102234      -0.006582      -0.051488      -0.006755       0.058243             11.978922       5.337068       0.784956       1.304906      20.525270      -2.156954      10.074427          -0.000000
           94              C       2.804572       8.526815       0.381014       0.040097      40.984336 0.41121233E+03  0.94437895E+04                                10.255589                            6.698742       0.029883       2.017208                    0.999292      26.337285      72.546175       0.651740       0.409215      -1.079063      -0.003277      -0.001424      -0.019416       0.019742      -0.004663      -0.002053       0.006936      -0.016139       0.024162      -0.013349      -0.000688       0.014036             13.782989       5.630691       0.012586       2.078442      20.777732      -5.392438      14.940545           0.000000
           95              C       3.220613       8.856685       1.680670       0.032245      30.560092 0.35282931E+03  0.78928189E+04                                 8.615356                            6.353153       0.166336       2.063959                    0.999462      26.703499      75.497470       0.638254       0.428988      -1.053685       0.008264      -0.037559       0.038070       0.054114      -0.009078      -0.029021      -0.001191       0.044633      -0.170556      -0.064344       0.004912       0.059432             10.201101       5.071379       0.297616       2.369447      11.846638      -1.561645      13.685287          -0.000000
           96              C       3.161371       6.655305       2.370235       0.058861      30.325594 0.34029476E+03  0.75446504E+04                                 8.554294                            6.233879       0.088910       2.037969                    0.999689      26.422647      74.394625       0.645104       0.428245      -1.054035       0.010657       0.055179       0.004376       0.056369      -0.011982      -0.027049      -0.021224       0.069930      -0.091194      -0.054876      -0.003910       0.058786             10.360942       5.053582       1.371044       2.072692      14.384540       2.358044      11.644705          -0.000001
           97              C       2.643003       9.587786      22.736960       0.063200      39.527352 0.41074231E+03  0.94590761E+04                                10.068151                            6.739175      -0.088669       1.977805                    0.999269      26.574457      74.033774       0.641433       0.414644      -1.072241      -0.000201       0.002136       0.000380       0.002179       0.004618       0.009117      -0.015321      -0.047369       0.028858      -0.031908       0.001603       0.030305             13.272334       5.141663      -1.502205       0.690055      20.034749      -5.146439      14.640590           0.000000
           98              C       2.527212      10.927464      23.106286      -0.167574      39.925058 0.46575415E+03  0.11182996E+05                                10.304444                            7.304841      -0.081710       1.934607                    0.999544      30.622873      90.092994       0.593757       0.429631      -1.051870       0.002604       0.007300      -0.021197       0.022570       0.004027       0.001421       0.013127       0.082858       0.072971      -0.055908       0.025425       0.030483             13.174978       5.328152      -1.606267       0.490691      23.053142      -3.179726      11.143639           0.000001
           99              C       2.412767      11.949389      22.164270      -0.007046      39.619743 0.41068508E+03  0.94409342E+04                                10.030518                            6.688547      -0.002476       2.009554                    0.999265      26.601339      73.621734       0.652250       0.408494      -1.078135       0.004571      -0.043323      -0.009881       0.044670      -0.000254       0.004919      -0.010752       0.021410       0.004292      -0.017701       0.004268       0.013433             13.244278       5.067777      -1.284448       0.187290      23.097314       1.271253      11.567742           0.000000
          100              C       2.414113      11.593937      20.841239      -0.100838      31.967689 0.40377459E+03  0.93438521E+04                                 8.806703                            6.769906      -0.025400       1.968118                    0.999676      28.961635      83.328767       0.621815       0.425655      -1.055557       0.000989      -0.018671       0.016160       0.024713       0.001817       0.005227      -0.029420       0.014721       0.021824      -0.033233       0.003901       0.029332              9.958669       4.596569      -0.890946       0.134214      14.167728       1.726814      11.111711          -0.000000
          101              C       2.554140      10.298690      20.441525      -0.084479      31.544906 0.39076028E+03  0.89294570E+04                                 8.604299                            6.564525       0.157204       2.027508                    0.999798      28.296712      79.747267       0.648133       0.413549      -1.067897       0.000217       0.002649       0.028520       0.028644      -0.010006       0.005007       0.003531      -0.046476       0.110050      -0.044034       0.006763       0.037271              9.762004       4.585888      -0.925166       0.260840      13.198044      -0.196226      11.502079          -0.000001
          102              C       2.699552       9.282151      21.381204      -0.138571      33.243753 0.43247222E+03  0.10155039E+05                                 9.000070                            6.976007       0.108582       2.004953                    0.999655      29.439647      84.609557       0.618153       0.421975      -1.060578       0.001176       0.021929      -0.008081       0.023400      -0.005107      -0.002602       0.019537      -0.054729      -0.052227      -0.023951      -0.019016       0.042966             10.149323       4.717022      -0.995159       0.281360      12.708458      -2.021053      13.022487           0.000001
          103              C       2.314479      13.346962      22.608397       0.611997      24.164791 0.24015754E+03  0.49210216E+04                                 7.749793                            5.500913      -0.027652       2.054881                    0.999599      21.892112      60.890368       0.632619       0.472503      -1.019911      -0.006462       0.056440       0.020959       0.060551       0.017944      -0.033094      -0.013741       0.176413      -0.103222      -0.075871      -0.039246       0.115117              9.715887       4.476272      -0.910301       0.693213      16.141855       1.208654       8.529533           0.000001
          104              C      10.892457       8.685691      12.515029       0.607878      24.141102 0.24477682E+03  0.50344831E+04                                 7.729806                            5.545508      -0.028937       2.053913                    0.999459      21.967169      61.009983       0.632088       0.471133      -1.021693       0.009898       0.056013      -0.012230       0.058180      -0.006972       0.051872       0.008999       0.159472      -0.086395      -0.070561      -0.042604       0.113165              9.784560       4.926676       1.000175      -1.529538      15.833160      -1.506466       8.593844           0.000001
          105              C      10.699920       7.227529      12.811892      -0.045820      40.706424 0.41892992E+03  0.96497814E+04                                10.143062                            6.704621       0.087013       2.033238                    0.999305      26.746488      73.383247       0.660833       0.402382      -1.085420       0.001923      -0.031945      -0.013792       0.034848      -0.003783       0.001271       0.005803       0.042796       0.013969      -0.025220       0.005778       0.019443             13.741652       5.753770       1.762305      -2.022260      23.387796      -2.237139      12.083391          -0.000000
          106              C      10.900535       6.286388      11.823126      -0.111632      35.887902 0.42219403E+03  0.98745252E+04                                 9.594392                            6.937830      -0.047883       1.961594                    0.999466      29.163135      84.212413       0.612541       0.427530      -1.054947      -0.001008       0.011188       0.007968       0.013772      -0.008492       0.017347      -0.007408       0.102234      -0.006581      -0.051488      -0.006755       0.058243             11.978923       5.337069       0.784956      -1.304906      20.525272       2.156954      10.074428          -0.000000
          107              C      10.659528       4.937285      12.068564       0.040097      40.984336 0.41121233E+03  0.94437896E+04                                10.255590                            6.698742       0.029882       2.017208                    0.999292      26.337285      72.546176       0.651740       0.409215      -1.079063       0.003277       0.001424      -0.019416       0.019742      -0.004663       0.002053      -0.006936      -0.016139       0.024162      -0.013349      -0.000688       0.014036             13.782990       5.630691       0.012586      -2.078442      20.777733       5.392439      14.940546          -0.000000
          108              C      10.243487       4.607415      13.368220       0.032245      30.560094 0.35282933E+03  0.78928196E+04                                 8.615356                            6.353153       0.166336       2.063959                    0.999462      26.703500      75.497474       0.638254       0.428988      -1.053685      -0.008264       0.037559       0.038070       0.054114      -0.009078       0.029021       0.001191       0.044633      -0.170556      -0.064344       0.004912       0.059432             10.201102       5.071379       0.297616      -2.369447      11.846638       1.561645      13.685288          -0.000000
          109              C      10.302729       6.808795      14.057785       0.058861      30.325595 0.34029476E+03  0.75446506E+04                                 8.554295                            6.233879       0.088910       2.037969                    0.999689      26.422647      74.394628       0.645104       0.428245      -1.054035      -0.010657      -0.055179       0.004376       0.056369      -0.011982       0.027049       0.021224       0.069930      -0.091194      -0.054876      -0.003910       0.058786             10.360943       5.053582       1.371044      -2.072692      14.384541      -2.358044      11.644706          -0.000001
          110              C      10.821097       3.876314      11.049410       0.063200      39.527352 0.41074231E+03  0.94590760E+04                                10.068151                            6.739175      -0.088669       1.977805                    0.999269      26.574457      74.033774       0.641433       0.414644      -1.072241       0.000201      -0.002136       0.000380       0.002179       0.004618      -0.009117       0.015321      -0.047369       0.028858      -0.031908       0.001603       0.030305             13.272334       5.141663      -1.502205      -0.690055      20.034749       5.146439      14.640590           0.000001
          111              C      10.936888       2.536636      11.418736      -0.167574      39.925057 0.46575413E+03  0.11182995E+05                                10.304444                            7.304841      -0.081710       1.934607                    0.999544      30.622872      90.092991       0.593757       0.429632      -1.051870      -0.002604      -0.007300      -0.021197       0.022570       0.004027      -0.001421      -0.013127       0.082858       0.072971      -0.055908       0.025425       0.030483             13.174978       5.328152      -1.606268      -0.490691      23.053142       3.179726      11.143639           0.000001
          112              C      11.051333       1.514711      10.476720      -0.007046      39.619741 0.41068506E+03  0.94409333E+04                                10.030518                            6.688547      -0.002476       2.009554                    0.999265      26.601338      73.621730       0.652250       0.408494      -1.078135      -0.004571       0.043323      -0.009881       0.044670      -0.000254      -0.004919       0.010752       0.021410       0.004292      -0.017701       0.004268       0.013433             13.244277       5.067777      -1.284448      -0.187290      23.097312      -1.271253      11.567742           0.000000
          113              C      11.049987       1.870163       9.153689      -0.100838      31.967691 0.40377461E+03  0.93438526E+04                                 8.806703                            6.769906      -0.025400       1.968118                    0.999676      28.961636      83.328771       0.621815       0.425655      -1.055557      -0.000989       0.018671       0.016160       0.024713       0.001817      -0.005227       0.029420       0.014721       0.021824      -0.033233       0.003901       0.029332              9.958670       4.596569      -0.890946      -0.134214      14.167729      -1.726814      11.111711          -0.000000
          114              C      10.909960       3.165410       8.753975      -0.084479      31.544907 0.39076028E+03  0.89294569E+04                                 8.604299                            6.564525       0.157204       2.027508                    0.999798      28.296713      79.747271       0.648133       0.413549      -1.067897      -0.000217      -0.002649       0.028520       0.028644      -0.010006      -0.005007      -0.003531      -0.046476       0.110049      -0.044034       0.006763       0.037271              9.762004       4.585888      -0.925166      -0.260840      13.198043       0.196226      11.502080          -0.000001
          115              C      10.764548       4.181949       9.693654      -0.138571      33.243754 0.43247223E+03  0.10155039E+05                                 9.000071                            6.976007       0.108582       2.004953                    0.999655      29.439647      84.609558       0.618153       0.421975      -1.060578      -0.001176      -0.021929      -0.008081       0.023400      -0.005107       0.002602      -0.019537      -0.054729      -0.052227      -0.023951      -0.019016       0.042966             10.149323       4.717022      -0.995159      -0.281360      12.708459       2.021054      13.022488           0.000000
          116              C      11.149621       0.117138      10.920847       0.611997      24.164791 0.24015754E+03  0.49210216E+04                                 7.749793                            5.500912      -0.027652       2.054881                    0.999599      21.892112      60.890363       0.632619       0.472503      -1.019911       0.006462      -0.056440       0.020959       0.060551       0.017944       0.033094       0.013741       0.176413      -0.103222      -0.075871      -0.039246       0.115117              9.715886       4.476272      -0.910301      -0.693213      16.141853      -1.208653       8.529532           0.000001
          117              C       8.685691      10.892457      10.860071       0.607878      24.141102 0.24477682E+03  0.50344831E+04                                 7.729805                            5.545508      -0.028936       2.053913                    0.999459      21.967169      61.009980       0.632088       0.471133      -1.021693       0.056013       0.009898       0.012230       0.058180      -0.006972      -0.008999      -0.051872      -0.159472      -0.086395      -0.070561      -0.042604       0.113165              9.784559      15.833158       1.000175       1.506466       4.926675       1.529538       8.593843           0.000000
          118              C       7.227529      10.699920      10.563208      -0.045819      40.706419 0.41892989E+03  0.96497803E+04                                10.143061                            6.704620       0.087013       2.033238                    0.999305      26.746487      73.383239       0.660833       0.402382      -1.085420      -0.031945       0.001923       0.013792       0.034848      -0.003783      -0.005803      -0.001270      -0.042796       0.013969      -0.025220       0.005778       0.019443             13.741650      23.387791       1.762304       2.237138       5.753769       2.022260      12.083389           0.000000
          119              C       6.286388      10.900535      11.551974      -0.111632      35.887900 0.42219400E+03  0.98745242E+04                                 9.594391                            6.937829      -0.047882       1.961594                    0.999466      29.163134      84.212407       0.612542       0.427530      -1.054947       0.011188      -0.001008      -0.007968       0.013772      -0.008492       0.007408      -0.017347      -0.102234      -0.006582      -0.051488      -0.006755       0.058243             11.978922      20.525270       0.784956      -2.156954       5.337068       1.304906      10.074427          -0.000000
          120              C       4.937285      10.659528      11.306536       0.040097      40.984338 0.41121235E+03  0.94437903E+04                                10.255590                            6.698742       0.029882       2.017208                    0.999292      26.337286      72.546179       0.651740       0.409215      -1.079063       0.001424       0.003277       0.019416       0.019742      -0.004663       0.006936      -0.002053       0.016139       0.024162      -0.013349      -0.000688       0.014036             13.782990      20.777733       0.012586      -5.392439       5.630691       2.078442      14.940546          -0.000000
          121              C       4.607415      10.243487      10.006880       0.032245      30.560094 0.35282933E+03  0.78928195E+04                                 8.615356                            6.353153       0.166336       2.063959                    0.999462      26.703500      75.497475       0.638254       0.428988      -1.053685       0.037559      -0.008264      -0.038070       0.054114      -0.009078      -0.001191      -0.029021      -0.044633      -0.170556      -0.064344       0.004912       0.059432             10.201102      11.846638       0.297616      -1.561645       5.071379       2.369447      13.685288          -0.000000
          122              C       6.808795      10.302729       9.317315       0.058861      30.325594 0.34029475E+03  0.75446503E+04                                 8.554294                            6.233879       0.088910       2.037969                    0.999689      26.422647      74.394627       0.645104       0.428245      -1.054035      -0.055179      -0.010657      -0.004376       0.056369      -0.011982      -0.021224      -0.027049      -0.069930      -0.091194      -0.054876      -0.003910       0.058786             10.360943      14.384541       1.371044       2.358044       5.053582       2.072692      11.644706          -0.000001
          123              C       3.876314      10.821097      12.325690       0.063200      39.527353 0.41074233E+03  0.94590765E+04                                10.068151                            6.739175      -0.088669       1.977805                    0.999269      26.574458      74.033774       0.641433       0.414644      -1.072241      -0.002136       0.000201      -0.000380       0.002179       0.004618      -0.015321       0.009117       0.047369       0.028858      -0.031908       0.001603       0.030305             13.272333      20.034747      -1.502205      -5.146438       5.141663       0.690055      14.640590           0.000000
          124              C       2.536636      10.936888      11.956364      -0.167574      39.925057 0.46575414E+03  0.11182995E+05                                10.304444                            7.304841      -0.081711       1.934607                    0.999544      30.622873      90.092993       0.593757       0.429631      -1.051870      -0.007300      -0.002604       0.021197       0.022570       0.004027       0.013127       0.001421      -0.082858       0.072971      -0.055908       0.025425       0.030483             13.174977      23.053140      -1.606267      -3.179726       5.328151       0.490691      11.143639           0.000001
          125              C       1.514711      11.051333      12.898380      -0.007046      39.619741 0.41068505E+03  0.94409333E+04                                10.030518                            6.688547      -0.002476       2.009554                    0.999265      26.601338      73.621731       0.652250       0.408494      -1.078135       0.043323      -0.004571       0.009881       0.044670      -0.000254      -0.010752       0.004919      -0.021410       0.004292      -0.017701       0.004268       0.013433             13.244277      23.097313      -1.284448       1.271253       5.067777       0.187290      11.567742           0.000000
          126              C       1.870163      11.049987      14.221411      -0.100839      31.967695 0.40377468E+03  0.93438546E+04                                 8.806704                            6.769907      -0.025400       1.968118                    0.999676      28.961638      83.328777       0.621815       0.425655      -1.055557       0.018671      -0.000988      -0.016160       0.024713       0.001817      -0.029420       0.005227      -0.014721       0.021824      -0.033233       0.003901       0.029332              9.958671      14.167730      -0.890946       1.726816       4.596570       0.134214      11.111712          -0.000000
          127              C       3.165410      10.909960      14.621125      -0.084479      31.544903 0.39076021E+03  0.89294552E+04                                 8.604298                            6.564524       0.157204       2.027508                    0.999798      28.296711      79.747265       0.648133       0.413549      -1.067897      -0.002649      -0.000217      -0.028520       0.028643      -0.010006       0.003531       0.005007       0.046476       0.110050      -0.044034       0.006763       0.037271              9.762003      13.198042      -0.925166      -0.196225       4.585888       0.260840      11.502080          -0.000001
          128              C       4.181949      10.764548      13.681446      -0.138571      33.243752 0.43247221E+03  0.10155038E+05                                 9.000070                            6.976007       0.108583       2.004954                    0.999655      29.439646      84.609553       0.618153       0.421975      -1.060578      -0.021929      -0.001176       0.008081       0.023400      -0.005107       0.019537      -0.002602       0.054729      -0.052227      -0.023951      -0.019016       0.042966             10.149323      12.708458      -0.995159      -2.021054       4.717022       0.281360      13.022488           0.000001
          129              C       0.117138      11.149621      12.454253       0.611997      24.164795 0.24015758E+03  0.49210226E+04                                 7.749794                            5.500913      -0.027652       2.054881                    0.999599      21.892114      60.890373       0.632619       0.472503      -1.019911      -0.056440       0.006462      -0.020959       0.060551       0.017944      -0.013741      -0.033094      -0.176414      -0.103222      -0.075871      -0.039246       0.115117              9.715887      16.141856      -0.910301       1.208654       4.476272       0.693213       8.529533           0.000001
          130              C       4.778409       2.571643      22.547621       0.607878      24.141102 0.24477682E+03  0.50344831E+04                                 7.729806                            5.545509      -0.028937       2.053913                    0.999459      21.967169      61.009984       0.632088       0.471133      -1.021693      -0.056013      -0.009898       0.012230       0.058180      -0.006972       0.008999       0.051872      -0.159472      -0.086395      -0.070561      -0.042604       0.113165              9.784560      15.833160       1.000175      -1.506467       4.926676      -1.529538       8.593844           0.000001
          131              C       6.236571       2.764180      22.250758      -0.045819      40.706420 0.41892990E+03  0.96497806E+04                                10.143061                            6.704621       0.087013       2.033238                    0.999305      26.746487      73.383242       0.660833       0.402382      -1.085420       0.031945      -0.001923       0.013792       0.034848      -0.003783       0.005803       0.001270      -0.042796       0.013969      -0.025220       0.005778       0.019443             13.741651      23.387793       1.762305      -2.237138       5.753770      -2.022260      12.083390          -0.000000
          132              C       7.177712       2.563565      23.239524      -0.111632      35.887901 0.42219401E+03  0.98745245E+04                                 9.594392                            6.937830      -0.047883       1.961594                    0.999466      29.163134      84.212410       0.612541       0.427530      -1.054947      -0.011188       0.001008      -0.007968       0.013772      -0.008492      -0.007408       0.017347      -0.102234      -0.006582      -0.051488      -0.006755       0.058243             11.978923      20.525272       0.784956       2.156954       5.337069      -1.304906      10.074428          -0.000000
          133              C       8.526815       2.804572      22.994086       0.040097      40.984338 0.41121235E+03  0.94437902E+04                                10.255590                            6.698742       0.029882       2.017208                    0.999292      26.337286      72.546178       0.651740       0.409215      -1.079063      -0.001424      -0.003277       0.019416       0.019742      -0.004663      -0.006936       0.002053       0.016139       0.024162      -0.013349      -0.000688       0.014036             13.782990      20.777733       0.012586       5.392439       5.630691      -2.078442      14.940546          -0.000000
          134              C       8.856685       3.220613      21.694430       0.032245      30.560093 0.35282933E+03  0.78928195E+04                                 8.615356                            6.353153       0.166336       2.063959                    0.999462      26.703500      75.497473       0.638254       0.428988      -1.053685      -0.037559       0.008264      -0.038070       0.054114      -0.009078       0.001191       0.029021      -0.044633      -0.170556      -0.064344       0.004912       0.059432             10.201102      11.846638       0.297615       1.561645       5.071379      -2.369447      13.685288          -0.000000
          135              C       6.655305       3.161371      21.004865       0.058861      30.325593 0.34029473E+03  0.75446498E+04                                 8.554294                            6.233879       0.088910       2.037969                    0.999689      26.422646      74.394625       0.645104       0.428245      -1.054035       0.055179       0.010657      -0.004376       0.056369      -0.011982       0.021224       0.027049      -0.069930      -0.091194      -0.054876      -0.003910       0.058786             10.360943      14.384541       1.371044      -2.358044       5.053582      -2.072692      11.644706          -0.000001
          136              C       9.587786       2.643003       0.638140       0.063200      39.527352 0.41074231E+03  0.94590760E+04                                10.068151                            6.739175      -0.088669       1.977805                    0.999269      26.574457      74.033774       0.641433       0.414644      -1.072241       0.002136      -0.000201      -0.000380       0.002179       0.004618       0.015321      -0.009117       0.047369       0.028858      -0.031908       0.001603       0.030305             13.272334      20.034749      -1.502205       5.146439       5.141663      -0.690055      14.640590           0.000000
          137              C      10.927464       2.527212       0.268814      -0.167574      39.925057 0.46575413E+03  0.11182995E+05                                10.304444                            7.304841      -0.081710       1.934607                    0.999544      30.622872      90.092991       0.593757       0.429632      -1.051870       0.007300       0.002604       0.021197       0.022570       0.004027      -0.013127      -0.001421      -0.082858       0.072971      -0.055908       0.025425       0.030483             13.174977      23.053142      -1.606267       3.179726       5.328152      -0.490691      11.143639           0.000001
          138              C      11.949389       2.412767       1.210830      -0.007046      39.619740 0.41068505E+03  0.94409332E+04                                10.030518                            6.688547      -0.002476       2.009554                    0.999265      26.601338      73.621730       0.652250       0.408494      -1.078135      -0.043323       0.004571       0.009881       0.044670      -0.000254       0.010752      -0.004919      -0.021410       0.004292      -0.017701       0.004268       0.013433             13.244277      23.097313      -1.284448      -1.271254       5.067777      -0.187290      11.567742           0.000000
          139              C      11.593937       2.414113       2.533861      -0.100839      31.967694 0.40377467E+03  0.93438544E+04                                 8.806704                            6.769907      -0.025400       1.968118                    0.999676      28.961637      83.328775       0.621815       0.425655      -1.055557      -0.018671       0.000989      -0.016160       0.024713       0.001817       0.029420      -0.005227      -0.014721       0.021824      -0.033233       0.003901       0.029332              9.958671      14.167730      -0.890946      -1.726816       4.596570      -0.134214      11.111713          -0.000001
          140              C      10.298690       2.554140       2.933575      -0.084479      31.544902 0.39076020E+03  0.89294548E+04                                 8.604298                            6.564524       0.157204       2.027508                    0.999798      28.296711      79.747263       0.648133       0.413549      -1.067897       0.002649       0.000217      -0.028520       0.028644      -0.010006      -0.003531      -0.005007       0.046476       0.110050      -0.044034       0.006763       0.037271              9.762002      13.198040      -0.925166       0.196225       4.585887      -0.260840      11.502080          -0.000001
          141              C       9.282151       2.699552       1.993896      -0.138571      33.243753 0.43247221E+03  0.10155038E+05                                 9.000070                            6.976007       0.108583       2.004954                    0.999655      29.439646      84.609551       0.618153       0.421975      -1.060578       0.021929       0.001176       0.008081       0.023400      -0.005107      -0.019537       0.002602       0.054729      -0.052227      -0.023951      -0.019016       0.042966             10.149323      12.708457      -0.995159       2.021055       4.717022      -0.281360      13.022489           0.000000
          142              C      13.346962       2.314479       0.766703       0.611997      24.164795 0.24015758E+03  0.49210226E+04                                 7.749794                            5.500913      -0.027652       2.054881                    0.999599      21.892114      60.890373       0.632619       0.472503      -1.019911       0.056440      -0.006462      -0.020959       0.060551       0.017944       0.013741       0.033094      -0.176414      -0.103222      -0.075871      -0.039246       0.115117              9.715887      16.141856      -0.910301      -1.208654       4.476273      -0.693213       8.529533           0.000001
          143              C       4.160407      11.510459       5.016296       0.607878      24.141103 0.24477684E+03  0.50344836E+04                                 7.729806                            5.545509      -0.028937       2.053913                    0.999459      21.967170      61.009986       0.632088       0.471133      -1.021693       0.009898      -0.056013       0.012230       0.058180       0.006972      -0.051872       0.008999       0.159472      -0.086395      -0.070561      -0.042604       0.113165              9.784560       4.926676      -1.000175       1.529538      15.833160      -1.506467       8.593844           0.000001
          144              C       3.967870      12.968621       4.719433      -0.045819      40.706420 0.41892990E+03  0.96497805E+04                                10.143061                            6.704621       0.087013       2.033238                    0.999305      26.746487      73.383241       0.660833       0.402382      -1.085420       0.001923       0.031945       0.013792       0.034848       0.003783      -0.001270       0.005803       0.042796       0.013969      -0.025220       0.005778       0.019443             13.741651       5.753770      -1.762304       2.022260      23.387792      -2.237138      12.083390          -0.000000
          145              C       4.168485       0.445662       5.708199      -0.111632      35.887903 0.42219403E+03  0.98745252E+04                                 9.594392                            6.937830      -0.047883       1.961594                    0.999466      29.163135      84.212413       0.612541       0.427530      -1.054947      -0.001008      -0.011188      -0.007968       0.013772       0.008492      -0.017347      -0.007408       0.102234      -0.006582      -0.051488      -0.006755       0.058243             11.978923       5.337069      -0.784956       1.304906      20.525272       2.156954      10.074428          -0.000000
          146              C       3.927478       1.794765       5.462761       0.040097      40.984341 0.41121238E+03  0.94437911E+04                                10.255590                            6.698743       0.029882       2.017208                    0.999292      26.337287      72.546182       0.651740       0.409215      -1.079063       0.003277      -0.001424       0.019416       0.019742       0.004663      -0.002053      -0.006936      -0.016139       0.024162      -0.013349      -0.000688       0.014036             13.782991       5.630692      -0.012586       2.078442      20.777734       5.392439      14.940546          -0.000000
          147              C       3.511437       2.124635       4.163105       0.032245      30.560092 0.35282932E+03  0.78928192E+04                                 8.615356                            6.353152       0.166336       2.063959                    0.999462      26.703500      75.497472       0.638254       0.428988      -1.053685      -0.008264      -0.037559      -0.038070       0.054114       0.009078      -0.029021       0.001191       0.044633      -0.170556      -0.064344       0.004912       0.059432             10.201101       5.071379      -0.297616       2.369447      11.846637       1.561645      13.685287          -0.000000
          148              C       3.570679      13.387355       3.473540       0.058862      30.325590 0.34029470E+03  0.75446487E+04                                 8.554293                            6.233878       0.088910       2.037969                    0.999689      26.422645      74.394619       0.645104       0.428245      -1.054035      -0.010657       0.055179      -0.004376       0.056369       0.011982      -0.027049       0.021224       0.069930      -0.091194      -0.054876      -0.003910       0.058786             10.360941       5.053581      -1.371043       2.072692      14.384538      -2.358043      11.644704          -0.000001
          149              C       4.089047       2.855736       6.481915       0.063200      39.527355 0.41074234E+03  0.94590770E+04                                10.068152                            6.739175      -0.088669       1.977805                    0.999269      26.574458      74.033779       0.641433       0.414644      -1.072241       0.000201       0.002136      -0.000380       0.002179      -0.004618       0.009117       0.015321      -0.047369       0.028858      -0.031908       0.001603       0.030305             13.272335       5.141664       1.502206       0.690055      20.034750       5.146439      14.640591           0.000000
          150              C       4.204838       4.195414       6.112589      -0.167574      39.925059 0.46575415E+03  0.11182996E+05                                10.304444                            7.304841      -0.081711       1.934607                    0.999544      30.622873      90.092996       0.593757       0.429631      -1.051870      -0.002604       0.007300       0.021197       0.022570      -0.004027       0.001421      -0.013127       0.082858       0.072971      -0.055908       0.025425       0.030483             13.174977       5.328152       1.606267       0.490691      23.053142       3.179726      11.143639           0.000001
          151              C       4.319283       5.217339       7.054605      -0.007046      39.619743 0.41068506E+03  0.94409336E+04                                10.030519                            6.688548      -0.002476       2.009553                    0.999265      26.601338      73.621735       0.652250       0.408494      -1.078135      -0.004571      -0.043323       0.009881       0.044670       0.000254       0.004920       0.010752       0.021410       0.004292      -0.017701       0.004268       0.013433             13.244279       5.067777       1.284448       0.187290      23.097316      -1.271253      11.567743           0.000000
          152              C       4.317937       4.861887       8.377636      -0.100839      31.967693 0.40377464E+03  0.93438535E+04                                 8.806704                            6.769907      -0.025400       1.968118                    0.999676      28.961636      83.328772       0.621815       0.425655      -1.055557      -0.000989      -0.018671      -0.016160       0.024713      -0.001817       0.005227       0.029420       0.014721       0.021824      -0.033233       0.003901       0.029332              9.958671       4.596570       0.890946       0.134214      14.167730      -1.726816      11.111712          -0.000000
          153              C       4.177910       3.566640       8.777350      -0.084479      31.544904 0.39076023E+03  0.89294557E+04                                 8.604298                            6.564525       0.157204       2.027508                    0.999798      28.296711      79.747265       0.648133       0.413549      -1.067897      -0.000217       0.002649      -0.028520       0.028643       0.010006       0.005007      -0.003531      -0.046476       0.110050      -0.044034       0.006763       0.037271              9.762003       4.585888       0.925166       0.260840      13.198042       0.196226      11.502080          -0.000001
          154              C       4.032498       2.550101       7.837671      -0.138571      33.243751 0.43247219E+03  0.10155038E+05                                 9.000070                            6.976007       0.108583       2.004954                    0.999655      29.439646      84.609552       0.618153       0.421975      -1.060578      -0.001176       0.021929       0.008081       0.023400       0.005107      -0.002602      -0.019537      -0.054729      -0.052227      -0.023951      -0.019016       0.042966             10.149322       4.717022       0.995159       0.281360      12.708457       2.021053      13.022487           0.000000
          155              C       4.417571       6.614912       6.610478       0.611997      24.164795 0.24015758E+03  0.49210226E+04                                 7.749794                            5.500913      -0.027652       2.054881                    0.999599      21.892114      60.890372       0.632619       0.472503      -1.019911       0.006462       0.056440      -0.020959       0.060551      -0.017944      -0.033094       0.013741       0.176414      -0.103222      -0.075871      -0.039246       0.115117              9.715887       4.476272       0.910301       0.693213      16.141856      -1.208653       8.529533           0.000001
          156              C       9.303693       1.953641      16.703846       0.607878      24.141103 0.24477684E+03  0.50344836E+04                                 7.729806                            5.545508      -0.028937       2.053913                    0.999459      21.967170      61.009984       0.632088       0.471133      -1.021693      -0.009898       0.056013       0.012230       0.058180       0.006972       0.051872      -0.008999       0.159472      -0.086395      -0.070561      -0.042604       0.113165              9.784559       4.926675      -1.000175      -1.529538      15.833159       1.506466       8.593843           0.000001
          157              C       9.496230       0.495479      16.406983      -0.045819      40.706420 0.41892989E+03  0.96497804E+04                                10.143061                            6.704620       0.087013       2.033238                    0.999305      26.746487      73.383240       0.660833       0.402382      -1.085420      -0.001923      -0.031945       0.013792       0.034848       0.003783       0.001270      -0.005803       0.042796       0.013969      -0.025220       0.005778       0.019443             13.741650       5.753769      -1.762304      -2.022260      23.387791       2.237138      12.083390          -0.000000
          158              C       9.295615      13.018438      17.395749      -0.111632      35.887902 0.42219402E+03  0.98745250E+04                                 9.594392                            6.937830      -0.047883       1.961594                    0.999466      29.163135      84.212411       0.612542       0.427530      -1.054947       0.001008       0.011188      -0.007968       0.013772       0.008492       0.017347       0.007408       0.102234      -0.006582      -0.051488      -0.006755       0.058243             11.978922       5.337069      -0.784956      -1.304906      20.525271      -2.156954      10.074428          -0.000000
          159              C       9.536622      11.669335      17.150311       0.040097      40.984338 0.41121235E+03  0.94437902E+04                                10.255590                            6.698742       0.029883       2.017208                    0.999292      26.337286      72.546178       0.651740       0.409215      -1.079063      -0.003277       0.001424       0.019416       0.019742       0.004663       0.002053       0.006936      -0.016139       0.024162      -0.013349      -0.000688       0.014036             13.782990       5.630691      -0.012586      -2.078442      20.777732      -5.392438      14.940545          -0.000000
          160              C       9.952663      11.339465      15.850655       0.032245      30.560091 0.35282931E+03  0.78928188E+04                                 8.615356                            6.353152       0.166336       2.063959                    0.999462      26.703499      75.497470       0.638254       0.428988      -1.053685       0.008264       0.037559      -0.038070       0.054114       0.009078       0.029021      -0.001191       0.044633      -0.170556      -0.064344       0.004912       0.059432             10.201101       5.071379      -0.297616      -2.369447      11.846638      -1.561644      13.685287          -0.000000
          161              C       9.893421       0.076745      15.161090       0.058862      30.325589 0.34029469E+03  0.75446486E+04                                 8.554294                            6.233879       0.088910       2.037969                    0.999689      26.422644      74.394618       0.645104       0.428245      -1.054035       0.010657      -0.055179      -0.004376       0.056369       0.011982       0.027049      -0.021224       0.069930      -0.091194      -0.054876      -0.003910       0.058786             10.360942       5.053581      -1.371044      -2.072692      14.384539       2.358044      11.644705          -0.000001
          162              C       9.375053      10.608364      18.169465       0.063200      39.527356 0.41074236E+03  0.94590774E+04                                10.068151                            6.739175      -0.088669       1.977805                    0.999269      26.574459      74.033778       0.641433       0.414644      -1.072241      -0.000201      -0.002136      -0.000380       0.002179      -0.004618      -0.009117      -0.015321      -0.047369       0.028858      -0.031908       0.001603       0.030305             13.272334       5.141663       1.502205      -0.690055      20.034748      -5.146438      14.640590           0.000000
          163              C       9.259262       9.268686      17.800139      -0.167574      39.925056 0.46575412E+03  0.11182995E+05                                10.304444                            7.304841      -0.081711       1.934607                    0.999544      30.622872      90.092990       0.593757       0.429631      -1.051870       0.002604      -0.007300       0.021197       0.022570      -0.004027      -0.001421       0.013127       0.082858       0.072971      -0.055908       0.025425       0.030483             13.174976       5.328151       1.606267      -0.490691      23.053140      -3.179725      11.143638           0.000001
          164              C       9.144817       8.246761      18.742155      -0.007046      39.619740 0.41068505E+03  0.94409332E+04                                10.030518                            6.688547      -0.002476       2.009554                    0.999265      26.601338      73.621729       0.652250       0.408494      -1.078135       0.004571       0.043323       0.009881       0.044670       0.000254      -0.004919      -0.010752       0.021410       0.004292      -0.017701       0.004268       0.013433             13.244277       5.067777       1.284448      -0.187290      23.097312       1.271253      11.567742           0.000001
          165              C       9.146163       8.602213      20.065186      -0.100839      31.967692 0.40377464E+03  0.93438533E+04                                 8.806704                            6.769907      -0.025400       1.968118                    0.999676      28.961636      83.328770       0.621815       0.425655      -1.055557       0.000989       0.018671      -0.016160       0.024713      -0.001817      -0.005228      -0.029420       0.014721       0.021824      -0.033233       0.003901       0.029332              9.958670       4.596570       0.890946      -0.134214      14.167729       1.726816      11.111712          -0.000000
          166              C       9.286190       9.897460      20.464900      -0.084479      31.544904 0.39076024E+03  0.89294560E+04                                 8.604298                            6.564524       0.157204       2.027508                    0.999798      28.296712      79.747268       0.648133       0.413549      -1.067897       0.000217      -0.002649      -0.028520       0.028643       0.010006      -0.005007       0.003531      -0.046476       0.110050      -0.044034       0.006763       0.037271              9.762003       4.585888       0.925166      -0.260840      13.198041      -0.196225      11.502080          -0.000001
          167              C       9.431602      10.913999      19.525221      -0.138571      33.243749 0.43247216E+03  0.10155037E+05                                 9.000069                            6.976007       0.108583       2.004954                    0.999655      29.439645      84.609546       0.618153       0.421975      -1.060578       0.001176      -0.021929       0.008081       0.023400       0.005107       0.002602       0.019537      -0.054729      -0.052227      -0.023951      -0.019016       0.042966             10.149321       4.717022       0.995159      -0.281360      12.708456      -2.021054      13.022487           0.000000
          168              C       9.046529       6.849188      18.298028       0.611997      24.164795 0.24015758E+03  0.49210226E+04                                 7.749793                            5.500913      -0.027652       2.054881                    0.999599      21.892114      60.890371       0.632619       0.472503      -1.019911      -0.006462      -0.056440      -0.020959       0.060551      -0.017944       0.033094      -0.013741       0.176414      -0.103222      -0.075871      -0.039246       0.115117              9.715887       4.476272       0.910301      -0.693213      16.141855       1.208654       8.529533           0.000001
          169              N       1.221194       3.361986      20.182061      -0.184049      38.624706 0.45221719E+03  0.10507601E+05                                 9.469379                            6.805956       0.185801       2.112772                    0.998123      26.163782      69.687233       0.686257       0.384116      -1.109591      -0.045314       0.037108      -0.133829       0.146084       0.005508      -0.040962       0.023625       0.045857      -0.178972      -0.079744       0.013566       0.066178             11.792497      15.489705      -1.148972       0.811980       5.811787      -2.403987      14.076000          -0.000001
          170              N      12.242906      10.102114       8.494511      -0.184049      38.624708 0.45221722E+03  0.10507602E+05                                 9.469379                            6.805957       0.185800       2.112772                    0.998123      26.163783      69.687237       0.686257       0.384116      -1.109591       0.045314      -0.037108      -0.133829       0.146084       0.005508       0.040962      -0.023625       0.045857      -0.178972      -0.079744       0.013566       0.066178             11.792498      15.489706      -1.148972      -0.811980       5.811787       2.403987      14.076000          -0.000001
          171              N       3.370064       7.953244       2.650736      -0.184049      38.624707 0.45221719E+03  0.10507602E+05                                 9.469379                            6.805957       0.185800       2.112772                    0.998123      26.163782      69.687235       0.686257       0.384116      -1.109591      -0.037108      -0.045314      -0.133829       0.146084      -0.005508      -0.023625      -0.040962      -0.045857      -0.178973      -0.079744       0.013566       0.066178             11.792498       5.811787       1.148972       2.403987      15.489706       0.811980      14.076000          -0.000001
          172              N      10.094036       5.510856      14.338286      -0.184049      38.624709 0.45221723E+03  0.10507603E+05                                 9.469380                            6.805957       0.185800       2.112772                    0.998123      26.163783      69.687239       0.686257       0.384116      -1.109591       0.037108       0.045314      -0.133829       0.146084      -0.005508       0.023625       0.040962      -0.045857      -0.178972      -0.079744       0.013566       0.066178             11.792499       5.811788       1.148972      -2.403987      15.489707      -0.811980      14.076001          -0.000001
          173              N       5.510856      10.094036       9.036814      -0.184049      38.624711 0.45221725E+03  0.10507603E+05                                 9.469380                            6.805957       0.185800       2.112772                    0.998123      26.163784      69.687240       0.686257       0.384116      -1.109591       0.045314       0.037108       0.133829       0.146084      -0.005508      -0.040962      -0.023625       0.045857      -0.178973      -0.079744       0.013566       0.066178             11.792498      15.489707       1.148972       0.811980       5.811787       2.403987      14.076001          -0.000001
          174              N       7.953244       3.370064      20.724364      -0.184049      38.624709 0.45221722E+03  0.10507602E+05                                 9.469379                            6.805957       0.185800       2.112772                    0.998123      26.163783      69.687237       0.686257       0.384116      -1.109591      -0.045314      -0.037108       0.133829       0.146084      -0.005508       0.040962       0.023625       0.045857      -0.178972      -0.079744       0.013566       0.066178             11.792498      15.489706       1.148972      -0.811980       5.811787      -2.403987      14.076001          -0.000001
          175              N       3.361986       1.221194       3.193039      -0.184049      38.624712 0.45221727E+03  0.10507604E+05                                 9.469380                            6.805957       0.185800       2.112772                    0.998123      26.163784      69.687242       0.686257       0.384116      -1.109591       0.037108      -0.045314       0.133829       0.146084       0.005508      -0.023625       0.040962      -0.045857      -0.178973      -0.079744       0.013566       0.066178             11.792499       5.811788      -1.148972       2.403987      15.489708      -0.811980      14.076002          -0.000001
          176              N      10.102114      12.242906      14.880589      -0.184049      38.624708 0.45221722E+03  0.10507602E+05                                 9.469379                            6.805957       0.185801       2.112772                    0.998123      26.163783      69.687236       0.686257       0.384116      -1.109591      -0.037108       0.045314       0.133829       0.146084       0.005508       0.023625      -0.040962      -0.045857      -0.178973      -0.079744       0.013566       0.066178             11.792498       5.811787      -1.148972      -2.403987      15.489706       0.811980      14.076000          -0.000001
          177              O      10.687803       3.874968      19.265757      -0.555863      36.058501 0.52494402E+03  0.12531641E+05                                 8.658904                            7.063475       0.351505       2.166312                    0.997559      27.358576      71.428195       0.719873       0.356414      -1.142202      -0.006552       0.013855      -0.022010       0.026821       0.023016      -0.061657       0.022503      -0.022517      -0.058943      -0.082777       0.030668       0.052109             10.116861      15.629263       0.733073      -3.110585       5.847332      -0.940946       8.873988          -0.000001
          178              O      11.230406       4.581833      17.220436      -0.554917      35.950200 0.52372122E+03  0.12509029E+05                                 8.646096                            7.062493       0.273258       2.134709                    0.997960      27.517445      72.122695       0.718018       0.357147      -1.140350      -0.005411      -0.000867       0.023529       0.024158      -0.013727       0.043952       0.010842      -0.120525       0.061395      -0.090274       0.036688       0.053586             10.160992      11.918531      -1.897167       4.964636       6.638764      -2.388473      11.925682          -0.000001
          179              O       6.862652       4.216956      17.980127      -0.564840      36.680848 0.53683839E+03  0.12896436E+05                                 8.748267                            7.149438       0.269785       2.137426                    0.997209      27.547556      72.310283       0.714083       0.357052      -1.140907       0.007318       0.009873      -0.021774       0.025003      -0.021355       0.042104       0.000631      -0.105875       0.100342      -0.088005       0.036127       0.051878              9.953680      11.638820      -0.513113       4.147888       5.676331      -1.126293      12.545889          -0.000000
          180              O       7.480654       4.665311      15.902081      -0.557361      35.775225 0.51114750E+03  0.12138553E+05                                 8.629970                            6.961834       0.330910       2.151902                    0.998483      27.515899      71.984584       0.725359       0.355576      -1.141251      -0.006690      -0.005775       0.028200       0.029552       0.009400      -0.059923       0.016692      -0.041836      -0.151539      -0.091643       0.042620       0.049022             10.239205      16.838160       1.729198      -3.261373       5.931044      -0.858028       7.948411          -0.000000
          181              O       2.776297       9.589132       7.578207      -0.555863      36.058504 0.52494407E+03  0.12531643E+05                                 8.658904                            7.063476       0.351505       2.166312                    0.997559      27.358576      71.428198       0.719873       0.356414      -1.142202       0.006552      -0.013855      -0.022010       0.026821       0.023016       0.061657      -0.022503      -0.022517      -0.058943      -0.082777       0.030668       0.052109             10.116862      15.629265       0.733073       3.110586       5.847332       0.940946       8.873988          -0.000001
          182              O       2.233694       8.882267       5.532886      -0.554917      35.950201 0.52372123E+03  0.12509030E+05                                 8.646096                            7.062493       0.273258       2.134709                    0.997960      27.517445      72.122696       0.718018       0.357147      -1.140350       0.005411       0.000867       0.023529       0.024158      -0.013727      -0.043952      -0.010842      -0.120525       0.061395      -0.090274       0.036688       0.053586             10.160992      11.918531      -1.897167      -4.964636       6.638764       2.388473      11.925682          -0.000001
          183              O       6.601448       9.247144       6.292577      -0.564840      36.680851 0.53683844E+03  0.12896438E+05                                 8.748268                            7.149439       0.269785       2.137426                    0.997209      27.547556      72.310286       0.714082       0.357052      -1.140907      -0.007318      -0.009873      -0.021774       0.025003      -0.021355      -0.042104      -0.000631      -0.105875       0.100342      -0.088005       0.036127       0.051878              9.953681      11.638821      -0.513113      -4.147888       5.676332       1.126294      12.545890          -0.000000
          184              O       5.983446       8.798789       4.214531      -0.557361      35.775220 0.51114743E+03  0.12138551E+05                                 8.629969                            6.961833       0.330911       2.151902                    0.998483      27.515898      71.984579       0.725359       0.355576      -1.141251       0.006690       0.005775       0.028200       0.029552       0.009400       0.059923      -0.016692      -0.041836      -0.151539      -0.091643       0.042620       0.049022             10.239204      16.838158       1.729198       3.261372       5.931043       0.858028       7.948410          -0.000000
          185              O       2.857082       3.955753       1.734432      -0.555863      36.058502 0.52494403E+03  0.12531642E+05                                 8.658904                            7.063476       0.351505       2.166312                    0.997559      27.358576      71.428196       0.719873       0.356414      -1.142202      -0.013855      -0.006552      -0.022010       0.026821      -0.023016      -0.022503      -0.061657       0.022517      -0.058943      -0.082777       0.030668       0.052109             10.116861       5.847332      -0.733073       0.940946      15.629263      -3.110586       8.873988          -0.000001
          186              O       2.150217       4.498356      23.064211      -0.554917      35.950200 0.52372122E+03  0.12509029E+05                                 8.646096                            7.062493       0.273258       2.134709                    0.997960      27.517445      72.122695       0.718018       0.357147      -1.140350       0.000867      -0.005411       0.023529       0.024158       0.013727      -0.010842       0.043952       0.120525       0.061395      -0.090274       0.036688       0.053586             10.160992       6.638764       1.897167       2.388473      11.918531       4.964636      11.925682          -0.000001
          187              O       2.515094       0.130602       0.448802      -0.564840      36.680848 0.53683839E+03  0.12896437E+05                                 8.748267                            7.149438       0.269785       2.137426                    0.997209      27.547556      72.310283       0.714083       0.357052      -1.140907      -0.009873       0.007318      -0.021774       0.025003       0.021355      -0.000631       0.042104       0.105875       0.100342      -0.088005       0.036127       0.051878              9.953680       5.676331       0.513113       1.126293      11.638820       4.147888      12.545889          -0.000000
          188              O       2.066739       0.748604      21.745856      -0.557361      35.775227 0.51114754E+03  0.12138554E+05                                 8.629970                            6.961834       0.330910       2.151902                    0.998483      27.515900      71.984587       0.725359       0.355576      -1.141251       0.005775      -0.006690       0.028200       0.029552      -0.009400      -0.016692      -0.059923       0.041836      -0.151539      -0.091643       0.042620       0.049022             10.239205       5.931044      -1.729198       0.858028      16.838161      -3.261372       7.948411          -0.000000
          189              O      10.607018       9.508347      13.421982      -0.555863      36.058503 0.52494406E+03  0.12531643E+05                                 8.658904                            7.063476       0.351505       2.166312                    0.997559      27.358576      71.428198       0.719873       0.356414      -1.142202       0.013855       0.006552      -0.022010       0.026821      -0.023016       0.022503       0.061657       0.022517      -0.058943      -0.082777       0.030668       0.052109             10.116862       5.847332      -0.733073      -0.940946      15.629265       3.110586       8.873988          -0.000001
          190              O      11.313883       8.965744      11.376661      -0.554917      35.950201 0.52372123E+03  0.12509030E+05                                 8.646096                            7.062493       0.273258       2.134709                    0.997960      27.517445      72.122695       0.718018       0.357147      -1.140350      -0.000867       0.005411       0.023529       0.024158       0.013727       0.010842      -0.043952       0.120525       0.061395      -0.090274       0.036688       0.053586             10.160992       6.638764       1.897167      -2.388473      11.918531      -4.964636      11.925682          -0.000001
          191              O      10.949006      13.333498      12.136352      -0.564840      36.680847 0.53683837E+03  0.12896436E+05                                 8.748267                            7.149438       0.269785       2.137426                    0.997209      27.547555      72.310281       0.714083       0.357052      -1.140907       0.009873      -0.007318      -0.021774       0.025003       0.021355       0.000631      -0.042104       0.105875       0.100342      -0.088005       0.036127       0.051878              9.953680       5.676331       0.513113      -1.126293      11.638820      -4.147888      12.545889          -0.000000
          192              O      11.397361      12.715496      10.058306      -0.557361      35.775225 0.51114751E+03  0.12138553E+05                                 8.629970                            6.961834       0.330911       2.151902                    0.998483      27.515899      71.984584       0.725359       0.355576      -1.141251      -0.005775       0.006690       0.028200       0.029552      -0.009400       0.016692       0.059923       0.041836      -0.151539      -0.091643       0.042620       0.049022             10.239205       5.931044      -1.729198      -0.858028      16.838160       3.261372       7.948411          -0.000000
          193              O       9.508347      10.607018       9.953118      -0.555863      36.058502 0.52494405E+03  0.12531642E+05                                 8.658904                            7.063476       0.351505       2.166312                    0.997559      27.358576      71.428196       0.719873       0.356414      -1.142202       0.006552       0.013855       0.022010       0.026821      -0.023016      -0.061657      -0.022503      -0.022517      -0.058943      -0.082777       0.030668       0.052109             10.116861      15.629263      -0.733073      -3.110585       5.847332       0.940946       8.873988          -0.000001
          194              O       8.965744      11.313883      11.998439      -0.554917      35.950201 0.52372123E+03  0.12509030E+05                                 8.646096                            7.062493       0.273258       2.134709                    0.997960      27.517445      72.122696       0.718018       0.357147      -1.140350       0.005411      -0.000867      -0.023529       0.024158       0.013727       0.043952      -0.010842      -0.120525       0.061395      -0.090274       0.036688       0.053586             10.160992      11.918531       1.897167       4.964636       6.638764       2.388473      11.925682          -0.000001
          195              O      13.333498      10.949006      11.238748      -0.564840      36.680845 0.53683834E+03  0.12896435E+05                                 8.748267                            7.149438       0.269785       2.137426                    0.997209      27.547555      72.310279       0.714083       0.357052      -1.140907      -0.007318       0.009873       0.021774       0.025003       0.021355       0.042104      -0.000631      -0.105875       0.100342      -0.088005       0.036127       0.051878              9.953679      11.638819       0.513113       4.147888       5.676331       1.126293      12.545888          -0.000000
          196              O      12.715496      11.397361      13.316794      -0.557361      35.775225 0.51114750E+03  0.12138553E+05                                 8.629970                            6.961834       0.330910       2.151902                    0.998483      27.515899      71.984584       0.725359       0.355576      -1.141251       0.006690      -0.005775      -0.028200       0.029552      -0.009400      -0.059923      -0.016692      -0.041836      -0.151539      -0.091643       0.042620       0.049022             10.239205      16.838160      -1.729198      -3.261372       5.931044       0.858028       7.948411          -0.000000
          197              O       3.955753       2.857082      21.640668      -0.555863      36.058502 0.52494404E+03  0.12531642E+05                                 8.658904                            7.063476       0.351505       2.166312                    0.997559      27.358576      71.428196       0.719873       0.356414      -1.142202      -0.006552      -0.013855       0.022010       0.026821      -0.023016       0.061657       0.022503      -0.022517      -0.058943      -0.082777       0.030668       0.052109             10.116861      15.629263      -0.733073       3.110585       5.847332      -0.940946       8.873988          -0.000001
          198              O       4.498356       2.150217       0.310889      -0.554917      35.950203 0.52372127E+03  0.12509031E+05                                 8.646097                            7.062493       0.273258       2.134708                    0.997960      27.517446      72.122699       0.718018       0.357147      -1.140350      -0.005411       0.000867      -0.023529       0.024158       0.013727      -0.043952       0.010842      -0.120525       0.061395      -0.090274       0.036688       0.053586             10.160993      11.918532       1.897167      -4.964637       6.638764      -2.388473      11.925682          -0.000001
          199              O       0.130602       2.515094      22.926298      -0.564840      36.680845 0.53683833E+03  0.12896435E+05                                 8.748267                            7.149438       0.269785       2.137426                    0.997209      27.547554      72.310278       0.714083       0.357052      -1.140907       0.007318      -0.009873       0.021774       0.025003       0.021355      -0.042104       0.000631      -0.105875       0.100342      -0.088005       0.036127       0.051878              9.953680      11.638820       0.513113      -4.147888       5.676331      -1.126293      12.545888          -0.000000
          200              O       0.748604       2.066739       1.629244      -0.557361      35.775223 0.51114746E+03  0.12138552E+05                                 8.629969                            6.961833       0.330910       2.151902                    0.998483      27.515898      71.984581       0.725359       0.355576      -1.141251      -0.006690       0.005775      -0.028200       0.029552      -0.009400       0.059923       0.016692      -0.041836      -0.151539      -0.091643       0.042620       0.049022             10.239205      16.838160      -1.729198       3.261372       5.931044      -0.858028       7.948411          -0.000000
          201              O       3.874968      10.687803       4.109343      -0.555863      36.058504 0.52494408E+03  0.12531643E+05                                 8.658904                            7.063476       0.351505       2.166312                    0.997559      27.358577      71.428200       0.719873       0.356414      -1.142202       0.013855      -0.006552       0.022010       0.026821       0.023016      -0.022503       0.061657       0.022517      -0.058943      -0.082777       0.030668       0.052109             10.116861       5.847332       0.733073       0.940946      15.629264       3.110586       8.873988          -0.000001
          202              O       4.581833      11.230406       6.154664      -0.554917      35.950202 0.52372126E+03  0.12509031E+05                                 8.646096                            7.062493       0.273258       2.134709                    0.997960      27.517446      72.122698       0.718018       0.357147      -1.140350      -0.000867      -0.005411      -0.023529       0.024158      -0.013727      -0.010842      -0.043952       0.120525       0.061395      -0.090274       0.036688       0.053586             10.160992       6.638764      -1.897167       2.388473      11.918531      -4.964636      11.925682          -0.000001
          203              O       4.216956       6.862652       5.394973      -0.564840      36.680844 0.53683831E+03  0.12896434E+05                                 8.748267                            7.149438       0.269785       2.137426                    0.997209      27.547554      72.310277       0.714083       0.357052      -1.140907       0.009873       0.007318       0.021774       0.025003      -0.021355      -0.000631      -0.042104       0.105875       0.100342      -0.088005       0.036127       0.051878              9.953679       5.676331      -0.513113       1.126293      11.638819      -4.147888      12.545888          -0.000000
          204              O       4.665311       7.480654       7.473019      -0.557361      35.775225 0.51114749E+03  0.12138553E+05                                 8.629970                            6.961834       0.330910       2.151902                    0.998483      27.515898      71.984582       0.725359       0.355576      -1.141251      -0.005775      -0.006690      -0.028200       0.029552       0.009400      -0.016692       0.059923       0.041836      -0.151539      -0.091643       0.042620       0.049022             10.239205       5.931044       1.729198       0.858028      16.838161       3.261373       7.948411          -0.000000
          205              O       9.589132       2.776297      15.796893      -0.555863      36.058503 0.52494406E+03  0.12531643E+05                                 8.658904                            7.063476       0.351505       2.166312                    0.997559      27.358576      71.428198       0.719873       0.356414      -1.142202      -0.013855       0.006552       0.022010       0.026821       0.023016       0.022503      -0.061657       0.022517      -0.058943      -0.082777       0.030668       0.052109             10.116861       5.847332       0.733073      -0.940946      15.629264      -3.110586       8.873988          -0.000001
          206              O       8.882267       2.233694      17.842214      -0.554917      35.950202 0.52372126E+03  0.12509031E+05                                 8.646096                            7.062493       0.273258       2.134709                    0.997960      27.517446      72.122698       0.718018       0.357147      -1.140350       0.000867       0.005411      -0.023529       0.024158      -0.013727       0.010842       0.043952       0.120525       0.061395      -0.090274       0.036688       0.053586             10.160992       6.638764      -1.897167      -2.388473      11.918531       4.964636      11.925682          -0.000001
          207              O       9.247144       6.601448      17.082523      -0.564840      36.680844 0.53683831E+03  0.12896434E+05                                 8.748267                            7.149438       0.269785       2.137426                    0.997209      27.547554      72.310277       0.714083       0.357052      -1.140907      -0.009873      -0.007318       0.021774       0.025003      -0.021355       0.000631       0.042104       0.105875       0.100342      -0.088005       0.036127       0.051878              9.953679       5.676331      -0.513113      -1.126293      11.638819       4.147888      12.545888          -0.000000
          208              O       8.798789       5.983446      19.160569      -0.557361      35.775226 0.51114752E+03  0.12138554E+05                                 8.629970                            6.961834       0.330910       2.151902                    0.998483      27.515899      71.984585       0.725359       0.355576      -1.141251       0.005775       0.006690      -0.028200       0.029552       0.009400       0.016692      -0.059923       0.041836      -0.151539      -0.091643       0.042620       0.049022             10.239205       5.931044       1.729198      -0.858028      16.838161      -3.261372       7.948411          -0.000000

******************************************************
Auxiliary information for the entire system
The total spin magnetic moment of the unit cell is   0.000005
The total net atomic charge of the unit cell is   -0.000003
Accuracy of reproducing the electrostatic potential in the unit cell:
  The inner radius (bohr) =    5.0000
  The outer radius (bohr) =   12.0000
  Valid grid points have density less than (e/(bohr^3)) =    0.0001
  The number of valid grid points were=       273708
  The rms potential error without charges in kcal/mol is=      2.57447
  The rms potential error with partial charges in kcal/mol is=      0.58299
  The RRMSE value at monopole order=      0.22645
  The rms potential error with partial charges and cloud penetration in kcal/mol is=      0.57904
  The RRMSE value at monopole order with cloud penetration is=      0.22492
  The rms potential error with partial charges and atomic dipoles in kcal/mol is=      0.51306
  The RRMSE value at dipole order=      0.19929
  The rms potential error with partial charges, atomic dipoles and cloud penetration in kcal/mol is=      0.50188
  The RRMSE value at dipole order with cloud penetration=      0.19494

******************************************************
The electron densities and ab initio electrostatic potential were computed in VASP using the PBE functional and
projector augmented wave method. See the main text of the journal article for a description of computational details.
The atomic charges, dipoles, and quadrupoles were computed with the DDEC6 method as described in
(a) T. A. Manz and N. Gabaldon Limas, RSC Adv. 6 (2016) 47771-47801 DOI: 10.1039/c6ra04656h
(b) N. Gabaldon Limas and T. A. Manz, RSC Adv. 8 (2018) 2678-2707 DOI: 10.1039/c7ra11829e.
For each atom in the material, the electron cloud parameters were fit to the spherically averaged atom-in-material
electron density using radial positions for which this density was between 10^-4 and 10^-2 electrons per cubic bohr.
The polarizabilities, dispersion coefficients, and quantum Drude oscillator (QDO) parameters were fit using the MCLF method.
The magnetic structure of the system was optimized in VASP from the default ferromagnetic initial guess using spin polarization.
The atomic spin moments (ASMs) were computed on this optimized magnetic structure using the DDEC6 partition as inputs
to the method of T. A. Manz and D. S. Sholl, J. Chem. Theory Comput. 7 (2011) 4146-4164 DOI: 10.1021/ct200539n.
The RMSE and RRMSE were computed using a uniform grid with Ewald summation.
