# Supplementary material for: A collection of forcefield precursors for metal–organic frameworks
Source: RSC Adv. 2019 Nov 13;9(63):36492–507. doi: 10.1039/c9ra07327b (PMC9075174; doi:10.1039/c9ra07327b)
Supplement: RA-009-C9RA07327B-s3764 [file RA-009-C9RA07327B-s3764.xyz]

  160
jmolscript: load "" {1 1 1} spacegroup "x,y,z" unitcell [{      7.903000     0.000000     0.000000 }, {     -1.758662    10.390113     0.000000 }, {      0.000000     0.000000    32.858000 }]
Co    -0.424106     4.992345     8.220414     1.011294
Co     2.616944     5.397768    24.649414     1.011023
Co     6.568444     5.397768    24.637586     1.011211
Co     3.527394     4.992345     8.208586     1.010678
Co     3.072169     5.195056    16.429000     1.005889
Co    -0.879331     5.195056     0.000000     1.005756
Co    -0.879331     5.195056    16.429000     1.018350
Co     3.072169     5.195056     0.000000     1.018650
H      7.098831     0.726269     7.833347     0.128594
H      4.345845     9.039398     7.849776     0.127449
H      3.437589     9.521500    16.774009     0.126748
H      6.142712     1.234345    16.757580     0.126248
H      5.588637     5.665729     6.765462     0.455221
H      5.392444     4.266180     6.857465     0.445180
H      1.059954     4.546713    15.012820     0.455787
H      1.211801     5.951457    15.016106     0.450273
H      2.997007     9.663844    24.262347     0.128546
H      5.749993     1.350715    24.278776     0.127398
H      6.658249     0.868613     0.345009     0.126808
H      3.953126     9.155768     0.328580     0.126312
H      4.507201     4.724384    23.194462     0.455254
H      4.703394     6.123933    23.286465     0.445210
H      1.132884     5.843400    31.441820     0.455715
H      0.981037     4.438656    31.445106     0.450222
H     -0.954493     9.663844    25.024653     0.128594
H      1.798493     1.350715    25.008224     0.127451
H      2.706749     0.868613    16.083991     0.126811
H      0.001626     9.155768    16.100420     0.126310
H      0.555701     4.724384    26.092538     0.455273
H      0.751894     6.123933    26.000535     0.445234
H      5.084384     5.843400    17.845180     0.455754
H      4.932537     4.438656    17.841894     0.450246
H      3.147331     0.726269     8.595653     0.128546
H      0.394345     9.039398     8.579224     0.127402
H     -0.513911     9.521500    32.512991     0.126749
H      2.191212     1.234345    32.529420     0.126253
H      1.637137     5.665729     9.663538     0.455186
H      1.440944     4.266180     9.571535     0.445166
H      5.011454     4.546713     1.416180     0.455745
H      5.163301     5.951457     1.412894     0.450249
C      6.991972     1.068104     9.822571    -0.007849
C      6.818449     0.356381     8.638697    -0.092426
C      4.473503     9.494485     8.652497    -0.085569
C      4.070764     8.904327     9.847871    -0.018810
C      4.277397     9.593191    11.049488    -0.051086
C      4.033177     8.920951    12.343765     0.355528
C      4.033251     9.728263    13.592040    -0.050980
C      3.598544     9.158885    14.792014    -0.013033
C      3.730353     9.888271    15.969974    -0.085847
C      6.051323     0.765751    15.959131    -0.093703
C      6.479443     1.341364    14.771971    -0.013211
C      6.327431     0.637953    13.574626    -0.055554
C      6.661309     1.298764    12.283635     0.358329
C      6.588877     0.498725    11.032731    -0.058595
C     -0.256452     2.430247     9.725968     0.612987
C      3.389755     7.553612     9.772626     0.615615
C      2.957580     7.795702    14.890917     0.613074
C      7.165986     2.682727    14.881717     0.615265
C      3.103866     9.322009    26.251571    -0.007884
C      3.277389    10.033732    25.067697    -0.092574
C      5.622335     0.895628    25.081497    -0.085702
C      6.025074     1.485786    26.276871    -0.018904
C      5.818441     0.796922    27.478488    -0.050963
C      6.062661     1.469162    28.772765     0.355544
C      6.062587     0.661850    30.021040    -0.051105
C      6.497294     1.231228    31.221014    -0.012952
C      6.365485     0.501842    32.398974    -0.085741
C      4.044515     9.624362    32.388131    -0.093581
C      3.616395     9.048749    31.200971    -0.013159
C      3.768407     9.752160    30.003626    -0.055668
C      3.434529     9.091349    28.712635     0.358320
C      3.506961     9.891388    27.461731    -0.058478
C      2.449290     7.959866    26.154968     0.613019
C      6.706083     2.836501    26.201626     0.615663
C      7.138258     2.594411    31.319917     0.613047
C      2.929852     7.707386    31.310717     0.615229
C     -0.847634     9.322009    23.035429    -0.007869
C     -0.674111    10.033732    24.219303    -0.092458
C      1.670835     0.895628    24.205503    -0.085601
C      2.073574     1.485786    23.010129    -0.018847
C      1.866941     0.796922    21.808512    -0.051041
C      2.111161     1.469162    20.514235     0.355544
C      2.111087     0.661850    19.265960    -0.051023
C      2.545794     1.231228    18.065986    -0.013003
C      2.413985     0.501842    16.888026    -0.085774
C      0.093015     9.624362    16.898869    -0.093628
C     -0.335105     9.048749    18.086029    -0.013184
C     -0.183093     9.752160    19.283374    -0.055593
C     -0.516971     9.091349    20.574365     0.358327
C     -0.444539     9.891388    21.825269    -0.058552
C      6.400790     7.959866    23.132032     0.613004
C      2.754583     2.836501    23.085374     0.615679
C      3.186758     2.594411    17.967083     0.613073
C     -1.021648     7.707386    17.976283     0.615255
C      3.040472     1.068104     6.606429    -0.007852
C      2.866949     0.356381     7.790303    -0.092535
C      0.522003     9.494485     7.776503    -0.085666
C      0.119264     8.904327     6.581129    -0.018885
C      0.325897     9.593191     5.379512    -0.051012
C      0.081677     8.920951     4.085235     0.355554
C      0.081751     9.728263     2.836960    -0.051075
C     -0.352956     9.158885     1.636986    -0.012981
C     -0.221147     9.888271     0.459026    -0.085821
C      2.099823     0.765751     0.469869    -0.093649
C      2.527943     1.341364     1.657029    -0.013187
C      2.375931     0.637953     2.854374    -0.055617
C      2.709809     1.298764     4.145365     0.358298
C      2.637377     0.498725     5.396269    -0.058514
C      3.695048     2.430247     6.703032     0.612963
C     -0.561745     7.553612     6.656374     0.615647
C     -0.993920     7.795702     1.538083     0.613051
C      3.214486     2.682727     1.547283     0.615237
O      3.911756     7.705308    12.410795    -0.350021
O      6.919810     2.484276    12.240919    -0.342633
O      6.893439     3.349772     9.264642    -0.590989
O      0.940207     2.560124    10.005590    -0.527441
O      4.114677     6.627853     9.284028    -0.592947
O      2.197397     7.431009    10.076234    -0.527983
O      1.796579     7.632577    14.476906    -0.531193
O      3.658079     6.920854    15.502076    -0.586663
O      0.480117     2.761692    14.735827    -0.525033
O      6.418924     3.655242    15.247755    -0.597753
O      5.506076     4.995566     7.280676    -0.853774
O      1.105889     5.251163    15.487618    -0.856181
O      6.184082     2.684805    28.839795    -0.350013
O      3.176028     7.905837    28.669919    -0.342652
O      3.202399     7.040341    25.693642    -0.591025
O      1.252631     7.829989    26.434590    -0.527456
O      5.981161     3.762260    25.713028    -0.592679
O     -0.004559     2.959104    26.505234    -0.527650
O      0.396259     2.757536    30.905906    -0.531460
O      6.437759     3.469259    31.931076    -0.586894
O      1.712721     7.628421    31.164827    -0.525146
O      3.676914     6.734871    31.676755    -0.597966
O      4.589762     5.394547    23.709676    -0.853768
O      1.086949     5.138950    31.916618    -0.856328
O      2.232582     2.684805    20.447205    -0.350048
O     -0.775472     7.905837    20.617081    -0.342663
O     -0.749101     7.040341    23.593358    -0.590982
O      5.204131     7.829989    22.852410    -0.527454
O      2.029661     3.762260    23.573972    -0.592844
O      3.946941     2.959104    22.781766    -0.527810
O      4.347759     2.757536    18.381094    -0.531265
O      2.486259     3.469259    17.355924    -0.586705
O      5.664221     7.628421    18.122173    -0.525082
O     -0.274586     6.734871    17.610245    -0.597820
O      0.638262     5.394547    25.577324    -0.853762
O      5.038449     5.138950    17.370382    -0.856178
O     -0.039744     7.705308     4.018205    -0.349967
O      2.968310     2.484276     4.188081    -0.342631
O      2.941939     3.349772     7.164358    -0.591123
O      4.891707     2.560124     6.423410    -0.527628
O      0.163177     6.627853     7.144972    -0.592689
O      6.148897     7.431009     6.352766    -0.527645
O      5.748079     7.632577     1.952094    -0.531386
O     -0.293421     6.920854     0.926924    -0.586860
O      4.431617     2.761692     1.693173    -0.525100
O      2.467424     3.655242     1.181245    -0.597904
O      1.554576     4.995566     9.148324    -0.853772
O      5.057389     5.251163     0.941382    -0.856331

The following XYZ coordinates are in angstroms. Other properties are in atomic units.
The sperically averaged electron density of each atom fit to a function of the form exp(a - br)
eigen_1, eigen_2 and eigen_3 are the three eigenvalues of traceless quadrupole moment tensor
  atom number  atomic symbol              X              Y              Z     net charge C6 coefficient C8 coefficient C10 coefficient fluctuating dipole atomic polarizability isotropic forcefield polarizability              a              b squared Pearson coefficient          <r^3>          <r^4>         wp_QDO          m_QDO          q_QDO       dipole_x       dipole_y       dipole_z         dipole            Qxy            Qxz            Qyz     Q(x^2-y^2)  Q(3z^2 - R^2)        eigen_1        eigen_2        eigen_3 static polarizability      alpha(xx)      alpha(xy)      alpha(xz)      alpha(yy)      alpha(yz)      alpha(zz) atomic spin moment
            1             Co      -0.424106       4.992345       8.220414       1.011294      94.972546 0.18868873E+04  0.59198614E+05                                15.817401                           13.211971       0.823944       2.153287                    0.998109      43.156434     110.930610       0.562756       0.346913      -1.204798      -0.002144       0.003663      -0.001941       0.004667       0.057028      -0.072005      -0.009349       0.206873      -0.180689      -0.094268      -0.076475       0.170743             18.389419      18.341468       1.271167       2.028737      23.271564      -7.727822      13.555225           2.791979
            2             Co       2.616944       5.397768      24.649414       1.011023      95.014595 0.18878469E+04  0.59237126E+05                                15.822885                           13.216033       0.823154       2.152948                    0.998113      43.163221     110.961308       0.562616       0.346950      -1.204748       0.002164      -0.003756      -0.001863       0.004718       0.057284       0.071721       0.009340       0.206503      -0.181979      -0.094216      -0.076487       0.170703             18.396285      18.348147       1.271437      -2.029628      23.280800       7.731268      13.559908           2.791512
            3             Co       6.568444       5.397768      24.637586       1.011211      95.008725 0.18877221E+04  0.59231543E+05                                15.821201                           13.214718       0.823811       2.153136                    0.998113      43.165063     110.960269       0.562707       0.346904      -1.204802       0.002145      -0.003668       0.001942       0.004672       0.057469      -0.071601      -0.009720       0.206791      -0.182229      -0.094003      -0.076912       0.170915             18.394229      18.346246       1.271420       2.029363      23.277991      -7.730226      13.558450           2.792180
            4             Co       3.527394       4.992345       8.208586       1.010678      95.039731 0.18884783E+04  0.59262910E+05                                15.826986                           13.219412       0.822248       2.152619                    0.998115      43.165388     110.978685       0.562460       0.347011      -1.204674      -0.002165       0.003756       0.001863       0.004719       0.057608       0.071464       0.009598       0.206029      -0.182041      -0.093969      -0.076582       0.170552             18.401073      18.352288       1.271560      -2.030124      23.287454       7.733644      13.563476           2.791271
            5             Co       3.072169       5.195056      16.429000       1.005889      97.053510 0.19152590E+04  0.60334430E+05                                16.062419                           13.321588       0.805083       2.144665                    0.998120      43.404720     111.924332       0.559568       0.347469      -1.203895       0.000001      -0.000013      -0.000009       0.000016       0.075498      -0.052662       0.001126       0.164631      -0.245207      -0.103436      -0.058901       0.162337             18.808959      18.694711       1.262669       2.071851      24.250629      -7.787130      13.481538           2.801557
            6             Co      -0.879331       5.195056       0.000000       1.005756      97.013291 0.19143896E+04  0.60301490E+05                                16.060618                           13.320838       0.803660       2.144397                    0.998113      43.388826     111.886041       0.559428       0.347587      -1.203766       0.000001      -0.000013       0.000008       0.000016       0.074976       0.053455      -0.001674       0.164719      -0.241250      -0.103414      -0.058266       0.161680             18.806101      18.690942       1.262112      -2.071668      24.247147       7.785620      13.480214           2.800518
            7             Co      -0.879331       5.195056      16.429000       1.018350      92.893570 0.18709973E+04  0.58559008E+05                                15.586261                           13.159737       0.819509       2.154926                    0.998112      42.929453     110.109428       0.563810       0.347098      -1.204988       0.000000       0.000013      -0.000004       0.000014       0.038987       0.080591       0.008828       0.237368      -0.125374      -0.104470      -0.071470       0.175940             17.962899      17.869950       1.446949      -1.809220      22.327027       7.678248      13.691719           2.796852
            8             Co       3.072169       5.195056       0.000000       1.018650      92.810140 0.18690465E+04  0.58482237E+05                                15.577335                           13.153230       0.819676       2.155240                    0.998101      42.909618     110.040925       0.563931       0.347117      -1.204982       0.000002       0.000012       0.000002       0.000013       0.037983      -0.081210      -0.007818       0.237455      -0.121587      -0.104997      -0.070622       0.175619             17.951631      17.858103       1.445967       1.808067      22.312684      -7.672580      13.684107           2.796353
            9              H       7.098831       0.726269       7.833347       0.128594       1.026089 0.75189469E+01  0.72627926E+02                                 1.686952                            1.611258      -0.816465       2.508873                    0.999482       3.302138       9.148502       0.489728       1.294805      -0.707359       0.010852       0.014884      -0.038003       0.042231       0.011754      -0.005836      -0.000334      -0.014443       0.036193      -0.020580       0.006292       0.014289              1.717558       1.539325       0.107441      -0.257339       1.574014      -0.269763       2.039334           0.000013
           10              H       4.345845       9.039398       7.849776       0.127449       1.072419 0.79640162E+01  0.78250495E+02                                 1.753312                            1.669980      -0.997201       2.421631                    0.997930       3.413989       9.623323       0.474711       1.313172      -0.702985      -0.004619      -0.018137      -0.036733       0.041226       0.011574       0.004166       0.000951      -0.012264       0.036875      -0.019545       0.005694       0.013851              1.786027       1.515711       0.053310       0.056657       1.728285       0.389502       2.114086           0.000013
           11              H       3.437589       9.521500      16.774009       0.126748       1.067389 0.79109585E+01  0.77471315E+02                                 1.738891                            1.657881      -0.864415       2.484551                    0.999066       3.369288       9.430532       0.480049       1.302894      -0.705532      -0.009277      -0.015647       0.038185       0.042297       0.011308      -0.005243      -0.001270      -0.017116       0.043083      -0.021838       0.005703       0.016135              1.773492       1.606315       0.104666      -0.280758       1.619527      -0.275910       2.094633          -0.000010
           12              H       6.142712       1.234345      16.757580       0.126248       1.044320 0.76836697E+01  0.74732359E+02                                 1.712844                            1.632599      -0.910120       2.459869                    0.998878       3.377599       9.435211       0.484110       1.300834      -0.705497       0.004644       0.017202       0.036235       0.040379       0.010398       0.002732       0.001034      -0.011499       0.030265      -0.017050       0.005694       0.011356              1.743820       1.471481       0.045755       0.021052       1.702213       0.388131       2.057765          -0.000054
           13              H       5.588637       5.665729       6.765462       0.455221       0.384891 0.22115617E+01  0.16414381E+02                                 1.033542                            0.996266      -1.274179       2.472049                    0.999827       2.221393       6.197466       0.490341       1.682994      -0.634932      -0.003394       0.004386      -0.010054       0.011483      -0.004523       0.002794       0.008285       0.000926       0.043563      -0.014139      -0.003194       0.017333              1.055417       0.933866       0.128167      -0.042001       1.297318      -0.142979       0.935066           0.000012
           14              H       5.392444       4.266180       6.857465       0.445180       0.395914 0.22757792E+01  0.17027322E+02                                 1.052797                            1.009513      -1.336446       2.426624                    0.999203       2.315442       6.504577       0.487490       1.679286      -0.634722       0.003537      -0.004447      -0.006668       0.008761      -0.004312      -0.001936      -0.007873       0.001544       0.043588      -0.013612      -0.003406       0.017018              1.078910       0.957119       0.148106       0.041467       1.357618       0.122055       0.921993          -0.000094
           15              H       1.059954       4.546713      15.012820       0.455787       0.388766 0.22456452E+01  0.16746648E+02                                 1.044900                            1.007517      -1.279663       2.471246                    0.999680       2.229659       6.254130       0.484534       1.695098      -0.633211       0.003898      -0.005276      -0.010262       0.012180      -0.005468      -0.002261      -0.005857       0.002415       0.047782      -0.014742      -0.002531       0.017273              1.067057       0.942850       0.119490       0.035712       1.325535       0.127396       0.932786          -0.000008
           16              H       1.211801       5.951457      15.016106       0.450273       0.390272 0.22432650E+01  0.16727011E+02                                 1.044781                            1.004168      -1.342987       2.429121                    0.999342       2.282538       6.405280       0.487309       1.685636      -0.634001      -0.004796       0.004286      -0.006760       0.009331      -0.004638       0.002927       0.009281      -0.000952       0.039294      -0.014015      -0.002881       0.016896              1.068697       0.945416       0.135665      -0.043482       1.330465      -0.137657       0.930211          -0.000078
           17              H       2.997007       9.663844      24.262347       0.128546       1.026324 0.75211763E+01  0.72654899E+02                                 1.687195                            1.611483      -0.816487       2.508807                    0.999481       3.302680       9.150368       0.489700       1.294783      -0.707361      -0.010852      -0.014879      -0.037988       0.042216       0.011755       0.005833       0.000331      -0.014449       0.036187      -0.020581       0.006298       0.014283              1.717808       1.539539       0.107466       0.257389       1.574244       0.269810       2.039640          -0.000021
           18              H       5.749993       1.350715      24.278776       0.127398       1.072703 0.79667260E+01  0.78283958E+02                                 1.753613                            1.670254      -0.997373       2.421493                    0.997926       3.414652       9.625684       0.474676       1.313156      -0.702985       0.004608       0.018130      -0.036724       0.041214       0.011575      -0.004160      -0.000945      -0.012273       0.036867      -0.019546       0.005704       0.013843              1.786340       1.515955       0.053325      -0.056666       1.728593      -0.389598       2.114473          -0.000021
           19              H       6.658249       0.868613       0.345009       0.126808       1.067226 0.79093936E+01  0.77452164E+02                                 1.738720                            1.657723      -0.864356       2.484614                    0.999068       3.368929       9.429296       0.480069       1.302902      -0.705530       0.009282       0.015654       0.038187       0.042302       0.011307       0.005245       0.001274      -0.017108       0.043077      -0.021834       0.005698       0.016136              1.773315       1.606160       0.104647       0.280721       1.619358       0.275872       2.094427          -0.000015
           20              H       3.953126       9.155768       0.328580       0.126312       1.044164 0.76821737E+01  0.74714188E+02                                 1.712679                            1.632444      -0.909943       2.459984                    0.998880       3.377249       9.434011       0.484131       1.300840      -0.705496      -0.004645      -0.017209       0.036235       0.040383       0.010394      -0.002737      -0.001035      -0.011493       0.030250      -0.017044       0.005690       0.011354              1.743650       1.471345       0.045744      -0.021050       1.702033      -0.388083       2.057571          -0.000058
           21              H       4.507201       4.724384      23.194462       0.455254       0.384967 0.22121581E+01  0.16420118E+02                                 1.033709                            0.996423      -1.274423       2.471914                    0.999826       2.221779       6.199041       0.490280       1.683070      -0.634917       0.003382      -0.004382      -0.010049       0.011473      -0.004520      -0.002794      -0.008289       0.000910       0.043578      -0.014137      -0.003203       0.017340              1.055591       0.934019       0.128202       0.042009       1.297550       0.142999       0.935205          -0.000013
           22              H       4.703394       6.123933      23.286465       0.445210       0.395936 0.22759821E+01  0.17029428E+02                                 1.052880                            1.009592      -1.336146       2.426757                    0.999204       2.315626       6.505467       0.487439       1.679401      -0.634703      -0.003550       0.004449      -0.006664       0.008764      -0.004312       0.001936       0.007873       0.001545       0.043589      -0.013612      -0.003406       0.017018              1.078998       0.957202       0.148126      -0.041470       1.357733      -0.122054       0.922059          -0.000115
           23              H       1.132884       5.843400      31.441820       0.455715       0.388856 0.22462277E+01  0.16751728E+02                                 1.044970                            1.007570      -1.279981       2.471048                    0.999678       2.229853       6.254386       0.484587       1.694838      -0.633248      -0.003899       0.005288      -0.010255       0.012179      -0.005465       0.002262       0.005858       0.002409       0.047778      -0.014738      -0.002534       0.017272              1.067133       0.942889       0.119512      -0.035721       1.325675      -0.127440       0.932836          -0.000025
           24              H       0.981037       4.438656      31.445106       0.450222       0.390379 0.22439570E+01  0.16733082E+02                                 1.044861                            1.004231      -1.343706       2.428720                    0.999338       2.282794       6.405698       0.487373       1.685325      -0.634044       0.004784      -0.004297      -0.006752       0.009325      -0.004632      -0.002929      -0.009282      -0.000970       0.039291      -0.014010      -0.002888       0.016898              1.068786       0.945466       0.135694       0.043493       1.330623       0.137704       0.930270          -0.000098
           25              H      -0.954493       9.663844      25.024653       0.128594       1.026106 0.75191128E+01  0.72629853E+02                                 1.686961                            1.611268      -0.816445       2.508876                    0.999482       3.302170       9.148580       0.489731       1.294793      -0.707361      -0.010855      -0.014880       0.038001       0.042230       0.011755      -0.005835      -0.000333      -0.014443       0.036197      -0.020581       0.006293       0.014288              1.717565       1.539334       0.107442      -0.257339       1.574025      -0.269760       2.039336          -0.000020
           26              H       1.798493       1.350715      25.008224       0.127451       1.072432 0.79641489E+01  0.78252075E+02                                 1.753316                            1.669985      -0.997163       2.421641                    0.997930       3.414037       9.623455       0.474714       1.313159      -0.702987       0.004615       0.018132       0.036735       0.041225       0.011576       0.004164       0.000948      -0.012267       0.036880      -0.019548       0.005698       0.013850              1.786031       1.515718       0.053310       0.056656       1.728292       0.389500       2.114085          -0.000020
           27              H       2.706749       0.868613      16.083991       0.126811       1.067249 0.79096239E+01  0.77454839E+02                                 1.738726                            1.657732      -0.864345       2.484610                    0.999068       3.368976       9.429396       0.480076       1.302878      -0.705535       0.009281       0.015648      -0.038190       0.042303       0.011308      -0.005243      -0.001272      -0.017112       0.043089      -0.021838       0.005700       0.016138              1.773320       1.606169       0.104649      -0.280718       1.619374      -0.275872       2.094418          -0.000001
           28              H       0.001626       9.155768      16.100420       0.126310       1.044185 0.76823817E+01  0.74716460E+02                                 1.712673                            1.632445      -0.909980       2.459956                    0.998879       3.377275       9.433994       0.484143       1.300805      -0.705503      -0.004647      -0.017203      -0.036240       0.040384       0.010398       0.002735       0.001035      -0.011495       0.030269      -0.017050       0.005691       0.011358              1.743642       1.471346       0.045747       0.021051       1.702038       0.388073       2.057543          -0.000047
           29              H       0.555701       4.724384      26.092538       0.455273       0.384883 0.22115335E+01  0.16414234E+02                                 1.033547                            0.996274      -1.274226       2.472039                    0.999827       2.221416       6.197683       0.490324       1.683044      -0.634922       0.003388      -0.004379       0.010057       0.011480      -0.004522       0.002794       0.008286       0.000923       0.043577      -0.014140      -0.003198       0.017338              1.055420       0.933879       0.128163      -0.041998       1.297309      -0.142965       0.935071          -0.000012
           30              H       0.751894       6.123933      26.000535       0.445234       0.395872 0.22755050E+01  0.17024876E+02                                 1.052748                            1.009473      -1.336096       2.426804                    0.999205       2.315338       6.504359       0.487480       1.679358      -0.634711      -0.003547       0.004443       0.006670       0.008764      -0.004314      -0.001935      -0.007873       0.001551       0.043595      -0.013615      -0.003405       0.017020              1.078858       0.957087       0.148090       0.041461       1.357529       0.122032       0.921957          -0.000117
           31              H       5.084384       5.843400      17.845180       0.455754       0.388812 0.22459926E+01  0.16749945E+02                                 1.044999                            1.007607      -1.279756       2.471186                    0.999680       2.229858       6.254893       0.484502       1.695138      -0.633204      -0.003897       0.005279       0.010259       0.012178      -0.005468      -0.002261      -0.005857       0.002412       0.047780      -0.014740      -0.002532       0.017272              1.067162       0.942934       0.119512       0.035718       1.325686       0.127416       0.932865          -0.000018
           32              H       4.932537       4.438656      17.841894       0.450246       0.390311 0.22435558E+01  0.16729791E+02                                 1.044868                            1.004247      -1.343082       2.429062                    0.999341       2.282722       6.405999       0.487278       1.685681      -0.633994       0.004796      -0.004289       0.006757       0.009330      -0.004637       0.002927       0.009282      -0.000958       0.039288      -0.014014      -0.002882       0.016896              1.068790       0.945490       0.135687      -0.043488       1.330601      -0.137676       0.930280          -0.000087
           33              H       3.147331       0.726269       8.595653       0.128546       1.026305 0.75209965E+01  0.72652788E+02                                 1.687185                            1.611473      -0.816512       2.508805                    0.999481       3.302625       9.150217       0.489697       1.294798      -0.707359       0.010855       0.014884       0.037986       0.042217       0.011754       0.005834       0.000333      -0.014446       0.036182      -0.020579       0.006295       0.014284              1.717798       1.539529       0.107465       0.257390       1.574232       0.269810       2.039634           0.000011
           34              H       0.394345       9.039398       8.579224       0.127402       1.072675 0.79664539E+01  0.78280748E+02                                 1.753598                            1.670238      -0.997394       2.421492                    0.997927       3.414599       9.625555       0.474672       1.313176      -0.702982      -0.004605      -0.018134       0.036725       0.041216       0.011575      -0.004163      -0.000945      -0.012273       0.036860      -0.019546       0.005703       0.013842              1.786327       1.515940       0.053323      -0.056666       1.728576      -0.389600       2.114464           0.000012
           35              H      -0.513911       9.521500      32.512991       0.126749       1.067367 0.79107382E+01  0.77468749E+02                                 1.738883                            1.657871      -0.864421       2.484556                    0.999067       3.369245       9.430439       0.480044       1.302914      -0.705528      -0.009278      -0.015653      -0.038181       0.042295       0.011307       0.005244       0.001271      -0.017112       0.043071      -0.021834       0.005702       0.016133              1.773485       1.606305       0.104663       0.280760       1.619510       0.275909       2.094640          -0.000026
           36              H       2.191212       1.234345      32.529420       0.126253       1.044299 0.76834545E+01  0.74729993E+02                                 1.712848                            1.632598      -0.910083       2.459897                    0.998878       3.377568       9.435210       0.484100       1.300867      -0.705490       0.004642       0.017209      -0.036230       0.040378       0.010394      -0.002734      -0.001034      -0.011498       0.030246      -0.017044       0.005692       0.011351              1.743825       1.471478       0.045752      -0.021051       1.702206      -0.388141       2.057792          -0.000068
           37              H       1.637137       5.665729       9.663538       0.455186       0.385014 0.22124693E+01  0.16422894E+02                                 1.033771                            0.996475      -1.274687       2.471771                    0.999825       2.221899       6.199326       0.490283       1.683010      -0.634927      -0.003372       0.004386       0.010048       0.011470      -0.004518      -0.002795      -0.008288       0.000904       0.043572      -0.014134      -0.003204       0.017338              1.055657       0.934062       0.128218       0.042016       1.297651       0.143029       0.935257           0.000010
           38              H       1.440944       4.266180       9.571535       0.445166       0.395932 0.22759181E+01  0.17028715E+02                                 1.052855                            1.009564      -1.336048       2.426797                    0.999205       2.315556       6.505082       0.487460       1.679353      -0.634712       0.003557      -0.004456       0.006661       0.008768      -0.004313       0.001936       0.007872       0.001549       0.043576      -0.013611      -0.003403       0.017014              1.078973       0.957170       0.148126      -0.041471       1.357716      -0.122062       0.922033          -0.000093
           39              H       5.011454       4.546713       1.416180       0.455745       0.388809 0.22458789E+01  0.16748424E+02                                 1.044873                            1.007482      -1.279897       2.471105                    0.999679       2.229656       6.253638       0.484617       1.694805      -0.633253       0.003900      -0.005285       0.010258       0.012180      -0.005466       0.002262       0.005857       0.002414       0.047781      -0.014739      -0.002533       0.017273              1.067031       0.942807       0.119490      -0.035714       1.325528      -0.127420       0.932758          -0.000014
           40              H       5.163301       5.951457       1.412894       0.450249       0.390344 0.22437002E+01  0.16730623E+02                                 1.044782                            1.004160      -1.343611       2.428777                    0.999338       2.282630       6.405053       0.487401       1.685280      -0.634051      -0.004785       0.004294       0.006755       0.009325      -0.004632      -0.002929      -0.009282      -0.000965       0.039295      -0.014011      -0.002888       0.016898              1.068702       0.945399       0.135673       0.043487       1.330499       0.137687       0.930207          -0.000087
           41              C       6.991972       1.068104       9.822571      -0.007849      38.515871 0.45565142E+03  0.10782411E+05                                 9.953085                            7.157559      -0.161943       1.955423                    0.998711      27.430656      77.778775       0.613896       0.421627      -1.066452      -0.015674      -0.029472       0.002704       0.033490      -0.039745       0.014479      -0.007504       0.046818      -0.064299      -0.035450      -0.024649       0.060099             11.980801       7.085080       4.124294      -1.684897      14.512644      -1.262528      14.344678           0.003609
           42              C       6.818449       0.356381       8.638697      -0.092426      30.704467 0.42632928E+03  0.10014441E+05                                 8.655511                            7.004141       0.077518       2.014118                    0.998814      28.895933      84.138166       0.604267       0.431515      -1.050519      -0.012598      -0.014539       0.008557       0.021055      -0.011532       0.002040      -0.006575       0.009842       0.037135      -0.019349       0.003450       0.015898              9.473886       6.437715       2.806575      -0.584641      11.418737       0.961817      10.565208           0.001241
           43              C       4.473503       9.494485       8.652497      -0.085569      30.562052 0.42295970E+03  0.99188560E+04                                 8.622709                            6.966479       0.059790       2.007937                    0.999071      28.862460      84.061272       0.606994       0.430288      -1.050923       0.011709       0.016362       0.011302       0.023077      -0.014158       0.004573       0.001586       0.016470       0.026375      -0.021224       0.007175       0.014049              9.441461       6.500525       2.923092      -0.916630      11.278719      -0.256041      10.545140           0.001087
           44              C       4.070764       8.904327       9.847871      -0.018810      38.740292 0.45913882E+03  0.10879044E+05                                 9.967042                            7.168210      -0.119645       1.967105                    0.998851      27.528285      77.951182       0.615957       0.419671      -1.068342       0.020078       0.027879       0.002894       0.034478      -0.040818      -0.002565       0.002915       0.043053      -0.071155      -0.034417      -0.023756       0.058173             12.018355       7.090755       4.154103       0.145310      14.484029       2.141739      14.480280           0.003922
           45              C       4.277397       9.593191      11.049488      -0.051086      40.783605 0.46290769E+03  0.10992584E+05                                10.225869                            7.162891       0.002346       1.991501                    0.999361      28.135668      79.801740       0.620565       0.415636      -1.070750       0.007053       0.005162      -0.024811       0.026306      -0.016199      -0.012012      -0.010328       0.027966      -0.024529      -0.028132       0.001203       0.026929             12.550947       6.125633       2.955689      -0.235122      12.675190       0.608367      18.852017           0.001947
           46              C       4.033177       8.920951      12.343765       0.355528      29.671476 0.33125940E+03  0.72927114E+04                                 8.678772                            6.349128      -0.172579       1.985413                    0.998521      24.083337      67.497690       0.609669       0.456343      -1.037759      -0.011387      -0.031162       0.000210       0.033178      -0.004701       0.017585       0.000349       0.196689      -0.172392      -0.069780      -0.059066       0.128846             10.334528       4.664064       1.005441      -1.032022      10.095491       0.187603      16.244029           0.000219
           47              C       4.033251       9.728263      13.592040      -0.050980      40.582316 0.46189689E+03  0.10963565E+05                                10.200399                            7.158640       0.018389       1.997243                    0.999355      28.113821      79.744743       0.620229       0.416052      -1.070387      -0.000037       0.007363       0.026625       0.027625      -0.017858       0.015636       0.008916       0.016459      -0.015142      -0.028598       0.003512       0.025085             12.499231       6.396682       2.845221      -2.203762      12.718445       0.314439      18.382566           0.002009
           48              C       3.598544       9.158885      14.792014      -0.013033      38.710434 0.45550321E+03  0.10778743E+05                                 9.984744                            7.154215      -0.133240       1.964950                    0.998668      27.458580      77.874280       0.614279       0.421370      -1.066543       0.018162       0.027643      -0.002967       0.033208      -0.036878       0.018737      -0.010511       0.052593      -0.058983      -0.035517      -0.025333       0.060850             12.060085       7.086566       3.971124      -2.107817      14.583854      -1.359708      14.509833           0.003628
           49              C       3.730353       9.888271      15.969974      -0.085847      30.642228 0.42466543E+03  0.99662946E+04                                 8.641400                            6.983686       0.043188       2.003083                    0.998878      28.844075      83.967841       0.605990       0.430679      -1.050957       0.019803       0.012399      -0.008423       0.024836      -0.011561       0.006955      -0.008401       0.011060       0.030522      -0.018375      -0.001184       0.019559              9.479225       6.407958       2.611791      -0.916830      11.485759       0.930672      10.543958           0.001213
           50              C       6.051323       0.765751      15.959131      -0.093703      30.698515 0.42225111E+03  0.98923992E+04                                 8.639451                            6.954794       0.104655       2.022401                    0.999042      28.831700      83.772465       0.608620       0.429565      -1.051969      -0.004338      -0.020318      -0.007703       0.022158      -0.013669       0.007626       0.003451       0.022278       0.025415      -0.023191       0.005989       0.017201              9.477028       6.521715       2.947992      -1.267114      11.386846      -0.260994      10.522522           0.000993
           51              C       6.479443       1.341364      14.771971      -0.013211      38.547964 0.45255208E+03  0.10686693E+05                                 9.936103                            7.117803      -0.159025       1.955068                    0.998784      27.434518      77.610678       0.617841       0.419812      -1.068014      -0.014630      -0.030957      -0.001959       0.034296      -0.042611       0.003122      -0.002717       0.042599      -0.072962      -0.035518      -0.024478       0.059996             11.990337       7.133899       4.182743      -0.216796      14.483347       2.336798      14.353766           0.003710
           52              C       6.327431       0.637953      13.574626      -0.055554      40.685717 0.46290884E+03  0.10987466E+05                                10.195114                            7.154981       0.021718       1.997733                    0.999405      28.124935      79.630593       0.622230       0.414718      -1.071845      -0.003242      -0.005843       0.026618       0.027443      -0.014929      -0.007223      -0.012298       0.021051      -0.018963      -0.025622       0.004170       0.021452             12.480575       6.145739       2.952051      -0.815216      12.738970       0.752430      18.557016           0.001896
           53              C       6.661309       1.298764      12.283635       0.358329      29.071504 0.32420537E+03  0.70929742E+04                                 8.535576                            6.265770      -0.097482       2.012250                    0.998770      23.864940      66.488917       0.616507       0.454109      -1.039933       0.014215       0.029527      -0.000681       0.032778      -0.032075       0.020848      -0.003356       0.177418      -0.164656      -0.066896      -0.057365       0.124261             10.121266       4.817723       1.510315      -1.046045       9.835045       0.310864      15.711029           0.000254
           54              C       6.588877       0.498725      11.032731      -0.058595      40.438774 0.46358430E+03  0.11008902E+05                                10.158457                            7.162529       0.047554       2.006274                    0.999397      28.146834      79.745088       0.621520       0.414988      -1.071535       0.000960      -0.011732      -0.024847       0.027494      -0.016628       0.012952       0.009137       0.011002      -0.020621      -0.026112       0.003997       0.022114             12.397926       6.324052       2.977137      -1.706407      12.669514       0.279426      18.200211           0.002032
           55              C      -0.256452       2.430247       9.725968       0.612987      23.794071 0.26695129E+03  0.56266787E+04                                 7.693298                            5.851619      -0.264435       1.962185                    0.999370      22.810301      64.723330       0.604136       0.481007      -1.013557      -0.004891       0.054762      -0.002169       0.055023      -0.018396      -0.027980       0.050691       0.009554       0.256632      -0.067711      -0.042062       0.109773              8.839783       9.264999       1.500442       0.569034      11.715462      -2.298614       5.538888          -0.001214
           56              C       3.389755       7.553612       9.772626       0.615615      23.708207 0.26504279E+03  0.55766033E+04                                 7.675005                            5.833963      -0.269611       1.962252                    0.999248      22.729034      64.441997       0.604519       0.481551      -1.013241       0.004443      -0.057948      -0.001580       0.058140      -0.019359       0.028423      -0.048146       0.008023       0.249187      -0.065670      -0.041035       0.106706              8.816230       9.073110       1.371857      -0.763640      11.775413       2.352451       5.600167          -0.001469
           57              C       2.957580       7.795702      14.890917       0.613074      23.949156 0.26895851E+03  0.56808397E+04                                 7.733321                            5.881204      -0.273376       1.959480                    0.999273      22.848623      64.945627       0.601313       0.482257      -1.012681       0.003395      -0.055211       0.007745       0.055854      -0.023069      -0.037197       0.050950       0.016172       0.226785      -0.067464      -0.040088       0.107552              8.885063       8.878487       1.509472       0.966848      11.742874      -2.489635       6.033826          -0.001418
           58              C       7.165986       2.682727      14.881717       0.615265      23.732524 0.26439432E+03  0.55575908E+04                                 7.670816                            5.815600      -0.270926       1.960409                    0.999253      22.720042      64.311200       0.607440       0.479698      -1.014577      -0.004126       0.057430      -0.001732       0.057604      -0.017225       0.014485      -0.051962      -0.001288       0.262134      -0.067492      -0.040530       0.108021              8.836756       9.274662       1.367135      -0.264014      11.912710       2.340487       5.322896          -0.001585
           59              C       3.103866       9.322009      26.251571      -0.007884      38.517460 0.45567000E+03  0.10782951E+05                                 9.953277                            7.157644      -0.162000       1.955388                    0.998711      27.431414      77.781084       0.613900       0.421620      -1.066457       0.015654       0.029475       0.002718       0.033485      -0.039742      -0.014496       0.007485       0.046812      -0.064317      -0.035446      -0.024654       0.060100             11.981078       7.085091       4.124302       1.684857      14.513024       1.262368      14.345119           0.003612
           60              C       3.277389      10.033732      25.067697      -0.092574      30.710177 0.42641991E+03  0.10017143E+05                                 8.656518                            7.004829       0.077438       2.014024                    0.998815      28.900171      84.154049       0.604242       0.431508      -1.050519       0.012582       0.014562       0.008577       0.021069      -0.011502      -0.002019       0.006590       0.009790       0.037243      -0.019334       0.003424       0.015911              9.475055       6.438389       2.807014       0.584705      11.420414      -0.962012      10.566363           0.001198
           61              C       5.622335       0.895628      25.081497      -0.085702      30.567438 0.42304437E+03  0.99213746E+04                                 8.623622                            6.967091       0.059840       2.007881                    0.999073      28.866585      84.076559       0.606977       0.430277      -1.050925      -0.011741      -0.016375       0.011331       0.023117      -0.014144      -0.004560      -0.001615       0.016418       0.026531      -0.021229       0.007224       0.014005              9.442520       6.501142       2.923484       0.916739      11.280156       0.256007      10.546264           0.001059
           62              C       6.025074       1.485786      26.276871      -0.018904      38.742306 0.45916958E+03  0.10879911E+05                                 9.967135                            7.168281      -0.119415       1.967154                    0.998852      27.529526      77.954168       0.615979       0.419651      -1.068359      -0.020089      -0.027874       0.002906       0.034481      -0.040774       0.002597      -0.002910       0.042981      -0.071211      -0.034349      -0.023780       0.058129             12.018426       7.090684       4.153969      -0.145140      14.483910      -2.141552      14.480684           0.003922
           63              C       5.818441       0.796922      27.478488      -0.050963      40.778829 0.46284744E+03  0.10990746E+05                                10.224998                            7.162360       0.002358       1.991525                    0.999361      28.133572      79.793143       0.620599       0.415629      -1.070760      -0.007057      -0.005165      -0.024791       0.026288      -0.016220       0.011999       0.010287       0.028056      -0.024509      -0.028118       0.001145       0.026973             12.549829       6.125085       2.955259       0.235207      12.673743      -0.608271      18.850658           0.001922
           64              C       6.062661       1.469162      28.772765       0.355544      29.672149 0.33126744E+03  0.72929390E+04                                 8.678914                            6.349213      -0.172632       1.985390                    0.998521      24.083671      67.499054       0.609663       0.456344      -1.037758       0.011373       0.031164       0.000219       0.033175      -0.004689      -0.017589      -0.000248       0.196698      -0.172355      -0.069776      -0.059069       0.128845             10.334707       4.664138       1.005439       1.032085      10.095585      -0.187755      16.244398           0.000177
           65              C       6.062587       0.661850      30.021040      -0.051105      40.588750 0.46197777E+03  0.10966031E+05                                10.201544                            7.159332       0.018303       1.997183                    0.999356      28.116712      79.756515       0.620187       0.416059      -1.070376       0.000019      -0.007356       0.026649       0.027646      -0.017840      -0.015629      -0.008961       0.016345      -0.015125      -0.028607       0.003584       0.025023             12.500684       6.397435       2.845657       2.204124      12.719886      -0.314459      18.384731           0.001964
           66              C       6.497294       1.231228      31.221014      -0.012952      38.709511 0.45549042E+03  0.10778422E+05                                 9.984800                            7.154272      -0.133537       1.964870                    0.998668      27.458119      77.874250       0.614253       0.421389      -1.066526      -0.018170      -0.027652      -0.002949       0.033219      -0.036900      -0.018713       0.010522       0.052639      -0.058954      -0.035556      -0.025311       0.060867             12.060091       7.086814       3.971284       2.107933      14.583477       1.359714      14.509981           0.003574
           67              C       6.365485       0.501842      32.398974      -0.085741      30.638580 0.42460918E+03  0.99646360E+04                                 8.640824                            6.983316       0.043165       2.003124                    0.998877      28.841394      83.958376       0.605995       0.430690      -1.050950      -0.019792      -0.012377      -0.008413       0.024813      -0.011578      -0.006968       0.008396       0.011088       0.030358      -0.018368      -0.001188       0.019557              9.478516       6.407579       2.611491       0.916775      11.484398      -0.930618      10.543570           0.001183
           68              C       4.044515       9.624362      32.388131      -0.093581      30.694073 0.42218125E+03  0.98903347E+04                                 8.638700                            6.954285       0.104739       2.022484                    0.999041      28.828497      83.760832       0.608635       0.429573      -1.051966       0.004342       0.020288      -0.007696       0.022129      -0.013694      -0.007632      -0.003435       0.022306       0.025239      -0.023189       0.005958       0.017231              9.476123       6.521194       2.947569       1.267044      11.385248       0.260932      10.521928           0.000970
           69              C       3.616395       9.048749      31.200971      -0.013159      38.546247 0.45253168E+03  0.10686136E+05                                 9.936007                            7.117792      -0.159121       1.955057                    0.998784      27.433768      77.609369       0.617819       0.419829      -1.067998       0.014642       0.030959      -0.001944       0.034302      -0.042633      -0.003126       0.002695       0.042605      -0.072923      -0.035543      -0.024467       0.060009             11.990104       7.133942       4.182705       0.216775      14.482662      -2.336680      14.353709           0.003656
           70              C       3.768407       9.752160      30.003626      -0.055668      40.691373 0.46298050E+03  0.10989650E+05                                10.196107                            7.155585       0.021704       1.997697                    0.999405      28.127492      79.640943       0.622194       0.414724      -1.071835       0.003243       0.005846       0.026647       0.027472      -0.014900       0.007246       0.012336       0.020970      -0.018930      -0.025634       0.004234       0.021400             12.481820       6.146354       2.952467       0.815342      12.740222      -0.752279      18.558884           0.001858
           71              C       3.434529       9.091349      28.712635       0.358320      29.071565 0.32420500E+03  0.70929790E+04                                 8.535643                            6.265800      -0.097501       2.012246                    0.998770      23.865009      66.489620       0.616499       0.454114      -1.039928      -0.014233      -0.029520      -0.000690       0.032780      -0.032079      -0.020847       0.003270       0.177407      -0.164664      -0.066897      -0.057358       0.124255             10.121360       4.817770       1.510351       1.046118       9.835080      -0.310597      15.711229           0.000214
           72              C       3.506961       9.891388      27.461731      -0.058478      40.433553 0.46351690E+03  0.11006868E+05                                10.157602                            7.162005       0.047521       2.006297                    0.999397      28.144405      79.735848       0.621546       0.414987      -1.071538      -0.000982       0.011729      -0.024810       0.027460      -0.016643      -0.012952      -0.009097       0.011092      -0.020664      -0.026097       0.003934       0.022163             12.396839       6.323496       2.976736       1.706286      12.668147      -0.279373      18.198876           0.002004
           73              C       2.449290       7.959866      26.154968       0.613019      23.794501 0.26695575E+03  0.56267971E+04                                 7.693377                            5.851657      -0.264503       1.962150                    0.999370      22.810552      64.724218       0.604136       0.481005      -1.013558       0.004894      -0.054774      -0.002123       0.055033      -0.018409       0.027936      -0.050690       0.009514       0.256559      -0.067702      -0.042038       0.109739              8.839906       9.264960       1.500424      -0.569073      11.715767       2.298678       5.538990          -0.001258
           74              C       6.706083       2.836501      26.201626       0.615663      23.709735 0.26506518E+03  0.55771749E+04                                 7.675269                            5.834186      -0.269524       1.962261                    0.999248      22.729453      64.443114       0.604513       0.481547      -1.013246      -0.004476       0.057965      -0.001549       0.058159      -0.019413      -0.028362       0.048155       0.008063       0.249120      -0.065726      -0.040950       0.106675              8.816508       9.073420       1.371929       0.763708      11.775766      -2.352477       5.600337          -0.001544
           75              C       7.138258       2.594411      31.319917       0.613047      23.949153 0.26895878E+03  0.56808588E+04                                 7.733396                            5.881264      -0.273808       1.959344                    0.999272      22.848847      64.946791       0.601300       0.482266      -1.012674      -0.003369       0.055208       0.007767       0.055853      -0.023023       0.037265      -0.050960       0.016150       0.226786      -0.067423      -0.040163       0.107586              8.885098       8.878659       1.509487      -0.966852      11.742788       2.489636       6.033848          -0.001439
           76              C       2.929852       7.707386      31.310717       0.615229      23.732578 0.26439786E+03  0.55576863E+04                                 7.670890                            5.815699      -0.271307       1.960291                    0.999252      22.720063      64.311479       0.607425       0.479708      -1.014571       0.004128      -0.057425      -0.001718       0.057599      -0.017185      -0.014512       0.051975      -0.001289       0.262221      -0.067470      -0.040586       0.108056              8.836747       9.274846       1.367136       0.263986      11.912502      -2.340415       5.322893          -0.001623
           77              C      -0.847634       9.322009      23.035429      -0.007869      38.516490 0.45565764E+03  0.10782586E+05                                 9.953155                            7.157574      -0.161938       1.955420                    0.998711      27.430872      77.779296       0.613900       0.421623      -1.066455       0.015658       0.029476      -0.002711       0.033487      -0.039742       0.014480      -0.007494       0.046817      -0.064298      -0.035449      -0.024647       0.060095             11.980941       7.085111       4.124370      -1.684905      14.513034      -1.262566      14.344678           0.003592
           78              C      -0.674111      10.033732      24.219303      -0.092458      30.705728 0.42634965E+03  0.10015052E+05                                 8.655762                            7.004321       0.077458       2.014086                    0.998814      28.896829      84.141675       0.604257       0.431516      -1.050517       0.012583       0.014556      -0.008560       0.021059      -0.011520       0.002034      -0.006572       0.009842       0.037180      -0.019345       0.003446       0.015900              9.474182       6.437902       2.806709      -0.584657      11.419262       0.961880      10.565382           0.001199
           79              C       1.670835       0.895628      24.205503      -0.085601      30.563404 0.42298188E+03  0.99195147E+04                                 8.622953                            6.966655       0.059800       2.007924                    0.999071      28.863442      84.064959       0.606987       0.430287      -1.050922      -0.011719      -0.016373      -0.011306       0.023092      -0.014149       0.004566       0.001590       0.016465       0.026453      -0.021228       0.007193       0.014035              9.441745       6.500720       2.923217      -0.916667      11.279167      -0.256068      10.545349           0.001050
           80              C       2.073574       1.485786      23.010129      -0.018847      38.741577 0.45915705E+03  0.10879579E+05                                 9.967200                            7.168313      -0.119544       1.967128                    0.998851      27.528955      77.953340       0.615958       0.419666      -1.068346      -0.020077      -0.027876      -0.002898       0.034476      -0.040796      -0.002575       0.002917       0.043018      -0.071172      -0.034386      -0.023763       0.058149             12.018553       7.090834       4.154156       0.145278      14.484338       2.141746      14.480488           0.003911
           81              C       1.866941       0.796922      21.808512      -0.051041      40.782359 0.46289120E+03  0.10992081E+05                                10.225634                            7.162740       0.002345       1.991505                    0.999361      28.135105      79.799411       0.620575       0.415634      -1.070753      -0.007056      -0.005165       0.024808       0.026304      -0.016203      -0.012006      -0.010313       0.027995      -0.024509      -0.028123       0.001184       0.026939             12.550651       6.125490       2.955604      -0.235156      12.674914       0.608302      18.851548           0.001919
           82              C       2.111161       1.469162      20.514235       0.355544      29.671660 0.33126145E+03  0.72927748E+04                                 8.678809                            6.349147      -0.172606       1.985400                    0.998521      24.083543      67.498556       0.609667       0.456343      -1.037759       0.011380       0.031166      -0.000216       0.033179      -0.004699       0.017588       0.000312       0.196692      -0.172385      -0.069777      -0.059070       0.128847             10.334566       4.664084       1.005454      -1.032035      10.095584       0.187622      16.244029           0.000187
           83              C       2.111087       0.661850      19.265960      -0.051023      40.584536 0.46192402E+03  0.10964391E+05                                10.200795                            7.158872       0.018370       1.997226                    0.999355      28.114781      79.748642       0.620215       0.416054      -1.070384       0.000032      -0.007361      -0.026634       0.027632      -0.017852       0.015632       0.008930       0.016425      -0.015142      -0.028600       0.003533       0.025066             12.499743       6.396944       2.845418      -2.203858      12.719137       0.314436      18.383146           0.001985
           84              C       2.545794       1.231228      18.065986      -0.013003      38.709961 0.45549596E+03  0.10778540E+05                                 9.984725                            7.154199      -0.133271       1.964948                    0.998668      27.458272      77.873556       0.614274       0.421375      -1.066539      -0.018159      -0.027647       0.002965       0.033210      -0.036885       0.018726      -0.010510       0.052607      -0.058979      -0.035528      -0.025325       0.060853             12.060082       7.086628       3.971207      -2.107859      14.583944      -1.359830      14.509673           0.003611
           85              C       2.413985       0.501842      16.888026      -0.085774      30.640239 0.42463481E+03  0.99653755E+04                                 8.641042                            6.983456       0.043213       2.003116                    0.998877      28.842519      83.961894       0.605999       0.430682      -1.050957      -0.019794      -0.012402       0.008420       0.024829      -0.011564       0.006962      -0.008395       0.011085       0.030481      -0.018376      -0.001184       0.019559              9.478807       6.407734       2.611647      -0.916779      11.485205       0.930640      10.543482           0.001214
           86              C       0.093015       9.624362      16.898869      -0.093628      30.696466 0.42221974E+03  0.98914608E+04                                 8.639091                            6.954564       0.104682       2.022437                    0.999041      28.830116      83.766451       0.608628       0.429569      -1.051969       0.004334       0.020318       0.007696       0.022154      -0.013672       0.007633       0.003440       0.022309       0.025374      -0.023194       0.005973       0.017221              9.476607       6.521486       2.947843      -1.267051      11.386304      -0.261010      10.522030           0.000992
           87              C      -0.335105       9.048749      18.086029      -0.013184      38.547437 0.45254422E+03  0.10686470E+05                                 9.936071                            7.117779      -0.159036       1.955071                    0.998784      27.434175      77.609782       0.617837       0.419816      -1.068010       0.014625       0.030961       0.001956       0.034297      -0.042618       0.003126      -0.002716       0.042608      -0.072944      -0.035529      -0.024473       0.060001             11.990316       7.133909       4.182787      -0.216722      14.483476       2.336902      14.353564           0.003692
           88              C      -0.183093       9.752160      19.283374      -0.055593      40.687637 0.46293241E+03  0.10988183E+05                                10.195453                            7.155181       0.021707       1.997719                    0.999405      28.125766      79.633946       0.622218       0.414720      -1.071842       0.003238       0.005845      -0.026626       0.027452      -0.014919      -0.007228      -0.012310       0.021028      -0.018960      -0.025625       0.004188       0.021437             12.481011       6.145956       2.952237      -0.815233      12.739601       0.752436      18.557475           0.001871
           89              C      -0.516971       9.091349      20.574365       0.358327      29.071312 0.32420286E+03  0.70929081E+04                                 8.535539                            6.265745      -0.097490       2.012248                    0.998770      23.864906      66.488847       0.616508       0.454109      -1.039932      -0.014224      -0.029525       0.000682       0.032780      -0.032075       0.020847      -0.003326       0.177415      -0.164659      -0.066896      -0.057363       0.124258             10.121213       4.817709       1.510330      -1.046051       9.835061       0.310787      15.710867           0.000215
           90              C      -0.444539       9.891388      21.825269      -0.058552      40.437047 0.46356138E+03  0.11008209E+05                                10.158170                            7.162347       0.047552       2.006284                    0.999397      28.146006      79.741897       0.621530       0.414987      -1.071537      -0.000970       0.011733       0.024836       0.027485      -0.016629       0.012951       0.009124       0.011033      -0.020636      -0.026104       0.003977       0.022127             12.397568       6.323879       2.977054      -1.706361      12.669219       0.279381      18.199607           0.002000
           91              C       6.400790       7.959866      23.132032       0.613004      23.793644 0.26694398E+03  0.56265036E+04                                 7.693279                            5.851580      -0.264421       1.962191                    0.999370      22.810246      64.723711       0.604130       0.481014      -1.013551       0.004890      -0.054764       0.002159       0.055024      -0.018409      -0.027966       0.050688       0.009541       0.256616      -0.067713      -0.042050       0.109763              8.839802       9.264918       1.500460       0.569023      11.715587      -2.298646       5.538902          -0.001260
           92              C       2.754583       2.836501      23.085374       0.615679      23.708806 0.26505118E+03  0.55768247E+04                                 7.675124                            5.834054      -0.269581       1.962253                    0.999248      22.729343      64.443164       0.604514       0.481551      -1.013241      -0.004452       0.057949       0.001580       0.058142      -0.019388       0.028401      -0.048145       0.008051       0.249197      -0.065704      -0.040998       0.106702              8.816371       9.073279       1.371927      -0.763644      11.775595       2.352464       5.600238          -0.001525
           93              C       3.186758       2.594411      17.967083       0.613073      23.948585 0.26895019E+03  0.56806323E+04                                 7.733252                            5.881143      -0.273405       1.959479                    0.999273      22.848496      64.945553       0.601310       0.482262      -1.012676      -0.003387       0.055207      -0.007755       0.055852      -0.023063      -0.037223       0.050948       0.016179       0.226792      -0.067459      -0.040106       0.107565              8.884997       8.878453       1.509482       0.966809      11.742767      -2.489628       6.033771          -0.001423
           94              C      -1.021648       7.707386      17.976283       0.615255      23.731924 0.26438571E+03  0.55573721E+04                                 7.670719                            5.815520      -0.270902       1.960425                    0.999253      22.719846      64.310713       0.607441       0.479701      -1.014574       0.004124      -0.057428       0.001725       0.057601      -0.017217       0.014500      -0.051958      -0.001295       0.262171      -0.067484      -0.040548       0.108032              8.836657       9.274560       1.367126      -0.263989      11.912571       2.340475       5.322839          -0.001592
           95              C       3.040472       1.068104       6.606429      -0.007852      38.516657 0.45565773E+03  0.10782598E+05                                 9.953210                            7.157593      -0.162131       1.955354                    0.998710      27.430936      77.779727       0.613896       0.421625      -1.066453      -0.015656      -0.029478      -0.002714       0.033488      -0.039759      -0.014488       0.007484       0.046851      -0.064298      -0.035474      -0.024645       0.060118             11.981005       7.085100       4.124320       1.684892      14.512875       1.262419      14.345039           0.003622
           96              C       2.866949       0.356381       7.790303      -0.092535      30.708786 0.42639710E+03  0.10016466E+05                                 8.656274                            7.004652       0.077427       2.014037                    0.998815      28.899166      84.150336       0.604249       0.431509      -1.050519      -0.012570      -0.014552      -0.008573       0.021054      -0.011511      -0.002019       0.006590       0.009791       0.037165      -0.019331       0.003434       0.015897              9.474773       6.438204       2.806898       0.584703      11.419967      -0.961972      10.566149           0.001230
           97              C       0.522003       9.494485       7.776503      -0.085666      30.566054 0.42302182E+03  0.99206994E+04                                 8.623346                            6.966890       0.059902       2.007917                    0.999073      28.865586      84.072638       0.606988       0.430275      -1.050928       0.011757       0.016357      -0.011333       0.023113      -0.014155      -0.004556      -0.001614       0.016419       0.026478      -0.021230       0.007220       0.014009              9.442200       6.500930       2.923324       0.916724      11.279614       0.255955      10.546056           0.001103
           98              C       0.119264       8.904327       6.581129      -0.018885      38.741787 0.45916449E+03  0.10879766E+05                                 9.967067                            7.168264      -0.119402       1.967161                    0.998852      27.529366      77.953754       0.615976       0.419654      -1.068357       0.020101       0.027871      -0.002901       0.034486      -0.040778       0.002597      -0.002922       0.042978      -0.071213      -0.034353      -0.023779       0.058132             12.018294       7.090653       4.153896      -0.145128      14.483563      -2.141511      14.480668           0.003937
           99              C       0.325897       9.593191       5.379512      -0.051012      40.780914 0.46287445E+03  0.10991560E+05                                10.225332                            7.162565       0.002364       1.991514                    0.999361      28.134557      79.796845       0.620590       0.415628      -1.070759       0.007065       0.005166       0.024800       0.026299      -0.016217       0.012005       0.010300       0.028024      -0.024481      -0.028124       0.001169       0.026956             12.550254       6.125281       2.955365       0.235237      12.674106      -0.608250      18.851374           0.001954
          100              C       0.081677       8.920951       4.085235       0.355554      29.672521 0.33127192E+03  0.72930611E+04                                 8.678987                            6.349257      -0.172647       1.985383                    0.998521      24.083781      67.499427       0.609661       0.456344      -1.037758      -0.011370      -0.031165      -0.000221       0.033175      -0.004695      -0.017584      -0.000277       0.196692      -0.172375      -0.069774      -0.059071       0.128845             10.334811       4.664174       1.005440       1.032118      10.095599      -0.187689      16.244661           0.000213
          101              C       0.081751       9.728263       2.836960      -0.051075      40.587294 0.46195968E+03  0.10965480E+05                                10.201286                            7.159177       0.018307       1.997193                    0.999356      28.116064      79.753878       0.620196       0.416058      -1.070379      -0.000024       0.007358      -0.026641       0.027638      -0.017847      -0.015628      -0.008949       0.016370      -0.015116      -0.028604       0.003567       0.025037             12.500357       6.397257       2.845504       2.204083      12.719363      -0.314443      18.384453           0.001990
          102              C      -0.352956       9.158885       1.636986      -0.012981      38.710109 0.45549844E+03  0.10778652E+05                                 9.984849                            7.154299      -0.133511       1.964870                    0.998668      27.458481      77.875254       0.614257       0.421384      -1.066529       0.018173       0.027651       0.002951       0.033220      -0.036893      -0.018722       0.010524       0.052622      -0.058964      -0.035544      -0.025320       0.060863             12.060143       7.086782       3.971228       2.107909      14.583447       1.359612      14.510201           0.003590
          103              C      -0.221147       9.888271       0.459026      -0.085821      30.640778 0.42464319E+03  0.99656552E+04                                 8.641220                            6.983575       0.043142       2.003088                    0.998878      28.843082      83.964814       0.605985       0.430688      -1.050950       0.019800       0.012376       0.008418       0.024821      -0.011574      -0.006960       0.008402       0.011060       0.030404      -0.018367      -0.001189       0.019556              9.478980       6.407831       2.611649       0.916827      11.485010      -0.930666      10.544098           0.001182
          104              C       2.099823       0.765751       0.469869      -0.093649      30.696003 0.42221053E+03  0.98912124E+04                                 8.639041                            6.954500       0.104708       2.022448                    0.999042      28.830003      83.766578       0.608628       0.429570      -1.051966      -0.004347      -0.020288       0.007704       0.022132      -0.013692      -0.007627      -0.003446       0.022278       0.025271      -0.023187       0.005973       0.017214              9.476524       6.521408       2.947715       1.267097      11.385777       0.260907      10.522386           0.000968
          105              C       2.527943       1.341364       1.657029      -0.013187      38.546703 0.45253868E+03  0.10686334E+05                                 9.936031                            7.117812      -0.159114       1.955052                    0.998784      27.434061      77.610086       0.617824       0.419825      -1.068002      -0.014647      -0.030953       0.001947       0.034299      -0.042627      -0.003121       0.002697       0.042600      -0.072941      -0.035534      -0.024472       0.060006             11.990113       7.133922       4.182660       0.216849      14.482545      -2.336572      14.353871           0.003673
          106              C       2.375931       0.637953       2.854374      -0.055617      40.688925 0.46295025E+03  0.10988732E+05                                10.195683                            7.155333       0.021713       1.997713                    0.999405      28.126433      79.636738       0.622209       0.414722      -1.071839      -0.003247      -0.005844      -0.026638       0.027464      -0.014911       0.007241       0.012323       0.021002      -0.018947      -0.025633       0.004212       0.021421             12.481274       6.146095       2.952261       0.815329      12.739503      -0.752246      18.558223           0.001881
          107              C       2.709809       1.298764       4.145365       0.358298      29.071450 0.32420388E+03  0.70929410E+04                                 8.535613                            6.265785      -0.097465       2.012262                    0.998770      23.864857      66.488914       0.616501       0.454113      -1.039929       0.014232       0.029516       0.000694       0.032775      -0.032075      -0.020843       0.003304       0.177420      -0.164649      -0.066901      -0.057356       0.124257             10.121329       4.817756       1.510332       1.046129       9.835000      -0.310615      15.711231           0.000250
          108              C       2.637377       0.498725       5.396269      -0.058514      40.434701 0.46353179E+03  0.11007325E+05                                10.157822                            7.162143       0.047505       2.006288                    0.999397      28.144926      79.738048       0.621536       0.414990      -1.071535       0.000980      -0.011726       0.024813       0.027462      -0.016639      -0.012957      -0.009110       0.011063      -0.020690      -0.026106       0.003950       0.022155             12.397121       6.323652       2.976830       1.706375      12.668413      -0.279307      18.199298           0.002031
          109              C       3.695048       2.430247       6.703032       0.612963      23.793972 0.26694787E+03  0.56265933E+04                                 7.693287                            5.851580      -0.264573       1.962135                    0.999370      22.810341      64.723540       0.604138       0.481007      -1.013557      -0.004885       0.054774       0.002122       0.055033      -0.018382       0.027958      -0.050691       0.009481       0.256542      -0.067668      -0.042073       0.109741              8.839803       9.264832       1.500369      -0.569073      11.715639       2.298679       5.538939          -0.001205
          110              C      -0.561745       7.553612       6.656374       0.615647      23.710248 0.26507351E+03  0.55773766E+04                                 7.675304                            5.834234      -0.269552       1.962250                    0.999248      22.729576      64.442971       0.604519       0.481540      -1.013253       0.004474      -0.057963       0.001563       0.058156      -0.019399      -0.028376       0.048157       0.008076       0.249138      -0.065721      -0.040963       0.106684              8.816510       9.073510       1.371923       0.763714      11.775689      -2.352454       5.600332          -0.001494
          111              C      -0.993920       7.795702       1.538083       0.613051      23.949830 0.26896824E+03  0.56811005E+04                                 7.733503                            5.881347      -0.273810       1.959335                    0.999272      22.849100      64.947454       0.601299       0.482263      -1.012677       0.003374      -0.055210      -0.007761       0.055855      -0.023029       0.037246      -0.050961       0.016149       0.226780      -0.067429      -0.040147       0.107576              8.885215       8.878745       1.509500      -0.966887      11.742968       2.489666       6.033932          -0.001432
          112              C       3.214486       2.682727       1.547283       0.615237      23.733101 0.26440546E+03  0.55578777E+04                                 7.670970                            5.815768      -0.271324       1.960278                    0.999252      22.720199      64.311733       0.607425       0.479706      -1.014574      -0.004132       0.057429       0.001728       0.057603      -0.017192      -0.014493       0.051979      -0.001284       0.262175      -0.067477      -0.040565       0.108042              8.836825       9.274922       1.367140       0.264014      11.912616      -2.340415       5.322937          -0.001619
          113              O       3.911756       7.705308      12.410795      -0.350021      23.272712 0.35204896E+03  0.76110549E+04                                 6.387498                            5.787440       0.737367       2.340377                    0.997991      24.364329      60.682494       0.794078       0.356781      -1.141056      -0.012747       0.050750      -0.003336       0.052433       0.003575       0.020987      -0.010508       0.083534      -0.336215      -0.115053       0.015098       0.099956              6.595390       4.169919       0.705179      -0.192316       9.015034      -0.213525       6.601216           0.003260
          114              O       6.919810       2.484276      12.240919      -0.342633      23.181535 0.34561096E+03  0.74336751E+04                                 6.368627                            5.731519       0.725787       2.343480                    0.997700      24.095550      59.759689       0.798926       0.356437      -1.141914       0.003400      -0.050400       0.002093       0.050558      -0.009230       0.023394      -0.010295       0.080891      -0.310254      -0.106888       0.010701       0.096187              6.602874       4.293875       1.258099      -0.235797       8.778857      -0.114945       6.735890           0.003479
          115              O       6.893439       3.349772       9.264642      -0.590989      40.230996 0.58404420E+03  0.14351240E+05                                 9.348401                            7.483297       0.284425       2.117551                    0.997436      28.795712      76.830284       0.693252       0.359560      -1.137164      -0.008040      -0.046150       0.046558       0.066046      -0.048431       0.013476      -0.013458      -0.032905       0.061394      -0.061505       0.009401       0.052104             10.775094       8.297723      -2.463483       1.576826      15.857871      -5.257382       8.169688           0.055947
          116              O       0.940207       2.560124      10.005590      -0.527441      27.011403 0.41584410E+03  0.93607168E+04                                 7.006836                            6.220439       0.814165       2.325316                    0.998700      26.403492      66.827953       0.779803       0.348934      -1.148859      -0.007961       0.009983       0.013819       0.018814       0.021326      -0.012671       0.043547       0.097872       0.129378      -0.090282       0.031418       0.058864              7.383228      10.723298       1.590318       0.218155       6.321264      -0.409674       5.105121           0.014417
          117              O       4.114677       6.627853       9.284028      -0.592947      40.222828 0.57581052E+03  0.14102218E+05                                 9.353999                            7.430128       0.272545       2.114471                    0.997164      28.772139      76.701511       0.695591       0.359538      -1.136905       0.004093       0.049304       0.046614       0.067975      -0.045795      -0.012336       0.013365      -0.034468       0.072622      -0.061112       0.011493       0.049620             10.860651       8.190956      -2.477188      -1.571455      16.269307       5.321688       8.121691           0.056818
          118              O       2.197397       7.431009      10.076234      -0.527983      27.119369 0.42175437E+03  0.95227903E+04                                 7.019320                            6.267057       0.856231       2.340462                    0.998519      26.380850      66.769035       0.776788       0.349220      -1.149169       0.009675      -0.009498       0.013441       0.019091       0.013907       0.015924      -0.042216       0.101501       0.127415      -0.088690       0.028273       0.060416              7.351251      10.430063       1.434409      -0.311094       6.280170       0.380327       5.343520           0.016109
          119              O       1.796579       7.632577      14.476906      -0.531193      26.605803 0.41282827E+03  0.92684011E+04                                 6.908121                            6.178569       0.910059       2.357287                    0.998794      26.354732      66.440227       0.786743       0.346767      -1.151585       0.011249      -0.009571      -0.015935       0.021727       0.016255      -0.016122       0.049382       0.102406       0.108358      -0.092331       0.033159       0.059172              7.227140      10.062887       1.582182       0.750371       6.187695      -0.253126       5.430839           0.015337
          120              O       3.658079       6.920854      15.502076      -0.586663      42.025951 0.60019433E+03  0.14846964E+05                                 9.649846                            7.602883       0.242043       2.105873                    0.997075      28.809822      77.090686       0.685590       0.361157      -1.136061       0.009426       0.052628      -0.037025       0.065034      -0.047913       0.012228      -0.017615      -0.028704       0.056426      -0.059428       0.005671       0.053757             11.272950       8.328678      -2.300484       1.910618      16.506471      -5.972923       8.983700           0.055600
          121              O       0.480117       2.761692      14.735827      -0.525033      27.601773 0.42665538E+03  0.96690455E+04                                 7.130335                            6.322194       0.752874       2.304281                    0.998478      26.479562      67.318208       0.769325       0.351309      -1.146539      -0.004866       0.008186      -0.009900       0.013737       0.017372       0.012218      -0.042075       0.096334       0.146627      -0.089380       0.026210       0.063169              7.520601      11.047350       1.445809       0.380633       6.374169       0.540919       5.140283           0.015895
          122              O       6.418924       3.655242      15.247755      -0.597753      38.755891 0.56492317E+03  0.13766781E+05                                 9.098343                            7.339731       0.326432       2.129695                    0.997538      28.780939      76.480890       0.702847       0.357604      -1.138681      -0.001356      -0.045111      -0.054040       0.070407      -0.046607      -0.019603       0.010196      -0.047987       0.077990      -0.066877       0.013726       0.053151             10.437112       8.093390      -2.563970      -1.220164      15.660567       4.675971       7.557380           0.057656
          123              O       5.506076       4.995566       7.280676      -0.853774      36.589143 0.67049892E+03  0.17277505E+05                                 9.147508                            8.275522      -0.657660       1.798762                    0.997182      31.775659      90.589531       0.620582       0.383022      -1.104864       0.004341       0.002327       0.045034       0.045302      -0.023428       0.000830       0.001411      -0.060463       0.264472      -0.082334      -0.005844       0.088178              9.772086      11.145782       2.067457       0.006199      11.229565      -0.082855       6.940912           0.046829
          124              O       1.105889       5.251163      15.487618      -0.856181      36.410535 0.67016158E+03  0.17262341E+05                                 9.102383                            8.260764      -0.650036       1.801150                    0.997143      31.759306      90.452354       0.622721       0.381849      -1.105987      -0.007901       0.002351       0.048161       0.048861      -0.025645       0.003166       0.002743      -0.063774       0.256761      -0.083803      -0.001901       0.085704              9.703740      11.006753       1.929070      -0.053175      11.162441      -0.095575       6.942027           0.046736
          125              O       6.184082       2.684805      28.839795      -0.350013      23.272652 0.35204836E+03  0.76110357E+04                                 6.387434                            5.787389       0.737245       2.340321                    0.997991      24.364721      60.683367       0.794091       0.356775      -1.141061       0.012752      -0.050773      -0.003143       0.052444       0.003581      -0.020995       0.010551       0.083541      -0.336162      -0.115045       0.015093       0.099952              6.595305       4.169893       0.705159       0.192349       9.014942       0.213423       6.601081           0.003144
          126              O       3.176028       7.905837      28.669919      -0.342652      23.182902 0.34563664E+03  0.74343950E+04                                 6.369025                            5.731855       0.725563       2.343411                    0.997699      24.095759      59.761653       0.798874       0.356453      -1.141897      -0.003412       0.050394       0.002230       0.050558      -0.009223      -0.023373       0.010269       0.080895      -0.310215      -0.106867       0.010691       0.096175              6.603293       4.294107       1.258202       0.235828       8.779398       0.115093       6.736375           0.003392
          127              O       3.202399       7.040341      25.693642      -0.591025      40.234570 0.58409651E+03  0.14352871E+05                                 9.348957                            7.483621       0.284278       2.117483                    0.997436      28.796922      76.834857       0.693237       0.359559      -1.137163       0.008021       0.046123       0.046646       0.066088      -0.048437      -0.013454       0.013474      -0.032920       0.061434      -0.061518       0.009409       0.052109             10.775875       8.298029      -2.463576      -1.576878      15.859338       5.257956       8.170259           0.055840
          128              O       1.252631       7.829989      26.434590      -0.527456      27.010031 0.41581822E+03  0.93599718E+04                                 7.006523                            6.220190       0.814515       2.325436                    0.998701      26.403081      66.825944       0.779830       0.348927      -1.148866       0.007990      -0.009955       0.013966       0.018921       0.021306       0.012618      -0.043523       0.097808       0.129460      -0.090236       0.031377       0.058858              7.382874      10.722757       1.590139      -0.218223       6.320918       0.409647       5.104947           0.014322
          129              O       5.981161       3.762260      25.713028      -0.592679      40.220353 0.57577100E+03  0.14101031E+05                                 9.353749                            7.429992       0.272366       2.114440                    0.997162      28.770839      76.697839       0.695580       0.359549      -1.136894      -0.004173      -0.049398       0.046687       0.068097      -0.045715       0.012366      -0.013278      -0.034387       0.072558      -0.061017       0.011507       0.049510             10.860329       8.190699      -2.477084       1.571384      16.268830      -5.321478       8.121457           0.056919
          130              O      -0.004559       2.959104      26.505234      -0.527650      27.108982 0.42154981E+03  0.95169536E+04                                 7.017333                            6.265369       0.856679       2.340698                    0.998520      26.376121      66.751331       0.776929       0.349201      -1.149192      -0.009641       0.009419       0.013583       0.019135       0.013864      -0.015880       0.042219       0.101469       0.127376      -0.088657       0.028270       0.060387              7.349114      10.427040       1.433909       0.311113       6.278204      -0.380095       5.342097           0.016127
          131              O       0.396259       2.757536      30.905906      -0.531460      26.616528 0.41303873E+03  0.92743717E+04                                 6.910122                            6.180271       0.909386       2.356961                    0.998794      26.360078      66.459662       0.786605       0.346781      -1.151565      -0.011280       0.009655      -0.015746       0.021642       0.016293       0.016191      -0.049412       0.102442       0.108212      -0.092372       0.033180       0.059192              7.229276      10.065927       1.582876      -0.750455       6.189615       0.253247       5.432285           0.015177
          132              O       6.437759       3.469259      31.931076      -0.586894      42.012123 0.59997909E+03  0.14840008E+05                                 9.646825                            7.600780       0.243957       2.106476                    0.997086      28.807777      77.075868       0.685799       0.361087      -1.136139      -0.009354      -0.052568      -0.036950       0.064932      -0.047987      -0.012293       0.017597      -0.028862       0.056378      -0.059512       0.005664       0.053847             11.269075       8.326243      -2.299976      -1.910172      16.500084       5.970433       8.980897           0.055286
          133              O       1.712721       7.628421      31.164827      -0.525146      27.605780 0.42673338E+03  0.96712944E+04                                 7.131155                            6.322883       0.691194       2.283954                    0.998134      26.481248      67.325063       0.769260       0.351322      -1.146524       0.004882      -0.008251      -0.009788       0.013701       0.017397      -0.012286       0.042109       0.096355       0.146581      -0.089418       0.026224       0.063193              7.521482      11.048654       1.446179      -0.380828       6.374950      -0.540984       5.140841           0.015830
          134              O       3.676914       6.734871      31.676755      -0.597966      38.745099 0.56475682E+03  0.13761450E+05                                 9.095814                            7.337972       0.328691       2.130368                    0.997554      28.780080      76.470270       0.703042       0.357538      -1.138755       0.001366       0.045103      -0.053933       0.070320      -0.046626       0.019743      -0.010165      -0.048074       0.077707      -0.066905       0.013681       0.053224             10.433881       8.091340      -2.563451       1.219912      15.655102      -4.674042       7.555200           0.057450
          135              O       4.589762       5.394547      23.709676      -0.853768      36.596479 0.67067255E+03  0.17283331E+05                                 9.149311                            8.277065      -0.657889       1.798663                    0.997182      31.778722      90.605809       0.620463       0.383066      -1.104818      -0.004458      -0.002300       0.045080       0.045358      -0.023391      -0.000779      -0.001416      -0.060509       0.264592      -0.082349      -0.005869       0.088218              9.774122      11.148566       2.068070      -0.006311      11.231691       0.082906       6.942110           0.046716
          136              O       1.086949       5.138950      31.916618      -0.856328      36.403472 0.66998369E+03  0.17256151E+05                                 9.099782                            8.258472      -0.649424       1.801281                    0.997147      31.758415      90.437683       0.622960       0.381739      -1.106097       0.007845      -0.002338       0.048225       0.048915      -0.025540      -0.003151      -0.002748      -0.063981       0.256769      -0.083819      -0.001887       0.085706              9.700818      11.001927       1.928648       0.053104      11.160318       0.095534       6.940209           0.046585
          137              O       2.232582       2.684805      20.447205      -0.350048      23.274435 0.35208173E+03  0.76119455E+04                                 6.387819                            5.787715       0.737379       2.340361                    0.997991      24.365239      60.685615       0.794057       0.356781      -1.141055       0.012742      -0.050764       0.003260       0.052440       0.003574       0.020996      -0.010533       0.083543      -0.336243      -0.115068       0.015102       0.099966              6.595734       4.170102       0.705227      -0.192346       9.015522      -0.213527       6.601577           0.003189
          138              O      -0.775472       7.905837      20.617081      -0.342663      23.182561 0.34562961E+03  0.74341855E+04                                 6.368872                            5.731722       0.725745       2.343464                    0.997700      24.095789      59.760960       0.798901       0.356443      -1.141907      -0.003408       0.050397      -0.002141       0.050557      -0.009230       0.023386      -0.010285       0.080893      -0.310255      -0.106885       0.010699       0.096186              6.603146       4.294016       1.258167      -0.235817       8.779217      -0.114983       6.736204           0.003398
          139              O      -0.749101       7.040341      23.593358      -0.590982      40.236812 0.58413567E+03  0.14354147E+05                                 9.349560                            7.484087       0.283790       2.117341                    0.997434      28.796949      76.837038       0.693182       0.359580      -1.137141       0.008035       0.046148      -0.046594       0.066070      -0.048435       0.013446      -0.013498      -0.032844       0.061416      -0.061499       0.009387       0.052112             10.776578       8.298644      -2.463700       1.576978      15.860358      -5.258313       8.170733           0.055898
          140              O       5.204131       7.829989      22.852410      -0.527454      27.011911 0.41585436E+03  0.93610120E+04                                 7.006960                            6.220548       0.814260       2.325351                    0.998700      26.403484      66.828311       0.779789       0.348937      -1.148855       0.007968      -0.009951      -0.013874       0.018842       0.021308      -0.012649       0.043535       0.097832       0.129445      -0.090256       0.031385       0.058871              7.383363      10.723474       1.590298       0.218182       6.321403      -0.409703       5.105213           0.014337
          141              O       2.029661       3.762260      23.573972      -0.592844      40.226009 0.57586670E+03  0.14103948E+05                                 9.354488                            7.430503       0.272643       2.114484                    0.997164      28.773338      76.705840       0.695571       0.359539      -1.136903      -0.004098      -0.049364      -0.046610       0.068016      -0.045761      -0.012347       0.013312      -0.034480       0.072739      -0.061105       0.011540       0.049565             10.861252       8.191399      -2.477290      -1.571523      16.270281       5.322018       8.122078           0.056742
          142              O       3.946941       2.959104      22.781766      -0.527810      27.115671 0.42168106E+03  0.95206877E+04                                 7.018558                            6.266405       0.856426       2.340557                    0.998519      26.379288      66.762739       0.776851       0.349208      -1.149183      -0.009660       0.009448      -0.013476       0.019084       0.013891       0.015918      -0.042230       0.101509       0.127418      -0.088696       0.028274       0.060422              7.350442      10.428928       1.434236      -0.311081       6.279439       0.380241       5.342959           0.016050
          143              O       4.347759       2.757536      18.381094      -0.531265      26.608793 0.41288667E+03  0.92700599E+04                                 6.908711                            6.179065       0.909868       2.357202                    0.998794      26.355968      66.445052       0.786699       0.346773      -1.151577      -0.011244       0.009579       0.015871       0.021681       0.016261      -0.016148       0.049391       0.102427       0.108319      -0.092347       0.033163       0.059184              7.227783      10.063805       1.582372       0.750389       6.188288      -0.253190       5.431257           0.015280
          144              O       2.486259       3.469259      17.355924      -0.586705      42.027908 0.60022692E+03  0.14847987E+05                                 9.650176                            7.603116       0.242019       2.105858                    0.997075      28.810399      77.093037       0.685575       0.361160      -1.136057      -0.009409      -0.052618       0.037004       0.065012      -0.047925       0.012222      -0.017630      -0.028703       0.056456      -0.059444       0.005673       0.053771             11.273358       8.329004      -2.300570       1.910700      16.507070      -5.973170       8.983999           0.055545
          145              O       5.664221       7.628421      18.122173      -0.525082      27.603445 0.42668751E+03  0.96699688E+04                                 7.130682                            6.322480       0.752769       2.304239                    0.998477      26.480113      67.320581       0.769298       0.351315      -1.146533       0.004868      -0.008198       0.009859       0.013715       0.017376       0.012238      -0.042080       0.096343       0.146640      -0.089391       0.026210       0.063182              7.520987      11.047913       1.445902       0.380689       6.374544       0.540975       5.140505           0.015848
          146              O      -0.274586       6.734871      17.610245      -0.597820      38.759250 0.56498092E+03  0.13768567E+05                                 9.098934                            7.340163       0.326344       2.129651                    0.997538      28.781984      76.485190       0.702817       0.357609      -1.138674       0.001341       0.045103       0.054018       0.070385      -0.046617      -0.019606       0.010209      -0.047994       0.078002      -0.066888       0.013719       0.053170             10.437831       8.093933      -2.564134      -1.220247      15.661703       4.676367       7.557859           0.057583
          147              O       0.638262       5.394547      25.577324      -0.853762      36.594281 0.67062402E+03  0.17281684E+05                                 9.148833                            8.276696      -0.657816       1.798701                    0.997182      31.777473      90.599779       0.620487       0.383059      -1.104828      -0.004419      -0.002294      -0.045025       0.045300      -0.023431       0.000782       0.001381      -0.060406       0.264615      -0.082337      -0.005888       0.088225              9.773565      11.148011       2.067757       0.006283      11.230856      -0.082868       6.941827           0.046722
          148              O       5.038449       5.138950      17.370382      -0.856178      36.410992 0.67017012E+03  0.17262651E+05                                 9.102475                            8.260811      -0.650067       1.801138                    0.997143      31.759658      90.454185       0.622719       0.381849      -1.105985       0.007902      -0.002350      -0.048174       0.048874      -0.025628       0.003169       0.002742      -0.063816       0.256708      -0.083801      -0.001885       0.085686              9.703863      11.006786       1.929212      -0.053176      11.162749      -0.095578       6.942055           0.046698
          149              O      -0.039744       7.705308       4.018205      -0.349967      23.271464 0.35202599E+03  0.76104205E+04                                 6.387151                            5.787149       0.737271       2.340334                    0.997991      24.364415      60.681799       0.794120       0.356768      -1.141068      -0.012739       0.050775       0.003191       0.052446       0.003578      -0.020981       0.010537       0.083524      -0.336122      -0.115027       0.015093       0.099934              6.594999       4.169736       0.705118       0.192336       9.014518       0.213447       6.600743           0.003244
          150              O       2.968310       2.484276       4.188081      -0.342631      23.181386 0.34560844E+03  0.74336317E+04                                 6.368735                            5.731612       0.725555       2.343425                    0.997698      24.095008      59.759028       0.798894       0.356452      -1.141899       0.003424      -0.050386      -0.002158       0.050548      -0.009218      -0.023377       0.010289       0.080904      -0.310227      -0.106875       0.010693       0.096182              6.602980       4.293940       1.258126       0.235825       8.778969       0.115080       6.736031           0.003457
          151              O       2.941939       3.349772       7.164358      -0.591123      40.231622 0.58404279E+03  0.14351216E+05                                 9.348514                            7.483272       0.284156       2.117464                    0.997436      28.795754      76.830745       0.693254       0.359559      -1.137164      -0.008016      -0.046064      -0.046650       0.066048      -0.048470      -0.013445       0.013527      -0.032911       0.061323      -0.061526       0.009358       0.052168             10.775340       8.297632      -2.463490      -1.576820      15.858487       5.257659       8.169900           0.055911
          152              O       4.891707       2.560124       6.423410      -0.527628      27.014312 0.41590150E+03  0.93623543E+04                                 7.007410                            6.220939       0.814281       2.325327                    0.998701      26.404812      66.833052       0.779756       0.348942      -1.148849      -0.008004       0.010003      -0.013934       0.018928       0.021320       0.012624      -0.043514       0.097802       0.129443      -0.090232       0.031383       0.058850              7.383826      10.724153       1.590370      -0.218227       6.321767       0.409746       5.105559           0.014392
          153              O       0.163177       6.627853       7.144972      -0.592689      40.214819 0.57568619E+03  0.14098343E+05                                 9.352633                            7.429242       0.272966       2.114635                    0.997164      28.769769      76.691693       0.695648       0.359529      -1.136917       0.004175       0.049398      -0.046649       0.068072      -0.045714       0.012398      -0.013240      -0.034452       0.072521      -0.061025       0.011520       0.049505             10.858886       8.189825      -2.476866       1.571232      16.266372      -5.320574       8.120460           0.056976
          154              O       6.148897       7.431009       6.352766      -0.527645      27.108497 0.42153977E+03  0.95166609E+04                                 7.017197                            6.265249       0.856593       2.340663                    0.998520      26.376210      66.751114       0.776946       0.349196      -1.149197       0.009633      -0.009452      -0.013522       0.019104       0.013884      -0.015904       0.042232       0.101514       0.127312      -0.088684       0.028294       0.060390              7.348968      10.426851       1.433937       0.311079       6.278068      -0.380066       5.341985           0.016192
          155              O       5.748079       7.632577       1.952094      -0.531386      26.614110 0.41299142E+03  0.92730268E+04                                 6.909630                            6.179856       0.909540       2.357028                    0.998794      26.359169      66.455958       0.786645       0.346774      -1.151573       0.011283      -0.009645       0.015792       0.021673       0.016289       0.016168      -0.049403       0.102425       0.108224      -0.092356       0.033180       0.059176              7.228741      10.065175       1.582725      -0.750444       6.189118       0.253193       5.431932           0.015239
          156              O      -0.293421       6.920854       0.926924      -0.586860      42.010696 0.59995507E+03  0.14839255E+05                                 9.646580                            7.600604       0.243982       2.106489                    0.997086      28.807377      77.074201       0.685810       0.361084      -1.136141       0.009369       0.052579       0.036966       0.064952      -0.047977      -0.012298       0.017584      -0.028862       0.056350      -0.059497       0.005662       0.053835             11.268775       8.325993      -2.299913      -1.910111      16.499655       5.970256       8.980676           0.055337
          157              O       4.431617       2.761692       1.693173      -0.525100      27.603796 0.42669520E+03  0.96701983E+04                                 7.130753                            6.322552       0.752611       2.304172                    0.998478      26.480514      67.322058       0.769290       0.351316      -1.146530      -0.004880       0.008240       0.009841       0.013731       0.017392      -0.012263       0.042103       0.096342       0.146581      -0.089405       0.026221       0.063184              7.521036      11.047996       1.446067      -0.380762       6.374528      -0.540920       5.140585           0.015876
          158              O       2.467424       3.655242       1.181245      -0.597904      38.742054 0.56470445E+03  0.13759833E+05                                 9.095284                            7.337585       0.328757       2.130403                    0.997554      28.779118      76.466364       0.703069       0.357533      -1.138761      -0.001380      -0.045113       0.053958       0.070346      -0.046612       0.019743      -0.010152      -0.048065       0.077695      -0.066890       0.013687       0.053203             10.433237       8.090844      -2.563299       1.219835      15.654094      -4.673687       7.554773           0.057529
          159              O       1.554576       4.995566       9.148324      -0.853772      36.591018 0.67054035E+03  0.17278915E+05                                 9.147908                            8.275828      -0.657751       1.798721                    0.997182      31.776764      90.594872       0.620562       0.383027      -1.104856       0.004537       0.002272      -0.045088       0.045373      -0.023383      -0.000730      -0.001379      -0.060566       0.264449      -0.082343      -0.005827       0.088169              9.772555      11.146223       2.067724      -0.006384      11.230286       0.082945       6.941157           0.046823
          160              O       5.057389       5.251163       0.941382      -0.856331      36.403042 0.66997571E+03  0.17255862E+05                                 9.099696                            8.258429      -0.649393       1.801293                    0.997147      31.758081      90.435958       0.622962       0.381739      -1.106098      -0.007845       0.002337      -0.048212       0.048902      -0.025555      -0.003150      -0.002749      -0.063941       0.256821      -0.083822      -0.001902       0.085724              9.700703      11.001902       1.928523       0.053105      11.160028       0.095534       6.940180           0.046625

******************************************************
Auxiliary information for the entire system
The total spin magnetic moment of the unit cell is   23.997874
The total net atomic charge of the unit cell is   -0.000001
Accuracy of reproducing the electrostatic potential in the unit cell:
  The inner radius (bohr) =    5.0000
  The outer radius (bohr) =   12.0000
  Valid grid points have density less than (e/(bohr^3)) =    0.0001
  The number of valid grid points were=        72532
  The rms potential error without charges in kcal/mol is=      3.91114
  The rms potential error with partial charges in kcal/mol is=      0.46166
  The RRMSE value at monopole order=      0.11804
  The rms potential error with partial charges and cloud penetration in kcal/mol is=      0.45301
  The RRMSE value at monopole order with cloud penetration is=      0.11583
  The rms potential error with partial charges and atomic dipoles in kcal/mol is=      0.40980
  The RRMSE value at dipole order=      0.10478
  The rms potential error with partial charges, atomic dipoles and cloud penetration in kcal/mol is=      0.40374
  The RRMSE value at dipole order with cloud penetration=      0.10323

******************************************************
The electron densities and ab initio electrostatic potential were computed in VASP using the PBE functional and
projector augmented wave method. See the main text of the journal article for a description of computational details.
The atomic charges, dipoles, and quadrupoles were computed with the DDEC6 method as described in
(a) T. A. Manz and N. Gabaldon Limas, RSC Adv. 6 (2016) 47771-47801 DOI: 10.1039/c6ra04656h
(b) N. Gabaldon Limas and T. A. Manz, RSC Adv. 8 (2018) 2678-2707 DOI: 10.1039/c7ra11829e.
For each atom in the material, the electron cloud parameters were fit to the spherically averaged atom-in-material
electron density using radial positions for which this density was between 10^-4 and 10^-2 electrons per cubic bohr.
The polarizabilities, dispersion coefficients, and quantum Drude oscillator (QDO) parameters were fit using the MCLF method.
The magnetic structure of the system was optimized in VASP from the default ferromagnetic initial guess using spin polarization.
The atomic spin moments (ASMs) were computed on this optimized magnetic structure using the DDEC6 partition as inputs
to the method of T. A. Manz and D. S. Sholl, J. Chem. Theory Comput. 7 (2011) 4146-4164 DOI: 10.1021/ct200539n.
The RMSE and RRMSE were computed using a uniform grid with Ewald summation.
