# Supplementary material for: A collection of forcefield precursors for metal–organic frameworks
Source: RSC Adv. 2019 Nov 13;9(63):36492–507. doi: 10.1039/c9ra07327b (PMC9075174; doi:10.1039/c9ra07327b)
Supplement: RA-009-C9RA07327B-s3765 [file RA-009-C9RA07327B-s3765.xyz]

  176
jmolscript: load "" {1 1 1} spacegroup "x,y,z" unitcell [{     17.145400     0.000000     0.000000 }, {     -5.831160    16.123347     0.000000 }, {     -5.831160    -7.939616    14.032990 }]
Mn     9.640092    -7.194573    12.900247     0.697284
Mn     6.764012     7.714688     1.815308     0.696589
Mn     7.128657    10.517169     7.608407     0.696474
Mn     9.275448     2.034426     0.090653     0.697409
Mn    -4.157012    15.378304     1.132743     0.697208
Mn    -1.280932     0.469043    12.217682     0.696723
Mn    -1.645577    -2.333438     6.424583     0.696491
Mn    -3.792368     6.149305    13.942337     0.697177
H     -0.630504     5.408959    12.927190     0.088321
H      8.327134    -2.289383    13.732684     0.134593
H     -6.723289    -1.333953    13.839335     0.113074
H     -4.833641    -2.669601    13.766363     0.123021
H     -5.096865    -4.924864    13.440798     0.091823
H      9.841757    12.190035     3.426856     0.088221
H      4.161231     5.557266     5.694587     0.134518
H      2.947924     3.983146     4.527043     0.112999
H      3.040871     3.927560     2.214406     0.122941
H      4.467994     5.366087     1.139479     0.091824
H     -8.216603     7.895342    12.297109     0.088272
H      2.069327    11.455186     7.640963     0.134550
H      1.883354    12.678155     5.695991     0.113014
H      3.782053    13.266005     4.508800     0.122955
H      5.813357    12.483053     5.231499     0.091805
H      0.282455    -2.327830    11.073432     0.088281
H     10.419037     3.844179     4.769813     0.134544
H     11.486682     2.002520     5.653892     0.113025
H     11.570577     0.023436     4.455474     0.123015
H     10.703172    -0.010348     2.332283     0.091809
H      6.113584     2.774772     1.105800     0.088312
H     -2.844054    10.473114     0.300306     0.134570
H     12.206369     9.517684     0.193655     0.113058
H     10.316721    10.853332     0.266627     0.123005
H     10.579945    13.108595     0.592192     0.091810
H     -4.358677    -4.006304    10.606134     0.088221
H      1.321849     2.626465     8.338403     0.134516
H      2.535156     4.200585     9.505947     0.113014
H      2.442209     4.256171    11.818584     0.122948
H      1.015086     2.817644    12.893511     0.091830
H     13.699683     0.288389     1.735881     0.088266
H      3.413753    -3.271455     6.392027     0.134547
H      3.599726    -4.494424     8.336999     0.113029
H      1.701027    -5.082274     9.524190     0.122955
H     -0.330277    -4.299322     8.801491     0.091807
H      5.200625    10.511561     2.959558     0.088279
H     -4.935957     4.339552     9.263177     0.134523
H     -6.003602     6.181211     8.379098     0.112998
H     -6.087497     8.160295     9.577516     0.122998
H     -5.220092     8.194079    11.700707     0.091793
C     -0.672087     6.326059    13.075940     0.141868
C     -0.146310     8.331389    13.250791     0.220070
C      6.352912    -6.503925    13.336392     0.237001
C      7.709478    -4.908572    13.478687     0.215474
C      8.992651    -4.200169    13.527802     0.188617
C      9.091713    -2.818692    13.679359    -0.160779
C     -6.809278    -2.255377    13.749524    -0.026515
C     -5.681564    -3.039509    13.687778    -0.139734
C     -5.854795    -4.388189    13.506753     0.080273
C      9.295559    11.685395     3.985369     0.141767
C      8.027124    10.201204     4.704139     0.220006
C      7.128616     9.074882     4.895830     0.236950
C      5.816832     7.448104     4.699648     0.215549
C      5.028142     6.392710     4.055534     0.188578
C      4.213013     5.513715     4.765603    -0.160860
C      3.488744     4.585405     4.069567    -0.026638
C      3.552919     4.533160     2.697141    -0.139840
C      4.400233     5.408820     2.067059     0.080092
C     -9.093177     8.159143    12.132923     0.141842
C      6.345249     8.890644    11.195098     0.220144
C      5.361205     9.490225    10.309196     0.236912
C      4.322321    10.509447     8.796720     0.215508
C      4.092554    11.265041     7.560975     0.188582
C      2.827118    11.674186     7.145599    -0.160842
C      2.720607    12.405851     5.994893    -0.026610
C      3.841532    12.743005     5.273598    -0.139792
C      5.050901    12.279358     5.725460     0.080237
C      0.571248    -2.179171    11.944881     0.141760
C      1.535566    -2.389532    13.776327     0.220018
C      8.120322     5.112214     0.906531     0.236974
C      9.203990     4.061566     2.365120     0.215403
C      9.928239     2.958982     3.005866     0.188635
C     10.477608     3.052318     4.282869    -0.160826
C     11.104259     1.955658     4.807702    -0.026545
C     11.175223     0.782127     4.094826    -0.139783
C     10.639936     0.772755     2.831857     0.080206
C      6.155167     1.857672     0.957050     0.141861
C      5.629390    -0.147658     0.782199     0.220077
C     -0.869832    14.687656     0.696598     0.236977
C     -2.226398    13.092303     0.554303     0.215459
C     -3.509571    12.383900     0.505188     0.188615
C     -3.608633    11.002423     0.353631    -0.160798
C     12.292358    10.439108     0.283466    -0.026541
C     11.164644    11.223240     0.345212    -0.139747
C     11.337875    12.571920     0.526237     0.080257
C     -3.812479    -3.501664    10.047621     0.141770
C     -2.544044    -2.017473     9.328851     0.220006
C     -1.645536    -0.891151     9.137160     0.236954
C     -0.333752     0.735627     9.333342     0.215550
C      0.454938     1.791021     9.977456     0.188581
C      1.270067     2.670016     9.267387    -0.160857
C      1.994336     3.598326     9.963423    -0.026637
C      1.930161     3.650571    11.335849    -0.139834
C      1.082847     2.774911    11.965931     0.080106
C     14.576257     0.024588     1.900067     0.141836
C     -0.862169    -0.706913     2.837892     0.220154
C      0.121875    -1.306494     3.723794     0.236903
C      1.160759    -2.325716     5.236270     0.215499
C      1.390526    -3.081310     6.472015     0.188587
C      2.655962    -3.490455     6.887391    -0.160832
C      2.762473    -4.222120     8.038097    -0.026619
C      1.641548    -4.559274     8.759392    -0.139796
C      0.432179    -4.095627     8.307530     0.080238
C      4.911832    10.362902     2.088109     0.141751
C      3.947514    10.573263     0.256663     0.220020
C     -2.637242     3.071517    13.126459     0.236955
C     -3.720910     4.122165    11.667870     0.215399
C     -4.445159     5.224749    11.027124     0.188624
C     -4.994528     5.131413     9.750121    -0.160861
C     -5.621179     6.228073     9.225288    -0.026575
C     -5.692143     7.401604     9.938164    -0.139793
C     -5.156856     7.410976    11.201133     0.080183
N      0.392672     7.138401    12.942486    -0.406963
N     -1.441206     8.263102    13.556149    -0.268171
N     -1.787254     6.947622    13.438412    -0.202336
N      7.668220    -6.246872    13.212060    -0.376796
N      6.523857    -4.375448    13.729597    -0.253008
N      5.635283    -5.424280    13.626735    -0.243213
N     10.081683    -4.974962    13.418205    -0.252889
N      8.676533    10.560270     3.582482    -0.407126
N      8.223897    11.040071     5.720127    -0.268041
N      9.058829    12.012489     5.249601    -0.202359
N      6.687049     8.204704     3.968810    -0.376841
N      5.736159     7.803569     5.972441    -0.253228
N      6.605140     8.866149     6.098878    -0.243158
N      5.139396     6.325234     2.720856    -0.252820
N     -9.494969     8.672102    10.955275    -0.406898
N      5.969069     8.545343    12.425511    -0.268169
N    -10.056959     8.062313    13.040156    -0.202433
N      5.566812    10.034148     9.095342    -0.376687
N      3.417745    10.268081     9.732861    -0.253129
N      4.101851     9.591424    10.719941    -0.243294
N      5.191542    11.544197     6.845012    -0.252786
N      1.418774    -3.004912    12.586189    -0.407125
N      0.813622    -1.273650    13.867260    -0.268031
N      0.183134    -1.133682    12.664352    -0.202298
N      8.788456     3.955165     1.069033    -0.376907
N      8.842271     5.191522     2.952681    -0.253076
N      8.138572     5.881927     1.989176    -0.243073
N     10.029538     1.837556     2.277554    -0.252941
N      5.090408     1.045330     1.090504    -0.406967
N      6.924286    -0.079371     0.476841    -0.268125
N      7.270334     1.236109     0.594578    -0.202417
N     -2.185140    14.430603     0.820930    -0.376799
N     -1.040777    12.559179     0.303393    -0.253035
N     -0.152203    13.608011     0.406255    -0.243168
N     -4.598603    13.158693     0.614785    -0.252893
N     -3.193453    -2.376539    10.450508    -0.407133
N     -2.740817    -2.856340     8.312863    -0.268038
N     -3.575749    -3.828758     8.783389    -0.202345
N     -1.203969    -0.020973    10.064180    -0.376852
N     -0.253079     0.380162     8.060549    -0.253213
N     -1.122060    -0.682418     7.934112    -0.243156
N      0.343684     1.858497    11.312134    -0.252827
N     14.978049    -0.488371     3.077715    -0.406905
N     -0.485989    -0.361612     1.607479    -0.268149
N     15.540039     0.121418     0.992834    -0.202453
N     -0.083732    -1.850417     4.937648    -0.376696
N      2.065335    -2.084350     4.300129    -0.253122
N      1.381229    -1.407693     3.313049    -0.243272
N      0.291538    -3.360466     7.187978    -0.252787
N      4.064306    11.188643     1.446801    -0.407117
N      4.669458     9.457381     0.165730    -0.268067
N      5.299946     9.317413     1.368638    -0.202284
N     -3.305376     4.228566    12.963957    -0.376860
N     -3.359191     2.992209    11.080309    -0.253099
N     -2.655492     2.301804    12.043814    -0.243112
N     -4.546458     6.346175    11.755436    -0.252926

The following XYZ coordinates are in angstroms. Other properties are in atomic units.
The sperically averaged electron density of each atom fit to a function of the form exp(a - br)
eigen_1, eigen_2 and eigen_3 are the three eigenvalues of traceless quadrupole moment tensor
  atom number  atomic symbol              X              Y              Z     net charge C6 coefficient C8 coefficient C10 coefficient fluctuating dipole atomic polarizability isotropic forcefield polarizability              a              b squared Pearson coefficient          <r^3>          <r^4>         wp_QDO          m_QDO          q_QDO       dipole_x       dipole_y       dipole_z         dipole            Qxy            Qxz            Qyz     Q(x^2-y^2)  Q(3z^2 - R^2)        eigen_1        eigen_2        eigen_3 static polarizability      alpha(xx)      alpha(xy)      alpha(xz)      alpha(yy)      alpha(yz)      alpha(zz) atomic spin moment
            1             Mn       9.640092      -7.194573      12.900247       0.697284     233.230213 0.52935641E+04  0.21734190E+06                                28.825600                           22.528737       0.537503       1.875557                    0.999097      64.098132     195.452120       0.414910       0.359548      -1.180867      -0.057740      -0.109815      -0.049494       0.133577       0.075774       0.065456       0.084627      -0.129852      -0.321246      -0.148721      -0.041461       0.190182             37.180269      39.744548      -1.985874     -11.716537      26.057977      -9.851792      45.738282           4.762717
            2             Mn       6.764012       7.714688       1.815308       0.696589     233.323103 0.52961402E+04  0.21747658E+06                                28.834233                           22.535175       0.536889       1.875307                    0.999100      64.109056     195.505637       0.414820       0.359578      -1.180828       0.111260       0.072085      -0.015010       0.133418       0.155874      -0.015851      -0.029498       0.114768      -0.117412      -0.148674      -0.040910       0.189584             37.191940      26.211624     -13.127818       0.070276      48.372958       6.715665      36.991238           4.761786
            3             Mn       7.128657      10.517169       7.608407       0.696474     233.349143 0.52968334E+04  0.21751313E+06                                28.836809                           22.537028       0.536851       1.875279                    0.999100      64.111740     195.520308       0.414790       0.359591      -1.180813       0.083481      -0.088101       0.055329       0.133387      -0.098497       0.058635      -0.114370       0.046379      -0.190235      -0.148151      -0.041302       0.189453             37.195669      28.922335       7.506347      -2.538159      31.290569      11.198419      51.374102           4.761706
            4             Mn       9.275448       2.034426       0.090653       0.697409     233.212093 0.52930480E+04  0.21731519E+06                                28.824229                           22.527682       0.537553       1.875593                    0.999097      64.095188     195.440015       0.414919       0.359549      -1.180867      -0.029993       0.050562      -0.119932       0.133566      -0.021159       0.083631      -0.073714      -0.112312       0.408859      -0.148832      -0.041111       0.189943             37.178374      54.185948      -3.995732      -5.709980      34.964116       5.908349      22.385058           4.762279
            5             Mn      -4.157012      15.378304       1.132743       0.697208     233.240728 0.52938757E+04  0.21735817E+06                                28.826561                           22.529502       0.537448       1.875531                    0.999098      64.099494     195.458661       0.414900       0.359551      -1.180862       0.057742       0.109796       0.049493       0.133562       0.075766       0.065454       0.084615      -0.129811      -0.321186      -0.148700      -0.041452       0.190152             37.181456      39.745961      -1.985916     -11.716940      26.058874      -9.852034      45.739534           4.762778
            6             Mn      -1.280932       0.469043      12.217682       0.696723     233.305050 0.52956068E+04  0.21744869E+06                                28.832561                           22.533846       0.536994       1.875353                    0.999100      64.106781     195.494510       0.414838       0.359572      -1.180836      -0.111282      -0.072099       0.015026       0.133446       0.155918      -0.015865      -0.029520       0.114782      -0.117468      -0.148711      -0.040932       0.189643             37.189854      26.210247     -13.127275       0.070259      48.370254       6.715215      36.989060           4.761835
            7             Mn      -1.645577      -2.333438       6.424583       0.696491     233.349778 0.52968447E+04  0.21751364E+06                                28.836803                           22.537004       0.536862       1.875281                    0.999100      64.111950     195.520793       0.414792       0.359589      -1.180815      -0.083474       0.088092      -0.055326       0.133376      -0.098494       0.058629      -0.114368       0.046370      -0.190226      -0.148147      -0.041299       0.189446             37.195690      28.922276       7.506352      -2.538190      31.290580      11.198455      51.374216           4.761721
            8             Mn      -3.792368       6.149305      13.942337       0.697177     233.242907 0.52939606E+04  0.21736284E+06                                28.827057                           22.529935       0.537389       1.875518                    0.999098      64.099111     195.458931       0.414888       0.359559      -1.180854       0.029976      -0.050572       0.119910       0.133546      -0.021150       0.083609      -0.073705      -0.112302       0.408689      -0.148794      -0.041090       0.189884             37.181905      54.190904      -3.996188      -5.710338      34.967573       5.908937      22.387238           4.761742
            9              H      -0.630504       5.408959      12.927190       0.088321       1.206022 0.81034240E+01  0.80413880E+02                                 1.922015                            1.698460      -1.113108       2.344526                    0.995601       3.738954      10.786554       0.462349       1.334976      -0.696201       0.005289      -0.048659      -0.009591       0.049877      -0.001474      -0.001048       0.004930      -0.013127      -0.046258      -0.016253       0.000996       0.015257              2.077746       1.563060      -0.009957      -0.028296       3.187646       0.314329       1.482534           0.000044
           10              H       8.327134      -2.289383      13.732684       0.134593       1.209829 0.88450702E+01  0.87959706E+02                                 1.801933                            1.687044      -1.029862       2.406873                    0.997778       3.296059       8.923488       0.510436       1.206654      -0.728275      -0.028678       0.024396       0.001802       0.037695      -0.008216       0.000868       0.003323      -0.016378      -0.040301      -0.014130      -0.004422       0.018552              1.833662       2.193203      -0.413295      -0.076647       1.934719       0.062921       1.373064           0.000278
           11              H      -6.723289      -1.333953      13.839335       0.113074       1.049516 0.70875575E+01  0.65673558E+02                                 1.544095                            1.434377      -0.709093       2.544870                    0.999810       2.986309       7.424196       0.607227       1.088582      -0.758775       0.004440       0.039396       0.002364       0.039716       0.000249       0.000455       0.002635      -0.004145      -0.057931      -0.019539       0.007571       0.011968              1.599071       1.331622       0.120027       0.001946       2.254938       0.112616       1.210652           0.000031
           12              H      -4.833641      -2.669601      13.766363       0.123021       1.125082 0.78245827E+01  0.75860744E+02                                 1.749409                            1.608043      -0.810693       2.500089                    0.999641       3.294845       8.960252       0.509783       1.239268      -0.719642       0.031959       0.016515       0.001547       0.036007      -0.001378       0.003048       0.006677      -0.000209      -0.071128      -0.025203       0.011614       0.013590              1.838639       2.446886       0.463306       0.105027       1.650657       0.061752       1.418373           0.000594
           13              H      -5.096865      -4.924864      13.440798       0.091823       1.158037 0.83427541E+01  0.82583024E+02                                 1.811869                            1.681114      -0.895864       2.448152                    0.998557       3.506578       9.786364       0.487090       1.270328      -0.711812       0.040612      -0.023241      -0.004744       0.047031      -0.002190      -0.002733       0.001705       0.018126      -0.055201      -0.018729      -0.000024       0.018753              1.879320       2.256679      -0.485991      -0.094376       1.904298       0.082816       1.476981           0.000445
           14              H       9.841757      12.190035       3.426856       0.088221       1.206487 0.81071278E+01  0.80460591E+02                                 1.922550                            1.698874      -1.113552       2.344269                    0.995588       3.740065      10.790762       0.462278       1.335016      -0.696189       0.029376       0.024335      -0.032106       0.049859       0.012426      -0.007097      -0.003098      -0.001505       0.020344      -0.016279       0.001022       0.015258              2.078373       2.107630       0.628549      -0.613277       2.024739      -0.502809       2.102750           0.000041
           15              H       4.161231       5.557266       5.694587       0.134518       1.209178 0.88398014E+01  0.87897335E+02                                 1.801410                            1.686623      -1.030247       2.406684                    0.997772       3.296733       8.925841       0.510444       1.206771      -0.728232      -0.003948      -0.001502       0.037455       0.037692       0.008274      -0.007285      -0.007648       0.001158       0.034832      -0.014120      -0.004426       0.018546              1.833105       1.467430       0.122522      -0.105597       1.539542       0.051078       2.492342           0.000270
           16              H       2.947924       3.983146       4.527043       0.112999       1.051163 0.71017841E+01  0.65848251E+02                                 1.546903                            1.436768      -0.709059       2.544858                    0.999810       2.987811       7.433989       0.606028       1.090026      -0.758410      -0.022143      -0.026951       0.018963       0.039702       0.014893      -0.002325      -0.000588      -0.005658       0.026181      -0.019593       0.007620       0.011973              1.602108       1.589608       0.434995      -0.281437       1.692515      -0.282661       1.524201           0.000028
           17              H       3.040871       3.927560       2.214406       0.122941       1.125847 0.78312024E+01  0.75941495E+02                                 1.750267                            1.608782      -0.810706       2.500008                    0.999641       3.295728       8.963831       0.509634       1.239360      -0.719624      -0.019359      -0.025334      -0.016690       0.035988       0.018571      -0.001815       0.000719       0.001895       0.039271      -0.025222       0.011618       0.013604              1.839575       1.822061       0.473603       0.343978       1.945820       0.410961       1.750845           0.000598
           18              H       4.467994       5.366087       1.139479       0.091824       1.158090 0.83433244E+01  0.82590537E+02                                 1.811970                            1.681206      -0.895958       2.448114                    0.998559       3.506689       9.786961       0.487058       1.270381      -0.711801       0.001995      -0.006646      -0.046490       0.047005       0.010411       0.001433       0.008502      -0.008188       0.042744      -0.018739      -0.000030       0.018770              1.879428       1.521106       0.043433      -0.115706       1.523643       0.081884       2.593536           0.000446
           19              H      -8.216603       7.895342      12.297109       0.088272       1.206611 0.81080248E+01  0.80471162E+02                                 1.922669                            1.698965      -1.113295       2.344413                    0.995594       3.739577      10.789222       0.462270       1.335012      -0.696194       0.047552      -0.014041       0.005353       0.049870      -0.005834       0.000217      -0.007691       0.024404      -0.009011      -0.016253       0.001000       0.015252              2.078506       3.007387      -0.518030       0.295430       1.615404      -0.153756       1.612729           0.000045
           20              H       2.069327      11.455186       7.640963       0.134550       1.210334 0.88497970E+01  0.88019850E+02                                 1.802544                            1.687580      -1.030162       2.406712                    0.997772       3.296851       8.926757       0.510308       1.206776      -0.728245      -0.032688      -0.007625       0.017132       0.037685      -0.001926      -0.002314      -0.004674       0.027960      -0.025718      -0.014114      -0.004435       0.018549              1.834299       2.229813       0.123018      -0.390619       1.457582      -0.199405       1.815500           0.000270
           21              H       1.883354      12.678155       5.695991       0.113014       1.050286 0.70940694E+01  0.65750977E+02                                 1.545107                            1.435245      -0.709089       2.544841                    0.999810       2.987047       7.427728       0.606892       1.088900      -0.758697      -0.035531       0.010707      -0.014122       0.039706      -0.002751       0.000174      -0.012481       0.022617       0.001285      -0.019548       0.007585       0.011963              1.600161       2.072948      -0.282750       0.285797       1.319694      -0.151363       1.407840           0.000030
           22              H       3.782053      13.266005       4.508800       0.122955       1.125401 0.78273312E+01  0.75893582E+02                                 1.749671                            1.608272      -0.810831       2.499970                    0.999640       3.295412       8.961977       0.509775       1.239186      -0.719658      -0.004654       0.018905      -0.030272       0.035992      -0.004060      -0.003438      -0.017462       0.023764      -0.005657      -0.025195       0.011600       0.013595              1.838920       1.446602      -0.069427       0.077309       1.820242      -0.590161       2.249917           0.000602
           23              H       5.813357      12.483053       5.231499       0.091805       1.158146 0.83437124E+01  0.82594939E+02                                 1.811991                            1.681218      -0.895954       2.448104                    0.998558       3.506705       9.786884       0.487071       1.270340      -0.711810       0.035668       0.010785      -0.028680       0.047022       0.001491      -0.007746      -0.013168       0.015728       0.025341      -0.018723      -0.000022       0.018745              1.879451       2.256121       0.143743      -0.477426       1.528940      -0.152272       1.853293           0.000447
           24              H       0.282455      -2.327830      11.073432       0.088281       1.206082 0.81039766E+01  0.80421286E+02                                 1.922111                            1.698540      -1.113141       2.344483                    0.995596       3.739391      10.788185       0.462326       1.335010      -0.696192      -0.012888      -0.010277      -0.047064       0.049867      -0.004497       0.008990       0.005191      -0.010210       0.033897      -0.016280       0.000997       0.015283              2.077858       1.631927       0.005137       0.527346       1.557864       0.214727       3.043784           0.000041
           25              H      10.419037       3.844179       4.769813       0.134544       1.211562 0.88612482E+01  0.88166282E+02                                 1.804305                            1.689130      -1.030115       2.406768                    0.997774       3.297222       8.930747       0.509843       1.207431      -0.728113       0.000063       0.030524       0.022126       0.037700       0.001147       0.007547       0.009886      -0.012240       0.032659      -0.014147      -0.004427       0.018574              1.836125       1.454845      -0.131138       0.060878       2.198546       0.445475       1.854983           0.000271
           26              H      11.486682       2.002520       5.653892       0.113025       1.052047 0.71090925E+01  0.65934743E+02                                 1.548101                            1.437787      -0.709079       2.544876                    0.999810       2.987887       7.435888       0.605620       1.090451      -0.758316       0.017817       0.001727       0.035450       0.039713      -0.006734       0.011434       0.003692      -0.017002       0.019338      -0.019607       0.007608       0.011999              1.603401       1.403403      -0.032871       0.403967       1.302041       0.033446       2.104760           0.000023
           27              H      11.570577       0.023436       4.455474       0.123015       1.124999 0.78240888E+01  0.75855401E+02                                 1.749411                            1.608070      -0.810515       2.500164                    0.999642       3.294641       8.959912       0.509737       1.239388      -0.719618       0.017243      -0.027746       0.015141       0.036006      -0.007847       0.011262       0.003764      -0.029259       0.027084      -0.025211       0.011606       0.013606              1.838625       1.627775      -0.432938       0.218395       2.240881      -0.404720       1.647220           0.000598
           28              H      10.703172      -0.010348       2.332283       0.091809       1.158169 0.83437092E+01  0.82593581E+02                                 1.811891                            1.681117      -0.896183       2.447982                    0.998554       3.506611       9.786033       0.487137       1.270187      -0.711843       0.006921      -0.040681      -0.022558       0.047029      -0.011748       0.005562       0.005486      -0.024168      -0.008682      -0.018744      -0.000001       0.018745              1.879358       1.495495      -0.118107      -0.027543       2.270838       0.489309       1.871740           0.000452
           29              H       6.113584       2.774772       1.105800       0.088312       1.206060 0.81037300E+01  0.80417717E+02                                 1.922057                            1.698493      -1.113126       2.344512                    0.995600       3.739039      10.786871       0.462344       1.334978      -0.696200      -0.005290       0.048659       0.009592       0.049876      -0.001474      -0.001048       0.004930      -0.013126      -0.046262      -0.016255       0.000997       0.015257              2.077795       1.563090      -0.009958      -0.028298       3.187733       0.314340       1.482562           0.000044
           30              H      -2.844054      10.473114       0.300306       0.134570       1.209929 0.88460303E+01  0.87972137E+02                                 1.802080                            1.687173      -1.029916       2.406845                    0.997777       3.296220       8.924235       0.510396       1.206708      -0.728263       0.028679      -0.024395      -0.001802       0.037694      -0.008216       0.000868       0.003322      -0.016379      -0.040303      -0.014131      -0.004422       0.018553              1.833816       2.193403      -0.413342      -0.076657       1.934885       0.062929       1.373159           0.000278
           31              H      12.206369       9.517684       0.193655       0.113058       1.049574 0.70880582E+01  0.65679477E+02                                 1.544163                            1.434437      -0.709095       2.544861                    0.999810       2.986409       7.424561       0.607207       1.088596      -0.758771      -0.004439      -0.039393      -0.002363       0.039713       0.000248       0.000455       0.002635      -0.004142      -0.057934      -0.019540       0.007573       0.011967              1.599143       1.331681       0.120037       0.001946       2.255050       0.112623       1.210699           0.000028
           32              H      10.316721      10.853332       0.266627       0.123005       1.125119 0.78249082E+01  0.75864812E+02                                 1.749459                            1.608085      -0.810713       2.500074                    0.999641       3.294930       8.960584       0.509771       1.239282      -0.719639      -0.031958      -0.016515      -0.001546       0.036006      -0.001378       0.003048       0.006677      -0.000209      -0.071129      -0.025204       0.011613       0.013590              1.838694       2.446969       0.463324       0.105032       1.650703       0.061755       1.418409           0.000593
           33              H      10.579945      13.108595       0.592192       0.091810       1.158078 0.83431240E+01  0.82587580E+02                                 1.811908                            1.681148      -0.895888       2.448132                    0.998557       3.506661       9.786640       0.487086       1.270323      -0.711813      -0.040610       0.023239       0.004745       0.047029      -0.002190      -0.002733       0.001705       0.018125      -0.055204      -0.018730      -0.000023       0.018753              1.879362       2.256733      -0.486007      -0.094380       1.904343       0.082819       1.477010           0.000446
           34              H      -4.358677      -4.006304      10.606134       0.088221       1.206502 0.81072454E+01  0.80462044E+02                                 1.922564                            1.698885      -1.113560       2.344264                    0.995588       3.740087      10.790842       0.462277       1.335014      -0.696189      -0.029375      -0.024336       0.032105       0.049858       0.012426      -0.007097      -0.003098      -0.001505       0.020344      -0.016280       0.001022       0.015258              2.078389       2.107646       0.628557      -0.613283       2.024756      -0.502815       2.102765           0.000038
           35              H       1.321849       2.626465       8.338403       0.134516       1.209163 0.88396673E+01  0.87895789E+02                                 1.801410                            1.686622      -1.030223       2.406699                    0.997772       3.296703       8.925789       0.510438       1.206788      -0.728228       0.003948       0.001503      -0.037456       0.037693       0.008274      -0.007285      -0.007648       0.001158       0.034833      -0.014121      -0.004426       0.018547              1.833105       1.467430       0.122521      -0.105599       1.539541       0.051076       2.492343           0.000270
           36              H       2.535156       4.200585       9.505947       0.113014       1.051115 0.71013716E+01  0.65843326E+02                                 1.546838                            1.436712      -0.709055       2.544863                    0.999810       2.987741       7.433699       0.606050       1.090005      -0.758416       0.022144       0.026951      -0.018964       0.039703       0.014892      -0.002326      -0.000589      -0.005657       0.026178      -0.019593       0.007619       0.011973              1.602038       1.589539       0.434966      -0.281417       1.692439      -0.282642       1.524136           0.000029
           37              H       2.442209       4.256171      11.818584       0.122948       1.125824 0.78309930E+01  0.75938872E+02                                 1.750236                            1.608755      -0.810695       2.500016                    0.999641       3.295674       8.963617       0.509641       1.239351      -0.719626       0.019361       0.025332       0.016691       0.035988       0.018571      -0.001815       0.000720       0.001895       0.039272      -0.025222       0.011618       0.013604              1.839542       1.822029       0.473592       0.343970       1.945783       0.410950       1.750813           0.000598
           38              H       1.015086       2.817644      12.893511       0.091830       1.158055 0.83430065E+01  0.82586629E+02                                 1.811938                            1.681179      -0.895943       2.448129                    0.998559       3.506619       9.786730       0.487060       1.270388      -0.711799      -0.001995       0.006647       0.046492       0.047008       0.010410       0.001434       0.008502      -0.008187       0.042747      -0.018739      -0.000032       0.018771              1.879394       1.521081       0.043431      -0.115701       1.523616       0.081883       2.593484           0.000444
           39              H      13.699683       0.288389       1.735881       0.088266       1.206678 0.81085603E+01  0.80477801E+02                                 1.922735                            1.699016      -1.113325       2.344389                    0.995593       3.739700      10.789664       0.462265       1.335004      -0.696195      -0.047551       0.014038      -0.005353       0.049868      -0.005834       0.000217      -0.007692       0.024405      -0.009010      -0.016254       0.001001       0.015253              2.078582       3.007512      -0.518059       0.295448       1.615455      -0.153766       1.612781           0.000045
           40              H       3.413753      -3.271455       6.392027       0.134547       1.210330 0.88497591E+01  0.88019441E+02                                 1.802549                            1.687583      -1.030162       2.406715                    0.997772       3.296837       8.926738       0.510304       1.206786      -0.728243       0.032689       0.007624      -0.017134       0.037686      -0.001927      -0.002315      -0.004674       0.027960      -0.025718      -0.014114      -0.004435       0.018549              1.834305       2.229824       0.123020      -0.390625       1.457585      -0.199406       1.815505           0.000269
           41              H       3.599726      -4.494424       8.336999       0.113029       1.050247 0.70937412E+01  0.65746958E+02                                 1.545040                            1.435189      -0.709083       2.544842                    0.999810       2.987010       7.427501       0.606921       1.088864      -0.758706       0.035530      -0.010708       0.014120       0.039704      -0.002752       0.000174      -0.012480       0.022616       0.001284      -0.019547       0.007585       0.011962              1.600088       2.072840      -0.282728       0.285774       1.319642      -0.151351       1.407782           0.000033
           42              H       1.701027      -5.082274       9.524190       0.122955       1.125414 0.78274377E+01  0.75894861E+02                                 1.749682                            1.608281      -0.810833       2.499967                    0.999640       3.295432       8.962041       0.509774       1.239183      -0.719659       0.004652      -0.018908       0.030269       0.035991      -0.004060      -0.003438      -0.017463       0.023765      -0.005658      -0.025196       0.011600       0.013596              1.838933       1.446610      -0.069428       0.077310       1.820255      -0.590167       2.249932           0.000603
           43              H      -0.330277      -4.299322       8.801491       0.091807       1.158119 0.83434750E+01  0.82591918E+02                                 1.811958                            1.681189      -0.895921       2.448121                    0.998558       3.506653       9.786667       0.487078       1.270332      -0.711812      -0.035668      -0.010787       0.028679       0.047022       0.001491      -0.007746      -0.013168       0.015727       0.025338      -0.018723      -0.000022       0.018745              1.879415       2.256074       0.143738      -0.477412       1.528914      -0.152268       1.853257           0.000446
           44              H       5.200625      10.511561       2.959558       0.088279       1.206071 0.81038843E+01  0.80420128E+02                                 1.922100                            1.698531      -1.113127       2.344491                    0.995596       3.739368      10.788097       0.462327       1.335011      -0.696192       0.012888       0.010277       0.047064       0.049867      -0.004497       0.008989       0.005192      -0.010209       0.033897      -0.016280       0.000997       0.015283              2.077846       1.631918       0.005138       0.527343       1.557856       0.214725       3.043765           0.000041
           45              H      -4.935957       4.339552       9.263177       0.134523       1.211699 0.88625686E+01  0.88183461E+02                                 1.804509                            1.689311      -1.030157       2.406741                    0.997773       3.297445       8.931806       0.509786       1.207510      -0.728095      -0.000063      -0.030523      -0.022124       0.037698       0.001146       0.007549       0.009886      -0.012240       0.032661      -0.014148      -0.004426       0.018574              1.836336       1.454995      -0.131165       0.060893       2.198816       0.445541       1.855198           0.000271
           46              H      -6.003602       6.181211       8.379098       0.112998       1.052161 0.71100818E+01  0.65946704E+02                                 1.548269                            1.437932      -0.709083       2.544867                    0.999810       2.988047       7.436624       0.605556       1.090520      -0.758298      -0.017817      -0.001727      -0.035448       0.039711      -0.006736       0.011435       0.003692      -0.017005       0.019335      -0.019609       0.007611       0.011999              1.603582       1.403550      -0.032881       0.404036       1.302172       0.033446       2.105022           0.000025
           47              H      -6.087497       8.160295       9.577516       0.122998       1.125022 0.78243067E+01  0.75858199E+02                                 1.749452                            1.608105      -0.810523       2.500154                    0.999642       3.294710       8.960201       0.509724       1.239408      -0.719614      -0.017243       0.027744      -0.015141       0.036004      -0.007846       0.011262       0.003763      -0.029259       0.027084      -0.025211       0.011606       0.013605              1.838670       1.627812      -0.432953       0.218402       2.240944      -0.404731       1.647256           0.000598
           48              H      -5.220092       8.194079      11.700707       0.091793       1.158235 0.83442998E+01  0.82600919E+02                                 1.811960                            1.681175      -0.896242       2.447943                    0.998553       3.506744       9.786504       0.487129       1.270186      -0.711843      -0.006923       0.040677       0.022559       0.047026      -0.011749       0.005563       0.005485      -0.024168      -0.008678      -0.018745       0.000000       0.018744              1.879432       1.495546      -0.118114      -0.027543       2.270935       0.489339       1.871816           0.000451
           49              C      -0.672087       6.326059      13.075940       0.141868      27.576431 0.31825282E+03  0.69813302E+04                                 8.168134                            6.049282       0.075979       2.033011                    0.999666      26.376815      75.360523       0.647550       0.431188      -1.045824       0.010802       0.040788      -0.006978       0.042767      -0.016879       0.028634      -0.000750      -0.071454       0.097624      -0.063836       0.020976       0.042860              9.847466       9.178959       1.405677      -0.679772      15.620763       1.916804       4.742676           0.012884
           50              C      -0.146310       8.331389      13.250791       0.220070      37.596487 0.35487543E+03  0.79894120E+04                                10.194883                            6.499530      -0.211224       1.950585                    0.999632      26.048601      75.082075       0.609464       0.446395      -1.038122      -0.010749      -0.042189      -0.014141       0.045776       0.020147       0.015166      -0.013470       0.015174       0.123779      -0.046603       0.000436       0.046167             14.117397      16.100804       8.366282      -0.573729      20.541129       1.398888       5.710259           0.010864
           51              C       6.352912      -6.503925      13.336392       0.237001      38.673568 0.34313319E+03  0.76569218E+04                                10.383991                            6.382000      -0.053503       2.004933                    0.999579      25.576622      73.288759       0.616641       0.445125      -1.039326       0.050775       0.033277      -0.010639       0.061633      -0.001225       0.000202      -0.003191      -0.002508       0.121941      -0.022094      -0.018724       0.040818             15.043133      20.936503       9.242524      -1.021153      18.429705       0.562727       5.763192           0.012325
           52              C       7.709478      -4.908572      13.478687       0.215474      38.912042 0.36237835E+03  0.82021240E+04                                10.511269                            6.588327      -0.165634       1.965514                    0.999700      26.107982      75.485400       0.602452       0.449179      -1.036382      -0.015711      -0.051512      -0.016778       0.056408       0.019210       0.011653      -0.009700      -0.024013       0.088490      -0.040575       0.007605       0.032970             15.311815      26.688602       8.441102      -1.668221      13.495185       0.050457       5.751659           0.007003
           53              C       8.992651      -4.200169      13.527802       0.188617      36.180189 0.37123718E+03  0.84066637E+04                                 9.836199                            6.614549      -0.117348       1.993104                    0.999373      25.555588      72.576117       0.612003       0.441957      -1.046391       0.047429      -0.008985      -0.005356       0.048568      -0.005714      -0.000647      -0.002011       0.006127       0.110336      -0.024941      -0.011911       0.036852             13.100988      19.696521       5.753277      -0.727321      14.450029       0.503902       5.156415           0.003460
           54              C       9.091713      -2.818692      13.679359      -0.160779      32.832408 0.41766347E+03  0.97367568E+04                                 8.951895                            6.857554       0.095412       2.011874                    0.999379      29.181589      83.973591       0.622264       0.422224      -1.058842       0.011005       0.006087      -0.001393       0.012654      -0.022484      -0.003239      -0.001779      -0.006549       0.018873      -0.026268       0.006646       0.019621             10.279680      12.919220       2.803929      -0.101787      13.290793       0.806664       4.629028           0.001108
           55              C      -6.809278      -2.255377      13.749524      -0.026515      27.519142 0.35250333E+03  0.78321290E+04                                 7.827966                            6.203367       0.275744       2.082186                    0.999756      26.837918      74.016149       0.673390       0.409377      -1.073104      -0.000507      -0.023842      -0.010250       0.025957       0.003360      -0.002374       0.002382      -0.022854      -0.024289      -0.010752      -0.005377       0.016129              8.741852      11.512028       1.248385      -0.131284      10.521696       0.696299       4.191833           0.001947
           56              C      -5.681564      -3.039509      13.687778      -0.139734      30.175532 0.40762438E+03  0.94183102E+04                                 8.386779                            6.725674       0.306507       2.079950                    0.999795      28.568036      81.086357       0.637016       0.416143      -1.065712      -0.021355       0.013021      -0.011703       0.027614       0.007638      -0.004809       0.005780       0.011873      -0.083463      -0.029464       0.005814       0.023649              9.318978      12.159769       1.314766       0.093545      11.027028       0.978542       4.770136           0.001976
           57              C      -5.854795      -4.388189      13.506753       0.080273      26.352137 0.32951524E+03  0.72409447E+04                                 7.712826                            6.070198       0.343136       2.121847                    0.999823      26.031843      72.766603       0.664699       0.419335      -1.060491      -0.057614      -0.010633      -0.010214       0.059471      -0.018633      -0.007811      -0.011894       0.051182       0.061114      -0.044745       0.018600       0.026145              8.790240      11.609998       1.342099      -0.237850      10.257620       0.811389       4.503102           0.003576
           58              C       9.295559      11.685395       3.985369       0.141767      27.580936 0.31830021E+03  0.69827140E+04                                 8.169071                            6.049690       0.076010       2.032936                    0.999667      26.381227      75.377964       0.647527       0.431182      -1.045815      -0.017213      -0.036302       0.014677       0.042773      -0.018668      -0.002376      -0.046034       0.048262      -0.034921      -0.063661       0.020984       0.042677              9.848892       9.247068       5.127826      -2.876378      10.367334      -1.076314       9.932274           0.012867
           59              C       8.027124      10.201204       4.704139       0.220006      37.599844 0.35488850E+03  0.79899309E+04                                10.196082                            6.499982      -0.211296       1.950558                    0.999631      26.050469      75.093157       0.609384       0.446441      -1.038076       0.035135       0.025066      -0.015240       0.045772      -0.021910       0.025512      -0.000748       0.010279      -0.108588      -0.046528       0.000530       0.045998             14.119666      13.500837      10.240818      -0.648973      19.198306       1.395966       9.659856           0.010854
           60              C       7.128616       9.074882       4.895830       0.236950      38.677078 0.34314915E+03  0.76574353E+04                                10.384907                            6.382274      -0.053431       2.004949                    0.999578      25.577792      73.294997       0.616604       0.445143      -1.039307      -0.023405      -0.052443      -0.022291       0.061603      -0.029756       0.001506      -0.002908       0.016028      -0.057959      -0.021938      -0.018684       0.040623             15.045115      12.929531      10.351154       1.462939      20.823655       4.250883      11.382159           0.012318
           61              C       5.816832       7.448104       4.699648       0.215549      38.914302 0.36237112E+03  0.82020488E+04                                10.512326                            6.588610      -0.165648       1.965484                    0.999700      26.108253      75.490478       0.602382       0.449226      -1.036338       0.043360       0.032152      -0.016515       0.056450      -0.010483       0.010440      -0.013040       0.004939      -0.108945      -0.040429       0.007636       0.032794             15.314265      11.402371       9.043019       3.956565      20.185718       8.292956      14.354707           0.006995
           62              C       5.028142       6.392710       4.055534       0.188578      36.180591 0.37122399E+03  0.84062182E+04                                 9.835967                            6.614108      -0.117203       1.993149                    0.999371      25.555491      72.573171       0.612074       0.441914      -1.046425      -0.006547      -0.019757      -0.043914       0.048597      -0.029598       0.001655      -0.000004       0.016979      -0.035544      -0.024943      -0.011809       0.036752             13.101340      10.530908       7.690621       1.725355      16.247224       4.193150      12.525890           0.003462
           63              C       4.213013       5.513715       4.765603      -0.160860      32.843192 0.41780970E+03  0.97411270E+04                                 8.954547                            6.859227       0.094983       2.011725                    0.999378      29.184217      83.988356       0.622117       0.422283      -1.058794      -0.005285      -0.010098      -0.005489       0.012650      -0.014883      -0.007580      -0.007698       0.003802       0.051045      -0.026204       0.006472       0.019733             10.283369       8.887262       5.450641      -0.065764      11.574280       1.009835      10.388563           0.001099
           64              C       3.488744       4.585405       4.069567      -0.026638      27.526110 0.35257144E+03  0.78343775E+04                                 7.830111                            6.204286       0.275106       2.081938                    0.999755      26.843403      74.045762       0.673257       0.409419      -1.073027       0.019947       0.010236      -0.013121       0.025977       0.009302      -0.008257      -0.005879      -0.005401      -0.008764      -0.010815      -0.005328       0.016142              8.744778       7.241928       3.840076       0.027223       8.995379       1.075690       9.997026           0.001950
           65              C       3.552919       4.533160       2.697141      -0.139840      30.182353 0.40771516E+03  0.94211082E+04                                 8.388316                            6.726537       0.306228       2.079777                    0.999795      28.573482      81.109778       0.636947       0.416157      -1.065683       0.010200      -0.005149       0.025125       0.027601       0.022663      -0.001591       0.011294      -0.012685       0.026034      -0.029642       0.005801       0.023842              9.320901       8.167777       3.978076       0.100972       9.258573       1.141524      10.536353           0.001980
           66              C       4.400233       5.408820       2.067059       0.080092      26.358503 0.32960463E+03  0.72434355E+04                                 7.714115                            6.071026       0.342886       2.121707                    0.999822      26.035814      72.781507       0.664649       0.419336      -1.060486       0.031818       0.028758       0.041211       0.059479      -0.031615       0.010528       0.014068      -0.008126       0.048564      -0.044831       0.018678       0.026153              8.791849       7.461717       3.673799       0.024092       9.031860       1.326782       9.881969           0.003582
           67              C      -9.093177       8.159143      12.132923       0.141842      27.576758 0.31824716E+03  0.69811827E+04                                 8.168037                            6.049048       0.076153       2.033034                    0.999666      26.378145      75.364480       0.647591       0.431162      -1.045839      -0.034687       0.005760      -0.024352       0.042772       0.004303       0.013788       0.023654      -0.012055      -0.168537      -0.063791       0.020961       0.042830              9.847437      13.976915      -3.316780       1.732163       6.227812      -2.612420       9.337585           0.012888
           68              C       6.345249       8.890644      11.195098       0.220144      37.594008 0.35484865E+03  0.79886453E+04                                10.194467                            6.499301      -0.211106       1.950631                    0.999632      26.047353      75.077315       0.609473       0.446397      -1.038123       0.036023      -0.024320       0.014303       0.045757       0.010381       0.018070       0.013592      -0.078285       0.001196      -0.046613       0.000466       0.046147             14.116790      14.675578      -5.180603       6.089053       9.596918      -6.933732      18.077874           0.010861
           69              C       5.361205       9.490225      10.309196       0.236912      38.674457 0.34314681E+03  0.76572619E+04                                10.383927                            6.381988      -0.053192       2.005024                    0.999578      25.577233      73.289434       0.616665       0.445106      -1.039343      -0.014059       0.019837      -0.056660       0.061656       0.002853       0.001422       0.027416      -0.043052      -0.017867      -0.022102      -0.018704       0.040807             15.043050      12.807656      -3.866439       5.053949      10.146681      -8.516588      22.174813           0.012318
           70              C       4.322321      10.509447       8.796720       0.215508      38.911451 0.36236800E+03  0.82018537E+04                                10.511358                            6.588371      -0.165618       1.965538                    0.999700      26.107262      75.483825       0.602430       0.449198      -1.036368       0.043116      -0.030518       0.019833       0.056424       0.000402       0.025999       0.013809      -0.043721      -0.024455      -0.040539       0.007543       0.032996             15.312032       9.622083      -1.652483       1.672156      10.438078      -9.834484      25.875937           0.007001
           71              C       4.092554      11.265041       7.560975       0.188582      36.179142 0.37122855E+03  0.84062992E+04                                 9.835460                            6.614077      -0.117133       1.993177                    0.999372      25.555142      72.570730       0.612088       0.441904      -1.046437       0.024583       0.015796      -0.038770       0.048549       0.004620      -0.004651       0.024908      -0.038943      -0.014451      -0.024913      -0.011925       0.036838             13.099972      11.376384      -1.979150       2.033431       8.987407      -7.284161      18.936124           0.003459
           72              C       2.827118      11.674186       7.145599      -0.160842      32.836242 0.41770614E+03  0.97380651E+04                                 8.952669                            6.857913       0.095245       2.011798                    0.999378      29.183872      83.983339       0.622243       0.422225      -1.058834      -0.001978       0.004899      -0.011506       0.012661       0.008076      -0.012855       0.013252       0.017168      -0.031063      -0.026291       0.006682       0.019609             10.280778      11.455350      -1.810442       1.588882       7.238508      -4.432944      12.148477           0.001090
           73              C       2.720607      12.405851       5.994893      -0.026610      27.524152 0.35256324E+03  0.78339059E+04                                 7.829106                            6.203963       0.275299       2.082004                    0.999756      26.841357      74.031227       0.673336       0.409386      -1.073082       0.022260      -0.013159       0.002447       0.025973      -0.007443       0.007159      -0.001575       0.018849      -0.007838      -0.010826      -0.005319       0.016145              8.743309       9.839743      -0.925714       0.215349       6.230795      -3.489559      10.159389           0.001952
           74              C       3.841532      12.743005       5.273598      -0.139792      30.179572 0.40768252E+03  0.94200151E+04                                 8.387485                            6.726116       0.306359       2.079855                    0.999795      28.570514      81.095670       0.636999       0.416138      -1.065712      -0.019488      -0.017896       0.007881       0.027607      -0.007065      -0.001607      -0.020543       0.022230       0.039830      -0.029446       0.005780       0.023666              9.319796      10.318387      -1.092507       0.126539       7.095324      -3.688346      10.545678           0.001981
           75              C       5.050901      12.279358       5.725460       0.080237      26.352167 0.32951330E+03  0.72408883E+04                                 7.712827                            6.070174       0.343122       2.121843                    0.999824      26.031491      72.765451       0.664701       0.419335      -1.060492      -0.009567      -0.037343       0.045282       0.059468       0.022627      -0.022436       0.015750      -0.022843       0.038873      -0.044798       0.018572       0.026227              8.790207       9.555960      -1.029607       0.105852       6.441405      -3.373590      10.373257           0.003580
           76              C       0.571248      -2.179171      11.944881       0.141760      27.580817 0.31830751E+03  0.69828999E+04                                 8.169167                            6.049913       0.075850       2.032929                    0.999667      26.380034      75.374191       0.647492       0.431204      -1.045804       0.028271      -0.001270       0.032054       0.042759       0.051755      -0.004973      -0.001051       0.020559       0.066008      -0.063831       0.021083       0.042748              9.848902       6.957784      -2.088020       3.758925       7.960801       0.413931      14.628120           0.012871
           77              C       1.535566      -2.389532      13.776327       0.220018      37.598051 0.35488030E+03  0.79895873E+04                                10.195289                            6.499624      -0.211129       1.950609                    0.999631      26.049483      75.086104       0.609450       0.446402      -1.038113      -0.011616       0.007210      -0.043653       0.045744       0.018189      -0.012846      -0.031116       0.033486      -0.068691      -0.046441       0.000415       0.046026             14.118369      11.987517      -6.107553       7.681130      12.222170      -4.665732      18.145420           0.010862
           78              C       8.120322       5.112214       0.906531       0.236974      38.675003 0.34313691E+03  0.76570226E+04                                10.384237                            6.381994      -0.053493       2.004931                    0.999578      25.576937      73.289646       0.616647       0.445120      -1.039330       0.041393      -0.039042       0.023750       0.061658       0.016736      -0.022740      -0.007052       0.037750      -0.022074      -0.022133      -0.018538       0.040671             15.043914      13.288309      -8.206709       7.398277      16.001426      -5.344849      15.842006           0.012319
           79              C       9.203990       4.061566       2.365120       0.215403      38.916125 0.36240737E+03  0.82030165E+04                                10.512266                            6.588745      -0.165490       1.965535                    0.999700      26.109643      75.493432       0.602407       0.449200      -1.036361      -0.015503       0.011085      -0.053106       0.056423       0.018639      -0.000551      -0.023988       0.042793      -0.009624      -0.040492       0.007638       0.032854             15.313760      13.385064     -10.421929       5.317335      20.893192      -5.017993      11.663022           0.007001
           80              C       9.928239       2.958982       3.005866       0.188635      36.181392 0.37122975E+03  0.84064686E+04                                 9.836509                            6.614457      -0.117380       1.993094                    0.999372      25.555647      72.576600       0.612010       0.441954      -1.046391       0.016328      -0.044540      -0.010424       0.048571       0.014435      -0.024228      -0.003040       0.027661      -0.027126      -0.024944      -0.011829       0.036773             13.101789      10.666779      -6.731836       5.083979      16.007881      -3.105930      12.630707           0.003464
           81              C      10.477608       3.052318       4.282869      -0.160826      32.838003 0.41769567E+03  0.97381396E+04                                 8.954212                            6.858513       0.095137       2.011786                    0.999377      29.185140      83.999057       0.622098       0.422310      -1.058740       0.007667      -0.008906       0.004613       0.012625       0.010373      -0.008634       0.019498      -0.000801       0.000403      -0.026271       0.006437       0.019834             10.283088       7.775985      -3.331821       3.915187      11.187148      -1.127308      11.886130           0.001115
           82              C      11.104259       1.955658       4.807702      -0.026545      27.520967 0.35247093E+03  0.78316229E+04                                 7.829153                            6.203252       0.275519       2.082106                    0.999755      26.841254      74.038519       0.673334       0.409399      -1.073035      -0.002852      -0.000491      -0.025789       0.025951      -0.001956       0.009091       0.001518       0.006977       0.035428      -0.010864      -0.005386       0.016250              8.743870       6.335466      -2.601731       2.563550      10.308012      -0.160396       9.588132           0.001945
           83              C      11.175223       0.782127       4.094826      -0.139783      30.179367 0.40767725E+03  0.94199205E+04                                 8.387793                            6.726283       0.306629       2.079955                    0.999795      28.570031      81.096032       0.636957       0.416165      -1.065689       0.008295       0.025723       0.005577       0.027597      -0.020179       0.013246       0.000326      -0.023606       0.012756      -0.029608       0.005964       0.023644              9.320185       6.587122      -2.581266       2.452777      11.022905      -0.377287      10.350527           0.001992
           84              C      10.639936       0.772755       2.831857       0.080206      26.354292 0.32953917E+03  0.72415787E+04                                 7.713096                            6.070294       0.343217       2.121838                    0.999822      26.033323      72.770523       0.664716       0.419318      -1.060505      -0.016218       0.055400      -0.014265       0.059461       0.002343      -0.023585       0.012936      -0.001848      -0.097113      -0.044749       0.018633       0.026116              8.790575       6.499235      -2.716025       2.283835      10.313862      -0.291073       9.558629           0.003588
           85              C       6.155167       1.857672       0.957050       0.141861      27.576882 0.31825857E+03  0.69814927E+04                                 8.168208                            6.049321       0.075946       2.032991                    0.999667      26.377261      75.362167       0.647550       0.431186      -1.045825      -0.010798      -0.040793       0.006978       0.042771      -0.016886       0.028635      -0.000746      -0.071465       0.097619      -0.063843       0.020985       0.042858              9.847573       9.179037       1.405702      -0.679782      15.620961       1.916832       4.742721           0.012882
           86              C       5.629390      -0.147658       0.782199       0.220077      37.596030 0.35486875E+03  0.79892340E+04                                10.194883                            6.499518      -0.211240       1.950589                    0.999632      26.048271      75.081305       0.609457       0.446402      -1.038117       0.010747       0.042186       0.014142       0.045773       0.020140       0.015165      -0.013468       0.015177       0.123784      -0.046596       0.000429       0.046168             14.117443      16.100852       8.366357      -0.573737      20.541210       1.398885       5.710267           0.010871
           87              C      -0.869832      14.687656       0.696598       0.236977      38.673533 0.34313298E+03  0.76569084E+04                                10.383965                            6.381982      -0.053453       2.004950                    0.999579      25.576533      73.288220       0.616645       0.445123      -1.039329      -0.050773      -0.033274       0.010640       0.061630      -0.001223       0.000199      -0.003188      -0.002506       0.121913      -0.022087      -0.018721       0.040808             15.043114      20.936420       9.242553      -1.021150      18.429741       0.562728       5.763180           0.012329
           88              C      -2.226398      13.092303       0.554303       0.215459      38.912020 0.36237765E+03  0.82021102E+04                                10.511293                            6.588335      -0.165622       1.965518                    0.999700      26.107995      75.485624       0.602449       0.449181      -1.036380       0.015711       0.051510       0.016776       0.056405       0.019210       0.011652      -0.009698      -0.024013       0.088490      -0.040574       0.007606       0.032969             15.311863      26.688632       8.441182      -1.668217      13.495287       0.050461       5.751670           0.007003
           89              C      -3.509571      12.383900       0.505188       0.188615      36.180122 0.37123477E+03  0.84066060E+04                                 9.836239                            6.614558      -0.117345       1.993107                    0.999373      25.555512      72.576187       0.611998       0.441961      -1.046387      -0.047429       0.008984       0.005353       0.048568      -0.005715      -0.000648      -0.002012       0.006127       0.110341      -0.024943      -0.011911       0.036854             13.101067      19.696610       5.753324      -0.727324      14.450163       0.503910       5.156427           0.003464
           90              C      -3.608633      11.002423       0.353631      -0.160798      32.833403 0.41767575E+03  0.97371520E+04                                 8.952181                            6.857721       0.095334       2.011848                    0.999379      29.182102      83.976586       0.622245       0.422233      -1.058833      -0.011003      -0.006083       0.001391       0.012649      -0.022483      -0.003239      -0.001782      -0.006544       0.018865      -0.026266       0.006644       0.019622             10.280045      12.919773       2.804032      -0.101800      13.291217       0.806688       4.629144           0.001117
           91              C      12.292358      10.439108       0.283466      -0.026541      27.520316 0.35251968E+03  0.78326075E+04                                 7.828262                            6.203561       0.275654       2.082150                    0.999756      26.838620      74.019386       0.673369       0.409383      -1.073096       0.000505       0.023843       0.010251       0.025958       0.003361      -0.002376       0.002380      -0.022857      -0.024307      -0.010756      -0.005378       0.016134              8.742211      11.512574       1.248467      -0.131293      10.522095       0.696328       4.191963           0.001946
           92              C      11.164644      11.223240       0.345212      -0.139747      30.176246 0.40763465E+03  0.94186250E+04                                 8.386953                            6.725784       0.306441       2.079924                    0.999795      28.568498      81.088508       0.637006       0.416146      -1.065708       0.021357      -0.013022       0.011707       0.027618       0.007641      -0.004811       0.005779       0.011879      -0.083475      -0.029468       0.005813       0.023656              9.319188      12.160098       1.314778       0.093540      11.027251       0.978564       4.770214           0.001982
           93              C      11.337875      12.571920       0.526237       0.080257      26.352627 0.32952206E+03  0.72411361E+04                                 7.712915                            6.070254       0.343118       2.121833                    0.999823      26.032230      72.768029       0.664696       0.419334      -1.060491       0.057615       0.010631       0.010218       0.059472      -0.018636      -0.007814      -0.011893       0.051182       0.061095      -0.044744       0.018598       0.026146              8.790346      11.610134       1.342085      -0.237860      10.257762       0.811404       4.503140           0.003581
           94              C      -3.812479      -3.501664      10.047621       0.141770      27.580970 0.31830029E+03  0.69827169E+04                                 8.169079                            6.049692       0.076007       2.032935                    0.999667      26.381241      75.378036       0.647527       0.431182      -1.045815       0.017216       0.036300      -0.014676       0.042772      -0.018668      -0.002375      -0.046034       0.048256      -0.034930      -0.063660       0.020982       0.042678              9.848904       9.247079       5.127841      -2.876378      10.367359      -1.076319       9.932274           0.012862
           95              C      -2.544044      -2.017473       9.328851       0.220006      37.600010 0.35489027E+03  0.79899804E+04                                10.196101                            6.499991      -0.211293       1.950558                    0.999631      26.050562      75.093456       0.609385       0.446440      -1.038077      -0.035136      -0.025067       0.015240       0.045773      -0.021910       0.025510      -0.000748       0.010275      -0.108598      -0.046530       0.000532       0.045998             14.119696      13.500851      10.240838      -0.648969      19.198364       1.395978       9.659872           0.010853
           96              C      -1.645536      -0.891151       9.137160       0.236954      38.677175 0.34314953E+03  0.76574504E+04                                10.384942                            6.382289      -0.053452       2.004942                    0.999578      25.577833      73.295283       0.616601       0.445144      -1.039305       0.023405       0.052447       0.022292       0.061607      -0.029759       0.001506      -0.002906       0.016026      -0.057972      -0.021939      -0.018689       0.040627             15.045172      12.929558      10.351184       1.462944      20.823754       4.250918      11.382203           0.012317
           97              C      -0.333752       0.735627       9.333342       0.215550      38.914282 0.36237142E+03  0.82020590E+04                                10.512332                            6.588621      -0.165650       1.965483                    0.999700      26.108249      75.490531       0.602380       0.449228      -1.036338      -0.043366      -0.032150       0.016515       0.056453      -0.010485       0.010439      -0.013040       0.004939      -0.108959      -0.040433       0.007636       0.032797             15.314259      11.402365       9.043007       3.956551      20.185721       8.292948      14.354691           0.006995
           98              C       0.454938       1.791021       9.977456       0.188581      36.180435 0.37122295E+03  0.84061887E+04                                 9.835939                            6.614100      -0.117199       1.993151                    0.999371      25.555450      72.573030       0.612074       0.441914      -1.046425       0.006543       0.019762       0.043914       0.048599      -0.029600       0.001656      -0.000001       0.016982      -0.035546      -0.024945      -0.011809       0.036754             13.101283      10.530875       7.690578       1.725326      16.247143       4.193107      12.525831           0.003460
           99              C       1.270067       2.670016       9.267387      -0.160857      32.842833 0.41780495E+03  0.97409882E+04                                 8.954491                            6.859195       0.095002       2.011735                    0.999378      29.183983      83.987556       0.622118       0.422283      -1.058793       0.005283       0.010101       0.005488       0.012652      -0.014882      -0.007582      -0.007697       0.003809       0.051040      -0.026204       0.006471       0.019732             10.283292       8.887199       5.450578      -0.065788      11.574166       1.009801      10.388510           0.001097
          100              C       1.994336       3.598326       9.963423      -0.026637      27.525733 0.35256691E+03  0.78342418E+04                                 7.830018                            6.204235       0.275148       2.081953                    0.999755      26.843158      74.044615       0.673263       0.409417      -1.073030      -0.019945      -0.010238       0.013120       0.025976       0.009299      -0.008254      -0.005880      -0.005391      -0.008767      -0.010809      -0.005330       0.016139              8.744660       7.241834       3.840003       0.027245       8.995249       1.075696       9.996897           0.001951
          101              C       1.930161       3.650571      11.335849      -0.139834      30.181833 0.40770736E+03  0.94208728E+04                                 8.388200                            6.726460       0.306275       2.079796                    0.999795      28.573134      81.108265       0.636953       0.416156      -1.065685      -0.010194       0.005144      -0.025123       0.027596       0.022660      -0.001589       0.011290      -0.012672       0.026040      -0.029638       0.005802       0.023836              9.320763       8.167677       3.978013       0.100989       9.258435       1.141512      10.536178           0.001980
          102              C       1.082847       2.774911      11.965931       0.080106      26.357981 0.32959732E+03  0.72432314E+04                                 7.714019                            6.070965       0.342890       2.121716                    0.999822      26.035424      72.780097       0.664652       0.419337      -1.060485      -0.031818      -0.028759      -0.041212       0.059480      -0.031618       0.010533       0.014069      -0.008115       0.048556      -0.044834       0.018683       0.026151              8.791730       7.461634       3.673741       0.024105       9.031726       1.326767       9.881830           0.003578
          103              C      14.576257       0.024588       1.900067       0.141836      27.577304 0.31825343E+03  0.69813569E+04                                 8.168116                            6.049083       0.076147       2.033022                    0.999667      26.378610      75.366078       0.647593       0.431159      -1.045841       0.034690      -0.005770       0.024348       0.042772       0.004304       0.013791       0.023653      -0.012048      -0.168552      -0.063796       0.020965       0.042831              9.847551      13.977101      -3.316838       1.732213       6.227875      -2.612456       9.337676           0.012884
          104              C      -0.862169      -0.706913       2.837892       0.220154      37.593747 0.35484500E+03  0.79885500E+04                                10.194463                            6.499294      -0.211135       1.950627                    0.999632      26.047205      75.077049       0.609469       0.446401      -1.038120      -0.036025       0.024314      -0.014303       0.045756       0.010383       0.018068       0.013594      -0.078285       0.001185      -0.046611       0.000461       0.046150             14.116798      14.675577      -5.180605       6.089067       9.596919      -6.933738      18.077899           0.010863
          105              C       0.121875      -1.306494       3.723794       0.236903      38.674526 0.34314735E+03  0.76572761E+04                                10.383937                            6.381991      -0.053191       2.005025                    0.999579      25.577235      73.289423       0.616665       0.445106      -1.039343       0.014056      -0.019841       0.056658       0.061655       0.002853       0.001423       0.027413      -0.043051      -0.017861      -0.022099      -0.018704       0.040804             15.043065      12.807671      -3.866440       5.053951      10.146684      -8.516591      22.174842           0.012323
          106              C       1.160759      -2.325716       5.236270       0.215499      38.911438 0.36236916E+03  0.82018822E+04                                10.511331                            6.588368      -0.165596       1.965544                    0.999700      26.107299      75.483816       0.602432       0.449196      -1.036370      -0.043118       0.030514      -0.019836       0.056424       0.000400       0.025998       0.013808      -0.043721      -0.024455      -0.040539       0.007545       0.032994             15.311965       9.622064      -1.652476       1.672145      10.438033      -9.834422      25.875798           0.007005
          107              C       1.390526      -3.081310       6.472015       0.188587      36.178908 0.37122671E+03  0.84062428E+04                                 9.835404                            6.614053      -0.117123       1.993181                    0.999372      25.555051      72.570286       0.612091       0.441903      -1.046438      -0.024584      -0.015802       0.038768       0.048549       0.004620      -0.004652       0.024909      -0.038944      -0.014459      -0.024914      -0.011925       0.036839             13.099878      11.376317      -1.979135       2.033416       8.987347      -7.284096      18.935969           0.003458
          108              C       2.655962      -3.490455       6.887391      -0.160832      32.835732 0.41769865E+03  0.97378412E+04                                 8.952555                            6.857835       0.095255       2.011804                    0.999378      29.183610      83.982211       0.622249       0.422223      -1.058836       0.001977      -0.004907       0.011501       0.012660       0.008073      -0.012857       0.013254       0.017162      -0.031064      -0.026292       0.006684       0.019607             10.280634      11.455203      -1.810385       1.588807       7.238407      -4.432865      12.148292           0.001089
          109              C       2.762473      -4.222120       8.038097      -0.026619      27.524388 0.35256810E+03  0.78340340E+04                                 7.829126                            6.203995       0.275304       2.082001                    0.999756      26.841535      74.031599       0.673337       0.409384      -1.073084      -0.022261       0.013149      -0.002455       0.025971      -0.007444       0.007157      -0.001575       0.018849      -0.007854      -0.010824      -0.005322       0.016146              8.743319       9.839706      -0.925680       0.215302       6.230817      -3.489574      10.159435           0.001952
          110              C       1.641548      -4.559274       8.759392      -0.139796      30.179770 0.40768591E+03  0.94201156E+04                                 8.387526                            6.726149       0.306350       2.079850                    0.999795      28.570656      81.096241       0.636996       0.416139      -1.065711       0.019483       0.017881      -0.007892       0.027597      -0.007063      -0.001611      -0.020546       0.022226       0.039814      -0.029445       0.005781       0.023664              9.319843      10.318396      -1.092511       0.126546       7.095380      -3.688384      10.545752           0.001984
          111              C       0.432179      -4.095627       8.307530       0.080238      26.351974 0.32951069E+03  0.72408124E+04                                 7.712781                            6.070146       0.343158       2.121857                    0.999824      26.031345      72.764814       0.664704       0.419334      -1.060493       0.009566       0.037331      -0.045289       0.059465       0.022629      -0.022437       0.015748      -0.022850       0.038861      -0.044800       0.018576       0.026223              8.790150       9.555881      -1.029612       0.105873       6.441380      -3.373573      10.373190           0.003576
          112              C       4.911832      10.362902       2.088109       0.141751      27.580753 0.31830677E+03  0.69828763E+04                                 8.169146                            6.049899       0.075876       2.032938                    0.999667      26.379960      75.373820       0.647494       0.431203      -1.045805      -0.028272       0.001269      -0.032049       0.042756       0.051747      -0.004972      -0.001051       0.020565       0.066009      -0.063825       0.021084       0.042741              9.848880       6.957768      -2.088007       3.758922       7.960770       0.413934      14.628101           0.012869
          113              C       3.947514      10.573263       0.256663       0.220020      37.598016 0.35487962E+03  0.79895703E+04                                10.195294                            6.499624      -0.211125       1.950609                    0.999631      26.049475      75.086134       0.609449       0.446403      -1.038113       0.011612      -0.007214       0.043655       0.045746       0.018184      -0.012848      -0.031117       0.033491      -0.068705      -0.046444       0.000418       0.046025             14.118383      11.987525      -6.107534       7.681167      12.222129      -4.665739      18.145497           0.010860
          114              C      -2.637242       3.071517      13.126459       0.236955      38.675251 0.34313954E+03  0.76570915E+04                                10.384263                            6.382003      -0.053442       2.004943                    0.999578      25.577045      73.289868       0.616650       0.445117      -1.039332      -0.041400       0.039036      -0.023749       0.061658       0.016736      -0.022741      -0.007049       0.037757      -0.022052      -0.022139      -0.018532       0.040671             15.043982      13.288382      -8.206747       7.398372      16.001428      -5.344937      15.842134           0.012317
          115              C      -3.720910       4.122165      11.667870       0.215399      38.916157 0.36240343E+03  0.82029220E+04                                10.512378                            6.588768      -0.165505       1.965535                    0.999700      26.109495      75.493490       0.602396       0.449208      -1.036354       0.015493      -0.011087       0.053105       0.056419       0.018638      -0.000555      -0.023985       0.042796      -0.009621      -0.040489       0.007634       0.032855             15.314033      13.385324     -10.422175       5.317504      20.893537      -5.018194      11.663239           0.006997
          116              C      -4.445159       5.224749      11.027124       0.188624      36.181659 0.37122936E+03  0.84064768E+04                                 9.836647                            6.614502      -0.117371       1.993101                    0.999372      25.555659      72.577243       0.612000       0.441960      -1.046385      -0.016333       0.044534       0.010429       0.048567       0.014431      -0.024226      -0.003042       0.027661      -0.027120      -0.024940      -0.011830       0.036770             13.102046      10.666974      -6.731993       5.084124      16.008178      -3.106023      12.630987           0.003459
          117              C      -4.994528       5.131413       9.750121      -0.160861      32.840100 0.41772305E+03  0.97390034E+04                                 8.954795                            6.858870       0.095038       2.011748                    0.999377      29.186175      84.004864       0.622060       0.422326      -1.058723      -0.007673       0.008905      -0.004608       0.012625       0.010368      -0.008630       0.019501      -0.000809       0.000403      -0.026267       0.006429       0.019839             10.283833       7.776532      -3.332169       3.915519      11.188027      -1.127469      11.886939           0.001107
          118              C      -5.621179       6.228073       9.225288      -0.026575      27.522446 0.35249007E+03  0.78322010E+04                                 7.829585                            6.203517       0.275383       2.082057                    0.999756      26.842074      74.042941       0.673300       0.409412      -1.073020       0.002847       0.000490       0.025792       0.025953      -0.001960       0.009097       0.001519       0.006971       0.035433      -0.010868      -0.005387       0.016255              8.744408       6.335834      -2.601951       2.563765      10.308659      -0.160457       9.588730           0.001946
          119              C      -5.692143       7.401604       9.938164      -0.139793      30.180037 0.40768654E+03  0.94202136E+04                                 8.387989                            6.726407       0.306573       2.079934                    0.999795      28.570408      81.098135       0.636943       0.416170      -1.065682      -0.008302      -0.025726      -0.005575       0.027601      -0.020181       0.013246       0.000322      -0.023605       0.012753      -0.029608       0.005960       0.023649              9.320422       6.587247      -2.581343       2.452821      11.023254      -0.377231      10.350764           0.001989
          120              C      -5.156856       7.410976      11.201133       0.080183      26.354958 0.32954853E+03  0.72418435E+04                                 7.713231                            6.070379       0.343166       2.121812                    0.999822      26.033831      72.772495       0.664711       0.419318      -1.060504       0.016206      -0.055404       0.014271       0.059463       0.002338      -0.023584       0.012939      -0.001852      -0.097087      -0.044742       0.018627       0.026116              8.790735       6.499312      -2.716061       2.283866      10.314074      -0.291012       9.558819           0.003586
          121              N       0.392672       7.138401      12.942486      -0.406963      39.978181 0.58864763E+03  0.14639049E+05                                 9.601848                            7.717671       0.356598       2.074797                    0.999846      31.092688      86.241426       0.649083       0.379445      -1.110753      -0.220032       0.049948       0.050761       0.231269       0.096697       0.068347      -0.013201      -0.296270       0.085561      -0.211192       0.048164       0.163028             11.070670      12.301435       2.554083      -0.880215      15.049701       1.617891       5.860875           0.009645
          122              N      -1.441206       8.263102      13.556149      -0.268171      41.740970 0.54245501E+03  0.13275426E+05                                10.082317                            7.521204       0.116423       2.043104                    0.997821      29.142773      81.340903       0.639999       0.391059      -1.097600       0.046812      -0.157806      -0.035726       0.168436       0.062349       0.001313       0.004599      -0.037113      -0.024638      -0.061000      -0.008416       0.069415             12.777349      16.326991       3.050866      -1.461575      15.624728       2.039032       6.380329           0.033199
          123              N      -1.787254       6.947622      13.438412      -0.202336      38.289806 0.50672872E+03  0.12157210E+05                                 9.462487                            7.219119       0.202930       2.079393                    0.999215      27.982987      76.620250       0.661947       0.385677      -1.104531       0.127583       0.119056      -0.028632       0.176837      -0.021262      -0.003306       0.025570      -0.120555      -0.083502      -0.050066      -0.033714       0.083781             11.733747      16.247453       3.444802      -0.975404      13.351564       1.360240       5.602225           0.031914
          124              N       7.668220      -6.246872      13.212060      -0.376796      48.554870 0.59752474E+03  0.14988894E+05                                11.253069                            7.926448      -0.014706       2.005145                    0.995919      29.989552      84.892030       0.619241       0.394305      -1.094751      -0.070899       0.059412       0.008266       0.092870       0.044516       0.013054      -0.006632      -0.016569       0.013951      -0.051259       0.008015       0.043244             15.379636      25.695205       5.089129      -2.408243      13.476873       0.029986       6.966829           0.030905
          125              N       6.523857      -4.375448      13.729597      -0.253008      36.910652 0.50447777E+03  0.12076351E+05                                 9.134223                            7.151960       0.420764       2.113469                    0.999827      29.207536      79.595734       0.672935       0.380224      -1.109699      -0.007470      -0.274416      -0.056520       0.280276       0.120793       0.008102      -0.054277       0.292601       0.130286      -0.222347       0.053361       0.168986             10.912545      17.293504       1.631349      -1.765624      10.065290       0.388990       5.378841           0.006426
          126              N       5.635283      -5.424280      13.626735      -0.243213      40.555052 0.53464605E+03  0.13030483E+05                                 9.970573                            7.481895       0.035418       2.018993                    0.998037      28.883322      80.319979       0.640065       0.392634      -1.097043       0.154740       0.055580       0.001158       0.164423       0.028098      -0.005256       0.007513      -0.103736       0.040471      -0.066340       0.013182       0.053159             12.796790      20.459895       1.776842      -2.622716      11.750661       0.572277       6.179813           0.031869
          127              N      10.081683      -4.974962      13.418205      -0.252889      39.163454 0.53830808E+03  0.13134564E+05                                 9.696819                            7.565134      -0.173954       1.967869                    0.997609      28.312118      78.627746       0.629633       0.398688      -1.093485       0.020651       0.135807       0.010013       0.137733       0.000359       0.001148      -0.010119       0.132328       0.076622      -0.079907       0.026466       0.053441             11.701686      19.016143       2.014920      -0.950538      10.290554       0.469702       5.798362           0.037497
          128              N       8.676533      10.560270       3.582482      -0.407126      39.999690 0.58900839E+03  0.14650522E+05                                 9.605931                            7.720538       0.355848       2.074488                    0.999845      31.099568      86.272804       0.648888       0.379494      -1.110698       0.004907       0.100934       0.208055       0.231298       0.057575      -0.006534      -0.124723       0.022075      -0.460463      -0.211016       0.047992       0.163025             11.075848      10.200775       5.283207      -1.647940      12.266827       0.654272      10.759943           0.009618
          129              N       8.223897      11.040071       5.720127      -0.268041      41.734959 0.54235813E+03  0.13272551E+05                                10.081614                            7.520675       0.116283       2.043115                    0.997819      29.140513      81.334835       0.639999       0.391074      -1.097582       0.089581       0.062070      -0.128365       0.168389       0.037903       0.001604       0.003671      -0.018170      -0.182069      -0.060825      -0.008612       0.069437             12.776592      11.262204       6.044829      -1.228851      13.915409       2.548846      13.152164           0.033182
          130              N       9.058829      12.012489       5.249601      -0.202359      38.291252 0.50673839E+03  0.12157575E+05                                 9.462907                            7.219276       0.203061       2.079431                    0.999215      27.983639      76.624013       0.661924       0.385687      -1.104517      -0.074205      -0.156475      -0.035549       0.176789       0.026462      -0.051230      -0.041669       0.023208       0.039023      -0.049905      -0.033825       0.083730             11.734581      10.060637       5.768439       0.087460      13.138958       3.044002      12.004149           0.031895
          131              N       6.687049       8.204704       3.968810      -0.376841      48.555624 0.59751767E+03  0.14988747E+05                                11.253336                            7.926458      -0.014591       2.005182                    0.995921      29.989631      84.893716       0.619231       0.394311      -1.094742      -0.012431      -0.000846       0.091955       0.092795       0.018681       0.016800      -0.002617      -0.009562      -0.139043      -0.051097       0.007832       0.043265             15.380429      10.682586       6.677631       2.532206      18.642906       7.329995      16.815796           0.030869
          132              N       5.736159       7.803569       5.972441      -0.253228      36.923028 0.50466617E+03  0.12082361E+05                                 9.137082                            7.153847       0.420291       2.113230                    0.999826      29.215159      79.629478       0.672748       0.380283      -1.109622       0.179630       0.153622      -0.150659       0.280294      -0.014466       0.134831       0.123044      -0.080035      -0.252769      -0.222391       0.053221       0.169170             10.916432       7.545394       3.766562       0.800692      11.877416       4.256629      13.326485           0.006406
          133              N       6.605140       8.866149       6.098878      -0.243158      40.557701 0.53466447E+03  0.13031232E+05                                 9.971470                            7.482307       0.035268       2.018962                    0.998037      28.883977      80.326520       0.640002       0.392664      -1.097007      -0.076939      -0.110110      -0.094752       0.164383       0.012438      -0.028695      -0.027555      -0.001256      -0.152703      -0.066125       0.013023       0.053102             12.798357       8.527175       4.343659       0.544171      14.028267       5.340250      15.839628           0.031831
          134              N       5.139396       6.325234       2.720856      -0.252820      39.159101 0.53822742E+03  0.13132073E+05                                 9.696047                            7.564490      -0.174161       1.967836                    0.997605      28.310223      78.620329       0.629671       0.398680      -1.093493      -0.079636      -0.094381       0.060920       0.137698      -0.031191       0.041527       0.046992       0.004145       0.029372      -0.079955       0.026296       0.053659             11.700843       8.657787       4.261392       1.786402      12.237602       4.591412      14.207140           0.037466
          135              N      -9.494969       8.672102      10.955275      -0.406898      39.972719 0.58854449E+03  0.14635825E+05                                 9.601078                            7.717057       0.356569       2.074839                    0.999845      31.089736      86.230939       0.649102       0.379451      -1.110750      -0.121795      -0.049287       0.190223       0.231189      -0.052099       0.164760       0.009887      -0.018898      -0.282933      -0.211092       0.048115       0.162977             11.069803      13.096984      -2.984075       1.577137       7.657407      -3.453607      12.455019           0.009638
          136              N       5.969069       8.545343      12.425511      -0.268169      41.741781 0.54246672E+03  0.13275758E+05                                10.082316                            7.521197       0.116385       2.043092                    0.997820      29.143107      81.341458       0.640011       0.391050      -1.097608       0.164323      -0.035846      -0.009198       0.168439      -0.032706       0.050231      -0.017598      -0.024648       0.054842      -0.060999      -0.008415       0.069414             12.777320      13.754585      -3.145677       0.656731       8.661924      -4.713830      15.915452           0.033198
          137              N     -10.056959       8.062313      13.040156      -0.202433      38.294959 0.50680516E+03  0.12159534E+05                                 9.463349                            7.219684       0.203002       2.079376                    0.999215      27.985395      76.629036       0.661917       0.385680      -1.104526      -0.068589       0.054106      -0.153747       0.176833      -0.032749       0.007010       0.005000       0.101480      -0.138822      -0.050069      -0.033676       0.083745             11.734890      11.484369      -2.250027       0.705176       8.247459      -5.129508      15.472841           0.031912
          138              N       5.566812      10.034148       9.095342      -0.376687      48.545118 0.59739218E+03  0.14984678E+05                                11.251448                            7.925483      -0.014760       2.005178                    0.995919      29.986108      84.878653       0.619291       0.394297      -1.094761      -0.079907      -0.015658       0.044504       0.092794      -0.010035       0.039717      -0.011539      -0.041188       0.023106      -0.051271       0.008077       0.043195             15.377110      11.633323      -0.739384      -0.413386      10.020959      -7.653540      24.477049           0.030868
          139              N       3.417745      10.268081       9.732861      -0.253129      36.911317 0.50448985E+03  0.12076948E+05                                 9.134715                            7.152281       0.420574       2.113351                    0.999826      29.211818      79.613492       0.672873       0.380249      -1.109659       0.255564      -0.098606       0.059478       0.280310       0.047238       0.025923      -0.047763      -0.275695       0.441718      -0.222410       0.053354       0.169055             10.913227       9.858328      -0.320203      -1.396343       7.008950      -4.408870      15.872402           0.006404
          140              N       4.101851       9.591424      10.719941      -0.243294      40.561000 0.53473420E+03  0.13033151E+05                                 9.971365                            7.482382       0.035676       2.019034                    0.998039      28.885765      80.328032       0.640061       0.392621      -1.097054       0.000383       0.081974      -0.142560       0.164448      -0.034574       0.043384       0.019362       0.014081      -0.048636      -0.066350       0.013239       0.053111             12.797961      11.622313      -0.545701      -1.939846       7.727293      -5.006343      19.044275           0.031852
          141              N       5.191542      11.544197       6.845012      -0.252786      39.157730 0.53821550E+03  0.13131715E+05                                 9.695930                            7.564531      -0.174140       1.967866                    0.997607      28.309044      78.616949       0.629654       0.398693      -1.093484      -0.120642       0.041014      -0.052154       0.137683       0.029447      -0.031643      -0.004170      -0.090243       0.112131      -0.079902       0.026485       0.053417             11.700474      10.010246      -0.054274      -1.457438       8.441243      -5.405943      16.649934           0.037446
          142              N       1.418774      -3.004912      12.586189      -0.407125      39.996915 0.58896480E+03  0.14648924E+05                                 9.604863                            7.719799       0.356202       2.074594                    0.999845      31.098043      86.262404       0.648987       0.379449      -1.110749      -0.093269       0.200302       0.068505       0.231329       0.081994       0.089069      -0.092983       0.159989       0.291056      -0.211188       0.048059       0.163129             11.074493       8.647346      -3.347941       3.530042      10.362846      -0.627414      14.213287           0.009636
          143              N       0.813622      -1.273650      13.867260      -0.268031      41.733385 0.54233987E+03  0.13271861E+05                                10.081032                            7.520328       0.116416       2.043160                    0.997819      29.139472      81.328553       0.640048       0.391051      -1.097609      -0.027917      -0.059851      -0.154909       0.168399      -0.019602       0.029053      -0.047725       0.045361       0.057387      -0.060816      -0.008591       0.069406             12.775720       9.741128      -5.155232       3.396136      13.457287      -0.829777      15.128745           0.033172
          144              N       0.183134      -1.133682      12.664352      -0.202298      38.288428 0.50670076E+03  0.12156431E+05                                 9.462475                            7.219057       0.202943       2.079417                    0.999215      27.982253      76.619143       0.661928       0.385692      -1.104515       0.121945      -0.091556       0.089516       0.176823       0.012635       0.022010       0.029503       0.006686       0.214087      -0.050060      -0.033839       0.083899             11.733902       9.092506      -5.133295       3.320879      13.470887      -1.476538      12.638313           0.031896
          145              N       8.788456       3.955165       1.069033      -0.376907      48.559601 0.59758436E+03  0.14990740E+05                                11.253618                            7.926694      -0.014421       2.005196                    0.995922      29.991505      84.898105       0.619250       0.394290      -1.094763      -0.003398       0.074197       0.055780       0.092888      -0.001311       0.019280      -0.040929       0.029846      -0.000037      -0.051104       0.007872       0.043232             15.380668      13.450977      -9.031183       3.713150      20.765678      -2.107024      11.925347           0.030905
          146              N       8.842271       5.191522       2.952681      -0.253076      36.916932 0.50457149E+03  0.12079228E+05                                 9.135487                            7.152787       0.420752       2.113443                    0.999826      29.209441      79.604576       0.672869       0.380241      -1.109680      -0.083369      -0.022214      -0.266652       0.280262      -0.067786      -0.021755      -0.123762       0.001054      -0.489775      -0.222202       0.053263       0.168939             10.914302       8.965441      -5.353737       1.888378      14.513619       0.096754       9.263846           0.006423
          147              N       8.138572       5.881927       1.989176      -0.243073      40.550886 0.53457003E+03  0.13028206E+05                                 9.970098                            7.481483       0.035203       2.018980                    0.998035      28.880718      80.312227       0.640065       0.392647      -1.097031       0.077378      -0.136525       0.048940       0.164383       0.009277       0.016692      -0.017111       0.079873       0.131747      -0.066275       0.013024       0.053251             12.796278      10.611807      -6.718906       2.055081      16.886909       0.471534      10.890119           0.031844
          148              N      10.029538       1.837556       2.277554      -0.252941      39.163519 0.53830291E+03  0.13134290E+05                                 9.696406                            7.564769      -0.174027       1.967828                    0.997609      28.312600      78.626367       0.629695       0.398654      -1.093518       0.061671       0.000363       0.123154       0.137733      -0.013601      -0.036764      -0.014087      -0.035287      -0.186834      -0.079760       0.026317       0.053443             11.701115       9.097719      -5.405704       2.020267      16.401574      -0.636000       9.604052           0.037511
          149              N       5.090408       1.045330       1.090504      -0.406967      39.978580 0.58865318E+03  0.14639236E+05                                 9.601963                            7.717744       0.356548       2.074784                    0.999846      31.092680      86.241815       0.649075       0.379448      -1.110749       0.220024      -0.049955      -0.050758       0.231263       0.096704       0.068343      -0.013201      -0.296259       0.085553      -0.211187       0.048159       0.163028             11.070832      12.301649       2.554172      -0.880239      15.049907       1.617910       5.860939           0.009653
          150              N       6.924286      -0.079371       0.476841      -0.268125      41.739229 0.54242792E+03  0.13274607E+05                                10.082076                            7.521041       0.116346       2.043093                    0.997820      29.142003      81.338488       0.640002       0.391062      -1.097597      -0.046817       0.157800       0.035728       0.168431       0.062350       0.001317       0.004601      -0.037141      -0.024646      -0.061004      -0.008419       0.069423             12.777026      16.326528       3.050802      -1.461533      15.624345       2.038971       6.380205           0.033188
          151              N       7.270334       1.236109       0.594578      -0.202417      38.293153 0.50677951E+03  0.12158735E+05                                 9.462999                            7.219451       0.203034       2.079397                    0.999215      27.984554      76.625560       0.661936       0.385674      -1.104533      -0.127591      -0.119061       0.028638       0.176848      -0.021265      -0.003306       0.025573      -0.120543      -0.083507      -0.050061      -0.033718       0.083778             11.734470      16.248564       3.445141      -0.975481      13.352354       1.360315       5.602493           0.031923
          152              N      -2.185140      14.430603       0.820930      -0.376799      48.554512 0.59752054E+03  0.14988757E+05                                11.252995                            7.926407      -0.014656       2.005160                    0.995919      29.989457      84.891576       0.619244       0.394304      -1.094752       0.070899      -0.059413      -0.008265       0.092870       0.044515       0.013052      -0.006630      -0.016566       0.013949      -0.051256       0.008013       0.043244             15.379516      25.694904       5.089146      -2.408205      13.476862       0.029995       6.966781           0.030901
          153              N      -1.040777      12.559179       0.303393      -0.253035      36.911968 0.50449831E+03  0.12076982E+05                                 9.134511                            7.152161       0.420738       2.113459                    0.999827      29.207842      79.597390       0.672917       0.380230      -1.109693       0.007466       0.274414       0.056517       0.280273       0.120794       0.008101      -0.054275       0.292612       0.130293      -0.222352       0.053362       0.168990             10.912922      17.294165       1.631465      -1.765705      10.065611       0.388996       5.378991           0.006420
          154              N      -0.152203      13.608011       0.406255      -0.243168      40.552591 0.53460901E+03  0.13029357E+05                                 9.970210                            7.481664       0.035405       2.019010                    0.998037      28.882195      80.316225       0.640071       0.392637      -1.097041      -0.154730      -0.055577      -0.001157       0.164413       0.028098      -0.005255       0.007515      -0.103727       0.040455      -0.066334       0.013176       0.053158             12.796247      20.458856       1.776799      -2.622561      11.750278       0.572260       6.179607           0.031861
          155              N      -4.598603      13.158693       0.614785      -0.252893      39.163408 0.53830656E+03  0.13134522E+05                                 9.696821                            7.565127      -0.173950       1.967871                    0.997609      28.312089      78.627739       0.629633       0.398689      -1.093484      -0.020648      -0.135806      -0.010013       0.137731       0.000362       0.001147      -0.010118       0.132324       0.076618      -0.079905       0.026465       0.053440             11.701690      19.016138       2.014906      -0.950540      10.290578       0.469706       5.798352           0.037503
          156              N      -3.193453      -2.376539      10.450508      -0.407133      40.000124 0.58901629E+03  0.14650764E+05                                 9.605976                            7.720572       0.355865       2.074488                    0.999845      31.099859      86.273695       0.648889       0.379492      -1.110699      -0.004909      -0.100938      -0.208061       0.231305       0.057571      -0.006535      -0.124727       0.022071      -0.460477      -0.211023       0.047997       0.163026             11.075902      10.200819       5.283240      -1.647945      12.266908       0.654272      10.759979           0.009623
          157              N      -2.740817      -2.856340       8.312863      -0.268038      41.734931 0.54235767E+03  0.13272537E+05                                10.081615                            7.520675       0.116270       2.043111                    0.997819      29.140484      81.334749       0.639998       0.391074      -1.097582      -0.089579      -0.062074       0.128364       0.168389       0.037900       0.001604       0.003675      -0.018172      -0.182068      -0.060825      -0.008610       0.069434             12.776596      11.262191       6.044823      -1.228846      13.915416       2.548862      13.152181           0.033183
          158              N      -3.575749      -3.828758       8.783389      -0.202345      38.290547 0.50672760E+03  0.12157251E+05                                 9.462805                            7.219208       0.203045       2.079433                    0.999215      27.983295      76.622851       0.661926       0.385688      -1.104516       0.074208       0.156470       0.035549       0.176787       0.026459      -0.051230      -0.041670       0.023207       0.039019      -0.049908      -0.033821       0.083728             11.734443      10.060514       5.768351       0.087453      13.138794       3.043959      12.004020           0.031891
          159              N      -1.203969      -0.020973      10.064180      -0.376852      48.556660 0.59753178E+03  0.14989191E+05                                11.253492                            7.926550      -0.014591       2.005177                    0.995921      29.989999      84.895033       0.619228       0.394311      -1.094742       0.012425       0.000850      -0.091965       0.092804       0.018679       0.016799      -0.002617      -0.009562      -0.139059      -0.051101       0.007836       0.043265             15.380674      10.682714       6.677725       2.532249      18.643236       7.330173      16.816071           0.030872
          160              N      -0.253079       0.380162       8.060549      -0.253213      36.922045 0.50465081E+03  0.12081896E+05                                 9.136913                            7.153732       0.420325       2.113247                    0.999826      29.214733      79.627872       0.672754       0.380282      -1.109623      -0.179628      -0.153621       0.150654       0.280290      -0.014467       0.134825       0.123043      -0.080035      -0.252763      -0.222385       0.053220       0.169166             10.916207       7.545252       3.766465       0.800651      11.877163       4.256512      13.326206           0.006405
          161              N      -1.122060      -0.682418       7.934112      -0.243156      40.557665 0.53466401E+03  0.13031216E+05                                 9.971462                            7.482302       0.035258       2.018959                    0.998037      28.883951      80.326396       0.640002       0.392664      -1.097007       0.076942       0.110109       0.094752       0.164383       0.012437      -0.028698      -0.027554      -0.001259      -0.152704      -0.066126       0.013023       0.053103             12.798348       8.527155       4.343638       0.544156      14.028246       5.340254      15.839643           0.031830
          162              N       0.343684       1.858497      11.312134      -0.252827      39.159466 0.53823458E+03  0.13132287E+05                                 9.696093                            7.564533      -0.174148       1.967837                    0.997605      28.310407      78.620864       0.629671       0.398679      -1.093494       0.079634       0.094390      -0.060920       0.137703      -0.031194       0.041528       0.046991       0.004151       0.029378      -0.079958       0.026298       0.053659             11.700891       8.657842       4.261406       1.786402      12.237634       4.591421      14.207196           0.037474
          163              N      14.978049      -0.488371       3.077715      -0.406905      39.973724 0.58856132E+03  0.14636357E+05                                 9.601251                            7.717176       0.356517       2.074817                    0.999845      31.090166      86.232646       0.649095       0.379452      -1.110749       0.121803       0.049275      -0.190230       0.231196      -0.052094       0.164769       0.009884      -0.018910      -0.282939      -0.211101       0.048123       0.162979             11.070023      13.097209      -2.984139       1.577198       7.657548      -3.453710      12.455313           0.009639
          164              N      -0.485989      -0.361612       1.607479      -0.268149      41.741077 0.54245542E+03  0.13275423E+05                                10.082247                            7.521149       0.116320       2.043078                    0.997820      29.142747      81.340483       0.640009       0.391053      -1.097605      -0.164321       0.035840       0.009195       0.168435      -0.032707       0.050234      -0.017596      -0.024645       0.054829      -0.061001      -0.008414       0.069415             12.777228      13.754499      -3.145650       0.656712       8.661862      -4.713776      15.915324           0.033192
          165              N      15.540039       0.121418       0.992834      -0.202453      38.295852 0.50681850E+03  0.12159932E+05                                 9.463478                            7.219764       0.203043       2.079383                    0.999215      27.985816      76.630405       0.661916       0.385678      -1.104527       0.068590      -0.054114       0.153749       0.176838      -0.032746       0.007005       0.005001       0.101478      -0.138819      -0.050067      -0.033674       0.083742             11.735077      11.484533      -2.250063       0.705181       8.247573      -5.129611      15.473124           0.031916
          166              N      -0.083732      -1.850417       4.937648      -0.376696      48.545804 0.59740175E+03  0.14984981E+05                                11.251549                            7.925545      -0.014750       2.005176                    0.995920      29.986382      84.879656       0.619289       0.394297      -1.094761       0.079909       0.015652      -0.044509       0.092798      -0.010033       0.039717      -0.011539      -0.041189       0.023108      -0.051272       0.008078       0.043194             15.377263      11.633419      -0.739387      -0.413390      10.021051      -7.653630      24.477320           0.030873
          167              N       2.065335      -2.084350       4.300129      -0.253122      36.910617 0.50447908E+03  0.12076624E+05                                 9.134616                            7.152218       0.420603       2.113367                    0.999826      29.211433      79.612207       0.672874       0.380250      -1.109658      -0.255558       0.098600      -0.059484       0.280304       0.047237       0.025914      -0.047760      -0.275692       0.441710      -0.222405       0.053354       0.169051             10.913091       9.858230      -0.320199      -1.396329       7.008868      -4.408792      15.872174           0.006412
          168              N       1.381229      -1.407693       3.313049      -0.243272      40.559758 0.53471589E+03  0.13032596E+05                                 9.971196                            7.482280       0.035648       2.019036                    0.998038      28.885158      80.326061       0.640062       0.392623      -1.097052      -0.000379      -0.081976       0.142552       0.164443      -0.034572       0.043381       0.019362       0.014083      -0.048642      -0.066347       0.013237       0.053109             12.797702      11.622135      -0.545698      -1.939799       7.727153      -5.006197      19.043817           0.031855
          169              N       0.291538      -3.360466       7.187978      -0.252787      39.157600 0.53821381E+03  0.13131658E+05                                 9.695896                            7.564511      -0.174126       1.967871                    0.997607      28.308994      78.616655       0.629656       0.398693      -1.093485       0.120641      -0.041021       0.052148       0.137682       0.029447      -0.031643      -0.004172      -0.090246       0.112126      -0.079902       0.026485       0.053417             11.700428      10.010201      -0.054282      -1.457413       8.441218      -5.405922      16.649865           0.037445
          170              N       4.064306      11.188643       1.446801      -0.407117      39.996171 0.58895121E+03  0.14648505E+05                                 9.604779                            7.719736       0.356211       2.074605                    0.999845      31.097573      86.260926       0.648986       0.379452      -1.110746       0.093251      -0.200295      -0.068500       0.231314       0.081975       0.089067      -0.092980       0.159991       0.291038      -0.211171       0.048045       0.163126             11.074392       8.647270      -3.347896       3.530008      10.362734      -0.627390      14.213172           0.009637
          171              N       4.669458       9.457381       0.165730      -0.268067      41.734912 0.54236291E+03  0.13272560E+05                                10.081236                            7.520459       0.116481       2.043169                    0.997819      29.140183      81.330847       0.640046       0.391048      -1.097611       0.027917       0.059854       0.154916       0.168406      -0.019607       0.029052      -0.047725       0.045362       0.057379      -0.060816      -0.008591       0.069408             12.776005       9.741333      -5.155355       3.396257      13.457546      -0.829823      15.129137           0.033175
          172              N       5.299946       9.317413       1.368638      -0.202284      38.287907 0.50669234E+03  0.12156189E+05                                 9.462421                            7.219022       0.202892       2.079404                    0.999215      27.982007      76.618545       0.661926       0.385695      -1.104512      -0.121941       0.091555      -0.089515       0.176819       0.012633       0.022016       0.029499       0.006691       0.214098      -0.050060      -0.033843       0.083903             11.733821       9.092439      -5.133225       3.320867      13.470753      -1.476527      12.638270           0.031892
          173              N      -3.305376       4.228566      12.963957      -0.376860      48.556145 0.59753677E+03  0.14989230E+05                                11.253068                            7.926359      -0.014393       2.005225                    0.995922      29.990218      84.893243       0.619266       0.394289      -1.094766       0.003382      -0.074193      -0.055771       0.092879      -0.001317       0.019278      -0.040927       0.029843      -0.000023      -0.051099       0.007865       0.043234             15.379831      13.450262      -9.030582       3.712995      20.764374      -2.106948      11.924858           0.030893
          174              N      -3.359191       2.992209      11.080309      -0.253099      36.919312 0.50460716E+03  0.12080324E+05                                 9.135964                            7.153102       0.420645       2.113400                    0.999826      29.210202      79.608064       0.672844       0.380248      -1.109672       0.083363       0.022220       0.266659       0.280268      -0.067793      -0.021750      -0.123775       0.001064      -0.489770      -0.222210       0.053261       0.168949             10.914950       8.966000      -5.354185       1.888544      14.514536       0.096651       9.264315           0.006417
          175              N      -2.655492       2.301804      12.043814      -0.243112      40.553035 0.53460110E+03  0.13029160E+05                                 9.970429                            7.481681       0.035245       2.018976                    0.998035      28.881733      80.315814       0.640059       0.392645      -1.097032      -0.077387       0.136534      -0.048937       0.164393       0.009275       0.016689      -0.017110       0.079878       0.131750      -0.066277       0.013027       0.053250             12.796788      10.612275      -6.719301       2.055216      16.887623       0.471436      10.890466           0.031843
          176              N      -4.546458       6.346175      11.755436      -0.252926      39.162700 0.53828843E+03  0.13133858E+05                                 9.696300                            7.564682      -0.174044       1.967829                    0.997609      28.312209      78.625228       0.629697       0.398655      -1.093517      -0.061681      -0.000368      -0.123141       0.137726      -0.013603      -0.036762      -0.014086      -0.035285      -0.186810      -0.079753       0.026313       0.053440             11.700985       9.097581      -5.405616       2.020221      16.401415      -0.635938       9.603959           0.037515

******************************************************
Auxiliary information for the entire system
The total spin magnetic moment of the unit cell is   39.999598
The total net atomic charge of the unit cell is   -0.000000
Accuracy of reproducing the electrostatic potential in the unit cell:
  The inner radius (bohr) =    5.0000
  The outer radius (bohr) =   12.0000
  Valid grid points have density less than (e/(bohr^3)) =    0.0001
  The number of valid grid points were=       321833
  The rms potential error without charges in kcal/mol is=      4.30566
  The rms potential error with partial charges in kcal/mol is=      1.20539
  The RRMSE value at monopole order=      0.27995
  The rms potential error with partial charges and cloud penetration in kcal/mol is=      1.18515
  The RRMSE value at monopole order with cloud penetration is=      0.27525
  The rms potential error with partial charges and atomic dipoles in kcal/mol is=      0.43575
  The RRMSE value at dipole order=      0.10120
  The rms potential error with partial charges, atomic dipoles and cloud penetration in kcal/mol is=      0.41831
  The RRMSE value at dipole order with cloud penetration=      0.09715

******************************************************
The electron densities and ab initio electrostatic potential were computed in VASP using the PBE functional and
projector augmented wave method. See the main text of the journal article for a description of computational details.
The atomic charges, dipoles, and quadrupoles were computed with the DDEC6 method as described in
(a) T. A. Manz and N. Gabaldon Limas, RSC Adv. 6 (2016) 47771-47801 DOI: 10.1039/c6ra04656h
(b) N. Gabaldon Limas and T. A. Manz, RSC Adv. 8 (2018) 2678-2707 DOI: 10.1039/c7ra11829e.
For each atom in the material, the electron cloud parameters were fit to the spherically averaged atom-in-material
electron density using radial positions for which this density was between 10^-4 and 10^-2 electrons per cubic bohr.
The polarizabilities, dispersion coefficients, and quantum Drude oscillator (QDO) parameters were fit using the MCLF method.
The magnetic structure of the system was optimized in VASP from the default ferromagnetic initial guess using spin polarization.
The atomic spin moments (ASMs) were computed on this optimized magnetic structure using the DDEC6 partition as inputs
to the method of T. A. Manz and D. S. Sholl, J. Chem. Theory Comput. 7 (2011) 4146-4164 DOI: 10.1021/ct200539n.
The RMSE and RRMSE were computed using a uniform grid with Ewald summation.
