# Supplementary material for: A collection of forcefield precursors for metal–organic frameworks
Source: RSC Adv. 2019 Nov 13;9(63):36492–507. doi: 10.1039/c9ra07327b (PMC9075174; doi:10.1039/c9ra07327b)
Supplement: RA-009-C9RA07327B-s3766 [file RA-009-C9RA07327B-s3766.xyz]

  352
jmolscript: load "" {1 1 1} spacegroup "x,y,z" unitcell [{     12.946000     0.000000     0.000000 }, {      0.000000    23.746000     0.000000 }, {      0.000000     0.000000    15.957000 }]
Mn    10.197564    11.330879    14.151146     0.722013
Mn    11.571523    17.357139     0.149996     0.704849
Mn     9.221436     0.542121     6.172646     0.722131
Mn     7.847477    18.261861     8.128496     0.704860
Mn    10.197564    12.415121     9.784354     0.721933
Mn    11.571523     6.388861     7.828504     0.704861
Mn     9.221436    23.203879     1.805854     0.722004
Mn     7.847477     5.484139    15.807004     0.704935
Mn     2.748436    12.415121     1.805854     0.722008
Mn     1.374477     6.388861    15.807004     0.704913
Mn     3.724564    23.203879     9.784354     0.722154
Mn     5.098523     5.484139     7.828504     0.704445
Mn     2.748436    11.330879     6.172646     0.722024
Mn     1.374477    17.357139     8.128496     0.704853
Mn     3.724564     0.542121    14.151146     0.722046
Mn     5.098523    18.261861     0.149996     0.704855
H     11.454621     4.768197     0.073402     0.094290
H      5.091662    10.600214    14.546401     0.127889
H      4.321375    12.689862    13.890568     0.111107
H      5.847708    14.290343    13.194843     0.122836
H      8.084777    13.789302    13.226757     0.091930
H     11.348464    15.356538    10.847569     0.086838
H     10.491438    13.763182     3.681280     0.130112
H     10.710226    15.007472     5.615268     0.110441
H     11.252663    17.241971     5.462081     0.109785
H     11.625508    18.165690     3.408415     0.094236
H      7.964379     7.104803     8.051902     0.094293
H      1.381338     1.272786     6.567901     0.127888
H      2.151625    22.929138     5.912069     0.111096
H      0.625292    21.328657     5.216343     0.122824
H     11.334223    21.829698     5.248257     0.091919
H      8.070536    20.262462     2.869069     0.086837
H      8.927562    21.855818    11.659780     0.130107
H      8.708774    20.611528    13.593768     0.110435
H      8.166337    18.377029    13.440581     0.109786
H      7.793492    17.453310    11.386915     0.094241
H     11.454621    18.977803     7.905098     0.094299
H      5.091662    13.145786     9.389099     0.127884
H      4.321375    11.056138    10.044931     0.111111
H      5.847708     9.455657    10.740657     0.122860
H      8.084777     9.956698    10.708743     0.091936
H     11.348464     8.389462    13.087931     0.086832
H     10.491438     9.982818     4.297220     0.130085
H     10.710226     8.738528     2.363232     0.110417
H     11.252663     6.504029     2.516419     0.109768
H     11.625508     5.580310     4.570085     0.094218
H      7.964379    16.641197    15.883598     0.094305
H      1.381338    22.473214     1.410599     0.127885
H      2.151625     0.816862     2.066431     0.111114
H      0.625292     2.417343     2.762157     0.122857
H     11.334223     1.916302     2.730243     0.091940
H      8.070536     3.483538     5.109431     0.086846
H      8.927562     1.890182    12.275720     0.130099
H      8.708774     3.134472    10.341732     0.110437
H      8.166337     5.368971    10.494919     0.109796
H      7.793492     6.292690    12.548585     0.094246
H      1.491379    18.977803    15.883598     0.094298
H      7.854338    13.145786     1.410599     0.127887
H      8.624625    11.056138     2.066431     0.111114
H      7.098292     9.455657     2.762157     0.122853
H      4.861223     9.956698     2.730243     0.091943
H      1.597536     8.389462     5.109431     0.086850
H      2.454562     9.982818    12.275720     0.130109
H      2.235774     8.738528    10.341732     0.110444
H      1.693337     6.504029    10.494919     0.109795
H      1.320492     5.580310    12.548585     0.094244
H      4.981621    16.641197     7.905098     0.094309
H     11.564662    22.473214     9.389099     0.127888
H     10.794375     0.816862    10.044931     0.111113
H     12.320708     2.417343    10.740657     0.122860
H      1.611777     1.916302    10.708743     0.091943
H      4.875464     3.483538    13.087931     0.086845
H      4.018438     1.890182     4.297220     0.130100
H      4.237226     3.134472     2.363232     0.110432
H      4.779663     5.368971     2.516419     0.109784
H      5.152508     6.292690     4.570085     0.094252
H      1.491379     4.768197     8.051902     0.094288
H      7.854338    10.600214     6.567901     0.127889
H      8.624625    12.689862     5.912069     0.111101
H      7.098292    14.290343     5.216343     0.122826
H      4.861223    13.789302     5.248257     0.091919
H      1.597536    15.356538     2.869069     0.086839
H      2.454562    13.763182    11.659780     0.130113
H      2.235774    15.007472    13.593768     0.110436
H      1.693337    17.241971    13.440581     0.109781
H      1.320492    18.165690    11.386915     0.094235
H      4.981621     7.104803     0.073402     0.094302
H     11.564662     1.272786    14.546401     0.127899
H     10.794375    22.929138    13.890568     0.111115
H     12.320708    21.328657    13.194843     0.122852
H      1.611777    21.829698    13.226757     0.091937
H      4.875464    20.262462    10.847569     0.086843
H      4.018438    21.855818     3.681280     0.130114
H      4.237226    20.611528     5.615268     0.110444
H      4.779663    18.377029     5.462081     0.109792
H      5.152508    17.453310     3.408415     0.094246
C     11.246190     5.659384    15.862854     0.149708
C     10.192386     7.440572    15.507013     0.200589
C      9.022067     8.277618    15.238935     0.235468
C      7.621310     9.737047    14.704376     0.213981
C      7.056865    11.020756    14.284706     0.170016
C      5.689767    11.263203    14.283111    -0.157227
C      5.231479    12.500844    13.884186    -0.021885
C      6.136404    13.452346    13.478878    -0.136716
C      7.476315    13.141749    13.501218     0.093334
C     11.173693    14.852173    11.608718     0.141696
C     10.939370    14.280844    13.587386     0.210116
C     10.840980    14.212218    15.039473     0.247482
C     10.820267    14.558910     1.136138     0.216630
C     10.944548    15.267016     2.423868     0.180364
C     10.723172    14.663155     3.638196    -0.162961
C     10.848748    15.401656     4.783909    -0.017204
C     11.177576    16.721933     4.696145    -0.127042
C     11.393775    17.268091     3.462669     0.088908
C      8.172810     6.213616     7.884354     0.149691
C      9.226614     4.432428     7.528513     0.200558
C     10.396933     3.595382     7.260435     0.235478
C     11.797690     2.135953     6.725875     0.213961
C     12.362135     0.852244     6.306206     0.170019
C      0.783233     0.609797     6.304611    -0.157231
C      1.241521    23.118156     5.905686    -0.021889
C      0.336596    22.166654     5.500378    -0.136722
C     11.942685    22.477251     5.522718     0.093330
C      8.245307    20.766827     3.630218     0.141706
C      8.479630    21.338156     5.608886     0.210125
C      8.578020    21.406782     7.060973     0.247480
C      8.598733    21.060090     9.114638     0.216636
C      8.474452    20.351984    10.402368     0.180358
C      8.695828    20.955845    11.616696    -0.162974
C      8.570252    20.217344    12.762409    -0.017213
C      8.241424    18.897067    12.674645    -0.127038
C      8.025225    18.350909    11.441169     0.088916
C     11.246190    18.086616     8.072646     0.149700
C     10.192386    16.305428     8.428487     0.200590
C      9.022067    15.468382     8.696565     0.235460
C      7.621310    14.008953     9.231125     0.213985
C      7.056865    12.725244     9.650794     0.170016
C      5.689767    12.482797     9.652389    -0.157225
C      5.231479    11.245156    10.051314    -0.021883
C      6.136404    10.293654    10.456622    -0.136715
C      7.476315    10.604251    10.434282     0.093339
C     11.173693     8.893827    12.326783     0.141692
C     10.939370     9.465156    10.348114     0.210125
C     10.840980     9.533782     8.896028     0.247471
C     10.820267     9.187090     6.842362     0.216632
C     10.944548     8.478984     5.554632     0.180359
C     10.723172     9.082845     4.340304    -0.162977
C     10.848748     8.344344     3.194591    -0.017223
C     11.177576     7.024067     3.282355    -0.127056
C     11.393775     6.477909     4.515831     0.088899
C      8.172810    17.532384     0.094146     0.149716
C      9.226614    19.313572     0.449987     0.200584
C     10.396933    20.150618     0.718065     0.235467
C     11.797690    21.610047     1.252625     0.213975
C     12.362135    22.893756     1.672294     0.170020
C      0.783233    23.136203     1.673889    -0.157225
C      1.241521     0.627844     2.072814    -0.021881
C      0.336596     1.579346     2.478122    -0.136707
C     11.942685     1.268749     2.455782     0.093343
C      8.245307     2.979173     4.348283     0.141722
C      8.479630     2.407844     2.369615     0.210122
C      8.578020     2.339218     0.917528     0.247477
C      8.598733     2.685910    14.820862     0.216631
C      8.474452     3.394016    13.533132     0.180357
C      8.695828     2.790155    12.318804    -0.162977
C      8.570252     3.528656    11.173091    -0.017206
C      8.241424     4.848933    11.260855    -0.127025
C      8.025225     5.395091    12.494331     0.088914
C      1.699810    18.086616     0.094146     0.149701
C      2.753614    16.305428     0.449987     0.200587
C      3.923933    15.468382     0.718065     0.235463
C      5.324690    14.008953     1.252625     0.213983
C      5.889135    12.725244     1.672294     0.170019
C      7.256233    12.482797     1.673889    -0.157222
C      7.714521    11.245156     2.072814    -0.021874
C      6.809596    10.293654     2.478122    -0.136704
C      5.469685    10.604251     2.455782     0.093336
C      1.772307     8.893827     4.348283     0.141720
C      2.006630     9.465156     2.369615     0.210117
C      2.105020     9.533782     0.917528     0.247486
C      2.125733     9.187090    14.820862     0.216634
C      2.001452     8.478984    13.533132     0.180367
C      2.222828     9.082845    12.318804    -0.162965
C      2.097252     8.344344    11.173091    -0.017192
C      1.768424     7.024067    11.260855    -0.127023
C      1.552225     6.477909    12.494331     0.088906
C      4.773190    17.532384     8.072646     0.149717
C      3.719386    19.313572     8.428487     0.200579
C      2.549067    20.150618     8.696565     0.235475
C      1.148310    21.610047     9.231125     0.213977
C      0.583865    22.893756     9.650794     0.170023
C     12.162767    23.136203     9.652389    -0.157218
C     11.704479     0.627844    10.051314    -0.021869
C     12.609404     1.579346    10.456622    -0.136705
C      1.003315     1.268749    10.434282     0.093346
C      4.700693     2.979173    12.326783     0.141704
C      4.466370     2.407844    10.348114     0.210148
C      4.367980     2.339218     8.896028     0.247455
C      4.347267     2.685910     6.842362     0.216641
C      4.471548     3.394016     5.554632     0.180356
C      4.250172     2.790155     4.340304    -0.162976
C      4.375748     3.528656     3.194591    -0.017223
C      4.704576     4.848933     3.282355    -0.127045
C      4.920775     5.395091     4.515831     0.088909
C      1.699810     5.659384     7.884354     0.149669
C      2.753614     7.440572     7.528513     0.200577
C      3.923933     8.277618     7.260435     0.235447
C      5.324690     9.737047     6.725875     0.213958
C      5.889135    11.020756     6.306206     0.170020
C      7.256233    11.263203     6.304611    -0.157227
C      7.714521    12.500844     5.905686    -0.021889
C      6.809596    13.452346     5.500378    -0.136730
C      5.469685    13.141749     5.522718     0.093320
C      1.772307    14.852173     3.630218     0.141702
C      2.006630    14.280844     5.608886     0.210126
C      2.105020    14.212218     7.060973     0.247481
C      2.125733    14.558910     9.114638     0.216633
C      2.001452    15.267016    10.402368     0.180366
C      2.222828    14.663155    11.616696    -0.162965
C      2.097252    15.401656    12.762409    -0.017207
C      1.768424    16.721933    12.674645    -0.127043
C      1.552225    17.268091    11.441169     0.088903
C      4.773190     6.213616    15.862854     0.149726
C      3.719386     4.432428    15.507013     0.200585
C      2.549067     3.595382    15.238935     0.235475
C      1.148310     2.135953    14.704376     0.213977
C      0.583865     0.852244    14.284706     0.170020
C     12.162767     0.609797    14.283111    -0.157217
C     11.704479    23.118156    13.884186    -0.021872
C     12.609404    22.166654    13.478878    -0.136709
C      1.003315    22.477251    13.501218     0.093338
C      4.700693    20.766827    11.608718     0.141714
C      4.466370    21.338156    13.587386     0.210132
C      4.367980    21.406782    15.039473     0.247476
C      4.347267    21.060090     1.136138     0.216639
C      4.471548    20.351984     2.423868     0.180362
C      4.250172    20.955845     3.638196    -0.162963
C      4.375748    20.217344     4.783909    -0.017206
C      4.704576    18.897067     4.696145    -0.127034
C      4.920775    18.350909     3.462669     0.088920
N      9.994312     6.116020    15.747485    -0.370305
N     11.463295     7.786313    15.489619    -0.270445
N     12.159789     6.608749    15.715730    -0.204467
N      8.959279     9.578899    14.886764    -0.396448
N      7.821973     7.687293    15.272445    -0.250301
N      6.902807     8.643544    14.916604    -0.258732
N      7.951433    11.944713    13.903334    -0.264166
N     11.239717    15.364849    12.850172    -0.407498
N     10.703753    13.188053    12.877778    -0.264541
N     10.840980    13.570364    11.554464    -0.205853
N     11.050706    15.197915    15.914076    -0.372615
N     10.499206    13.055313    15.602435    -0.254203
N     10.494028    13.283512     1.003376    -0.260659
N     11.290207    16.564260     2.323818    -0.251399
N      9.424688     5.756980     7.768985    -0.370314
N      7.955705     4.086687     7.511119    -0.270491
N      7.259211     5.264251     7.737230    -0.204383
N     10.459721     2.294101     6.908264    -0.396484
N     11.597027     4.185707     7.293945    -0.250275
N     12.516193     3.229456     6.938104    -0.258724
N     11.467567    23.674287     5.924834    -0.264192
N      8.179283    20.254151     4.871672    -0.407482
N      8.715247    22.430947     4.899278    -0.264556
N      8.578020    22.048636     3.575964    -0.205865
N      8.368294    20.421085     7.935576    -0.372609
N      8.919794    22.563687     7.623935    -0.254218
N      8.924972    22.335488     8.981876    -0.260664
N      8.128793    19.054740    10.302318    -0.251395
N      9.994312    17.629980     8.188015    -0.370299
N     11.463295    15.959687     8.445881    -0.270440
N     12.159789    17.137251     8.219770    -0.204458
N      8.959279    14.167101     9.048736    -0.396433
N      7.821973    16.058707     8.663055    -0.250297
N      6.902807    15.102456     9.018896    -0.258733
N      7.951433    11.801287    10.032166    -0.264154
N     11.239717     8.381151    11.085328    -0.407488
N     10.703753    10.557947    11.057722    -0.264542
N     10.840980    10.175636    12.381036    -0.205888
N     11.050706     8.548085     8.021424    -0.372609
N     10.499206    10.690687     8.333065    -0.254204
N     10.494028    10.462488     6.975124    -0.260683
N     11.290207     7.181740     5.654682    -0.251392
N      9.424688    17.989020     0.209515    -0.370292
N      7.955705    19.659313     0.467381    -0.270450
N      7.259211    18.481749     0.241270    -0.204455
N     10.459721    21.451899     1.070236    -0.396449
N     11.597027    19.560293     0.684555    -0.250281
N     12.516193    20.516544     1.040396    -0.258722
N     11.467567     0.071713     2.053666    -0.264164
N      8.179283     3.491849     3.106828    -0.407470
N      8.715247     1.315053     3.079222    -0.264555
N      8.578020     1.697364     4.402536    -0.205894
N      8.368294     3.324915     0.042924    -0.372621
N      8.919794     1.182313     0.354565    -0.254214
N      8.924972     1.410512    14.953624    -0.260690
N      8.128793     4.691260    13.633182    -0.251412
N      2.951688    17.629980     0.209515    -0.370301
N      1.482705    15.959687     0.467381    -0.270444
N      0.786211    17.137251     0.241270    -0.204451
N      3.986721    14.167101     1.070236    -0.396447
N      5.124027    16.058707     0.684555    -0.250292
N      6.043193    15.102456     1.040396    -0.258723
N      4.994567    11.801287     2.053666    -0.264164
N      1.706283     8.381151     3.106828    -0.407475
N      2.242247    10.557947     3.079222    -0.264547
N      2.105020    10.175636     4.402536    -0.205865
N      1.895294     8.548085     0.042924    -0.372619
N      2.446794    10.690687     0.354565    -0.254204
N      2.451972    10.462488    14.953624    -0.260667
N      1.655793     7.181740    13.633182    -0.251405
N      3.521312    17.989020     8.188015    -0.370292
N      4.990295    19.659313     8.445881    -0.270454
N      5.686789    18.481749     8.219770    -0.204448
N      2.486279    21.451899     9.048736    -0.396469
N      1.348973    19.560293     8.663055    -0.250273
N      0.429807    20.516544     9.018896    -0.258710
N      1.478433     0.071713    10.032166    -0.264180
N      4.766717     3.491849    11.085328    -0.407429
N      4.230753     1.315053    11.057722    -0.264579
N      4.367980     1.697364    12.381036    -0.205882
N      4.577706     3.324915     8.021424    -0.372528
N      4.026206     1.182313     8.333065    -0.254253
N      4.021028     1.410512     6.975124    -0.260684
N      4.817207     4.691260     5.654682    -0.251329
N      2.951688     6.116020     7.768985    -0.370247
N      1.482705     7.786313     7.511119    -0.270483
N      0.786211     6.608749     7.737230    -0.204471
N      3.986721     9.578899     6.908264    -0.396479
N      5.124027     7.687293     7.293945    -0.250221
N      6.043193     8.643544     6.938104    -0.258743
N      4.994567    11.944713     5.924834    -0.264180
N      1.706283    15.364849     4.871672    -0.407488
N      2.242247    13.188053     4.899278    -0.264531
N      2.105020    13.570364     3.575964    -0.205867
N      1.895294    15.197915     7.935576    -0.372616
N      2.446794    13.055313     7.623935    -0.254191
N      2.451972    13.283512     8.981876    -0.260653
N      1.655793    16.564260    10.302318    -0.251398
N      3.521312     5.756980    15.747485    -0.370304
N      4.990295     4.086687    15.489619    -0.270446
N      5.686789     5.264251    15.715730    -0.204455
N      2.486279     2.294101    14.886764    -0.396453
N      1.348973     4.185707    15.272445    -0.250282
N      0.429807     3.229456    14.916604    -0.258703
N      1.478433    23.674287    13.903334    -0.264169
N      4.766717    20.254151    12.850172    -0.407467
N      4.230753    22.430947    12.877778    -0.264542
N      4.367980    22.048636    11.554464    -0.205890
N      4.577706    20.421085    15.914076    -0.372606
N      4.026206    22.563687    15.602435    -0.254209
N      4.021028    22.335488     1.003376    -0.260656
N      4.817207    19.054740     2.323818    -0.251392

The following XYZ coordinates are in angstroms. Other properties are in atomic units.
The sperically averaged electron density of each atom fit to a function of the form exp(a - br)
eigen_1, eigen_2 and eigen_3 are the three eigenvalues of traceless quadrupole moment tensor
  atom number  atomic symbol              X              Y              Z     net charge C6 coefficient C8 coefficient C10 coefficient fluctuating dipole atomic polarizability isotropic forcefield polarizability              a              b squared Pearson coefficient          <r^3>          <r^4>         wp_QDO          m_QDO          q_QDO       dipole_x       dipole_y       dipole_z         dipole            Qxy            Qxz            Qyz     Q(x^2-y^2)  Q(3z^2 - R^2)        eigen_1        eigen_2        eigen_3 static polarizability      alpha(xx)      alpha(xy)      alpha(xz)      alpha(yy)      alpha(yz)      alpha(zz) atomic spin moment
            1             Mn      10.197564      11.330879      14.151146       0.722013     200.637384 0.51842415E+04  0.21159376E+06                                26.173016                           22.322955       0.619830       1.903446                    0.999187      63.139864     191.509813       0.416331       0.360454      -1.180972       0.090555      -0.056016       0.080631       0.133564      -0.053356       0.135987      -0.080386       0.216470      -0.018893      -0.152581      -0.072320       0.224901             29.154745      22.961431       4.628196      -3.147009      37.191133       6.672054      27.311673           4.769114
            2             Mn      11.571523      17.357139       0.149996       0.704849     219.347892 0.51653901E+04  0.21083762E+06                                27.665971                           22.241835       0.527762       1.877060                    0.999053      63.625899     193.604861       0.417822       0.359145      -1.180896      -0.002026      -0.000358      -0.107610       0.107630      -0.006781       0.007262      -0.017567      -0.074874       0.516419      -0.124226      -0.049507       0.173732             32.623248      40.480703      -6.858767      -1.234474      37.719021       2.634600      19.670020           4.754549
            3             Mn       9.221436       0.542121       6.172646       0.722131     200.622460 0.51837390E+04  0.21156765E+06                                26.171549                           22.321708       0.619906       1.903484                    0.999186      63.137586     191.498942       0.416348       0.360448      -1.180979      -0.090591       0.056031       0.080651       0.133606      -0.053384      -0.136014       0.080396       0.216538      -0.018929      -0.152610      -0.072348       0.224959             29.153131      22.960182       4.627978       3.146837      37.189170      -6.671527      27.310042           4.769305
            4             Mn       7.847477      18.261861       8.128496       0.704860     219.345904 0.51653245E+04  0.21083422E+06                                27.665788                           22.241676       0.527784       1.877067                    0.999053      63.625588     193.603403       0.417825       0.359144      -1.180897       0.002027       0.000355      -0.107611       0.107631      -0.006776      -0.007259       0.017570      -0.074869       0.516444      -0.124227      -0.049514       0.173741             32.623049      40.480431      -6.858740       1.234458      37.718875      -2.634558      19.669842           4.754551
            5             Mn      10.197564      12.415121       9.784354       0.721933     200.647707 0.51845866E+04  0.21161171E+06                                26.174041                           22.323818       0.619761       1.903415                    0.999187      63.141407     191.517222       0.416319       0.360458      -1.180967       0.090545       0.056006      -0.080629       0.133552       0.053351      -0.135959      -0.080377       0.216457      -0.018896      -0.152565      -0.072303       0.224868             29.155894      22.962283      -4.628421       3.147116      37.192675       6.672275      27.312722           4.769005
            6             Mn      11.571523       6.388861       7.828504       0.704861     219.350062 0.51654287E+04  0.21083962E+06                                27.666146                           22.241908       0.527746       1.877053                    0.999053      63.626160     193.605940       0.417822       0.359144      -1.180896      -0.002027       0.000361       0.107586       0.107605       0.006775      -0.007266      -0.017555      -0.074894       0.516364      -0.124226      -0.049487       0.173712             32.623546      40.481484       6.859006       1.234483      37.719082       2.634600      19.670071           4.754583
            7             Mn       9.221436      23.203879       1.805854       0.722004     200.636957 0.51842301E+04  0.21159318E+06                                26.172992                           22.322939       0.619821       1.903444                    0.999187      63.139773     191.509467       0.416331       0.360454      -1.180972      -0.090573      -0.056016      -0.080640       0.133582       0.053363       0.135989       0.080385       0.216507      -0.018924      -0.152590      -0.072326       0.224916             29.154720      22.961389      -4.628236      -3.146983      37.191174      -6.671964      27.311597           4.769018
            8             Mn       7.847477       5.484139      15.807004       0.704935     219.331607 0.51649118E+04  0.21081290E+06                                27.664573                           22.240751       0.527813       1.877090                    0.999053      63.623407     193.593944       0.417835       0.359143      -1.180899       0.002024      -0.000348       0.107647       0.107666       0.006779       0.007257       0.017585      -0.074873       0.516566      -0.124249      -0.049534       0.173783             32.621565      40.478571       6.858326      -1.234415      37.717102      -2.634370      19.669022           4.754744
            9             Mn       2.748436      12.415121       1.805854       0.722008     200.638845 0.51842924E+04  0.21159640E+06                                26.173152                           22.323073       0.619829       1.903443                    0.999187      63.140114     191.510927       0.416330       0.360454      -1.180972      -0.090551       0.056010      -0.080630       0.133558      -0.053350       0.135976      -0.080375       0.216471      -0.018895      -0.152571      -0.072315       0.224886             29.154895      22.961511       4.628249      -3.146999      37.191402       6.672033      27.311772           4.769056
           10             Mn       1.374477       6.388861      15.807004       0.704913     219.337872 0.51650967E+04  0.21082238E+06                                27.665043                           22.241113       0.527819       1.877086                    0.999053      63.624535     193.598391       0.417832       0.359142      -1.180900       0.002021       0.000354       0.107625       0.107645      -0.006785       0.007258      -0.017578      -0.074886       0.516476      -0.124241      -0.049511       0.173753             32.622124      40.479278      -6.858523      -1.234430      37.717711       2.634445      19.669381           4.754552
           11             Mn       3.724564      23.203879       9.784354       0.722154     200.622290 0.51837150E+04  0.21156633E+06                                26.171453                           22.321584       0.619952       1.903497                    0.999186      63.137675     191.498769       0.416352       0.360446      -1.180981       0.090584      -0.056024      -0.080647       0.133596      -0.053383      -0.135990       0.080403       0.216542      -0.018944      -0.152615      -0.072326       0.224941             29.153065      22.960008       4.627965       3.146813      37.189123      -6.671674      27.310063           4.769193
           12             Mn       5.098523       5.484139       7.828504       0.704445     219.402452 0.51670422E+04  0.21092344E+06                                27.671065                           22.245923       0.527470       1.876922                    0.999055      63.633465     193.640871       0.417766       0.359162      -1.180874      -0.002033      -0.000379       0.107525       0.107545      -0.006779      -0.007270       0.017514      -0.074862       0.516086      -0.124165      -0.049450       0.173614             32.629208      40.488094      -6.860259       1.234731      37.725970      -2.635130      19.673561           4.754232
           13             Mn       2.748436      11.330879       6.172646       0.722024     200.635433 0.51841819E+04  0.21159068E+06                                26.172836                           22.322815       0.619840       1.903451                    0.999187      63.139569     191.508480       0.416333       0.360453      -1.180973      -0.090564      -0.056018       0.080638       0.133575       0.053366      -0.135988      -0.080378       0.216493      -0.018906      -0.152579      -0.072332       0.224910             29.154531      22.961293      -4.628230       3.146989      37.190939       6.671801      27.311361           4.769068
           14             Mn       1.374477      17.357139       8.128496       0.704853     219.347049 0.51653667E+04  0.21083640E+06                                27.665892                           22.241777       0.527772       1.877063                    0.999053      63.625789     193.604321       0.417823       0.359144      -1.180897       0.002025      -0.000357      -0.107607       0.107626       0.006780      -0.007262      -0.017571      -0.074881       0.516405      -0.124227      -0.049501       0.173728             32.623151      40.480635       6.858771       1.234476      37.718845       2.634557      19.669973           4.754554
           15             Mn       3.724564       0.542121      14.151146       0.722046     200.632414 0.51840788E+04  0.21158533E+06                                26.172544                           22.322564       0.619858       1.903459                    0.999186      63.139095     191.506268       0.416336       0.360452      -1.180974       0.090574       0.056020       0.080642       0.133585       0.053366       0.135990       0.080392       0.216505      -0.018935      -0.152596      -0.072324       0.224920             29.154210      22.961018      -4.628117      -3.146976      37.190462      -6.671854      27.311149           4.769048
           16             Mn       5.098523      18.261861       0.149996       0.704855     219.346266 0.51653368E+04  0.21083485E+06                                27.665822                           22.241707       0.527783       1.877067                    0.999053      63.625645     193.603669       0.417824       0.359144      -1.180897      -0.002026       0.000355      -0.107612       0.107631       0.006778       0.007259       0.017570      -0.074876       0.516441      -0.124229      -0.049510       0.173740             32.623083      40.480528       6.858765      -1.234465      37.718858      -2.634561      19.669862           4.754553
           17              H      11.454621       4.768197       0.073402       0.094290       1.235035 0.86825032E+01  0.87528422E+02                                 1.934483                            1.745978      -1.232713       2.285734                    0.995068       3.803363      11.005003       0.461464       1.316631      -0.699664       0.005883      -0.048742       0.008909       0.049897       0.005907       0.003989      -0.015085      -0.001314      -0.044037      -0.023502       0.006638       0.016864              2.029226       1.732024      -0.436507       0.026502       2.838549      -0.194546       1.517105          -0.000146
           18              H       5.091662      10.600214      14.546401       0.127889       1.050085 0.78504742E+01  0.78230105E+02                                 1.824535                            1.729681      -1.432116       2.208922                    0.992599       3.907549      11.752285       0.430091       1.429115      -0.676203      -0.022746      -0.024425       0.011834       0.035412       0.007396      -0.004039      -0.005340      -0.005137      -0.006216      -0.006814      -0.005226       0.012039              1.853259       2.062931       0.434238      -0.207618       1.969390      -0.220123       1.527455           0.000036
           19              H       4.321375      12.689862      13.890568       0.111107       1.014082 0.72647990E+01  0.69989652E+02                                 1.699656                            1.601412      -0.943553       2.434954                    0.998046       3.499600       9.873881       0.480266       1.323775      -0.699263      -0.037016       0.010037       0.001539       0.038384      -0.009541       0.000654      -0.005168       0.007946      -0.028143      -0.012181      -0.003327       0.015508              1.734361       2.321783      -0.230709       0.006570       1.493536      -0.047198       1.387763           0.000087
           20              H       5.847708      14.290343      13.194843       0.122836       1.009826 0.72461348E+01  0.68642000E+02                                 1.601007                            1.528962      -0.752243       2.526584                    0.999858       3.169920       8.410741       0.534447       1.209812      -0.726879      -0.013044       0.032745      -0.010607       0.036809      -0.000430      -0.002909      -0.009953      -0.000832      -0.045525      -0.019177       0.007401       0.011776              1.619143       1.440768      -0.258778       0.078695       2.018072      -0.248736       1.398587           0.000358
           21              H       8.084777      13.789302      13.226757       0.091930       1.050520 0.75276159E+01  0.72851772E+02                                 1.712364                            1.607472      -0.856282       2.466414                    0.998878       3.501977       9.763563       0.491657       1.287244      -0.707237       0.027571       0.036723      -0.016274       0.048720       0.004696      -0.003363      -0.012683      -0.017230      -0.032339      -0.016254      -0.004421       0.020675              1.754453       1.947212       0.493449      -0.207312       1.860192      -0.212975       1.455955          -0.000070
           22              H      11.348464      15.356538      10.847569       0.086838       1.186266 0.81666935E+01  0.81609828E+02                                 1.927662                            1.724276      -1.217944       2.286572                    0.995135       3.922121      11.543084       0.448964       1.365207      -0.688833       0.010495       0.032851      -0.030819       0.046251       0.008563       0.001994      -0.003576      -0.029719      -0.019026      -0.014950      -0.005694       0.020644              2.028186       1.581127       0.172092      -0.197078       1.868386      -0.713096       2.635044           0.000401
           23              H      10.491438      13.763182       3.681280       0.130112       1.037303 0.75693221E+01  0.73439617E+02                                 1.709293                            1.623923      -0.991912       2.420071                    0.998262       3.402329       9.532792       0.483201       1.306486      -0.703822      -0.005974      -0.034368       0.005115       0.035256       0.006065      -0.000572      -0.007409      -0.018392       0.004078      -0.011925      -0.002482       0.014407              1.721184       1.483473       0.290638      -0.025904       2.155124      -0.040986       1.524955           0.000234
           24              H      10.710226      15.007472       5.615268       0.110441       1.041345 0.73241243E+01  0.70340384E+02                                 1.701714                            1.586327      -0.809192       2.498188                    0.999365       3.387944       9.384138       0.494990       1.288430      -0.707657      -0.002058      -0.017255       0.034051       0.038229       0.005172      -0.004206      -0.003868      -0.019816       0.013492      -0.013997       0.001919       0.012078              1.753887       1.391914       0.114514      -0.178112       1.519525      -0.310041       2.350221          -0.000083
           25              H      11.252663      17.241971       5.462081       0.109785       1.080170 0.76786143E+01  0.75409658E+02                                 1.801829                            1.666189      -1.174897       2.319301                    0.995346       3.725189      10.798413       0.460008       1.355803      -0.691394       0.002539       0.016995       0.029441       0.034089       0.007674      -0.004072      -0.000849      -0.035857       0.019912      -0.023308       0.006838       0.016470              1.867548       1.377249       0.047993       0.040698       1.749563       0.524929       2.475833           0.000441
           26              H      11.625508      18.165690       3.408415       0.094236       1.076668 0.76781191E+01  0.74022978E+02                                 1.688343                            1.585009      -0.771983       2.507382                    0.999652       3.336609       9.021650       0.517791       1.226987      -0.722088       0.011814       0.044692       0.001333       0.046247       0.006125      -0.000053       0.005812      -0.030355       0.008026      -0.017773       0.000514       0.017259              1.722627       1.363406       0.214436      -0.020850       2.368368      -0.092475       1.436108           0.000270
           27              H       7.964379       7.104803       8.051902       0.094293       1.235034 0.86825076E+01  0.87528652E+02                                 1.934498                            1.745991      -1.232749       2.285719                    0.995067       3.803385      11.005150       0.461457       1.316649      -0.699660      -0.005886       0.048741       0.008906       0.049896       0.005907      -0.003988       0.015085      -0.001312      -0.044041      -0.023503       0.006639       0.016864              2.029243       1.732041      -0.436515      -0.026503       2.838574       0.194549       1.517116          -0.000139
           28              H       1.381338       1.272786       6.567901       0.127888       1.050051 0.78501620E+01  0.78226255E+02                                 1.824505                            1.729654      -1.432121       2.208927                    0.992600       3.907470      11.752011       0.430092       1.429128      -0.676202       0.022747       0.024428       0.011833       0.035414       0.007397       0.004039       0.005339      -0.005138      -0.006215      -0.006815      -0.005225       0.012040              1.853227       2.062894       0.434227       0.207613       1.969356       0.220117       1.527433           0.000037
           29              H       2.151625      22.929138       5.912069       0.111096       1.014095 0.72649144E+01  0.69991111E+02                                 1.699679                            1.601432      -0.943588       2.434937                    0.998045       3.499638       9.874044       0.480260       1.323785      -0.699261       0.037016      -0.010037       0.001538       0.038383      -0.009542      -0.000654       0.005168       0.007944      -0.028141      -0.012180      -0.003328       0.015507              1.734385       2.321823      -0.230715      -0.006569       1.493554       0.047199       1.387779           0.000086
           30              H       0.625292      21.328657       5.216343       0.122824       1.009817 0.72460415E+01  0.68640828E+02                                 1.600995                            1.528950      -0.752249       2.526583                    0.999858       3.169894       8.410627       0.534451       1.209809      -0.726880       0.013044      -0.032746      -0.010607       0.036810      -0.000430       0.002909       0.009954      -0.000832      -0.045527      -0.019177       0.007401       0.011776              1.619130       1.440757      -0.258775      -0.078694       2.018056       0.248734       1.398577           0.000358
           31              H      11.334223      21.829698       5.248257       0.091919       1.050518 0.75275889E+01  0.72851439E+02                                 1.712364                            1.607472      -0.856281       2.466416                    0.998878       3.501969       9.763533       0.491656       1.287248      -0.707236      -0.027571      -0.036726      -0.016273       0.048721       0.004697       0.003363       0.012683      -0.017231      -0.032341      -0.016254      -0.004421       0.020676              1.754453       1.947211       0.493450       0.207312       1.860193       0.212976       1.455955          -0.000071
           32              H       8.070536      20.262462       2.869069       0.086837       1.186247 0.81665286E+01  0.81607774E+02                                 1.927645                            1.724261      -1.217937       2.286580                    0.995135       3.922075      11.542922       0.448965       1.365212      -0.688832      -0.010495      -0.032854      -0.030819       0.046252       0.008563      -0.001993       0.003577      -0.029719      -0.019028      -0.014950      -0.005694       0.020644              2.028166       1.581114       0.172090       0.197075       1.868370       0.713088       2.635016           0.000401
           33              H       8.927562      21.855818      11.659780       0.130107       1.037341 0.75696701E+01  0.73443819E+02                                 1.709329                            1.623955      -0.991947       2.420047                    0.998262       3.402411       9.533068       0.483198       1.306479      -0.703823       0.005974       0.034366       0.005114       0.035254       0.006065       0.000571       0.007409      -0.018391       0.004081      -0.011925      -0.002481       0.014406              1.721220       1.483501       0.290647       0.025904       2.155173       0.040987       1.524986           0.000229
           34              H       8.708774      20.611528      13.593768       0.110435       1.041373 0.73243719E+01  0.70343364E+02                                 1.701744                            1.586353      -0.809207       2.498176                    0.999365       3.388005       9.384351       0.494986       1.288428      -0.707657       0.002057       0.017253       0.034051       0.038228       0.005172       0.004206       0.003867      -0.019817       0.013492      -0.013997       0.001920       0.012078              1.753918       1.391935       0.114516       0.178116       1.519549       0.310048       2.350269          -0.000089
           35              H       8.166337      18.377029      13.440581       0.109786       1.080146 0.76784054E+01  0.75407093E+02                                 1.801805                            1.666168      -1.174864       2.319319                    0.995347       3.725136      10.798222       0.460010       1.355807      -0.691394      -0.002539      -0.016997       0.029440       0.034089       0.007674       0.004071       0.000849      -0.035856       0.019910      -0.023307       0.006837       0.016470              1.867522       1.377233       0.047993      -0.040697       1.749541      -0.524920       2.475792           0.000440
           36              H       7.793492      17.453310      11.386915       0.094241       1.076655 0.76779999E+01  0.74021609E+02                                 1.688337                            1.585003      -0.771985       2.507386                    0.999652       3.336582       9.021590       0.517789       1.226996      -0.722086      -0.011813      -0.044694       0.001333       0.046248       0.006125       0.000052      -0.005812      -0.030354       0.008024      -0.017773       0.000513       0.017259              1.722621       1.363401       0.214436       0.020850       2.368360       0.092475       1.436102           0.000270
           37              H      11.454621      18.977803       7.905098       0.094299       1.235022 0.86823992E+01  0.87527119E+02                                 1.934469                            1.745967      -1.232716       2.285734                    0.995068       3.803342      11.004929       0.461466       1.316630      -0.699664       0.005884       0.048742      -0.008908       0.049897      -0.005908      -0.003989      -0.015086      -0.001313      -0.044039      -0.023503       0.006639       0.016864              2.029211       1.732013       0.436502      -0.026502       2.838523      -0.194544       1.517097          -0.000163
           38              H       5.091662      13.145786       9.389099       0.127884       1.050093 0.78505455E+01  0.78230967E+02                                 1.824542                            1.729687      -1.432113       2.208922                    0.992599       3.907563      11.752326       0.430091       1.429113      -0.676204      -0.022745       0.024425      -0.011835       0.035412      -0.007396       0.004039      -0.005339      -0.005137      -0.006217      -0.006814      -0.005226       0.012039              1.853266       2.062939      -0.434241       0.207619       1.969399      -0.220124       1.527461           0.000031
           39              H       4.321375      11.056138      10.044931       0.111111       1.014084 0.72648203E+01  0.69989908E+02                                 1.699658                            1.601414      -0.943554       2.434953                    0.998046       3.499603       9.873893       0.480266       1.323773      -0.699263      -0.037016      -0.010038      -0.001541       0.038384       0.009541      -0.000654      -0.005168       0.007946      -0.028145      -0.012181      -0.003327       0.015508              1.734362       2.321785       0.230710      -0.006569       1.493537      -0.047198       1.387765           0.000094
           40              H       5.847708       9.455657      10.740657       0.122860       1.009818 0.72460719E+01  0.68641311E+02                                 1.601000                            1.528955      -0.752243       2.526586                    0.999858       3.169911       8.410734       0.534448       1.209812      -0.726878      -0.013044      -0.032746       0.010604       0.036808       0.000429       0.002909      -0.009953      -0.000832      -0.045524      -0.019176       0.007401       0.011776              1.619135       1.440762       0.258775      -0.078694       2.018061      -0.248734       1.398581           0.000378
           41              H       8.084777       9.956698      10.708743       0.091936       1.050507 0.75274873E+01  0.72850172E+02                                 1.712345                            1.607455      -0.856270       2.466422                    0.998878       3.501940       9.763417       0.491662       1.287239      -0.707238       0.027572      -0.036724       0.016271       0.048720      -0.004696       0.003363      -0.012683      -0.017231      -0.032338      -0.016253      -0.004421       0.020675              1.754433       1.947189      -0.493442       0.207309       1.860170      -0.212972       1.455940          -0.000058
           42              H      11.348464       8.389462      13.087931       0.086832       1.186284 0.81668346E+01  0.81611595E+02                                 1.927681                            1.724291      -1.217956       2.286564                    0.995134       3.922159      11.543223       0.448962       1.365207      -0.688833       0.010495      -0.032852       0.030818       0.046251      -0.008563      -0.001994      -0.003577      -0.029719      -0.019027      -0.014950      -0.005694       0.020644              2.028206       1.581141      -0.172095       0.197081       1.868405      -0.713108       2.635073           0.000412
           43              H      10.491438       9.982818       4.297220       0.130085       1.037364 0.75698797E+01  0.73446398E+02                                 1.709361                            1.623984      -0.991982       2.420028                    0.998261       3.402459       9.533253       0.483191       1.306489      -0.703822      -0.005974       0.034366      -0.005113       0.035254      -0.006066       0.000571      -0.007409      -0.018391       0.004081      -0.011925      -0.002481       0.014407              1.721253       1.483527      -0.290657       0.025905       2.155218      -0.040987       1.525014           0.000239
           44              H      10.710226       8.738528       2.363232       0.110417       1.041387 0.73244945E+01  0.70344804E+02                                 1.701759                            1.586366      -0.809205       2.498173                    0.999365       3.388033       9.384432       0.494984       1.288428      -0.707658      -0.002057       0.017253      -0.034050       0.038227      -0.005172       0.004206      -0.003867      -0.019817       0.013494      -0.013998       0.001920       0.012078              1.753934       1.391945      -0.114518       0.178119       1.519562      -0.310052       2.350294          -0.000074
           45              H      11.252663       6.504029       2.516419       0.109768       1.080193 0.76788091E+01  0.75411961E+02                                 1.801847                            1.666204      -1.174893       2.319297                    0.995346       3.725230      10.798518       0.460009       1.355794      -0.691396       0.002538      -0.016995      -0.029440       0.034088      -0.007674       0.004072      -0.000849      -0.035857       0.019915      -0.023309       0.006839       0.016470              1.867568       1.377260      -0.047994      -0.040699       1.749581       0.524938       2.475862           0.000456
           46              H      11.625508       5.580310       4.570085       0.094218       1.076688 0.76782943E+01  0.74025079E+02                                 1.688366                            1.585028      -0.772004       2.507369                    0.999652       3.336645       9.021768       0.517787       1.226989      -0.722088       0.011814      -0.044692      -0.001331       0.046246      -0.006125       0.000053       0.005811      -0.030354       0.008027      -0.017773       0.000515       0.017258              1.722650       1.363421      -0.214441       0.020851       2.368404      -0.092478       1.436126           0.000294
           47              H       7.964379      16.641197      15.883598       0.094305       1.235009 0.86822948E+01  0.87525901E+02                                 1.934464                            1.745964      -1.232724       2.285734                    0.995068       3.803328      11.004918       0.461463       1.316640      -0.699662      -0.005884      -0.048742      -0.008908       0.049898      -0.005908       0.003989       0.015086      -0.001314      -0.044036      -0.023503       0.006638       0.016864              2.029206       1.732009       0.436501       0.026502       2.838516       0.194544       1.517093          -0.000163
           48              H       1.381338      22.473214       1.410599       0.127885       1.050083 0.78504528E+01  0.78229801E+02                                 1.824531                            1.729677      -1.432111       2.208925                    0.992600       3.907533      11.752212       0.430093       1.429113      -0.676204       0.022746      -0.024426      -0.011832       0.035412      -0.007396      -0.004039       0.005339      -0.005137      -0.006215      -0.006814      -0.005225       0.012039              1.853254       2.062926      -0.434237      -0.207617       1.969386       0.220122       1.527452           0.000028
           49              H       2.151625       0.816862       2.066431       0.111114       1.014074 0.72647216E+01  0.69988731E+02                                 1.699648                            1.601404      -0.943554       2.434955                    0.998046       3.499581       9.873820       0.480267       1.323775      -0.699263       0.037017       0.010037      -0.001537       0.038384       0.009541       0.000654       0.005168       0.007947      -0.028143      -0.012180      -0.003327       0.015507              1.734352       2.321770       0.230709       0.006570       1.493529       0.047198       1.387757           0.000090
           50              H       0.625292       2.417343       2.762157       0.122857       1.009778 0.72456865E+01  0.68636605E+02                                 1.600948                            1.528907      -0.752249       2.526590                    0.999858       3.169815       8.410357       0.534461       1.209801      -0.726881       0.013044       0.032747       0.010610       0.036811       0.000430      -0.002909       0.009954      -0.000835      -0.045525      -0.019177       0.007399       0.011778              1.619081       1.440717       0.258762       0.078690       2.017988       0.248722       1.398539           0.000376
           51              H      11.334223       1.916302       2.730243       0.091940       1.050488 0.75273246E+01  0.72848213E+02                                 1.712328                            1.607440      -0.856257       2.466433                    0.998879       3.501897       9.763275       0.491663       1.287242      -0.707237      -0.027572       0.036725       0.016274       0.048722      -0.004697      -0.003362       0.012683      -0.017232      -0.032339      -0.016254      -0.004422       0.020676              1.754415       1.947166      -0.493434      -0.207305       1.860152       0.212969       1.455927          -0.000060
           52              H       8.070536       3.483538       5.109431       0.086846       1.186210 0.81662225E+01  0.81604001E+02                                 1.927611                            1.724235      -1.217938       2.286587                    0.995135       3.922002      11.542680       0.448966       1.365220      -0.688831      -0.010495       0.032856       0.030820       0.046255      -0.008562       0.001994       0.003577      -0.029718      -0.019034      -0.014949      -0.005696       0.020645              2.028129       1.581089      -0.172085      -0.197070       1.868338       0.713069       2.634960           0.000412
           53              H       8.927562       1.890182      12.275720       0.130099       1.037364 0.75698841E+01  0.73446435E+02                                 1.709356                            1.623979      -0.991971       2.420032                    0.998261       3.402462       9.533254       0.483194       1.306480      -0.703823       0.005973      -0.034365      -0.005114       0.035253      -0.006065      -0.000572       0.007409      -0.018391       0.004083      -0.011925      -0.002481       0.014406              1.721247       1.483522      -0.290654      -0.025905       2.155209       0.040988       1.525009           0.000234
           54              H       8.708774       3.134472      10.341732       0.110437       1.041367 0.73243265E+01  0.70342869E+02                                 1.701744                            1.586352      -0.809222       2.498172                    0.999365       3.387995       9.384341       0.494984       1.288436      -0.707656       0.002057      -0.017252      -0.034052       0.038228      -0.005172      -0.004206       0.003867      -0.019816       0.013490      -0.013997       0.001919       0.012077              1.753918       1.391934      -0.114516      -0.178116       1.519548       0.310048       2.350272          -0.000075
           55              H       8.166337       5.368971      10.494919       0.109796       1.080116 0.76781463E+01  0.75404062E+02                                 1.801787                            1.666153      -1.174884       2.319317                    0.995347       3.725089      10.798121       0.460006       1.355828      -0.691390      -0.002539       0.016996      -0.029442       0.034090      -0.007673      -0.004072       0.000849      -0.035854       0.019908      -0.023306       0.006836       0.016469              1.867504       1.377222      -0.047992       0.040696       1.749524      -0.524913       2.475765           0.000458
           56              H       7.793492       6.292690      12.548585       0.094246       1.076659 0.76780351E+01  0.74022031E+02                                 1.688339                            1.585004      -0.771975       2.507388                    0.999652       3.336593       9.021624       0.517789       1.226993      -0.722087      -0.011812       0.044693      -0.001334       0.046247      -0.006125      -0.000052      -0.005813      -0.030355       0.008024      -0.017773       0.000513       0.017260              1.722623       1.363402      -0.214436      -0.020850       2.368363       0.092474       1.436103           0.000292
           57              H       1.491379      18.977803      15.883598       0.094298       1.235045 0.86825953E+01  0.87529595E+02                                 1.934491                            1.745986      -1.232747       2.285717                    0.995067       3.803387      11.005093       0.461464       1.316628      -0.699664      -0.005884       0.048741      -0.008907       0.049896       0.005908       0.003989      -0.015085      -0.001313      -0.044038      -0.023503       0.006639       0.016864              2.029236       1.732033      -0.436511       0.026503       2.838563      -0.194547       1.517112          -0.000165
           58              H       7.854338      13.145786       1.410599       0.127887       1.050085 0.78504664E+01  0.78229968E+02                                 1.824532                            1.729678      -1.432109       2.208925                    0.992600       3.907538      11.752228       0.430093       1.429111      -0.676204       0.022746       0.024426      -0.011833       0.035412       0.007396      -0.004039      -0.005340      -0.005137      -0.006215      -0.006814      -0.005226       0.012039              1.853255       2.062928       0.434238      -0.207618       1.969386      -0.220122       1.527453           0.000029
           59              H       8.624625      11.056138       2.066431       0.111114       1.014053 0.72645332E+01  0.69986417E+02                                 1.699623                            1.601382      -0.943529       2.434970                    0.998046       3.499525       9.873606       0.480271       1.323773      -0.699263       0.037018      -0.010038      -0.001537       0.038385      -0.009541       0.000654      -0.005168       0.007947      -0.028143      -0.012181      -0.003327       0.015508              1.734326       2.321732      -0.230704       0.006570       1.493508      -0.047196       1.387739           0.000092
           60              H       7.098292       9.455657       2.762157       0.122853       1.009790 0.72458017E+01  0.68638005E+02                                 1.600964                            1.528922      -0.752245       2.526590                    0.999858       3.169840       8.410457       0.534456       1.209806      -0.726880       0.013046      -0.032746       0.010609       0.036811      -0.000430      -0.002909      -0.009953      -0.000834      -0.045525      -0.019177       0.007400       0.011777              1.619099       1.440732      -0.258768       0.078692       2.018012      -0.248726       1.398552           0.000378
           61              H       4.861223       9.956698       2.730243       0.091943       1.050516 0.75275832E+01  0.72851395E+02                                 1.712359                            1.607468      -0.856276       2.466418                    0.998878       3.501968       9.763542       0.491658       1.287243      -0.707237      -0.027571      -0.036723       0.016275       0.048720       0.004696      -0.003362      -0.012683      -0.017230      -0.032338      -0.016254      -0.004421       0.020675              1.754447       1.947205       0.493447      -0.207311       1.860187      -0.212974       1.455951          -0.000059
           62              H       1.597536       8.389462       5.109431       0.086850       1.186212 0.81662424E+01  0.81604254E+02                                 1.927611                            1.724235      -1.217930       2.286589                    0.995135       3.922016      11.542727       0.448966       1.365218      -0.688831      -0.010496      -0.032853       0.030820       0.046254       0.008563       0.001994      -0.003577      -0.029718      -0.019031      -0.014950      -0.005695       0.020644              2.028130       1.581090       0.172085      -0.197070       1.868337      -0.713068       2.634962           0.000415
           63              H       2.454562       9.982818      12.275720       0.130109       1.037329 0.75695553E+01  0.73442441E+02                                 1.709318                            1.623945      -0.991936       2.420055                    0.998262       3.402383       9.532978       0.483199       1.306482      -0.703823       0.005973       0.034366      -0.005115       0.035255       0.006065      -0.000571      -0.007409      -0.018390       0.004080      -0.011925      -0.002482       0.014406              1.721209       1.483492       0.290645      -0.025904       2.155157      -0.040987       1.524976           0.000238
           64              H       2.235774       8.738528      10.341732       0.110444       1.041337 0.73240664E+01  0.70339761E+02                                 1.701714                            1.586327      -0.809210       2.498184                    0.999365       3.387934       9.384137       0.494986       1.288440      -0.707655       0.002057       0.017253      -0.034053       0.038230       0.005171      -0.004206      -0.003868      -0.019815       0.013491      -0.013996       0.001919       0.012078              1.753887       1.391913       0.114514      -0.178112       1.519524      -0.310041       2.350223          -0.000072
           65              H       1.693337       6.504029      10.494919       0.109795       1.080152 0.76784712E+01  0.75408073E+02                                 1.801827                            1.666186      -1.174937       2.319289                    0.995346       3.725169      10.798422       0.460002       1.355825      -0.691390      -0.002539      -0.016994      -0.029443       0.034090       0.007673      -0.004072      -0.000850      -0.035855       0.019911      -0.023307       0.006837       0.016470              1.867547       1.377247       0.047993       0.040698       1.749561       0.524929       2.475832           0.000457
           66              H       1.320492       5.580310      12.548585       0.094244       1.076683 0.76782613E+01  0.74024707E+02                                 1.688357                            1.585021      -0.771984       2.507378                    0.999652       3.336643       9.021770       0.517790       1.226983      -0.722089      -0.011815      -0.044690      -0.001335       0.046245       0.006125      -0.000052       0.005813      -0.030353       0.008027      -0.017773       0.000514       0.017259              1.722641       1.363416       0.214438      -0.020850       2.368388      -0.092476       1.436119           0.000291
           67              H       4.981621      16.641197       7.905098       0.094309       1.234994 0.86821670E+01  0.87524336E+02                                 1.934453                            1.745954      -1.232720       2.285739                    0.995068       3.803305      11.004853       0.461463       1.316646      -0.699661       0.005884      -0.048743      -0.008908       0.049898       0.005908      -0.003990       0.015086      -0.001314      -0.044035      -0.023503       0.006638       0.016864              2.029194       1.731999      -0.436497      -0.026502       2.838497       0.194542       1.517086          -0.000162
           68              H      11.564662      22.473214       9.389099       0.127888       1.050063 0.78502647E+01  0.78227472E+02                                 1.824511                            1.729659      -1.432109       2.208930                    0.992600       3.907484      11.752037       0.430094       1.429118      -0.676203      -0.022746      -0.024426      -0.011835       0.035413       0.007397       0.004039       0.005340      -0.005138      -0.006216      -0.006815      -0.005225       0.012040              1.853234       2.062902       0.434231       0.207614       1.969363       0.220118       1.527437           0.000029
           69              H      10.794375       0.816862      10.044931       0.111113       1.014060 0.72645952E+01  0.69987227E+02                                 1.699637                            1.601394      -0.943554       2.434960                    0.998046       3.499547       9.873712       0.480267       1.323781      -0.699262      -0.037018       0.010039      -0.001540       0.038386      -0.009541      -0.000654       0.005168       0.007947      -0.028145      -0.012181      -0.003328       0.015508              1.734340       2.321755      -0.230707      -0.006570       1.493518       0.047197       1.387748           0.000091
           70              H      12.320708       2.417343      10.740657       0.122860       1.009773 0.72456518E+01  0.68636227E+02                                 1.600947                            1.528906      -0.752249       2.526592                    0.999858       3.169808       8.410349       0.534459       1.209805      -0.726880      -0.013045       0.032748       0.010604       0.036811      -0.000430       0.002909       0.009953      -0.000834      -0.045526      -0.019177       0.007400       0.011777              1.619080       1.440716      -0.258763      -0.078691       2.017987       0.248721       1.398538           0.000377
           71              H       1.611777       1.916302      10.708743       0.091943       1.050491 0.75273554E+01  0.72848622E+02                                 1.712334                            1.607445      -0.856251       2.466435                    0.998879       3.501910       9.763335       0.491661       1.287245      -0.707236       0.027572       0.036726       0.016270       0.048721       0.004697       0.003363       0.012682      -0.017232      -0.032338      -0.016253      -0.004422       0.020675              1.754421       1.947172       0.493436       0.207306       1.860158       0.212970       1.455931          -0.000061
           72              H       4.875464       3.483538      13.087931       0.086845       1.186256 0.81666154E+01  0.81608900E+02                                 1.927656                            1.724271      -1.217953       2.286572                    0.995134       3.922102      11.543039       0.448963       1.365212      -0.688832       0.010497       0.032853       0.030819       0.046252       0.008563      -0.001994       0.003577      -0.029718      -0.019029      -0.014950      -0.005695       0.020644              2.028178       1.581123       0.172092       0.197077       1.868382       0.713094       2.635030           0.000411
           73              H       4.018438       1.890182       4.297220       0.130100       1.037382 0.75700498E+01  0.73448434E+02                                 1.709372                            1.623994      -0.991976       2.420025                    0.998261       3.402502       9.533387       0.483194       1.306475      -0.703824      -0.005974      -0.034364      -0.005112       0.035252       0.006066       0.000571       0.007409      -0.018390       0.004083      -0.011925      -0.002480       0.014406              1.721263       1.483535       0.290658       0.025905       2.155230       0.040986       1.525025           0.000234
           74              H       4.237226       3.134472       2.363232       0.110432       1.041408 0.73246865E+01  0.70347111E+02                                 1.701775                            1.586380      -0.809205       2.498168                    0.999365       3.388084       9.384605       0.494985       1.288418      -0.707659      -0.002056      -0.017252      -0.034049       0.038226       0.005172       0.004206       0.003867      -0.019818       0.013494      -0.013998       0.001921       0.012077              1.753950       1.391958       0.114519       0.178120       1.519576       0.310053       2.350318          -0.000077
           75              H       4.779663       5.368971       2.516419       0.109784       1.080182 0.76787203E+01  0.75410856E+02                                 1.801830                            1.666191      -1.174856       2.319314                    0.995347       3.725207      10.798428       0.460012       1.355788      -0.691397       0.002540       0.016996      -0.029439       0.034087       0.007675       0.004071       0.000848      -0.035855       0.019912      -0.023308       0.006838       0.016470              1.867549       1.377250       0.047994      -0.040698       1.749567      -0.524929       2.475830           0.000455
           76              H       5.152508       6.292690       4.570085       0.094252       1.076668 0.76781118E+01  0.74022863E+02                                 1.688337                            1.585003      -0.771999       2.507375                    0.999652       3.336601       9.021615       0.517795       1.226978      -0.722090       0.011814       0.044690      -0.001329       0.046244       0.006125       0.000052      -0.005811      -0.030350       0.008029      -0.017772       0.000515       0.017256              1.722620       1.363401       0.214436       0.020851       2.368358       0.092477       1.436102           0.000293
           77              H       1.491379       4.768197       8.051902       0.094288       1.235087 0.86829526E+01  0.87534055E+02                                 1.934529                            1.746017      -1.232797       2.285689                    0.995067       3.803463      11.005349       0.461462       1.316621      -0.699665      -0.005883      -0.048740       0.008905       0.049895      -0.005908      -0.003988      -0.015085      -0.001313      -0.044042      -0.023503       0.006638       0.016864              2.029277       1.732066       0.436524      -0.026503       2.838628      -0.194553       1.517137          -0.000142
           78              H       7.854338      10.600214       6.567901       0.127889       1.050062 0.78502612E+01  0.78227500E+02                                 1.824517                            1.729664      -1.432127       2.208923                    0.992599       3.907498      11.752119       0.430091       1.429126      -0.676202       0.022746      -0.024427       0.011834       0.035414      -0.007397       0.004039      -0.005340      -0.005137      -0.006216      -0.006814      -0.005226       0.012040              1.853240       2.062909      -0.434232       0.207615       1.969370      -0.220119       1.527441           0.000040
           79              H       8.624625      12.689862       5.912069       0.111101       1.014086 0.72648337E+01  0.69990099E+02                                 1.699665                            1.601420      -0.943569       2.434946                    0.998046       3.499612       9.873936       0.480263       1.323780      -0.699262       0.037016       0.010036       0.001539       0.038384       0.009541      -0.000654      -0.005168       0.007945      -0.028142      -0.012180      -0.003327       0.015507              1.734370       2.321800       0.230711      -0.006569       1.493542      -0.047198       1.387769           0.000091
           80              H       7.098292      14.290343       5.216343       0.122826       1.009852 0.72463733E+01  0.68644821E+02                                 1.601034                            1.528986      -0.752245       2.526578                    0.999858       3.169975       8.410920       0.534443       1.209811      -0.726879       0.013044       0.032744      -0.010606       0.036808       0.000429       0.002910      -0.009953      -0.000830      -0.045527      -0.019178       0.007402       0.011776              1.619170       1.440792       0.258785      -0.078697       2.018109      -0.248742       1.398609           0.000360
           81              H       4.861223      13.789302       5.248257       0.091919       1.050548 0.75278641E+01  0.72854782E+02                                 1.712394                            1.607499      -0.856305       2.466398                    0.998878       3.502041       9.763786       0.491653       1.287244      -0.707237      -0.027571       0.036723      -0.016273       0.048719      -0.004696       0.003363      -0.012683      -0.017230      -0.032341      -0.016255      -0.004420       0.020675              1.754484       1.947249      -0.493461       0.207317       1.860226      -0.212981       1.455978          -0.000069
           82              H       1.597536      15.356538       2.869069       0.086839       1.186272 0.81667434E+01  0.81610463E+02                                 1.927669                            1.724281      -1.217951       2.286569                    0.995134       3.922134      11.543137       0.448963       1.365207      -0.688833      -0.010495       0.032852      -0.030819       0.046252      -0.008563      -0.001994      -0.003577      -0.029719      -0.019027      -0.014950      -0.005694       0.020644              2.028193       1.581132      -0.172093       0.197079       1.868393      -0.713100       2.635054           0.000400
           83              H       2.454562      13.763182      11.659780       0.130113       1.037322 0.75694962E+01  0.73441711E+02                                 1.709309                            1.623937      -0.991927       2.420060                    0.998262       3.402369       9.532923       0.483201       1.306480      -0.703823       0.005974      -0.034366       0.005114       0.035255      -0.006065       0.000571      -0.007409      -0.018391       0.004078      -0.011925      -0.002482       0.014406              1.721200       1.483486      -0.290643       0.025904       2.155145      -0.040986       1.524969           0.000233
           84              H       2.235774      15.007472      13.593768       0.110436       1.041361 0.73242670E+01  0.70342100E+02                                 1.701731                            1.586342      -0.809195       2.498184                    0.999365       3.387980       9.384262       0.494988       1.288429      -0.707657       0.002057      -0.017254       0.034051       0.038228      -0.005172       0.004206      -0.003868      -0.019816       0.013492      -0.013997       0.001919       0.012078              1.753904       1.391926      -0.114515       0.178114       1.519539      -0.310045       2.350248          -0.000087
           85              H       1.693337      17.241971      13.440581       0.109781       1.080176 0.76786743E+01  0.75410423E+02                                 1.801839                            1.666197      -1.174901       2.319297                    0.995346       3.725210      10.798499       0.460006       1.355807      -0.691393      -0.002540       0.016995       0.029441       0.034089      -0.007674       0.004072      -0.000849      -0.035856       0.019913      -0.023308       0.006838       0.016470              1.867559       1.377255      -0.047994      -0.040698       1.749573       0.524934       2.475849           0.000440
           86              H       1.320492      18.165690      11.386915       0.094235       1.076685 0.76782742E+01  0.74024874E+02                                 1.688362                            1.585025      -0.771992       2.507374                    0.999652       3.336646       9.021785       0.517788       1.226987      -0.722088      -0.011815       0.044691       0.001333       0.046245      -0.006125       0.000053       0.005812      -0.030354       0.008027      -0.017773       0.000514       0.017259              1.722646       1.363419      -0.214439       0.020851       2.368397      -0.092477       1.436123           0.000270
           87              H       4.981621       7.104803       0.073402       0.094302       1.235007 0.86822710E+01  0.87525657E+02                                 1.934468                            1.745966      -1.232721       2.285737                    0.995068       3.803328      11.004941       0.461460       1.316648      -0.699660       0.005884       0.048743       0.008909       0.049898      -0.005908       0.003990       0.015085      -0.001314      -0.044034      -0.023502       0.006638       0.016864              2.029210       1.732012       0.436503       0.026502       2.838523       0.194544       1.517095          -0.000144
           88              H      11.564662       1.272786      14.546401       0.127899       1.050060 0.78502374E+01  0.78227139E+02                                 1.824506                            1.729654      -1.432109       2.208930                    0.992600       3.907479      11.752021       0.430095       1.429115      -0.676204      -0.022747       0.024426       0.011834       0.035413      -0.007396      -0.004039       0.005340      -0.005138      -0.006216      -0.006814      -0.005225       0.012040              1.853228       2.062895      -0.434228      -0.207612       1.969356       0.220116       1.527433           0.000035
           89              H      10.794375      22.929138      13.890568       0.111115       1.014066 0.72646521E+01  0.69987913E+02                                 1.699642                            1.601399      -0.943556       2.434957                    0.998046       3.499565       9.873773       0.480267       1.323779      -0.699262      -0.037017      -0.010037       0.001539       0.038385       0.009541       0.000654       0.005168       0.007947      -0.028143      -0.012180      -0.003327       0.015508              1.734346       2.321763       0.230707       0.006570       1.493523       0.047197       1.387752           0.000085
           90              H      12.320708      21.328657      13.194843       0.122852       1.009795 0.72458510E+01  0.68638605E+02                                 1.600971                            1.528928      -0.752245       2.526589                    0.999858       3.169856       8.410514       0.534455       1.209807      -0.726880      -0.013045      -0.032747      -0.010607       0.036810       0.000430      -0.002909       0.009953      -0.000833      -0.045525      -0.019177       0.007400       0.011777              1.619105       1.440737       0.258769       0.078692       2.018021       0.248727       1.398557           0.000356
           91              H       1.611777      21.829698      13.226757       0.091937       1.050509 0.75275134E+01  0.72850513E+02                                 1.712350                            1.607460      -0.856263       2.466425                    0.998878       3.501950       9.763462       0.491660       1.287241      -0.707237       0.027571      -0.036725      -0.016272       0.048720      -0.004697      -0.003363       0.012683      -0.017231      -0.032340      -0.016254      -0.004421       0.020675              1.754438       1.947193      -0.493442      -0.207309       1.860176       0.212973       1.455944          -0.000072
           92              H       4.875464      20.262462      10.847569       0.086843       1.186244 0.81665112E+01  0.81607585E+02                                 1.927643                            1.724261      -1.217943       2.286578                    0.995135       3.922074      11.542931       0.448964       1.365213      -0.688832       0.010496      -0.032855      -0.030818       0.046253      -0.008562       0.001994       0.003577      -0.029718      -0.019031      -0.014949      -0.005695       0.020645              2.028164       1.581113      -0.172090      -0.197075       1.868369       0.713086       2.635010           0.000399
           93              H       4.018438      21.855818       3.681280       0.130114       1.037318 0.75694528E+01  0.73441164E+02                                 1.709303                            1.623931      -0.991915       2.420066                    0.998262       3.402358       9.532875       0.483202       1.306478      -0.703824      -0.005975       0.034367       0.005115       0.035255      -0.006065      -0.000572       0.007409      -0.018391       0.004078      -0.011925      -0.002481       0.014406              1.721193       1.483480      -0.290641      -0.025904       2.155138       0.040986       1.524963           0.000230
           94              H       4.237226      20.611528       5.615268       0.110444       1.041361 0.73242677E+01  0.70342076E+02                                 1.701726                            1.586337      -0.809190       2.498185                    0.999365       3.387976       9.384235       0.494991       1.288422      -0.707659      -0.002058       0.017254       0.034050       0.038228      -0.005172      -0.004206       0.003868      -0.019816       0.013492      -0.013997       0.001919       0.012078              1.753899       1.391922      -0.114515      -0.178113       1.519535       0.310044       2.350241          -0.000087
           95              H       4.779663      18.377029       5.462081       0.109792       1.080143 0.76783809E+01  0.75406769E+02                                 1.801798                            1.666163      -1.174854       2.319323                    0.995347       3.725126      10.798176       0.460012       1.355802      -0.691395       0.002539      -0.016997       0.029440       0.034089      -0.007674      -0.004071       0.000848      -0.035855       0.019909      -0.023307       0.006837       0.016470              1.867515       1.377229      -0.047992       0.040697       1.749535      -0.524916       2.475781           0.000441
           96              H       5.152508      17.453310       3.408415       0.094246       1.076649 0.76779427E+01  0.74020878E+02                                 1.688326                            1.584993      -0.771975       2.507390                    0.999652       3.336568       9.021525       0.517792       1.226990      -0.722088       0.011813      -0.044693       0.001333       0.046248      -0.006125      -0.000052      -0.005812      -0.030354       0.008024      -0.017773       0.000513       0.017259              1.722609       1.363393      -0.214434      -0.020850       2.368342       0.092474       1.436093           0.000271
           97              C      11.246190       5.659384      15.862854       0.149708      25.292446 0.30708516E+03  0.66765017E+04                                 7.661062                            5.932904       0.177093       2.073076                    0.999703      25.922602      73.734496       0.655404       0.429840      -1.046637      -0.037134       0.034124      -0.029413       0.058382      -0.005360      -0.000172      -0.001762      -0.036902       0.106636      -0.036989       0.001355       0.035634              8.714714      10.498890      -2.040119       0.438630      11.132824      -1.207481       4.512427           0.016359
           98              C      10.192386       7.440572      15.507013       0.200589      36.474522 0.36480305E+03  0.82680297E+04                                 9.962183                            6.583326      -0.162878       1.964466                    0.999654      26.285701      75.967303       0.606595       0.445516      -1.038851       0.014957      -0.047187      -0.003804       0.049647      -0.015930      -0.001411       0.006155      -0.047907       0.093434      -0.044342       0.011205       0.033137             13.020991      19.201106      -6.856342       2.573024      13.627934      -2.498605       6.233933           0.006704
           99              C       9.022067       8.277618      15.238935       0.235468      37.273393 0.35742949E+03  0.80615207E+04                                10.133492                            6.525317      -0.100824       1.984466                    0.999511      25.967543      74.921467       0.607905       0.446729      -1.037907      -0.022861       0.050760      -0.023787       0.060539       0.001727      -0.003205       0.015755      -0.005853       0.066718      -0.017384      -0.011663       0.029047             13.476560      16.939620      -7.628264       2.670915      17.089935      -3.519297       6.400125           0.013150
          100              C       7.621310       9.737047      14.704376       0.213981      35.054902 0.36596643E+03  0.83052184E+04                                 9.763766                            6.598128      -0.294514       1.918356                    0.999649      26.357595      76.351303       0.605013       0.446099      -1.037985       0.051066      -0.021099       0.009387       0.056045      -0.022716      -0.007964       0.008462       0.009577       0.064633      -0.034033       0.004631       0.029402             12.696963      10.943869      -5.461058       1.567576      20.838370      -4.307735       6.308649           0.007564
          101              C       7.056865      11.020756      14.284706       0.170016      33.147852 0.38699494E+03  0.88832208E+04                                 9.310063                            6.784479      -0.205558       1.956581                    0.999386      26.271314      75.900081       0.598249       0.446025      -1.040686       0.015544       0.043236      -0.012456       0.047604       0.008134       0.000568       0.009754      -0.013533       0.029353      -0.016069      -0.001215       0.017284             11.220785      11.952570      -3.512259       0.358876      15.583115      -3.416020       6.126669           0.004358
          102              C       5.689767      11.263203      14.283111      -0.157227      31.544701 0.46278290E+03  0.11138896E+05                                 8.895771                            7.343871      -0.213575       1.914661                    0.997504      30.255999      90.309135       0.582287       0.437023      -1.043162      -0.006461       0.017515       0.001185       0.018706       0.012393      -0.007834       0.009359      -0.023336       0.074179      -0.031530       0.003450       0.028080              9.647989      12.169606      -1.768835      -0.235159      11.034978      -2.052750       5.739383           0.000604
          103              C       5.231479      12.500844      13.884186      -0.021885      26.994956 0.39823095E+03  0.92117985E+04                                 8.004814                            6.811794       0.079887       2.025541                    0.999188      27.977453      81.285732       0.606007       0.436937      -1.045485       0.023222      -0.002023       0.008901       0.024952      -0.008617       0.002944       0.010386      -0.003633       0.053520      -0.019904      -0.001695       0.021599              8.458153       9.989766      -0.715156      -0.431469       9.889682      -2.014391       5.495012           0.003073
          104              C       6.136404      13.452346      13.478878      -0.136716      27.272849 0.41271633E+03  0.95637228E+04                                 7.812236                            6.766731       0.423530       2.122341                    0.999720      28.420506      80.733079       0.635321       0.416042      -1.065986      -0.010957      -0.013661       0.010045       0.020189      -0.008251      -0.004426      -0.006969      -0.019532      -0.009456      -0.015084      -0.000729       0.015813              8.107244       9.957530      -0.421504      -0.530234       9.038104      -1.738466       5.326098           0.001318
          105              C       7.476315      13.141749      13.501218       0.093334      24.513013 0.34173616E+03  0.75957494E+04                                 7.429059                            6.264953       0.229000       2.089240                    0.999788      26.186150      74.176320       0.639809       0.430701      -1.050987       0.006158      -0.051272       0.017877       0.054647       0.023000      -0.003653       0.001395      -0.050109       0.089958      -0.049197       0.019017       0.030179              7.872724       9.572315      -0.079966      -0.436073       9.071271      -1.769870       4.974587           0.004053
          106              C      11.173693      14.852173      11.608718       0.141696      25.786520 0.32368112E+03  0.71415866E+04                                 7.848662                            6.137367      -0.000065       2.012030                    0.999080      26.478605      76.256654       0.636137       0.436393      -1.041072       0.005002      -0.008077       0.046929       0.047881      -0.009065       0.002119      -0.041068       0.053743      -0.076434      -0.061452       0.018485       0.042967              8.791769       5.011328       1.707043      -0.892562       8.397173      -2.207127      12.966807           0.014602
          107              C      10.939370      14.280844      13.587386       0.210116      35.023490 0.35403440E+03  0.79618910E+04                                 9.688782                            6.469738      -0.171048       1.962043                    0.999704      26.048129      74.921547       0.614294       0.443363      -1.040397       0.016188       0.012658      -0.040327       0.045261      -0.016195       0.005414       0.014660       0.077686      -0.013461      -0.045641       0.001184       0.044456             12.477388       5.564961       1.371310      -0.822913       8.402583       0.915054      23.464619           0.009335
          108              C      10.840980      14.212218      15.039473       0.247482      36.225171 0.33943179E+03  0.75567091E+04                                 9.961725                            6.357769      -0.048795       2.007808                    0.999378      25.456741      72.951531       0.616081       0.446569      -1.038088       0.009783       0.023554       0.054481       0.060156      -0.012178      -0.001384      -0.005310       0.056234      -0.064728      -0.026263      -0.015167       0.041430             13.388535       5.697489       1.452677      -0.023658       9.533488       3.725751      24.934627           0.012446
          109              C      10.820267      14.558910       1.136138       0.216630      36.376482 0.36581662E+03  0.83063388E+04                                10.071516                            6.638970      -0.147198       1.970791                    0.999722      26.219653      76.133047       0.597022       0.451824      -1.034012       0.009838       0.012080      -0.054231       0.056424      -0.013541      -0.000087      -0.000330       0.053131       0.021708      -0.033438       0.007239       0.026199             13.371570       6.065747       2.102957       1.543190      11.872465       6.830982      22.176498           0.006985
          110              C      10.944548      15.267016       2.423868       0.180364      34.307937 0.37736444E+03  0.85954615E+04                                 9.538448                            6.703822      -0.121096       1.989985                    0.999418      25.816324      73.951732       0.602119       0.446596      -1.041841       0.015751       0.045981       0.016463       0.051316      -0.009016       0.003660       0.000305       0.023400      -0.061277      -0.020806      -0.004426       0.025232             11.835181       5.570979       1.671401       0.516514      10.649847       3.280056      19.284716           0.003306
          111              C      10.723172      14.663155       3.638196      -0.162961      31.627292 0.42162128E+03  0.98484929E+04                                 8.702334                            6.857482       0.195552       2.045092                    0.999636      29.046346      83.563649       0.626932       0.418252      -1.061750       0.015601       0.005856       0.016172       0.023221      -0.003018       0.011057      -0.009480       0.002280      -0.083721      -0.032209       0.010759       0.021450              9.710621       5.346361       1.474541      -0.232805       8.857477       0.918570      14.928024           0.001030
          112              C      10.848748      15.401656       4.783909      -0.017204      27.036749 0.36980261E+03  0.83688222E+04                                 7.903679                            6.468543       0.269074       2.089044                    0.999821      27.190058      77.275997       0.637878       0.424301      -1.056764       0.023476       0.002421      -0.020303       0.031132      -0.009489       0.002553      -0.007751       0.016807      -0.015945      -0.014471      -0.002324       0.016795              8.558178       4.813153       1.338985      -0.293273       8.756180       0.936396      12.105200           0.002081
          113              C      11.177576      16.721933       4.696145      -0.127042      30.284190 0.43100067E+03  0.10168736E+05                                 8.621330                            7.073205      -0.075375       1.962572                    0.998210      29.321023      86.031003       0.596391       0.435297      -1.046483       0.006482      -0.021304      -0.004721       0.022763       0.000795      -0.000461       0.006314      -0.036984       0.040216      -0.025221       0.006258       0.018963              9.264123       4.936251       1.146433      -0.488191       9.631289       0.516982      13.224829           0.002389
          114              C      11.393775      17.268091       3.462669       0.088908      25.054273 0.32141580E+03  0.70203927E+04                                 7.468224                            6.013452       0.387680       2.143844                    0.999812      25.678547      71.603601       0.664661       0.421902      -1.058688      -0.001029      -0.038444      -0.041419       0.056521      -0.006348       0.009341       0.010331       0.011690      -0.130094      -0.046546       0.015932       0.030614              8.118619       4.299569       0.975314      -0.264836       9.035343       0.407686      11.020946           0.003754
          115              C       8.172810       6.213616       7.884354       0.149691      25.292795 0.30708966E+03  0.66766261E+04                                 7.661142                            5.932951       0.177110       2.073081                    0.999703      25.922775      73.735210       0.655400       0.429841      -1.046636       0.037131      -0.034114      -0.029424       0.058381      -0.005365       0.000171       0.001758      -0.036881       0.106593      -0.036973       0.001353       0.035620              8.714823      10.499041      -2.040170      -0.438639      11.132968       1.207502       4.512460           0.016370
          116              C       9.226614       4.432428       7.528513       0.200558      36.475927 0.36481830E+03  0.82684616E+04                                 9.962374                            6.583423      -0.162852       1.964461                    0.999654      26.286481      75.969950       0.606596       0.445511      -1.038855      -0.014958       0.047192      -0.003811       0.049652      -0.015937       0.001407      -0.006154      -0.047896       0.093409      -0.044337       0.011208       0.033129             13.021267      19.201486      -6.856517      -2.573088      13.628273       2.498674       6.234042           0.006703
          117              C      10.396933       3.595382       7.260435       0.235478      37.273769 0.35743084E+03  0.80615676E+04                                10.133583                            6.525345      -0.100879       1.984446                    0.999511      25.967682      74.922219       0.607900       0.446731      -1.037904       0.022862      -0.050763      -0.023793       0.060544       0.001728       0.003206      -0.015758      -0.005871       0.066721      -0.017387      -0.011664       0.029051             13.476717      16.939787      -7.628380      -2.670955      17.090181       3.519354       6.400182           0.013151
          118              C      11.797690       2.135953       6.725875       0.213961      35.055396 0.36597223E+03  0.83053686E+04                                 9.763775                            6.598125      -0.294436       1.918374                    0.999650      26.357825      76.351622       0.605022       0.446092      -1.037991      -0.051069       0.021103       0.009386       0.056049      -0.022721       0.007960      -0.008461       0.009576       0.064617      -0.034035       0.004638       0.029397             12.696991      10.943875      -5.461085      -1.567584      20.838437       4.307753       6.308661           0.007561
          119              C      12.362135       0.852244       6.306206       0.170019      33.147859 0.38699424E+03  0.88831987E+04                                 9.310052                            6.784465      -0.205546       1.956582                    0.999386      26.271315      75.899999       0.598251       0.446024      -1.040687      -0.015541      -0.043240      -0.012459       0.047607       0.008140      -0.000569      -0.009756      -0.013537       0.029360      -0.016076      -0.001214       0.017289             11.220784      11.952563      -3.512285      -0.358886      15.583123       3.416019       6.126666           0.004357
          120              C       0.783233       0.609797       6.304611      -0.157231      31.544506 0.46277937E+03  0.11138785E+05                                 8.895734                            7.343844      -0.213568       1.914666                    0.997504      30.255791      90.308269       0.582288       0.437023      -1.043162       0.006461      -0.017509       0.001181       0.018700       0.012394       0.007832      -0.009362      -0.023341       0.074180      -0.031532       0.003450       0.028081              9.647951      12.169578      -1.768850       0.235151      11.034918       2.052731       5.739357           0.000604
          121              C       1.241521      23.118156       5.905686      -0.021889      26.994846 0.39822849E+03  0.92117206E+04                                 8.004765                            6.811749       0.079922       2.025552                    0.999188      27.977357      81.285155       0.606012       0.436934      -1.045488      -0.023219       0.002022       0.008899       0.024948      -0.008615      -0.002946      -0.010387      -0.003637       0.053516      -0.019903      -0.001696       0.021599              8.458106       9.989746      -0.715162       0.431466       9.889599       2.014366       5.494972           0.003070
          122              C       0.336596      22.166654       5.500378      -0.136722      27.272678 0.41271261E+03  0.95636042E+04                                 7.812172                            6.766675       0.423565       2.122352                    0.999720      28.420358      80.732221       0.635328       0.416039      -1.065989       0.010957       0.013658       0.010049       0.020189      -0.008250       0.004424       0.006970      -0.019532      -0.009472      -0.015082      -0.000734       0.015816              8.107180       9.957457      -0.421502       0.530228       9.038029       1.738449       5.326055           0.001316
          123              C      11.942685      22.477251       5.522718       0.093330      24.513026 0.34173605E+03  0.75957439E+04                                 7.429050                            6.264942       0.229013       2.089242                    0.999788      26.186168      74.176279       0.639811       0.430700      -1.050988      -0.006156       0.051270       0.017883       0.054647       0.023004       0.003653      -0.001394      -0.050120       0.089952      -0.049203       0.019025       0.030177              7.872718       9.572293      -0.079967       0.436071       9.071275       1.769872       4.974586           0.004051
          124              C       8.245307      20.766827       3.630218       0.141706      25.786033 0.32367419E+03  0.71413923E+04                                 7.848575                            6.137310      -0.000065       2.012036                    0.999080      26.478186      76.255117       0.636139       0.436395      -1.041072      -0.004999       0.008077       0.046929       0.047880      -0.009069      -0.002118       0.041067       0.053744      -0.076458      -0.061455       0.018482       0.042973              8.791663       5.011276       1.707021       0.892550       8.397090       2.207100      12.966624           0.014601
          125              C       8.479630      21.338156       5.608886       0.210125      35.022883 0.35402843E+03  0.79617201E+04                                 9.688685                            6.469694      -0.171044       1.962049                    0.999704      26.047801      74.920342       0.614295       0.443364      -1.040397      -0.016183      -0.012660      -0.040328       0.045260      -0.016200      -0.005414      -0.014663       0.077694      -0.013478      -0.045646       0.001181       0.044464             12.477238       5.564911       1.371296       0.822899       8.402512      -0.915037      23.464291           0.009334
          126              C       8.578020      21.406782       7.060973       0.247480      36.224767 0.33942891E+03  0.75566251E+04                                 9.961647                            6.357739      -0.048780       2.007815                    0.999378      25.456579      72.950849       0.616083       0.446568      -1.038089      -0.009777      -0.023555       0.054482       0.060156      -0.012181       0.001384       0.005315       0.056240      -0.064729      -0.026269      -0.015165       0.041434             13.388401       5.697449       1.452668       0.023655       9.533426      -3.725709      24.934327           0.012444
          127              C       8.598733      21.060090       9.114638       0.216636      36.376000 0.36581179E+03  0.83062024E+04                                10.071445                            6.638938      -0.147215       1.970789                    0.999722      26.219429      76.132289       0.597022       0.451826      -1.034011      -0.009833      -0.012082      -0.054228       0.056422      -0.013544       0.000087       0.000330       0.053135       0.021697      -0.033440       0.007235       0.026204             13.371450       6.065703       2.102939      -1.543167      11.872381      -6.830897      22.176266           0.006984
          128              C       8.474452      20.351984      10.402368       0.180358      34.307891 0.37736425E+03  0.85954546E+04                                 9.538433                            6.703816      -0.121091       1.989987                    0.999418      25.816315      73.951645       0.602120       0.446596      -1.041842      -0.015745      -0.045982       0.016462       0.051315      -0.009017      -0.003661      -0.000306       0.023400      -0.061271      -0.020804      -0.004428       0.025232             11.835145       5.570966       1.671398      -0.516499      10.649834      -3.280005      19.284636           0.003305
          129              C       8.695828      20.955845      11.616696      -0.162974      31.627835 0.42162956E+03  0.98487383E+04                                 8.702424                            6.857542       0.195538       2.045081                    0.999636      29.046753      83.565140       0.626930       0.418251      -1.061750      -0.015601      -0.005859       0.016170       0.023220      -0.003019      -0.011059       0.009478       0.002272      -0.083722      -0.032210       0.010760       0.021450              9.710721       5.346405       1.474559       0.232806       8.857578      -0.918582      14.928179           0.001023
          130              C       8.570252      20.217344      12.762409      -0.017213      27.037055 0.36980721E+03  0.83689543E+04                                 7.903732                            6.468577       0.269053       2.089032                    0.999821      27.190308      77.276901       0.637877       0.424300      -1.056764      -0.023475      -0.002423      -0.020304       0.031132      -0.009492      -0.002555       0.007750       0.016805      -0.015931      -0.014470      -0.002325       0.016795              8.558237       4.813175       1.338992       0.293275       8.756238      -0.936407      12.105297           0.002074
          131              C       8.241424      18.897067      12.674645      -0.127038      30.283791 0.43099423E+03  0.10168543E+05                                 8.621261                            7.073158      -0.075360       1.962581                    0.998210      29.320723      86.029878       0.596393       0.435298      -1.046483      -0.006476       0.021300      -0.004722       0.022758       0.000792       0.000458      -0.006313      -0.036978       0.040201      -0.025215       0.006256       0.018960              9.264037       4.936213       1.146430       0.488186       9.631243      -0.516965      13.224656           0.002385
          132              C       8.025225      18.350909      11.441169       0.088916      25.053817 0.32140912E+03  0.70202094E+04                                 7.468146                            6.013399       0.387687       2.143853                    0.999812      25.678196      71.602402       0.664662       0.421903      -1.058687       0.001038       0.038440      -0.041419       0.056518      -0.006352      -0.009342      -0.010331       0.011701      -0.130094      -0.046547       0.015926       0.030621              8.118525       4.299529       0.975309       0.264835       9.035268      -0.407667      11.020779           0.003753
          133              C      11.246190      18.086616       8.072646       0.149700      25.292789 0.30709018E+03  0.66766358E+04                                 7.661109                            5.932937       0.177122       2.073081                    0.999703      25.922851      73.735256       0.655405       0.429838      -1.046639      -0.037131      -0.034122       0.029420       0.058383       0.005361       0.000172      -0.001763      -0.036900       0.106618      -0.036985       0.001357       0.035628              8.714775      10.498988       2.040139      -0.438634      11.132883      -1.207489       4.512453           0.016327
          134              C      10.192386      16.305428       8.428487       0.200590      36.475075 0.36480849E+03  0.82681850E+04                                 9.962267                            6.583365      -0.162874       1.964462                    0.999654      26.285969      75.968260       0.606595       0.445515      -1.038852       0.014957       0.047189       0.003809       0.049649       0.015929       0.001412       0.006155      -0.047906       0.093416      -0.044338       0.011205       0.033132             13.021119      19.201316       6.856429      -2.573051      13.628064      -2.498631       6.233977           0.006685
          135              C       9.022067      15.468382       8.696565       0.235460      37.273974 0.35743530E+03  0.80616816E+04                                10.133561                            6.525348      -0.100796       1.984471                    0.999511      25.967803      74.922269       0.607906       0.446726      -1.037909      -0.022860      -0.050757       0.023786       0.060536      -0.001726       0.003205       0.015755      -0.005854       0.066690      -0.017380      -0.011660       0.029040             13.476668      16.939752       7.628342      -2.670934      17.090091      -3.519327       6.400163           0.013133
          136              C       7.621310      14.008953       9.231125       0.213985      35.054863 0.36596596E+03  0.83052030E+04                                 9.763752                            6.598120      -0.294515       1.918357                    0.999649      26.357556      76.351105       0.605014       0.446099      -1.037985       0.051065       0.021098      -0.009393       0.056044       0.022713       0.007965       0.008463       0.009577       0.064628      -0.034030       0.004628       0.029402             12.696948      10.943858       5.461058      -1.567576      20.838343      -4.307729       6.308643           0.007557
          137              C       7.056865      12.725244       9.650794       0.170016      33.147755 0.38699386E+03  0.88831837E+04                                 9.310025                            6.784457      -0.205526       1.956592                    0.999386      26.271227      75.899604       0.598252       0.446023      -1.040688       0.015544      -0.043236       0.012448       0.047602      -0.008134      -0.000569       0.009755      -0.013533       0.029353      -0.016069      -0.001217       0.017285             11.220738      11.952527       3.512243      -0.358874      15.583042      -3.416000       6.126646           0.004357
          138              C       5.689767      12.482797       9.652389      -0.157225      31.544631 0.46278155E+03  0.11138854E+05                                 8.895751                            7.343855      -0.213565       1.914665                    0.997504      30.255959      90.308925       0.582289       0.437022      -1.043163      -0.006459      -0.017518      -0.001194       0.018709      -0.012394       0.007835       0.009361      -0.023340       0.074182      -0.031532       0.003451       0.028082              9.647968      12.169565       1.768834       0.235154      11.034965      -2.052747       5.739373           0.000599
          139              C       5.231479      11.245156      10.051314      -0.021883      26.995005 0.39823199E+03  0.92118294E+04                                 8.004822                            6.811803       0.079877       2.025537                    0.999188      27.977502      81.285918       0.606006       0.436937      -1.045485       0.023225       0.002017      -0.008913       0.024958       0.008617      -0.002944       0.010388      -0.003636       0.053513      -0.019904      -0.001694       0.021599              8.458161       9.989767       0.715158       0.431470       9.889696      -2.014393       5.495021           0.003082
          140              C       6.136404      10.293654      10.456622      -0.136715      27.272976 0.41271927E+03  0.95638078E+04                                 7.812259                            6.766756       0.423543       2.122344                    0.999720      28.420599      80.733411       0.635320       0.416042      -1.065986      -0.010955       0.013656      -0.010064       0.020194       0.008249       0.004426      -0.006964      -0.019533      -0.009459      -0.015081      -0.000729       0.015811              8.107265       9.957553       0.421497       0.530240       9.038124      -1.738468       5.326119           0.001342
          141              C       7.476315      10.604251      10.434282       0.093339      24.512853 0.34173355E+03  0.75956720E+04                                 7.429014                            6.264920       0.229035       2.089254                    0.999788      26.185997      74.175628       0.639813       0.430700      -1.050988       0.006159       0.051266      -0.017891       0.054646      -0.022999       0.003652       0.001400      -0.050106       0.089953      -0.049194       0.019016       0.030178              7.872674       9.572256       0.079971       0.436069       9.071206      -1.769854       4.974559           0.004070
          142              C      11.173693       8.893827      12.326783       0.141692      25.786628 0.32368264E+03  0.71416267E+04                                 7.848662                            6.137363      -0.000054       2.012029                    0.999081      26.478735      76.257002       0.636140       0.436391      -1.041074       0.005002       0.008081      -0.046929       0.047882       0.009065      -0.002118      -0.041072       0.053743      -0.076439      -0.061457       0.018489       0.042968              8.791771       5.011330      -1.707046       0.892568       8.397178      -2.207144      12.966806           0.014623
          143              C      10.939370       9.465156      10.348114       0.210125      35.023052 0.35402889E+03  0.79617391E+04                                 9.688734                            6.469707      -0.171059       1.962044                    0.999704      26.047881      74.920796       0.614292       0.443365      -1.040395       0.016189      -0.012659       0.040327       0.045261       0.016196      -0.005414       0.014659       0.077683      -0.013482      -0.045637       0.001179       0.044458             12.477329       5.564935      -1.371301       0.822907       8.402540       0.915046      23.464513           0.009354
          144              C      10.840980       9.533782       8.896028       0.247471      36.225039 0.33943081E+03  0.75566780E+04                                 9.961689                            6.357750      -0.048767       2.007819                    0.999378      25.456672      72.951167       0.616083       0.446567      -1.038089       0.009783      -0.023553      -0.054479       0.060153       0.012178       0.001385      -0.005310       0.056231      -0.064716      -0.026261      -0.015165       0.041427             13.388486       5.697471      -1.452671       0.023664       9.533442       3.725716      24.934544           0.012467
          145              C      10.820267       9.187090       6.842362       0.216632      36.376010 0.36581131E+03  0.83061943E+04                                10.071467                            6.638945      -0.147224       1.970787                    0.999722      26.219464      76.132568       0.597020       0.451827      -1.034009       0.009835      -0.012080       0.054230       0.056422       0.013542       0.000088      -0.000330       0.053136       0.021700      -0.033440       0.007236       0.026204             13.371502       6.065724      -2.102949      -1.543177      11.872400       6.830929      22.176383           0.007007
          146              C      10.944548       8.478984       5.554632       0.180359      34.307659 0.37736066E+03  0.85953549E+04                                 9.538416                            6.703800      -0.121090       1.989990                    0.999418      25.816158      73.951198       0.602119       0.446598      -1.041840       0.015747      -0.045981      -0.016462       0.051315       0.009017      -0.003661       0.000305       0.023407      -0.061284      -0.020808      -0.004429       0.025237             11.835141       5.570960      -1.671401      -0.516503      10.649817       3.280021      19.284645           0.003330
          147              C      10.723172       9.082845       4.340304      -0.162977      31.627681 0.42162640E+03  0.98486519E+04                                 8.702418                            6.857530       0.195504       2.045072                    0.999636      29.046652      83.564957       0.626929       0.418253      -1.061748       0.015600      -0.005857      -0.016167       0.023217       0.003017      -0.011060      -0.009476       0.002279      -0.083728      -0.032211       0.010761       0.021450              9.710724       5.346401      -1.474568       0.232798       8.857587       0.918601      14.928182           0.001052
          148              C      10.848748       8.344344       3.194591      -0.017223      27.037146 0.36980829E+03  0.83689844E+04                                 7.903742                            6.468578       0.269049       2.089028                    0.999821      27.190394      77.277157       0.637878       0.424299      -1.056765       0.023476      -0.002424       0.020303       0.031133       0.009490      -0.002554      -0.007752       0.016806      -0.015925      -0.014472      -0.002322       0.016794              8.558253       4.813179      -1.339000       0.293271       8.756257       0.936416      12.105323           0.002106
          149              C      11.177576       7.024067       3.282355      -0.127056      30.284316 0.43100214E+03  0.10168775E+05                                 8.621326                            7.073194      -0.075353       1.962574                    0.998211      29.321158      86.031294       0.596395       0.435294      -1.046485       0.006477       0.021305       0.004721       0.022763      -0.000792       0.000460       0.006317      -0.036983       0.040227      -0.025222       0.006255       0.018968              9.264117       4.936243      -1.146441       0.488190       9.631306       0.516977      13.224803           0.002428
          150              C      11.393775       6.477909       4.515831       0.088899      25.054278 0.32141564E+03  0.70203896E+04                                 7.468231                            6.013454       0.387655       2.143835                    0.999812      25.678554      71.603665       0.664660       0.421903      -1.058687      -0.001033       0.038443       0.041422       0.056522       0.006348      -0.009339       0.010326       0.011692      -0.130097      -0.046545       0.015929       0.030616              8.118626       4.299570      -0.975321       0.264841       9.035363       0.407672      11.020945           0.003797
          151              C       8.172810      17.532384       0.094146       0.149716      25.292513 0.30708624E+03  0.66765337E+04                                 7.661091                            5.932926       0.177087       2.073076                    0.999703      25.922618      73.734681       0.655400       0.429842      -1.046636       0.037130       0.034121       0.029420       0.058381       0.005359      -0.000172       0.001761      -0.036894       0.106631      -0.036984       0.001351       0.035633              8.714753      10.498958       2.040136       0.438631      11.132861       1.207485       4.512440           0.016327
          152              C       9.226614      19.313572       0.449987       0.200584      36.475210 0.36481023E+03  0.82682320E+04                                 9.962276                            6.583371      -0.162859       1.964466                    0.999654      26.286042      75.968438       0.606596       0.445513      -1.038853      -0.014957      -0.047189       0.003809       0.049649       0.015931      -0.001410      -0.006154      -0.047901       0.093417      -0.044337       0.011205       0.033131             13.021129      19.201315       6.856433       2.573053      13.628093       2.498633       6.233980           0.006684
          153              C      10.396933      20.150618       0.718065       0.235467      37.273883 0.35743385E+03  0.80616429E+04                                10.133561                            6.525346      -0.100819       1.984464                    0.999511      25.967739      74.922124       0.607905       0.446727      -1.037908       0.022860       0.050758       0.023791       0.060539      -0.001727      -0.003205      -0.015754      -0.005860       0.066702      -0.017381      -0.011661       0.029043             13.476670      16.939737       7.628339       2.670938      17.090109       3.519332       6.400164           0.013131
          154              C      11.797690      21.610047       1.252625       0.213975      35.055104 0.36596913E+03  0.83052860E+04                                 9.763759                            6.598125      -0.294469       1.918368                    0.999649      26.357666      76.351266       0.605018       0.446096      -1.037988      -0.051067      -0.021103      -0.009384       0.056047       0.022716      -0.007961      -0.008462       0.009578       0.064626      -0.034032       0.004634       0.029398             12.696956      10.943863       5.461061       1.567579      20.838358       4.307732       6.308647           0.007553
          155              C      12.362135      22.893756       1.672294       0.170020      33.147797 0.38699434E+03  0.88831986E+04                                 9.310032                            6.784461      -0.205535       1.956588                    0.999386      26.271272      75.899784       0.598252       0.446023      -1.040687      -0.015543       0.043234       0.012460       0.047602      -0.008136       0.000570      -0.009756      -0.013534       0.029356      -0.016071      -0.001217       0.017288             11.220745      11.952543       3.512249       0.358876      15.583042       3.415999       6.126650           0.004352
          156              C       0.783233      23.136203       1.673889      -0.157225      31.544587 0.46278083E+03  0.11138830E+05                                 8.895741                            7.343849      -0.213562       1.914666                    0.997504      30.255906      90.308688       0.582289       0.437022      -1.043163       0.006461       0.017510      -0.001177       0.018701      -0.012394      -0.007832      -0.009361      -0.023339       0.074184      -0.031531       0.003449       0.028082              9.647955      12.169568       1.768836      -0.235153      11.034931       2.052737       5.739366           0.000593
          157              C       1.241521       0.627844       2.072814      -0.021881      26.994884 0.39822993E+03  0.92117631E+04                                 8.004782                            6.811773       0.079910       2.025549                    0.999188      27.977368      81.285258       0.606010       0.436936      -1.045487      -0.023221      -0.002023      -0.008892       0.024948       0.008616       0.002946      -0.010385      -0.003636       0.053520      -0.019904      -0.001695       0.021599              8.458117       9.989726       0.715174      -0.431458       9.889632       2.014375       5.494994           0.003076
          158              C       0.336596       1.579346       2.478122      -0.136707      27.272540 0.41271126E+03  0.95635619E+04                                 7.812146                            6.766671       0.423591       2.122364                    0.999720      28.420220      80.731699       0.635328       0.416040      -1.065989       0.010957      -0.013663      -0.010038       0.020186       0.008247      -0.004424       0.006971      -0.019532      -0.009459      -0.015081      -0.000732       0.015813              8.107143       9.957408       0.421486      -0.530228       9.037975       1.738433       5.326047           0.001338
          159              C      11.942685       1.268749       2.455782       0.093343      24.512761 0.34173229E+03  0.75956334E+04                                 7.428985                            6.264902       0.229037       2.089255                    0.999788      26.185916      74.175239       0.639815       0.430699      -1.050989      -0.006156      -0.051271      -0.017875       0.054645      -0.022999      -0.003649      -0.001394      -0.050113       0.089953      -0.049197       0.019019       0.030177              7.872640       9.572195       0.079967      -0.436064       9.071178       1.769849       4.974548           0.004066
          160              C       8.245307       2.979173       4.348283       0.141722      25.785616 0.32366871E+03  0.71412447E+04                                 7.848529                            6.137289      -0.000124       2.012025                    0.999080      26.477862      76.254164       0.636135       0.436399      -1.041069      -0.005000      -0.008079      -0.046930       0.047882       0.009072       0.002121       0.041067       0.053746      -0.076484      -0.061458       0.018477       0.042981              8.791601       5.011254      -1.707007      -0.892537       8.397035       2.207082      12.966515           0.014620
          161              C       8.479630       2.407844       2.369615       0.210122      35.022784 0.35402763E+03  0.79616926E+04                                 9.688652                            6.469676      -0.171030       1.962054                    0.999704      26.047727      74.919930       0.614297       0.443363      -1.040398      -0.016189       0.012657       0.040325       0.045259       0.016200       0.005415      -0.014661       0.077686      -0.013478      -0.045641       0.001181       0.044461             12.477193       5.564892      -1.371290      -0.822892       8.402483      -0.915039      23.464205           0.009350
          162              C       8.578020       2.339218       0.917528       0.247477      36.224688 0.33942820E+03  0.75566051E+04                                 9.961634                            6.357733      -0.048790       2.007812                    0.999378      25.456542      72.950713       0.616083       0.446568      -1.038089      -0.009784       0.023555      -0.054482       0.060157       0.012182      -0.001384       0.005312       0.056234      -0.064725      -0.026265      -0.015166       0.041431             13.388385       5.697442      -1.452661      -0.023658       9.533400      -3.725703      24.934314           0.012459
          163              C       8.598733       2.685910      14.820862       0.216631      36.376084 0.36581227E+03  0.83062205E+04                                10.071471                            6.638947      -0.147228       1.970784                    0.999722      26.219521      76.132728       0.597021       0.451826      -1.034010      -0.009838       0.012079       0.054230       0.056423       0.013546      -0.000087       0.000331       0.053139       0.021702      -0.033443       0.007237       0.026206             13.371492       6.065720      -2.102947       1.543178      11.872417      -6.830938      22.176338           0.006999
          164              C       8.474452       3.394016      13.533132       0.180357      34.308025 0.37736541E+03  0.85954922E+04                                 9.538470                            6.703834      -0.121114       1.989978                    0.999418      25.816402      73.952075       0.602118       0.446597      -1.041840      -0.015750       0.045981      -0.016464       0.051317       0.009019       0.003662      -0.000309       0.023398      -0.061275      -0.020806      -0.004426       0.025233             11.835200       5.570987      -1.671409       0.516507      10.649887      -3.280041      19.284725           0.003321
          165              C       8.695828       2.790155      12.318804      -0.162977      31.628027 0.42163254E+03  0.98488285E+04                                 8.702459                            6.857564       0.195526       2.045074                    0.999636      29.046905      83.565747       0.626930       0.418251      -1.061750      -0.015605       0.005857      -0.016169       0.023221       0.003018       0.011057       0.009478       0.002268      -0.083718      -0.032208       0.010760       0.021447              9.710764       5.346424      -1.474569      -0.232807       8.857621      -0.918588      14.928247           0.001042
          166              C       8.570252       3.528656      11.173091      -0.017206      27.036843 0.36980348E+03  0.83688509E+04                                 7.903707                            6.468554       0.269039       2.089032                    0.999821      27.190131      77.276371       0.637876       0.424302      -1.056763      -0.023478       0.002426       0.020300       0.031131       0.009492       0.002555       0.007745       0.016811      -0.015929      -0.014467      -0.002329       0.016796              8.558213       4.813159      -1.338984      -0.293275       8.756203      -0.936411      12.105278           0.002101
          167              C       8.241424       4.848933      11.260855      -0.127025      30.283390 0.43098730E+03  0.10168345E+05                                 8.621227                            7.073131      -0.075390       1.962579                    0.998210      29.320381      86.028900       0.596390       0.435302      -1.046480      -0.006479      -0.021302       0.004718       0.022760      -0.000790      -0.000457      -0.006308      -0.036968       0.040198      -0.025210       0.006258       0.018952              9.264004       4.936198      -1.146424      -0.488186       9.631198      -0.516967      13.224616           0.002428
          168              C       8.025225       5.395091      12.494331       0.088914      25.053997 0.32141199E+03  0.70202888E+04                                 7.468178                            6.013422       0.387688       2.143849                    0.999812      25.678348      71.602946       0.664662       0.421903      -1.058687       0.001038      -0.038442       0.041419       0.056519       0.006353       0.009344      -0.010334       0.011694      -0.130094      -0.046548       0.015929       0.030619              8.118561       4.299548      -0.975314      -0.264834       9.035312      -0.407680      11.020824           0.003791
          169              C       1.699810      18.086616       0.094146       0.149701      25.292810 0.30709005E+03  0.66766356E+04                                 7.661128                            5.932945       0.177101       2.073075                    0.999703      25.922867      73.735437       0.655402       0.429839      -1.046637       0.037130      -0.034122       0.029421       0.058383      -0.005362      -0.000172      -0.001760      -0.036898       0.106621      -0.036985       0.001355       0.035629              8.714799      10.499005      -2.040155       0.438637      11.132932      -1.207495       4.512461           0.016325
          170              C       2.753614      16.305428       0.449987       0.200587      36.475120 0.36480890E+03  0.82681976E+04                                 9.962277                            6.583369      -0.162877       1.964462                    0.999654      26.286001      75.968394       0.606594       0.445515      -1.038852      -0.014957       0.047189       0.003807       0.049649      -0.015930      -0.001411       0.006155      -0.047903       0.093419      -0.044338       0.011205       0.033133             13.021134      19.201318      -6.856445       2.573059      13.628098      -2.498642       6.233987           0.006683
          171              C       3.923933      15.468382       0.718065       0.235463      37.273960 0.35743469E+03  0.80616678E+04                                10.133576                            6.525353      -0.100818       1.984464                    0.999511      25.967796      74.922355       0.607904       0.446727      -1.037907       0.022861      -0.050758       0.023787       0.060538       0.001726      -0.003205       0.015754      -0.005856       0.066699      -0.017380      -0.011662       0.029042             13.476693      16.939768      -7.628361       2.670944      17.090134      -3.519343       6.400176           0.013130
          172              C       5.324690      14.008953       1.252625       0.213983      35.054928 0.36596682E+03  0.83052276E+04                                 9.763762                            6.598127      -0.294507       1.918358                    0.999649      26.357594      76.351239       0.605014       0.446099      -1.037985      -0.051066       0.021101      -0.009388       0.056046      -0.022715      -0.007963       0.008462       0.009579       0.064634      -0.034032       0.004631       0.029401             12.696960      10.943859      -5.461061       1.567578      20.838369      -4.307740       6.308653           0.007553
          173              C       5.889135      12.725244       1.672294       0.170019      33.147750 0.38699387E+03  0.88831875E+04                                 9.310035                            6.784464      -0.205547       1.956586                    0.999386      26.271256      75.899802       0.598250       0.446024      -1.040687      -0.015544      -0.043235       0.012457       0.047603       0.008135       0.000569       0.009754      -0.013534       0.029359      -0.016070      -0.001215       0.017286             11.220747      11.952529      -3.512236       0.358873      15.583055      -3.416007       6.126657           0.004353
          174              C       7.256233      12.482797       1.673889      -0.157222      31.544515 0.46278001E+03  0.11138805E+05                                 8.895728                            7.343844      -0.213563       1.914667                    0.997504      30.255857      90.308506       0.582289       0.437022      -1.043163       0.006461      -0.017513      -0.001181       0.018704       0.012393      -0.007833       0.009360      -0.023336       0.074188      -0.031531       0.003448       0.028082              9.647937      12.169550      -1.768810      -0.235163      11.034899      -2.052733       5.739362           0.000596
          175              C       7.714521      11.245156       2.072814      -0.021874      26.994567 0.39822425E+03  0.92115961E+04                                 8.004722                            6.811728       0.079917       2.025556                    0.999188      27.977098      81.284232       0.606011       0.436936      -1.045487      -0.023221       0.002022      -0.008895       0.024949      -0.008618       0.002946       0.010385      -0.003636       0.053526      -0.019906      -0.001694       0.021600              8.458051       9.989644      -0.715149      -0.431462       9.889553      -2.014361       5.494957           0.003079
          176              C       6.809596      10.293654       2.478122      -0.136704      27.272515 0.41271058E+03  0.95635464E+04                                 7.812154                            6.766673       0.423575       2.122360                    0.999720      28.420211      80.731791       0.635326       0.416041      -1.065988       0.010960       0.013664      -0.010040       0.020189      -0.008252      -0.004425      -0.006969      -0.019527      -0.009453      -0.015083      -0.000729       0.015812              8.107153       9.957425      -0.421496      -0.530226       9.037984      -1.738436       5.326050           0.001341
          177              C       5.469685      10.604251       2.455782       0.093336      24.513089 0.34173793E+03  0.75957969E+04                                 7.429066                            6.264964       0.229011       2.089243                    0.999788      26.186207      74.176461       0.639810       0.430700      -1.050988      -0.006157       0.051274      -0.017873       0.054648       0.022999      -0.003651       0.001394      -0.050107       0.089959      -0.049195       0.019016       0.030179              7.872728       9.572302      -0.079963      -0.436071       9.071284      -1.769874       4.974599           0.004067
          178              C       1.772307       8.893827       4.348283       0.141720      25.786012 0.32367447E+03  0.71414079E+04                                 7.848615                            6.137349      -0.000135       2.012018                    0.999080      26.478172      76.255401       0.636131       0.436400      -1.041067      -0.005007       0.008081      -0.046929       0.047882      -0.009066       0.002122      -0.041066       0.053748      -0.076455      -0.061454       0.018479       0.042974              8.791707       5.011304       1.707028      -0.892552       8.397114      -2.207104      12.966704           0.014627
          179              C       2.006630       9.465156       2.369615       0.210117      35.023430 0.35403427E+03  0.79618848E+04                                 9.688766                            6.469734      -0.171042       1.962045                    0.999704      26.048094      74.921351       0.614295       0.443362      -1.040398      -0.016194      -0.012654       0.040327       0.045262      -0.016194       0.005415       0.014659       0.077691      -0.013462      -0.045641       0.001184       0.044458             12.477360       5.564952       1.371308      -0.822910       8.402573       0.915049      23.464556           0.009349
          180              C       2.105020       9.533782       0.917528       0.247486      36.224999 0.33943044E+03  0.75566707E+04                                 9.961694                            6.357755      -0.048795       2.007809                    0.999378      25.456673      72.951269       0.616082       0.446569      -1.038088      -0.009788      -0.023552      -0.054483       0.060157      -0.012178      -0.001385      -0.005308       0.056239      -0.064728      -0.026262      -0.015170       0.041432             13.388485       5.697472       1.452670      -0.023660       9.533453       3.725734      24.934530           0.012458
          181              C       2.125733       9.187090      14.820862       0.216634      36.376313 0.36581464E+03  0.83062858E+04                                10.071501                            6.638960      -0.147205       1.970790                    0.999722      26.219600      76.132949       0.597021       0.451825      -1.034011      -0.009842      -0.012078       0.054231       0.056425      -0.013542      -0.000087      -0.000331       0.053137       0.021708      -0.033442       0.007239       0.026203             13.371547       6.065738       2.102956       1.543191      11.872457       6.830979      22.176445           0.006999
          182              C       2.001452       8.478984      13.533132       0.180367      34.307940 0.37736435E+03  0.85954632E+04                                 9.538463                            6.703830      -0.121111       1.989981                    0.999418      25.816344      73.951916       0.602117       0.446598      -1.041840      -0.015757      -0.045980      -0.016464       0.051318      -0.009016       0.003662       0.000307       0.023400      -0.061281      -0.020808      -0.004425       0.025233             11.835198       5.570985       1.671407       0.516519      10.649877       3.280067      19.284730           0.003322
          183              C       2.222828       9.082845      12.318804      -0.162965      31.627521 0.42162512E+03  0.98486087E+04                                 8.702379                            6.857515       0.195541       2.045086                    0.999636      29.046526      83.564379       0.626931       0.418252      -1.061749      -0.015610      -0.005852      -0.016170       0.023225      -0.003019       0.011058      -0.009479       0.002282      -0.083719      -0.032209       0.010758       0.021450              9.710669       5.346384       1.474553      -0.232803       8.857533       0.918575      14.928091           0.001049
          184              C       2.097252       8.344344      11.173091      -0.017192      27.036466 0.36979782E+03  0.83686909E+04                                 7.903651                            6.468520       0.269054       2.089044                    0.999821      27.189824      77.275358       0.637876       0.424304      -1.056762      -0.023484      -0.002423       0.020298       0.031135      -0.009493       0.002554      -0.007745       0.016814      -0.015944      -0.014468      -0.002330       0.016798              8.558148       4.813132       1.338979      -0.293269       8.756148       0.936396      12.105162           0.002105
          185              C       1.768424       7.024067      11.260855      -0.127023      30.283748 0.43099280E+03  0.10168513E+05                                 8.621296                            7.073176      -0.075415       1.962568                    0.998210      29.320663      86.030049       0.596387       0.435301      -1.046480      -0.006487       0.021309       0.004716       0.022768       0.000792      -0.000464       0.006308      -0.036972       0.040216      -0.025215       0.006260       0.018955              9.264088       4.936229       1.146426      -0.488188       9.631246       0.516979      13.224791           0.002428
          186              C       1.552225       6.477909      12.494331       0.088906      25.054543 0.32142009E+03  0.70205129E+04                                 7.468280                            6.013493       0.387675       2.143838                    0.999812      25.678766      71.604447       0.664658       0.421902      -1.058687       0.001022       0.038447       0.041420       0.056523      -0.006346       0.009342       0.010333       0.011689      -0.130093      -0.046547       0.015934       0.030613              8.118680       4.299597       0.975321      -0.264835       9.035414       0.407691      11.021029           0.003789
          187              C       4.773190      17.532384       8.072646       0.149717      25.292470 0.30708578E+03  0.66765221E+04                                 7.661093                            5.932929       0.177079       2.073075                    0.999703      25.922568      73.734564       0.655399       0.429843      -1.046635      -0.037129       0.034120       0.029423       0.058382      -0.005359       0.000172       0.001761      -0.036893       0.106634      -0.036984       0.001350       0.035633              8.714756      10.498960      -2.040138      -0.438632      11.132866       1.207487       4.512441           0.016328
          188              C       3.719386      19.313572       8.428487       0.200579      36.475390 0.36481233E+03  0.82682908E+04                                 9.962299                            6.583383      -0.162849       1.964468                    0.999654      26.286138      75.968743       0.606596       0.445513      -1.038854       0.014957      -0.047190       0.003808       0.049650      -0.015933       0.001411      -0.006157      -0.047899       0.093416      -0.044337       0.011204       0.033133             13.021165      19.201352      -6.856464      -2.573061      13.628150       2.498645       6.233994           0.006684
          189              C       2.549067      20.150618       8.696565       0.235475      37.273689 0.35743131E+03  0.80615750E+04                                10.133548                            6.525336      -0.100838       1.984460                    0.999511      25.967653      74.921943       0.607903       0.446729      -1.037906      -0.022861       0.050762       0.023785       0.060541       0.001725       0.003206      -0.015758      -0.005866       0.066708      -0.017383      -0.011665       0.029048             13.476656      16.939705      -7.628333      -2.670932      17.090107       3.519328       6.400156           0.013130
          190              C       1.148310      21.610047       9.231125       0.213977      35.055142 0.36596971E+03  0.83053055E+04                                 9.763777                            6.598137      -0.294495       1.918359                    0.999649      26.357706      76.351504       0.605016       0.446097      -1.037987       0.051068      -0.021101      -0.009397       0.056049      -0.022718       0.007961      -0.008463       0.009579       0.064626      -0.034035       0.004634       0.029401             12.696980      10.943871      -5.461068      -1.567579      20.838410       4.307741       6.308658           0.007551
          191              C       0.583865      22.893756       9.650794       0.170023      33.147803 0.38699448E+03  0.88832065E+04                                 9.310046                            6.784470      -0.205558       1.956581                    0.999386      26.271309      75.900019       0.598250       0.446024      -1.040686       0.015542       0.043241       0.012448       0.047605       0.008137      -0.000568      -0.009755      -0.013540       0.029359      -0.016074      -0.001213       0.017288             11.220762      11.952551      -3.512257      -0.358879      15.583075       3.416006       6.126660           0.004349
          192              C      12.162767      23.136203       9.652389      -0.157218      31.544292 0.46277594E+03  0.11138680E+05                                 8.895690                            7.343815      -0.213572       1.914667                    0.997504      30.255662      90.307755       0.582290       0.437023      -1.043163      -0.006460       0.017515      -0.001195       0.018707       0.012393       0.007832      -0.009362      -0.023338       0.074183      -0.031531       0.003448       0.028082              9.647896      12.169511      -1.768816       0.235153      11.034845       2.052714       5.739332           0.000594
          193              C      11.704479       0.627844      10.051314      -0.021869      26.994480 0.39822270E+03  0.92115513E+04                                 8.004708                            6.811715       0.079903       2.025553                    0.999188      27.977032      81.284010       0.606012       0.436936      -1.045487       0.023221      -0.002015      -0.008912       0.024954      -0.008616      -0.002947      -0.010388      -0.003643       0.053516      -0.019905      -0.001695       0.021600              8.458037       9.989646      -0.715163       0.431454       9.889525       2.014346       5.494940           0.003074
          194              C      12.609404       1.579346      10.456622      -0.136705      27.272386 0.41270841E+03  0.95634799E+04                                 7.812126                            6.766654       0.423590       2.122367                    0.999720      28.420082      80.731255       0.635327       0.416041      -1.065988      -0.010957      -0.013652      -0.010066       0.020193      -0.008249       0.004424       0.006962      -0.019530      -0.009468      -0.015078      -0.000732       0.015810              8.107123       9.957388      -0.421497       0.530222       9.037951       1.738424       5.326030           0.001339
          195              C       1.003315       1.268749      10.434282       0.093346      24.512747 0.34173211E+03  0.75956345E+04                                 7.429007                            6.264920       0.229020       2.089251                    0.999788      26.185929      74.175497       0.639810       0.430702      -1.050987       0.006158      -0.051266      -0.017897       0.054648       0.023000       0.003651      -0.001400      -0.050121       0.089957      -0.049201       0.019022       0.030179              7.872665       9.572218      -0.079970       0.436065       9.071212       1.769856       4.974564           0.004064
          196              C       4.700693       2.979173      12.326783       0.141704      25.786458 0.32368095E+03  0.71415748E+04                                 7.848625                            6.137347      -0.000063       2.012030                    0.999080      26.478508      76.256088       0.636142       0.436391      -1.041075       0.005009      -0.008083      -0.046926       0.047880      -0.009065      -0.002117       0.041069       0.053744      -0.076447      -0.061456       0.018486       0.042969              8.791719       5.011308       1.707038       0.892564       8.397149       2.207136      12.966699           0.014621
          197              C       4.466370       2.407844      10.348114       0.210148      35.022579 0.35402471E+03  0.79616172E+04                                 9.688642                            6.469670      -0.171040       1.962052                    0.999704      26.047636      74.919828       0.614294       0.443366      -1.040395       0.016190       0.012660       0.040326       0.045261      -0.016196      -0.005414      -0.014666       0.077685      -0.013498      -0.045641       0.001179       0.044462             12.477174       5.564884       1.371285       0.822915       8.402463      -0.914989      23.464174           0.009347
          198              C       4.367980       2.339218       8.896028       0.247455      36.225186 0.33943459E+03  0.75567716E+04                                 9.961654                            6.357749      -0.048679       2.007843                    0.999378      25.456781      72.951159       0.616090       0.446562      -1.038094       0.009779       0.023547      -0.054474       0.060146      -0.012175       0.001389       0.005321       0.056227      -0.064711      -0.026271      -0.015153       0.041423             13.388410       5.697445       1.452658       0.023672       9.533412      -3.725701      24.934374           0.012460
          199              C       4.347267       2.685910       6.842362       0.216641      36.375780 0.36580814E+03  0.83061015E+04                                10.071435                            6.638924      -0.147223       1.970792                    0.999722      26.219240      76.131740       0.597020       0.451828      -1.034009       0.009832       0.012083       0.054222       0.056415      -0.013540       0.000088       0.000331       0.053125       0.021676      -0.033429       0.007228       0.026201             13.371459       6.065695       2.102940      -1.543170      11.872380      -6.830901      22.176303           0.007004
          200              C       4.471548       3.394016       5.554632       0.180356      34.307812 0.37736298E+03  0.85954112E+04                                 9.538403                            6.703794      -0.121042       1.990006                    0.999418      25.816181      73.951004       0.602123       0.446594      -1.041843       0.015744       0.045976      -0.016456       0.051308      -0.009016      -0.003659      -0.000300       0.023403      -0.061251      -0.020797      -0.004432       0.025229             11.835117       5.570946       1.671402      -0.516501      10.649821      -3.279994      19.284585           0.003326
          201              C       4.250172       2.790155       4.340304      -0.162976      31.628455 0.42163837E+03  0.98490040E+04                                 8.702543                            6.857616       0.195515       2.045066                    0.999636      29.047190      83.566884       0.626926       0.418252      -1.061749       0.015601       0.005861      -0.016168       0.023220      -0.003016      -0.011062       0.009474       0.002271      -0.083730      -0.032212       0.010764       0.021448              9.710871       5.346467       1.474584       0.232790       8.857706      -0.918656      14.928440           0.001041
          202              C       4.375748       3.528656       3.194591      -0.017223      27.037880 0.36982022E+03  0.83693281E+04                                 7.903879                            6.468680       0.269021       2.089010                    0.999821      27.190964      77.279303       0.637873       0.424299      -1.056764       0.023480       0.002424       0.020308       0.031138      -0.009488      -0.002556       0.007754       0.016796      -0.015906      -0.014469      -0.002318       0.016788              8.558405       4.813254       1.339024       0.293271       8.756415      -0.936459      12.105547           0.002101
          203              C       4.704576       4.848933       3.282355      -0.127045      30.284612 0.43100834E+03  0.10168961E+05                                 8.621385                            7.073252      -0.075352       1.962571                    0.998211      29.321395      86.032265       0.596391       0.435295      -1.046485       0.006482      -0.021304       0.004724       0.022764       0.000796       0.000456      -0.006319      -0.036982       0.040216      -0.025220       0.006252       0.018968              9.264169       4.936277       1.146456       0.488191       9.631406      -0.516973      13.224823           0.002422
          204              C       4.920775       5.395091       4.515831       0.088909      25.054139 0.32141422E+03  0.70203444E+04                                 7.468188                            6.013432       0.387728       2.143862                    0.999812      25.678403      71.602958       0.664663       0.421901      -1.058689      -0.001032      -0.038437       0.041421       0.056517      -0.006349      -0.009340      -0.010317       0.011706      -0.130069      -0.046534       0.015916       0.030618              8.118569       4.299545       0.975315       0.264840       9.035303      -0.407651      11.020859           0.003795
          205              C       1.699810       5.659384       7.884354       0.149669      25.293372 0.30709770E+03  0.66768400E+04                                 7.661197                            5.932985       0.177163       2.073085                    0.999703      25.923308      73.736770       0.655406       0.429834      -1.046641       0.037123       0.034119      -0.029427       0.058379       0.005359       0.000177      -0.001759      -0.036905       0.106591      -0.036982       0.001363       0.035619              8.714891      10.499114       2.040196      -0.438644      11.133064      -1.207515       4.512494           0.016367
          206              C       2.753614       7.440572       7.528513       0.200577      36.475564 0.36481167E+03  0.82682792E+04                                 9.962360                            6.583392      -0.162855       1.964466                    0.999654      26.286166      75.969052       0.606593       0.445515      -1.038852      -0.014954      -0.047185      -0.003809       0.049644       0.015928       0.001411       0.006154      -0.047891       0.093394      -0.044327       0.011203       0.033124             13.021296      19.201582       6.856576      -2.573107      13.628270      -2.498681       6.234036           0.006709
          207              C       3.923933       8.277618       7.260435       0.235447      37.274603 0.35743923E+03  0.80617984E+04                                10.133696                            6.525396      -0.100828       1.984458                    0.999511      25.967987      74.923110       0.607902       0.446728      -1.037907       0.022855       0.050760      -0.023787       0.060537      -0.001728       0.003205       0.015750      -0.005874       0.066668      -0.017376      -0.011656       0.029032             13.476905      16.940063       7.628529      -2.671004      17.090403      -3.519408       6.400251           0.013153
          208              C       5.324690       9.737047       6.725875       0.213958      35.055815 0.36597676E+03  0.83055053E+04                                 9.763869                            6.598178      -0.294483       1.918356                    0.999649      26.358088      76.352785       0.605017       0.446093      -1.037989      -0.051067      -0.021099       0.009393       0.056046       0.022719       0.007963       0.008458       0.009576       0.064610      -0.034032       0.004636       0.029396             12.697126      10.944012       5.461174      -1.567609      20.838642      -4.307804       6.308722           0.007565
          209              C       5.889135      11.020756       6.306206       0.170020      33.147930 0.38699474E+03  0.88832161E+04                                 9.310077                            6.784476      -0.205548       1.956582                    0.999386      26.271341      75.900184       0.598249       0.446025      -1.040686      -0.015542       0.043240      -0.012453       0.047606      -0.008140      -0.000568       0.009755      -0.013531       0.029359      -0.016074      -0.001213       0.017287             11.220822      11.952588       3.512310      -0.358893      15.583194      -3.416043       6.126684           0.004364
          210              C       7.256233      11.263203       6.304611      -0.157227      31.544528 0.46277941E+03  0.11138787E+05                                 8.895737                            7.343841      -0.213572       1.914665                    0.997504      30.255823      90.308407       0.582289       0.437022      -1.043162       0.006461       0.017512       0.001187       0.018704      -0.012393       0.007832       0.009360      -0.023339       0.074177      -0.031530       0.003451       0.028079              9.647959      12.169573       1.768843       0.235152      11.034941      -2.052742       5.739362           0.000611
          211              C       7.714521      12.500844       5.905686      -0.021889      26.994960 0.39823039E+03  0.92117780E+04                                 8.004794                            6.811770       0.079911       2.025547                    0.999188      27.977453      81.285569       0.606011       0.436935      -1.045487      -0.023221      -0.002022       0.008905       0.024952       0.008614      -0.002944       0.010386      -0.003629       0.053513      -0.019901      -0.001696       0.021597              8.458138       9.989767       0.715149       0.431473       9.889651      -2.014385       5.494996           0.003079
          212              C       6.809596      13.452346       5.500378      -0.136730      27.273327 0.41272474E+03  0.95639671E+04                                 7.812311                            6.766786       0.423518       2.122329                    0.999720      28.420907      80.734452       0.635321       0.416040      -1.065987       0.010957      -0.013662       0.010052       0.020193       0.008253       0.004425      -0.006973      -0.019532      -0.009478      -0.015086      -0.000734       0.015819              8.107329       9.957643       0.421525       0.530237       9.038199      -1.738488       5.326146           0.001321
          213              C       5.469685      13.141749       5.522718       0.093320      24.513479 0.34174345E+03  0.75959543E+04                                 7.429140                            6.265007       0.229004       2.089233                    0.999788      26.186554      74.177743       0.639808       0.430699      -1.050988      -0.006157      -0.051271       0.017883       0.054648      -0.023004       0.003655       0.001393      -0.050109       0.089949      -0.049198       0.019022       0.030176              7.872818       9.572424       0.079977       0.436078       9.071391      -1.769900       4.974640           0.004057
          214              C       1.772307      14.852173       3.630218       0.141702      25.786526 0.32368122E+03  0.71415901E+04                                 7.848665                            6.137369      -0.000075       2.012026                    0.999080      26.478619      76.256729       0.636137       0.436393      -1.041072      -0.005002      -0.008079       0.046930       0.047882       0.009065      -0.002119      -0.041070       0.053744      -0.076443      -0.061456       0.018486       0.042970              8.791774       5.011331      -1.707045       0.892565       8.397177      -2.207130      12.966815           0.014600
          215              C       2.006630      14.280844       5.608886       0.210126      35.023189 0.35403117E+03  0.79617994E+04                                 9.688740                            6.469717      -0.171052       1.962045                    0.999704      26.047946      74.920907       0.614294       0.443364      -1.040396      -0.016187       0.012658      -0.040327       0.045261       0.016196      -0.005414       0.014659       0.077690      -0.013471      -0.045641       0.001181       0.044460             12.477330       5.564942      -1.371306       0.822907       8.402550       0.915048      23.464498           0.009340
          216              C       2.105020      14.212218       7.060973       0.247481      36.224968 0.33943040E+03  0.75566654E+04                                 9.961672                            6.357746      -0.048772       2.007817                    0.999378      25.456640      72.951021       0.616084       0.446567      -1.038089      -0.009783       0.023554       0.054481       0.060155       0.012178       0.001384      -0.005310       0.056236      -0.064724      -0.026263      -0.015168       0.041430             13.388452       5.697464      -1.452672       0.023656       9.533442       3.725719      24.934450           0.012450
          217              C       2.125733      14.558910       9.114638       0.216633      36.376284 0.36581491E+03  0.83062897E+04                                10.071484                            6.638958      -0.147195       1.970794                    0.999722      26.219561      76.132713       0.597023       0.451824      -1.034012      -0.009839       0.012080      -0.054230       0.056424       0.013541       0.000087      -0.000330       0.053133       0.021706      -0.033439       0.007238       0.026201             13.371515       6.065730      -2.102951      -1.543181      11.872421       6.830939      22.176393           0.006986
          218              C       2.001452      15.267016      10.402368       0.180366      34.307786 0.37736264E+03  0.85954122E+04                                 9.538432                            6.703814      -0.121099       1.989986                    0.999418      25.816254      73.951550       0.602118       0.446598      -1.041840      -0.015752       0.045981       0.016464       0.051317       0.009016      -0.003661       0.000305       0.023404      -0.061280      -0.020807      -0.004428       0.025235             11.835153       5.570969      -1.671399      -0.516511      10.649831       3.280037      19.284660           0.003307
          219              C       2.222828      14.663155      11.616696      -0.162965      31.627523 0.42162493E+03  0.98486052E+04                                 8.702389                            6.857523       0.195530       2.045083                    0.999636      29.046513      83.564403       0.626929       0.418253      -1.061748      -0.015604       0.005856       0.016170       0.023222       0.003019      -0.011059      -0.009478       0.002284      -0.083727      -0.032211       0.010759       0.021452              9.710680       5.346390      -1.474555       0.232802       8.857539       0.918582      14.928112           0.001027
          220              C       2.097252      15.401656      12.762409      -0.017207      27.036880 0.36980457E+03  0.83688814E+04                                 7.903712                            6.468565       0.269053       2.089036                    0.999821      27.190173      77.276510       0.637876       0.424302      -1.056763      -0.023480       0.002422      -0.020303       0.031135       0.009490      -0.002554      -0.007750       0.016811      -0.015938      -0.014471      -0.002325       0.016796              8.558213       4.813168      -1.338993       0.293274       8.756220       0.936398      12.105250           0.002077
          221              C       1.768424      16.721933      12.674645      -0.127043      30.284219 0.43100094E+03  0.10168748E+05                                 8.621346                            7.073214      -0.075388       1.962567                    0.998210      29.321059      86.031250       0.596390       0.435298      -1.046482      -0.006485      -0.021307      -0.004721       0.022766      -0.000794       0.000461       0.006314      -0.036980       0.040221      -0.025220       0.006256       0.018963              9.264139       4.936256      -1.146438       0.488193       9.631315       0.516975      13.224847           0.002386
          222              C       1.552225      17.268091      11.441169       0.088903      25.054461 0.32141865E+03  0.70204744E+04                                 7.468273                            6.013487       0.387660       2.143835                    0.999812      25.678694      71.604243       0.664657       0.421903      -1.058687       0.001026      -0.038446      -0.041420       0.056522       0.006347      -0.009341       0.010330       0.011692      -0.130096      -0.046547       0.015932       0.030615              8.118671       4.299592      -0.975323       0.264838       9.035408       0.407681      11.021014           0.003753
          223              C       4.773190       6.213616      15.862854       0.149726      25.292341 0.30708380E+03  0.66764711E+04                                 7.661080                            5.932918       0.177057       2.073070                    0.999703      25.922493      73.734402       0.655398       0.429844      -1.046634      -0.037130      -0.034122      -0.029417       0.058381       0.005360      -0.000170       0.001760      -0.036895       0.106641      -0.036986       0.001350       0.035636              8.714738      10.498923       2.040133       0.438630      11.132855       1.207482       4.512436           0.016360
          224              C       3.719386       4.432428      15.507013       0.200585      36.475086 0.36480916E+03  0.82682044E+04                                 9.962268                            6.583370      -0.162866       1.964465                    0.999654      26.286005      75.968395       0.606595       0.445515      -1.038852       0.014956       0.047188      -0.003805       0.049648       0.015932      -0.001409      -0.006155      -0.047903       0.093420      -0.044339       0.011206       0.033133             13.021114      19.201268       6.856425       2.573054      13.628090       2.498635       6.233982           0.006701
          225              C       2.549067       3.595382      15.238935       0.235475      37.273810 0.35743294E+03  0.80616217E+04                                10.133570                            6.525350      -0.100838       1.984460                    0.999511      25.967718      74.922194       0.607902       0.446729      -1.037906      -0.022860      -0.050760      -0.023788       0.060540      -0.001728      -0.003205      -0.015755      -0.005861       0.066707      -0.017384      -0.011661       0.029045             13.476683      16.939733       7.628356       2.670947      17.090140       3.519345       6.400175           0.013146
          226              C       1.148310       2.135953      14.704376       0.213977      35.055436 0.36597255E+03  0.83053864E+04                                 9.763827                            6.598159      -0.294492       1.918359                    0.999649      26.357827      76.351941       0.605015       0.446096      -1.037987       0.051067       0.021099       0.009390       0.056047       0.022716      -0.007963      -0.008461       0.009577       0.064617      -0.034031       0.004633       0.029398             12.697057      10.943933       5.461120       1.567593      20.838548       4.307777       6.308689           0.007563
          227              C       0.583865       0.852244      14.284706       0.170020      33.148076 0.38699770E+03  0.88833008E+04                                 9.310098                            6.784499      -0.205565       1.956576                    0.999386      26.271445      75.900553       0.598249       0.446024      -1.040686       0.015544      -0.043238      -0.012452       0.047604      -0.008136       0.000568      -0.009754      -0.013533       0.029348      -0.016069      -0.001214       0.017284             11.220833      11.952614       3.512295       0.358886      15.583193       3.416039       6.126693           0.004357
          228              C      12.162767       0.609797      14.283111      -0.157217      31.544543 0.46278027E+03  0.11138813E+05                                 8.895741                            7.343851      -0.213578       1.914663                    0.997504      30.255842      90.308490       0.582288       0.437023      -1.043162      -0.006462      -0.017516       0.001188       0.018707      -0.012393      -0.007833      -0.009361      -0.023335       0.074178      -0.031529       0.003449       0.028080              9.647955      12.169582       1.768841      -0.235151      11.034921       2.052731       5.739361           0.000602
          229              C      11.704479      23.118156      13.884186      -0.021872      26.994717 0.39822667E+03  0.92116710E+04                                 8.004762                            6.811754       0.079892       2.025547                    0.999188      27.977234      81.284855       0.606009       0.436937      -1.045486       0.023221       0.002021       0.008905       0.024952       0.008615       0.002945      -0.010385      -0.003637       0.053516      -0.019902      -0.001696       0.021598              8.458098       9.989716       0.715161      -0.431459       9.889604       2.014368       5.494974           0.003070
          230              C      12.609404      22.166654      13.478878      -0.136709      27.272734 0.41271458E+03  0.95636663E+04                                 7.812204                            6.766712       0.423559       2.122352                    0.999720      28.420379      80.732492       0.635323       0.416042      -1.065987      -0.010956       0.013658       0.010052       0.020190       0.008249      -0.004425       0.006968      -0.019531      -0.009463      -0.015082      -0.000731       0.015813              8.107209       9.957492       0.421505      -0.530230       9.038057       1.738449       5.326079           0.001313
          231              C       1.003315      22.477251      13.501218       0.093338      24.513067 0.34173724E+03  0.75957789E+04                                 7.429067                            6.264962       0.229015       2.089245                    0.999788      26.186187      74.176430       0.639809       0.430701      -1.050987       0.006156       0.051268       0.017885       0.054646      -0.023000      -0.003651      -0.001396      -0.050115       0.089953      -0.049198       0.019021       0.030177              7.872733       9.572305       0.079974      -0.436071       9.071296       1.769875       4.974598           0.004051
          232              C       4.700693      20.766827      11.608718       0.141714      25.786098 0.32367546E+03  0.71414302E+04                                 7.848595                            6.137328      -0.000097       2.012025                    0.999080      26.478266      76.255495       0.636137       0.436395      -1.041071       0.005004       0.008080       0.046930       0.047883       0.009070       0.002118       0.041070       0.053744      -0.076472      -0.061460       0.018483       0.042976              8.791681       5.011290      -1.707027      -0.892550       8.397113       2.207098      12.966640           0.014597
          233              C       4.466370      21.338156      13.587386       0.210132      35.022757 0.35402697E+03  0.79616775E+04                                 9.688661                            6.469680      -0.171027       1.962056                    0.999704      26.047704      74.919966       0.614296       0.443364      -1.040397       0.016190      -0.012658      -0.040325       0.045260       0.016199       0.005414      -0.014661       0.077688      -0.013484      -0.045641       0.001179       0.044462             12.477205       5.564895      -1.371291      -0.822893       8.402492      -0.915050      23.464227           0.009334
          234              C       4.367980      21.406782      15.039473       0.247476      36.224824 0.33942988E+03  0.75566488E+04                                 9.961638                            6.357737      -0.048758       2.007822                    0.999378      25.456609      72.950841       0.616085       0.446567      -1.038090       0.009783      -0.023554       0.054480       0.060154       0.012180      -0.001386       0.005313       0.056233      -0.064722      -0.026265      -0.015164       0.041429             13.388384       5.697444      -1.452667      -0.023654       9.533425      -3.725714      24.934283           0.012444
          235              C       4.347267      21.060090       1.136138       0.216639      36.375983 0.36581196E+03  0.83062064E+04                                10.071439                            6.638939      -0.147212       1.970791                    0.999722      26.219419      76.132239       0.597022       0.451826      -1.034011       0.009836      -0.012081      -0.054228       0.056422       0.013544      -0.000088       0.000331       0.053135       0.021695      -0.033439       0.007235       0.026205             13.371435       6.065702      -2.102939       1.543165      11.872377      -6.830885      22.176225           0.006983
          236              C       4.471548      20.351984       2.423868       0.180362      34.307753 0.37736291E+03  0.85954142E+04                                 9.538402                            6.703802      -0.121079       1.989992                    0.999418      25.816241      73.951328       0.602121       0.446596      -1.041842       0.015747      -0.045981       0.016462       0.051315       0.009017       0.003660      -0.000306       0.023402      -0.061273      -0.020805      -0.004428       0.025233             11.835102       5.570952      -1.671392       0.516499      10.649797      -3.279995      19.284556           0.003304
          237              C       4.250172      20.955845       3.638196      -0.162963      31.627412 0.42162310E+03  0.98485448E+04                                 8.702345                            6.857490       0.195563       2.045094                    0.999636      29.046450      83.563955       0.626933       0.418251      -1.061750       0.015599      -0.005859       0.016172       0.023220       0.003019       0.011057       0.009478       0.002280      -0.083726      -0.032210       0.010760       0.021450              9.710628       5.346363      -1.474544      -0.232805       8.857495      -0.918566      14.928025           0.001023
          238              C       4.375748      20.217344       4.783909      -0.017206      27.036888 0.36980477E+03  0.83688827E+04                                 7.903698                            6.468556       0.269074       2.089042                    0.999821      27.190172      77.276361       0.637878       0.424300      -1.056764       0.023473      -0.002422      -0.020305       0.031131       0.009489       0.002554       0.007750       0.016809      -0.015940      -0.014470      -0.002325       0.016795              8.558196       4.813160      -1.338987      -0.293274       8.756200      -0.936396      12.105228           0.002077
          239              C       4.704576      18.897067       4.696145      -0.127034      30.283828 0.43099506E+03  0.10168566E+05                                 8.621261                            7.073161      -0.075356       1.962582                    0.998210      29.320742      86.029890       0.596393       0.435297      -1.046484       0.006479       0.021300      -0.004722       0.022759      -0.000795      -0.000459      -0.006314      -0.036978       0.040199      -0.025215       0.006255       0.018960              9.264037       4.936215      -1.146428      -0.488186       9.631234      -0.516960      13.224662           0.002387
          240              C       4.920775      18.350909       3.462669       0.088920      25.053813 0.32140907E+03  0.70202062E+04                                 7.468139                            6.013394       0.387700       2.143857                    0.999812      25.678186      71.602303       0.664664       0.421903      -1.058688      -0.001034       0.038442      -0.041419       0.056519       0.006351       0.009342      -0.010331       0.011701      -0.130094      -0.046547       0.015926       0.030620              8.118518       4.299526      -0.975305      -0.264833       9.035248      -0.407669      11.020779           0.003753
          241              N       9.994312       6.116020      15.747485      -0.370305      42.149402 0.60422492E+03  0.15174288E+05                                10.110168                            7.922386       0.051231       2.011993                    0.998688      30.138289      84.904169       0.626112       0.389533      -1.099897       0.105928       0.044716      -0.025944       0.117871      -0.052771       0.005926      -0.009168      -0.045124      -0.044384      -0.049995      -0.016265       0.066260             11.754446      16.428160      -0.889816       1.218114      12.812932      -1.380914       6.022246           0.031381
          242              N      11.463295       7.786313      15.489619      -0.270445      36.119158 0.53201099E+03  0.12892492E+05                                 9.008889                            7.373652       0.632674       2.191881                    0.999694      29.079715      79.466860       0.659499       0.383245      -1.108647      -0.044777      -0.260224       0.032967       0.266099      -0.147691       0.028425       0.009317       0.168431       0.153054      -0.197540       0.048917       0.148623             10.202685      15.185507      -1.749028       0.904385       9.033783      -1.257056       6.388765           0.009254
          243              N      12.159789       6.608749      15.715730      -0.204467      37.983355 0.52160105E+03  0.12614546E+05                                 9.481271                            7.369077       0.125229       2.060889                    0.998375      28.033491      77.260089       0.648715       0.390408      -1.100322      -0.147966       0.067328      -0.034038       0.166089      -0.004736       0.001909      -0.005648      -0.109376      -0.073070      -0.042866      -0.024562       0.067428             11.257477      18.452087      -1.370498      -0.033365       9.552485      -0.814494       5.767858           0.029401
          244              N       8.959279       9.578899      14.886764      -0.396448      44.263370 0.61747504E+03  0.15595521E+05                                10.459245                            8.008914       0.089084       2.025584                    0.997511      30.461955      86.135295       0.622539       0.389546      -1.099595      -0.069477      -0.068635      -0.000922       0.097666      -0.048237       0.008328      -0.009329      -0.003266      -0.012163      -0.046244      -0.006784       0.053027             12.456771      12.147543      -3.010189       0.603066      18.201783      -3.614982       7.020988           0.029013
          245              N       7.821973       7.687293      15.272445      -0.250301      39.973644 0.54931856E+03  0.13471449E+05                                 9.801847                            7.569052       0.057123       2.028012                    0.997072      28.943716      80.590364       0.638596       0.391102      -1.098732      -0.029882       0.147324      -0.058848       0.161432      -0.038491       0.011962       0.014214       0.081356      -0.033032      -0.057260      -0.004736       0.061996             11.573455      12.388992      -0.731691       0.568134      16.552882      -2.181673       5.778492           0.036951
          246              N       6.902807       8.643544      14.916604      -0.258732      35.425561 0.51121615E+03  0.12254332E+05                                 8.825957                            7.172654       0.587046       2.171459                    0.999781      28.923848      78.374123       0.677071       0.377387      -1.113955       0.256437      -0.030929       0.035291       0.260695      -0.077455      -0.014597      -0.035826      -0.282990       0.081260      -0.177479       0.022086       0.155394              9.967872       9.925827      -0.550606       0.228491      14.558628      -2.103873       5.419162           0.005685
          247              N       7.951433      11.944713      13.903334      -0.264166      36.753185 0.56739168E+03  0.14049724E+05                                 9.295649                            7.803347      -0.162028       1.970555                    0.996676      28.784012      80.946687       0.614626       0.402448      -1.089198      -0.131650       0.038840      -0.001175       0.137265       0.009813       0.001699      -0.016376      -0.127633       0.066146      -0.075681       0.015285       0.060396             10.146069       9.485353       0.235717      -0.469136      14.367663      -3.257373       6.585191           0.035463
          248              N      11.239717      15.364849      12.850172      -0.407498      36.659172 0.58998382E+03  0.14659189E+05                                 8.992215                            7.697908       0.493106       2.119676                    0.999643      30.844776      85.108922       0.654485       0.376649      -1.114434      -0.036831      -0.212428      -0.070614       0.226866      -0.040813      -0.025440      -0.091534       0.208738       0.415524      -0.207255       0.042337       0.164918              9.651179       6.002890       1.577619      -0.728171       8.911398      -0.481973      14.039250           0.010682
          249              N      10.703753      13.188053      12.877778      -0.264541      38.918099 0.56259779E+03  0.13906145E+05                                 9.659052                            7.717008      -0.031938       1.995878                    0.996929      29.375867      82.627466       0.624261       0.396946      -1.092588       0.040780       0.119388      -0.119133       0.173520      -0.008037       0.000588       0.017643       0.054617       0.223319      -0.067851      -0.008796       0.076647             11.072143       6.175031       2.122767      -0.380556      11.540172       1.310800      15.501228           0.039710
          250              N      10.840980      13.570364      11.554464      -0.205853      34.587137 0.50763461E+03  0.12184689E+05                                 8.795387                            7.225148       0.272930       2.103688                    0.999329      27.980638      76.638183       0.661712       0.385632      -1.104535       0.004200       0.046351       0.171520       0.177723       0.022156      -0.000394      -0.074185      -0.031403       0.073819      -0.067977      -0.022839       0.090816              9.825371       5.701444       2.044667       0.624729      10.434619       1.651244      13.340049           0.031163
          251              N      11.050706      15.197915      15.914076      -0.372615      45.664096 0.59801256E+03  0.15010268E+05                                10.778430                            7.940902      -0.048664       1.994925                    0.995892      29.977083      84.994902       0.617117       0.395422      -1.093535      -0.017155      -0.089319       0.014845       0.092155      -0.011079      -0.000954       0.017597       0.046310       0.128629      -0.050208       0.003711       0.046497             13.342611       6.896148       2.323969       0.891848      14.002230       5.310418      19.129455           0.032560
          252              N      10.499206      13.055313      15.602435      -0.254203      38.607949 0.53782246E+03  0.13098607E+05                                 9.523662                            7.449105       0.258612       2.090327                    0.998750      28.741504      79.327765       0.650009       0.386902      -1.103498       0.015977       0.102605       0.120175       0.158824      -0.004003      -0.015930      -0.026916       0.046203       0.147608      -0.055857      -0.003752       0.059609             11.131502       6.334917       2.439435       0.437081      12.149068       3.278472      14.910519           0.025642
          253              N      10.494028      13.283512       1.003376      -0.260659      34.731716 0.50077801E+03  0.11935854E+05                                 8.679508                            7.082114       0.626837       2.186797                    0.999867      28.762037      77.575339       0.684205       0.375588      -1.115895       0.036249       0.131581      -0.236150       0.272754      -0.010062       0.029737       0.169914       0.117526       0.048322      -0.202986       0.050487       0.152499              9.667972       6.329547       2.161956       0.280453      10.309327       2.285126      12.365041           0.006737
          254              N      11.290207      16.564260       2.323818      -0.251399      37.059623 0.54161169E+03  0.13234256E+05                                 9.335480                            7.599000      -0.116935       1.992308                    0.996981      28.156592      78.230180       0.626958       0.399812      -1.092810      -0.018365      -0.050452       0.127540       0.138380      -0.003452       0.018826       0.057388      -0.000056      -0.128672      -0.079714       0.023314       0.056400             10.390365       5.810423       1.499809       0.459550      12.198056       3.073276      13.162616           0.037784
          255              N       9.424688       5.756980       7.768985      -0.370314      42.150618 0.60424441E+03  0.15174922E+05                                10.110383                            7.922529       0.051188       2.011969                    0.998688      30.138902      84.906704       0.626103       0.389535      -1.099894      -0.105930      -0.044711      -0.025956       0.117873      -0.052768      -0.005931       0.009169      -0.045132      -0.044418      -0.049988      -0.016276       0.066265             11.754718      16.428535      -0.889829      -1.218139      12.813262       1.380959       6.022359           0.031377
          256              N       7.955705       4.086687       7.511119      -0.270491      36.121352 0.53204879E+03  0.12893630E+05                                 9.009189                            7.373861       0.632722       2.191872                    0.999695      29.080915      79.470682       0.659497       0.383239      -1.108651       0.044776       0.260238       0.032964       0.266112      -0.147687      -0.028426      -0.009319       0.168482       0.153060      -0.197550       0.048918       0.148631             10.203056      15.186136      -1.749115      -0.904421       9.034102       1.257102       6.388930           0.009261
          257              N       7.259211       5.264251       7.737230      -0.204383      37.980156 0.52154819E+03  0.12612957E+05                                 9.480778                            7.368733       0.125162       2.060895                    0.998375      28.032006      77.255233       0.648726       0.390411      -1.100319       0.147946      -0.067317      -0.034041       0.166067      -0.004745      -0.001908       0.005647      -0.109378      -0.073118      -0.042860      -0.024578       0.067438             11.256838      18.450840      -1.370382       0.033360       9.552085       0.814458       5.767591           0.029384
          258              N      10.459721       2.294101       6.908264      -0.396484      44.265514 0.61750799E+03  0.15596562E+05                                10.459556                            8.009108       0.089121       2.025581                    0.997511      30.462882      86.138509       0.622534       0.389544      -1.099597       0.069482       0.068648      -0.000917       0.097679      -0.048240      -0.008330       0.009327      -0.003255      -0.012182      -0.046243      -0.006790       0.053032             12.457198      12.147886      -3.010334      -0.603102      18.202519       3.615153       7.021190           0.029016
          259              N      11.597027       4.185707       7.293945      -0.250275      39.972740 0.54930283E+03  0.13470984E+05                                 9.801774                            7.569000       0.057014       2.027988                    0.997071      28.943174      80.588937       0.638590       0.391108      -1.098727       0.029884      -0.147309      -0.058853       0.161421      -0.038492      -0.011964      -0.014218       0.081358      -0.033053      -0.057263      -0.004739       0.062001             11.573370      12.388940      -0.731641      -0.568125      16.552714       2.181649       5.778455           0.036949
          260              N      12.516193       3.229456       6.938104      -0.258724      35.424527 0.51119773E+03  0.12253773E+05                                 8.825783                            7.172521       0.587087       2.171480                    0.999781      28.923328      78.372181       0.677079       0.377386      -1.113956      -0.256426       0.030942       0.035285       0.260685      -0.077440       0.014596       0.035820      -0.282986       0.081256      -0.177469       0.022086       0.155383              9.967670       9.925636      -0.550570      -0.228482      14.558307       2.103823       5.419066           0.005690
          261              N      11.467567      23.674287       5.924834      -0.264192      36.754250 0.56741135E+03  0.14050328E+05                                 9.295799                            7.803461      -0.161996       1.970554                    0.996676      28.784555      80.948456       0.614625       0.402446      -1.089199       0.131658      -0.038840      -0.001171       0.137273       0.009812      -0.001700       0.016376      -0.127637       0.066135      -0.075681       0.015282       0.060399             10.146247       9.485511       0.235696       0.469137      14.367934       3.257443       6.585295           0.035468
          262              N       8.179283      20.254151       4.871672      -0.407482      36.657620 0.58995328E+03  0.14658230E+05                                 8.991970                            7.697716       0.493158       2.119706                    0.999643      30.843917      85.105787       0.654493       0.376649      -1.114434       0.036837       0.212414      -0.070610       0.226853      -0.040816       0.025441       0.091529       0.208727       0.415506      -0.207247       0.042336       0.164911              9.650904       6.002738       1.577566       0.728145       8.911169       0.481965      14.038806           0.010686
          263              N       8.715247      22.430947       4.899278      -0.264556      38.918548 0.56260601E+03  0.13906389E+05                                 9.659097                            7.717044      -0.031917       1.995880                    0.996929      29.376108      82.628088       0.624262       0.396944      -1.092590      -0.040779      -0.119395      -0.119139       0.173529      -0.008041      -0.000587      -0.017646       0.054625       0.223316      -0.067856      -0.008790       0.076646             11.072194       6.175058       2.122777       0.380565      11.540220      -1.310781      15.501305           0.039708
          264              N       8.578020      22.048636       3.575964      -0.205865      34.587254 0.50763725E+03  0.12184764E+05                                 8.795398                            7.225161       0.272953       2.103695                    0.999329      27.980718      76.638340       0.661713       0.385632      -1.104536      -0.004201      -0.046354       0.171526       0.177729       0.022153       0.000397       0.074186      -0.031399       0.073821      -0.067976      -0.022840       0.090816              9.825379       5.701451       2.044666      -0.624728      10.434620      -1.651231      13.340066           0.031164
          265              N       8.368294      20.421085       7.935576      -0.372609      45.663489 0.59800421E+03  0.15010005E+05                                10.778349                            7.940858      -0.048678       1.994925                    0.995892      29.976816      84.993973       0.617117       0.395423      -1.093534       0.017161       0.089315       0.014846       0.092152      -0.011081       0.000952      -0.017598       0.046315       0.128622      -0.050210       0.003716       0.046494             13.342488       6.896100       2.323951      -0.891832      14.002142      -5.310339      19.129221           0.032559
          266              N       8.919794      22.563687       7.623935      -0.254218      38.608093 0.53782564E+03  0.13098693E+05                                 9.523655                            7.449103       0.258678       2.090345                    0.998751      28.741627      79.327911       0.650013       0.386899      -1.103501      -0.015975      -0.102608       0.120183       0.158832      -0.004007       0.015930       0.026921       0.046203       0.147586      -0.055857      -0.003746       0.059604             11.131491       6.334910       2.439435      -0.437087      12.149074      -3.278479      14.910488           0.025645
          267              N       8.924972      22.335488       8.981876      -0.260664      34.731690 0.50077777E+03  0.11935849E+05                                 8.679515                            7.082122       0.626818       2.186792                    0.999867      28.762000      77.575276       0.684203       0.375589      -1.115894      -0.036247      -0.131582      -0.236154       0.272757      -0.010065      -0.029738      -0.169917       0.117528       0.048324      -0.202990       0.050488       0.152502              9.667976       6.329548       2.161958      -0.280458      10.309345      -2.285135      12.365036           0.006733
          268              N       8.128793      19.054740      10.302318      -0.251395      37.059272 0.54160655E+03  0.13234096E+05                                 9.335421                            7.598965      -0.116931       1.992312                    0.996981      28.156423      78.229538       0.626960       0.399812      -1.092810       0.018372       0.050447       0.127540       0.138379      -0.003453      -0.018826      -0.057387      -0.000057      -0.128682      -0.079716       0.023316       0.056399             10.390284       5.810389       1.499803      -0.459539      12.197998      -3.073216      13.162464           0.037783
          269              N       9.994312      17.629980       8.188015      -0.370299      42.149778 0.60423020E+03  0.15174462E+05                                10.110230                            7.922422       0.051217       2.011985                    0.998688      30.138480      84.904970       0.626110       0.389533      -1.099896       0.105925      -0.044717       0.025951       0.117870       0.052772      -0.005929      -0.009169      -0.045119      -0.044406      -0.049991      -0.016272       0.066263             11.754530      16.428285       0.889830      -1.218121      12.813024      -1.380929       6.022280           0.031350
          270              N      11.463295      15.959687       8.445881      -0.270440      36.119370 0.53201423E+03  0.12892586E+05                                 9.008898                            7.373653       0.632700       2.191886                    0.999694      29.079873      79.467248       0.659502       0.383242      -1.108649      -0.044778       0.260223      -0.032962       0.266097       0.147691      -0.028425       0.009314       0.168427       0.153022      -0.197533       0.048906       0.148627             10.202702      15.185550       1.749033      -0.904386       9.033795      -1.257056       6.388762           0.009233
          271              N      12.159789      17.137251       8.219770      -0.204458      37.983463 0.52160186E+03  0.12614573E+05                                 9.481285                            7.369080       0.125219       2.060885                    0.998375      28.033544      77.260304       0.648715       0.390408      -1.100322      -0.147965      -0.067324       0.034043       0.166087       0.004737      -0.001909      -0.005648      -0.109376      -0.073090      -0.042863      -0.024569       0.067432             11.257505      18.452153       1.370509       0.033362       9.552496      -0.814494       5.767865           0.029379
          272              N       8.959279      14.167101       9.048736      -0.396433      44.262955 0.61746746E+03  0.15595279E+05                                10.459172                            8.008859       0.089087       2.025588                    0.997511      30.461767      86.134584       0.622542       0.389546      -1.099596      -0.069478       0.068628       0.000917       0.097662       0.048236      -0.008327      -0.009328      -0.003274      -0.012177      -0.046240      -0.006787       0.053028             12.456687      12.147452       3.010169      -0.603063      18.201670      -3.614948       7.020941           0.029002
          273              N       7.821973      16.058707       8.663055      -0.250297      39.973956 0.54932298E+03  0.13471594E+05                                 9.801911                            7.569094       0.057102       2.028003                    0.997072      28.943851      80.591020       0.638592       0.391103      -1.098731      -0.029880      -0.147323       0.058846       0.161430       0.038492      -0.011961       0.014217       0.081351      -0.033047      -0.057259      -0.004738       0.061997             11.573542      12.389093       0.731705      -0.568140      16.553004      -2.181689       5.778528           0.036925
          274              N       6.902807      15.102456       9.018896      -0.258733      35.425696 0.51121842E+03  0.12254400E+05                                 8.825973                            7.172665       0.587044       2.171457                    0.999781      28.923934      78.374390       0.677072       0.377386      -1.113956       0.256437       0.030925      -0.035295       0.260695       0.077457       0.014598      -0.035824      -0.282993       0.081259      -0.177482       0.022087       0.155395              9.967894       9.925849       0.550625      -0.228495      14.558660      -2.103877       5.419172           0.005651
          275              N       7.951433      11.801287      10.032166      -0.264154      36.752573 0.56738027E+03  0.14049364E+05                                 9.295535                            7.803260      -0.162016       1.970563                    0.996676      28.783684      80.945400       0.614631       0.402448      -1.089199      -0.131645      -0.038844       0.001163       0.137261      -0.009815      -0.001701      -0.016375      -0.127632       0.066141      -0.075680       0.015285       0.060396             10.145940       9.485229      -0.235722       0.469130      14.367473      -3.257325       6.585119           0.035463
          276              N      11.239717       8.381151      11.085328      -0.407488      36.658832 0.58997679E+03  0.14658971E+05                                 8.992173                            7.697873       0.493096       2.119678                    0.999643      30.844532      85.108130       0.654485       0.376650      -1.114433      -0.036831       0.212423       0.070604       0.226859       0.040815       0.025439      -0.091525       0.208734       0.415532      -0.207250       0.042334       0.164916              9.651136       6.002861      -1.577611       0.728162       8.911357      -0.481963      14.039190           0.010730
          277              N      10.703753      10.557947      11.057722      -0.264542      38.918065 0.56259666E+03  0.13906117E+05                                 9.659061                            7.717010      -0.031960       1.995872                    0.996929      29.375852      82.627569       0.624259       0.396947      -1.092586       0.040782      -0.119390       0.119126       0.173517       0.008038      -0.000586       0.017635       0.054619       0.223338      -0.067853      -0.008798       0.076651             11.072158       6.175035      -2.122765       0.380561      11.540166       1.310785      15.501273           0.039714
          278              N      10.840980      10.175636      12.381036      -0.205888      34.588360 0.50765609E+03  0.12185335E+05                                 8.795576                            7.225286       0.272966       2.103688                    0.999329      27.981315      76.640465       0.661708       0.385631      -1.104536       0.004202      -0.046356      -0.171526       0.177729      -0.022158       0.000391      -0.074185      -0.031402       0.073815      -0.067980      -0.022836       0.090815              9.825595       5.701556      -2.044724      -0.624755      10.434841       1.651298      13.340387           0.031174
          279              N      11.050706       8.548085       8.021424      -0.372609      45.663758 0.59800801E+03  0.15010126E+05                                10.778390                            7.940882      -0.048681       1.994922                    0.995891      29.976923      84.994397       0.617116       0.395423      -1.093534      -0.017156       0.089316      -0.014847       0.092153       0.011080       0.000954       0.017600       0.046313       0.128621      -0.050209       0.003715       0.046495             13.342552       6.896134      -2.323968      -0.891839      14.002168       5.310365      19.129353           0.032585
          280              N      10.499206      10.690687       8.333065      -0.254204      38.607887 0.53782093E+03  0.13098568E+05                                 9.523670                            7.449106       0.258594       2.090322                    0.998750      28.741463      79.327797       0.650007       0.386903      -1.103497       0.015977      -0.102604      -0.120174       0.158823       0.004002       0.015931      -0.026912       0.046207       0.147601      -0.055856      -0.003750       0.059606             11.131513       6.334923      -2.439434      -0.437077      12.149060       3.278472      14.910558           0.025652
          281              N      10.494028      10.462488       6.975124      -0.260683      34.732765 0.50079595E+03  0.11936400E+05                                 8.679713                            7.082265       0.626771       2.186769                    0.999867      28.762460      77.577112       0.684193       0.375591      -1.115892       0.036245      -0.131589       0.236151       0.272758       0.010061      -0.029735       0.169922       0.117544       0.048325      -0.202998       0.050495       0.152504              9.668215       6.329691      -2.162023      -0.280465      10.309571       2.285208      12.365381           0.006753
          282              N      11.290207       7.181740       5.654682      -0.251392      37.059033 0.54160119E+03  0.13233933E+05                                 9.335388                            7.598931      -0.116941       1.992312                    0.996981      28.156276      78.229055       0.626960       0.399813      -1.092810      -0.018367       0.050449      -0.127536       0.138375       0.003452      -0.018825       0.057387      -0.000053      -0.128677      -0.079714       0.023317       0.056397             10.390257       5.810373      -1.499799      -0.459539      12.197942       3.073238      13.162456           0.037804
          283              N       9.424688      17.989020       0.209515      -0.370292      42.149413 0.60422437E+03  0.15174281E+05                                10.110185                            7.922393       0.051204       2.011984                    0.998688      30.138306      84.904420       0.626110       0.389534      -1.099896      -0.105925       0.044713       0.025950       0.117867       0.052771       0.005928       0.009169      -0.045123      -0.044401      -0.049992      -0.016271       0.066262             11.754472      16.428185       0.889815       1.218108      12.812978       1.380922       6.022253           0.031348
          284              N       7.955705      19.659313       0.467381      -0.270450      36.119836 0.53202260E+03  0.12892837E+05                                 9.008956                            7.373697       0.632707       2.191883                    0.999694      29.080159      79.468138       0.659502       0.383241      -1.108650       0.044778      -0.260229      -0.032963       0.266103       0.147690       0.028425      -0.009315       0.168438       0.153038      -0.197538       0.048911       0.148627             10.202769      15.185656       1.749052       0.904392       9.033861       1.257061       6.388791           0.009229
          285              N       7.259211      18.481749       0.241270      -0.204455      37.983266 0.52159877E+03  0.12614479E+05                                 9.481257                            7.369061       0.125215       2.060885                    0.998375      28.033453      77.260003       0.648716       0.390408      -1.100322       0.147965       0.067320       0.034042       0.166086       0.004741       0.001910       0.005649      -0.109379      -0.073090      -0.042865      -0.024568       0.067434             11.257467      18.452076       1.370516      -0.033361       9.552480       0.814489       5.767843           0.029377
          286              N      10.459721      21.451899       1.070236      -0.396449      44.263788 0.61748094E+03  0.15595699E+05                                10.459279                            8.008929       0.089121       2.025593                    0.997511      30.462145      86.135776       0.622541       0.389544      -1.099597       0.069479      -0.068638       0.000921       0.097670       0.048237       0.008330       0.009328      -0.003266      -0.012181      -0.046240      -0.006790       0.053030             12.456829      12.147567       3.010223       0.603080      18.201912       3.615005       7.021009           0.029000
          287              N      11.597027      19.560293       0.684555      -0.250281      39.973105 0.54930948E+03  0.13471177E+05                                 9.801787                            7.569012       0.057073       2.028001                    0.997072      28.943417      80.589504       0.638594       0.391104      -1.098730       0.029881       0.147316       0.058851       0.161426       0.038492       0.011964      -0.014216       0.081354      -0.033039      -0.057261      -0.004736       0.061997             11.573382      12.388940       0.731671       0.568130      16.552745       2.181651       5.778463           0.036922
          288              N      12.516193      20.516544       1.040396      -0.258722      35.424873 0.51120414E+03  0.12253964E+05                                 8.825828                            7.172557       0.587091       2.171478                    0.999781      28.923540      78.372865       0.677078       0.377385      -1.113957      -0.256433      -0.030933      -0.035283       0.260690       0.077449      -0.014593       0.035823      -0.282991       0.081269      -0.177478       0.022088       0.155389              9.967721       9.925678       0.550594       0.228488      14.558394       2.103837       5.419093           0.005645
          289              N      11.467567       0.071713       2.053666      -0.264164      36.753190 0.56739227E+03  0.14049735E+05                                 9.295629                            7.803337      -0.162017       1.970557                    0.996676      28.784009      80.946523       0.614629       0.402447      -1.089199       0.131649       0.038841       0.001174       0.137265      -0.009815       0.001702       0.016377      -0.127633       0.066138      -0.075680       0.015283       0.060398             10.146044       9.485331      -0.235724      -0.469133      14.367616       3.257361       6.585184           0.035462
          290              N       8.179283       3.491849       3.106828      -0.407470      36.656490 0.58993149E+03  0.14657540E+05                                 8.991763                            7.697555       0.493217       2.119732                    0.999643      30.843387      85.103637       0.654502       0.376648      -1.114437       0.036831      -0.212405       0.070612       0.226845       0.040815      -0.025440       0.091533       0.208712       0.415486      -0.207239       0.042332       0.164907              9.650670       6.002616      -1.577521      -0.728124       8.910964       0.481964      14.038430           0.010728
          291              N       8.715247       1.315053       3.079222      -0.264555      38.918431 0.56260375E+03  0.13906329E+05                                 9.659100                            7.717045      -0.031930       1.995876                    0.996929      29.376061      82.628123       0.624260       0.396945      -1.092588      -0.040786       0.119394       0.119132       0.173525       0.008042       0.000587      -0.017637       0.054624       0.223329      -0.067856      -0.008792       0.076648             11.072196       6.175056      -2.122765      -0.380563      11.540189      -1.310783      15.501342           0.039710
          292              N       8.578020       1.697364       4.402536      -0.205894      34.588192 0.50765432E+03  0.12185274E+05                                 8.795539                            7.225269       0.272996       2.103699                    0.999329      27.981234      76.640038       0.661710       0.385630      -1.104537      -0.004206       0.046359      -0.171528       0.177732      -0.022153      -0.000396       0.074188      -0.031396       0.073819      -0.067979      -0.022839       0.090818              9.825544       5.701535      -2.044700       0.624752      10.434757      -1.651269      13.340341           0.031176
          293              N       8.368294       3.324915       0.042924      -0.372621      45.663950 0.59801196E+03  0.15010244E+05                                10.778406                            7.940899      -0.048659       1.994927                    0.995892      29.977016      84.994586       0.617117       0.395422      -1.093535       0.017159      -0.089321      -0.014843       0.092157       0.011083      -0.000953      -0.017595       0.046313       0.128630      -0.050210       0.003714       0.046496             13.342557       6.896133      -2.323972       0.891835      14.002224      -5.310366      19.129314           0.032586
          294              N       8.919794       1.182313       0.354565      -0.254214      38.607907 0.53782172E+03  0.13098585E+05                                 9.523656                            7.449098       0.258627       2.090331                    0.998751      28.741503      79.327766       0.650009       0.386901      -1.103498      -0.015981       0.102602      -0.120178       0.158825       0.004005      -0.015931       0.026915       0.046204       0.147595      -0.055856      -0.003749       0.059605             11.131495       6.334910      -2.439428       0.437087      12.149056      -3.278491      14.910521           0.025646
          295              N       8.924972       1.410512      14.953624      -0.260690      34.732766 0.50079609E+03  0.11936406E+05                                 8.679718                            7.082270       0.626772       2.186770                    0.999867      28.762459      77.577134       0.684192       0.375591      -1.115892      -0.036253       0.131584       0.236151       0.272756       0.010064       0.029738      -0.169921       0.117536       0.048327      -0.202996       0.050491       0.152504              9.668215       6.329689      -2.162023       0.280471      10.309592      -2.285219      12.365365           0.006738
          296              N       8.128793       4.691260      13.633182      -0.251412      37.060093 0.54162075E+03  0.13234535E+05                                 9.335561                            7.599067      -0.116932       1.992305                    0.996981      28.156833      78.231054       0.626955       0.399813      -1.092810       0.018371      -0.050449      -0.127544       0.138384       0.003455       0.018825      -0.057387      -0.000061      -0.128679      -0.079715       0.023315       0.056400             10.390447       5.810467      -1.499829       0.459545      12.198186      -3.073271      13.162690           0.037811
          297              N       2.951688      17.629980       0.209515      -0.370301      42.149814 0.60423067E+03  0.15174479E+05                                10.110242                            7.922429       0.051210       2.011983                    0.998688      30.138493      84.905064       0.626109       0.389534      -1.099896      -0.105925      -0.044717       0.025950       0.117869      -0.052772       0.005928      -0.009167      -0.045119      -0.044404      -0.049991      -0.016271       0.066262             11.754545      16.428299      -0.889840       1.218125      12.813050      -1.380935       6.022287           0.031349
          298              N       1.482705      15.959687       0.467381      -0.270444      36.119624 0.53201879E+03  0.12892726E+05                                 9.008945                            7.373688       0.632687       2.191880                    0.999694      29.079987      79.467700       0.659499       0.383243      -1.108648       0.044777       0.260226      -0.032964       0.266100      -0.147690       0.028425       0.009316       0.168436       0.153037      -0.197537       0.048911       0.148626             10.202757      15.185630      -1.749047       0.904395       9.033847      -1.257066       6.388794           0.009228
          299              N       0.786211      17.137251       0.241270      -0.204451      37.983131 0.52159653E+03  0.12614414E+05                                 9.481243                            7.369051       0.125210       2.060886                    0.998375      28.033385      77.259821       0.648715       0.390409      -1.100322       0.147964      -0.067324       0.034042       0.166086      -0.004738       0.001909      -0.005647      -0.109378      -0.073085      -0.042865      -0.024567       0.067431             11.257448      18.452033      -1.370495      -0.033360       9.552468      -0.814492       5.767842           0.029377
          300              N       3.986721      14.167101       1.070236      -0.396447      44.263779 0.61748087E+03  0.15595705E+05                                10.459298                            8.008944       0.089092       2.025584                    0.997511      30.462132      86.135898       0.622539       0.389546      -1.099596       0.069481       0.068634       0.000920       0.097668      -0.048237       0.008327      -0.009330      -0.003272      -0.012171      -0.046242      -0.006786       0.053029             12.456851      12.147584      -3.010225       0.603076      18.201942      -3.615016       7.021025           0.028997
          301              N       5.124027      16.058707       0.684555      -0.250292      39.973640 0.54931813E+03  0.13471443E+05                                 9.801863                            7.569063       0.057097       2.028004                    0.997072      28.943689      80.590434       0.638593       0.391103      -1.098731       0.029880      -0.147321       0.058847       0.161428      -0.038492       0.011962       0.014215       0.081352      -0.033045      -0.057259      -0.004738       0.061997             11.573477      12.389030      -0.731684       0.568135      16.552898      -2.181678       5.778503           0.036924
          302              N       6.043193      15.102456       1.040396      -0.258723      35.425137 0.51120893E+03  0.12254111E+05                                 8.825872                            7.172591       0.587075       2.171471                    0.999781      28.923675      78.373386       0.677076       0.377385      -1.113957      -0.256435       0.030928      -0.035290       0.260693      -0.077455      -0.014596      -0.035825      -0.282989       0.081265      -0.177479       0.022087       0.155392              9.967771       9.925734      -0.550602       0.228490      14.558462      -2.103850       5.419119           0.005649
          303              N       4.994567      11.801287       2.053666      -0.264164      36.753167 0.56739151E+03  0.14049718E+05                                 9.295643                            7.803344      -0.162026       1.970555                    0.996676      28.784007      80.946653       0.614627       0.402448      -1.089198       0.131650      -0.038840       0.001175       0.137265       0.009814       0.001702      -0.016377      -0.127631       0.066149      -0.075681       0.015285       0.060396             10.146063       9.485328       0.235723      -0.469133      14.367664      -3.257377       6.585196           0.035463
          304              N       1.706283       8.381151       3.106828      -0.407475      36.658080 0.58996290E+03  0.14658526E+05                                 8.992015                            7.697753       0.493155       2.119699                    0.999643      30.844255      85.106832       0.654494       0.376647      -1.114436       0.036818       0.212424       0.070617       0.226862      -0.040807      -0.025439      -0.091539       0.208727       0.415510      -0.207249       0.042332       0.164917              9.650952       6.002767       1.577576      -0.728155       8.911204      -0.481979      14.038884           0.010724
          305              N       2.242247      10.557947       3.079222      -0.264547      38.918299 0.56260139E+03  0.13906256E+05                                 9.659078                            7.717028      -0.031918       1.995882                    0.996929      29.375986      82.627862       0.624261       0.396945      -1.092588      -0.040785      -0.119392       0.119131       0.173522      -0.008037       0.000588       0.017639       0.054626       0.223323      -0.067855      -0.008792       0.076647             11.072173       6.175044       2.122767      -0.380558      11.540181       1.310791      15.501294           0.039715
          306              N       2.105020      10.175636       4.402536      -0.205865      34.587309 0.50763841E+03  0.12184798E+05                                 8.795402                            7.225165       0.272970       2.103700                    0.999329      27.980753      76.638456       0.661713       0.385631      -1.104536      -0.004204      -0.046357      -0.171521       0.177725       0.022156      -0.000394      -0.074188      -0.031392       0.073824      -0.067982      -0.022835       0.090817              9.825386       5.701453       2.044663       0.624734      10.434594       1.651234      13.340111           0.031179
          307              N       1.895294       8.548085       0.042924      -0.372619      45.664378 0.59801751E+03  0.15010420E+05                                10.778465                            7.940929      -0.048654       1.994926                    0.995892      29.977195      84.995232       0.617117       0.395421      -1.093535       0.017150       0.089324      -0.014846       0.092159      -0.011080      -0.000956       0.017598       0.046314       0.128626      -0.050210       0.003714       0.046496             13.342652       6.896164       2.323981       0.891850      14.002296       5.310436      19.129496           0.032581
          308              N       2.446794      10.690687       0.354565      -0.254204      38.607988 0.53782289E+03  0.13098626E+05                                 9.523685                            7.449119       0.258597       2.090322                    0.998750      28.741506      79.327900       0.650007       0.386903      -1.103497      -0.015979      -0.102604      -0.120175       0.158823      -0.004001      -0.015931      -0.026914       0.046209       0.147605      -0.055858      -0.003750       0.059608             11.131532       6.334929       2.439441       0.437084      12.149099       3.278493      14.910567           0.025644
          309              N       2.451972      10.462488      14.953624      -0.260667      34.732148 0.50078538E+03  0.11936080E+05                                 8.679600                            7.082182       0.626805       2.186785                    0.999867      28.762188      77.576051       0.684199       0.375590      -1.115893      -0.036250      -0.131583       0.236151       0.272755      -0.010060       0.029737       0.169918       0.117537       0.048320      -0.202993       0.050492       0.152501              9.668079       6.329611       2.161988       0.280460      10.309445       2.285168      12.365181           0.006742
          310              N       1.655793       7.181740      13.633182      -0.251405      37.060114 0.54162013E+03  0.13234519E+05                                 9.335568                            7.599063      -0.116936       1.992304                    0.996981      28.156836      78.231113       0.626955       0.399813      -1.092810       0.018359       0.050455      -0.127544       0.138385      -0.003452       0.018827       0.057388      -0.000055      -0.128673      -0.079715       0.023316       0.056399             10.390466       5.810467       1.499825       0.459558      12.198177       3.073306      13.162753           0.037805
          311              N       3.521312      17.989020       8.188015      -0.370292      42.149390 0.60422416E+03  0.15174274E+05                                10.110180                            7.922390       0.051203       2.011984                    0.998688      30.138306      84.904401       0.626110       0.389534      -1.099896       0.105925       0.044712       0.025952       0.117868      -0.052771      -0.005928       0.009168      -0.045125      -0.044405      -0.049991      -0.016272       0.066263             11.754465      16.428163      -0.889807      -1.218106      12.812981       1.380922       6.022250           0.031348
          312              N       4.990295      19.659313       8.445881      -0.270454      36.120130 0.53202794E+03  0.12892999E+05                                 9.008999                            7.373728       0.632706       2.191879                    0.999694      29.080335      79.468730       0.659501       0.383240      -1.108650      -0.044776      -0.260233      -0.032965       0.266107      -0.147687      -0.028425      -0.009320       0.168447       0.153041      -0.197538       0.048913       0.148625             10.202820      15.185737      -1.749070      -0.904399       9.033907       1.257069       6.388817           0.009227
          313              N       5.686789      18.481749       8.219770      -0.204448      37.983071 0.52159559E+03  0.12614385E+05                                 9.481234                            7.369045       0.125205       2.060884                    0.998375      28.033358      77.259728       0.648715       0.390409      -1.100322      -0.147965       0.067320       0.034044       0.166086      -0.004742      -0.001910       0.005648      -0.109382      -0.073092      -0.042866      -0.024569       0.067435             11.257438      18.452020      -1.370521       0.033358       9.552465       0.814489       5.767830           0.029378
          314              N       2.486279      21.451899       9.048736      -0.396469      44.264921 0.61749933E+03  0.15596287E+05                                10.459467                            8.009056       0.089114       2.025584                    0.997511      30.462629      86.137602       0.622535       0.389545      -1.099596      -0.069485      -0.068640       0.000907       0.097675      -0.048239      -0.008330       0.009324      -0.003267      -0.012172      -0.046244      -0.006786       0.053029             12.457074      12.147773      -3.010292      -0.603090      18.202322       3.615096       7.021127           0.029003
          315              N       1.348973      19.560293       8.663055      -0.250273      39.972594 0.54930152E+03  0.13470932E+05                                 9.801716                            7.568966       0.057069       2.028005                    0.997071      28.943150      80.588587       0.638595       0.391105      -1.098729      -0.029884       0.147315       0.058845       0.161424      -0.038492      -0.011962      -0.014219       0.081354      -0.033037      -0.057263      -0.004734       0.061996             11.573292      12.388843      -0.731644      -0.568120      16.552608       2.181626       5.778424           0.036924
          316              N       0.429807      20.516544       9.018896      -0.258710      35.424258 0.51119378E+03  0.12253653E+05                                 8.825733                            7.172491       0.587087       2.171483                    0.999781      28.923208      78.371729       0.677081       0.377386      -1.113957       0.256428      -0.030932      -0.035296       0.260687      -0.077449       0.014598       0.035820      -0.282988       0.081264      -0.177476       0.022089       0.155387              9.967606       9.925568      -0.550569      -0.228481      14.558211       2.103803       5.419040           0.005647
          317              N       1.478433       0.071713      10.032166      -0.264180      36.753993 0.56740765E+03  0.14050217E+05                                 9.295772                            7.803449      -0.162022       1.970549                    0.996676      28.784432      80.948123       0.614623       0.402448      -1.089198      -0.131655       0.038848       0.001162       0.137272       0.009815      -0.001700       0.016374      -0.127637       0.066143      -0.075683       0.015286       0.060397             10.146207       9.485484       0.235716       0.469138      14.367857       3.257422       6.585279           0.035465
          318              N       4.766717       3.491849      11.085328      -0.407429      36.656014 0.58992068E+03  0.14657211E+05                                 8.991719                            7.697512       0.493196       2.119736                    0.999644      30.842966      85.102421       0.654500       0.376650      -1.114434      -0.036823      -0.212403       0.070589       0.226834      -0.040808       0.025436       0.091503       0.208706       0.415527      -0.207224       0.042319       0.164905              9.650626       6.002578       1.577516       0.728123       8.910937       0.481946      14.038363           0.010730
          319              N       4.230753       1.315053      11.057722      -0.264579      38.919838 0.56262768E+03  0.13907071E+05                                 9.659315                            7.717197      -0.031916       1.995870                    0.996929      29.376754      82.630568       0.624255       0.396944      -1.092589       0.040785       0.119396       0.119136       0.173529      -0.008039      -0.000585      -0.017641       0.054625       0.223338      -0.067858      -0.008794       0.076652             11.072455       6.175176       2.122824       0.380592      11.540450      -1.310776      15.501740           0.039716
          320              N       4.367980       1.697364      12.381036      -0.205882      34.588285 0.50765511E+03  0.12185308E+05                                 8.795568                            7.225286       0.272957       2.103686                    0.999329      27.981306      76.640477       0.661707       0.385632      -1.104535       0.004208       0.046356      -0.171529       0.177733       0.022156       0.000396       0.074187      -0.031397       0.073830      -0.067979      -0.022839       0.090818              9.825577       5.701551       2.044711      -0.624743      10.434808      -1.651255      13.340372           0.031170
          321              N       4.577706       3.324915       8.021424      -0.372528      45.659182 0.59793962E+03  0.15007968E+05                                10.777682                            7.940432      -0.048705       1.994944                    0.995891      29.975059      84.987616       0.617134       0.395423      -1.093535      -0.017153      -0.089290      -0.014851       0.092127      -0.011075       0.000954      -0.017601       0.046297       0.128610      -0.050199       0.003707       0.046492             13.341583       6.895704       2.323749      -0.891723      14.001148      -5.309837      19.127896           0.032567
          322              N       4.026206       1.182313       8.333065      -0.254253      38.610287 0.53786033E+03  0.13099766E+05                                 9.524016                            7.449344       0.258665       2.090322                    0.998751      28.742708      79.331917       0.650001       0.386899      -1.103500       0.015976       0.102618      -0.120184       0.158839      -0.004002       0.015933       0.026917       0.046210       0.147582      -0.055857      -0.003745       0.059603             11.131955       6.335124       2.439528      -0.437120      12.149519      -3.278701      14.911222           0.025650
          323              N       4.021028       1.410512       6.975124      -0.260684      34.733472 0.50080730E+03  0.11936745E+05                                 8.679835                            7.082349       0.626725       2.186749                    0.999867      28.762818      77.578463       0.684188       0.375591      -1.115891       0.036244       0.131597       0.236157       0.272767      -0.010062      -0.029735      -0.169926       0.117551       0.048355      -0.203003       0.050494       0.152510              9.668365       6.329765       2.162046      -0.280481      10.309710      -2.285285      12.365619           0.006735
          324              N       4.817207       4.691260       5.654682      -0.251329      37.056434 0.54155582E+03  0.13232543E+05                                 9.334969                            7.598624      -0.116988       1.992320                    0.996980      28.155006      78.224602       0.626972       0.399814      -1.092810      -0.018366      -0.050437      -0.127520       0.138356      -0.003450      -0.018825      -0.057383      -0.000064      -0.128667      -0.079708       0.023309       0.056398             10.389759       5.810140       1.499732      -0.459520      12.197423      -3.073057      13.161714           0.037775
          325              N       2.951688       6.116020       7.768985      -0.370247      42.147794 0.60419415E+03  0.15173347E+05                                10.109964                            7.922220       0.051132       2.011974                    0.998688      30.137531      84.902015       0.626113       0.389537      -1.099893      -0.105904       0.044714      -0.025951       0.117849       0.052766      -0.005931      -0.009169      -0.045106      -0.044448      -0.049976      -0.016286       0.066262             11.754215      16.427776       0.889864      -1.218082      12.812727      -1.380903       6.022141           0.031366
          326              N       1.482705       7.786313       7.511119      -0.270483      36.121434 0.53205001E+03  0.12893684E+05                                 9.009245                            7.373902       0.632654       2.191853                    0.999694      29.080915      79.471094       0.659490       0.383242      -1.108647       0.044778      -0.260235       0.032963       0.266109       0.147693      -0.028425       0.009316       0.168448       0.153036      -0.197542       0.048911       0.148632             10.203131      15.186249       1.749169      -0.904450       9.034162      -1.257120       6.388983           0.009264
          327              N       0.786211       6.608749       7.737230      -0.204471      37.984458 0.52161610E+03  0.12615025E+05                                 9.481489                            7.369207       0.125168       2.060861                    0.998375      28.034040      77.262431       0.648705       0.390411      -1.100319       0.147968       0.067323      -0.034048       0.166090       0.004738      -0.001906      -0.005644      -0.109379      -0.073097      -0.042863      -0.024571       0.067434             11.257783      18.452666       1.370588       0.033354       9.552710      -0.814514       5.767973           0.029402
          328              N       3.986721       9.578899       6.908264      -0.396479      44.265584 0.61750892E+03  0.15596602E+05                                10.459578                            8.009122       0.089104       2.025574                    0.997511      30.462946      86.138916       0.622532       0.389545      -1.099595       0.069481      -0.068642      -0.000916       0.097674       0.048239      -0.008327      -0.009331      -0.003260      -0.012192      -0.046241      -0.006793       0.053034             12.457227      12.147949       3.010383      -0.603111      18.202524      -3.615154       7.021207           0.029019
          329              N       5.124027       7.687293       7.293945      -0.250221      39.970933 0.54927356E+03  0.13470088E+05                                 9.801481                            7.568798       0.056996       2.027996                    0.997071      28.942368      80.586194       0.638599       0.391108      -1.098727       0.029880       0.147299      -0.058841       0.161406       0.038496      -0.011966       0.014213       0.081343      -0.033102      -0.057252      -0.004754       0.062006             11.572993      12.388611       0.731644      -0.568114      16.552059      -2.181556       5.778307           0.036940
          330              N       6.043193       8.643544       6.938104      -0.258743      35.425670 0.51121791E+03  0.12254377E+05                                 8.825950                            7.172645       0.587103       2.171474                    0.999781      28.923938      78.374208       0.677075       0.377384      -1.113958      -0.256426      -0.030931       0.035294       0.260685       0.077441       0.014601      -0.035824      -0.282994       0.081239      -0.177471       0.022081       0.155391              9.967870       9.925847       0.550598      -0.228491      14.558606      -2.103875       5.419156           0.005696
          331              N       4.994567      11.944713       5.924834      -0.264180      36.753763 0.56740120E+03  0.14050021E+05                                 9.295739                            7.803405      -0.162011       1.970555                    0.996676      28.784306      80.947730       0.614625       0.402448      -1.089198       0.131653       0.038838      -0.001167       0.137267      -0.009809      -0.001702      -0.016378      -0.127633       0.066137      -0.075680       0.015281       0.060398             10.146186       9.485423      -0.235676       0.469126      14.367876      -3.257435       6.585259           0.035468
          332              N       1.706283      15.364849       4.871672      -0.407488      36.658799 0.58997628E+03  0.14658950E+05                                 8.992149                            7.697854       0.493120       2.119683                    0.999643      30.844582      85.108161       0.654488       0.376648      -1.114435       0.036830      -0.212427      -0.070612       0.226865       0.040812       0.025440      -0.091532       0.208737       0.415525      -0.207253       0.042336       0.164918              9.651110       6.002849      -1.577605       0.728163       8.911329      -0.481963      14.039152           0.010685
          333              N       2.242247      13.188053       4.899278      -0.264531      38.917644 0.56259009E+03  0.13905900E+05                                 9.658964                            7.716945      -0.031937       1.995881                    0.996929      29.375661      82.626598       0.624265       0.396945      -1.092589      -0.040779       0.119391      -0.119132       0.173521       0.008039      -0.000587       0.017641       0.054625       0.223322      -0.067856      -0.008792       0.076647             11.072037       6.174985      -2.122744       0.380561      11.540054       1.310762      15.501072           0.039711
          334              N       2.105020      13.570364       3.575964      -0.205867      34.587634 0.50764367E+03  0.12184959E+05                                 8.795460                            7.225205       0.272956       2.103692                    0.999329      27.980914      76.639059       0.661711       0.385632      -1.104536      -0.004200       0.046354       0.171525       0.177728      -0.022156       0.000393      -0.074185      -0.031399       0.073811      -0.067978      -0.022836       0.090814              9.825457       5.701488      -2.044690      -0.624736      10.434703       1.651262      13.340179           0.031165
          335              N       1.895294      15.197915       7.935576      -0.372616      45.664089 0.59801307E+03  0.15010281E+05                                10.778423                            7.940903      -0.048653       1.994928                    0.995892      29.977085      84.994861       0.617117       0.395422      -1.093535       0.017154      -0.089320       0.014847       0.092156       0.011080       0.000953       0.017599       0.046312       0.128625      -0.050209       0.003713       0.046496             13.342596       6.896145      -2.323967      -0.891846      14.002211       5.310401      19.129432           0.032563
          336              N       2.446794      13.055313       7.623935      -0.254191      38.607216 0.53781118E+03  0.13098258E+05                                 9.523543                            7.449028       0.258631       2.090339                    0.998750      28.741157      79.326476       0.650012       0.386902      -1.103499      -0.015976       0.102602       0.120177       0.158823       0.004004       0.015930      -0.026917       0.046207       0.147596      -0.055858      -0.003747       0.059605             11.131347       6.334846      -2.439400      -0.437069      12.148905       3.278398      14.910290           0.025651
          337              N       2.451972      13.283512       8.981876      -0.260653      34.731454 0.50077387E+03  0.11935729E+05                                 8.679468                            7.082088       0.626845       2.186802                    0.999867      28.761885      77.574807       0.684206       0.375588      -1.115895      -0.036248       0.131580      -0.236152       0.272755       0.010062      -0.029738       0.169917       0.117529       0.048309      -0.202990       0.050491       0.152500              9.667922       6.329522      -2.161949      -0.280454      10.309284       2.285116      12.364960           0.006746
          338              N       1.655793      16.564260      10.302318      -0.251398      37.059518 0.54160971E+03  0.13234196E+05                                 9.335465                            7.598988      -0.116935       1.992310                    0.996981      28.156538      78.230009       0.626958       0.399812      -1.092810       0.018363      -0.050453       0.127540       0.138381       0.003452      -0.018826       0.057388      -0.000054      -0.128671      -0.079714       0.023315       0.056399             10.390346       5.810412      -1.499808      -0.459549      12.198037       3.073268      13.162590           0.037784
          339              N       3.521312       5.756980      15.747485      -0.370304      42.149895 0.60423321E+03  0.15174563E+05                                10.110272                            7.922458       0.051196       2.011979                    0.998688      30.138528      84.905286       0.626106       0.389535      -1.099895       0.105927      -0.044714      -0.025948       0.117870       0.052771       0.005928       0.009167      -0.045127      -0.044392      -0.049994      -0.016267       0.066261             11.754574      16.428325       0.889814       1.218126      12.813096       1.380932       6.022302           0.031375
          340              N       4.990295       4.086687      15.489619      -0.270446      36.119468 0.53201653E+03  0.12892657E+05                                 9.008919                            7.373674       0.632688       2.191881                    0.999694      29.079923      79.467464       0.659500       0.383243      -1.108648      -0.044773       0.260226       0.032968       0.266100       0.147685       0.028425      -0.009317       0.168438       0.153045      -0.197535       0.048914       0.148622             10.202720      15.185568       1.749028       0.904382       9.033817       1.257055       6.388776           0.009256
          341              N       5.686789       5.264251      15.715730      -0.204455      37.982963 0.52159456E+03  0.12614347E+05                                 9.481208                            7.369031       0.125219       2.060890                    0.998375      28.033296      77.259381       0.648717       0.390408      -1.100323      -0.147965      -0.067324      -0.034038       0.166087       0.004739       0.001912       0.005650      -0.109383      -0.073081      -0.042869      -0.024565       0.067434             11.257403      18.451962       1.370493      -0.033369       9.552428       0.814484       5.767818           0.029405
          342              N       2.486279       2.294101      14.886764      -0.396453      44.264127 0.61748639E+03  0.15595881E+05                                10.459354                            8.008980       0.089090       2.025581                    0.997511      30.462289      86.136465       0.622537       0.389546      -1.099596      -0.069478       0.068638      -0.000918       0.097669       0.048238       0.008329       0.009329      -0.003262      -0.012179      -0.046242      -0.006789       0.053031             12.456926      12.147648       3.010263       0.603085      18.202066       3.615051       7.021064           0.029012
          343              N       1.348973       4.185707      15.272445      -0.250282      39.973206 0.54931146E+03  0.13471235E+05                                 9.801798                            7.569021       0.057082       2.028003                    0.997072      28.943465      80.589601       0.638595       0.391104      -1.098731      -0.029884      -0.147318      -0.058848       0.161427       0.038491       0.011963      -0.014216       0.081358      -0.033038      -0.057262      -0.004736       0.061998             11.573395      12.388928       0.731671       0.568130      16.552789       2.181657       5.778467           0.036946
          344              N       0.429807       3.229456      14.916604      -0.258703      35.424432 0.51119656E+03  0.12253736E+05                                 8.825752                            7.172502       0.587093       2.171482                    0.999781      28.923332      78.372114       0.677081       0.377385      -1.113957       0.256429       0.030935       0.035291       0.260689       0.077448      -0.014596       0.035823      -0.282986       0.081252      -0.177473       0.022084       0.155388              9.967629       9.925586       0.550582       0.228486      14.558252       2.103812       5.419049           0.005679
          345              N       1.478433      23.674287      13.903334      -0.264169      36.753614 0.56739965E+03  0.14049972E+05                                 9.295715                            7.803397      -0.162032       1.970549                    0.996676      28.784243      80.947508       0.614625       0.402448      -1.089198      -0.131652      -0.038842      -0.001168       0.137267      -0.009812       0.001701       0.016377      -0.127635       0.066136      -0.075680       0.015282       0.060399             10.146147       9.485414      -0.235704      -0.469138      14.367789       3.257407       6.585239           0.035461
          346              N       4.766717      20.254151      12.850172      -0.407467      36.657074 0.58994239E+03  0.14657888E+05                                 8.991879                            7.697643       0.493172       2.119715                    0.999643      30.843624      85.104705       0.654496       0.376649      -1.114435      -0.036829       0.212412      -0.070607       0.226849       0.040814      -0.025439       0.091527       0.208720       0.415504      -0.207242       0.042332       0.164909              9.650801       6.002680      -1.577545      -0.728131       8.911082       0.481944      14.038643           0.010685
          347              N       4.230753      22.430947      12.877778      -0.264542      38.918137 0.56259874E+03  0.13906172E+05                                 9.659048                            7.717009      -0.031943       1.995875                    0.996929      29.375914      82.627562       0.624262       0.396945      -1.092588       0.040787      -0.119392      -0.119134       0.173525       0.008042       0.000585      -0.017639       0.054624       0.223329      -0.067856      -0.008793       0.076649             11.072132       6.175027      -2.122757      -0.380565      11.540150      -1.310779      15.501219           0.039703
          348              N       4.367980      22.048636      11.554464      -0.205890      34.588428 0.50765800E+03  0.12185387E+05                                 8.795580                            7.225296       0.272987       2.103694                    0.999329      27.981355      76.640484       0.661709       0.385630      -1.104537       0.004208      -0.046354       0.171531       0.177734      -0.022153      -0.000396       0.074185      -0.031398       0.073809      -0.067976      -0.022838       0.090815              9.825595       5.701556      -2.044720       0.624758      10.434844      -1.651306      13.340386           0.031168
          349              N       4.577706      20.421085      15.914076      -0.372606      45.663518 0.59800485E+03  0.15010024E+05                                10.778349                            7.940860      -0.048673       1.994926                    0.995892      29.976836      84.994026       0.617117       0.395423      -1.093534      -0.017157       0.089316       0.014846       0.092152       0.011082      -0.000954      -0.017598       0.046313       0.128622      -0.050210       0.003715       0.046495             13.342484       6.896100      -2.323951       0.891832      14.002144      -5.310341      19.129207           0.032559
          350              N       4.026206      22.563687      15.602435      -0.254209      38.607863 0.53782203E+03  0.13098583E+05                                 9.523617                            7.449080       0.258664       2.090342                    0.998751      28.741512      79.327529       0.650014       0.386899      -1.103501       0.015980      -0.102606       0.120179       0.158828       0.004005      -0.015931       0.026916       0.046204       0.147596      -0.055857      -0.003749       0.059606             11.131438       6.334887      -2.439419       0.437077      12.149011      -3.278448      14.910415           0.025640
          351              N       4.021028      22.335488       1.003376      -0.260656      34.731465 0.50077400E+03  0.11935733E+05                                 8.679465                            7.082086       0.626840       2.186800                    0.999867      28.761913      77.574869       0.684206       0.375588      -1.115895       0.036250      -0.131583      -0.236150       0.272754       0.010065       0.029737      -0.169916       0.117532       0.048329      -0.202990       0.050489       0.152500              9.667917       6.329516      -2.161944       0.280452      10.309285      -2.285112      12.364950           0.006732
          352              N       4.817207      19.054740       2.323818      -0.251392      37.059217 0.54160560E+03  0.13234064E+05                                 9.335406                            7.598954      -0.116929       1.992313                    0.996981      28.156393      78.229387       0.626961       0.399812      -1.092811      -0.018369       0.050448       0.127540       0.138380       0.003453       0.018826      -0.057388      -0.000056      -0.128682      -0.079716       0.023317       0.056399             10.390267       5.810382      -1.499797       0.459540      12.197968      -3.073215      13.162450           0.037782

******************************************************
Auxiliary information for the entire system
The total spin magnetic moment of the unit cell is   79.998284
The total net atomic charge of the unit cell is   -0.000005
Accuracy of reproducing the electrostatic potential in the unit cell:
  The inner radius (bohr) =    5.0000
  The outer radius (bohr) =   12.0000
  Valid grid points have density less than (e/(bohr^3)) =    0.0001
  The number of valid grid points were=        12496
  The rms potential error without charges in kcal/mol is=      3.47903
  The rms potential error with partial charges in kcal/mol is=      1.62708
  The RRMSE value at monopole order=      0.46768
  The rms potential error with partial charges and cloud penetration in kcal/mol is=      1.60845
  The RRMSE value at monopole order with cloud penetration is=      0.46233
  The rms potential error with partial charges and atomic dipoles in kcal/mol is=      0.77917
  The RRMSE value at dipole order=      0.22396
  The rms potential error with partial charges, atomic dipoles and cloud penetration in kcal/mol is=      0.76393
  The RRMSE value at dipole order with cloud penetration=      0.21958

******************************************************
The electron densities and ab initio electrostatic potential were computed in VASP using the PBE functional and
projector augmented wave method. See the main text of the journal article for a description of computational details.
The atomic charges, dipoles, and quadrupoles were computed with the DDEC6 method as described in
(a) T. A. Manz and N. Gabaldon Limas, RSC Adv. 6 (2016) 47771-47801 DOI: 10.1039/c6ra04656h
(b) N. Gabaldon Limas and T. A. Manz, RSC Adv. 8 (2018) 2678-2707 DOI: 10.1039/c7ra11829e.
For each atom in the material, the electron cloud parameters were fit to the spherically averaged atom-in-material
electron density using radial positions for which this density was between 10^-4 and 10^-2 electrons per cubic bohr.
The polarizabilities, dispersion coefficients, and quantum Drude oscillator (QDO) parameters were fit using the MCLF method.
The magnetic structure of the system was optimized in VASP from the default ferromagnetic initial guess using spin polarization.
The atomic spin moments (ASMs) were computed on this optimized magnetic structure using the DDEC6 partition as inputs
to the method of T. A. Manz and D. S. Sholl, J. Chem. Theory Comput. 7 (2011) 4146-4164 DOI: 10.1021/ct200539n.
The RMSE and RRMSE were computed using a uniform grid with Ewald summation.
