# Supplementary material for: A collection of forcefield precursors for metal–organic frameworks
Source: RSC Adv. 2019 Nov 13;9(63):36492–507. doi: 10.1039/c9ra07327b (PMC9075174; doi:10.1039/c9ra07327b)
Supplement: RA-009-C9RA07327B-s3767 [file RA-009-C9RA07327B-s3767.xyz]

  172
jmolscript: load "" {1 1 1} spacegroup "x,y,z" unitcell [{     10.758500     0.000000     0.000000 }, {      5.379250    14.109026     0.000000 }, {      5.379254     5.099044    16.552935 }]
Ni     8.068877     2.549522     8.276468     0.483880
Ni     2.689625     7.054513     0.000000     0.487534
Ni     2.689627     2.549522     8.276468     0.816164
Ni     8.068875     7.054513     0.000000     0.814804
H     11.087711     8.440106     5.546889     0.323644
H     15.434146    13.581554     6.023613     0.113786
H      8.257150    15.095557     3.610195     0.099413
H      7.466400    12.986322     3.239409     0.103339
H      9.867698    15.077724     6.442402     0.099809
H     10.436822    12.941519     5.887879     0.129622
H      7.964520    11.637843     8.718431     0.134699
H      7.412609    13.809138     9.167015     0.108174
H      8.639078     7.455948     9.112391     0.134749
H      8.144187     5.275118     9.562631     0.102349
H      9.600887     4.136219     6.149415     0.105216
H     10.220576     6.287286     5.634619     0.132904
H      5.708461     1.163929     2.729579     0.324040
H      4.675645    10.131507     2.252854     0.114098
H      8.257150     8.617504     4.666272     0.100928
H      7.466400    10.726739     5.037058     0.103555
H      9.867697     8.635337     1.834065     0.099307
H     10.436821    10.771542     2.388589     0.129186
H     13.343771    17.174262    16.110972     0.135196
H     12.791860    15.002967    15.662387     0.108462
H      8.639079     7.247131    15.717012     0.134793
H      8.144188     9.427961    15.266772     0.103369
H      4.221636     5.467816     2.127052     0.104559
H      4.841326     3.316749     2.641848     0.134625
H     10.429293    10.767964    11.006046     0.323646
H      6.082858     5.626516    10.529322     0.113786
H     13.259854     4.112513    12.942740     0.099413
H     14.050604     6.221748    13.313526     0.103340
H     11.649306     4.130346    10.110533     0.099809
H     11.080182     6.266551    10.665056     0.129622
H     13.552484     7.570227     7.834504     0.134699
H     14.104395     5.398932     7.385920     0.108175
H     12.877926    11.752122     7.440544     0.134749
H     13.372817    13.932952     6.990304     0.102350
H     11.916117    15.071851    10.403520     0.105216
H     11.296428    12.920784    10.918316     0.132904
H     15.808543    18.044141    13.823356     0.324041
H     16.841359     9.076563    14.300081     0.114098
H     13.259854    10.590566    11.886663     0.100929
H     14.050604     8.481331    11.515877     0.103556
H     11.649307    10.572733    14.718870     0.099306
H     11.080183     8.436528    14.164346     0.129186
H      8.173233     2.033808     0.441963     0.135194
H      8.725144     4.205103     0.890548     0.108462
H     12.877925    11.960939     0.835923     0.134792
H     13.372816     9.780109     1.286163     0.103371
H     17.295368    13.740254    14.425883     0.104559
H     16.675678    15.891321    13.911087     0.134625
C      5.974196    13.070639     4.561989     0.004530
C     16.191544    13.871655     5.568407    -0.135665
C     16.756365    15.091754     5.904432    -0.054166
C     16.100097    15.836329     7.048240     0.598720
C      7.040364    15.580154     5.151273    -0.022070
C      2.296941     2.822664     5.343287     0.580164
C      7.557847    14.772237     4.131613    -0.114299
C      7.060804    13.526505     3.880008    -0.114749
C      9.468558    14.375758     6.902574     0.092401
C      9.822512    13.092624     6.569860    -0.176747
C      9.273829    12.038407     7.238598     0.076312
C      8.360432    12.328830     8.231775    -0.179714
C      8.037677    13.635196     8.501587     0.100070
C      9.642845    10.644490     6.953888     0.255845
C      9.734292     8.537750     6.970441     0.280725
C      9.453496     7.136491     7.294878     0.054976
C      8.843489     6.796141     8.488345    -0.150493
C      8.540099     5.485382     8.746571     0.081908
C      9.404006     4.816150     6.753597     0.122947
C      9.768720     6.111646     6.427505    -0.152430
C      5.974196    10.642422     3.714479     0.003471
C      5.433043     9.841406     2.708060    -0.134648
C      5.997864     8.621307     2.372036    -0.054557
C      5.341596     7.876732     1.228228     0.597640
C      7.040363     8.132907     3.125194    -0.022201
C      7.676190     6.781371     2.933180     0.580814
C      7.557847     8.940824     4.144855    -0.116259
C      7.060805    10.186556     4.396460    -0.114602
C      9.468556     9.337303     1.373894     0.093922
C      9.822511    10.620437     1.706608    -0.176832
C      9.273827    11.674654     1.037869     0.076270
C      8.360430    11.384231     0.044693    -0.180334
C     13.416929    15.176909    16.327815     0.098989
C      9.642844    13.068571     1.322580     0.257009
C      4.355041     1.066285     1.306027     0.282001
C      4.074244     2.467544     0.981589     0.055576
C      8.843491     7.906938    16.341057    -0.150881
C      8.540101     9.217697    16.082832     0.081328
C      4.024755     4.787885     1.522870     0.125446
C      4.389468     3.492389     1.848963    -0.154948
C     15.542808     6.137431    11.990946     0.004531
C      5.325460     5.336415    10.984528    -0.135664
C      4.760639     4.116316    10.648503    -0.054166
C      5.416907     3.371741     9.504695     0.598720
C      3.718140     3.627916    11.401662    -0.022070
C     19.220063    16.385406    11.209648     0.580164
C     13.959157     4.435833    12.421322    -0.114297
C     14.456200     5.681565    12.672927    -0.114748
C     12.048446     4.832312     9.650361     0.092401
C     11.694492     6.115446     9.983075    -0.176749
C     12.243175     7.169663     9.314337     0.076312
C     13.156572     6.879240     8.321160    -0.179714
C     13.479327     5.572874     8.051348     0.100069
C     11.874159     8.563580     9.599047     0.255844
C     11.782712    10.670320     9.582494     0.280724
C     12.063508    12.071579     9.258057     0.054976
C     12.673515    12.411929     8.064590    -0.150493
C     12.976905    13.722688     7.806364     0.081908
C     12.112998    14.391920     9.799338     0.122947
C     11.748284    13.096424    10.125430    -0.152431
C     15.542808     8.565648    12.838456     0.003471
C     16.083961     9.366664    13.844875    -0.134647
C     15.519140    10.586763    14.180899    -0.054557
C     16.175408    11.331338    15.324707     0.597640
C     14.476641    11.075163    13.427741    -0.022201
C     13.840814    12.426699    13.619755     0.580814
C     13.959157    10.267246    12.408080    -0.116257
C     14.456199     9.021514    12.156475    -0.114601
C     12.048448     9.870767    15.179041     0.093922
C     11.694493     8.587633    14.846327    -0.176833
C     12.243177     7.533416    15.515066     0.076269
C     13.156574     7.823839    16.508242    -0.180333
C      8.100075     4.031161     0.225120     0.098988
C     11.874160     6.139499    15.230355     0.257009
C     17.161963    18.141785    15.246908     0.282001
C     17.442760    16.740526    15.571346     0.055575
C     12.673513    11.301132     0.211878    -0.150880
C     12.976903     9.990373     0.470103     0.081328
C     17.492249    14.420185    15.030065     0.125445
C     17.127536    15.715681    14.703972    -0.154948
C     15.991435    11.856530     4.138234     0.346183
C      5.525569     7.351540    12.414701     0.346181
N      8.578830    14.665567     7.854368    -0.195805
N      9.113527     9.565599     7.566347    -0.415092
N     10.530421    10.294497     6.030234    -0.246090
N     10.591745     8.939932     6.041821    -0.174192
N      8.786469     4.490177     7.887474    -0.168684
N      8.578828     9.047494     0.422100    -0.195796
N      9.113526    14.147462     0.710121    -0.416810
N     10.530420    13.418564     2.246233    -0.245698
N      5.212494     0.664103     2.234646    -0.175017
N      3.407217     5.113858     0.388994    -0.167884
N     12.938174     4.542503     8.698567    -0.195806
N     12.403477     9.642471     8.986588    -0.415093
N     10.986583     8.913573    10.522701    -0.246093
N     10.925259    10.268138    10.511114    -0.174194
N     12.730535    14.717893     8.665461    -0.168685
N     12.938176    10.160576    16.130835    -0.195797
N     12.403478     5.060608    15.842814    -0.416810
N     10.986584     5.789506    14.306702    -0.245699
N     10.925260     4.434941    14.318289    -0.175019
N     18.109787    14.094212    16.163941    -0.167885
O     14.846732    15.861740     7.013479    -0.493352
O     16.796172    16.350075     7.952030    -0.544624
O      2.955361     3.093463     6.349706    -0.543847
O     12.980131     3.589483     4.369975    -0.565512
O      4.088230     7.851321     1.262989    -0.497056
O      6.037670     7.362986     0.324438    -0.543938
O      8.334610     6.510572     1.926762    -0.543392
O      7.600881     6.014552     3.906493    -0.565765
O      6.670272     3.346330     9.539456    -0.493352
O      4.720832     2.857995     8.600905    -0.544624
O     18.561643    16.114607    10.203229    -0.543846
O      8.536873    15.618587    12.182960    -0.565512
O     17.428774    11.356749    15.289946    -0.497056
O     15.479334    11.845084    16.228497    -0.543937
O     13.182394    12.697498    14.626173    -0.543392
O     13.916123    13.193518    12.646442    -0.565765
O     14.748829    11.856530     4.138234    -0.424107
O      6.768175     7.351540    12.414701    -0.424100

The following XYZ coordinates are in angstroms. Other properties are in atomic units.
The sperically averaged electron density of each atom fit to a function of the form exp(a - br)
eigen_1, eigen_2 and eigen_3 are the three eigenvalues of traceless quadrupole moment tensor
  atom number  atomic symbol              X              Y              Z     net charge C6 coefficient C8 coefficient C10 coefficient fluctuating dipole atomic polarizability isotropic forcefield polarizability              a              b squared Pearson coefficient          <r^3>          <r^4>         wp_QDO          m_QDO          q_QDO       dipole_x       dipole_y       dipole_z         dipole            Qxy            Qxz            Qyz     Q(x^2-y^2)  Q(3z^2 - R^2)        eigen_1        eigen_2        eigen_3 static polarizability      alpha(xx)      alpha(xy)      alpha(xz)      alpha(yy)      alpha(yz)      alpha(zz) atomic spin moment
            1             Ni       8.068877       2.549522       8.276468       0.483880     162.805758 0.29812625E+04  0.10516487E+06                                22.241982                           16.446693       0.570379       1.983395                    0.997483      52.907158     145.555107       0.510326       0.340242      -1.207204      -0.000000      -0.000000      -0.000000       0.000000      -0.058078      -0.097899       0.087809       0.007499       0.233053      -0.097354      -0.085858       0.183211             28.672470      34.450295       4.291409     -10.390947      35.465034      -3.090455      16.102081           0.261145
            2             Ni       2.689625       7.054513       0.000000       0.487534     162.086088 0.29653173E+04  0.10445737E+06                                22.178697                           16.402807       0.567597       1.983774                    0.997377      52.784768     145.095600       0.511024       0.340249      -1.207255      -0.000000       0.000000       0.000000       0.000000       0.063239       0.088846       0.085022       0.027045       0.200418      -0.100067      -0.073018       0.173085             28.587684      34.351954      -4.261093      10.363172      35.350867      -3.070596      16.060230          -0.343605
            3             Ni       2.689627       2.549522       8.276468       0.816164      96.557487 0.16477259E+04  0.50272923E+05                                16.980056                           13.121460       0.876007       2.167804                    0.991735      44.989185     116.290660       0.512326       0.391842      -1.161697      -0.000000       0.000000       0.000000       0.000000       0.044138      -0.047276      -0.071749       0.219288       0.044142      -0.150491       0.007943       0.142549             21.471043      19.434631      -2.013839       6.033477      23.478872       5.301887      21.499625           1.603916
            4             Ni       8.068875       7.054513       0.000000       0.814804      96.633601 0.16493992E+04  0.50343512E+05                                16.995409                           13.133321       0.878247       2.167449                    0.991710      45.047585     116.515351       0.511722       0.392152      -1.161310      -0.000000      -0.000000      -0.000000       0.000000      -0.044673       0.047974      -0.071981       0.219396       0.047921      -0.151106       0.007887       0.143219             21.490565      19.450917       2.014586      -6.039841      23.503915       5.309265      21.516864           1.606911
            5              H      11.087711       8.440106       5.546889       0.323644       0.564969 0.33952618E+01  0.26903863E+02                                 1.152052                            1.101255      -1.040801       2.539745                    0.999810       2.178352       5.479128       0.577073       1.339472      -0.700877       0.029335      -0.024128      -0.028358       0.047402      -0.005490      -0.019410       0.004135      -0.008432      -0.004440      -0.021964       0.001948       0.020016              1.161100       1.147545      -0.160317      -0.157226       1.171501       0.144122       1.164254           0.000002
            6              H      15.434146      13.581554       6.023613       0.113786       1.075026 0.78020684E+01  0.76342616E+02                                 1.741447                            1.636612      -1.264382       2.277436                    0.995045       3.637630      10.265893       0.486223       1.287398      -0.705773      -0.031532      -0.011433       0.017858       0.037998       0.007411      -0.010484      -0.003371       0.000142      -0.001908      -0.011416      -0.003166       0.014582              1.786526       2.124341       0.208659      -0.477097       1.545258       0.010776       1.689979           0.000023
            7              H       8.257150      15.095557       3.610195       0.099413       1.025194 0.74127334E+01  0.72327609E+02                                 1.748940                            1.642553      -1.226026       2.287344                    0.994245       3.836642      11.169800       0.459927       1.364872      -0.688643       0.023012       0.013490      -0.020911       0.033894       0.008424      -0.005841       0.006021      -0.003123      -0.006117      -0.013590       0.003899       0.009691              1.799231       1.917235       0.249723      -0.575011       1.565916      -0.167037       1.914542           0.000005
            8              H       7.466400      12.986322       3.239409       0.103339       1.089356 0.79992583E+01  0.79370647E+02                                 1.808505                            1.697851      -1.230299       2.287813                    0.994105       3.815686      11.119797       0.456788       1.351391      -0.691919       0.017391      -0.018287      -0.023737       0.034646      -0.000486      -0.006984       0.005958      -0.000983      -0.000805      -0.009072      -0.000268       0.009340              1.859413       1.672271      -0.197917      -0.439316       1.896486       0.457760       2.009482          -0.000019
            9              H       9.867698      15.077724       6.442402       0.099809       1.168918 0.88983307E+01  0.89708839E+02                                 1.839732                            1.751964      -1.005266       2.404322                    0.997412       3.558590      10.094323       0.469685       1.293520      -0.707059       0.023754       0.036377      -0.024936       0.050094       0.005828      -0.019041      -0.007203      -0.007335       0.007023      -0.020625      -0.001808       0.022433              1.870550       1.656660       0.213572      -0.103585       2.226257      -0.336648       1.728733           0.000299
           10              H      10.436822      12.941519       5.887879       0.129622       1.099563 0.85161862E+01  0.85691951E+02                                 1.822288                            1.758778      -1.231865       2.310229                    0.994466       3.643854      10.636401       0.446892       1.362097      -0.691692       0.023494      -0.004228      -0.026748       0.035852       0.006303      -0.012981      -0.006121      -0.000055      -0.013549      -0.014624      -0.002718       0.017342              1.830132       1.861539      -0.113988      -0.341964       1.628296       0.090147       2.000561           0.000229
           11              H       7.964520      11.637843       8.718431       0.134699       1.064765 0.78745350E+01  0.75921100E+02                                 1.634805                            1.576851      -1.030819       2.402219                    0.998159       3.203245       8.486134       0.536514       1.184098      -0.733112      -0.019772      -0.026356       0.020310       0.038705       0.003950      -0.015969      -0.004539       0.003517       0.010774      -0.014295      -0.005129       0.019424              1.630954       1.476733       0.166336      -0.165641       1.886064      -0.261224       1.530065           0.000256
           12              H       7.412609      13.809138       9.167015       0.108174       1.160902 0.85075440E+01  0.84100924E+02                                 1.777990                            1.671385      -0.914395       2.450561                    0.998853       3.357597       9.175440       0.503187       1.231346      -0.721868      -0.035062       0.006660       0.035958       0.050663       0.001599      -0.017517      -0.007556       0.003699      -0.014028      -0.019608      -0.000095       0.019702              1.812804       1.852505      -0.213853      -0.471481       1.641307       0.262131       1.944599           0.000322
           13              H       8.639078       7.455948       9.112391       0.134749       1.159366 0.89785872E+01  0.91189397E+02                                 1.859194                            1.784438      -1.256666       2.300189                    0.994567       3.615148      10.467187       0.453465       1.329923      -0.698566      -0.011694       0.024768       0.026276       0.037956      -0.002178      -0.012554       0.004547      -0.004290       0.022847      -0.013457      -0.003033       0.016490              1.858783       1.603134      -0.024298      -0.139699       2.063299       0.332327       1.909916           0.000079
           14              H       8.144187       5.275118       9.562631       0.102349       1.165081 0.81558992E+01  0.80292088E+02                                 1.819628                            1.660033      -0.963077       2.420628                    0.998282       3.492220       9.725393       0.491035       1.267047      -0.712143      -0.017676      -0.007324       0.043316       0.047353      -0.003542      -0.005741       0.001544      -0.012991       0.037866      -0.014712       0.000482       0.014229              1.908450       1.918186       0.274211      -0.568302       1.606919      -0.280874       2.200245           0.000224
           15              H       9.600887       4.136219       6.149415       0.105216       1.167515 0.84612185E+01  0.84193481E+02                                 1.840835                            1.708404      -0.849584       2.482224                    0.999187       3.462676       9.742654       0.475862       1.293538      -0.707402       0.011543      -0.031991      -0.035869       0.049429      -0.001434      -0.010984       0.008875      -0.008597       0.022290      -0.014364      -0.003142       0.017507              1.902886       1.502448      -0.238217      -0.132141       2.362540       0.454974       1.843668           0.000198
           16              H      10.220576       6.287286       5.634619       0.132904       1.015954 0.75043886E+01  0.72208737E+02                                 1.656895                            1.596463      -0.778060       2.528217                    0.999660       3.220393       8.807502       0.499802       1.273601      -0.712680       0.016026       0.002946      -0.036353       0.039838       0.004559      -0.013857      -0.001145      -0.014184       0.021027      -0.018749       0.003242       0.015507              1.665923       1.475845       0.054938      -0.233450       1.561008      -0.162659       1.960915           0.000089
           17              H       5.708461       1.163929       2.729579       0.324040       0.564968 0.33947780E+01  0.26894938E+02                                 1.151147                            1.100439      -1.036098       2.541317                    0.999797       2.177940       5.474824       0.577956       1.337680      -0.701219       0.029157       0.024178       0.028462       0.047380       0.005534       0.019448       0.004117      -0.008311      -0.004816      -0.021999       0.001941       0.020057              1.160177       1.146638       0.160091       0.157009       1.170553       0.143921       1.163339          -0.000016
           18              H       4.675645      10.131507       2.252854       0.114098       1.078852 0.78397831E+01  0.76848224E+02                                 1.749684                            1.643699      -1.294615       2.265011                    0.994685       3.649015      10.326502       0.483509       1.292325      -0.704696      -0.031147       0.011426      -0.017818       0.037658      -0.007385       0.010568      -0.003423       0.000205      -0.002183      -0.011458      -0.003209       0.014667              1.795296       2.135762      -0.210300       0.480991       1.552046       0.010862       1.698079          -0.000007
           19              H       8.257150       8.617504       4.666272       0.100928       1.021443 0.73840149E+01  0.72020864E+02                                 1.749250                            1.642959      -1.233728       2.285254                    0.994151       3.835092      11.185208       0.458087       1.370857      -0.687476       0.022329      -0.013086       0.020731       0.033160      -0.008579       0.005835       0.006105      -0.003062      -0.006092      -0.013737       0.003895       0.009841              1.799523       1.917388      -0.249651       0.574915       1.566312      -0.166928       1.914869          -0.000006
           20              H       7.466400      10.726739       5.037058       0.103555       1.091495 0.80209684E+01  0.79680447E+02                                 1.814687                            1.703061      -1.252225       2.279152                    0.993805       3.824684      11.171137       0.454691       1.356016      -0.690977       0.017353       0.018155       0.023841       0.034628       0.000495       0.006820       0.005795      -0.000971      -0.000952      -0.008852      -0.000252       0.009104              1.866074       1.677830       0.199246       0.442029       1.903209       0.460645       2.017183          -0.000010
           21              H       9.867697       8.635337       1.834065       0.099307       1.172413 0.89326578E+01  0.90163650E+02                                 1.845429                            1.756929      -1.015810       2.399788                    0.997319       3.564979      10.126624       0.468270       1.295862      -0.706566       0.024036      -0.036365       0.025219       0.050360      -0.005673       0.019051      -0.007128      -0.007718       0.006863      -0.020755      -0.001524       0.022279              1.876493       1.661389      -0.214845       0.104254       2.234149      -0.338622       1.733941           0.000317
           22              H      10.436821      10.771542       2.388589       0.129186       1.098031 0.85009005E+01  0.85491448E+02                                 1.819961                            1.756749      -1.227385       2.312111                    0.994509       3.640844      10.621351       0.447366       1.361400      -0.691847       0.023596       0.004134       0.027025       0.036114      -0.006281       0.012891      -0.006034       0.000118      -0.014084      -0.014585      -0.002658       0.017244              1.827732       1.859012       0.113724       0.341021       1.626448       0.089913       1.997737           0.000221
           23              H      13.343771      17.174262      16.110972       0.135196       1.061487 0.78422137E+01  0.75517710E+02                                 1.630111                            1.572541      -1.028618       2.403569                    0.998171       3.197369       8.460277       0.537897       1.182488      -0.733497      -0.019778       0.026395      -0.019717       0.038426      -0.003857       0.015983      -0.004693       0.003379       0.011179      -0.014330      -0.005148       0.019478              1.626260       1.472765      -0.165549       0.164825       1.880170      -0.259993       1.525846           0.000217
           24              H      12.791860      15.002967      15.662387       0.108462       1.159345 0.84932433E+01  0.83916397E+02                                 1.775571                            1.669322      -0.914816       2.450339                    0.998828       3.355548       9.164682       0.503843       1.230376      -0.722078      -0.034938      -0.006762      -0.035847       0.050512      -0.001623       0.017574      -0.007553       0.003805      -0.014205      -0.019662      -0.000120       0.019782              1.810269       1.849858       0.213265       0.470265       1.639206       0.261424       1.941742           0.000288
           25              H       8.639079       7.247131      15.717012       0.134793       1.155886 0.89447825E+01  0.90758067E+02                                 1.855390                            1.781049      -1.251704       2.302522                    0.994715       3.609978      10.446264       0.453918       1.329882      -0.698589      -0.011540      -0.025029      -0.026300       0.038096       0.002183       0.012681       0.004449      -0.004202       0.022976      -0.013538      -0.003045       0.016583              1.854967       1.600332       0.024124       0.139221       2.058662       0.330923       1.905905          -0.000045
           26              H       8.144188       9.427961      15.266772       0.103369       1.160886 0.81207351E+01  0.79872677E+02                                 1.816809                            1.657617      -0.968068       2.419502                    0.998236       3.485695       9.707966       0.490794       1.268832      -0.711776      -0.018051       0.007370      -0.043165       0.047364       0.003546       0.005477       0.001466      -0.013185       0.037936      -0.014721       0.000609       0.014112              1.905443       1.915247      -0.273494       0.567050       1.604466      -0.280174       2.196615           0.000117
           27              H       4.221636       5.467816       2.127052       0.104559       1.170208 0.84820922E+01  0.84437832E+02                                 1.842111                            1.709279      -0.842856       2.484339                    0.999210       3.465676       9.747419       0.476341       1.291677      -0.707785       0.011539       0.032351       0.035970       0.049735       0.001539       0.011212       0.008945      -0.008938       0.022975      -0.014671      -0.003182       0.017853              1.904324       1.503135       0.238696       0.132424       2.364706       0.456100       1.845132           0.000049
           28              H       4.841326       3.316749       2.641848       0.134625       1.011008 0.74618606E+01  0.71722968E+02                                 1.654414                            1.594295      -0.782472       2.527858                    0.999652       3.211871       8.789668       0.498854       1.277385      -0.711899       0.015779      -0.002861       0.035885       0.039305      -0.004423       0.013786      -0.001185      -0.014174       0.020754      -0.018630       0.003246       0.015384              1.663367       1.473818      -0.054714       0.232665       1.558853      -0.162090       1.957431          -0.000032
           29              H      10.429293      10.767964      11.006046       0.323646       0.564968 0.33952582E+01  0.26903828E+02                                 1.152050                            1.101254      -1.040800       2.539745                    0.999810       2.178351       5.479124       0.577074       1.339471      -0.700877      -0.029335       0.024128       0.028358       0.047402      -0.005490      -0.019410       0.004135      -0.008432      -0.004440      -0.021964       0.001948       0.020016              1.161099       1.147544      -0.160317      -0.157225       1.171500       0.144122       1.164253           0.000002
           30              H       6.082858       5.626516      10.529322       0.113786       1.075026 0.78020694E+01  0.76342621E+02                                 1.741447                            1.636612      -1.264381       2.277436                    0.995045       3.637629      10.265887       0.486224       1.287398      -0.705773       0.031532       0.011433      -0.017858       0.037998       0.007411      -0.010483      -0.003371       0.000142      -0.001908      -0.011416      -0.003166       0.014582              1.786526       2.124341       0.208659      -0.477097       1.545258       0.010776       1.689979           0.000023
           31              H      13.259854       4.112513      12.942740       0.099413       1.025191 0.74127130E+01  0.72327364E+02                                 1.748939                            1.642552      -1.226026       2.287344                    0.994245       3.836637      11.169784       0.459927       1.364873      -0.688643      -0.023012      -0.013490       0.020911       0.033894       0.008424      -0.005841       0.006021      -0.003123      -0.006117      -0.013590       0.003899       0.009691              1.799229       1.917233       0.249722      -0.575010       1.565914      -0.167037       1.914539           0.000005
           32              H      14.050604       6.221748      13.313526       0.103340       1.089355 0.79992489E+01  0.79370520E+02                                 1.808502                            1.697850      -1.230299       2.287813                    0.994105       3.815682      11.119778       0.456789       1.351389      -0.691919      -0.017391       0.018287       0.023737       0.034646      -0.000486      -0.006984       0.005958      -0.000983      -0.000805      -0.009072      -0.000268       0.009340              1.859411       1.672269      -0.197917      -0.439315       1.896484       0.457759       2.009480          -0.000019
           33              H      11.649306       4.130346      10.110533       0.099809       1.168919 0.88983416E+01  0.89708979E+02                                 1.839734                            1.751965      -1.005266       2.404321                    0.997412       3.558592      10.094331       0.469684       1.293520      -0.707059      -0.023754      -0.036377       0.024936       0.050094       0.005828      -0.019041      -0.007203      -0.007335       0.007023      -0.020625      -0.001808       0.022433              1.870551       1.656661       0.213572      -0.103585       2.226259      -0.336648       1.728734           0.000299
           34              H      11.080182       6.266551      10.665056       0.129622       1.099565 0.85162055E+01  0.85692199E+02                                 1.822291                            1.758780      -1.231867       2.310228                    0.994466       3.643859      10.636421       0.446892       1.362098      -0.691692      -0.023494       0.004228       0.026748       0.035851       0.006303      -0.012981      -0.006121      -0.000055      -0.013550      -0.014624      -0.002718       0.017342              1.830134       1.861541      -0.113988      -0.341965       1.628298       0.090147       2.000563           0.000229
           35              H      13.552484       7.570227       7.834504       0.134699       1.064768 0.78745684E+01  0.75921523E+02                                 1.634810                            1.576856      -1.030823       2.402218                    0.998158       3.203251       8.486163       0.536512       1.184100      -0.733111       0.019772       0.026356      -0.020310       0.038705       0.003950      -0.015969      -0.004539       0.003517       0.010773      -0.014295      -0.005129       0.019424              1.630959       1.476737       0.166337      -0.165642       1.886071      -0.261225       1.530070           0.000256
           36              H      14.104395       5.398932       7.385920       0.108175       1.160903 0.85075457E+01  0.84100952E+02                                 1.777991                            1.671386      -0.914395       2.450561                    0.998853       3.357598       9.175446       0.503187       1.231347      -0.721868       0.035062      -0.006660      -0.035959       0.050662       0.001599      -0.017517      -0.007556       0.003699      -0.014028      -0.019608      -0.000095       0.019702              1.812804       1.852506      -0.213853      -0.471481       1.641308       0.262131       1.944599           0.000322
           37              H      12.877926      11.752122       7.440544       0.134749       1.159364 0.89785648E+01  0.91189125E+02                                 1.859192                            1.784437      -1.256664       2.300190                    0.994567       3.615145      10.467180       0.453464       1.329924      -0.698566       0.011694      -0.024768      -0.026276       0.037956      -0.002178      -0.012554       0.004547      -0.004290       0.022848      -0.013457      -0.003033       0.016490              1.858782       1.603133      -0.024298      -0.139698       2.063297       0.332327       1.909914           0.000079
           38              H      13.372817      13.932952       6.990304       0.102350       1.165078 0.81558743E+01  0.80291782E+02                                 1.819625                            1.660030      -0.963075       2.420630                    0.998282       3.492215       9.725375       0.491035       1.267047      -0.712143       0.017676       0.007324      -0.043316       0.047353      -0.003542      -0.005741       0.001544      -0.012991       0.037866      -0.014712       0.000482       0.014229              1.908447       1.918182       0.274210      -0.568300       1.606916      -0.280873       2.200241           0.000224
           39              H      11.916117      15.071851      10.403520       0.105216       1.167517 0.84612349E+01  0.84193683E+02                                 1.840837                            1.708405      -0.849584       2.482223                    0.999187       3.462679       9.742664       0.475862       1.293538      -0.707402      -0.011543       0.031991       0.035868       0.049429      -0.001434      -0.010984       0.008875      -0.008598       0.022290      -0.014364      -0.003142       0.017506              1.902887       1.502450      -0.238217      -0.132141       2.362542       0.454974       1.843670           0.000199
           40              H      11.296428      12.920784      10.918316       0.132904       1.015954 0.75043911E+01  0.72208768E+02                                 1.656896                            1.596463      -0.778060       2.528217                    0.999660       3.220394       8.807505       0.499802       1.273601      -0.712680      -0.016026      -0.002946       0.036353       0.039838       0.004559      -0.013857      -0.001145      -0.014184       0.021027      -0.018749       0.003242       0.015507              1.665923       1.475845       0.054938      -0.233450       1.561008      -0.162659       1.960915           0.000089
           41              H      15.808543      18.044141      13.823356       0.324041       0.564968 0.33947762E+01  0.26894919E+02                                 1.151146                            1.100439      -1.036097       2.541317                    0.999797       2.177940       5.474823       0.577957       1.337679      -0.701220      -0.029157      -0.024178      -0.028462       0.047380       0.005534       0.019448       0.004117      -0.008311      -0.004816      -0.021999       0.001941       0.020057              1.160176       1.146637       0.160091       0.157008       1.170552       0.143920       1.163339          -0.000015
           42              H      16.841359       9.076563      14.300081       0.114098       1.078852 0.78397797E+01  0.76848169E+02                                 1.749682                            1.643697      -1.294614       2.265011                    0.994685       3.649013      10.326489       0.483510       1.292323      -0.704696       0.031147      -0.011426       0.017818       0.037658      -0.007385       0.010568      -0.003423       0.000205      -0.002183      -0.011458      -0.003209       0.014666              1.795294       2.135760      -0.210300       0.480990       1.552044       0.010862       1.698078          -0.000008
           43              H      13.259854      10.590566      11.886663       0.100929       1.021440 0.73839835E+01  0.72020488E+02                                 1.749247                            1.642956      -1.233728       2.285255                    0.994151       3.835084      11.185183       0.458087       1.370859      -0.687476      -0.022329       0.013086      -0.020731       0.033160      -0.008579       0.005835       0.006105      -0.003062      -0.006092      -0.013736       0.003895       0.009841              1.799520       1.917384      -0.249650       0.574913       1.566309      -0.166928       1.914865          -0.000006
           44              H      14.050604       8.481331      11.515877       0.103556       1.091492 0.80209448E+01  0.79680149E+02                                 1.814684                            1.703058      -1.252224       2.279153                    0.993805       3.824677      11.171110       0.454691       1.356016      -0.690977      -0.017354      -0.018155      -0.023841       0.034628       0.000496       0.006820       0.005795      -0.000971      -0.000953      -0.008852      -0.000252       0.009104              1.866071       1.677827       0.199245       0.442028       1.903206       0.460644       2.017179          -0.000010
           45              H      11.649307      10.572733      14.718870       0.099306       1.172414 0.89326630E+01  0.90163716E+02                                 1.845430                            1.756930      -1.015810       2.399788                    0.997319       3.564980      10.126628       0.468270       1.295863      -0.706566      -0.024036       0.036365      -0.025219       0.050360      -0.005673       0.019051      -0.007128      -0.007718       0.006863      -0.020755      -0.001524       0.022279              1.876494       1.661390      -0.214845       0.104254       2.234150      -0.338622       1.733942           0.000318
           46              H      11.080183       8.436528      14.164346       0.129186       1.098032 0.85009155E+01  0.85491643E+02                                 1.819963                            1.756751      -1.227387       2.312110                    0.994509       3.640848      10.621368       0.447365       1.361400      -0.691847      -0.023596      -0.004134      -0.027025       0.036113      -0.006281       0.012891      -0.006034       0.000118      -0.014084      -0.014585      -0.002658       0.017244              1.827734       1.859014       0.113724       0.341021       1.626449       0.089913       1.997740           0.000221
           47              H       8.173233       2.033808       0.441963       0.135194       1.061491 0.78422556E+01  0.75518238E+02                                 1.630118                            1.572548      -1.028623       2.403567                    0.998171       3.197376       8.460311       0.537895       1.182491      -0.733497       0.019778      -0.026395       0.019717       0.038426      -0.003857       0.015983      -0.004693       0.003379       0.011179      -0.014330      -0.005148       0.019478              1.626267       1.472770      -0.165550       0.164826       1.880178      -0.259995       1.525852           0.000216
           48              H       8.725144       4.205103       0.890548       0.108462       1.159345 0.84932450E+01  0.83916425E+02                                 1.775572                            1.669322      -0.914816       2.450339                    0.998828       3.355549       9.164688       0.503842       1.230377      -0.722078       0.034938       0.006762       0.035847       0.050512      -0.001623       0.017574      -0.007553       0.003805      -0.014205      -0.019662      -0.000120       0.019782              1.810269       1.849859       0.213265       0.470265       1.639207       0.261424       1.941743           0.000287
           49              H      12.877925      11.960939       0.835923       0.134792       1.155882 0.89447441E+01  0.90757594E+02                                 1.855387                            1.781046      -1.251701       2.302524                    0.994715       3.609972      10.446247       0.453918       1.329884      -0.698589       0.011541       0.025029       0.026300       0.038096       0.002183       0.012681       0.004449      -0.004202       0.022976      -0.013538      -0.003045       0.016583              1.854964       1.600330       0.024124       0.139221       2.058660       0.330923       1.905903          -0.000045
           50              H      13.372816       9.780109       1.286163       0.103371       1.160881 0.81207005E+01  0.79872257E+02                                 1.816805                            1.657614      -0.968066       2.419503                    0.998237       3.485688       9.707944       0.490794       1.268833      -0.711776       0.018051      -0.007370       0.043165       0.047364       0.003546       0.005477       0.001466      -0.013185       0.037937      -0.014721       0.000609       0.014112              1.905439       1.915243      -0.273493       0.567048       1.604463      -0.280173       2.196610           0.000117
           51              H      17.295368      13.740254      14.425883       0.104559       1.170209 0.84821033E+01  0.84437968E+02                                 1.842112                            1.709279      -0.842856       2.484339                    0.999210       3.465678       9.747425       0.476341       1.291677      -0.707785      -0.011539      -0.032351      -0.035970       0.049735       0.001539       0.011212       0.008945      -0.008938       0.022975      -0.014671      -0.003182       0.017853              1.904325       1.503136       0.238696       0.132424       2.364707       0.456100       1.845133           0.000049
           52              H      16.675678      15.891321      13.911087       0.134625       1.011009 0.74618645E+01  0.71723014E+02                                 1.654415                            1.594296      -0.782472       2.527858                    0.999652       3.211872       8.789671       0.498854       1.277384      -0.711899      -0.015779       0.002861      -0.035885       0.039305      -0.004423       0.013786      -0.001185      -0.014174       0.020754      -0.018630       0.003246       0.015384              1.663368       1.473818      -0.054714       0.232666       1.558853      -0.162090       1.957431          -0.000032
           53              C       5.974196      13.070639       4.561989       0.004530      35.842637 0.42006153E+03  0.97360139E+04                                 9.428673                            6.816565      -0.019930       2.003093                    0.999264      26.847222      75.233774       0.637072       0.414810      -1.071262      -0.002388       0.037562       0.000560       0.037642      -0.003539       0.007542      -0.003326      -0.012840      -0.055330      -0.020971       0.003632       0.017339             11.278582       9.456792       2.888715      -1.674949      14.684769       4.954809       9.694183          -0.000213
           54              C      16.191544      13.871655       5.568407      -0.135665      36.380966 0.46252262E+03  0.11105172E+05                                 9.721872                            7.302750      -0.078504       1.938789                    0.999558      30.486723      90.196720       0.589987       0.432386      -1.048387       0.010636       0.019645      -0.020441       0.030280      -0.002779       0.004997      -0.042037       0.040937       0.044828      -0.053689       0.011866       0.041823             11.386044       9.050042       1.076170      -2.436479      14.025281       5.813330      11.082809          -0.000629
           55              C      16.756365      15.091754       5.904432      -0.054166      37.564413 0.46547385E+03  0.11095796E+05                                 9.788100                            7.233891      -0.053827       1.981957                    0.999219      28.156972      80.653731       0.609485       0.421580      -1.064361       0.007016      -0.021794      -0.032465       0.039727      -0.013391       0.026084      -0.007953       0.016314       0.017628      -0.022646      -0.013792       0.036438             11.695353      10.554847       0.677343      -3.938584      12.563645       4.834185      11.967567           0.000243
           56              C      16.100097      15.836329       7.048240       0.598720      24.905351 0.25056798E+03  0.52100923E+04                                 7.954053                            5.689906      -0.099152       2.031517                    0.999366      22.417108      63.642702       0.607954       0.484525      -1.009441      -0.038466       0.021197       0.048142       0.065166       0.018874      -0.005969      -0.077269      -0.138018      -0.036128      -0.066939      -0.055259       0.122198              9.635471      12.842569      -0.632998      -0.526031       7.251095       3.571233       8.812750           0.000548
           57              C       7.040364      15.580154       5.151273      -0.022070      35.404019 0.46568633E+03  0.11109121E+05                                 9.422516                            7.263887      -0.191961       1.937613                    0.999013      28.052927      80.551110       0.604288       0.424889      -1.061614      -0.026670      -0.033910      -0.026735       0.050754      -0.016474       0.034148      -0.020469       0.019911       0.026864      -0.028176      -0.023599       0.051775             10.761787       9.173250       2.285587      -2.601444      13.017820       3.166082      10.094289          -0.000222
           58              C       2.296941       2.822664       5.343287       0.580164      23.377274 0.25382505E+03  0.52954800E+04                                 7.574857                            5.719545      -0.241832       1.977735                    0.998869      22.790154      64.833732       0.607457       0.483303      -1.009965       0.033864       0.052004       0.014308       0.063686      -0.050696      -0.072070       0.048647       0.113439      -0.118767      -0.089825      -0.047131       0.136955              8.616703       5.595733       1.710690       2.072444       9.408112      -0.275825      10.846266           0.001064
           59              C       7.557847      14.772237       4.131613      -0.114299      33.214309 0.44815554E+03  0.10696033E+05                                 9.181073                            7.219114      -0.123868       1.936872                    0.998408      30.042686      89.170922       0.588494       0.436084      -1.044165      -0.033829      -0.003508       0.000941       0.034023       0.003645      -0.003539      -0.010059       0.037663       0.007584      -0.024034       0.004724       0.019310             10.257396       8.072753       1.591277      -2.875485      12.159941       3.278913      10.539493          -0.000349
           60              C       7.060804      13.526505       3.880008      -0.114749      30.991154 0.42050461E+03  0.98726498E+04                                 8.698405                            6.941996       0.019502       1.983984                    0.999290      29.567399      86.901042       0.607035       0.429763      -1.048505      -0.008532       0.030037       0.007972       0.032227      -0.031189       0.007649       0.001911       0.022068       0.045786      -0.041349       0.013673       0.027676              9.492174       8.764779       2.319377      -2.497222      11.603843       2.335553       8.107900          -0.000360
           61              C       9.468558      14.375758       6.902574       0.092401      25.020222 0.34202219E+03  0.76440564E+04                                 7.681483                            6.345322      -0.067197       1.995729                    0.999212      26.631272      76.964472       0.620801       0.441453      -1.039013      -0.027220      -0.006380       0.035320       0.045046       0.024776       0.012580      -0.014363       0.040478       0.045736      -0.045230       0.017320       0.027910              8.524817       6.548057      -1.670446      -1.633935      12.400244       0.857473       6.626151          -0.002056
           62              C       9.822512      13.092624       6.569860      -0.176747      31.435704 0.44908802E+03  0.10721917E+05                                 8.841115                            7.193049      -0.096986       1.948143                    0.998409      30.197262      89.591866       0.593799       0.432042      -1.046788      -0.012785       0.001021       0.002296       0.013029       0.009754      -0.003377       0.002697       0.037768       0.035499      -0.027469       0.010650       0.016820              9.941753       6.935886      -1.320580      -1.428430      15.659473       0.175210       7.229899           0.002424
           63              C       9.273829      12.038407       7.238598       0.076312      35.688421 0.41865138E+03  0.97728049E+04                                 9.736462                            7.001333      -0.196928       1.954756                    0.999206      26.927144      77.726031       0.597584       0.439077      -1.047755      -0.010284       0.014289      -0.002770       0.017821       0.005739      -0.003039      -0.001969      -0.001078      -0.005916      -0.005170      -0.002820       0.007989             12.102551       7.382327      -2.711387      -1.754707      21.411955       1.662847       7.513370          -0.003664
           64              C       8.360432      12.328830       8.231775      -0.179714      31.017870 0.43410047E+03  0.10212402E+05                                 8.604983                            6.983356       0.162341       2.027781                    0.999605      29.497765      85.115800       0.618015       0.421279      -1.060024      -0.005557       0.004248      -0.012111       0.013985       0.020134      -0.009131      -0.012528       0.018047       0.021871      -0.026757      -0.001790       0.028546              9.536636       7.142374      -2.455034      -2.239411      14.242122       1.681552       7.225413           0.002508
           65              C       8.037677      13.635196       8.501587       0.100070      24.585378 0.32166943E+03  0.70450968E+04                                 7.458773                            6.066856       0.125173       2.062343                    0.999687      25.775160      72.567430       0.651748       0.429090      -1.051565       0.025810       0.023371      -0.027195       0.044181       0.012494       0.008923      -0.001922       0.067129       0.052768      -0.044805       0.012792       0.032013              8.244946       6.144856      -1.530574      -1.960887      12.125062       1.048157       6.464919          -0.001973
           66              C       9.642845      10.644490       6.953888       0.255845      34.586623 0.36257535E+03  0.82342251E+04                                 9.872140                            6.693987      -0.429713       1.885672                    0.997930      26.057526      76.265922       0.581941       0.463450      -1.024997      -0.022359      -0.018675       0.017066       0.033763       0.003540       0.025193      -0.001207       0.007777      -0.006517      -0.024527      -0.002440       0.026967             12.904090       6.757628      -2.912448      -0.811504      24.954823       2.057054       6.999820           0.000156
           67              C       9.734292       8.537750       6.970441       0.280725      32.295525 0.34700073E+03  0.77618175E+04                                 9.337667                            6.481980      -0.166750       1.976528                    0.999160      25.102233      71.920797       0.603055       0.454063      -1.034591      -0.000170       0.041011      -0.010149       0.042249       0.017088      -0.002393      -0.007633       0.016336       0.045965      -0.027246       0.007141       0.020105             12.094872       6.208987       1.597165      -0.994761      22.734591      -3.262678       7.341037           0.000112
           68              C       9.453496       7.136491       7.294878       0.054976      35.984914 0.41770774E+03  0.97049701E+04                                 9.648484                            6.902774      -0.075745       1.991142                    0.999436      26.754552      76.010163       0.616280       0.427766      -1.058993      -0.027505      -0.018732       0.007514       0.034116      -0.004590       0.001170       0.005668       0.022614      -0.012920      -0.013639      -0.000718       0.014357             12.037157       5.995358       2.136115      -1.485769      20.588530      -2.600716       9.527584          -0.001177
           69              C       8.843489       6.796141       8.488345      -0.150493      31.596568 0.43454829E+03  0.10279574E+05                                 8.868343                            7.088062      -0.119649       1.946938                    0.998419      29.632951      87.230369       0.597201       0.433559      -1.046908      -0.006199      -0.002507      -0.014542       0.016005      -0.014473       0.011786       0.006874       0.040971       0.038025      -0.033706       0.007705       0.026002              9.972784       6.603218       2.758960      -2.108049      14.070801      -2.261824       9.244334           0.000893
           70              C       8.540099       5.485382       8.746571       0.081908      26.274396 0.32885638E+03  0.72305245E+04                                 7.774359                            6.103592       0.237754       2.095974                    0.999780      25.850192      72.530234       0.655763       0.424811      -1.055935       0.006924      -0.021601      -0.041191       0.047023      -0.013504       0.015911      -0.000985       0.066527       0.058911      -0.045789       0.006779       0.039009              8.767467       6.440981       2.210050      -2.386884      11.808729      -0.758934       8.052692          -0.000416
           71              C       9.404006       4.816150       6.753597       0.122947      25.191788 0.32100742E+03  0.70402641E+04                                 7.705343                            6.137671       0.150707       2.085447                    0.999260      25.441619      72.121248       0.634613       0.440072      -1.042971      -0.028465       0.015869       0.029765       0.044136      -0.027397       0.019728       0.009864       0.065974       0.015932      -0.050344       0.004065       0.046279              8.658215       5.381478       0.767157      -1.778338      12.647599      -0.692852       7.945567          -0.000617
           72              C       9.768720       6.111646       6.427505      -0.152430      31.210581 0.43315003E+03  0.10190750E+05                                 8.713367                            7.015041       0.171047       2.042838                    0.999092      29.022209      83.915540       0.611062       0.426043      -1.056396      -0.024969      -0.012602      -0.010065       0.029725      -0.005760      -0.005649      -0.003090       0.041079       0.056617      -0.031066       0.009222       0.021844              9.797405       5.505372       0.842482      -1.082793      15.352636      -0.347892       8.534207           0.000924
           73              C       5.974196      10.642422       3.714479       0.003471      35.881725 0.42059991E+03  0.97516962E+04                                 9.435881                            6.821253      -0.020866       2.002377                    0.999300      26.865201      75.298588       0.636802       0.414849      -1.071228      -0.001732      -0.037298      -0.000575       0.037343       0.004115      -0.007897      -0.003495      -0.013917      -0.055273      -0.021205       0.003032       0.018173             11.287424       9.466168      -2.889206       1.679752      14.692717       4.958255       9.703387          -0.000262
           74              C       5.433043       9.841406       2.708060      -0.134648      36.342284 0.46190456E+03  0.11086927E+05                                 9.714136                            7.296285      -0.075854       1.939811                    0.999606      30.471971      90.147257       0.590425       0.432198      -1.048472       0.010937      -0.020333       0.020988       0.031202       0.003153      -0.004650      -0.040910       0.040404       0.046144      -0.052536       0.011413       0.041123             11.376753       9.048986      -1.076708       2.439159      14.008087       5.802904      11.073185          -0.000501
           75              C       5.997864       8.621307       2.372036      -0.054557      37.539793 0.46512623E+03  0.11083991E+05                                 9.779200                            7.227704      -0.048173       1.983904                    0.999190      28.144945      80.572100       0.610267       0.421174      -1.064757       0.006979       0.020960       0.031247       0.038267       0.014483      -0.026456      -0.007564       0.016923       0.019898      -0.023906      -0.013401       0.037308             11.684349      10.547154      -0.678808       3.935185      12.551157       4.826674      11.954737          -0.000610
           76              C       5.341596       7.876732       1.228228       0.597640      24.921097 0.25076509E+03  0.52148271E+04                                 7.954256                            5.690215      -0.097088       2.032090                    0.999289      22.427281      63.659951       0.608291       0.484196      -1.009687      -0.038424      -0.020799      -0.047357       0.064434      -0.018483       0.005866      -0.078255      -0.138605      -0.033128      -0.067547      -0.055514       0.123060              9.635503      12.842188       0.632490       0.525197       7.251160       3.571394       8.813162          -0.000236
           77              C       7.040363       8.132907       3.125194      -0.022201      35.428667 0.46603674E+03  0.11119655E+05                                 9.426858                            7.266445      -0.189955       1.938056                    0.998982      28.066125      80.598876       0.604199       0.424869      -1.061618      -0.027208       0.033951       0.026685       0.051039       0.016777      -0.034397      -0.020939       0.020939       0.025155      -0.028717      -0.023680       0.052397             10.767420       9.177956      -2.286185       2.603676      13.023843       3.168241      10.100462          -0.000579
           78              C       7.676190       6.781371       2.933180       0.580814      23.361291 0.25360504E+03  0.52897525E+04                                 7.572472                            5.717820      -0.240371       1.978401                    0.998885      22.776462      64.788196       0.607427       0.483431      -1.009896       0.033681      -0.052132      -0.013706       0.063561       0.050791       0.072468       0.048160       0.113123      -0.118710      -0.089419      -0.047634       0.137054              8.614123       5.594002      -1.710049      -2.071983       9.405307      -0.275180      10.843059           0.001018
           79              C       7.557847       8.940824       4.144855      -0.116259      33.282282 0.44934910E+03  0.10732171E+05                                 9.194593                            7.229060      -0.123538       1.936546                    0.998434      30.081070      89.330798       0.588019       0.436125      -1.044090      -0.035122       0.003780      -0.001858       0.035374      -0.003718       0.002649      -0.010606       0.038126       0.006487      -0.024527       0.005260       0.019267             10.273126       8.082931      -1.592844       2.879216      12.180288       3.286725      10.556160          -0.000337
           80              C       7.060805      10.186556       4.396460      -0.114602      30.960428 0.41993092E+03  0.98551210E+04                                 8.687761                            6.932147       0.023854       1.985459                    0.999320      29.555572      86.828381       0.608181       0.429130      -1.048966      -0.008612      -0.030658      -0.008590       0.032983       0.031314      -0.007759       0.001891       0.021965       0.043370      -0.041072       0.013018       0.028054              9.481178       8.754309      -2.312613       2.496399      11.588314       2.335171       8.100910          -0.000379
           81              C       9.468556       9.337303       1.373894       0.093922      24.975764 0.34124476E+03  0.76215442E+04                                 7.667439                            6.333710      -0.061441       1.997803                    0.999269      26.600643      76.823744       0.622082       0.440841      -1.039483      -0.027409       0.006323      -0.035763       0.045500      -0.024640      -0.012508      -0.014065       0.039499       0.045142      -0.044624       0.017040       0.027585              8.508401       6.535267       1.662301       1.631611      12.375100       0.850696       6.614837          -0.002064
           82              C       9.822511      10.620437       1.706608      -0.176832      31.453464 0.44947118E+03  0.10733878E+05                                 8.847689                            7.199069      -0.100658       1.946859                    0.998383      30.206363      89.644928       0.593156       0.432396      -1.046522      -0.012257      -0.000279      -0.001602       0.012364      -0.009314       0.003778       0.002655       0.037690       0.035188      -0.027192       0.010158       0.017034              9.949090       6.939434       1.321001       1.427278      15.674172       0.173513       7.233662           0.002423
           83              C       9.273827      11.674654       1.037869       0.076270      35.686545 0.41863685E+03  0.97721671E+04                                 9.735057                            7.000220      -0.195926       1.954891                    0.999228      26.926867      77.718491       0.597772       0.438952      -1.047852      -0.010597      -0.015185       0.001933       0.018617      -0.005361       0.002906      -0.001832      -0.001438      -0.004188      -0.005067      -0.002290       0.007357             12.101009       7.380890       2.711713       1.753777      21.410505       1.662543       7.511633          -0.003685
           84              C       8.360430      11.384231       0.044693      -0.180334      31.027125 0.43426234E+03  0.10217314E+05                                 8.608622                            6.986463       0.161701       2.027744                    0.999594      29.498109      85.125526       0.617629       0.421496      -1.059872      -0.005900      -0.005280       0.011617       0.014058      -0.019926       0.009168      -0.012254       0.017266       0.023879      -0.026604      -0.001614       0.028218              9.540907       7.145649       2.458455       2.239772      14.249047       1.684430       7.228024           0.002464
           85              C      13.416929      15.176909      16.327815       0.098989      24.621326 0.32226918E+03  0.70619192E+04                                 7.467832                            6.074169       0.121129       2.060714                    0.999659      25.800373      72.670804       0.651052       0.429325      -1.051362       0.025507      -0.022816       0.027454       0.043874      -0.012094      -0.009260      -0.001736       0.067103       0.053807      -0.044810       0.012603       0.032206              8.255211       6.151451       1.532895       1.962058      12.142435       1.049447       6.471748          -0.002033
           86              C       9.642844      13.068571       1.322580       0.257009      34.551309 0.36213152E+03  0.82219061E+04                                 9.867703                            6.691100      -0.433383       1.884805                    0.997891      26.041597      76.217356       0.581889       0.463618      -1.024870      -0.022877       0.018621      -0.017276       0.034184      -0.003602      -0.024785      -0.001414       0.007818      -0.006662      -0.024199      -0.002360       0.026559             12.898129       6.754690       2.910663       0.811529      24.942693       2.055525       6.997003           0.000112
           87              C       4.355041       1.066285       1.306027       0.282001      32.261161 0.34656285E+03  0.77498419E+04                                 9.333060                            6.478982      -0.166669       1.976707                    0.999149      25.086277      71.873020       0.603021       0.454216      -1.034468      -0.000454      -0.041319       0.009385       0.042374      -0.016905       0.002489      -0.007698       0.016117       0.047370      -0.027261       0.006864       0.020397             12.088591       6.206354      -1.596819       0.994731      22.721483      -3.260740       7.337936           0.000065
           88              C       4.074244       2.467544       0.981589       0.055576      35.960247 0.41736464E+03  0.96954029E+04                                 9.645703                            6.900894      -0.078900       1.990313                    0.999411      26.745067      75.987107       0.616211       0.427884      -1.058877      -0.027751       0.018879      -0.007584       0.034410       0.004883      -0.001721       0.005401       0.023278      -0.010376      -0.013928      -0.000446       0.014374             12.033404       5.994018      -2.135532       1.485395      20.581216      -2.599947       9.524979           0.000522
           89              C       8.843491       7.906938      16.341057      -0.150881      31.644605 0.43539766E+03  0.10305539E+05                                 8.881494                            7.098514      -0.124281       1.945458                    0.998332      29.656725      87.348562       0.596268       0.433990      -1.046562      -0.007309       0.002588       0.013991       0.015996       0.014372      -0.011732       0.007327       0.042650       0.039618      -0.034669       0.008280       0.026389              9.988224       6.614267      -2.765356       2.111828      14.092301      -2.269519       9.258105          -0.000166
           90              C       8.540101       9.217697      16.082832       0.081328      26.284577 0.32907471E+03  0.72359272E+04                                 7.773247                            6.103073       0.238772       2.096180                    0.999801      25.856860      72.532375       0.656255       0.424457      -1.056243       0.008107       0.021487       0.041339       0.047290       0.013454      -0.016059      -0.001028       0.066392       0.058459      -0.045631       0.006534       0.039097              8.766171       6.440863      -2.209749       2.386487      11.806363      -0.759199       8.051286           0.000595
           91              C       4.024755       4.787885       1.522870       0.125446      25.099868 0.31954678E+03  0.69996561E+04                                 7.685148                            6.122510       0.157596       2.088549                    0.999286      25.380571      71.884449       0.635635       0.439902      -1.043159      -0.028167      -0.015775      -0.029681       0.043854       0.027326      -0.019351       0.010706       0.066920       0.017833      -0.051191       0.005188       0.046004              8.634262       5.367337      -0.762219       1.773283      12.609799      -0.684881       7.925649           0.000476
           92              C       4.389468       3.492389       1.848963      -0.154948      31.281519 0.43454168E+03  0.10231073E+05                                 8.723701                            7.024282       0.171778       2.042536                    0.999050      29.062790      84.047391       0.610960       0.425798      -1.056612      -0.025817       0.012190       0.008774       0.029868       0.005432       0.005223      -0.002335       0.042113       0.054175      -0.030958       0.009874       0.021084              9.808541       5.511107      -0.841829       1.082202      15.371720      -0.345513       8.542797          -0.000144
           93              C      15.542808       6.137431      11.990946       0.004531      35.842613 0.42006138E+03  0.97360078E+04                                 9.428661                            6.816559      -0.019928       2.003093                    0.999264      26.847217      75.233706       0.637073       0.414810      -1.071263       0.002387      -0.037561      -0.000561       0.037641      -0.003538       0.007542      -0.003326      -0.012841      -0.055329      -0.020970       0.003632       0.017339             11.278565       9.456777       2.888705      -1.674950      14.684745       4.954802       9.694174          -0.000213
           94              C       5.325460       5.336415      10.984528      -0.135664      36.380945 0.46252236E+03  0.11105163E+05                                 9.721863                            7.302744      -0.078500       1.938790                    0.999558      30.486716      90.196649       0.589988       0.432385      -1.048387      -0.010637      -0.019645       0.020440       0.030279      -0.002779       0.004997      -0.042037       0.040938       0.044828      -0.053690       0.011866       0.041823             11.386032       9.050035       1.076167      -2.436479      14.025264       5.813321      11.082798          -0.000629
           95              C       4.760639       4.116316      10.648503      -0.054166      37.564391 0.46547359E+03  0.11095788E+05                                 9.788096                            7.233889      -0.053830       1.981956                    0.999219      28.156962      80.653689       0.609485       0.421580      -1.064361      -0.007016       0.021795       0.032465       0.039727      -0.013391       0.026084      -0.007953       0.016314       0.017626      -0.022646      -0.013792       0.036438             11.695347      10.554844       0.677343      -3.938583      12.563637       4.834180      11.967560           0.000243
           96              C       5.416907       3.371741       9.504695       0.598720      24.905352 0.25056799E+03  0.52100926E+04                                 7.954053                            5.689906      -0.099152       2.031517                    0.999366      22.417108      63.642701       0.607954       0.484525      -1.009441       0.038466      -0.021197      -0.048142       0.065166       0.018874      -0.005969      -0.077269      -0.138018      -0.036128      -0.066939      -0.055259       0.122198              9.635471      12.842572      -0.632998      -0.526031       7.251094       3.571232       8.812748           0.000548
           97              C       3.718140       3.627916      11.401662      -0.022070      35.404001 0.46568614E+03  0.11109116E+05                                 9.422514                            7.263886      -0.191963       1.937612                    0.999013      28.052917      80.551076       0.604288       0.424890      -1.061613       0.026670       0.033910       0.026734       0.050753      -0.016474       0.034148      -0.020470       0.019912       0.026864      -0.028176      -0.023600       0.051776             10.761783       9.173249       2.285585      -2.601444      13.017813       3.166080      10.094287          -0.000222
           98              C      19.220063      16.385406      11.209648       0.580164      23.377266 0.25382497E+03  0.52954774E+04                                 7.574854                            5.719543      -0.241830       1.977736                    0.998869      22.790145      64.833692       0.607457       0.483303      -1.009965      -0.033864      -0.052004      -0.014308       0.063686      -0.050696      -0.072070       0.048646       0.113439      -0.118768      -0.089825      -0.047131       0.136956              8.616700       5.595731       1.710688       2.072443       9.408106      -0.275827      10.846263           0.001064
           99              C      13.959157       4.435833      12.421322      -0.114297      33.214235 0.44815443E+03  0.10695999E+05                                 9.181057                            7.219103      -0.123868       1.936873                    0.998408      30.042638      89.170718       0.588495       0.436084      -1.044165       0.033828       0.003508      -0.000942       0.034022       0.003644      -0.003538      -0.010059       0.037663       0.007584      -0.024034       0.004724       0.019309             10.257377       8.072739       1.591272      -2.875481      12.159916       3.278906      10.539475          -0.000349
          100              C      14.456200       5.681565      12.672927      -0.114748      30.991115 0.42050404E+03  0.98726323E+04                                 8.698396                            6.941991       0.019504       1.983985                    0.999290      29.567372      86.900917       0.607036       0.429763      -1.048506       0.008531      -0.030036      -0.007973       0.032226      -0.031189       0.007649       0.001911       0.022069       0.045787      -0.041350       0.013673       0.027676              9.492163       8.764769       2.319372      -2.497220      11.603827       2.335549       8.107893          -0.000360
          101              C      12.048446       4.832312       9.650361       0.092401      25.020226 0.34202222E+03  0.76440572E+04                                 7.681485                            6.345323      -0.067196       1.995729                    0.999212      26.631277      76.964497       0.620801       0.441453      -1.039013       0.027220       0.006380      -0.035320       0.045046       0.024776       0.012580      -0.014363       0.040478       0.045736      -0.045230       0.017320       0.027910              8.524819       6.548058      -1.670447      -1.633936      12.400248       0.857474       6.626152          -0.002055
          102              C      11.694492       6.115446       9.983075      -0.176749      31.435741 0.44908861E+03  0.10721935E+05                                 8.841123                            7.193055      -0.096986       1.948143                    0.998409      30.197290      89.591985       0.593798       0.432042      -1.046788       0.012785      -0.001020      -0.002296       0.013029       0.009754      -0.003377       0.002697       0.037768       0.035499      -0.027469       0.010650       0.016819              9.941763       6.935892      -1.320583      -1.428432      15.659492       0.175211       7.229906           0.002424
          103              C      12.243175       7.169663       9.314337       0.076312      35.688426 0.41865137E+03  0.97728049E+04                                 9.736464                            7.001333      -0.196928       1.954756                    0.999206      26.927146      77.726043       0.597584       0.439077      -1.047755       0.010283      -0.014289       0.002770       0.017821       0.005739      -0.003039      -0.001969      -0.001078      -0.005915      -0.005170      -0.002819       0.007989             12.102554       7.382329      -2.711388      -1.754709      21.411961       1.662849       7.513372          -0.003664
          104              C      13.156572       6.879240       8.321160      -0.179714      31.017876 0.43410048E+03  0.10212403E+05                                 8.604985                            6.983356       0.162341       2.027781                    0.999605      29.497773      85.115840       0.618015       0.421279      -1.060024       0.005556      -0.004248       0.012110       0.013985       0.020134      -0.009132      -0.012529       0.018046       0.021871      -0.026757      -0.001790       0.028546              9.536639       7.142375      -2.455033      -2.239413      14.242127       1.681551       7.225414           0.002507
          105              C      13.479327       5.572874       8.051348       0.100069      24.585405 0.32166983E+03  0.70451080E+04                                 7.458779                            6.066861       0.125174       2.062343                    0.999687      25.775179      72.567507       0.651748       0.429091      -1.051565      -0.025810      -0.023371       0.027195       0.044181       0.012493       0.008923      -0.001922       0.067129       0.052769      -0.044806       0.012792       0.032013              8.244953       6.144861      -1.530576      -1.960888      12.125077       1.048158       6.464923          -0.001973
          106              C      11.874159       8.563580       9.599047       0.255844      34.586619 0.36257524E+03  0.82342226E+04                                 9.872141                            6.693987      -0.429714       1.885671                    0.997930      26.057532      76.265956       0.581941       0.463450      -1.024997       0.022359       0.018675      -0.017066       0.033763       0.003540       0.025193      -0.001207       0.007777      -0.006517      -0.024527      -0.002440       0.026967             12.904093       6.757629      -2.912449      -0.811505      24.954831       2.057056       6.999820           0.000156
          107              C      11.782712      10.670320       9.582494       0.280724      32.295528 0.34700065E+03  0.77618158E+04                                 9.337670                            6.481980      -0.166751       1.976527                    0.999160      25.102236      71.920820       0.603055       0.454063      -1.034591       0.000170      -0.041011       0.010149       0.042249       0.017088      -0.002393      -0.007633       0.016336       0.045966      -0.027246       0.007141       0.020105             12.094877       6.208988       1.597167      -0.994761      22.734606      -3.262680       7.341038           0.000111
          108              C      12.063508      12.071579       9.258057       0.054976      35.984923 0.41770777E+03  0.97049711E+04                                 9.648485                            6.902774      -0.075745       1.991142                    0.999436      26.754554      76.010169       0.616280       0.427766      -1.058993       0.027505       0.018732      -0.007514       0.034116      -0.004590       0.001170       0.005668       0.022614      -0.012919      -0.013639      -0.000718       0.014356             12.037161       5.995359       2.136117      -1.485769      20.588541      -2.600717       9.527584          -0.001176
          109              C      12.673515      12.411929       8.064590      -0.150493      31.596551 0.43454803E+03  0.10279567E+05                                 8.868339                            7.088060      -0.119648       1.946939                    0.998419      29.632937      87.230314       0.597201       0.433559      -1.046908       0.006199       0.002507       0.014542       0.016005      -0.014473       0.011786       0.006874       0.040970       0.038025      -0.033706       0.007705       0.026001              9.972781       6.603215       2.758958      -2.108049      14.070795      -2.261823       9.244331           0.000893
          110              C      12.976905      13.722688       7.806364       0.081908      26.274384 0.32885625E+03  0.72305206E+04                                 7.774357                            6.103591       0.237754       2.095975                    0.999780      25.850182      72.530198       0.655763       0.424811      -1.055935      -0.006924       0.021600       0.041191       0.047023      -0.013504       0.015910      -0.000984       0.066527       0.058911      -0.045789       0.006780       0.039009              8.767465       6.440979       2.210049      -2.386883      11.808727      -0.758932       8.052690          -0.000416
          111              C      12.112998      14.391920       9.799338       0.122947      25.191808 0.32100769E+03  0.70402716E+04                                 7.705346                            6.137673       0.150707       2.085447                    0.999260      25.441636      72.121305       0.634613       0.440072      -1.042971       0.028465      -0.015869      -0.029765       0.044136      -0.027397       0.019727       0.009864       0.065974       0.015932      -0.050344       0.004065       0.046279              8.658219       5.381480       0.767158      -1.778338      12.647607      -0.692853       7.945569          -0.000616
          112              C      11.748284      13.096424      10.125430      -0.152431      31.210611 0.43315047E+03  0.10190763E+05                                 8.713373                            7.015044       0.171046       2.042837                    0.999092      29.022227      83.915610       0.611061       0.426043      -1.056396       0.024969       0.012602       0.010065       0.029725      -0.005760      -0.005649      -0.003090       0.041078       0.056617      -0.031065       0.009222       0.021844              9.797413       5.505376       0.842483      -1.082793      15.352653      -0.347893       8.534211           0.000924
          113              C      15.542808       8.565648      12.838456       0.003471      35.881702 0.42059979E+03  0.97516906E+04                                 9.435869                            6.821247      -0.020863       2.002378                    0.999300      26.865197      75.298517       0.636804       0.414849      -1.071229       0.001731       0.037298       0.000576       0.037343       0.004115      -0.007897      -0.003495      -0.013918      -0.055273      -0.021204       0.003032       0.018172             11.287407       9.466152      -2.889196       1.679752      14.692693       4.958248       9.703377          -0.000261
          114              C      16.083961       9.366664      13.844875      -0.134647      36.342261 0.46190425E+03  0.11086917E+05                                 9.714127                            7.296280      -0.075850       1.939812                    0.999606      30.471961      90.147178       0.590425       0.432198      -1.048472      -0.010938       0.020332      -0.020987       0.031201       0.003154      -0.004649      -0.040910       0.040405       0.046144      -0.052536       0.011413       0.041123             11.376741       9.048979      -1.076705       2.439158      14.008071       5.802896      11.073174          -0.000501
          115              C      15.519140      10.586763      14.180899      -0.054557      37.539780 0.46512610E+03  0.11083987E+05                                 9.779198                            7.227704      -0.048177       1.983903                    0.999190      28.144939      80.572080       0.610266       0.421174      -1.064757      -0.006979      -0.020960      -0.031246       0.038267       0.014483      -0.026456      -0.007565       0.016923       0.019896      -0.023906      -0.013402       0.037308             11.684346      10.547153      -0.678807       3.935185      12.551152       4.826671      11.954733          -0.000610
          116              C      16.175408      11.331338      15.324707       0.597640      24.921088 0.25076501E+03  0.52148249E+04                                 7.954254                            5.690214      -0.097088       2.032091                    0.999289      22.427276      63.659934       0.608291       0.484196      -1.009687       0.038424       0.020799       0.047357       0.064433      -0.018483       0.005866      -0.078254      -0.138605      -0.033128      -0.067547      -0.055514       0.123060              9.635501      12.842187       0.632490       0.525197       7.251158       3.571392       8.813159          -0.000236
          117              C      14.476641      11.075163      13.427741      -0.022201      35.428641 0.46603644E+03  0.11119646E+05                                 9.426854                            7.266443      -0.189957       1.938056                    0.998982      28.066111      80.598824       0.604199       0.424869      -1.061618       0.027207      -0.033951      -0.026684       0.051039       0.016777      -0.034397      -0.020940       0.020940       0.025155      -0.028717      -0.023680       0.052398             10.767414       9.177952      -2.286182       2.603675      13.023833       3.168237      10.100457          -0.000579
          118              C      13.840814      12.426699      13.619755       0.580814      23.361282 0.25360494E+03  0.52897497E+04                                 7.572469                            5.717818      -0.240369       1.978402                    0.998885      22.776453      64.788158       0.607427       0.483431      -1.009896      -0.033681       0.052132       0.013706       0.063561       0.050791       0.072469       0.048160       0.113123      -0.118711      -0.089419      -0.047634       0.137054              8.614119       5.594000      -1.710047      -2.071982       9.405302      -0.275182      10.843056           0.001019
          119              C      13.959157      10.267246      12.408080      -0.116257      33.282201 0.44934789E+03  0.10732134E+05                                 9.194577                            7.229049      -0.123538       1.936547                    0.998434      30.081015      89.330569       0.588020       0.436125      -1.044090       0.035121      -0.003780       0.001858       0.035373      -0.003718       0.002649      -0.010606       0.038126       0.006487      -0.024527       0.005260       0.019267             10.273106       8.082916      -1.592838       2.879211      12.180262       3.286717      10.556141          -0.000337
          120              C      14.456199       9.021514      12.156475      -0.114601      30.960384 0.41993032E+03  0.98551022E+04                                 8.687751                            6.932141       0.023857       1.985460                    0.999320      29.555541      86.828236       0.608182       0.429130      -1.048966       0.008612       0.030657       0.008590       0.032982       0.031314      -0.007759       0.001891       0.021966       0.043370      -0.041072       0.013018       0.028055              9.481164       8.754297      -2.312608       2.496396      11.588296       2.335167       8.100901          -0.000379
          121              C      12.048448       9.870767      15.179041       0.093922      24.975759 0.34124463E+03  0.76215407E+04                                 7.667439                            6.333709      -0.061441       1.997804                    0.999269      26.600640      76.823737       0.622082       0.440841      -1.039483       0.027409      -0.006324       0.035763       0.045500      -0.024640      -0.012508      -0.014065       0.039499       0.045143      -0.044624       0.017040       0.027585              8.508401       6.535267       1.662301       1.631612      12.375100       0.850696       6.614837          -0.002064
          122              C      11.694493       8.587633      14.846327      -0.176833      31.453496 0.44947171E+03  0.10733894E+05                                 8.847696                            7.199074      -0.100659       1.946859                    0.998383      30.206387      89.645030       0.593156       0.432396      -1.046522       0.012257       0.000279       0.001602       0.012364      -0.009314       0.003778       0.002655       0.037689       0.035189      -0.027192       0.010158       0.017034              9.949099       6.939439       1.321003       1.427279      15.674188       0.173514       7.233668           0.002423
          123              C      12.243177       7.533416      15.515066       0.076269      35.686557 0.41863697E+03  0.97721708E+04                                 9.735060                            7.000221      -0.195925       1.954891                    0.999228      26.926873      77.718516       0.597772       0.438952      -1.047852       0.010596       0.015185      -0.001933       0.018617      -0.005361       0.002906      -0.001832      -0.001438      -0.004188      -0.005067      -0.002289       0.007357             12.101013       7.380892       2.711715       1.753780      21.410511       1.662545       7.511636          -0.003685
          124              C      13.156574       7.823839      16.508242      -0.180333      31.027103 0.43426187E+03  0.10217301E+05                                 8.608618                            6.986458       0.161701       2.027744                    0.999594      29.498100      85.125500       0.617629       0.421496      -1.059872       0.005899       0.005280      -0.011616       0.014057      -0.019926       0.009168      -0.012254       0.017266       0.023880      -0.026604      -0.001614       0.028218              9.540902       7.145645       2.458450       2.239772      14.249040       1.684426       7.228020           0.002463
          125              C       8.100075       4.031161       0.225120       0.098988      24.621334 0.32226929E+03  0.70619222E+04                                 7.467834                            6.074170       0.121131       2.060714                    0.999659      25.800378      72.670822       0.651052       0.429325      -1.051362      -0.025508       0.022816      -0.027454       0.043874      -0.012094      -0.009260      -0.001737       0.067103       0.053808      -0.044810       0.012604       0.032206              8.255214       6.151451       1.532895       1.962059      12.142441       1.049448       6.471749          -0.002034
          126              C      11.874160       6.139499      15.230355       0.257009      34.551310 0.36213149E+03  0.82219060E+04                                 9.867704                            6.691101      -0.433384       1.884804                    0.997891      26.041604      76.217395       0.581888       0.463618      -1.024870       0.022876      -0.018621       0.017276       0.034184      -0.003602      -0.024785      -0.001414       0.007818      -0.006661      -0.024199      -0.002360       0.026559             12.898132       6.754691       2.910665       0.811529      24.942702       2.055528       6.997004           0.000112
          127              C      17.161963      18.141785      15.246908       0.282001      32.261170 0.34656288E+03  0.77498431E+04                                 9.333063                            6.478983      -0.166670       1.976707                    0.999149      25.086283      71.873051       0.603021       0.454217      -1.034468       0.000454       0.041319      -0.009385       0.042374      -0.016905       0.002489      -0.007698       0.016116       0.047370      -0.027261       0.006863       0.020398             12.088596       6.206355      -1.596821       0.994731      22.721497      -3.260742       7.337937           0.000065
          128              C      17.442760      16.740526      15.571346       0.055575      35.960261 0.41736477E+03  0.96954066E+04                                 9.645705                            6.900895      -0.078900       1.990313                    0.999411      26.745072      75.987120       0.616211       0.427884      -1.058877       0.027751      -0.018879       0.007584       0.034410       0.004883      -0.001720       0.005401       0.023278      -0.010376      -0.013928      -0.000446       0.014374             12.033408       5.994020      -2.135534       1.485395      20.581226      -2.599949       9.524979           0.000522
          129              C      12.673513      11.301132       0.211878      -0.150880      31.644571 0.43539714E+03  0.10305523E+05                                 8.881488                            7.098510      -0.124280       1.945459                    0.998332      29.656698      87.348456       0.596268       0.433990      -1.046563       0.007309      -0.002588      -0.013991       0.015996       0.014372      -0.011732       0.007327       0.042650       0.039618      -0.034669       0.008280       0.026389              9.988217       6.614262      -2.765353       2.111827      14.092289      -2.269517       9.258099          -0.000165
          130              C      12.976903       9.990373       0.470103       0.081328      26.284561 0.32907452E+03  0.72359218E+04                                 7.773244                            6.103072       0.238772       2.096180                    0.999801      25.856846      72.532320       0.656255       0.424457      -1.056243      -0.008107      -0.021487      -0.041339       0.047290       0.013454      -0.016059      -0.001028       0.066392       0.058459      -0.045631       0.006534       0.039097              8.766167       6.440861      -2.209747       2.386485      11.806358      -0.759198       8.051282           0.000595
          131              C      17.492249      14.420185      15.030065       0.125445      25.099878 0.31954690E+03  0.69996592E+04                                 7.685148                            6.122510       0.157597       2.088550                    0.999286      25.380580      71.884472       0.635636       0.439902      -1.043160       0.028168       0.015774       0.029680       0.043854       0.027326      -0.019350       0.010706       0.066920       0.017833      -0.051191       0.005188       0.046003              8.634263       5.367337      -0.762220       1.773283      12.609802      -0.684882       7.925649           0.000477
          132              C      17.127536      15.715681      14.703972      -0.154948      31.281536 0.43454191E+03  0.10231080E+05                                 8.723704                            7.024284       0.171778       2.042536                    0.999050      29.062800      84.047428       0.610960       0.425798      -1.056612       0.025817      -0.012190      -0.008774       0.029868       0.005432       0.005223      -0.002335       0.042113       0.054176      -0.030958       0.009874       0.021084              9.808546       5.511109      -0.841830       1.082202      15.371730      -0.345514       8.542799          -0.000144
          133              C      15.991435      11.856530       4.138234       0.346183      31.467486 0.33822794E+03  0.74565382E+04                                 8.929912                            6.353972      -0.175474       1.982217                    0.998269      23.994105      66.462948       0.620677       0.447623      -1.046754      -0.045684      -0.000676       0.000537       0.045692       0.000364      -0.000260      -0.061642      -0.049269       0.370690      -0.086419      -0.058065       0.144484             10.730318      10.796794       0.000726       0.000129      14.915066       4.442867       6.479092           0.000102
          134              C       5.525569       7.351540      12.414701       0.346181      31.467529 0.33822864E+03  0.74565571E+04                                 8.929920                            6.353980      -0.175475       1.982216                    0.998269      23.994119      66.462989       0.620677       0.447623      -1.046754       0.045685       0.000676      -0.000537       0.045693       0.000364      -0.000260      -0.061643      -0.049267       0.370696      -0.086419      -0.058067       0.144486             10.730325      10.796797       0.000726       0.000129      14.915080       4.442873       6.479100           0.000101
          135              N       8.578830      14.665567       7.854368      -0.195805      33.998840 0.52937129E+03  0.12881004E+05                                 8.904724                            7.549562      -0.151608       1.978571                    0.998933      27.884426      77.696214       0.623451       0.403752      -1.088480       0.040350      -0.130738      -0.022321       0.138632       0.039812      -0.017753      -0.021957       0.094897       0.106649      -0.081598       0.016554       0.065044              9.966837       7.671199      -1.504797      -2.095445      13.970284       1.195233       8.259028           0.034547
          136              N       9.113527       9.565599       7.566347      -0.415092      38.212614 0.58370471E+03  0.14510740E+05                                 9.468691                            7.756720       0.290295       2.077837                    0.998252      30.524850      85.132406       0.637405       0.386540      -1.103702       0.106947       0.020151      -0.119392       0.161549      -0.012733       0.119977       0.005050      -0.176297      -0.180327      -0.179612       0.060365       0.119246             10.997784       6.529352      -0.480686      -0.292855      19.426968      -0.655489       7.037034          -0.000572
          137              N      10.530421      10.294497       6.030234      -0.246090      30.592304 0.48157551E+03  0.11352580E+05                                 7.967569                            6.949010       0.739362       2.235862                    0.999747      28.023732      74.868717       0.690976       0.376022      -1.116943      -0.117300      -0.211053       0.140139       0.279180      -0.113875       0.079997       0.117810      -0.183121      -0.244013      -0.222849       0.014753       0.208096              8.549593       6.400101      -0.728536      -1.058458      12.061580       0.614317       7.187099          -0.001244
          138              N      10.591745       8.939932       6.041821      -0.174192      24.045658 0.33463348E+03  0.72995069E+04                                 7.011552                            5.947553       0.024210       2.080629                    0.997760      25.199187      67.656773       0.708343       0.396404      -1.087632      -0.000762       0.091611      -0.001708       0.091630      -0.010358      -0.046513       0.011694      -0.031723      -0.029272      -0.056897       0.011053       0.045844              7.514401       5.922096      -0.585593      -1.561056       9.996657       0.061195       6.624449          -0.000449
          139              N       8.786469       4.490177       7.887474      -0.168684      33.602243 0.48051492E+03  0.11365028E+05                                 8.681158                            7.075822       0.065626       2.053298                    0.999337      26.931255      72.981376       0.662772       0.390731      -1.102026       0.024811       0.119087      -0.024273       0.124042      -0.023114      -0.021247       0.024643       0.053095       0.130005      -0.059531      -0.002611       0.062142              9.737814       7.227350       1.626975      -2.830072      12.684082      -0.153809       9.302011           0.011632
          140              N       8.578828       9.047494       0.422100      -0.195796      33.993738 0.52927778E+03  0.12878008E+05                                 8.903393                            7.548598      -0.145827       1.980415                    0.998900      27.882367      77.685316       0.623535       0.403720      -1.088514       0.039949       0.130550       0.021971       0.138282      -0.039767       0.017386      -0.022041       0.093898       0.107197      -0.081318       0.016744       0.064574              9.964980       7.669849       1.503658       2.095369      13.966836       1.194066       8.258255           0.034696
          141              N       9.113526      14.147462       0.710121      -0.416810      38.283211 0.58501523E+03  0.14551956E+05                                 9.481186                            7.766039       0.285866       2.076344                    0.998237      30.556207      85.254364       0.636926       0.386601      -1.103621       0.106147      -0.019988       0.118564       0.160387       0.012651      -0.120252       0.005515      -0.174554      -0.179668      -0.179424       0.061187       0.118237             11.013208       6.537331       0.480789       0.293215      19.456317      -0.656972       7.045976          -0.000221
          142              N      10.530420      13.418564       2.246233      -0.245698      30.584013 0.48142350E+03  0.11348090E+05                                 7.966182                            6.947937       0.736600       2.234993                    0.999736      28.019129      74.853195       0.691027       0.376024      -1.116942      -0.117147       0.211529      -0.140543       0.279679       0.114377      -0.079630       0.117159      -0.182842      -0.244767      -0.222452       0.014345       0.208107              8.547912       6.398983       0.728153       1.058700      12.058280       0.613859       7.186474          -0.000899
          143              N       5.212494       0.664103       2.234646      -0.175017      24.052641 0.33475944E+03  0.73028270E+04                                 7.012789                            5.948771       0.026515       2.081258                    0.997837      25.202955      67.666073       0.708264       0.396418      -1.087640      -0.001080      -0.091827       0.001862       0.091853       0.010509       0.046350       0.010984      -0.031245      -0.029856      -0.056651       0.011276       0.045375              7.515634       5.922972       0.585127       1.561350       9.997933       0.060690       6.625995          -0.000200
          144              N       3.407217       5.113858       0.388994      -0.167884      33.594152 0.48045190E+03  0.11363013E+05                                 8.680583                            7.076124       0.064943       2.053042                    0.999339      26.925588      72.961142       0.662659       0.390816      -1.101981       0.024343      -0.118275       0.024376       0.123190       0.023331       0.021778       0.024469       0.053375       0.129009      -0.059504      -0.002820       0.062324              9.736839       7.226510      -1.626132       2.829179      12.683623      -0.153041       9.300382          -0.003169
          145              N      12.938174       4.542503       8.698567      -0.195806      33.998848 0.52937135E+03  0.12881006E+05                                 8.904726                            7.549562      -0.151609       1.978571                    0.998933      27.884430      77.696231       0.623451       0.403752      -1.088480      -0.040351       0.130739       0.022320       0.138632       0.039812      -0.017753      -0.021957       0.094897       0.106649      -0.081598       0.016554       0.065044              9.966840       7.671200      -1.504797      -2.095446      13.970290       1.195233       8.259029           0.034547
          146              N      12.403477       9.642471       8.986588      -0.415093      38.212642 0.58370523E+03  0.14510756E+05                                 9.468695                            7.756723       0.290297       2.077837                    0.998252      30.524865      85.132459       0.637405       0.386540      -1.103702      -0.106947      -0.020151       0.119391       0.161549      -0.012732       0.119976       0.005050      -0.176297      -0.180326      -0.179611       0.060365       0.119247             10.997790       6.529354      -0.480686      -0.292857      19.426979      -0.655489       7.037037          -0.000572
          147              N      10.986583       8.913573      10.522701      -0.246093      30.592426 0.48157785E+03  0.11352651E+05                                 7.967594                            6.949030       0.739353       2.235858                    0.999747      28.023790      74.868961       0.690975       0.376022      -1.116943       0.117301       0.211054      -0.140139       0.279181      -0.113876       0.079998       0.117811      -0.183122      -0.244013      -0.222851       0.014755       0.208096              8.549622       6.400119      -0.728538      -1.058462      12.061625       0.614319       7.187122          -0.001244
          148              N      10.925259      10.268138      10.511114      -0.174194      24.045699 0.33463419E+03  0.72995271E+04                                 7.011563                            5.947562       0.024206       2.080627                    0.997760      25.199218      67.656905       0.708342       0.396405      -1.087631       0.000762      -0.091611       0.001708       0.091630      -0.010359      -0.046513       0.011695      -0.031723      -0.029271      -0.056896       0.011053       0.045844              7.514413       5.922103      -0.585592      -1.561058       9.996678       0.061193       6.624459          -0.000449
          149              N      12.730535      14.717893       8.665461      -0.168685      33.602267 0.48051532E+03  0.11365040E+05                                 8.681163                            7.075826       0.065625       2.053298                    0.999337      26.931267      72.981426       0.662772       0.390731      -1.102026      -0.024810      -0.119087       0.024273       0.124042      -0.023114      -0.021247       0.024643       0.053094       0.130005      -0.059531      -0.002611       0.062142              9.737821       7.227354       1.626977      -2.830073      12.684093      -0.153810       9.302015           0.011633
          150              N      12.938176      10.160576      16.130835      -0.195797      33.993745 0.52927787E+03  0.12878011E+05                                 8.903396                            7.548599      -0.145827       1.980415                    0.998900      27.882370      77.685336       0.623535       0.403720      -1.088514      -0.039949      -0.130550      -0.021970       0.138282      -0.039767       0.017386      -0.022041       0.093898       0.107197      -0.081318       0.016744       0.064574              9.964984       7.669852       1.503659       2.095370      13.966843       1.194067       8.258258           0.034697
          151              N      12.403478       5.060608      15.842814      -0.416810      38.283201 0.58501507E+03  0.14551951E+05                                 9.481184                            7.766038       0.285867       2.076345                    0.998237      30.556203      85.254350       0.636926       0.386601      -1.103621      -0.106148       0.019988      -0.118563       0.160387       0.012651      -0.120252       0.005515      -0.174554      -0.179667      -0.179424       0.061187       0.118237             11.013206       6.537330       0.480789       0.293216      19.456314      -0.656971       7.045975          -0.000221
          152              N      10.986584       5.789506      14.306702      -0.245699      30.584114 0.48142544E+03  0.11348148E+05                                 7.966201                            6.947953       0.736594       2.234991                    0.999736      28.019181      74.853401       0.691026       0.376024      -1.116942       0.117148      -0.211529       0.140543       0.279680       0.114377      -0.079631       0.117159      -0.182844      -0.244766      -0.222453       0.014346       0.208107              8.547934       6.398997       0.728155       1.058702      12.058315       0.613860       7.186492          -0.000899
          153              N      10.925260       4.434941      14.318289      -0.175019      24.052686 0.33476023E+03  0.73028493E+04                                 7.012801                            5.948781       0.026512       2.081256                    0.997837      25.202989      67.666216       0.708262       0.396418      -1.087639       0.001080       0.091827      -0.001862       0.091852       0.010509       0.046349       0.010984      -0.031245      -0.029856      -0.056651       0.011276       0.045375              7.515647       5.922981       0.585128       1.561352       9.997954       0.060689       6.626006          -0.000200
          154              N      18.109787      14.094212      16.163941      -0.167885      33.594177 0.48045234E+03  0.11363026E+05                                 8.680588                            7.076128       0.064942       2.053041                    0.999339      26.925601      72.961193       0.662659       0.390816      -1.101981      -0.024343       0.118275      -0.024376       0.123190       0.023331       0.021778       0.024469       0.053375       0.129009      -0.059504      -0.002820       0.062324              9.736845       7.226515      -1.626135       2.829181      12.683632      -0.153044       9.300387          -0.003169
          155              O      14.846732      15.861740       7.013479      -0.493352      39.814340 0.50735208E+03  0.12045786E+05                                 9.354722                            6.991791       0.028291       2.064819                    0.996771      27.143526      71.385094       0.713973       0.361326      -1.134816       0.021813       0.015282       0.040851       0.048766      -0.015854      -0.023238      -0.023998       0.035190      -0.136741      -0.062488       0.013739       0.048749             11.401544      19.738086      -1.247322      -3.336818       7.708079       0.990824       6.758466           0.000556
          156              O      16.796172      16.350075       7.952030      -0.544624      42.035672 0.60142807E+03  0.14922850E+05                                 9.757906                            7.712556       0.110149       2.071735                    0.997010      28.497612      77.005521       0.665570       0.370889      -1.125680       0.000402      -0.012984      -0.000449       0.012998       0.044580       0.069509      -0.042831      -0.045861       0.029855      -0.110465       0.045152       0.065313             11.465189      14.498208       2.833766       5.324351       9.142813       3.826263      10.754545           0.038373
          157              O       2.955361       3.093463       6.349706      -0.543847      39.394510 0.55922088E+03  0.13645423E+05                                 9.318543                            7.425513       0.111294       2.074869                    0.996991      28.277219      76.136725       0.678893       0.369744      -1.124904      -0.002862       0.004421      -0.027972       0.028463      -0.035097       0.015836       0.018127       0.095753       0.139142      -0.086273       0.031543       0.054730             10.725027       7.726975       0.984368       4.317929       8.005023       2.514820      16.443082           0.024637
          158              O      12.980131       3.589483       4.369975      -0.565512      30.973793 0.45838622E+03  0.10565693E+05                                 7.621656                            6.475911       0.740725       2.256163                    0.999686      27.825468      71.112256       0.774530       0.343085      -1.154488       0.019895      -0.014764       0.035141       0.042996      -0.070123      -0.037446      -0.056155       0.067803       0.090394      -0.122735       0.059112       0.063623              8.252090       4.997447      -0.083632      -0.253060       8.398245      -3.931951      11.360579          -0.002387
          159              O       4.088230       7.851321       1.262989      -0.497056      39.917609 0.50893778E+03  0.12092117E+05                                 9.365945                            6.999366       0.042815       2.068152                    0.996843      27.198295      71.540364       0.714142       0.360981      -1.135157       0.022252      -0.015162      -0.041027       0.049074       0.015354       0.022603      -0.024988       0.033150      -0.135851      -0.062485       0.015260       0.047225             11.416130      19.763828       1.250801       3.343021       7.717264       0.993453       6.767297          -0.010174
          160              O       6.037670       7.362986       0.324438      -0.543938      42.002038 0.60081186E+03  0.14903700E+05                                 9.752573                            7.708584       0.110154       2.071896                    0.997006      28.486361      76.964477       0.665746       0.370887      -1.125685       0.000193       0.012855       0.001024       0.012897      -0.044385      -0.069506      -0.042685      -0.044833       0.031890      -0.110132       0.044409       0.065722             11.458455      14.489579      -2.832584      -5.321705       9.137287       3.823689      10.748498           0.039367
          161              O       8.334610       6.510572       1.926762      -0.543392      39.349430 0.55848097E+03  0.13622162E+05                                 9.309412                            7.418842       0.116184       2.076599                    0.997053      28.264579      76.075448       0.679475       0.369569      -1.125094      -0.003021      -0.004446       0.028170       0.028678       0.034915      -0.015721       0.018593       0.094941       0.139471      -0.086036       0.031412       0.054624             10.714188       7.719681      -0.983298      -4.313055       7.997483       2.512528      16.425398           0.024430
          162              O       7.600881       6.014552       3.906493      -0.565765      30.962703 0.45820293E+03  0.10560229E+05                                 7.619165                            6.474067       0.740340       2.256209                    0.999696      27.823380      71.098725       0.774752       0.343027      -1.154557       0.019764       0.014580      -0.034684       0.042499       0.070135       0.037383      -0.056132       0.068166       0.091349      -0.122852       0.059230       0.063622              8.249294       4.995974       0.083431       0.253201       8.396394      -3.930459      11.355514          -0.002542
          163              O       6.670272       3.346330       9.539456      -0.493352      39.814358 0.50735229E+03  0.12045792E+05                                 9.354722                            6.991791       0.028291       2.064819                    0.996771      27.143538      71.385124       0.713973       0.361325      -1.134816      -0.021813      -0.015282      -0.040852       0.048767      -0.015855      -0.023238      -0.023998       0.035190      -0.136742      -0.062489       0.013739       0.048750             11.401545      19.738090      -1.247323      -3.336818       7.708080       0.990824       6.758466           0.000557
          164              O       4.720832       2.857995       8.600905      -0.544624      42.035656 0.60142785E+03  0.14922843E+05                                 9.757904                            7.712555       0.110148       2.071735                    0.997010      28.497606      77.005502       0.665570       0.370889      -1.125680      -0.000402       0.012983       0.000448       0.012997       0.044580       0.069509      -0.042831      -0.045861       0.029855      -0.110465       0.045152       0.065313             11.465185      14.498207       2.833764       5.324349       9.142809       3.826260      10.754540           0.038372
          165              O      18.561643      16.114607      10.203229      -0.543846      39.394461 0.55922006E+03  0.13645398E+05                                 9.318536                            7.425508       0.111293       2.074869                    0.996991      28.277199      76.136658       0.678894       0.369744      -1.124903       0.002861      -0.004421       0.027971       0.028463      -0.035097       0.015837       0.018128       0.095753       0.139142      -0.086273       0.031543       0.054730             10.725018       7.726969       0.984366       4.317925       8.005015       2.514814      16.443070           0.024638
          166              O       8.536873      15.618587      12.182960      -0.565512      30.973770 0.45838581E+03  0.10565681E+05                                 7.621652                            6.475908       0.740725       2.256163                    0.999686      27.825461      71.112225       0.774530       0.343085      -1.154488      -0.019895       0.014764      -0.035141       0.042996      -0.070123      -0.037446      -0.056156       0.067803       0.090394      -0.122736       0.059112       0.063623              8.252086       4.997444      -0.083632      -0.253060       8.398239      -3.931948      11.360573          -0.002385
          167              O      17.428774      11.356749      15.289946      -0.497056      39.917619 0.50893796E+03  0.12092122E+05                                 9.365945                            6.999366       0.042815       2.068151                    0.996843      27.198305      71.540387       0.714142       0.360981      -1.135157      -0.022251       0.015162       0.041028       0.049074       0.015354       0.022603      -0.024988       0.033150      -0.135852      -0.062485       0.015260       0.047225             11.416130      19.763829       1.250799       3.343019       7.717265       0.993452       6.767296          -0.010174
          168              O      15.479334      11.845084      16.228497      -0.543937      42.002023 0.60081158E+03  0.14903691E+05                                 9.752571                            7.708583       0.110153       2.071896                    0.997006      28.486353      76.964453       0.665746       0.370887      -1.125685      -0.000193      -0.012855      -0.001024       0.012897      -0.044385      -0.069506      -0.042685      -0.044833       0.031890      -0.110132       0.044409       0.065722             11.458452      14.489577      -2.832582      -5.321705       9.137284       3.823687      10.748495           0.039367
          169              O      13.182394      12.697498      14.626173      -0.543392      39.349401 0.55848051E+03  0.13622148E+05                                 9.309408                            7.418839       0.116184       2.076599                    0.997053      28.264567      76.075406       0.679475       0.369569      -1.125094       0.003020       0.004446      -0.028170       0.028678       0.034915      -0.015721       0.018593       0.094941       0.139471      -0.086036       0.031412       0.054624             10.714182       7.719678      -0.983297      -4.313052       7.997479       2.512525      16.425389           0.024431
          170              O      13.916123      13.193518      12.646442      -0.565765      30.962675 0.45820242E+03  0.10560214E+05                                 7.619160                            6.474062       0.740340       2.256210                    0.999696      27.823370      71.098684       0.774753       0.343026      -1.154557      -0.019765      -0.014580       0.034684       0.042499       0.070135       0.037383      -0.056132       0.068166       0.091349      -0.122852       0.059230       0.063622              8.249288       4.995971       0.083431       0.253201       8.396387      -3.930456      11.355507          -0.002540
          171              O      14.748829      11.856530       4.138234      -0.424107      25.505364 0.36971544E+03  0.80637476E+04                                 6.669797                            5.806142       1.000023       2.380375                    0.999686      25.522170      63.136123       0.821292       0.341931      -1.157207       0.071135       0.000236      -0.000295       0.071136       0.000544      -0.000421      -0.069332       0.158851       0.306892      -0.149654       0.028274       0.121379              7.099343      11.365618      -0.000090      -0.000342       4.949262       0.668307       4.983148          -0.000212
          172              O       6.768175       7.351540      12.414701      -0.424100      25.505114 0.36971106E+03  0.80636259E+04                                 6.669743                            5.806098       1.000037       2.380382                    0.999686      25.522092      63.135770       0.821298       0.341930      -1.157208      -0.071135      -0.000235       0.000295       0.071136       0.000544      -0.000421      -0.069329       0.158851       0.306883      -0.149652       0.028276       0.121376              7.099282      11.365513      -0.000090      -0.000342       4.949223       0.668299       4.983111          -0.000201

******************************************************
Auxiliary information for the entire system
The total spin magnetic moment of the unit cell is   3.494273
The total net atomic charge of the unit cell is   0.000008
Accuracy of reproducing the electrostatic potential in the unit cell:
  The inner radius (bohr) =    5.0000
  The outer radius (bohr) =   12.0000
  Valid grid points have density less than (e/(bohr^3)) =    0.0001
  The number of valid grid points were=        46494
  The rms potential error without charges in kcal/mol is=      5.54078
  The rms potential error with partial charges in kcal/mol is=      0.93830
  The RRMSE value at monopole order=      0.16934
  The rms potential error with partial charges and cloud penetration in kcal/mol is=      0.92427
  The RRMSE value at monopole order with cloud penetration is=      0.16681
  The rms potential error with partial charges and atomic dipoles in kcal/mol is=      0.54731
  The RRMSE value at dipole order=      0.09878
  The rms potential error with partial charges, atomic dipoles and cloud penetration in kcal/mol is=      0.53085
  The RRMSE value at dipole order with cloud penetration=      0.09581

******************************************************
The electron densities and ab initio electrostatic potential were computed in VASP using the PBE functional and
projector augmented wave method. See the main text of the journal article for a description of computational details.
The atomic charges, dipoles, and quadrupoles were computed with the DDEC6 method as described in
(a) T. A. Manz and N. Gabaldon Limas, RSC Adv. 6 (2016) 47771-47801 DOI: 10.1039/c6ra04656h
(b) N. Gabaldon Limas and T. A. Manz, RSC Adv. 8 (2018) 2678-2707 DOI: 10.1039/c7ra11829e.
For each atom in the material, the electron cloud parameters were fit to the spherically averaged atom-in-material
electron density using radial positions for which this density was between 10^-4 and 10^-2 electrons per cubic bohr.
The polarizabilities, dispersion coefficients, and quantum Drude oscillator (QDO) parameters were fit using the MCLF method.
The magnetic structure of the system was optimized in VASP from the default ferromagnetic initial guess using spin polarization.
The atomic spin moments (ASMs) were computed on this optimized magnetic structure using the DDEC6 partition as inputs
to the method of T. A. Manz and D. S. Sholl, J. Chem. Theory Comput. 7 (2011) 4146-4164 DOI: 10.1021/ct200539n.
The RMSE and RRMSE were computed using a uniform grid with Ewald summation.
