# Supplementary material for: A collection of forcefield precursors for metal–organic frameworks
Source: RSC Adv. 2019 Nov 13;9(63):36492–507. doi: 10.1039/c9ra07327b (PMC9075174; doi:10.1039/c9ra07327b)
Supplement: RA-009-C9RA07327B-s3768 [file RA-009-C9RA07327B-s3768.xyz]

  176
jmolscript: load "" {1 1 1} spacegroup "x,y,z" unitcell [{     13.931800     0.000000     0.000000 }, {      0.000000    13.931800     0.000000 }, {     -6.965872    -6.965872    14.760668 }]
Ni     4.682640     0.990156    12.154229     0.867782
Ni     2.283306    -0.990110    12.154229     0.869045
Ni    11.648522    -0.990128     2.606439     0.866728
Ni     9.249188     0.990138     2.606439     0.867011
Ni     2.492836     1.199686     9.986773     0.866726
Ni     4.473102    -1.199648     9.986773     0.867014
Ni     9.458726    -1.199658     4.773895     0.869046
Ni    11.438992     1.199676     4.773895     0.867781
Ni     4.473092     5.766242     4.773895     0.866730
Ni     2.492826     8.165576     4.773895     0.867015
Ni    -2.492798     8.165586     9.986773     0.869045
Ni    -4.473064     5.766252     9.986773     0.867786
Ni     2.283288     5.975772     2.606439     0.867782
Ni     4.682622     7.956038     2.606439     0.869049
Ni    -4.682594     7.956056    12.154229     0.866731
Ni    -2.283260     5.975790    12.154229     0.867015
H      1.990880     1.620294    13.786464     0.132302
H      1.007293     1.960228    12.614467     0.129768
H      2.314096     2.804496    12.812260     0.128782
H      4.975072    -1.620242    13.786464     0.130969
H      5.958655    -1.960180    12.614467     0.130343
H      4.651852    -2.804447    12.812260     0.128498
H      8.956756    12.311534     0.974204     0.132437
H      7.973173    11.971600     2.146201     0.129317
H      9.279976    11.127332     1.948408     0.129811
H     11.940948     1.620270     0.974204     0.130980
H     -1.007265     1.960208     2.146201     0.129117
H     11.617732     2.804475     1.948408     0.130294
H      1.862698    -1.492080     8.354538     0.132436
H      1.522764    -2.475663     9.526535     0.129317
H      0.678496    -1.168860     9.328742     0.129811
H      5.103234     1.492112     8.354538     0.130980
H      5.443172     2.475699     9.526535     0.129117
H      6.287439     1.168896     9.328742     0.130294
H      8.828594     1.492108     6.406130     0.130970
H      8.488656     2.475691     5.234133     0.130343
H      7.644389     1.168888     5.431926     0.128498
H     -1.862670    -1.492084     6.406130     0.132302
H     -1.522736    -2.475671     5.234133     0.129769
H     -0.678468    -1.168868     5.431926     0.128783
H      5.103230     8.458008     6.406130     0.132438
H      5.443164     9.441591     5.234133     0.129318
H      6.287432     8.134788     5.431926     0.129812
H      1.862694     5.473816     6.406130     0.130981
H      1.522756     4.490229     5.234133     0.129119
H      0.678489     5.797032     5.431926     0.130295
H     -1.862666     5.473820     8.354538     0.130971
H     -1.522728     4.490237     9.526535     0.130344
H     -0.678461     5.797040     9.328742     0.128500
H      8.828598     8.458012     8.354538     0.132304
H      8.488664    -4.490201     9.526535     0.129770
H      7.644396     8.134796     9.328742     0.128784
H      4.975048     5.345634     0.974204     0.132304
H      5.958635     5.005700     2.146201     0.129770
H      4.651832     4.161432     1.948408     0.128784
H      1.990856     8.586170     0.974204     0.130971
H      1.007273     8.926108     2.146201     0.130344
H      2.314076     9.770375     1.948408     0.128500
H     -1.990828    -5.345606    13.786464     0.132438
H     -1.007245    -5.005672    12.614467     0.129318
H     -2.314048    -4.161404    12.812260     0.129813
H     -4.975020     5.345658    13.786464     0.130981
H     -5.958607     5.005720    12.614467     0.129119
H     -4.651804     4.161453    12.812260     0.130296
C     11.869895     8.349747     0.526070     0.488578
C      1.929579     1.927210    12.878683    -0.221646
C     11.962962     9.827635     2.197568     0.495157
C      9.027807     5.582055     0.526070     0.488363
C      5.036370    -1.927161    12.878683    -0.220171
C      8.934746     4.104173     2.197568     0.495406
C      4.904021     5.582081    14.234598     0.487552
C      8.895458    12.004618     1.881985    -0.221667
C      4.997082     4.104193    12.563100     0.493830
C      2.061933    -5.582027    14.234598     0.488802
C     12.002249     1.927189     1.881985    -0.220084
C      1.968866    -4.104145    12.563100     0.499683
C      2.099117     1.421057     6.854264     0.487551
C      1.555782    -1.553378     9.262319    -0.221667
C      0.621229     1.514118     5.182766     0.493830
C      4.866809    -1.421031     6.854264     0.488803
C      5.410153     1.553413     9.262319    -0.220084
C      6.344691    -1.514098     5.182766     0.499684
C      9.065019    -1.421029     7.906404     0.488364
C      8.521675     1.553406     5.498349    -0.220171
C      7.587137    -1.514090     9.577902     0.495408
C     -2.099089     1.421059     7.906404     0.488577
C     -1.555754    -1.553385     5.498349    -0.221647
C     -0.621201     1.514126     9.577902     0.495157
C      4.866811     5.544871     7.906404     0.487554
C      5.410146     8.519306     5.498349    -0.221667
C      6.344699     5.451810     9.577902     0.493833
C      2.099119     8.386959     7.906404     0.488805
C      1.555775     5.412515     5.498349    -0.220084
C      0.621237     8.480026     9.577902     0.499685
C     -2.099091     8.386957     6.854264     0.488365
C     -1.555747     5.412522     9.262319    -0.220171
C     -0.621209     8.480018     5.182766     0.495409
C      9.065017     5.544869     6.854264     0.488581
C      8.521682     8.519313     9.262319    -0.221646
C      7.587129     5.451802     5.182766     0.495159
C     -4.903967    -1.383819    14.234598     0.488580
C      5.036349     5.038718     1.881985    -0.221647
C     -4.997034    -2.861707    12.563100     0.495159
C     -2.061879     1.383873    14.234598     0.488366
C      1.929558     8.893089     1.881985    -0.220171
C     -1.968818     2.861755    12.563100     0.495409
C      2.061907     1.383847     0.526070     0.487554
C     -1.929530    -5.038690    12.878683    -0.221667
C      1.968846     2.861735     2.197568     0.493832
C      4.903995    12.547955     0.526070     0.488805
C     -5.036321     5.038739    12.878683    -0.220084
C      4.997062    11.070073     2.197568     0.499686
N      4.769718     1.055918    14.207733    -0.547402
N     11.913227    10.869874     2.645407    -0.570440
N     12.074694     8.598710     1.793716    -0.417192
N      2.196236    -1.055864    14.207733    -0.547031
N      8.984484     3.061936     2.645407    -0.569747
N      8.823012     5.333096     1.793716    -0.418623
N     11.735592    12.875910     0.552935    -0.546126
N      4.947344     3.061954    12.115261    -0.569884
N      5.108816     5.333118    12.966952    -0.416597
N      9.162110     1.055892     0.552935    -0.547090
N      2.018601    -3.061908    12.115261    -0.573586
N      1.857134    -5.333068    12.966952    -0.419388
N      2.427074     1.286756     7.933269    -0.546125
N     -0.421010     1.464380     4.734927    -0.569884
N      1.850154     1.625852     5.586618    -0.416597
N      4.538856    -1.286726     7.933269    -0.547091
N      7.386928    -1.464363     4.734927    -0.573587
N      5.115768    -1.625830     5.586618    -0.419387
N      9.392972    -1.286728     6.827399    -0.547031
N      6.544900    -1.464352    10.025741    -0.569748
N      8.816060    -1.625824     9.174050    -0.418623
N     -2.427046     1.286754     6.827399    -0.547402
N      0.421038     1.464391    10.025741    -0.570439
N     -1.850126     1.625858     9.174050    -0.417192
N      4.538854     5.679172     6.827399    -0.546125
N      7.386938     5.501548    10.025741    -0.569885
N      5.115774     5.340076     9.174050    -0.416595
N      2.427072     8.252654     6.827399    -0.547091
N     -0.421000     8.430291    10.025741    -0.573584
N      1.850160     8.591758     9.174050    -0.419385
N     -2.427044     8.252656     7.933269    -0.547029
N      0.421028     8.430280     4.734927    -0.569747
N     -1.850132     8.591752     5.586618    -0.418620
N      9.392974     5.679174     7.933269    -0.547404
N      6.544890     5.501537     4.734927    -0.570439
N      8.816054     5.340070     5.586618    -0.417190
N      2.196210     5.910010     0.552935    -0.547402
N     -4.947299    -3.903946    12.115261    -0.570439
N     -5.108766    -1.632782    12.966952    -0.417189
N      4.769692     8.021792     0.552935    -0.547032
N     -2.018556     3.903992    12.115261    -0.569747
N     -1.857084     1.632832    12.966952    -0.418621
N     -4.769664    -5.909982    14.207733    -0.546126
N      2.018584     3.903974     2.645407    -0.569883
N      1.857112     1.632810     1.793716    -0.416595
N     -2.196182     5.910036    14.207733    -0.547091
N      4.947327    10.027836     2.645407    -0.573587
N      5.108794    12.298996     1.793716    -0.419385
O      2.635223     1.034041    12.026402    -0.485533
O      4.330723    -1.033995    12.026402    -0.486059
O      9.601105    -1.034013     2.734266    -0.485740
O     11.296605     1.034023     2.734266    -0.486579
O      2.448951    -0.847731    10.114600    -0.485739
O      4.516987     0.847769    10.114600    -0.486580
O      9.414841     0.847759     4.646068    -0.486058
O     11.482877    -0.847741     4.646068    -0.485533
O      4.516977     7.813659     4.646068    -0.485741
O      2.448941     6.118159     4.646068    -0.486579
O     -2.448913     6.118169    10.114600    -0.486059
O     -4.516949     7.813669    10.114600    -0.485534
O      4.330705     5.931887     2.734266    -0.485533
O      2.635205     7.999923     2.734266    -0.486059
O     -2.635177     7.999941    12.026402    -0.485739
O     -4.330677     5.931905    12.026402    -0.486581

The following XYZ coordinates are in angstroms. Other properties are in atomic units.
The sperically averaged electron density of each atom fit to a function of the form exp(a - br)
eigen_1, eigen_2 and eigen_3 are the three eigenvalues of traceless quadrupole moment tensor
  atom number  atomic symbol              X              Y              Z     net charge C6 coefficient C8 coefficient C10 coefficient fluctuating dipole atomic polarizability isotropic forcefield polarizability              a              b squared Pearson coefficient          <r^3>          <r^4>         wp_QDO          m_QDO          q_QDO       dipole_x       dipole_y       dipole_z         dipole            Qxy            Qxz            Qyz     Q(x^2-y^2)  Q(3z^2 - R^2)        eigen_1        eigen_2        eigen_3 static polarizability      alpha(xx)      alpha(xy)      alpha(xz)      alpha(yy)      alpha(yz)      alpha(zz) atomic spin moment
            1             Ni       4.682640       0.990156      12.154229       0.867782     102.772527 0.19203891E+04  0.60684195E+05                                16.373808                           13.131723       0.737074       2.124294                    0.994396      44.360634     115.482550       0.575618       0.336733      -1.210425       0.056691       0.001638       0.009677       0.057534      -0.017029      -0.022117      -0.005335       0.124283      -0.136626      -0.054155      -0.036367       0.090522             19.781334      12.746719       2.056624       1.704908      22.805276       4.599654      23.792008           1.769728
            2             Ni       2.283306      -0.990110      12.154229       0.869045     102.576046 0.19159862E+04  0.60507290E+05                                16.351366                           13.115007       0.820117       2.150008                    0.994756      44.318345     115.317529       0.576122       0.336648      -1.210562      -0.056295      -0.001524       0.008938       0.057020      -0.016620       0.022030       0.004452       0.123172      -0.137497      -0.053342      -0.036699       0.090040             19.752557      12.728887       2.053778      -1.700989      22.775487      -4.589479      23.753295           1.769778
            3             Ni      11.648522      -0.990128       2.606439       0.866728     102.879639 0.19228811E+04  0.60782945E+05                                16.384040                           13.139431       0.744513       2.126155                    0.994234      44.388702     115.576498       0.575499       0.336691      -1.210456       0.057364      -0.001429      -0.009741       0.058203       0.017669       0.022900      -0.004883       0.122770      -0.136724      -0.054009      -0.036230       0.090239             19.793981      12.754122      -2.059253      -1.704683      22.820828       4.602499      23.806994           1.769078
            4             Ni       9.249188       0.990138       2.606439       0.867011     102.879779 0.19228336E+04  0.60781992E+05                                16.385148                           13.140370       0.739597       2.124694                    0.994205      44.385457     115.574296       0.575398       0.336748      -1.210387      -0.057688       0.002290      -0.009171       0.058457       0.017229      -0.022639       0.004862       0.124427      -0.138613      -0.054345      -0.036778       0.091123             19.795201      12.755301      -2.059126       1.705787      22.821375      -4.601808      23.808928           1.769331
            5             Ni       2.492836       1.199686       9.986773       0.866726     102.879607 0.19228807E+04  0.60782938E+05                                16.384051                           13.139441       0.744491       2.126149                    0.994234      44.388661     115.576449       0.575498       0.336692      -1.210456      -0.001429       0.057366      -0.009741       0.058204       0.017671      -0.004883       0.022901      -0.122771      -0.136725      -0.054010      -0.036230       0.090241             19.793993      22.820845      -2.059256       4.602500      12.754133      -1.704683      23.807002           1.769074
            6             Ni       4.473102      -1.199648       9.986773       0.867014     102.879822 0.19228343E+04  0.60782006E+05                                16.385134                           13.140357       0.739623       2.124701                    0.994205      44.385511     115.574364       0.575399       0.336747      -1.210388       0.002290      -0.057686      -0.009171       0.058455       0.017228       0.004861      -0.022639      -0.124425      -0.138611      -0.054343      -0.036778       0.091121             19.795186      22.821356      -2.059123      -4.601805      12.755287       1.705786      23.808914           1.769333
            7             Ni       9.458726      -1.199658       4.773895       0.869046     102.576033 0.19159858E+04  0.60507268E+05                                16.351357                           13.115000       0.820127       2.150011                    0.994756      44.318358     115.317526       0.576123       0.336648      -1.210562      -0.001524      -0.056295       0.008938       0.057020      -0.016620       0.004452       0.022029      -0.123175      -0.137499      -0.053342      -0.036699       0.090041             19.752547      22.775479       2.053777      -4.589479      12.728878      -1.700986      23.753285           1.769777
            8             Ni      11.438992       1.199676       4.773895       0.867781     102.772533 0.19203894E+04  0.60684212E+05                                16.373816                           13.131729       0.737065       2.124291                    0.994396      44.360620     115.482547       0.575617       0.336733      -1.210425       0.001638       0.056691       0.009678       0.057534      -0.017030      -0.005335      -0.022117      -0.124281      -0.136625      -0.054154      -0.036367       0.090521             19.781343      22.805282       2.056625       4.599653      12.746728       1.704911      23.792019           1.769729
            9             Ni       4.473092       5.766242       4.773895       0.866730     102.879476 0.19228778E+04  0.60782815E+05                                16.384024                           13.139421       0.744505       2.126153                    0.994234      44.388664     115.576375       0.575500       0.336691      -1.210456       0.001429      -0.057365       0.009741       0.058203       0.017670      -0.004883       0.022900      -0.122770      -0.136723      -0.054009      -0.036230       0.090239             19.793959      22.820799      -2.059250       4.602489      12.754112      -1.704680      23.806965           1.769074
           10             Ni       2.492826       8.165576       4.773895       0.867015     102.879598 0.19228296E+04  0.60781822E+05                                16.385112                           13.140342       0.739616       2.124700                    0.994205      44.385461     115.574190       0.575399       0.336747      -1.210388      -0.002290       0.057687       0.009171       0.058456       0.017228       0.004862      -0.022638      -0.124428      -0.138613      -0.054344      -0.036779       0.091123             19.795154      22.821318      -2.059119      -4.601791      12.755270       1.705781      23.808873           1.769328
           11             Ni      -2.492798       8.165586       9.986773       0.869045     102.575816 0.19159817E+04  0.60507116E+05                                16.351353                           13.115001       0.820095       2.150002                    0.994756      44.318268     115.317331       0.576122       0.336648      -1.210562       0.001524       0.056298      -0.008939       0.057023      -0.016622       0.004453       0.022030      -0.123176      -0.137499      -0.053343      -0.036699       0.090043             19.752536      22.775464       2.053776      -4.589469      12.728881      -1.700986      23.753263           1.769770
           12             Ni      -4.473064       5.766252       9.986773       0.867786     102.772402 0.19203862E+04  0.60684066E+05                                16.373770                           13.131693       0.737106       2.124303                    0.994396      44.360669     115.482504       0.575620       0.336732      -1.210426      -0.001638      -0.056689      -0.009677       0.057532      -0.017027      -0.005335      -0.022116      -0.124281      -0.136624      -0.054152      -0.036367       0.090519             19.781286      22.805215       2.056615       4.599637      12.746686       1.704901      23.791955           1.769731
           13             Ni       2.283288       5.975772       2.606439       0.867782     102.772486 0.19203886E+04  0.60684173E+05                                16.373800                           13.131718       0.737072       2.124293                    0.994396      44.360639     115.482544       0.575618       0.336733      -1.210425      -0.056691      -0.001638      -0.009678       0.057534      -0.017029      -0.022117      -0.005335       0.124281      -0.136624      -0.054154      -0.036367       0.090520             19.781321      12.746716       2.056623       1.704907      22.805259       4.599644      23.791988           1.769720
           14             Ni       4.682622       7.956038       2.606439       0.869049     102.576030 0.19159859E+04  0.60507260E+05                                16.351336                           13.114984       0.820151       2.150018                    0.994756      44.318413     115.317583       0.576125       0.336647      -1.210563       0.056293       0.001524      -0.008938       0.057018      -0.016618       0.022028       0.004451       0.123172      -0.137495      -0.053340      -0.036699       0.090039             19.752519      12.728861       2.053773      -1.700982      22.775444      -4.589467      23.753252           1.769773
           15             Ni      -4.682594       7.956056      12.154229       0.866731     102.879385 0.19228757E+04  0.60782727E+05                                16.384008                           13.139408       0.744515       2.126156                    0.994234      44.388660     115.576307       0.575500       0.336691      -1.210457      -0.057365       0.001429       0.009741       0.058204       0.017669       0.022900      -0.004883       0.122773      -0.136726      -0.054010      -0.036231       0.090241             19.793937      12.754095      -2.059248      -1.704675      22.820783       4.602483      23.806934           1.769074
           16             Ni      -2.283260       5.975790      12.154229       0.867015     102.879689 0.19228318E+04  0.60781908E+05                                16.385122                           13.140350       0.739616       2.124700                    0.994205      44.385480     115.574269       0.575399       0.336747      -1.210388       0.057686      -0.002290       0.009171       0.058455       0.017228      -0.022639       0.004861       0.124424      -0.138609      -0.054343      -0.036777       0.091120             19.795167      12.755282      -2.059120       1.705783      22.821330      -4.601795      23.808889           1.769329
           17              H       1.990880       1.620294      13.786464       0.132302       1.016525 0.75870531E+01  0.73222480E+02                                 1.659496                            1.599879      -0.943495       2.440301                    0.998694       3.308938       9.070513       0.501652       1.265122      -0.713694       0.003933      -0.011876       0.023442       0.026572      -0.010002      -0.005020       0.002521      -0.007335       0.019752      -0.014307       0.002249       0.012057              1.676463       1.395266      -0.036342       0.082489       1.497719      -0.262570       2.136405           0.002593
           18              H       1.007293       1.960228      12.614467       0.129768       0.991161 0.70985704E+01  0.68178956E+02                                 1.694479                            1.592233      -1.165402       2.333154                    0.996185       3.561628      10.123132       0.476160       1.339286      -0.695334      -0.022286      -0.000227      -0.009835       0.024361      -0.006442       0.001184       0.010239      -0.006045       0.003452      -0.012024      -0.001018       0.013043              1.741284       2.400867      -0.106348       0.270250       1.348647       0.007439       1.474338           0.003948
           19              H       2.314096       2.804496      12.812260       0.128782       0.999564 0.73502483E+01  0.70068425E+02                                 1.616256                            1.555325      -0.791838       2.510027                    0.999594       3.211088       8.623566       0.520612       1.234161      -0.721291       0.011743       0.022294      -0.004882       0.025666      -0.001145      -0.008675       0.003889      -0.010123      -0.002018      -0.011749       0.002116       0.009633              1.635864       1.531966       0.352490      -0.001502       2.064906       0.003815       1.310719           0.002776
           20              H       4.975072      -1.620242      13.786464       0.130969       1.018660 0.76043770E+01  0.73403263E+02                                 1.658910                            1.599341      -0.931428       2.444665                    0.998771       3.312099       9.068606       0.503043       1.261391      -0.714496      -0.003848       0.011827       0.024010       0.027040      -0.010165       0.005062      -0.002466      -0.007465       0.020115      -0.014554       0.002394       0.012159              1.675861       1.394808      -0.036301      -0.082408       1.497280       0.262512       2.135496           0.002595
           21              H       5.958655      -1.960180      12.614467       0.130343       0.989817 0.70878616E+01  0.68065060E+02                                 1.694529                            1.592281      -1.173892       2.330040                    0.996095       3.560684      10.126745       0.475490       1.341392      -0.694911       0.021947       0.000046      -0.009924       0.024086      -0.006401      -0.001103      -0.010075      -0.006234       0.003431      -0.011827      -0.001120       0.012948              1.741341       2.400980      -0.106234      -0.270231       1.348687      -0.007468       1.474356           0.003946
           22              H       4.651852      -2.804447      12.812260       0.128498       1.000090 0.73566826E+01  0.70160475E+02                                 1.618437                            1.557318      -0.795512       2.508641                    0.999544       3.213248       8.637436       0.519507       1.236243      -0.720829      -0.012495      -0.022952      -0.004790       0.026568      -0.001496       0.008704      -0.003792      -0.009790      -0.001670      -0.011613       0.001878       0.009735              1.638110       1.533996       0.353198       0.001487       2.068060      -0.003910       1.312275           0.002777
           23              H       8.956756      12.311534       0.974204       0.132437       1.016647 0.75897716E+01  0.73272351E+02                                 1.661477                            1.601643      -0.949471       2.438261                    0.998626       3.309829       9.081329       0.500565       1.267460      -0.713199       0.003580       0.011911      -0.023534       0.026618       0.010290       0.005037       0.002702      -0.007295       0.019535      -0.014502       0.002159       0.012343              1.678515       1.396655       0.036427      -0.082640       1.499446      -0.263311       2.139444           0.002592
           24              H       7.973173      11.971600       2.146201       0.129317       0.992335 0.71084836E+01  0.68296177E+02                                 1.695632                            1.593155      -1.166670       2.332421                    0.996209       3.564388      10.131730       0.476120       1.338969      -0.695393      -0.022615       0.000557       0.010296       0.024854       0.006951      -0.001027       0.010298      -0.006182       0.003841      -0.012338      -0.001045       0.013383              1.742547       2.403106       0.106336      -0.270734       1.349324       0.007455       1.475213           0.003950
           25              H       9.279976      11.127332       1.948408       0.129811       0.999889 0.73564241E+01  0.70175533E+02                                 1.620119                            1.558787      -0.809375       2.503198                    0.999463       3.212389       8.643501       0.518381       1.238620      -0.720297       0.012250      -0.022427       0.004749       0.025992       0.001437       0.008629       0.003865      -0.009999      -0.002089      -0.011629       0.001890       0.009738              1.639870       1.535511      -0.353939       0.001540       2.070741       0.003808       1.313360           0.002774
           26              H      11.940948       1.620270       0.974204       0.130980       1.019903 0.76166300E+01  0.73561346E+02                                 1.661280                            1.601435      -0.934317       2.443379                    0.998742       3.314565       9.081931       0.502264       1.262662      -0.714217      -0.003869      -0.012233      -0.024039       0.027249       0.010348      -0.004941      -0.002648      -0.006916       0.019672      -0.014493       0.002230       0.012263              1.678320       1.396443       0.036414       0.082578       1.499286       0.263345       2.139233           0.002596
           27              H      -1.007265       1.960208       2.146201       0.129117       0.993534 0.71170852E+01  0.68379159E+02                                 1.694750                            1.592355      -1.155357       2.336614                    0.996309       3.563655      10.119838       0.477173       1.336008      -0.695985       0.022531      -0.000117       0.009956       0.024633       0.006871       0.001229      -0.010251      -0.005918       0.003690      -0.012376      -0.000800       0.013176              1.741625       2.401755       0.106176       0.270572       1.348657      -0.007465       1.474462           0.003950
           28              H      11.617732       2.804475       1.948408       0.130294       0.999537 0.73540835E+01  0.70160555E+02                                 1.621106                            1.559668      -0.819805       2.499138                    0.999463       3.211498       8.646761       0.517577       1.240415      -0.719903      -0.011683       0.022120       0.004563       0.025429       0.001139      -0.008644      -0.003710      -0.009572      -0.001869      -0.011534       0.002133       0.009401              1.640895       1.536384      -0.354290      -0.001548       2.072272      -0.003836       1.314029           0.002773
           29              H       1.862698      -1.492080       8.354538       0.132436       1.016648 0.75897749E+01  0.73272394E+02                                 1.661478                            1.601644      -0.949471       2.438261                    0.998626       3.309830       9.081334       0.500565       1.267460      -0.713198       0.011911       0.003580      -0.023534       0.026618       0.010290       0.002702       0.005037       0.007295       0.019535      -0.014502       0.002159       0.012343              1.678516       1.499447       0.036427      -0.263311       1.396655      -0.082640       2.139446           0.002591
           30              H       1.522764      -2.475663       9.526535       0.129317       0.992334 0.71084833E+01  0.68296188E+02                                 1.695634                            1.593157      -1.166674       2.332420                    0.996209       3.564389      10.131741       0.476119       1.338971      -0.695393       0.000556      -0.022615       0.010296       0.024854       0.006951       0.010298      -0.001027       0.006182       0.003841      -0.012338      -0.001045       0.013383              1.742549       1.349325       0.106336       0.007455       2.403108      -0.270734       1.475214           0.003950
           31              H       0.678496      -1.168860       9.328742       0.129811       0.999889 0.73564231E+01  0.70175517E+02                                 1.620119                            1.558786      -0.809374       2.503198                    0.999463       3.212389       8.643499       0.518381       1.238619      -0.720297      -0.022427       0.012251       0.004749       0.025992       0.001437       0.003865       0.008629       0.009999      -0.002089      -0.011629       0.001890       0.009738              1.639870       2.070740      -0.353938       0.003808       1.535510       0.001540       1.313359           0.002773
           32              H       5.103234       1.492112       8.354538       0.130980       1.019903 0.76166318E+01  0.73561363E+02                                 1.661280                            1.601435      -0.934317       2.443379                    0.998742       3.314565       9.081929       0.502264       1.262661      -0.714217      -0.012233      -0.003869      -0.024039       0.027249       0.010348      -0.002648      -0.004941       0.006916       0.019672      -0.014493       0.002230       0.012263              1.678320       1.499286       0.036414       0.263345       1.396442       0.082578       2.139232           0.002596
           33              H       5.443172       2.475699       9.526535       0.129117       0.993534 0.71170853E+01  0.68379149E+02                                 1.694749                            1.592354      -1.155353       2.336616                    0.996309       3.563654      10.119829       0.477173       1.336006      -0.695986      -0.000117       0.022531       0.009956       0.024633       0.006871      -0.010251       0.001229       0.005918       0.003690      -0.012376      -0.000800       0.013176              1.741623       1.348656       0.106176      -0.007465       2.401753       0.270571       1.474461           0.003950
           34              H       6.287439       1.168896       9.328742       0.130294       0.999538 0.73540895E+01  0.70160637E+02                                 1.621107                            1.559669      -0.819806       2.499137                    0.999463       3.211499       8.646769       0.517576       1.240416      -0.719903       0.022120      -0.011683       0.004563       0.025429       0.001139      -0.003710      -0.008644       0.009572      -0.001869      -0.011534       0.002133       0.009401              1.640897       2.072275      -0.354291      -0.003836       1.536385      -0.001548       1.314030           0.002773
           35              H       8.828594       1.492108       6.406130       0.130970       1.018660 0.76043744E+01  0.73403233E+02                                 1.658910                            1.599340      -0.931429       2.444665                    0.998771       3.312098       9.068603       0.503043       1.261391      -0.714496       0.011827      -0.003848       0.024010       0.027040      -0.010165      -0.002466       0.005062       0.007465       0.020115      -0.014554       0.002394       0.012159              1.675861       1.497279      -0.036301       0.262512       1.394807      -0.082408       2.135495           0.002595
           36              H       8.488656       2.475691       5.234133       0.130343       0.989817 0.70878591E+01  0.68065018E+02                                 1.694527                            1.592280      -1.173890       2.330040                    0.996095       3.560682      10.126732       0.475491       1.341390      -0.694911       0.000046       0.021947      -0.009924       0.024086      -0.006401      -0.010075      -0.001103       0.006234       0.003431      -0.011827      -0.001120       0.012948              1.741339       1.348686      -0.106233      -0.007468       2.400977      -0.270231       1.474355           0.003946
           37              H       7.644389       1.168888       5.431926       0.128498       1.000088 0.73566678E+01  0.70160295E+02                                 1.618435                            1.557316      -0.795511       2.508641                    0.999544       3.213244       8.637421       0.519508       1.236243      -0.720829      -0.022952      -0.012495      -0.004790       0.026568      -0.001497      -0.003792       0.008704       0.009790      -0.001670      -0.011613       0.001878       0.009735              1.638108       2.068058       0.353198      -0.003909       1.533994       0.001487       1.312274           0.002777
           38              H      -1.862670      -1.492084       6.406130       0.132302       1.016525 0.75870559E+01  0.73222514E+02                                 1.659496                            1.599879      -0.943494       2.440302                    0.998694       3.308939       9.070516       0.501652       1.265122      -0.713694      -0.011876       0.003933       0.023442       0.026572      -0.010002       0.002521      -0.005020       0.007335       0.019752      -0.014307       0.002249       0.012057              1.676464       1.497720      -0.036342      -0.262570       1.395266       0.082489       2.136405           0.002593
           39              H      -1.522736      -2.475671       5.234133       0.129769       0.991161 0.70985650E+01  0.68178905E+02                                 1.694479                            1.592233      -1.165404       2.333153                    0.996185       3.561628      10.123139       0.476160       1.339288      -0.695333      -0.000227      -0.022286      -0.009835       0.024361      -0.006442       0.010239       0.001184       0.006045       0.003452      -0.012024      -0.001018       0.013043              1.741285       1.348648      -0.106348       0.007439       2.400868       0.270251       1.474338           0.003948
           40              H      -0.678468      -1.168868       5.431926       0.128783       0.999564 0.73502540E+01  0.70068497E+02                                 1.616257                            1.555326      -0.791839       2.510027                    0.999594       3.211090       8.623574       0.520612       1.234161      -0.721291       0.022294       0.011743      -0.004882       0.025666      -0.001145       0.003889      -0.008675       0.010123      -0.002018      -0.011749       0.002116       0.009633              1.635864       2.064907       0.352491       0.003815       1.531967      -0.001502       1.310719           0.002776
           41              H       5.103230       8.458008       6.406130       0.132438       1.016646 0.75897633E+01  0.73272257E+02                                 1.661476                            1.601643      -0.949468       2.438262                    0.998626       3.309828       9.081328       0.500565       1.267460      -0.713199      -0.011911      -0.003580       0.023534       0.026618       0.010290       0.002702       0.005037       0.007295       0.019535      -0.014502       0.002159       0.012343              1.678514       1.499445       0.036427      -0.263311       1.396654      -0.082640       2.139443           0.002591
           42              H       5.443164       9.441591       5.234133       0.129318       0.992331 0.71084529E+01  0.68295831E+02                                 1.695631                            1.593154      -1.166673       2.332422                    0.996209       3.564383      10.131723       0.476119       1.338972      -0.695393      -0.000556       0.022615      -0.010296       0.024855       0.006951       0.010298      -0.001027       0.006182       0.003841      -0.012338      -0.001045       0.013383              1.742546       1.349323       0.106336       0.007455       2.403103      -0.270733       1.475211           0.003950
           43              H       6.287432       8.134788       5.431926       0.129812       0.999889 0.73564245E+01  0.70175538E+02                                 1.620119                            1.558787      -0.809374       2.503199                    0.999463       3.212390       8.643504       0.518381       1.238619      -0.720297       0.022427      -0.012250      -0.004749       0.025992       0.001437       0.003865       0.008629       0.009999      -0.002089      -0.011629       0.001890       0.009738              1.639870       2.070740      -0.353938       0.003808       1.535510       0.001540       1.313360           0.002773
           44              H       1.862694       5.473816       6.406130       0.130981       1.019902 0.76166241E+01  0.73561270E+02                                 1.661279                            1.601434      -0.934315       2.443380                    0.998742       3.314564       9.081925       0.502265       1.262661      -0.714218       0.012233       0.003869       0.024039       0.027248       0.010348      -0.002648      -0.004941       0.006916       0.019672      -0.014493       0.002230       0.012263              1.678319       1.499285       0.036414       0.263344       1.396442       0.082578       2.139230           0.002596
           45              H       1.522756       4.490229       5.234133       0.129119       0.993530 0.71170566E+01  0.68378820E+02                                 1.694747                            1.592352      -1.155355       2.336616                    0.996309       3.563648      10.119815       0.477173       1.336008      -0.695985       0.000117      -0.022532      -0.009956       0.024633       0.006871      -0.010251       0.001229       0.005918       0.003690      -0.012376      -0.000800       0.013176              1.741621       1.348655       0.106176      -0.007465       2.401749       0.270571       1.474459           0.003950
           46              H       0.678489       5.797032       5.431926       0.130295       0.999536 0.73540741E+01  0.70160447E+02                                 1.621105                            1.559667      -0.819803       2.499139                    0.999463       3.211496       8.646756       0.517577       1.240415      -0.719903      -0.022121       0.011682      -0.004563       0.025429       0.001139      -0.003710      -0.008645       0.009572      -0.001869      -0.011534       0.002133       0.009401              1.640894       2.072271      -0.354290      -0.003836       1.536383      -0.001548       1.314029           0.002773
           47              H      -1.862666       5.473820       8.354538       0.130971       1.018658 0.76043642E+01  0.73403110E+02                                 1.658908                            1.599339      -0.931425       2.444667                    0.998771       3.312097       9.068599       0.503043       1.261390      -0.714496      -0.011827       0.003848      -0.024010       0.027040      -0.010165      -0.002466       0.005063       0.007465       0.020115      -0.014554       0.002394       0.012159              1.675859       1.497278      -0.036300       0.262512       1.394806      -0.082407       2.135493           0.002595
           48              H      -1.522728       4.490237       9.526535       0.130344       0.989814 0.70878330E+01  0.68064734E+02                                 1.694527                            1.592280      -1.173896       2.330039                    0.996095       3.560679      10.126735       0.475490       1.341394      -0.694910      -0.000046      -0.021947       0.009924       0.024086      -0.006401      -0.010075      -0.001103       0.006234       0.003431      -0.011827      -0.001120       0.012948              1.741339       1.348685      -0.106233      -0.007468       2.400976      -0.270230       1.474355           0.003946
           49              H      -0.678461       5.797040       9.328742       0.128500       1.000088 0.73566634E+01  0.70160239E+02                                 1.618434                            1.557315      -0.795508       2.508642                    0.999544       3.213244       8.637419       0.519509       1.236241      -0.720829       0.022952       0.012495       0.004790       0.026568      -0.001497      -0.003792       0.008704       0.009790      -0.001670      -0.011613       0.001878       0.009735              1.638107       2.068055       0.353197      -0.003910       1.533993       0.001487       1.312273           0.002777
           50              H       8.828598       8.458012       8.354538       0.132304       1.016523 0.75870386E+01  0.73222308E+02                                 1.659494                            1.599877      -0.943492       2.440303                    0.998694       3.308935       9.070504       0.501652       1.265122      -0.713694       0.011876      -0.003932      -0.023442       0.026572      -0.010002       0.002521      -0.005020       0.007335       0.019752      -0.014307       0.002249       0.012057              1.676462       1.497718      -0.036341      -0.262570       1.395265       0.082489       2.136402           0.002593
           51              H       8.488664      -4.490201       9.526535       0.129770       0.991158 0.70985411E+01  0.68178609E+02                                 1.694475                            1.592230      -1.165399       2.333155                    0.996185       3.561621      10.123110       0.476161       1.339287      -0.695333       0.000227       0.022286       0.009835       0.024361      -0.006442       0.010239       0.001184       0.006046       0.003452      -0.012024      -0.001018       0.013043              1.741281       1.348645      -0.106348       0.007439       2.400861       0.270249       1.474335           0.003947
           52              H       7.644396       8.134796       9.328742       0.128784       0.999563 0.73502376E+01  0.70068308E+02                                 1.616255                            1.555325      -0.791838       2.510028                    0.999594       3.211086       8.623564       0.520611       1.234162      -0.721291      -0.022294      -0.011743       0.004882       0.025666      -0.001145       0.003889      -0.008675       0.010123      -0.002018      -0.011749       0.002116       0.009633              1.635863       2.064905       0.352490       0.003815       1.531965      -0.001502       1.310718           0.002776
           53              H       4.975048       5.345634       0.974204       0.132304       1.016524 0.75870467E+01  0.73222409E+02                                 1.659495                            1.599878      -0.943491       2.440303                    0.998694       3.308938       9.070515       0.501652       1.265122      -0.713694      -0.003932       0.011876      -0.023442       0.026572      -0.010002      -0.005020       0.002521      -0.007335       0.019752      -0.014307       0.002249       0.012057              1.676463       1.395266      -0.036342       0.082489       1.497719      -0.262570       2.136403           0.002593
           54              H       5.958635       5.005700       2.146201       0.129770       0.991158 0.70985424E+01  0.68178645E+02                                 1.694477                            1.592232      -1.165406       2.333153                    0.996185       3.561624      10.123130       0.476159       1.339290      -0.695333       0.022286       0.000227       0.009835       0.024361      -0.006442       0.001184       0.010239      -0.006045       0.003453      -0.012024      -0.001018       0.013043              1.741283       2.400864      -0.106348       0.270250       1.348647       0.007439       1.474337           0.003948
           55              H       4.651832       4.161432       1.948408       0.128784       0.999563 0.73502397E+01  0.70068322E+02                                 1.616254                            1.555324      -0.791836       2.510028                    0.999594       3.211087       8.623562       0.520612       1.234160      -0.721291      -0.011743      -0.022294       0.004882       0.025666      -0.001145      -0.008675       0.003889      -0.010123      -0.002018      -0.011749       0.002116       0.009633              1.635862       1.531965       0.352490      -0.001502       2.064904       0.003815       1.310718           0.002776
           56              H       1.990856       8.586170       0.974204       0.130971       1.018659 0.76043685E+01  0.73403172E+02                                 1.658910                            1.599340      -0.931427       2.444667                    0.998771       3.312098       9.068607       0.503042       1.261392      -0.714496       0.003848      -0.011827      -0.024010       0.027040      -0.010165       0.005063      -0.002466      -0.007465       0.020115      -0.014554       0.002394       0.012159              1.675861       1.394807      -0.036301      -0.082407       1.497279       0.262512       2.135495           0.002595
           57              H       1.007273       8.926108       2.146201       0.130344       0.989814 0.70878350E+01  0.68064745E+02                                 1.694526                            1.592279      -1.173890       2.330041                    0.996095       3.560678      10.126725       0.475490       1.341392      -0.694911      -0.021947      -0.000046       0.009924       0.024086      -0.006401      -0.001103      -0.010075      -0.006235       0.003431      -0.011827      -0.001120       0.012948              1.741338       2.400974      -0.106233      -0.270230       1.348685      -0.007468       1.474354           0.003946
           58              H       2.314076       9.770375       1.948408       0.128500       1.000088 0.73566674E+01  0.70160288E+02                                 1.618434                            1.557315      -0.795510       2.508642                    0.999544       3.213245       8.637423       0.519508       1.236241      -0.720829       0.012495       0.022952       0.004790       0.026568      -0.001497       0.008704      -0.003792      -0.009790      -0.001670      -0.011613       0.001878       0.009735              1.638107       1.533993       0.353197       0.001487       2.068056      -0.003909       1.312273           0.002777
           59              H      -1.990828      -5.345606      13.786464       0.132438       1.016645 0.75897557E+01  0.73272171E+02                                 1.661476                            1.601643      -0.949469       2.438262                    0.998626       3.309826       9.081324       0.500565       1.267461      -0.713198      -0.003580      -0.011911       0.023534       0.026618       0.010290       0.005037       0.002702      -0.007295       0.019535      -0.014502       0.002159       0.012343              1.678514       1.396654       0.036427      -0.082640       1.499445      -0.263311       2.139443           0.002592
           60              H      -1.007245      -5.005672      12.614467       0.129318       0.992331 0.71084577E+01  0.68295876E+02                                 1.695630                            1.593153      -1.166673       2.332421                    0.996209       3.564382      10.131714       0.476119       1.338971      -0.695393       0.022615      -0.000556      -0.010296       0.024855       0.006951      -0.001027       0.010298      -0.006182       0.003841      -0.012338      -0.001045       0.013383              1.742545       2.403102       0.106336      -0.270733       1.349322       0.007455       1.475211           0.003950
           61              H      -2.314048      -4.161404      12.812260       0.129813       0.999886 0.73563992E+01  0.70175213E+02                                 1.620114                            1.558782      -0.809371       2.503200                    0.999463       3.212384       8.643473       0.518383       1.238616      -0.720298      -0.012250       0.022427      -0.004749       0.025992       0.001437       0.008629       0.003865      -0.009999      -0.002089      -0.011629       0.001890       0.009738              1.639865       1.535506      -0.353937       0.001540       2.070732       0.003808       1.313356           0.002774
           62              H      -4.975020       5.345658      13.786464       0.130981       1.019902 0.76166208E+01  0.73561238E+02                                 1.661279                            1.601434      -0.934314       2.443381                    0.998742       3.314564       9.081928       0.502264       1.262662      -0.714217       0.003869       0.012233       0.024039       0.027248       0.010348      -0.004941      -0.002648      -0.006916       0.019672      -0.014493       0.002230       0.012263              1.678319       1.396442       0.036414       0.082578       1.499285       0.263344       2.139231           0.002596
           63              H      -5.958607       5.005720      12.614467       0.129119       0.993531 0.71170619E+01  0.68378890E+02                                 1.694748                            1.592353      -1.155357       2.336615                    0.996308       3.563651      10.119828       0.477173       1.336009      -0.695985      -0.022532       0.000117      -0.009956       0.024633       0.006871       0.001229      -0.010251      -0.005918       0.003690      -0.012376      -0.000800       0.013176              1.741622       2.401751       0.106176       0.270571       1.348655      -0.007465       1.474460           0.003950
           64              H      -4.651804       4.161453      12.812260       0.130296       0.999537 0.73540888E+01  0.70160631E+02                                 1.621107                            1.559669      -0.819804       2.499138                    0.999463       3.211500       8.646773       0.517576       1.240415      -0.719903       0.011682      -0.022120      -0.004563       0.025429       0.001139      -0.008645      -0.003710      -0.009572      -0.001870      -0.011534       0.002133       0.009401              1.640896       1.536385      -0.354290      -0.001548       2.072274      -0.003836       1.314030           0.002773
           65              C      11.869895       8.349747       0.526070       0.488578      32.347520 0.25707453E+03  0.53246865E+04                                 8.963154                            5.641321       0.501840       2.212418                    0.999889      22.522215      61.708121       0.636997       0.464231      -1.030848       0.006957      -0.021123       0.063625       0.067400      -0.011984      -0.010070      -0.046589      -0.040555      -0.331398      -0.122488       0.034296       0.088192             11.207471       5.503264       1.108230       2.569008       8.461796       6.865347      19.657353          -0.000896
           66              C       1.929579       1.927210      12.878683      -0.221646      23.746627 0.36291813E+03  0.82512965E+04                                 7.241059                            6.355178       0.023583       1.979567                    0.998681      30.256402      88.863119       0.645527       0.417328      -1.051278       0.066042      -0.075068      -0.075217       0.125118      -0.050558      -0.047803       0.056090      -0.043516       0.014672      -0.061667      -0.044177       0.105844              7.624765       7.874543      -0.762218      -0.212625       7.594818       0.905805       7.404934           0.009398
           67              C      11.962962       9.827635       2.197568       0.495157      32.551830 0.26527153E+03  0.55632354E+04                                 9.153686                            5.825878       0.255483       2.131285                    0.999516      22.970325      64.285396       0.608704       0.479804      -1.017696       0.011255      -0.064425       0.016795       0.067523      -0.001059       0.014341      -0.066113       0.133144       0.182624      -0.121135       0.032573       0.088562             11.522331       5.407007      -1.625496      -0.532324      19.303510       7.721211       9.856476           0.002269
           68              C       9.027807       5.582055       0.526070       0.488363      32.325441 0.25691595E+03  0.53200873E+04                                 8.954921                            5.636919       0.498904       2.211721                    0.999885      22.518459      61.671508       0.637756       0.463793      -1.031187      -0.007822       0.020393       0.063015       0.066693      -0.011870       0.009575       0.046397      -0.039107      -0.334734      -0.123371       0.035425       0.087946             11.196399       5.498680       1.106840      -2.566040       8.453352      -6.857293      19.637164          -0.000896
           69              C       5.036370      -1.927161      12.878683      -0.220171      23.747058 0.36292577E+03  0.82518004E+04                                 7.242236                            6.356064       0.023137       1.979280                    0.998672      30.257925      88.879464       0.645335       0.417436      -1.051173      -0.066776       0.076721      -0.073520       0.125500      -0.051494       0.047734      -0.055689      -0.043876       0.018373      -0.062656      -0.043482       0.106138              7.626085       7.875528      -0.761703       0.212803       7.597467      -0.906242       7.405261           0.009391
           70              C       8.934746       4.104173       2.197568       0.495406      32.545088 0.26520525E+03  0.55615530E+04                                 9.152320                            5.825125       0.260193       2.132582                    0.999522      22.968943      64.281917       0.608741       0.479799      -1.017689      -0.011753       0.066433       0.015727       0.069273      -0.001367      -0.014867       0.066222       0.131936       0.180306      -0.120419       0.032039       0.088381             11.520262       5.406351      -1.625459       0.532299      19.300518      -7.719151       9.853917           0.002266
           71              C       4.904021       5.582081      14.234598       0.487552      32.381419 0.25733926E+03  0.53316328E+04                                 8.969524                            5.644460       0.488499       2.208335                    0.999881      22.534124      61.752680       0.636769       0.464269      -1.030809       0.007084       0.021619      -0.064329       0.068233       0.011563       0.009695      -0.047540      -0.038957      -0.335041      -0.123991       0.035704       0.088287             11.216298       5.506749      -1.109320      -2.571283       8.468707       6.872352      19.673436          -0.000895
           72              C       8.895458      12.004618       1.881985      -0.221667      23.754257 0.36303809E+03  0.82538269E+04                                 7.236163                            6.350126       0.033805       1.982207                    0.998698      30.265971      88.859249       0.646784       0.416528      -1.051895       0.064785       0.077032       0.075688       0.125935       0.052233       0.047325       0.056210      -0.041485       0.016147      -0.061674      -0.044838       0.106512              7.619801       7.869012       0.759543       0.211027       7.591066       0.903116       7.399324           0.009389
           73              C       4.997082       4.104193      12.563100       0.493830      32.588222 0.26558799E+03  0.55713837E+04                                 9.158540                            5.828279       0.265238       2.133778                    0.999520      22.986440      64.333611       0.608763       0.479627      -1.017817       0.011860       0.064697      -0.017150       0.067974       0.000900      -0.014234      -0.066286       0.133464       0.182337      -0.121362       0.032852       0.088510             11.529193       5.409316       1.626129       0.532643      19.314752       7.727566       9.863509           0.002275
           74              C       2.061933      -5.582027      14.234598       0.488802      32.356653 0.25717279E+03  0.53272278E+04                                 8.964076                            5.641951       0.492066       2.209492                    0.999877      22.528289      61.727591       0.637037       0.464157      -1.030889      -0.006773      -0.021088      -0.063300       0.067063       0.011637      -0.010065       0.047183      -0.039513      -0.330493      -0.122496       0.034764       0.087733             11.208520       5.503998      -1.108369       2.569550       8.462284      -6.865686      19.659279          -0.000899
           75              C      12.002249       1.927189       1.881985      -0.220084      23.718192 0.36228086E+03  0.82330319E+04                                 7.233146                            6.347427       0.025923       1.980458                    0.998691      30.236220      88.777941       0.646265       0.417043      -1.051477      -0.065893      -0.078901       0.074169       0.126761       0.052664      -0.047943      -0.055744      -0.040067       0.017434      -0.062083      -0.044557       0.106641              7.616631       7.865113       0.758385      -0.210879       7.588527      -0.902420       7.396254           0.009390
           76              C       1.968866      -4.104145      12.563100       0.499683      32.464806 0.26447989E+03  0.55430341E+04                                 9.142741                            5.820085       0.261948       2.133433                    0.999490      22.932382      64.178932       0.608491       0.480283      -1.017343      -0.013353      -0.064668      -0.017335       0.068269       0.000221       0.014762       0.064813       0.130214       0.178374      -0.118602       0.031745       0.086856             11.507876       5.401556       1.623078      -0.531645      19.277150      -7.710419       9.844921           0.002257
           77              C       2.099117       1.421057       6.854264       0.487551      32.381418 0.25733925E+03  0.53316324E+04                                 8.969524                            5.644460       0.488500       2.208335                    0.999881      22.534121      61.752665       0.636769       0.464269      -1.030809       0.021619       0.007084      -0.064329       0.068233       0.011563      -0.047541       0.009695       0.038957      -0.335042      -0.123991       0.035704       0.088287             11.216298       8.468707      -1.109320       6.872353       5.506749      -2.571283      19.673437          -0.000895
           78              C       1.555782      -1.553378       9.262319      -0.221667      23.754258 0.36303812E+03  0.82538281E+04                                 7.236164                            6.350127       0.033802       1.982206                    0.998698      30.265973      88.859268       0.646784       0.416528      -1.051895       0.077032       0.064785       0.075688       0.125935       0.052233       0.056210       0.047325       0.041485       0.016148      -0.061674      -0.044838       0.106512              7.619802       7.591067       0.759543       0.903116       7.869013       0.211027       7.399326           0.009389
           79              C       0.621229       1.514118       5.182766       0.493830      32.588221 0.26558798E+03  0.55713837E+04                                 9.158540                            5.828279       0.265239       2.133778                    0.999520      22.986439      64.333611       0.608762       0.479627      -1.017817       0.064697       0.011860      -0.017150       0.067974       0.000900      -0.066286      -0.014234      -0.133464       0.182336      -0.121362       0.032852       0.088510             11.529193      19.314754       1.626129       7.727566       5.409316       0.532643       9.863509           0.002275
           80              C       4.866809      -1.421031       6.854264       0.488803      32.356650 0.25717277E+03  0.53272275E+04                                 8.964076                            5.641951       0.492066       2.209492                    0.999877      22.528290      61.727600       0.637037       0.464157      -1.030889      -0.021088      -0.006773      -0.063300       0.067063       0.011637       0.047183      -0.010065       0.039513      -0.330493      -0.122496       0.034764       0.087732             11.208520       8.462283      -1.108369      -6.865685       5.503999       2.569550      19.659279          -0.000899
           81              C       5.410153       1.553413       9.262319      -0.220084      23.718187 0.36228077E+03  0.82330290E+04                                 7.233145                            6.347426       0.025925       1.980458                    0.998691      30.236218      88.777926       0.646265       0.417043      -1.051477      -0.078901      -0.065893       0.074169       0.126761       0.052663      -0.055744      -0.047943       0.040068       0.017433      -0.062083      -0.044557       0.106641              7.616630       7.588525       0.758384      -0.902419       7.865111      -0.210879       7.396252           0.009390
           82              C       6.344691      -1.514098       5.182766       0.499684      32.464805 0.26447990E+03  0.55430342E+04                                 9.142740                            5.820085       0.261948       2.133433                    0.999490      22.932382      64.178927       0.608491       0.480283      -1.017343      -0.064668      -0.013353      -0.017335       0.068269       0.000221       0.064813       0.014762      -0.130214       0.178374      -0.118602       0.031745       0.086856             11.507874      19.277147       1.623077      -7.710419       5.401555      -0.531644       9.844921           0.002257
           83              C       9.065019      -1.421029       7.906404       0.488364      32.325451 0.25691602E+03  0.53200893E+04                                 8.954924                            5.636920       0.498902       2.211721                    0.999885      22.518463      61.671526       0.637756       0.463793      -1.031187       0.020393      -0.007822       0.063015       0.066693      -0.011870       0.046397       0.009575       0.039107      -0.334734      -0.123371       0.035424       0.087946             11.196402       8.453356       1.106841      -6.857296       5.498681      -2.566039      19.637169          -0.000896
           84              C       8.521675       1.553406       5.498349      -0.220171      23.747048 0.36292556E+03  0.82517937E+04                                 7.242232                            6.356061       0.023141       1.979281                    0.998672      30.257908      88.879378       0.645335       0.417436      -1.051173       0.076721      -0.066776      -0.073520       0.125500      -0.051494      -0.055689       0.047735       0.043877       0.018374      -0.062657      -0.043482       0.106138              7.626081       7.597462      -0.761703      -0.906241       7.875523       0.212803       7.405258           0.009391
           85              C       7.587137      -1.514090       9.577902       0.495408      32.545098 0.26520534E+03  0.55615556E+04                                 9.152321                            5.825126       0.260191       2.132581                    0.999522      22.968951      64.281949       0.608741       0.479799      -1.017689       0.066433      -0.011753       0.015727       0.069273      -0.001367       0.066222      -0.014867      -0.131936       0.180306      -0.120419       0.032039       0.088380             11.520263      19.300520      -1.625459      -7.719152       5.406352       0.532299       9.853919           0.002266
           86              C      -2.099089       1.421059       7.906404       0.488577      32.347515 0.25707449E+03  0.53246853E+04                                 8.963152                            5.641320       0.501841       2.212418                    0.999889      22.522213      61.708109       0.636997       0.464231      -1.030848      -0.021122       0.006958       0.063626       0.067400      -0.011984      -0.046589      -0.010070       0.040554      -0.331398      -0.122488       0.034296       0.088192             11.207469       8.461794       1.108230       6.865345       5.503264       2.569009      19.657351          -0.000896
           87              C      -1.555754      -1.553385       5.498349      -0.221647      23.746641 0.36291842E+03  0.82513053E+04                                 7.241064                            6.355182       0.023579       1.979566                    0.998681      30.256419      88.863202       0.645527       0.417329      -1.051277      -0.075068       0.066042      -0.075217       0.125117      -0.050558       0.056090      -0.047803       0.043515       0.014671      -0.061666      -0.044178       0.105844              7.624770       7.594824      -0.762219       0.905806       7.874547      -0.212625       7.404939           0.009398
           88              C      -0.621201       1.514126       9.577902       0.495157      32.551829 0.26527151E+03  0.55632348E+04                                 9.153686                            5.825878       0.255484       2.131285                    0.999516      22.970322      64.285381       0.608704       0.479803      -1.017697      -0.064425       0.011255       0.016795       0.067523      -0.001059      -0.066114       0.014342      -0.133145       0.182625      -0.121135       0.032573       0.088562             11.522331      19.303510      -1.625496       7.721211       5.407007      -0.532324       9.856475           0.002269
           89              C       4.866811       5.544871       7.906404       0.487554      32.381401 0.25733915E+03  0.53316296E+04                                 8.969519                            5.644458       0.488503       2.208336                    0.999881      22.534116      61.752638       0.636769       0.464269      -1.030809      -0.021619      -0.007085       0.064328       0.068233       0.011563      -0.047541       0.009695       0.038957      -0.335041      -0.123991       0.035705       0.088287             11.216291       8.468701      -1.109319       6.872347       5.506746      -2.571281      19.673424          -0.000895
           90              C       5.410146       8.519306       5.498349      -0.221667      23.754283 0.36303868E+03  0.82538446E+04                                 7.236172                            6.350134       0.033800       1.982205                    0.998698      30.265996      88.859375       0.646783       0.416528      -1.051894      -0.077032      -0.064785      -0.075688       0.125935       0.052233       0.056209       0.047326       0.041486       0.016146      -0.061674      -0.044838       0.106512              7.619810       7.591076       0.759545       0.903119       7.869020       0.211030       7.399333           0.009388
           91              C       6.344699       5.451810       9.577902       0.493833      32.588193 0.26558779E+03  0.55713787E+04                                 9.158535                            5.828277       0.265237       2.133778                    0.999520      22.986430      64.333582       0.608763       0.479627      -1.017817      -0.064697      -0.011861       0.017151       0.067974       0.000900      -0.066286      -0.014234      -0.133464       0.182335      -0.121362       0.032852       0.088509             11.529185      19.314739       1.626128       7.727559       5.409314       0.532642       9.863503           0.002275
           92              C       2.099119       8.386959       7.906404       0.488805      32.356629 0.25717263E+03  0.53272237E+04                                 8.964071                            5.641949       0.492069       2.209493                    0.999877      22.528281      61.727558       0.637038       0.464157      -1.030889       0.021089       0.006774       0.063300       0.067063       0.011637       0.047183      -0.010065       0.039512      -0.330492      -0.122496       0.034764       0.087732             11.208513       8.462277      -1.108368      -6.865679       5.503996       2.569548      19.659265          -0.000899
           93              C       1.555775       5.412515       5.498349      -0.220084      23.718200 0.36228107E+03  0.82330377E+04                                 7.233149                            6.347430       0.025924       1.980458                    0.998691      30.236223      88.777956       0.646264       0.417044      -1.051477       0.078901       0.065893      -0.074169       0.126761       0.052664      -0.055743      -0.047944       0.040068       0.017434      -0.062085      -0.044557       0.106642              7.616634       7.588530       0.758386      -0.902421       7.865115      -0.210881       7.396257           0.009390
           94              C       0.621237       8.480026       9.577902       0.499685      32.464801 0.26447988E+03  0.55430335E+04                                 9.142741                            5.820085       0.261947       2.133433                    0.999490      22.932373      64.178900       0.608491       0.480283      -1.017343       0.064668       0.013354       0.017336       0.068270       0.000221       0.064813       0.014761      -0.130214       0.178374      -0.118602       0.031745       0.086856             11.507875      19.277149       1.623078      -7.710419       5.401555      -0.531645       9.844921           0.002257
           95              C      -2.099091       8.386957       6.854264       0.488365      32.325429 0.25691591E+03  0.53200857E+04                                 8.954917                            5.636916       0.498907       2.211722                    0.999885      22.518453      61.671468       0.637757       0.463792      -1.031187      -0.020394       0.007823      -0.063015       0.066693      -0.011870       0.046397       0.009575       0.039106      -0.334735      -0.123371       0.035425       0.087946             11.196392       8.453347       1.106840      -6.857288       5.498678      -2.566038      19.637152          -0.000896
           96              C      -1.555747       5.412522       9.262319      -0.220171      23.747078 0.36292623E+03  0.82518138E+04                                 7.242242                            6.356070       0.023134       1.979279                    0.998672      30.257936      88.879520       0.645334       0.417436      -1.051173      -0.076721       0.066775       0.073520       0.125500      -0.051495      -0.055689       0.047735       0.043876       0.018373      -0.062657      -0.043482       0.106139              7.626092       7.597473      -0.761706      -0.906245       7.875534       0.212805       7.405268           0.009391
           97              C      -0.621209       8.480018       5.182766       0.495409      32.545062 0.26520506E+03  0.55615482E+04                                 9.152315                            5.825124       0.260192       2.132582                    0.999522      22.968931      64.281878       0.608741       0.479799      -1.017689      -0.066433       0.011754      -0.015728       0.069274      -0.001367       0.066222      -0.014867      -0.131936       0.180305      -0.120419       0.032039       0.088380             11.520255      19.300506      -1.625458      -7.719144       5.406349       0.532299       9.853909           0.002266
           98              C       9.065017       5.544869       6.854264       0.488581      32.347479 0.25707425E+03  0.53246788E+04                                 8.963144                            5.641316       0.501844       2.212419                    0.999889      22.522203      61.708067       0.636997       0.464230      -1.030848       0.021123      -0.006959      -0.063625       0.067400      -0.011984      -0.046589      -0.010070       0.040554      -0.331396      -0.122488       0.034296       0.088192             11.207457       8.461785       1.108227       6.865335       5.503259       2.569004      19.657329          -0.000896
           99              C       8.521682       8.519313       9.262319      -0.221646      23.746644 0.36291855E+03  0.82513086E+04                                 7.241064                            6.355183       0.023583       1.979567                    0.998681      30.256414      88.863173       0.645527       0.417329      -1.051277       0.075068      -0.066042       0.075218       0.125117      -0.050558       0.056090      -0.047803       0.043517       0.014671      -0.061668      -0.044177       0.105844              7.624770       7.594824      -0.762220       0.905807       7.874547      -0.212627       7.404938           0.009398
          100              C       7.587129       5.451802       5.182766       0.495159      32.551818 0.26527146E+03  0.55632335E+04                                 9.153684                            5.825877       0.255482       2.131285                    0.999516      22.970317      64.285368       0.608704       0.479804      -1.017697       0.064425      -0.011256      -0.016796       0.067523      -0.001059      -0.066114       0.014341      -0.133144       0.182624      -0.121135       0.032573       0.088562             11.522328      19.303503      -1.625496       7.721208       5.407006      -0.532324       9.856474           0.002269
          101              C      -4.903967      -1.383819      14.234598       0.488580      32.347510 0.25707450E+03  0.53246852E+04                                 8.963149                            5.641319       0.501844       2.212419                    0.999889      22.522212      61.708096       0.636997       0.464230      -1.030848      -0.006959       0.021123      -0.063625       0.067400      -0.011984      -0.010070      -0.046589      -0.040554      -0.331397      -0.122488       0.034296       0.088192             11.207465       5.503262       1.108229       2.569008       8.461791       6.865341      19.657342          -0.000896
          102              C       5.036349       5.038718       1.881985      -0.221647      23.746662 0.36291892E+03  0.82513199E+04                                 7.241070                            6.355188       0.023577       1.979565                    0.998681      30.256436      88.863282       0.645526       0.417329      -1.051277      -0.066042       0.075067       0.075217       0.125117      -0.050559      -0.047803       0.056090      -0.043516       0.014672      -0.061668      -0.044177       0.105845              7.624776       7.874554      -0.762222      -0.212627       7.594830       0.905808       7.404945           0.009398
          103              C      -4.997034      -2.861707      12.563100       0.495159      32.551819 0.26527146E+03  0.55632335E+04                                 9.153684                            5.825877       0.255481       2.131285                    0.999516      22.970317      64.285363       0.608704       0.479803      -1.017697      -0.011256       0.064425      -0.016796       0.067523      -0.001059       0.014341      -0.066113       0.133144       0.182624      -0.121135       0.032573       0.088561             11.522327       5.407005      -1.625495      -0.532324      19.303504       7.721207       9.856472           0.002269
          104              C      -2.061879       1.383873      14.234598       0.488366      32.325427 0.25691587E+03  0.53200850E+04                                 8.954917                            5.636916       0.498906       2.211722                    0.999885      22.518457      61.671492       0.637757       0.463792      -1.031187       0.007824      -0.020394      -0.063014       0.066693      -0.011870       0.009575       0.046397      -0.039106      -0.334733      -0.123370       0.035425       0.087946             11.196392       5.498678       1.106839      -2.566037       8.453347      -6.857288      19.637151          -0.000897
          105              C       1.929558       8.893089       1.881985      -0.220171      23.747085 0.36292636E+03  0.82518175E+04                                 7.242242                            6.356071       0.023138       1.979280                    0.998672      30.257945      88.879543       0.645334       0.417436      -1.051173       0.066776      -0.076721       0.073520       0.125500      -0.051495       0.047735      -0.055689      -0.043878       0.018373      -0.062658      -0.043481       0.106139              7.626092       7.875534      -0.761706       0.212805       7.597473      -0.906245       7.405268           0.009390
          106              C      -1.968818       2.861755      12.563100       0.495409      32.545090 0.26520530E+03  0.55615547E+04                                 9.152321                            5.825127       0.260190       2.132581                    0.999522      22.968945      64.281934       0.608741       0.479800      -1.017689       0.011754      -0.066433      -0.015728       0.069274      -0.001367      -0.014867       0.066222       0.131935       0.180305      -0.120419       0.032039       0.088380             11.520262       5.406352      -1.625460       0.532300      19.300518      -7.719151       9.853918           0.002266
          107              C       2.061907       1.383847       0.526070       0.487554      32.381396 0.25733913E+03  0.53316290E+04                                 8.969518                            5.644457       0.488503       2.208336                    0.999881      22.534116      61.752640       0.636769       0.464269      -1.030809      -0.007085      -0.021619       0.064328       0.068233       0.011563       0.009695      -0.047541      -0.038956      -0.335041      -0.123991       0.035705       0.088287             11.216289       5.506746      -1.109319      -2.571280       8.468701       6.872346      19.673420          -0.000895
          108              C      -1.929530      -5.038690      12.878683      -0.221667      23.754262 0.36303827E+03  0.82538318E+04                                 7.236165                            6.350129       0.033806       1.982207                    0.998698      30.265965      88.859224       0.646784       0.416528      -1.051895      -0.064785      -0.077032      -0.075688       0.125935       0.052234       0.047326       0.056209      -0.041486       0.016149      -0.061675      -0.044837       0.106513              7.619802       7.869014       0.759546       0.211029       7.591067       0.903118       7.399327           0.009389
          109              C       1.968846       2.861735       2.197568       0.493832      32.588209 0.26558789E+03  0.55713813E+04                                 9.158538                            5.828278       0.265237       2.133778                    0.999520      22.986431      64.333581       0.608763       0.479627      -1.017817      -0.011861      -0.064697       0.017151       0.067974       0.000900      -0.014234      -0.066286       0.133464       0.182336      -0.121362       0.032852       0.088510             11.529189       5.409315       1.626129       0.532643      19.314748       7.727562       9.863505           0.002275
          110              C       4.903995      12.547955       0.526070       0.488805      32.356632 0.25717268E+03  0.53272248E+04                                 8.964070                            5.641949       0.492069       2.209493                    0.999877      22.528284      61.727561       0.637038       0.464157      -1.030890       0.006774       0.021089       0.063300       0.067063       0.011637      -0.010064       0.047183      -0.039512      -0.330492      -0.122496       0.034764       0.087732             11.208511       5.503995      -1.108368       2.569548       8.462276      -6.865678      19.659262          -0.000899
          111              C      -5.036321       5.038739      12.878683      -0.220084      23.718230 0.36228169E+03  0.82330566E+04                                 7.233158                            6.347438       0.025918       1.980456                    0.998691      30.236261      88.778132       0.646263       0.417044      -1.051477       0.065893       0.078901      -0.074169       0.126761       0.052664      -0.047943      -0.055743      -0.040068       0.017432      -0.062084      -0.044557       0.106641              7.616644       7.865125       0.758387      -0.210881       7.588540      -0.902423       7.396266           0.009390
          112              C       4.997062      11.070073       2.197568       0.499686      32.464781 0.26447974E+03  0.55430298E+04                                 9.142735                            5.820083       0.261947       2.133433                    0.999490      22.932373      64.178896       0.608491       0.480283      -1.017343       0.013354       0.064668       0.017336       0.068270       0.000221       0.014761       0.064813       0.130214       0.178373      -0.118601       0.031746       0.086856             11.507867       5.401553       1.623077      -0.531644      19.277134      -7.710411       9.844914           0.002257
          113              N       4.769718       1.055918      14.207733      -0.547402      56.144451 0.65963772E+03  0.16787815E+05                                11.735587                            8.239713       0.577991       2.157262                    0.998270      31.640566      87.237323       0.623545       0.385967      -1.111984      -0.036988      -0.038526      -0.039331       0.066327      -0.012338       0.012234      -0.049704      -0.045265      -0.326686      -0.121861       0.028672       0.093189             14.198426       7.675254       1.304172       3.551247      10.022643       6.314439      24.897380           0.026141
          114              N      11.913227      10.869874       2.645407      -0.570440      57.535400 0.68052265E+03  0.17474071E+05                                11.970311                            8.377563       0.557085       2.142334                    0.998058      32.287862      89.741220       0.616780       0.386744      -1.110200      -0.009418       0.033960       0.050092       0.061247      -0.020486       0.022242      -0.056674       0.129628       0.180794      -0.114526       0.022423       0.092104             14.702236       7.664453      -3.502368      -0.811887      25.619868       6.998191      10.822386           0.025889
          115              N      12.074694       8.598710       1.793716      -0.417192      47.828656 0.47014231E+03  0.10998842E+05                                10.447314                            6.801312       0.625476       2.213466                    0.999589      28.320836      74.976517       0.709580       0.368967      -1.124064      -0.015955       0.057592      -0.049727       0.077744      -0.000230       0.016911       0.122385      -0.093537       0.178253      -0.093459      -0.069668       0.163127             13.093106       6.453891      -0.134348       1.471661      15.406564       8.000337      17.418863           0.002259
          116              N       2.196236      -1.055864      14.207733      -0.547031      56.139828 0.65957473E+03  0.16786052E+05                                11.736456                            8.240733       0.578252       2.157166                    0.998259      31.635055      87.225806       0.623337       0.386099      -1.111873       0.037306       0.038715      -0.039015       0.066429      -0.012097      -0.011758       0.050085      -0.045147      -0.324962      -0.121474       0.028553       0.092921             14.199344       7.675652       1.304128      -3.551164      10.023114      -6.314684      24.899265           0.026117
          117              N       8.984484       3.061936       2.645407      -0.569747      57.527248 0.68035366E+03  0.17468716E+05                                11.969332                            8.376638       0.556392       2.142176                    0.998034      32.284014      89.729064       0.616799       0.386755      -1.110188       0.009615      -0.031933       0.049945       0.060056      -0.020811      -0.021374       0.056258       0.129996       0.179231      -0.114364       0.023312       0.091053             14.701237       7.663699      -3.502107       0.811871      25.618912      -6.997946      10.821100           0.025879
          118              N       8.823012       5.333096       1.793716      -0.418623      47.924848 0.47125677E+03  0.11031853E+05                                10.461645                            6.810332       0.623192       2.212351                    0.999601      28.350573      75.088004       0.708933       0.369071      -1.123943       0.016849      -0.055604      -0.049603       0.076394      -0.000254      -0.017733      -0.121645      -0.093285       0.176654      -0.093475      -0.068739       0.162215             13.111260       6.462275      -0.134789      -1.473816      15.428744      -8.012421      17.442761           0.002257
          119              N      11.735592      12.875910       0.552935      -0.546126      56.116579 0.65914492E+03  0.16772414E+05                                11.732695                            8.237254       0.580112       2.157974                    0.998268      31.627283      87.197950       0.623557       0.386025      -1.111924      -0.036486       0.038150       0.038972       0.065616       0.012369      -0.012262      -0.048633      -0.046221      -0.325440      -0.120969       0.028028       0.092941             14.195270       7.673451      -1.303844      -3.550275      10.020508       6.313830      24.891852           0.026138
          120              N       4.947344       3.061954      12.115261      -0.569884      57.515754 0.68015801E+03  0.17462567E+05                                11.968295                            8.375816       0.552328       2.141123                    0.997992      32.280898      89.719701       0.616783       0.386790      -1.110155      -0.009956      -0.032889      -0.049631       0.060366       0.019721      -0.022318      -0.056115       0.129275       0.182330      -0.114115       0.022163       0.091952             14.700254       7.662895       3.501502       0.812135      25.616038       6.998954      10.821828           0.025888
          121              N       5.108816       5.333118      12.966952      -0.416597      47.824860 0.47001902E+03  0.10995414E+05                                10.447331                            6.800862       0.628535       2.214546                    0.999585      28.316426      74.966953       0.709523       0.369015      -1.124010      -0.016586      -0.058840       0.049540       0.078686       0.000651      -0.018122       0.121650      -0.093945       0.175692      -0.093976      -0.068262       0.162239             13.093558       6.453754       0.134125      -1.471791      15.406669       8.001360      17.420252           0.002257
          122              N       9.162110       1.055892       0.552935      -0.547090      56.155634 0.65972306E+03  0.16791563E+05                                11.740587                            8.242955       0.571436       2.155523                    0.998253      31.634890      87.243312       0.623076       0.386221      -1.111733       0.036737      -0.038920       0.039943       0.066782       0.012264       0.012741       0.049632      -0.044900      -0.324791      -0.121324       0.028550       0.092774             14.204672       7.678384      -1.304832       3.553217      10.026818      -6.317569      24.908815           0.026133
          123              N       2.018601      -3.061908      12.115261      -0.573586      57.663341 0.68251893E+03  0.17538358E+05                                11.988000                            8.389951       0.556120       2.141517                    0.998008      32.331104      89.897965       0.616306       0.386755      -1.110181       0.011416       0.035509      -0.050944       0.063138       0.019357       0.022484       0.056869       0.132318       0.182291      -0.115840       0.023333       0.092507             14.724741       7.675662       3.509357      -0.813804      25.659331      -7.009951      10.839232           0.025828
          124              N       1.857134      -5.333068      12.966952      -0.419388      47.871571 0.47071038E+03  0.11015081E+05                                10.451506                            6.803858       0.629819       2.214546                    0.999586      28.342087      75.034455       0.709715       0.368797      -1.124232       0.016083       0.055772       0.050056       0.076647       0.000280       0.017469      -0.121110      -0.093422       0.178974      -0.093008      -0.068978       0.161986             13.098817       6.456442       0.134243       1.472587      15.412639      -8.004636      17.427371           0.002259
          125              N       2.427074       1.286756       7.933269      -0.546125      56.116392 0.65914229E+03  0.16772330E+05                                11.732670                            8.237237       0.580112       2.157975                    0.998267      31.627221      87.197720       0.623558       0.386025      -1.111924       0.038150      -0.036486       0.038973       0.065617       0.012369      -0.048633      -0.012261       0.046221      -0.325438      -0.120968       0.028027       0.092941             14.195239      10.020487      -1.303841       6.313816       7.673435      -3.550266      24.891794           0.026139
          126              N      -0.421010       1.464380       4.734927      -0.569884      57.515716 0.68015745E+03  0.17462550E+05                                11.968291                            8.375814       0.552325       2.141123                    0.997992      32.280881      89.719653       0.616783       0.386791      -1.110155      -0.032889      -0.009956      -0.049631       0.060366       0.019721      -0.056114      -0.022318      -0.129275       0.182330      -0.114114       0.022163       0.091952             14.700250      25.616031       3.501501       6.998951       7.662893       0.812135      10.821825           0.025887
          127              N       1.850154       1.625852       5.586618      -0.416597      47.824858 0.47001903E+03  0.10995415E+05                                10.447332                            6.800863       0.628533       2.214546                    0.999585      28.316422      74.966951       0.709522       0.369015      -1.124010      -0.058840      -0.016586       0.049540       0.078686       0.000651       0.121650      -0.018122       0.093945       0.175692      -0.093976      -0.068262       0.162238             13.093560      15.406673       0.134126       8.001361       6.453755      -1.471791      17.420253           0.002257
          128              N       4.538856      -1.286726       7.933269      -0.547091      56.155812 0.65972559E+03  0.16791644E+05                                11.740611                            8.242971       0.571437       2.155522                    0.998253      31.634950      87.243533       0.623076       0.386221      -1.111733      -0.038920       0.036737       0.039942       0.066781       0.012264       0.049633       0.012741       0.044901      -0.324794      -0.121326       0.028551       0.092775             14.204702      10.026838      -1.304835      -6.317582       7.678399       3.553226      24.908871           0.026132
          129              N       7.386928      -1.464363       4.734927      -0.573587      57.663342 0.68251899E+03  0.17538359E+05                                11.987998                            8.389949       0.556125       2.141518                    0.998008      32.331111      89.897971       0.616306       0.386754      -1.110181       0.035509       0.011416      -0.050944       0.063138       0.019357       0.056869       0.022484      -0.132318       0.182292      -0.115840       0.023333       0.092507             14.724738      25.659325       3.509355      -7.009949       7.675660      -0.813803      10.839230           0.025829
          130              N       5.115768      -1.625830       5.586618      -0.419387      47.871554 0.47071019E+03  0.11015074E+05                                10.451501                            6.803855       0.629822       2.214547                    0.999586      28.342087      75.034439       0.709716       0.368797      -1.124232       0.055772       0.016083       0.050056       0.076647       0.000280      -0.121110       0.017469       0.093422       0.178974      -0.093009      -0.068978       0.161986             13.098811      15.412629       0.134242      -8.004632       6.456439       1.472588      17.427366           0.002259
          131              N       9.392972      -1.286728       6.827399      -0.547031      56.139899 0.65957569E+03  0.16786082E+05                                11.736465                            8.240738       0.578253       2.157166                    0.998259      31.635080      87.225892       0.623336       0.386099      -1.111873       0.038715       0.037306      -0.039014       0.066428      -0.012097       0.050085      -0.011758       0.045148      -0.324963      -0.121474       0.028553       0.092921             14.199355      10.023123       1.304129      -6.314692       7.675656      -3.551165      24.899285           0.026117
          132              N       6.544900      -1.464352      10.025741      -0.569748      57.527444 0.68035647E+03  0.17468807E+05                                11.969359                            8.376657       0.556392       2.142175                    0.998034      32.284078      89.729309       0.616798       0.386755      -1.110188      -0.031932       0.009615       0.049945       0.060055      -0.020811       0.056258      -0.021374      -0.129997       0.179233      -0.114365       0.023312       0.091053             14.701271      25.618974      -3.502117      -6.997963       7.663715       0.811873      10.821125           0.025878
          133              N       8.816060      -1.625824       9.174050      -0.418623      47.924851 0.47125677E+03  0.11031853E+05                                10.461643                            6.810329       0.623194       2.212351                    0.999601      28.350582      75.088014       0.708933       0.369071      -1.123943      -0.055604       0.016849      -0.049603       0.076395      -0.000255      -0.121645      -0.017734       0.093286       0.176654      -0.093476      -0.068739       0.162215             13.111258      15.428743      -0.134789      -8.012421       6.462273      -1.473815      17.442757           0.002257
          134              N      -2.427046       1.286754       6.827399      -0.547402      56.144379 0.65963666E+03  0.16787781E+05                                11.735577                            8.239706       0.577991       2.157262                    0.998270      31.640540      87.237230       0.623545       0.385967      -1.111984      -0.038526      -0.036987      -0.039332       0.066327      -0.012338      -0.049703       0.012234       0.045264      -0.326686      -0.121861       0.028672       0.093189             14.198414      10.022633       1.304171       6.314432       7.675249       3.551246      24.897361           0.026141
          135              N       0.421038       1.464391      10.025741      -0.570439      57.535247 0.68052041E+03  0.17473998E+05                                11.970290                            8.377548       0.557085       2.142334                    0.998058      32.287811      89.741025       0.616781       0.386744      -1.110201       0.033961      -0.009418       0.050092       0.061247      -0.020486      -0.056673       0.022241      -0.129627       0.180792      -0.114525       0.022422       0.092103             14.702209      25.619821      -3.502360       6.998178       7.664440      -0.811885      10.822367           0.025890
          136              N      -1.850126       1.625858       9.174050      -0.417192      47.828691 0.47014273E+03  0.10998854E+05                                10.447320                            6.801316       0.625474       2.213465                    0.999589      28.320843      74.976555       0.709579       0.368967      -1.124064       0.057592      -0.015954      -0.049727       0.077744      -0.000230       0.122386       0.016911       0.093537       0.178252      -0.093459      -0.069668       0.163127             13.093115      15.406573      -0.134347       8.000342       6.453895       1.471663      17.418876           0.002259
          137              N       4.538854       5.679172       6.827399      -0.546125      56.116501 0.65914395E+03  0.16772383E+05                                11.732684                            8.237247       0.580113       2.157975                    0.998267      31.627261      87.197862       0.623557       0.386025      -1.111924      -0.038150       0.036485      -0.038973       0.065616       0.012369      -0.048633      -0.012262       0.046220      -0.325440      -0.120969       0.028028       0.092941             14.195255      10.020497      -1.303842       6.313821       7.673445      -3.550271      24.891823           0.026138
          138              N       7.386938       5.501548      10.025741      -0.569885      57.515911 0.68016044E+03  0.17462646E+05                                11.968317                            8.375832       0.552328       2.141122                    0.997992      32.280952      89.719909       0.616782       0.386791      -1.110155       0.032888       0.009954       0.049632       0.060366       0.019721      -0.056115      -0.022318      -0.129278       0.182331      -0.114116       0.022164       0.091952             14.700280      25.616085       3.501509       6.998964       7.662908       0.812136      10.821847           0.025887
          139              N       5.115774       5.340076       9.174050      -0.416595      47.824732 0.47001759E+03  0.10995372E+05                                10.447312                            6.800851       0.628536       2.214547                    0.999585      28.316384      74.966801       0.709523       0.369015      -1.124010       0.058840       0.016584      -0.049539       0.078685       0.000651       0.121650      -0.018122       0.093945       0.175693      -0.093976      -0.068262       0.162238             13.093535      15.406642       0.134126       8.001344       6.453743      -1.471788      17.420219           0.002257
          140              N       2.427072       8.252654       6.827399      -0.547091      56.155751 0.65972489E+03  0.16791622E+05                                11.740601                            8.242966       0.571439       2.155523                    0.998253      31.634935      87.243467       0.623076       0.386221      -1.111733       0.038920      -0.036735      -0.039942       0.066781       0.012264       0.049632       0.012741       0.044899      -0.324793      -0.121325       0.028551       0.092774             14.204689      10.026829      -1.304834      -6.317575       7.678393       3.553222      24.908846           0.026133
          141              N      -0.421000       8.430291      10.025741      -0.573584      57.663113 0.68251584E+03  0.17538257E+05                                11.987967                            8.389930       0.556121       2.141518                    0.998008      32.331035      89.897695       0.616307       0.386754      -1.110181      -0.035509      -0.011415       0.050944       0.063139       0.019357       0.056869       0.022484      -0.132317       0.182288      -0.115839       0.023333       0.092506             14.724699      25.659252       3.509345      -7.009928       7.675642      -0.813801      10.839201           0.025830
          142              N       1.850160       8.591758       9.174050      -0.419385      47.871424 0.47070875E+03  0.11015032E+05                                10.451486                            6.803846       0.629820       2.214547                    0.999586      28.342036      75.034278       0.709716       0.368797      -1.124232      -0.055771      -0.016081      -0.050054       0.076645       0.000280      -0.121109       0.017469       0.093422       0.178975      -0.093008      -0.068977       0.161986             13.098790      15.412603       0.134242      -8.004616       6.456431       1.472585      17.427337           0.002259
          143              N      -2.427044       8.252656       7.933269      -0.547029      56.139660 0.65957254E+03  0.16785981E+05                                11.736432                            8.240718       0.578252       2.157167                    0.998259      31.635005      87.225611       0.623337       0.386099      -1.111873      -0.038715      -0.037305       0.039015       0.066429      -0.012097       0.050084      -0.011758       0.045146      -0.324960      -0.121473       0.028553       0.092919             14.199312      10.023094       1.304125      -6.314668       7.675637      -3.551155      24.899204           0.026118
          144              N       0.421028       8.430280       4.734927      -0.569747      57.527311 0.68035479E+03  0.17468752E+05                                11.969338                            8.376644       0.556393       2.142176                    0.998034      32.284042      89.729157       0.616799       0.386755      -1.110188       0.031932      -0.009614      -0.049946       0.060056      -0.020811       0.056258      -0.021374      -0.129997       0.179230      -0.114365       0.023313       0.091052             14.701243      25.618923      -3.502109      -6.997945       7.663703       0.811871      10.821104           0.025879
          145              N      -1.850132       8.591752       5.586618      -0.418620      47.924686 0.47125500E+03  0.11031801E+05                                10.461622                            6.810318       0.623194       2.212352                    0.999601      28.350522      75.087817       0.708934       0.369071      -1.123943       0.055603      -0.016847       0.049601       0.076393      -0.000255      -0.121644      -0.017733       0.093285       0.176655      -0.093475      -0.068739       0.162214             13.111229      15.428709      -0.134789      -8.012399       6.462261      -1.473812      17.442716           0.002257
          146              N       9.392974       5.679174       7.933269      -0.547404      56.144667 0.65964094E+03  0.16787918E+05                                11.735615                            8.239733       0.577994       2.157262                    0.998270      31.640643      87.237599       0.623544       0.385967      -1.111984       0.038526       0.036986       0.039330       0.066326      -0.012338      -0.049704       0.012234       0.045264      -0.326691      -0.121863       0.028673       0.093190             14.198460      10.022665       1.304175       6.314453       7.675271       3.551256      24.897443           0.026140
          147              N       6.544890       5.501537       4.734927      -0.570439      57.535332 0.68052179E+03  0.17474043E+05                                11.970303                            8.377558       0.557082       2.142333                    0.998058      32.287838      89.741141       0.616780       0.386745      -1.110200      -0.033960       0.009417      -0.050093       0.061247      -0.020486      -0.056674       0.022241      -0.129628       0.180792      -0.114526       0.022423       0.092103             14.702224      25.619846      -3.502365       6.998184       7.664448      -0.811887      10.822379           0.025889
          148              N       8.816054       5.340070       5.586618      -0.417190      47.828536 0.47014096E+03  0.10998802E+05                                10.447296                            6.801302       0.625477       2.213467                    0.999589      28.320796      74.976371       0.709580       0.368967      -1.124064      -0.057591       0.015953       0.049726       0.077743      -0.000230       0.122385       0.016911       0.093537       0.178254      -0.093459      -0.069667       0.163127             13.093084      15.406535      -0.134348       8.000322       6.453881       1.471658      17.418836           0.002259
          149              N       2.196210       5.910010       0.552935      -0.547402      56.144424 0.65963745E+03  0.16787806E+05                                11.735582                            8.239711       0.577992       2.157262                    0.998270      31.640560      87.237297       0.623545       0.385967      -1.111984       0.036986       0.038526       0.039332       0.066327      -0.012338       0.012234      -0.049703      -0.045263      -0.326687      -0.121861       0.028673       0.093189             14.198419       7.675253       1.304172       3.551248      10.022638       6.314434      24.897366           0.026142
          150              N      -4.947299      -3.903946      12.115261      -0.570439      57.535289 0.68052119E+03  0.17474023E+05                                11.970293                            8.377551       0.557089       2.142335                    0.998058      32.287835      89.741094       0.616781       0.386744      -1.110201       0.009417      -0.033960      -0.050093       0.061247      -0.020486       0.022241      -0.056674       0.129629       0.180792      -0.114527       0.022424       0.092103             14.702211       7.664441      -3.502360      -0.811885      25.619825       6.998175      10.822368           0.025889
          151              N      -5.108766      -1.632782      12.966952      -0.417189      47.828547 0.47014113E+03  0.10998807E+05                                10.447298                            6.801303       0.625476       2.213467                    0.999589      28.320800      74.976389       0.709580       0.368967      -1.124064       0.015953      -0.057591       0.049726       0.077743      -0.000230       0.016911       0.122385      -0.093536       0.178253      -0.093459      -0.069667       0.163127             13.093085       6.453882      -0.134346       1.471660      15.406538       8.000322      17.418836           0.002259
          152              N       4.769692       8.021792       0.552935      -0.547032      56.140041 0.65957785E+03  0.16786152E+05                                11.736484                            8.240752       0.578254       2.157165                    0.998259      31.635131      87.226077       0.623336       0.386099      -1.111873      -0.037305      -0.038715       0.039014       0.066427      -0.012097      -0.011758       0.050085      -0.045146      -0.324967      -0.121475       0.028554       0.092921             14.199377       7.675668       1.304131      -3.551172      10.023138      -6.314700      24.899325           0.026117
          153              N      -2.018556       3.903992      12.115261      -0.569747      57.527376 0.68035560E+03  0.17468779E+05                                11.969351                            8.376653       0.556388       2.142174                    0.998034      32.284053      89.729230       0.616798       0.386755      -1.110188      -0.009614       0.031932      -0.049946       0.060056      -0.020812      -0.021374       0.056258       0.129997       0.179231      -0.114365       0.023312       0.091053             14.701260       7.663711      -3.502115       0.811873      25.618953      -6.997956      10.821117           0.025878
          154              N      -1.857084       1.632832      12.966952      -0.418621      47.924753 0.47125564E+03  0.11031819E+05                                10.461629                            6.810322       0.623194       2.212352                    0.999601      28.350546      75.087890       0.708934       0.369071      -1.123943      -0.016847       0.055603       0.049602       0.076393      -0.000255      -0.017734      -0.121645      -0.093286       0.176655      -0.093476      -0.068739       0.162214             13.111240       6.462265      -0.134789      -1.473813      15.428720      -8.012408      17.442735           0.002257
          155              N      -4.769664      -5.909982      14.207733      -0.546126      56.116555 0.65914479E+03  0.16772410E+05                                11.732690                            8.237252       0.580115       2.157975                    0.998267      31.627282      87.197934       0.623557       0.386025      -1.111924       0.036485      -0.038150      -0.038972       0.065616       0.012369      -0.012262      -0.048633      -0.046220      -0.325441      -0.120969       0.028028       0.092941             14.195262       7.673448      -1.303843      -3.550272      10.020505       6.313827      24.891835           0.026138
          156              N       2.018584       3.903974       2.645407      -0.569883      57.515688 0.68015717E+03  0.17462540E+05                                11.968286                            8.375811       0.552327       2.141123                    0.997992      32.280877      89.719627       0.616783       0.386790      -1.110155       0.009955       0.032889       0.049632       0.060366       0.019721      -0.022318      -0.056115       0.129276       0.182329      -0.114115       0.022164       0.091951             14.700242       7.662890       3.501500       0.812135      25.616017       6.998944      10.821818           0.025889
          157              N       1.857112       1.632810       1.793716      -0.416595      47.824739 0.47001769E+03  0.10995375E+05                                10.447315                            6.800853       0.628535       2.214547                    0.999585      28.316383      74.966807       0.709523       0.369015      -1.124010       0.016584       0.058840      -0.049539       0.078685       0.000651      -0.018122       0.121650      -0.093945       0.175693      -0.093976      -0.068262       0.162238             13.093537       6.453745       0.134126      -1.471788      15.406645       8.001345      17.420222           0.002257
          158              N      -2.196182       5.910036      14.207733      -0.547091      56.155757 0.65972498E+03  0.16791625E+05                                11.740603                            8.242968       0.571437       2.155522                    0.998253      31.634935      87.243477       0.623076       0.386221      -1.111733      -0.036735       0.038920      -0.039942       0.066781       0.012264       0.012741       0.049633      -0.044899      -0.324793      -0.121325       0.028551       0.092774             14.204691       7.678395      -1.304834       3.553224      10.026830      -6.317574      24.908848           0.026133
          159              N       4.947327      10.027836       2.645407      -0.573587      57.663456 0.68252080E+03  0.17538418E+05                                11.988013                            8.389961       0.556124       2.141517                    0.998008      32.331151      89.898124       0.616306       0.386754      -1.110181      -0.011414      -0.035508       0.050945       0.063138       0.019357       0.022484       0.056869       0.132320       0.182292      -0.115842       0.023334       0.092507             14.724756       7.675670       3.509361      -0.813804      25.659357      -7.009955      10.839242           0.025829
          160              N       5.108794      12.298996       1.793716      -0.419385      47.871429 0.47070880E+03  0.11015033E+05                                10.451483                            6.803844       0.629822       2.214548                    0.999586      28.342046      75.034291       0.709717       0.368797      -1.124232      -0.016081      -0.055772      -0.050055       0.076646       0.000280       0.017469      -0.121109      -0.093422       0.178975      -0.093008      -0.068977       0.161986             13.098788       6.456429       0.134242       1.472584      15.412602      -8.004615      17.427332           0.002259
          161              O       2.635223       1.034041      12.026402      -0.485533      46.770294 0.77421224E+03  0.20430662E+05                                10.396946                            8.643466      -0.303942       1.911961                    0.999265      29.610886      82.105191       0.641411       0.361865      -1.134368      -0.077151       0.105822       0.112770       0.172822      -0.060185      -0.051822       0.071304      -0.017990       0.010146      -0.067712      -0.055826       0.123538             11.874743      10.480772      -2.268764      -1.404540      12.261017       3.004907      12.882441           0.156232
          162              O       4.330723      -1.033995      12.026402      -0.486059      46.760074 0.77398244E+03  0.20420336E+05                                10.389537                            8.637543      -0.301592       1.912627                    0.999345      29.605674      82.046123       0.642235       0.361477      -1.134826       0.077832      -0.104762       0.112021       0.171993      -0.059780       0.051633      -0.071399      -0.019355       0.010392      -0.067321      -0.056011       0.123332             11.865962      10.472466      -2.267488       1.403781      12.253518      -3.003087      12.871902           0.155884
          163              O       9.601105      -1.034013       2.734266      -0.485740      46.757600 0.77396101E+03  0.20420384E+05                                10.391016                            8.639104      -0.304045       1.911984                    0.999272      29.604932      82.055211       0.641966       0.361618      -1.134673      -0.075922      -0.104077      -0.112613       0.171108       0.060651       0.051419       0.070965      -0.019139       0.007126      -0.067470      -0.055933       0.123403             11.867593      10.474547       2.267784       1.403677      12.255215       3.003174      12.873017           0.155904
          164              O      11.296605       1.034023       2.734266      -0.486579      46.782184 0.77448700E+03  0.20437567E+05                                10.393677                            8.641164      -0.299753       1.913195                    0.999312      29.615461      82.088860       0.641992       0.361544      -1.134740       0.077448       0.104751      -0.111747       0.171635       0.060023      -0.051277      -0.070794      -0.017214       0.006084      -0.067518      -0.055134       0.122652             11.870836      10.476355       2.267681      -1.402947      12.258855      -3.004225      12.877299           0.155965
          165              O       2.448951      -0.847731      10.114600      -0.485739      46.757586 0.77396070E+03  0.20420376E+05                                10.391018                            8.639105      -0.304048       1.911983                    0.999272      29.604926      82.055214       0.641965       0.361618      -1.134673      -0.104078      -0.075921      -0.112613       0.171108       0.060652       0.070966       0.051418       0.019137       0.007126      -0.067471      -0.055931       0.123402             11.867595      12.255218       2.267785       3.003175      10.474548       1.403679      12.873020           0.155906
          166              O       4.516987       0.847769      10.114600      -0.486580      46.782230 0.77448797E+03  0.20437598E+05                                10.393679                            8.641166      -0.299749       1.913195                    0.999312      29.615480      82.088902       0.641992       0.361544      -1.134740       0.104750       0.077449      -0.111747       0.171634       0.060023      -0.070793      -0.051279       0.017217       0.006084      -0.067517      -0.055136       0.122653             11.870839      12.258859       2.267681      -3.004226      10.476358      -1.402946      12.877302           0.155964
          167              O       9.414841       0.847759       4.646068      -0.486058      46.759974 0.77398044E+03  0.20420269E+05                                10.389522                            8.637531      -0.301595       1.912627                    0.999345      29.605633      82.045968       0.642235       0.361477      -1.134826      -0.104762       0.077833       0.112021       0.171993      -0.059780      -0.071398       0.051633       0.019356       0.010394      -0.067320      -0.056011       0.123332             11.865944      12.253500      -2.267485      -3.003083      10.472451       1.403780      12.871882           0.155883
          168              O      11.482877      -0.847741       4.646068      -0.485533      46.770379 0.77421394E+03  0.20430719E+05                                10.396958                            8.643475      -0.303939       1.911962                    0.999265      29.610921      82.105320       0.641411       0.361865      -1.134368       0.105822      -0.077151       0.112770       0.172822      -0.060185       0.071305      -0.051822       0.017988       0.010144      -0.067713      -0.055825       0.123539             11.874758      12.261031      -2.268767       3.004910      10.480784      -1.404541      12.882458           0.156233
          169              O       4.516977       7.813659       4.646068      -0.485741      46.757745 0.77396390E+03  0.20420481E+05                                10.391038                            8.639120      -0.304044       1.911983                    0.999272      29.604991      82.055433       0.641965       0.361618      -1.134673       0.104078       0.075922       0.112613       0.171108       0.060651       0.070966       0.051419       0.019137       0.007124      -0.067471      -0.055932       0.123403             11.867619      12.255241       2.267790       3.003182      10.474568       1.403681      12.873047           0.155907
          170              O       2.448941       6.118159       4.646068      -0.486579      46.782263 0.77448861E+03  0.20437620E+05                                10.393686                            8.641171      -0.299751       1.913194                    0.999312      29.615493      82.088960       0.641992       0.361544      -1.134740      -0.104751      -0.077449       0.111747       0.171635       0.060023      -0.070793      -0.051278       0.017216       0.006084      -0.067518      -0.055135       0.122653             11.870846      12.258866       2.267683      -3.004228      10.476363      -1.402949      12.877310           0.155966
          171              O      -2.448913       6.118169      10.114600      -0.486059      46.760113 0.77398321E+03  0.20420363E+05                                10.389546                            8.637549      -0.301596       1.912625                    0.999345      29.605690      82.046205       0.642234       0.361477      -1.134825       0.104763      -0.077831      -0.112021       0.171993      -0.059780      -0.071400       0.051631       0.019352       0.010392      -0.067323      -0.056008       0.123332             11.865973      12.253529      -2.267491      -3.003090      10.472475       1.403782      12.871914           0.155885
          172              O      -4.516949       7.813669      10.114600      -0.485534      46.770401 0.77421444E+03  0.20430733E+05                                10.396956                            8.643474      -0.303936       1.911963                    0.999265      29.610930      82.105315       0.641412       0.361865      -1.134369      -0.105821       0.077152      -0.112770       0.172823      -0.060185       0.071304      -0.051824       0.017992       0.010145      -0.067711      -0.055829       0.123539             11.874755      12.261027      -2.268766       3.004911      10.480783      -1.404542      12.882453           0.156233
          173              O       4.330705       5.931887       2.734266      -0.485533      46.770468 0.77421574E+03  0.20430778E+05                                10.396970                            8.643483      -0.303939       1.911961                    0.999265      29.610958      82.105449       0.641411       0.361865      -1.134368       0.077151      -0.105822      -0.112770       0.172823      -0.060186      -0.051822       0.071305      -0.017988       0.010145      -0.067714      -0.055825       0.123539             11.874771      10.480796      -2.268770      -1.404543      12.261045       3.004914      12.882472           0.156235
          174              O       2.635205       7.999923       2.734266      -0.486059      46.760156 0.77398411E+03  0.20420389E+05                                10.389543                            8.637547      -0.301589       1.912627                    0.999345      29.605708      82.046211       0.642235       0.361477      -1.134826      -0.077833       0.104762      -0.112021       0.171993      -0.059781       0.051634      -0.071398      -0.019358       0.010394      -0.067320      -0.056013       0.123333             11.865969      10.472473      -2.267490       1.403783      12.253525      -3.003090      12.871910           0.155885
          175              O      -2.635177       7.999941      12.026402      -0.485739      46.757556 0.77396016E+03  0.20420356E+05                                10.391011                            8.639100      -0.304048       1.911983                    0.999272      29.604914      82.055150       0.641966       0.361618      -1.134673       0.075922       0.104078       0.112613       0.171108       0.060652       0.051419       0.070965      -0.019140       0.007129      -0.067470      -0.055932       0.123402             11.867586      10.474542       2.267784       1.403679      12.255208       3.003173      12.873008           0.155906
          176              O      -4.330677       5.931905      12.026402      -0.486581      46.782435 0.77449208E+03  0.20437735E+05                                10.393708                            8.641188      -0.299746       1.913195                    0.999312      29.615564      82.089209       0.641991       0.361544      -1.134740      -0.077449      -0.104751       0.111747       0.171635       0.060023      -0.051279      -0.070794      -0.017214       0.006082      -0.067519      -0.055135       0.122654             11.870874      10.476387       2.267687      -1.402950      12.258893      -3.004235      12.877341           0.155965

******************************************************
Auxiliary information for the entire system
The total spin magnetic moment of the unit cell is   31.997025
The total net atomic charge of the unit cell is   0.000002
Accuracy of reproducing the electrostatic potential in the unit cell:
  The inner radius (bohr) =    5.0000
  The outer radius (bohr) =   12.0000
  Valid grid points have density less than (e/(bohr^3)) =    0.0001
  The number of valid grid points were=        37940
  The rms potential error without charges in kcal/mol is=      5.64863
  The rms potential error with partial charges in kcal/mol is=      0.96639
  The RRMSE value at monopole order=      0.17108
  The rms potential error with partial charges and cloud penetration in kcal/mol is=      0.96731
  The RRMSE value at monopole order with cloud penetration is=      0.17125
  The rms potential error with partial charges and atomic dipoles in kcal/mol is=      1.43896
  The RRMSE value at dipole order=      0.25474
  The rms potential error with partial charges, atomic dipoles and cloud penetration in kcal/mol is=      1.42755
  The RRMSE value at dipole order with cloud penetration=      0.25272

******************************************************
The electron densities and ab initio electrostatic potential were computed in VASP using the PBE functional and
projector augmented wave method. See the main text of the journal article for a description of computational details.
The atomic charges, dipoles, and quadrupoles were computed with the DDEC6 method as described in
(a) T. A. Manz and N. Gabaldon Limas, RSC Adv. 6 (2016) 47771-47801 DOI: 10.1039/c6ra04656h
(b) N. Gabaldon Limas and T. A. Manz, RSC Adv. 8 (2018) 2678-2707 DOI: 10.1039/c7ra11829e.
For each atom in the material, the electron cloud parameters were fit to the spherically averaged atom-in-material
electron density using radial positions for which this density was between 10^-4 and 10^-2 electrons per cubic bohr.
The polarizabilities, dispersion coefficients, and quantum Drude oscillator (QDO) parameters were fit using the MCLF method.
The magnetic structure of the system was optimized in VASP from the default ferromagnetic initial guess using spin polarization.
The atomic spin moments (ASMs) were computed on this optimized magnetic structure using the DDEC6 partition as inputs
to the method of T. A. Manz and D. S. Sholl, J. Chem. Theory Comput. 7 (2011) 4146-4164 DOI: 10.1021/ct200539n.
The RMSE and RRMSE were computed using a uniform grid with Ewald summation.
