# Supplementary material for: A collection of forcefield precursors for metal–organic frameworks
Source: RSC Adv. 2019 Nov 13;9(63):36492–507. doi: 10.1039/c9ra07327b (PMC9075174; doi:10.1039/c9ra07327b)
Supplement: RA-009-C9RA07327B-s3769 [file RA-009-C9RA07327B-s3769.xyz]

   78
jmolscript: load "" {1 1 1} spacegroup "x,y,z" unitcell [{     10.672000     0.000000     0.000000 }, {      5.220676     9.362162     0.000000 }, {      2.496115     3.205390    11.222366 }]
Tb     6.259470     0.504551     1.823186     2.037576
Tb     6.908645     2.700839     9.399180     2.037576
Cu     0.000000     0.000000     0.000000     0.614798
Cu     1.248058     1.602695     5.611183     0.605182
H      2.811882     4.185408     5.777274     0.106050
H     13.543765     6.251196     4.808784     0.127506
H     10.400292     5.235397     2.615934     0.130157
H     10.363642     3.218464     3.689914     0.093941
H     14.824786     7.321833     1.985237     0.103138
H      4.402485     5.099835     2.475654     0.130279
H      9.305545     7.968475    10.509746     0.131366
H      9.003684    10.182707    10.106863     0.089869
H     15.576909     8.382144     5.445092     0.106051
H      4.845026     6.316356     6.413582     0.127507
H      7.988499     7.332155     8.606432     0.130157
H      8.025149     9.349088     7.532452     0.093941
H      3.564005     5.245719     9.237129     0.103138
H     13.986306     7.467717     8.746712     0.130279
H      9.083246     4.599077     0.712620     0.131366
H      9.385107     2.384845     1.115503     0.089869
C      7.710045    10.056151     3.177052     0.000766
C      7.416369     9.780898     1.852813    -0.021465
C      8.960502    10.184209     4.018729     0.636334
C      2.972833     0.195046     0.620597     0.639493
C     12.848800     4.399926     5.131988     0.089725
C     12.891619     5.641315     4.548425    -0.148412
C     11.981700     5.988261     3.586668     0.049232
C     11.038185     5.048375     3.265709    -0.144861
C     11.030734     3.829862     3.903139     0.090091
C     11.988023     7.317381     2.884148     0.576053
C      4.698704     6.796592     1.444319     0.087620
C      4.834423     5.462501     1.736100    -0.142527
C      5.622969     4.653671     0.916867     0.043298
C      8.757836     8.469206    11.069742    -0.140151
C      8.581718     9.796586    10.839683     0.090525
C      5.819767     3.206348     1.215382     0.575402
C     10.678746     2.511401     8.045314     0.000766
C     10.972422     2.786654     9.369553    -0.021465
C      9.428289     2.383343     7.203637     0.636335
C     10.195282     3.010344    10.601769     0.639493
C      5.539991     8.167626     6.090378     0.089725
C      5.497172     6.926237     6.673941    -0.148412
C      6.407091     6.579291     7.635698     0.049232
C      7.350606     7.519177     7.956657    -0.144861
C      7.358057     8.737690     7.319227     0.090091
C      6.400768     5.250171     8.338218     0.576053
C     13.690087     5.770960     9.778047     0.087620
C     13.554368     7.105051     9.486266    -0.142527
C     12.765822     7.913881    10.305499     0.043298
C      9.630955     4.098346     0.152624    -0.140151
C      9.807073     2.770966     0.382683     0.090525
C     12.569024     9.361204    10.006984     0.575402
N      6.523665    10.220867     3.789793    -0.166764
N     16.193268    10.026530     2.932404    -0.069224
N      6.062537     9.763529     1.742833    -0.171548
N     11.933730     3.494334     4.806539    -0.176017
N      5.325244     7.369543     0.408494    -0.186256
N     11.865126     2.346685     7.432573    -0.166764
N      2.195523     2.541022     8.289962    -0.069224
N     12.326254     2.804023     9.479533    -0.171548
N      6.455061     9.073218     6.415827    -0.176017
N     13.063547     5.198009    10.813872    -0.186256
O      8.819496    10.746730     5.116277    -0.548108
O     10.029905     9.665372     3.582179    -0.692868
O      4.236506     0.218848     0.631819    -0.689741
O      4.842612     3.194100    10.760005    -0.640832
O     12.706986     8.258054     3.309476    -0.636605
O     11.222942     7.473161     1.898824    -0.614730
O      6.640676     2.541480     0.533062    -0.623015
O      5.174881     2.672032     2.160305    -0.625291
O      9.569295     1.820822     6.106089    -0.548107
O      8.358886     2.902180     7.640187    -0.692868
O     14.152285    12.348704    10.590547    -0.689741
O     13.546179     9.373452     0.462361    -0.640832
O      5.681805     4.309498     7.912890    -0.636605
O      7.165849     5.094391     9.323542    -0.614730
O     11.748115    10.026072    10.689304    -0.623015
O     13.213910     9.895520     9.062061    -0.625291

The following XYZ coordinates are in angstroms. Other properties are in atomic units.
The sperically averaged electron density of each atom fit to a function of the form exp(a - br)
eigen_1, eigen_2 and eigen_3 are the three eigenvalues of traceless quadrupole moment tensor
  atom number  atomic symbol              X              Y              Z     net charge C6 coefficient C8 coefficient C10 coefficient fluctuating dipole atomic polarizability isotropic forcefield polarizability              a              b squared Pearson coefficient          <r^3>          <r^4>         wp_QDO          m_QDO          q_QDO       dipole_x       dipole_y       dipole_z         dipole            Qxy            Qxz            Qyz     Q(x^2-y^2)  Q(3z^2 - R^2)        eigen_1        eigen_2        eigen_3 static polarizability      alpha(xx)      alpha(xy)      alpha(xz)      alpha(yy)      alpha(yz)      alpha(zz) atomic spin moment
            1             Tb       6.259470       0.504551       1.823186       2.037576     113.547723 0.26253814E+04  0.86059763E+05                                15.479479                           13.779190       2.506842       2.518902                    0.999872      74.404834     172.261365       0.688989       0.271198      -1.331886      -0.024114      -0.004181       0.025266       0.035176       0.102792       0.130317       0.078456       0.097847       0.175365      -0.143173      -0.081012       0.224185             17.310436      17.578169      -3.012240      -2.945155      19.588571      -2.353761      14.764569           0.000011
            2             Tb       6.908645       2.700839       9.399180       2.037576     113.547712 0.26253811E+04  0.86059751E+05                                15.479478                           13.779189       2.506842       2.518902                    0.999872      74.404833     172.261359       0.688989       0.271198      -1.331886       0.024114       0.004181      -0.025266       0.035176       0.102791       0.130317       0.078456       0.097847       0.175365      -0.143173      -0.081012       0.224185             17.310435      17.578167      -3.012240      -2.945155      19.588570      -2.353761      14.764568           0.000011
            3             Cu       0.000000       0.000000       0.000000       0.614798      91.843130 0.13460551E+04  0.39063217E+05                                17.250246                           12.533677       1.434376       2.342875                    0.993188      44.715557     112.905308       0.482254       0.437649      -1.129477       0.000000       0.000000      -0.000000       0.000000      -0.012902      -0.070885       0.009018       0.154625      -0.039310      -0.072198      -0.050325       0.122523             22.918845      23.015682       1.929368      11.262105      24.260463       1.065015      21.480391          -0.001478
            4             Cu       1.248058       1.602695       5.611183       0.605182      98.691755 0.13981897E+04  0.40959121E+05                                18.022413                           12.712596       1.477778       2.346515                    0.993621      45.273410     114.811872       0.482378       0.433445      -1.132327       0.000000       0.000000      -0.000000       0.000000       0.009114       0.034146       0.003874       0.157891      -0.076461      -0.066833      -0.034654       0.101487             24.834894      12.584284      -1.617960      -7.797343      23.084289       1.167146      38.836109          -0.005314
            5              H       2.811882       4.185408       5.777274       0.106050       1.085805 0.77794460E+01  0.76464666E+02                                 1.799626                            1.671832      -1.083637       2.373007                    0.996163       3.615954      10.403843       0.462515       1.347312      -0.694155       0.035965      -0.011515       0.030400       0.048479       0.003507       0.012530      -0.003299       0.005244      -0.014480      -0.014872       0.001219       0.013653              1.848597       1.855972      -0.082408       0.501728       1.593906      -0.212449       2.095913           0.000012
            6              H      13.543765       6.251196       4.808784       0.127506       0.959939 0.66744402E+01  0.62717830E+02                                 1.616469                            1.517178      -0.865763       2.477776                    0.999258       3.327053       9.157601       0.504012       1.293270      -0.705998       0.022975       0.027041       0.008928       0.036589       0.008160       0.008834      -0.000010       0.001378      -0.013506      -0.012144      -0.000978       0.013122              1.651583       1.783484       0.430264       0.239902       1.697231       0.135436       1.474033           0.000016
            7              H      10.400292       5.235397       2.615934       0.130157       1.014874 0.72873371E+01  0.69557974E+02                                 1.631492                            1.550480      -1.094669       2.369097                    0.997411       3.343996       9.087609       0.518721       1.237071      -0.718396      -0.026049       0.012190      -0.023748       0.037298       0.002739       0.010278      -0.004940       0.010560      -0.017810      -0.014049       0.000404       0.013645              1.649279       1.675044      -0.074406       0.478585       1.446072      -0.133200       1.826721          -0.000001
            8              H      10.363642       3.218464       3.689914       0.093941       1.264354 0.95570152E+01  0.98001787E+02                                 1.919338                            1.798232      -1.244871       2.282655                    0.994417       3.728643      10.637490       0.470754       1.268821      -0.711078      -0.038313      -0.025062      -0.008034       0.046481       0.003206       0.013251      -0.006298       0.019718      -0.019426      -0.017679      -0.002104       0.019783              1.953816       1.995823       0.509684       0.209172       2.162165       0.141360       1.703462          -0.000012
            9              H      14.824786       7.321833       1.985237       0.103138       1.020944 0.73223909E+01  0.71369518E+02                                 1.762514                            1.647198      -1.254174       2.286774                    0.994212       3.780400      11.071999       0.452247       1.389537      -0.684202      -0.028224       0.024063       0.025974       0.045279      -0.003843      -0.009294      -0.002490      -0.006983       0.006012      -0.012488       0.003880       0.008608              1.805663       1.846594      -0.345629      -0.387175       1.830659       0.289445       1.739738          -0.000008
           10              H       4.402485       5.099835       2.475654       0.130279       1.000733 0.72459848E+01  0.69375485E+02                                 1.641087                            1.565401      -1.130824       2.350703                    0.996922       3.427617       9.466858       0.504443       1.268193      -0.710751      -0.013752      -0.017332       0.028968       0.036451      -0.000767      -0.006918      -0.003071      -0.008618       0.014837      -0.010320       0.001300       0.009021              1.652350       1.549254       0.129228      -0.401190       1.547632      -0.250860       1.860163          -0.000002
           11              H       9.305545       7.968475      10.509746       0.131366       1.003285 0.73711998E+01  0.71147094E+02                                 1.676578                            1.605644      -1.032119       2.403629                    0.997225       3.431743       9.635489       0.483833       1.311570      -0.702127       0.022579      -0.020875      -0.023041       0.038425      -0.002830      -0.014150       0.002296      -0.006649       0.021695      -0.015775      -0.000895       0.016670              1.693294       1.750418      -0.282674      -0.206558       1.705417       0.226388       1.624046          -0.000003
           12              H       9.003684      10.182707      10.106863       0.089869       1.209648 0.92036729E+01  0.94432943E+02                                 1.929639                            1.814911      -1.312293       2.248763                    0.993481       3.916769      11.548380       0.444798       1.342087      -0.694194       0.023646       0.013744      -0.035037       0.044448      -0.003374      -0.016850       0.002936      -0.012432       0.020018      -0.020215       0.001773       0.018442              1.967030       1.845595       0.202388      -0.278671       1.925370      -0.361130       2.130125          -0.000009
           13              H      15.576909       8.382144       5.445092       0.106051       1.085805 0.77794425E+01  0.76464624E+02                                 1.799625                            1.671832      -1.083636       2.373007                    0.996163       3.615953      10.403840       0.462515       1.347311      -0.694155      -0.035965       0.011515      -0.030400       0.048479       0.003507       0.012530      -0.003299       0.005243      -0.014480      -0.014872       0.001219       0.013653              1.848596       1.855971      -0.082408       0.501728       1.593905      -0.212449       2.095912           0.000012
           14              H       4.845026       6.316356       6.413582       0.127507       0.959939 0.66744367E+01  0.62717785E+02                                 1.616468                            1.517177      -0.865762       2.477776                    0.999258       3.327052       9.157596       0.504012       1.293270      -0.705998      -0.022975      -0.027041      -0.008928       0.036589       0.008160       0.008834      -0.000010       0.001378      -0.013506      -0.012144      -0.000978       0.013122              1.651582       1.783483       0.430264       0.239902       1.697230       0.135436       1.474033           0.000016
           15              H       7.988499       7.332155       8.606432       0.130157       1.014874 0.72873414E+01  0.69558023E+02                                 1.631492                            1.550480      -1.094669       2.369097                    0.997411       3.343997       9.087611       0.518721       1.237070      -0.718396       0.026049      -0.012190       0.023748       0.037298       0.002739       0.010278      -0.004940       0.010560      -0.017810      -0.014049       0.000404       0.013645              1.649279       1.675044      -0.074406       0.478585       1.446072      -0.133200       1.826721          -0.000002
           16              H       8.025149       9.349088       7.532452       0.093941       1.264354 0.95570152E+01  0.98001787E+02                                 1.919338                            1.798232      -1.244871       2.282655                    0.994417       3.728643      10.637490       0.470754       1.268821      -0.711078       0.038313       0.025062       0.008034       0.046481       0.003206       0.013251      -0.006298       0.019718      -0.019426      -0.017679      -0.002104       0.019783              1.953816       1.995822       0.509684       0.209172       2.162165       0.141359       1.703462          -0.000012
           17              H       3.564005       5.245719       9.237129       0.103138       1.020943 0.73223868E+01  0.71369471E+02                                 1.762514                            1.647198      -1.254174       2.286774                    0.994212       3.780399      11.071997       0.452247       1.389537      -0.684202       0.028224      -0.024063      -0.025973       0.045279      -0.003843      -0.009294      -0.002490      -0.006983       0.006012      -0.012488       0.003880       0.008608              1.805663       1.846593      -0.345629      -0.387175       1.830659       0.289445       1.739738          -0.000008
           18              H      13.986306       7.467717       8.746712       0.130279       1.000734 0.72459901E+01  0.69375548E+02                                 1.641088                            1.565402      -1.130825       2.350702                    0.996922       3.427618       9.466861       0.504443       1.268193      -0.710751       0.013752       0.017332      -0.028968       0.036451      -0.000767      -0.006918      -0.003071      -0.008618       0.014837      -0.010321       0.001300       0.009021              1.652350       1.549254       0.129228      -0.401190       1.547633      -0.250860       1.860163          -0.000002
           19              H       9.083246       4.599077       0.712620       0.131366       1.003285 0.73711998E+01  0.71147094E+02                                 1.676578                            1.605644      -1.032118       2.403629                    0.997225       3.431743       9.635489       0.483833       1.311570      -0.702127      -0.022579       0.020875       0.023041       0.038425      -0.002830      -0.014150       0.002296      -0.006649       0.021695      -0.015775      -0.000895       0.016670              1.693294       1.750418      -0.282674      -0.206558       1.705417       0.226388       1.624046          -0.000003
           20              H       9.385107       2.384845       1.115503       0.089869       1.209648 0.92036735E+01  0.94432948E+02                                 1.929639                            1.814911      -1.312293       2.248763                    0.993481       3.916769      11.548379       0.444798       1.342087      -0.694194      -0.023646      -0.013744       0.035037       0.044448      -0.003374      -0.016850       0.002936      -0.012432       0.020018      -0.020215       0.001773       0.018442              1.967030       1.845595       0.202388      -0.278671       1.925370      -0.361130       2.130125          -0.000009
           21              C       7.710045      10.056151       3.177052       0.000766      34.913486 0.43429077E+03  0.10187439E+05                                 9.353772                            7.009683       0.050841       2.016668                    0.999601      27.647393      78.885948       0.615424       0.424275      -1.061322      -0.051108      -0.003249      -0.006241       0.051590      -0.010402      -0.026714      -0.011402      -0.057326      -0.110527      -0.055628       0.006120       0.049507             10.917046      12.844859       0.270780       2.413088       5.248286       2.169546      14.657992          -0.000021
           22              C       7.416369       9.780898       1.852813      -0.021465      36.318194 0.42136605E+03  0.97987966E+04                                 9.556561                            6.853670       0.179246       2.064431                    0.999597      27.339270      77.382542       0.630050       0.418040      -1.066462      -0.042137       0.002200       0.021451       0.047334      -0.002828       0.002994      -0.012084       0.004594      -0.128626      -0.045232       0.019075       0.026157             11.626542      11.948177      -0.609254      -3.028061       5.518033       2.949636      17.413416          -0.000022
           23              C       8.960502      10.184209       4.018729       0.636334      23.513326 0.24779259E+03  0.51419557E+04                                 7.611609                            5.666678      -0.289770       1.970592                    0.998561      22.356410      63.563441       0.607388       0.485959      -1.007930       0.073840      -0.007313       0.030962       0.080402       0.031705      -0.006266      -0.069333      -0.127239      -0.108566      -0.071110      -0.048639       0.119749              8.670579      10.836008      -1.666174      -1.261480       5.511410       2.247057       9.664317          -0.000002
           24              C       2.972833       0.195046       0.620597       0.639493      22.638504 0.23924734E+03  0.49448946E+04                                 7.538318                            5.602717      -0.172032       2.009054                    0.999302      22.511507      64.884320       0.602302       0.492019      -1.000011       0.036510      -0.008186      -0.045336       0.058782       0.000718       0.028928      -0.043371      -0.166976      -0.227468      -0.099883      -0.030792       0.130675              8.827333      12.179433      -0.350620      -1.653517       4.614685       1.289586       9.687882           0.000013
           25              C      12.848800       4.399926       5.131988       0.089725      25.455054 0.32322283E+03  0.70766464E+04                                 7.585264                            6.047365       0.253074       2.104146                    0.999811      25.666650      71.883566       0.659355       0.424289      -1.056168      -0.035426      -0.023898      -0.029698       0.052040      -0.020367      -0.013758       0.023483       0.058632       0.038169      -0.048083       0.003981       0.044102              8.283968       6.818679       1.608083       1.798514      10.522585      -2.277136       7.510640           0.000040
           26              C      12.891619       5.641315       4.548425      -0.148412      30.683158 0.40708843E+03  0.93937362E+04                                 8.440637                            6.695236       0.317399       2.084997                    0.999791      28.435887      80.404317       0.642809       0.412928      -1.068814      -0.016420       0.000488      -0.006219       0.017565       0.006270      -0.011095       0.018117       0.005273      -0.038347      -0.028719       0.013110       0.015609              9.250218       7.753415       0.888424       2.486262      11.202299      -3.168890       8.794940          -0.000027
           27              C      11.981700       5.988261       3.586668       0.049232      32.040235 0.39052888E+03  0.88670336E+04                                 8.761646                            6.588165       0.118734       2.065445                    0.999338      25.655121      70.608609       0.647253       0.416780      -1.072530      -0.007132      -0.020800       0.024132       0.032647      -0.010270      -0.010533       0.029496       0.024422       0.019423      -0.036094       0.001021       0.035074             10.081396       7.557058       0.697967       2.337111      13.932406      -4.344662       8.754725           0.000038
           28              C      11.038185       5.048375       3.265709      -0.144861      29.975303 0.40657159E+03  0.93860407E+04                                 8.331981                            6.708044       0.160223       2.033220                    0.999764      28.548764      80.944612       0.639256       0.415036      -1.066634       0.008031       0.011042       0.013501       0.019201      -0.021197      -0.006954       0.002021       0.030189       0.013021      -0.028253       0.002084       0.026170              9.032190       7.138731       1.535099       2.029371      12.234229      -2.706435       7.723609          -0.000040
           29              C      11.030734       3.829862       3.903139       0.090091      24.845613 0.31930430E+03  0.69818933E+04                                 7.486685                            6.028276       0.174565       2.077988                    0.999714      25.823154      72.693823       0.656334       0.426789      -1.052756       0.030430       0.007282       0.032705       0.045262      -0.007223      -0.025171       0.033144       0.059297       0.018513      -0.052265       0.000771       0.051494              8.144366       6.541476       0.844040       2.040170      10.315671      -2.546583       7.575952          -0.000001
           30              C      11.988023       7.317381       2.884148       0.576053      22.614962 0.25607457E+03  0.53359261E+04                                 7.372031                            5.673467      -0.068205       2.032931                    0.999363      22.610430      63.569170       0.623592       0.471370      -1.019779      -0.006409       0.037311      -0.013879       0.040322      -0.024330      -0.064456       0.051547       0.128609       0.046367      -0.096107      -0.021160       0.117266              8.377808       6.259746       0.203196       1.863634      11.411997      -2.926467       7.461682           0.000001
           31              C       4.698704       6.796592       1.444319       0.087620      25.604357 0.33554016E+03  0.74281224E+04                                 7.679180                            6.215128       0.186523       2.083750                    0.999548      25.965463      73.536986       0.640892       0.431705      -1.049792       0.025250       0.004714      -0.042884       0.049988       0.004746       0.021574       0.015882       0.072325       0.026221      -0.045243      -0.001254       0.046497              8.325893       6.344877      -0.815556      -2.318220      11.391838      -1.141121       7.240963           0.000021
           32              C       4.834423       5.462501       1.736100      -0.142527      30.439473 0.41769087E+03  0.97103524E+04                                 8.423429                            6.808228       0.142189       2.026207                    0.999692      28.752683      81.872803       0.633114       0.416145      -1.065665       0.009793      -0.007229      -0.010241       0.015907       0.012138       0.010801      -0.007083       0.017383       0.016808      -0.022432       0.005226       0.017206              9.124465       6.679111      -1.693279      -2.494215      13.123045      -0.432722       7.571239           0.000012
           33              C       5.622969       4.653671       0.916867       0.043298      32.561128 0.40150222E+03  0.91703726E+04                                 8.826856                            6.659789       0.117116       2.062221                    0.999300      25.802055      70.991163       0.647355       0.414252      -1.075239      -0.010096       0.030383      -0.009807       0.033484       0.013858       0.006335       0.011535       0.046283       0.021079      -0.032806       0.004975       0.027831             10.164762       6.606091      -1.629806      -2.217904      16.203847      -1.449781       7.684347           0.000014
           34              C       8.757836       8.469206      11.069742      -0.140151      30.961555 0.43210103E+03  0.10166911E+05                                 8.640241                            7.015473       0.036429       1.998697                    0.999176      29.013533      84.082935       0.609456       0.427130      -1.054996      -0.000071      -0.002309       0.014787       0.014966       0.006623       0.008345       0.021652       0.023459       0.020010      -0.028469       0.002176       0.026293              9.382379       6.802541      -0.856772      -1.895605      13.666913      -1.658101       7.677684          -0.000011
           35              C       8.581718       9.796586      10.839683       0.090525      26.025731 0.33996177E+03  0.75776496E+04                                 7.823477                            6.292938      -0.018648       2.012266                    0.999307      26.485693      76.148994       0.629062       0.436826      -1.042976      -0.015424       0.015375       0.043627       0.048761       0.016426       0.019224       0.017238       0.075051       0.046988      -0.051525       0.002576       0.048949              8.582081       6.363682      -1.339959      -1.796120      12.349189      -0.575615       7.033373          -0.000008
           36              C       5.819767       3.206348       1.215382       0.575402      22.956559 0.25196478E+03  0.52152573E+04                                 7.359706                            5.573503       0.062767       2.072690                    0.999716      22.403136      62.234870       0.640062       0.462326      -1.027449      -0.012719      -0.041132      -0.009696       0.044132       0.040678       0.059169       0.046548       0.127615       0.114551      -0.101990      -0.017458       0.119448              8.430791       6.348545      -0.940144      -2.003078      12.579235      -1.413986       6.364591           0.000001
           37              C      10.678746       2.511401       8.045314       0.000766      34.913486 0.43429076E+03  0.10187439E+05                                 9.353772                            7.009683       0.050841       2.016668                    0.999601      27.647393      78.885952       0.615424       0.424275      -1.061322       0.051108       0.003249       0.006241       0.051590      -0.010402      -0.026714      -0.011402      -0.057326      -0.110527      -0.055628       0.006120       0.049507             10.917046      12.844861       0.270779       2.413088       5.248286       2.169546      14.657992          -0.000021
           38              C      10.972422       2.786654       9.369553      -0.021465      36.318200 0.42136613E+03  0.97987988E+04                                 9.556561                            6.853671       0.179246       2.064431                    0.999597      27.339273      77.382552       0.630050       0.418040      -1.066462       0.042137      -0.002200      -0.021451       0.047334      -0.002828       0.002994      -0.012084       0.004594      -0.128626      -0.045232       0.019075       0.026157             11.626543      11.948178      -0.609255      -3.028061       5.518034       2.949637      17.413418          -0.000022
           39              C       9.428289       2.383343       7.203637       0.636335      23.513326 0.24779260E+03  0.51419559E+04                                 7.611609                            5.666678      -0.289770       1.970592                    0.998561      22.356410      63.563440       0.607388       0.485959      -1.007930      -0.073840       0.007313      -0.030962       0.080402       0.031705      -0.006266      -0.069333      -0.127239      -0.108566      -0.071110      -0.048639       0.119749              8.670578      10.836008      -1.666174      -1.261479       5.511410       2.247057       9.664316          -0.000002
           40              C      10.195282       3.010344      10.601769       0.639493      22.638507 0.23924738E+03  0.49448955E+04                                 7.538318                            5.602717      -0.172032       2.009054                    0.999302      22.511509      64.884328       0.602302       0.492019      -1.000011      -0.036510       0.008186       0.045336       0.058782       0.000718       0.028928      -0.043371      -0.166976      -0.227468      -0.099883      -0.030792       0.130675              8.827334      12.179434      -0.350620      -1.653517       4.614685       1.289586       9.687883           0.000013
           41              C       5.539991       8.167626       6.090378       0.089725      25.455053 0.32322282E+03  0.70766463E+04                                 7.585264                            6.047366       0.253074       2.104146                    0.999811      25.666649      71.883565       0.659354       0.424289      -1.056168       0.035426       0.023898       0.029698       0.052040      -0.020367      -0.013758       0.023483       0.058632       0.038169      -0.048083       0.003981       0.044102              8.283968       6.818679       1.608083       1.798514      10.522585      -2.277136       7.510640           0.000040
           42              C       5.497172       6.926237       6.673941      -0.148412      30.683163 0.40708853E+03  0.93937390E+04                                 8.440638                            6.695237       0.317398       2.084997                    0.999791      28.435890      80.404327       0.642809       0.412928      -1.068814       0.016420      -0.000488       0.006219       0.017565       0.006270      -0.011095       0.018117       0.005273      -0.038347      -0.028719       0.013110       0.015609              9.250219       7.753415       0.888424       2.486262      11.202300      -3.168890       8.794941          -0.000027
           43              C       6.407091       6.579291       7.635698       0.049232      32.040232 0.39052882E+03  0.88670322E+04                                 8.761646                            6.588165       0.118734       2.065445                    0.999338      25.655119      70.608606       0.647253       0.416780      -1.072530       0.007132       0.020800      -0.024132       0.032647      -0.010270      -0.010533       0.029496       0.024422       0.019423      -0.036094       0.001021       0.035074             10.081396       7.557058       0.697967       2.337110      13.932406      -4.344662       8.754725           0.000038
           44              C       7.350606       7.519177       7.956657      -0.144861      29.975302 0.40657155E+03  0.93860398E+04                                 8.331981                            6.708044       0.160223       2.033220                    0.999764      28.548763      80.944611       0.639256       0.415036      -1.066634      -0.008031      -0.011042      -0.013501       0.019201      -0.021197      -0.006954       0.002021       0.030189       0.013021      -0.028253       0.002084       0.026170              9.032190       7.138731       1.535099       2.029371      12.234229      -2.706435       7.723609          -0.000040
           45              C       7.358057       8.737690       7.319227       0.090091      24.845615 0.31930433E+03  0.69818941E+04                                 7.486686                            6.028277       0.174565       2.077988                    0.999714      25.823155      72.693828       0.656334       0.426789      -1.052756      -0.030430      -0.007282      -0.032705       0.045262      -0.007223      -0.025171       0.033144       0.059297       0.018513      -0.052265       0.000771       0.051494              8.144367       6.541476       0.844040       2.040170      10.315672      -2.546584       7.575953          -0.000001
           46              C       6.400768       5.250171       8.338218       0.576053      22.614964 0.25607461E+03  0.53359270E+04                                 7.372032                            5.673467      -0.068205       2.032931                    0.999363      22.610432      63.569176       0.623592       0.471370      -1.019779       0.006409      -0.037311       0.013879       0.040322      -0.024330      -0.064456       0.051547       0.128609       0.046367      -0.096107      -0.021160       0.117266              8.377809       6.259746       0.203196       1.863634      11.411998      -2.926467       7.461682           0.000001
           47              C      13.690087       5.770960       9.778047       0.087620      25.604368 0.33554036E+03  0.74281280E+04                                 7.679183                            6.215130       0.186522       2.083750                    0.999548      25.965470      73.537018       0.640891       0.431705      -1.049792      -0.025250      -0.004714       0.042884       0.049988       0.004746       0.021574       0.015882       0.072325       0.026221      -0.045243      -0.001254       0.046497              8.325896       6.344880      -0.815556      -2.318220      11.391843      -1.141122       7.240965           0.000020
           48              C      13.554368       7.105051       9.486266      -0.142527      30.439461 0.41769065E+03  0.97103457E+04                                 8.423426                            6.808226       0.142190       2.026207                    0.999692      28.752677      81.872775       0.633114       0.416145      -1.065666      -0.009793       0.007229       0.010241       0.015907       0.012138       0.010801      -0.007083       0.017383       0.016808      -0.022431       0.005226       0.017206              9.124462       6.679108      -1.693278      -2.494214      13.123040      -0.432722       7.571236           0.000012
           49              C      12.765822       7.913881      10.305499       0.043298      32.561132 0.40150228E+03  0.91703742E+04                                 8.826857                            6.659789       0.117117       2.062221                    0.999300      25.802057      70.991168       0.647355       0.414252      -1.075239       0.010096      -0.030383       0.009807       0.033484       0.013858       0.006335       0.011535       0.046283       0.021079      -0.032806       0.004975       0.027831             10.164763       6.606092      -1.629806      -2.217904      16.203848      -1.449781       7.684348           0.000014
           50              C       9.630955       4.098346       0.152624      -0.140151      30.961554 0.43210102E+03  0.10166911E+05                                 8.640241                            7.015473       0.036429       1.998697                    0.999176      29.013533      84.082936       0.609456       0.427130      -1.054996       0.000071       0.002309      -0.014787       0.014966       0.006623       0.008345       0.021652       0.023459       0.020010      -0.028469       0.002176       0.026293              9.382379       6.802541      -0.856772      -1.895605      13.666913      -1.658101       7.677684          -0.000011
           51              C       9.807073       2.770966       0.382683       0.090525      26.025739 0.33996190E+03  0.75776535E+04                                 7.823479                            6.292939      -0.018648       2.012265                    0.999307      26.485699      76.149021       0.629062       0.436826      -1.042976       0.015424      -0.015375      -0.043627       0.048761       0.016426       0.019224       0.017238       0.075052       0.046988      -0.051525       0.002576       0.048949              8.582084       6.363684      -1.339959      -1.796120      12.349193      -0.575615       7.033375          -0.000008
           52              C      12.569024       9.361204      10.006984       0.575402      22.956559 0.25196478E+03  0.52152573E+04                                 7.359706                            5.573503       0.062767       2.072690                    0.999716      22.403136      62.234872       0.640062       0.462326      -1.027449       0.012719       0.041132       0.009696       0.044132       0.040678       0.059169       0.046548       0.127615       0.114551      -0.101990      -0.017458       0.119448              8.430791       6.348546      -0.940144      -2.003078      12.579236      -1.413986       6.364591           0.000002
           53              N       6.523665      10.220867       3.789793      -0.166764      39.648138 0.51959996E+03  0.12592045E+05                                 9.850157                            7.401531      -0.122262       1.967200                    0.999460      28.336506      78.950473       0.639254       0.395371      -1.093546       0.008255      -0.024840      -0.112475       0.115481      -0.000215       0.004930       0.000754      -0.002951      -0.079715      -0.027209       0.012428       0.014782             12.273890      10.155112      -0.320715      -1.051378       6.986114       3.514097      19.680444          -0.000308
           54              N      16.193268      10.026530       2.932404      -0.069224      30.035666 0.41554267E+03  0.94549294E+04                                 7.921927                            6.498046       0.974690       2.337576                    0.999305      26.233421      69.179288       0.706451       0.381049      -1.111640       0.300888      -0.023430      -0.056220       0.306991       0.021262       0.063263       0.021189      -0.223501       0.378093      -0.188707       0.043397       0.145310              8.951265       8.442652       0.409830       1.072918       5.765387       1.969953      12.645756          -0.000011
           55              N       6.062537       9.763529       1.742833      -0.171548      39.081597 0.52782726E+03  0.12821617E+05                                 9.702220                            7.439364      -0.033543       1.994922                    0.999587      28.297350      78.530599       0.641275       0.393198      -1.096775       0.066043       0.019924       0.100748       0.122102       0.001587      -0.019926      -0.007066       0.001664      -0.027700      -0.024008       0.002958       0.021050             11.763112      12.576532       0.787069       3.282705       6.660819       2.751827      16.051985          -0.000118
           56              N      11.933730       3.494334       4.806539      -0.176017      33.958341 0.49445641E+03  0.11801119E+05                                 8.804069                            7.238593       0.010302       2.031480                    0.999539      27.200397      74.506702       0.645802       0.397385      -1.095298       0.004456       0.105996      -0.053582       0.118852      -0.000072       0.003325       0.035880       0.082041       0.009272      -0.062291       0.022307       0.039985              9.703236       8.077401       1.482526       2.285837      11.829132      -2.322663       9.203175          -0.000554
           57              N       5.325244       7.369543       0.408494      -0.186256      34.332205 0.50543603E+03  0.12113051E+05                                 8.826121                            7.280657       0.099326       2.060428                    0.999537      27.238543      74.432932       0.649849       0.393284      -1.099641       0.015731      -0.118726       0.027424       0.122863       0.006013      -0.015396       0.015594       0.092727       0.055822      -0.059655       0.013808       0.045847              9.759245       7.543685      -0.914225      -2.529751      12.929583      -0.753984       8.804466          -0.000105
           58              N      11.865126       2.346685       7.432573      -0.166764      39.648149 0.51960010E+03  0.12592049E+05                                 9.850159                            7.401532      -0.122262       1.967200                    0.999460      28.336510      78.950490       0.639254       0.395371      -1.093546      -0.008255       0.024840       0.112475       0.115481      -0.000215       0.004930       0.000754      -0.002951      -0.079715      -0.027209       0.012428       0.014782             12.273893      10.155115      -0.320716      -1.051381       6.986115       3.514098      19.680449          -0.000308
           59              N       2.195523       2.541022       8.289962      -0.069224      30.035661 0.41554259E+03  0.94549272E+04                                 7.921926                            6.498045       0.974691       2.337576                    0.999305      26.233419      69.179280       0.706451       0.381049      -1.111640      -0.300888       0.023430       0.056220       0.306991       0.021261       0.063263       0.021190      -0.223501       0.378093      -0.188707       0.043397       0.145310              8.951264       8.442651       0.409830       1.072917       5.765386       1.969953      12.645755          -0.000011
           60              N      12.326254       2.804023       9.479533      -0.171548      39.081598 0.52782727E+03  0.12821617E+05                                 9.702220                            7.439364      -0.033543       1.994922                    0.999587      28.297350      78.530598       0.641275       0.393198      -1.096775      -0.066043      -0.019924      -0.100748       0.122102       0.001587      -0.019926      -0.007066       0.001664      -0.027701      -0.024008       0.002958       0.021050             11.763112      12.576532       0.787069       3.282705       6.660819       2.751827      16.051985          -0.000118
           61              N       6.455061       9.073218       6.415827      -0.176017      33.958339 0.49445638E+03  0.11801118E+05                                 8.804068                            7.238592       0.010302       2.031480                    0.999539      27.200396      74.506697       0.645802       0.397385      -1.095298      -0.004456      -0.105996       0.053582       0.118852      -0.000072       0.003325       0.035880       0.082041       0.009272      -0.062291       0.022307       0.039985              9.703236       8.077401       1.482527       2.285836      11.829132      -2.322663       9.203174          -0.000554
           62              N      13.063547       5.198009      10.813872      -0.186256      34.332195 0.50543584E+03  0.12113045E+05                                 8.826120                            7.280656       0.099326       2.060428                    0.999537      27.238538      74.432916       0.649849       0.393284      -1.099641      -0.015731       0.118726      -0.027424       0.122863       0.006013      -0.015396       0.015594       0.092727       0.055822      -0.059655       0.013808       0.045847              9.759243       7.543684      -0.914224      -2.529751      12.929580      -0.753984       8.804465          -0.000105
           63              O       8.819496      10.746730       5.116277      -0.548108      36.113037 0.53480111E+03  0.12867349E+05                                 8.732333                            7.228356       0.352635       2.160510                    0.996034      27.872274      73.818253       0.694850       0.366368      -1.130759       0.019221      -0.002052      -0.013147       0.023377       0.005719      -0.070048      -0.001207      -0.127474       0.021421      -0.109516       0.047955       0.061560              9.806353       7.842064      -0.969932      -2.511671       7.407211       3.340635      14.169783           0.000039
           64              O      10.029905       9.665372       3.582179      -0.692868      45.405686 0.65975741E+03  0.16715793E+05                                10.108960                            7.991974       0.176045       2.062873                    0.997757      30.222627      81.921228       0.665899       0.363040      -1.134261      -0.067871      -0.014139       0.092214       0.115368      -0.033249      -0.044209      -0.033602      -0.092595      -0.112728      -0.091294       0.011876       0.079418             11.459783      16.339887      -4.336851      -4.988863       8.333440       1.642206       9.706021           0.000025
           65              O       4.236506       0.218848       0.631819      -0.689741      53.800629 0.81311201E+03  0.21759132E+05                                11.531783                            9.031119      -0.315647       1.906663                    0.995571      31.173250      87.533261       0.608486       0.376153      -1.121511      -0.058232       0.000879       0.015964       0.060387      -0.004152      -0.020015      -0.038156      -0.054207      -0.292992      -0.108880       0.024928       0.083952             13.616143      23.904848      -0.306111      -1.079488       7.657296       0.646268       9.286285           0.000022
           66              O       4.842612       3.194100      10.760005      -0.640832      44.472699 0.74154212E+03  0.19367049E+05                                10.138450                            8.592805      -0.097913       1.991566                    0.993981      30.083088      83.100311       0.628077       0.373392      -1.125028      -0.046363       0.019283       0.038106       0.063035       0.014632       0.076517      -0.015632      -0.093247      -0.018730      -0.106492       0.049962       0.056530             11.362667      14.614847       0.409882       2.394485       7.600603       0.919607      11.872550           0.000009
           67              O      12.706986       8.258054       3.309476      -0.636605      35.146318 0.58459231E+03  0.14365744E+05                                 8.489895                            7.511871       0.496839       2.181071                    0.997268      29.193336      77.852682       0.688584       0.361971      -1.135450       0.009695      -0.051133       0.038976       0.065020       0.029186      -0.044996       0.069006       0.042334      -0.065460      -0.105660       0.044439       0.061221              8.935963       9.027888       2.052420       1.266156      10.834652       0.381571       6.945350           0.000008
           68              O      11.222942       7.473161       1.898824      -0.614730      36.475135 0.60029284E+03  0.14822175E+05                                 8.718088                            7.620354       0.378744       2.158219                    0.996828      28.544602      75.844697       0.683816       0.362759      -1.136935      -0.012268      -0.056505       0.006882       0.058229      -0.039189       0.005107       0.008023       0.130713       0.178782      -0.106500       0.045866       0.060634              9.358646       8.279993      -1.602834       3.452954       9.174963      -2.529913      10.620982           0.000004
           69              O       6.640676       2.541480       0.533062      -0.623015      37.194879 0.60627187E+03  0.14987696E+05                                 8.803313                            7.639525       0.398556       2.165193                    0.995919      28.511895      75.485922       0.686344       0.360991      -1.139787      -0.025721       0.047485      -0.063424       0.083301      -0.022534       0.013130       0.082718       0.085501       0.023713      -0.111004       0.043037       0.067967              9.533025       9.974983      -3.017063      -2.371053      11.571658       1.682414       7.052435          -0.000000
           70              O       5.174881       2.672032       2.160305      -0.625291      34.618953 0.55343478E+03  0.13386524E+05                                 8.359921                            7.258475       0.570522       2.212205                    0.998365      28.529522      74.958270       0.709331       0.356990      -1.141825      -0.045294       0.051168      -0.002024       0.068365       0.069491       0.005537      -0.026280       0.065810       0.168412      -0.108810       0.043590       0.065219              8.952458       7.703331       2.160457      -3.121982      10.221464      -3.092019       8.932577           0.000003
           71              O       9.569295       1.820822       6.106089      -0.548107      36.113032 0.53480104E+03  0.12867347E+05                                 8.732332                            7.228355       0.352635       2.160510                    0.996034      27.872272      73.818246       0.694850       0.366368      -1.130759      -0.019221       0.002052       0.013147       0.023377       0.005719      -0.070048      -0.001207      -0.127474       0.021421      -0.109516       0.047956       0.061560              9.806352       7.842062      -0.969931      -2.511670       7.407211       3.340634      14.169782           0.000039
           72              O       8.358886       2.902180       7.640187      -0.692868      45.405684 0.65975741E+03  0.16715793E+05                                10.108960                            7.991974       0.176045       2.062873                    0.997757      30.222627      81.921228       0.665899       0.363040      -1.134261       0.067871       0.014139      -0.092214       0.115368      -0.033249      -0.044209      -0.033602      -0.092595      -0.112728      -0.091294       0.011876       0.079418             11.459782      16.339887      -4.336851      -4.988862       8.333440       1.642206       9.706020           0.000025
           73              O      14.152285      12.348704      10.590547      -0.689741      53.800616 0.81311177E+03  0.21759123E+05                                11.531781                            9.031118      -0.315646       1.906663                    0.995571      31.173246      87.533242       0.608486       0.376153      -1.121511       0.058232      -0.000879      -0.015964       0.060387      -0.004152      -0.020015      -0.038156      -0.054207      -0.292992      -0.108880       0.024928       0.083952             13.616140      23.904844      -0.306111      -1.079488       7.657294       0.646268       9.286283           0.000022
           74              O      13.546179       9.373452       0.462361      -0.640832      44.472700 0.74154214E+03  0.19367049E+05                                10.138450                            8.592806      -0.097913       1.991566                    0.993981      30.083088      83.100314       0.628077       0.373392      -1.125028       0.046363      -0.019283      -0.038106       0.063035       0.014632       0.076517      -0.015632      -0.093247      -0.018730      -0.106492       0.049962       0.056530             11.362667      14.614847       0.409882       2.394485       7.600603       0.919607      11.872551           0.000009
           75              O       5.681805       4.309498       7.912890      -0.636605      35.146319 0.58459233E+03  0.14365745E+05                                 8.489895                            7.511871       0.496839       2.181071                    0.997268      29.193337      77.852685       0.688584       0.361971      -1.135450      -0.009695       0.051133      -0.038976       0.065020       0.029186      -0.044996       0.069006       0.042334      -0.065460      -0.105660       0.044439       0.061221              8.935964       9.027889       2.052420       1.266156      10.834652       0.381571       6.945350           0.000008
           76              O       7.165849       5.094391       9.323542      -0.614730      36.475139 0.60029292E+03  0.14822178E+05                                 8.718089                            7.620354       0.378743       2.158219                    0.996828      28.544603      75.844703       0.683815       0.362759      -1.136935       0.012268       0.056505      -0.006882       0.058229      -0.039189       0.005107       0.008023       0.130713       0.178782      -0.106500       0.045866       0.060634              9.358647       8.279993      -1.602834       3.452954       9.174964      -2.529914      10.620983           0.000004
           77              O      11.748115      10.026072      10.689304      -0.623015      37.194877 0.60627184E+03  0.14987695E+05                                 8.803313                            7.639525       0.398556       2.165193                    0.995919      28.511894      75.485920       0.686344       0.360991      -1.139787       0.025721      -0.047485       0.063424       0.083301      -0.022534       0.013130       0.082718       0.085501       0.023713      -0.111004       0.043037       0.067967              9.533025       9.974982      -3.017063      -2.371053      11.571658       1.682414       7.052435          -0.000000
           78              O      13.213910       9.895520       9.062061      -0.625291      34.618955 0.55343481E+03  0.13386525E+05                                 8.359921                            7.258476       0.570522       2.212205                    0.998365      28.529523      74.958273       0.709331       0.356990      -1.141825       0.045294      -0.051168       0.002024       0.068365       0.069491       0.005537      -0.026280       0.065810       0.168412      -0.108810       0.043590       0.065219              8.952458       7.703331       2.160457      -3.121982      10.221465      -3.092019       8.932577           0.000003

******************************************************
Auxiliary information for the entire system
The total spin magnetic moment of the unit cell is   -0.008743
The total net atomic charge of the unit cell is   -0.000004
Accuracy of reproducing the electrostatic potential in the unit cell:
  The inner radius (bohr) =    5.0000
  The outer radius (bohr) =   12.0000
  Valid grid points have density less than (e/(bohr^3)) =    0.0001
  The number of valid grid points were=        19201
  The rms potential error without charges in kcal/mol is=      8.69861
  The rms potential error with partial charges in kcal/mol is=      2.56571
  The RRMSE value at monopole order=      0.29496
  The rms potential error with partial charges and cloud penetration in kcal/mol is=      2.55162
  The RRMSE value at monopole order with cloud penetration is=      0.29334
  The rms potential error with partial charges and atomic dipoles in kcal/mol is=      1.03324
  The RRMSE value at dipole order=      0.11878
  The rms potential error with partial charges, atomic dipoles and cloud penetration in kcal/mol is=      1.01587
  The RRMSE value at dipole order with cloud penetration=      0.11679

******************************************************
The electron densities and ab initio electrostatic potential were computed in VASP using the PBE functional and
projector augmented wave method. See the main text of the journal article for a description of computational details.
The atomic charges, dipoles, and quadrupoles were computed with the DDEC6 method as described in
(a) T. A. Manz and N. Gabaldon Limas, RSC Adv. 6 (2016) 47771-47801 DOI: 10.1039/c6ra04656h
(b) N. Gabaldon Limas and T. A. Manz, RSC Adv. 8 (2018) 2678-2707 DOI: 10.1039/c7ra11829e.
For each atom in the material, the electron cloud parameters were fit to the spherically averaged atom-in-material
electron density using radial positions for which this density was between 10^-4 and 10^-2 electrons per cubic bohr.
The polarizabilities, dispersion coefficients, and quantum Drude oscillator (QDO) parameters were fit using the MCLF method.
The magnetic structure of the system was optimized in VASP from the default ferromagnetic initial guess using spin polarization.
The atomic spin moments (ASMs) were computed on this optimized magnetic structure using the DDEC6 partition as inputs
to the method of T. A. Manz and D. S. Sholl, J. Chem. Theory Comput. 7 (2011) 4146-4164 DOI: 10.1021/ct200539n.
The RMSE and RRMSE were computed using a uniform grid with Ewald summation.
