# Supplementary material for: A collection of forcefield precursors for metal–organic frameworks
Source: RSC Adv. 2019 Nov 13;9(63):36492–507. doi: 10.1039/c9ra07327b (PMC9075174; doi:10.1039/c9ra07327b)
Supplement: RA-009-C9RA07327B-s3770 [file RA-009-C9RA07327B-s3770.xyz]

   78
jmolscript: load "" {1 1 1} spacegroup "x,y,z" unitcell [{     10.639000     0.000000     0.000000 }, {      5.219269     9.338668     0.000000 }, {      2.561368     3.228237    11.203651 }]
Ho     6.240181     0.501267     1.801883     2.033557
Ho     6.960187     2.726970     9.401768     2.033562
Cu     0.000000     0.000000     0.000000     0.609482
Cu     1.280684     1.614118     5.601825     0.607417
H      2.843538     4.208770     5.758677     0.099880
H     13.540480     6.282653     4.798524     0.131252
H     10.403268     5.227350     2.588043     0.132192
H     10.378294     3.212647     3.672557     0.094327
H      4.191522     7.312867     2.002092     0.102473
H      4.400215     5.065225     2.472646     0.131505
H      9.354956     7.967031    10.482136     0.131502
H      9.061735    10.170609    10.085527     0.088249
H     15.576099     8.358135     5.444974     0.099879
H      4.879157     6.284252     6.405127     0.131252
H      8.016369     7.339555     8.615608     0.132191
H      8.041343     9.354258     7.531094     0.094327
H      3.589115     5.254038     9.201559     0.102473
H     14.019422     7.501680     8.731005     0.131505
H      9.064681     4.599874     0.721515     0.131501
H      9.357902     2.396296     1.118124     0.088249
C      7.714917    10.043257     3.158309    -0.004461
C      7.407840     9.763540     1.840760    -0.017530
C      8.975947    10.162750     4.000824     0.642022
C      2.970943     0.200150     0.603877     0.641717
C     12.846679     4.418783     5.113346     0.094592
C     12.899114     5.663890     4.534118    -0.151628
C     11.985812     5.979417     3.554918     0.047631
C     11.041477     5.043842     3.237855    -0.149293
C     11.040167     3.830280     3.887667     0.088493
C     11.961098     7.333901     2.865894     0.579638
C      4.716895     6.781713     1.448632     0.087447
C      4.837974     5.432773     1.738807    -0.144422
C      5.624694     4.635143     0.911977     0.042856
C      8.812548     8.468117    11.047920    -0.139720
C      8.638746     9.789376    10.820486     0.090238
C      5.801746     3.177228     1.199911     0.578836
C     10.704720     2.523648     8.045342    -0.004461
C     11.011797     2.803365     9.362891    -0.017530
C      9.443690     2.404155     7.202827     0.642024
C     10.229425     3.028087    10.599774     0.641716
C      5.572958     8.148122     6.090305     0.094588
C      5.520523     6.903015     6.669533    -0.151631
C      6.433825     6.587488     7.648733     0.047630
C      7.378160     7.523063     7.965796    -0.149296
C      7.379470     8.736625     7.315984     0.088490
C      6.458539     5.233004     8.337757     0.579639
C     13.702742     5.785192     9.755019     0.087446
C     13.581663     7.134132     9.464844    -0.144422
C     12.794943     7.931762    10.291674     0.042854
C      9.607089     4.098788     0.155731    -0.139721
C      9.780891     2.777529     0.383165     0.090236
C     12.617891     9.389677    10.003740     0.578836
N      6.533239    10.207125     3.775630    -0.165426
N     16.169792    10.007642     2.934236    -0.067740
N      6.068309     9.746085     1.747770    -0.174188
N     11.939883     3.499799     4.805246    -0.176430
N      5.327184     7.349591     0.398850    -0.183483
N     11.886398     2.359780     7.428021    -0.165427
N      2.249845     2.559263     8.269415    -0.067740
N     12.351328     2.820820     9.455881    -0.174188
N      6.479754     9.067106     6.398405    -0.176429
N     13.092453     5.217314    10.804801    -0.183483
O      8.843407    10.732126     5.092059    -0.549684
O     10.031462     9.643910     3.554918    -0.695275
O      4.235188     0.227544     0.634127    -0.695296
O      4.907257     3.229641    10.735338    -0.635695
O     12.690898     8.258627     3.278188    -0.636306
O     11.208055     7.464487     1.883334    -0.612425
O      6.621835     2.515240     0.516488    -0.626924
O      5.170322     2.650624     2.146620    -0.620921
O      9.576230     1.834779     6.111592    -0.549683
O      8.388175     2.922995     7.648733    -0.695275
O     14.184449    12.339361    10.569524    -0.695297
O     13.512380     9.337264     0.468313    -0.635695
O      5.728739     4.308278     7.925463    -0.636307
O      7.211582     5.102418     9.320317    -0.612426
O     11.797802    10.051665    10.687163    -0.626925
O     13.249315     9.916281     9.057031    -0.620920

The following XYZ coordinates are in angstroms. Other properties are in atomic units.
The sperically averaged electron density of each atom fit to a function of the form exp(a - br)
eigen_1, eigen_2 and eigen_3 are the three eigenvalues of traceless quadrupole moment tensor
  atom number  atomic symbol              X              Y              Z     net charge C6 coefficient C8 coefficient C10 coefficient fluctuating dipole atomic polarizability isotropic forcefield polarizability              a              b squared Pearson coefficient          <r^3>          <r^4>         wp_QDO          m_QDO          q_QDO       dipole_x       dipole_y       dipole_z         dipole            Qxy            Qxz            Qyz     Q(x^2-y^2)  Q(3z^2 - R^2)        eigen_1        eigen_2        eigen_3 static polarizability      alpha(xx)      alpha(xy)      alpha(xz)      alpha(yy)      alpha(yz)      alpha(zz) atomic spin moment
            1             Ho       6.240181       0.501267       1.801883       2.033557     103.491026 0.23159040E+04  0.73488549E+05                                14.606059                           12.984165       2.407561       2.516765                    0.999819      70.467189     159.925109       0.707079       0.272985      -1.331204      -0.017928       0.003325       0.026254       0.031964       0.101712       0.126375       0.079022       0.096820       0.165341      -0.140206      -0.079693       0.219899             16.350489      16.601125      -2.920322      -2.754671      18.485773      -2.200346      13.964568          -0.000009
            2             Ho       6.960187       2.726970       9.401768       2.033562     103.490416 0.23158870E+04  0.73487865E+05                                14.605987                           12.984104       2.407562       2.516765                    0.999819      70.467141     159.924770       0.707082       0.272984      -1.331205       0.017926      -0.003326      -0.026251       0.031962       0.101712       0.126375       0.079022       0.096819       0.165342      -0.140206      -0.079692       0.219898             16.350406      16.601037      -2.920304      -2.754653      18.485683      -2.200338      13.964499          -0.000010
            3             Cu       0.000000       0.000000       0.000000       0.609482      92.082803 0.13527723E+04  0.39301860E+05                                17.268553                           12.554140       1.444471       2.345174                    0.993259      44.773105     113.064838       0.482544       0.436898      -1.130111      -0.000000       0.000000       0.000000       0.000001      -0.011302      -0.073814       0.006880       0.155360      -0.045367      -0.071049      -0.054160       0.125209             22.931026      23.160912       2.006320      11.176917      24.455984       1.088331      21.176181          -0.003145
            4             Cu       1.280684       1.614118       5.601825       0.607417      98.480256 0.13936928E+04  0.40789005E+05                                17.987720                           12.687522       1.485580       2.349505                    0.993648      45.220059     114.572057       0.483184       0.433130      -1.132686      -0.000000       0.000000      -0.000000       0.000000       0.006222       0.032562       0.000940       0.156470      -0.077566      -0.065558      -0.034292       0.099850             24.757703      12.461920      -1.522442      -7.598304      23.113820       0.994276      38.697369          -0.002581
            5              H       2.843538       4.208770       5.758677       0.099880       1.101618 0.79311111E+01  0.78247626E+02                                 1.808320                            1.681066      -1.065192       2.377028                    0.996381       3.641114      10.458709       0.464625       1.336185      -0.696351       0.036645      -0.011734       0.030792       0.049282       0.003332       0.012517      -0.003062       0.005501      -0.015423      -0.014801       0.001057       0.013744              1.856807       1.865281      -0.075781       0.505845       1.597629      -0.208297       2.107509          -0.000005
            6              H      13.540480       6.282653       4.798524       0.131252       0.952835 0.66006606E+01  0.61862083E+02                                 1.609987                            1.510214      -0.864515       2.480561                    0.999261       3.304692       9.088768       0.504368       1.295750      -0.705550       0.022509       0.027852       0.009235       0.036982       0.008404       0.009217      -0.000044      -0.000020      -0.013847      -0.012803      -0.000570       0.013374              1.645448       1.765149       0.427551       0.238860       1.699465       0.140167       1.471730           0.000000
            7              H      10.403268       5.227350       2.588043       0.132192       1.003951 0.71790368E+01  0.68257773E+02                                 1.617839                            1.537298      -1.075877       2.376892                    0.997609       3.331869       9.032514       0.521842       1.234472      -0.718884      -0.025434       0.011946      -0.023591       0.036690       0.002499       0.010140      -0.005156       0.010838      -0.018571      -0.014140       0.000453       0.013688              1.635885       1.660713      -0.070535       0.476152       1.433884      -0.128681       1.813058          -0.000003
            8              H      10.378294       3.212647       3.672557       0.094327       1.269151 0.96264303E+01  0.98934194E+02                                 1.926722                            1.806527      -1.263211       2.274205                    0.994123       3.747224      10.717234       0.468781       1.271321      -0.710427      -0.037290      -0.024604      -0.008846       0.045543       0.003334       0.012727      -0.006307       0.019582      -0.018452      -0.017324      -0.001921       0.019246              1.960813       1.988408       0.506585       0.210065       2.182779       0.144964       1.711254          -0.000006
            9              H       4.191522       7.312867       2.002092       0.102473       1.014082 0.72739455E+01  0.70741346E+02                                 1.751288                            1.639441      -1.232057       2.297006                    0.994486       3.759148      10.978146       0.454517       1.385647      -0.685053      -0.027941       0.025492       0.027029       0.046488      -0.003958      -0.009205      -0.002157      -0.007426       0.009086      -0.012557       0.003548       0.009009              1.792771       1.809254      -0.328166      -0.375779       1.825106       0.296705       1.743954          -0.000003
           10              H       4.400215       5.065225       2.472646       0.131505       1.001588 0.72561009E+01  0.69555170E+02                                 1.647058                            1.570399      -1.173748       2.331954                    0.996359       3.441222       9.536315       0.501340       1.274524      -0.709269      -0.014046      -0.018286       0.028202       0.036428      -0.000185      -0.006485      -0.003374      -0.009034       0.013727      -0.009951       0.001062       0.008889              1.658680       1.561031       0.132826      -0.407804       1.553352      -0.249760       1.861657           0.000001
           11              H       9.354956       7.967031      10.482136       0.131502       1.005055 0.73799044E+01  0.71243009E+02                                 1.678430                            1.606504      -1.031755       2.404753                    0.997206       3.426110       9.616454       0.483805       1.311426      -0.702237       0.021966      -0.020565      -0.023183       0.037985      -0.002624      -0.014233       0.002342      -0.007223       0.022661      -0.016061      -0.000763       0.016823              1.695506       1.747950      -0.281290      -0.206518       1.709549       0.231027       1.629018          -0.000001
           12              H       9.061735      10.170609      10.085527       0.088249       1.213464 0.92382417E+01  0.94774754E+02                                 1.926058                            1.812424      -1.283737       2.260221                    0.993823       3.903791      11.469061       0.447756       1.333403      -0.696068       0.023562       0.013779      -0.034718       0.044163      -0.003530      -0.017049       0.003224      -0.011846       0.019720      -0.020174       0.001382       0.018792              1.962564       1.844714       0.201510      -0.279806       1.916576      -0.359179       2.126401          -0.000005
           13              H      15.576099       8.358135       5.444974       0.099879       1.101621 0.79311378E+01  0.78247942E+02                                 1.808321                            1.681067      -1.065191       2.377028                    0.996381       3.641120      10.458724       0.464625       1.336183      -0.696351      -0.036644       0.011734      -0.030792       0.049281       0.003332       0.012517      -0.003062       0.005501      -0.015423      -0.014801       0.001057       0.013744              1.856808       1.865283      -0.075781       0.505845       1.597631      -0.208297       2.107511          -0.000004
           14              H       4.879157       6.284252       6.405127       0.131252       0.952839 0.66006951E+01  0.61862481E+02                                 1.609990                            1.510217      -0.864513       2.480561                    0.999261       3.304701       9.088795       0.504369       1.295748      -0.705550      -0.022509      -0.027852      -0.009235       0.036982       0.008403       0.009217      -0.000044      -0.000021      -0.013847      -0.012803      -0.000570       0.013374              1.645451       1.765153       0.427552       0.238860       1.699468       0.140167       1.471733           0.000000
           15              H       8.016369       7.339555       8.615608       0.132191       1.003954 0.71790566E+01  0.68258016E+02                                 1.617842                            1.537301      -1.075875       2.376892                    0.997609       3.331875       9.032537       0.521841       1.234473      -0.718883       0.025433      -0.011946       0.023591       0.036689       0.002499       0.010140      -0.005156       0.010838      -0.018571      -0.014141       0.000453       0.013688              1.635888       1.660716      -0.070535       0.476153       1.433886      -0.128681       1.813062          -0.000003
           16              H       8.041343       9.354258       7.531094       0.094327       1.269152 0.96264375E+01  0.98934285E+02                                 1.926722                            1.806528      -1.263209       2.274205                    0.994123       3.747227      10.717243       0.468781       1.271320      -0.710427       0.037290       0.024604       0.008846       0.045543       0.003334       0.012727      -0.006307       0.019582      -0.018453      -0.017324      -0.001921       0.019245              1.960814       1.988408       0.506584       0.210064       2.182779       0.144963       1.711254          -0.000006
           17              H       3.589115       5.254038       9.201559       0.102473       1.014081 0.72739362E+01  0.70741234E+02                                 1.751287                            1.639440      -1.232057       2.297006                    0.994486       3.759146      10.978139       0.454517       1.385647      -0.685053       0.027941      -0.025492      -0.027029       0.046488      -0.003958      -0.009205      -0.002157      -0.007426       0.009086      -0.012557       0.003548       0.009009              1.792770       1.809253      -0.328166      -0.375779       1.825105       0.296704       1.743953          -0.000003
           18              H      14.019422       7.501680       8.731005       0.131505       1.001585 0.72560731E+01  0.69554842E+02                                 1.647056                            1.570397      -1.173747       2.331954                    0.996359       3.441216       9.536296       0.501340       1.274525      -0.709269       0.014046       0.018286      -0.028202       0.036428      -0.000185      -0.006485      -0.003374      -0.009034       0.013727      -0.009951       0.001062       0.008889              1.658678       1.561029       0.132826      -0.407803       1.553350      -0.249759       1.861654          -0.000000
           19              H       9.064681       4.599874       0.721515       0.131501       1.005057 0.73799258E+01  0.71243260E+02                                 1.678432                            1.606505      -1.031755       2.404752                    0.997206       3.426114       9.616465       0.483805       1.311425      -0.702237      -0.021966       0.020565       0.023183       0.037985      -0.002624      -0.014233       0.002342      -0.007223       0.022661      -0.016061      -0.000763       0.016823              1.695508       1.747952      -0.281291      -0.206518       1.709551       0.231027       1.629020          -0.000001
           20              H       9.357902       2.396296       1.118124       0.088249       1.213464 0.92382373E+01  0.94774700E+02                                 1.926057                            1.812423      -1.283737       2.260221                    0.993823       3.903791      11.469061       0.447756       1.333403      -0.696068      -0.023562      -0.013779       0.034718       0.044163      -0.003530      -0.017049       0.003224      -0.011846       0.019720      -0.020174       0.001382       0.018792              1.962563       1.844713       0.201510      -0.279806       1.916576      -0.359178       2.126401          -0.000005
           21              C       7.714917      10.043257       3.158309      -0.004461      34.824221 0.43585851E+03  0.10231512E+05                                 9.334902                            7.019577       0.053639       2.017347                    0.999602      27.680655      78.960679       0.615466       0.423943      -1.061728      -0.050070      -0.003996      -0.005951       0.050581      -0.010871      -0.028688      -0.009973      -0.053273      -0.111199      -0.056702       0.009136       0.047566             10.870409      12.888063       0.275021       2.407570       5.236197       2.146975      14.486969          -0.000008
           22              C       7.407840       9.763540       1.840760      -0.017530      35.704624 0.41468618E+03  0.96090135E+04                                 9.459962                            6.803861       0.177499       2.065702                    0.999599      27.235173      77.054958       0.631429       0.418623      -1.065647      -0.043459       0.003584       0.020113       0.048022      -0.004282       0.003283      -0.012878      -0.000661      -0.122291      -0.043441       0.016627       0.026814             11.485350      11.915303      -0.591800      -3.000894       5.465167       2.900797      17.075578          -0.000011
           23              C       8.975947      10.162750       4.000824       0.642022      23.309073 0.24441615E+03  0.50555813E+04                                 7.568969                            5.631252      -0.297547       1.969689                    0.998442      22.267174      63.251024       0.608630       0.486532      -1.007423       0.075387      -0.007403       0.029543       0.081307       0.031927      -0.006699      -0.069011      -0.126846      -0.105565      -0.070198      -0.049056       0.119254              8.623809      10.713182      -1.688909      -1.343304       5.515475       2.273900       9.642771           0.000015
           24              C       2.970943       0.200150       0.603877       0.641717      22.425793 0.23715648E+03  0.48923064E+04                                 7.497951                            5.583097      -0.172905       2.009820                    0.999232      22.469485      64.760534       0.602394       0.492886      -0.999290       0.038037      -0.008083      -0.044701       0.059248       0.001877       0.030000      -0.044083      -0.170440      -0.231753      -0.102376      -0.030814       0.133190              8.770490      12.129876      -0.344219      -1.548373       4.590762       1.266339       9.590832           0.000003
           25              C      12.846679       4.418783       5.113346       0.094592      25.328130 0.32124743E+03  0.70225396E+04                                 7.557676                            6.027097       0.255793       2.105375                    0.999818      25.610233      71.667301       0.660760       0.424041      -1.056335      -0.034719      -0.024639      -0.029476       0.051781      -0.023037      -0.010689       0.023191       0.061029       0.042588      -0.050960       0.007665       0.043295              8.250426       6.781020       1.664998       1.752674      10.515748      -2.249662       7.454509           0.000010
           26              C      12.899114       5.663890       4.534118      -0.151628      30.731950 0.41048709E+03  0.94885953E+04                                 8.443574                            6.721225       0.329488       2.088329                    0.999778      28.483023      80.516626       0.642059       0.412695      -1.069334      -0.014045       0.003828      -0.005470       0.015551       0.005312      -0.010158       0.015236       0.002459      -0.038696      -0.025519       0.011569       0.013950              9.234104       7.752220       0.981189       2.481201      11.136949      -3.043662       8.813142          -0.000009
           27              C      11.985812       5.979417       3.554918       0.047631      32.048540 0.39641553E+03  0.90296366E+04                                 8.757358                            6.632873       0.137269       2.069884                    0.999346      25.737313      70.826017       0.646104       0.416183      -1.073483      -0.007030      -0.025803       0.020746       0.033847      -0.008376      -0.011085       0.026209       0.028064       0.029448      -0.034516       0.001270       0.033245             10.042435       7.599627       0.692493       2.390511      13.788583      -4.215450       8.739097           0.000015
           28              C      11.041477       5.043842       3.237855      -0.149293      30.003153 0.40719502E+03  0.94042942E+04                                 8.335346                            6.713722       0.149853       2.029439                    0.999741      28.598311      81.109050       0.638891       0.415103      -1.066562       0.005846       0.011295       0.011955       0.017455      -0.020786      -0.008224       0.001643       0.029650       0.005682      -0.026673      -0.000494       0.027167              9.032808       7.124316       1.506698       2.047820      12.198436      -2.724208       7.775673          -0.000011
           29              C      11.040167       3.830280       3.887667       0.088493      25.032711 0.32297642E+03  0.70823954E+04                                 7.528141                            6.064729       0.173266       2.076115                    0.999696      25.912849      73.050275       0.654054       0.427054      -1.052594       0.032255       0.010708       0.034117       0.048156      -0.007942      -0.025892       0.034061       0.058775       0.010505      -0.052671       0.000149       0.052522              8.193151       6.512479       0.835839       2.054735      10.380368      -2.580449       7.686608           0.000013
           30              C      11.961098       7.333901       2.865894       0.579638      22.063456 0.25084141E+03  0.52015680E+04                                 7.252010                            5.616077      -0.058682       2.037837                    0.999266      22.514641      63.209843       0.626431       0.471518      -1.019386      -0.006203       0.036727      -0.012142       0.039176      -0.024152      -0.066246       0.052229       0.136398       0.059073      -0.100845      -0.020390       0.121235              8.208801       6.229203       0.165280       1.890891      11.087580      -2.758195       7.309620           0.000014
           31              C       4.716895       6.781713       1.448632       0.087447      25.649493 0.33940282E+03  0.75317470E+04                                 7.686347                            6.249683       0.192071       2.084730                    0.999522      26.007193      73.634715       0.639579       0.431551      -1.050362       0.025534       0.004508      -0.042008       0.049365       0.003236       0.019136       0.016718       0.073938       0.024074      -0.046231       0.001477       0.044754              8.318927       6.252540      -0.765568      -2.303799      11.385612      -1.079526       7.318627           0.000015
           32              C       4.837974       5.432773       1.738807      -0.144422      30.502201 0.42189289E+03  0.98291832E+04                                 8.426870                            6.835879       0.139454       2.024259                    0.999699      28.827092      82.079470       0.632955       0.415353      -1.066545       0.007919      -0.007797      -0.010307       0.015157       0.010678       0.011277      -0.007715       0.013075       0.014743      -0.021031       0.005052       0.015979              9.109806       6.690422      -1.588907      -2.548592      13.021284      -0.409413       7.617713          -0.000013
           33              C       5.624694       4.635143       0.911977       0.042856      32.319732 0.39881869E+03  0.90944783E+04                                 8.781551                            6.636262       0.128310       2.066230                    0.999316      25.768276      70.858091       0.648636       0.414098      -1.075262      -0.008015       0.030886      -0.009396       0.033264       0.012460       0.008173       0.010994       0.046484       0.020686      -0.031867       0.003399       0.028468             10.101269       6.547625      -1.501162      -2.248077      16.040937      -1.451799       7.715245           0.000011
           34              C       8.812548       8.468117      11.047920      -0.139720      30.746477 0.42526717E+03  0.99690997E+04                                 8.597934                            6.958582       0.042846       2.002060                    0.999176      28.904106      83.686982       0.611929       0.426983      -1.054792      -0.001079      -0.002370       0.013961       0.014201       0.006500       0.009292       0.020704       0.023466       0.019677      -0.027588       0.001290       0.026298              9.350511       6.738183      -0.829800      -1.884136      13.649781      -1.657736       7.663568          -0.000014
           35              C       8.638746       9.789376      10.820486       0.090238      25.905066 0.33602450E+03  0.74704480E+04                                 7.803269                            6.260419      -0.022634       2.012171                    0.999311      26.425356      75.954533       0.629888       0.437388      -1.042314      -0.015679       0.014298       0.044417       0.049225       0.017608       0.019858       0.015914       0.080151       0.052163      -0.054465       0.003451       0.051014              8.571572       6.322136      -1.357555      -1.775491      12.400598      -0.543817       6.991983           0.000014
           36              C       5.801746       3.177228       1.199911       0.578836      22.675677 0.24885810E+03  0.51360681E+04                                 7.306191                            5.543834       0.068389       2.076564                    0.999756      22.307843      61.922490       0.640807       0.463127      -1.026791      -0.011453      -0.041769      -0.011030       0.044693       0.040976       0.060335       0.046862       0.131934       0.113831      -0.103952      -0.017611       0.121563              8.363204       6.267641      -0.861008      -2.004092      12.474429      -1.388617       6.347541           0.000013
           37              C      10.704720       2.523648       8.045342      -0.004461      34.824218 0.43585849E+03  0.10231511E+05                                 9.334902                            7.019578       0.053638       2.017347                    0.999602      27.680654      78.960677       0.615466       0.423943      -1.061728       0.050071       0.003995       0.005952       0.050581      -0.010871      -0.028688      -0.009973      -0.053274      -0.111200      -0.056703       0.009136       0.047567             10.870409      12.888063       0.275020       2.407571       5.236197       2.146976      14.486966          -0.000008
           38              C      11.011797       2.803365       9.362891      -0.017530      35.704625 0.41468620E+03  0.96090144E+04                                 9.459964                            6.803862       0.177499       2.065702                    0.999599      27.235174      77.054969       0.631428       0.418623      -1.065647       0.043460      -0.003584      -0.020114       0.048022      -0.004283       0.003283      -0.012877      -0.000661      -0.122291      -0.043442       0.016627       0.026815             11.485351      11.915306      -0.591800      -3.000895       5.465169       2.900798      17.075578          -0.000012
           39              C       9.443690       2.404155       7.202827       0.642024      23.309054 0.24441593E+03  0.50555753E+04                                 7.568963                            5.631248      -0.297543       1.969691                    0.998442      22.267160      63.250966       0.608631       0.486532      -1.007423      -0.075387       0.007403      -0.029543       0.081306       0.031927      -0.006699      -0.069011      -0.126846      -0.105566      -0.070198      -0.049056       0.119254              8.623803      10.713173      -1.688908      -1.343301       5.515473       2.273899       9.642763           0.000015
           40              C      10.229425       3.028087      10.599774       0.641716      22.425794 0.23715650E+03  0.48923068E+04                                 7.497952                            5.583097      -0.172904       2.009820                    0.999232      22.469485      64.760532       0.602394       0.492886      -0.999290      -0.038037       0.008083       0.044701       0.059248       0.001877       0.030000      -0.044082      -0.170440      -0.231753      -0.102376      -0.030814       0.133190              8.770490      12.129875      -0.344219      -1.548374       4.590762       1.266340       9.590833           0.000003
           41              C       5.572958       8.148122       6.090305       0.094588      25.328225 0.32124882E+03  0.70225798E+04                                 7.557704                            6.027118       0.255782       2.105371                    0.999818      25.610298      71.667608       0.660757       0.424042      -1.056334       0.034719       0.024639       0.029476       0.051782      -0.023037      -0.010689       0.023191       0.061030       0.042590      -0.050961       0.007666       0.043295              8.250458       6.781043       1.665006       1.752679      10.515793      -2.249675       7.454538           0.000006
           42              C       5.520523       6.903015       6.669533      -0.151631      30.732063 0.41048883E+03  0.94886481E+04                                 8.443602                            6.721245       0.329477       2.088324                    0.999778      28.483093      80.516946       0.642057       0.412695      -1.069334       0.014045      -0.003827       0.005470       0.015551       0.005312      -0.010159       0.015236       0.002459      -0.038698      -0.025519       0.011570       0.013950              9.234135       7.752243       0.981192       2.481209      11.136990      -3.043676       8.813172          -0.000010
           43              C       6.433825       6.587488       7.648733       0.047630      32.048548 0.39641549E+03  0.90296364E+04                                 8.757362                            6.632874       0.137266       2.069883                    0.999346      25.737315      70.826049       0.646104       0.416183      -1.073483       0.007030       0.025804      -0.020746       0.033848      -0.008376      -0.011085       0.026208       0.028063       0.029448      -0.034515       0.001270       0.033245             10.042442       7.599630       0.692494       2.390513      13.788594      -4.215454       8.739102           0.000017
           44              C       7.378160       7.523063       7.965796      -0.149296      30.003242 0.40719642E+03  0.94043368E+04                                 8.335369                            6.713738       0.149844       2.029436                    0.999741      28.598365      81.109315       0.638889       0.415103      -1.066562      -0.005846      -0.011295      -0.011956       0.017456      -0.020786      -0.008223       0.001643       0.029650       0.005684      -0.026673      -0.000493       0.027166              9.032835       7.124335       1.506702       2.047827      12.198474      -2.724219       7.775695          -0.000014
           45              C       7.379470       8.736625       7.315984       0.088490      25.032803 0.32297783E+03  0.70824359E+04                                 7.528169                            6.064749       0.173259       2.076111                    0.999696      25.912912      73.050573       0.654051       0.427055      -1.052593      -0.032255      -0.010709      -0.034117       0.048156      -0.007942      -0.025893       0.034061       0.058776       0.010504      -0.052672       0.000150       0.052523              8.193182       6.512500       0.835841       2.054743      10.380409      -2.580463       7.686638           0.000010
           46              C       6.458539       5.233004       8.337757       0.579639      22.063445 0.25084122E+03  0.52015638E+04                                 7.252011                            5.616077      -0.058686       2.037836                    0.999266      22.514640      63.209862       0.626430       0.471518      -1.019385       0.006203      -0.036728       0.012142       0.039177      -0.024152      -0.066246       0.052229       0.136398       0.059073      -0.100845      -0.020390       0.121235              8.208803       6.229203       0.165280       1.890891      11.087585      -2.758198       7.309622           0.000014
           47              C      13.702742       5.785192       9.755019       0.087446      25.649521 0.33940330E+03  0.75317612E+04                                 7.686357                            6.249691       0.192065       2.084728                    0.999522      26.007211      73.634815       0.639578       0.431551      -1.050361      -0.025533      -0.004507       0.042008       0.049365       0.003237       0.019136       0.016718       0.073939       0.024073      -0.046231       0.001477       0.044754              8.318938       6.252548      -0.765568      -2.303802      11.385629      -1.079529       7.318636           0.000015
           48              C      13.581663       7.134132       9.464844      -0.144422      30.502192 0.42189276E+03  0.98291795E+04                                 8.426870                            6.835879       0.139451       2.024258                    0.999699      28.827082      82.079446       0.632955       0.415354      -1.066545      -0.007918       0.007797       0.010308       0.015157       0.010678       0.011277      -0.007715       0.013076       0.014742      -0.021031       0.005052       0.015979              9.109806       6.690422      -1.588908      -2.548592      13.021285      -0.409413       7.617712          -0.000013
           49              C      12.794943       7.931762      10.291674       0.042854      32.319754 0.39881897E+03  0.90944864E+04                                 8.781555                            6.636264       0.128309       2.066229                    0.999316      25.768287      70.858133       0.648636       0.414098      -1.075262       0.008015      -0.030886       0.009396       0.033264       0.012460       0.008173       0.010994       0.046483       0.020684      -0.031867       0.003399       0.028468             10.101275       6.547628      -1.501164      -2.248077      16.040949      -1.451800       7.715248           0.000012
           50              C       9.607089       4.098788       0.155731      -0.139721      30.746500 0.42526751E+03  0.99691102E+04                                 8.597938                            6.958584       0.042846       2.002060                    0.999176      28.904127      83.687063       0.611929       0.426983      -1.054792       0.001079       0.002369      -0.013961       0.014202       0.006500       0.009292       0.020704       0.023466       0.019677      -0.027588       0.001291       0.026298              9.350516       6.738186      -0.829802      -1.884137      13.649791      -1.657736       7.663571          -0.000014
           51              C       9.780891       2.777529       0.383165       0.090236      25.905099 0.33602501E+03  0.74704625E+04                                 7.803278                            6.260425      -0.022635       2.012170                    0.999311      26.425381      75.954637       0.629887       0.437388      -1.042314       0.015678      -0.014298      -0.044418       0.049226       0.017608       0.019858       0.015914       0.080151       0.052163      -0.054465       0.003452       0.051014              8.571582       6.322143      -1.357558      -1.775493      12.400614      -0.543817       6.991989           0.000015
           52              C      12.617891       9.389677      10.003740       0.578836      22.675685 0.24885819E+03  0.51360705E+04                                 7.306193                            5.543835       0.068388       2.076564                    0.999756      22.307849      61.922515       0.640807       0.463127      -1.026791       0.011453       0.041769       0.011030       0.044693       0.040976       0.060335       0.046861       0.131934       0.113830      -0.103952      -0.017611       0.121563              8.363206       6.267643      -0.861008      -2.004093      12.474434      -1.388617       6.347542           0.000012
           53              N       6.533239      10.207125       3.775630      -0.165426      39.287477 0.51447888E+03  0.12441014E+05                                 9.793715                            7.367212      -0.131971       1.964680                    0.999506      28.302734      78.852075       0.640247       0.395613      -1.093036       0.007342      -0.025884      -0.114119       0.117248       0.000469       0.003198       0.000462      -0.008728      -0.079809      -0.026892       0.009193       0.017700             12.180800      10.073887      -0.286103      -0.962038       6.959915       3.512839      19.508597          -0.000130
           54              N      16.169792      10.007642       2.934236      -0.067740      29.642686 0.40863016E+03  0.92605654E+04                                 7.848293                            6.440543       0.987409       2.342855                    0.999262      26.142896      68.847327       0.709992       0.380668      -1.111699       0.300996      -0.022435      -0.058457       0.307440       0.021112       0.062632       0.022057      -0.225884       0.381684      -0.190099       0.043590       0.146509              8.852863       8.422421       0.429665       1.033213       5.720691       1.947800      12.415478          -0.000019
           55              N       6.068309       9.746085       1.747770      -0.174188      38.720417 0.52111703E+03  0.12626234E+05                                 9.650763                            7.397783      -0.035247       1.994446                    0.999622      28.294902      78.586704       0.641901       0.393821      -1.095642       0.066853       0.020366       0.101964       0.123615       0.000842      -0.018908      -0.008304      -0.006416      -0.025590      -0.024416       0.005504       0.018912             11.683574      12.577737       0.798702       3.201307       6.617774       2.737912      15.855212          -0.000199
           56              N      11.939883       3.499799       4.805246      -0.176430      34.135807 0.49635728E+03  0.11855882E+05                                 8.832251                            7.249842       0.014456       2.032767                    0.999525      27.212763      74.529606       0.645762       0.397095      -1.095680       0.004298       0.103757      -0.053217       0.116688       0.000521       0.005880       0.034936       0.080422       0.005474      -0.060715       0.019871       0.040845              9.748579       8.030386       1.547029       2.230874      11.933958      -2.366212       9.281393          -0.000278
           57              N       5.327184       7.349591       0.398850      -0.183483      34.111217 0.50103533E+03  0.11982497E+05                                 8.790260                            7.249799       0.100832       2.062491                    0.999573      27.153628      74.146253       0.651047       0.393382      -1.099468       0.014948      -0.116181       0.025377       0.119856       0.005386      -0.015805       0.015341       0.091755       0.057868      -0.059294       0.013488       0.045806              9.723522       7.459848      -1.008557      -2.457955      12.947275      -0.686475       8.763441          -0.000258
           58              N      11.886398       2.359780       7.428021      -0.165427      39.287479 0.51447906E+03  0.12441019E+05                                 9.793715                            7.367213      -0.131971       1.964680                    0.999506      28.302737      78.852083       0.640247       0.395613      -1.093036      -0.007342       0.025883       0.114120       0.117248       0.000469       0.003198       0.000462      -0.008728      -0.079808      -0.026892       0.009193       0.017700             12.180799      10.073888      -0.286104      -0.962038       6.959918       3.512841      19.508591          -0.000130
           59              N       2.249845       2.559263       8.269415      -0.067740      29.642683 0.40863013E+03  0.92605647E+04                                 7.848294                            6.440543       0.987406       2.342854                    0.999262      26.142894      68.847326       0.709991       0.380668      -1.111699      -0.300996       0.022434       0.058457       0.307439       0.021112       0.062632       0.022057      -0.225884       0.381683      -0.190099       0.043590       0.146508              8.852863       8.422422       0.429666       1.033212       5.720692       1.947801      12.415475          -0.000018
           60              N      12.351328       2.820820       9.455881      -0.174188      38.720430 0.52111725E+03  0.12626241E+05                                 9.650765                            7.397785      -0.035246       1.994446                    0.999622      28.294909      78.586732       0.641901       0.393821      -1.095642      -0.066853      -0.020366      -0.101964       0.123615       0.000842      -0.018908      -0.008304      -0.006416      -0.025590      -0.024416       0.005504       0.018912             11.683577      12.577741       0.798703       3.201308       6.617777       2.737914      15.855213          -0.000199
           61              N       6.479754       9.067106       6.398405      -0.176429      34.135721 0.49635556E+03  0.11855830E+05                                 8.832233                            7.249826       0.014463       2.032770                    0.999525      27.212721      74.529439       0.645764       0.397094      -1.095681      -0.004298      -0.103758       0.053217       0.116688       0.000521       0.005880       0.034935       0.080420       0.005473      -0.060714       0.019870       0.040844              9.748560       8.030373       1.547027       2.230871      11.933931      -2.366208       9.281376          -0.000276
           62              N      13.092453       5.217314      10.804801      -0.183483      34.111222 0.50103538E+03  0.11982499E+05                                 8.790261                            7.249799       0.100832       2.062491                    0.999573      27.153632      74.146274       0.651047       0.393382      -1.099468      -0.014948       0.116180      -0.025377       0.119855       0.005386      -0.015805       0.015341       0.091755       0.057867      -0.059294       0.013488       0.045806              9.723523       7.459849      -1.008558      -2.457956      12.947279      -0.686475       8.763442          -0.000258
           63              O       8.843407      10.732126       5.092059      -0.549684      36.098172 0.53272247E+03  0.12806245E+05                                 8.728195                            7.213993       0.346202       2.158493                    0.995948      27.871806      73.811059       0.695510       0.366338      -1.130661       0.019323      -0.001210      -0.012889       0.023259       0.006054      -0.069782      -0.000794      -0.127425       0.019256      -0.109216       0.047477       0.061739              9.808451       7.815684      -0.983045      -2.525434       7.421525       3.382460      14.188143          -0.000021
           64              O      10.031462       9.643910       3.554918      -0.695275      45.547514 0.65742771E+03  0.16645295E+05                                10.127817                            7.980063       0.166737       2.060040                    0.997849      30.219074      81.935664       0.665988       0.363242      -1.133882      -0.067665      -0.014856       0.093116       0.116060      -0.029853      -0.040510      -0.033406      -0.101138      -0.103819      -0.087357       0.006527       0.080830             11.500554      16.254301      -4.398652      -5.104972       8.394398       1.723785       9.852962           0.000007
           65              O       4.235188       0.227544       0.634127      -0.695296      54.221923 0.82171603E+03  0.22045021E+05                                11.581135                            9.073785      -0.313098       1.904997                    0.995835      31.297359      87.962914       0.607618       0.375739      -1.121937      -0.058069       0.001999       0.019020       0.061137      -0.003771      -0.020659      -0.038973      -0.059190      -0.291990      -0.109031       0.022505       0.086527             13.667130      23.977575      -0.300499      -0.924286       7.696497       0.666932       9.327319           0.000001
           66              O       4.907257       3.229641      10.735338      -0.635695      44.016973 0.73044523E+03  0.19013804E+05                                10.077137                            8.536843      -0.112293       1.988522                    0.993949      29.976346      82.786397       0.628907       0.374143      -1.123969      -0.050344       0.022470       0.037407       0.066623       0.015829       0.075221      -0.017830      -0.098850      -0.030389      -0.107792       0.048227       0.059564             11.291466      14.574478       0.364996       2.360829       7.514657       0.861800      11.785263          -0.000002
           67              O      12.690898       8.258627       3.278188      -0.636306      35.050601 0.58168227E+03  0.14282821E+05                                 8.481049                            7.502618       0.469412       2.172787                    0.997091      29.180405      77.901275       0.687396       0.362887      -1.134224       0.013942      -0.052585       0.037759       0.066222       0.027445      -0.045274       0.066565       0.053581      -0.052047      -0.103452       0.039454       0.063998              8.920105       9.100823       2.017440       1.282728      10.717168       0.330505       6.942324           0.000003
           68              O      11.208055       7.464487       1.883334      -0.612425      36.133498 0.59271454E+03  0.14594627E+05                                 8.668099                            7.579901       0.363537       2.155128                    0.996875      28.450711      75.591891       0.684299       0.363507      -1.135884      -0.010839      -0.060719       0.005346       0.061910      -0.037615       0.000805       0.011598       0.133110       0.178962      -0.107059       0.046291       0.060768              9.293526       8.235819      -1.536584       3.447858       9.085469      -2.429449      10.559289           0.000001
           69              O       6.621835       2.515240       0.516488      -0.626924      37.155639 0.60684801E+03  0.15004475E+05                                 8.792032                            7.640036       0.406704       2.167454                    0.995979      28.537154      75.542298       0.686789       0.360697      -1.140097      -0.024891       0.048755      -0.065874       0.085650      -0.022331       0.013070       0.082941       0.089007       0.025874      -0.112227       0.044328       0.067900              9.513990       9.917926      -2.953437      -2.363986      11.569759       1.685515       7.054284          -0.000000
           70              O       5.170322       2.650624       2.146620      -0.620921      34.363583 0.54674049E+03  0.13187681E+05                                 8.323394                            7.219854       0.566964       2.213533                    0.998311      28.403991      74.584270       0.710251       0.357525      -1.141116      -0.045955       0.052899      -0.000761       0.070077       0.068520       0.008873      -0.025642       0.067372       0.170170      -0.108945       0.045680       0.063265              8.917258       7.636030       2.140589      -3.122223      10.180696      -3.077136       8.935047           0.000003
           71              O       9.576230       1.834779       6.111592      -0.549683      36.098144 0.53272195E+03  0.12806229E+05                                 8.728190                            7.213989       0.346202       2.158494                    0.995948      27.871796      73.811016       0.695511       0.366338      -1.130661      -0.019324       0.001208       0.012889       0.023259       0.006054      -0.069782      -0.000794      -0.127425       0.019255      -0.109216       0.047477       0.061739              9.808445       7.815679      -0.983046      -2.525432       7.421523       3.382459      14.188133          -0.000021
           72              O       8.388175       2.922995       7.648733      -0.695275      45.547541 0.65742827E+03  0.16645313E+05                                10.127822                            7.980068       0.166735       2.060039                    0.997849      30.219081      81.935698       0.665988       0.363242      -1.133882       0.067665       0.014856      -0.093116       0.116060      -0.029853      -0.040510      -0.033405      -0.101138      -0.103821      -0.087357       0.006526       0.080830             11.500559      16.254309      -4.398657      -5.104972       8.394405       1.723786       9.852965           0.000007
           73              O      14.184449      12.339361      10.569524      -0.695297      54.221941 0.82171646E+03  0.22045035E+05                                11.581137                            9.073787      -0.313097       1.904996                    0.995835      31.297367      87.962941       0.607618       0.375739      -1.121937       0.058069      -0.001999      -0.019020       0.061137      -0.003771      -0.020659      -0.038973      -0.059190      -0.291990      -0.109032       0.022505       0.086527             13.667133      23.977577      -0.300500      -0.924288       7.696499       0.666933       9.327322           0.000001
           74              O      13.512380       9.337264       0.468313      -0.635695      44.016921 0.73044415E+03  0.19013768E+05                                10.077127                            8.536835      -0.112292       1.988523                    0.993949      29.976328      82.786319       0.628908       0.374143      -1.123969       0.050343      -0.022469      -0.037407       0.066623       0.015829       0.075220      -0.017830      -0.098849      -0.030389      -0.107791       0.048227       0.059564             11.291455      14.574463       0.364996       2.360826       7.514650       0.861800      11.785252          -0.000001
           75              O       5.728739       4.308278       7.925463      -0.636307      35.050739 0.58168517E+03  0.14282911E+05                                 8.481072                            7.502637       0.469409       2.172784                    0.997091      29.180465      77.901501       0.687395       0.362887      -1.134224      -0.013942       0.052586      -0.037759       0.066222       0.027445      -0.045274       0.066565       0.053581      -0.052047      -0.103452       0.039454       0.063998              8.920131       9.100847       2.017446       1.282731      10.717202       0.330503       6.942343           0.000003
           76              O       7.211582       5.102418       9.320317      -0.612426      36.133546 0.59271547E+03  0.14594655E+05                                 8.668107                            7.579906       0.363539       2.155128                    0.996875      28.450731      75.591959       0.684299       0.363507      -1.135884       0.010839       0.060719      -0.005347       0.061910      -0.037615       0.000805       0.011598       0.133110       0.178962      -0.107059       0.046290       0.060768              9.293535       8.235826      -1.536586       3.447862       9.085478      -2.429454      10.559300           0.000001
           77              O      11.797802      10.051665      10.687163      -0.626925      37.155699 0.60684921E+03  0.15004512E+05                                 8.792043                            7.640044       0.406701       2.167452                    0.995979      28.537177      75.542388       0.686788       0.360697      -1.140097       0.024891      -0.048755       0.065873       0.085650      -0.022331       0.013069       0.082942       0.089006       0.025873      -0.112227       0.044327       0.067900              9.514002       9.917938      -2.953443      -2.363988      11.569777       1.685518       7.054291          -0.000000
           78              O      13.249315       9.916281       9.057031      -0.620920      34.363552 0.54673984E+03  0.13187661E+05                                 8.323388                            7.219848       0.566967       2.213534                    0.998311      28.403981      74.584225       0.710252       0.357525      -1.141116       0.045955      -0.052899       0.000761       0.070077       0.068519       0.008873      -0.025642       0.067372       0.170171      -0.108945       0.045680       0.063265              8.917251       7.636025       2.140588      -3.122221      10.180686      -3.077134       8.935041           0.000003

******************************************************
Auxiliary information for the entire system
The total spin magnetic moment of the unit cell is   -0.007462
The total net atomic charge of the unit cell is   0.000001
Accuracy of reproducing the electrostatic potential in the unit cell:
  The inner radius (bohr) =    5.0000
  The outer radius (bohr) =   12.0000
  Valid grid points have density less than (e/(bohr^3)) =    0.0001
  The number of valid grid points were=        19281
  The rms potential error without charges in kcal/mol is=      8.80660
  The rms potential error with partial charges in kcal/mol is=      2.60928
  The RRMSE value at monopole order=      0.29629
  The rms potential error with partial charges and cloud penetration in kcal/mol is=      2.59470
  The RRMSE value at monopole order with cloud penetration is=      0.29463
  The rms potential error with partial charges and atomic dipoles in kcal/mol is=      1.04825
  The RRMSE value at dipole order=      0.11903
  The rms potential error with partial charges, atomic dipoles and cloud penetration in kcal/mol is=      1.03083
  The RRMSE value at dipole order with cloud penetration=      0.11705

******************************************************
The electron densities and ab initio electrostatic potential were computed in VASP using the PBE functional and
projector augmented wave method. See the main text of the journal article for a description of computational details.
The atomic charges, dipoles, and quadrupoles were computed with the DDEC6 method as described in
(a) T. A. Manz and N. Gabaldon Limas, RSC Adv. 6 (2016) 47771-47801 DOI: 10.1039/c6ra04656h
(b) N. Gabaldon Limas and T. A. Manz, RSC Adv. 8 (2018) 2678-2707 DOI: 10.1039/c7ra11829e.
For each atom in the material, the electron cloud parameters were fit to the spherically averaged atom-in-material
electron density using radial positions for which this density was between 10^-4 and 10^-2 electrons per cubic bohr.
The polarizabilities, dispersion coefficients, and quantum Drude oscillator (QDO) parameters were fit using the MCLF method.
The magnetic structure of the system was optimized in VASP from the default ferromagnetic initial guess using spin polarization.
The atomic spin moments (ASMs) were computed on this optimized magnetic structure using the DDEC6 partition as inputs
to the method of T. A. Manz and D. S. Sholl, J. Chem. Theory Comput. 7 (2011) 4146-4164 DOI: 10.1021/ct200539n.
The RMSE and RRMSE were computed using a uniform grid with Ewald summation.
