# Supplementary material for: A collection of forcefield precursors for metal–organic frameworks
Source: RSC Adv. 2019 Nov 13;9(63):36492–507. doi: 10.1039/c9ra07327b (PMC9075174; doi:10.1039/c9ra07327b)
Supplement: RA-009-C9RA07327B-s3771 [file RA-009-C9RA07327B-s3771.xyz]

   78
jmolscript: load "" {1 1 1} spacegroup "x,y,z" unitcell [{     10.749100     0.000000     0.000000 }, {      5.210897     9.412326     0.000000 }, {      2.468843     3.248906    11.167986 }]
Eu     6.304208     0.527658     1.836129     1.346914
Eu     6.913735     2.721248     9.331857     1.346945
Cu     0.000000     0.000000     0.000000     0.688773
Cu     1.234422     1.624453     5.583993     0.684969
H      2.745969     4.241571     5.821871     0.106502
H     13.555260     6.317230     4.871475     0.130876
H     10.534583     5.232628     2.515030     0.132588
H     10.510566     3.212631     3.572639     0.096938
H      4.175682     7.371506     1.989018     0.102388
H      4.376899     5.135662     2.450256     0.130846
H      9.297792     8.064177    10.468870     0.134871
H      8.980421    10.288028    10.063472     0.100370
H     15.682871     8.419661     5.346115     0.106503
H      4.873580     6.344002     6.296511     0.130886
H      7.894257     7.428604     8.652956     0.132598
H      7.918274     9.448601     7.595347     0.096938
H      3.504058     5.289726     9.178968     0.102387
H     14.051941     7.525570     8.717730     0.130846
H      9.131048     4.597055     0.699116     0.134873
H      9.448419     2.373204     1.104514     0.100367
C      7.705093    10.120639     3.162774     0.003381
C      7.418638     9.840837     1.848302     0.002819
C      8.952647    10.254933     4.012657     0.599300
C      2.993458     0.195599     0.610889     0.600042
C     12.886168     4.445686     5.148442     0.091221
C     12.931584     5.694340     4.577757    -0.149021
C     12.053120     6.022210     3.572639     0.058036
C     11.145549     5.058699     3.195161    -0.138535
C     11.146278     3.842325     3.825035     0.086465
C     12.035053     7.363917     2.894742     0.538467
C      4.707200     6.843929     1.437320     0.087547
C      4.829763     5.503991     1.726571    -0.141794
C      5.639133     4.707537     0.923592     0.048064
C      8.743342     8.561376    11.026153    -0.138639
C      8.555536     9.897793    10.792742     0.089604
C      5.839901     3.242740     1.213960     0.556683
C     10.723747     2.540593     8.005212     0.003386
C     11.010202     2.820395     9.319684     0.002821
C      9.476193     2.406299     7.155329     0.599328
C     10.224485     3.053307    10.557097     0.600046
C      5.542672     8.215546     6.019544     0.091218
C      5.497256     6.966892     6.590229    -0.149012
C      6.375720     6.639022     7.595347     0.058043
C      7.283291     7.602533     7.972825    -0.138516
C      7.282562     8.818907     7.342951     0.086455
C      6.393787     5.297315     8.273244     0.538400
C     13.721640     5.817303     9.730666     0.087555
C     13.599077     7.157241     9.441415    -0.141787
C     12.789707     7.953695    10.244394     0.048057
C      9.685498     4.099856     0.141833    -0.138634
C      9.873304     2.763439     0.375244     0.089612
C     12.588939     9.418492     9.954026     0.556724
N      6.515645    10.282936     3.769195    -0.173603
N     16.268961    10.091193     2.915961    -0.049746
N      6.067627     9.816203     1.737739    -0.165789
N     12.009833     3.518334     4.778781    -0.175746
N      5.316081     7.414987     0.404281    -0.172899
N     11.913195     2.378296     7.398791    -0.173603
N      2.159879     2.570039     8.252025    -0.049743
N     12.361213     2.845029     9.430247    -0.165790
N      6.419007     9.142898     6.389205    -0.175747
N     13.112759     5.246245    10.763705    -0.172899
O      8.801047    10.820645     5.116054    -0.499388
O     10.021277     9.741087     3.579340    -0.545824
O      4.248396     0.205278     0.637692    -0.559866
O      4.834868     3.236795    10.708982    -0.588724
O     12.738096     8.308589     3.333644    -0.562979
O     11.281054     7.511788     1.898558    -0.528322
O      6.680552     2.595656     0.539414    -0.567323
O      5.192233     2.713360     2.147604    -0.572591
O      9.627793     1.840587     6.051932    -0.499408
O      8.407563     2.920145     7.588646    -0.545860
O      8.969547     3.043628    10.530294    -0.559878
O     13.593972     9.424437     0.459004    -0.588724
O      5.690744     4.352643     7.834342    -0.562973
O      7.147786     5.149444     9.269428    -0.528328
O     11.748288    10.065576    10.628572    -0.567348
O     13.236607     9.947872     9.020382    -0.572615

The following XYZ coordinates are in angstroms. Other properties are in atomic units.
The sperically averaged electron density of each atom fit to a function of the form exp(a - br)
eigen_1, eigen_2 and eigen_3 are the three eigenvalues of traceless quadrupole moment tensor
  atom number  atomic symbol              X              Y              Z     net charge C6 coefficient C8 coefficient C10 coefficient fluctuating dipole atomic polarizability isotropic forcefield polarizability              a              b squared Pearson coefficient          <r^3>          <r^4>         wp_QDO          m_QDO          q_QDO       dipole_x       dipole_y       dipole_z         dipole            Qxy            Qxz            Qyz     Q(x^2-y^2)  Q(3z^2 - R^2)        eigen_1        eigen_2        eigen_3 static polarizability      alpha(xx)      alpha(xy)      alpha(xz)      alpha(yy)      alpha(yz)      alpha(zz) atomic spin moment
            1             Eu       6.304208       0.527658       1.836129       1.346914     207.592694 0.57466181E+04  0.23254561E+06                                24.409720                           21.599108       0.568299       1.867703                    0.999328      93.677766     252.918618       0.497187       0.304432      -1.274920      -0.025679       0.000010       0.020419       0.032808       0.091926       0.109248       0.074973       0.054614       0.138175      -0.119295      -0.073279       0.192575             27.359405      28.179562      -5.221834      -4.729005      30.992386      -3.598317      22.906268           0.005673
            2             Eu       6.913735       2.721248       9.331857       1.346945     207.584456 0.57463367E+04  0.23253121E+06                                24.409025                           21.598531       0.568234       1.867695                    0.999328      93.676090     252.911854       0.497196       0.304431      -1.274922       0.025658       0.000073      -0.020440       0.032804       0.091909       0.109243       0.074983       0.054567       0.138103      -0.119261      -0.073298       0.192560             27.358590      28.178686      -5.221583      -4.728831      30.991489      -3.598236      22.905594           0.005649
            3             Cu       0.000000       0.000000       0.000000       0.688773      87.735235 0.12879512E+04  0.36867672E+05                                16.527649                           12.072414       1.631605       2.408388                    0.995340      43.771179     108.805109       0.504243       0.424346      -1.141292       0.000001       0.000001      -0.000001       0.000001      -0.016652      -0.073245       0.012092       0.119280       0.023914      -0.066047      -0.045215       0.111262             21.864657      21.591746       1.876406      10.700295      23.342410       1.103472      20.659816           0.391518
            4             Cu       1.234422       1.624453       5.583993       0.684969      92.553120 0.13095453E+04  0.37653306E+05                                17.155005                           12.187206       1.633250       2.404787                    0.995282      44.066472     109.891816       0.500846       0.425323      -1.140292      -0.000003       0.000001      -0.000000       0.000003       0.009640       0.041686       0.002858       0.183906      -0.102689      -0.075357      -0.045472       0.120828             23.485307      12.026767      -1.474735      -7.389343      22.127962       1.119104      36.301193           0.651334
            5              H       2.745969       4.241571       5.821871       0.106502       1.097345 0.78771688E+01  0.77727115E+02                                 1.816319                            1.684962      -1.182237       2.326422                    0.994850       3.652561      10.556196       0.459264       1.351579      -0.693071       0.034478      -0.008837       0.031213       0.047340       0.003168       0.011895      -0.001995       0.002396      -0.011691      -0.013633       0.001438       0.012195              1.869024       1.833171      -0.064946       0.504718       1.602207      -0.218289       2.171695           0.000933
            6              H      13.555260       6.317230       4.871475       0.130876       0.975802 0.68024405E+01  0.64240897E+02                                 1.635685                            1.532847      -0.908213       2.457576                    0.999042       3.340233       9.224387       0.500720       1.295282      -0.705548       0.022190       0.026655       0.010525       0.036244       0.008406       0.009128       0.001603       0.003133      -0.007961      -0.011139      -0.002870       0.014010              1.673035       1.778711       0.433603       0.261843       1.732919       0.162140       1.507474           0.000735
            7              H      10.534583       5.232628       2.515030       0.132588       1.023793 0.73508580E+01  0.70417312E+02                                 1.647188                            1.561191      -1.159378       2.337886                    0.996908       3.394860       9.285730       0.514232       1.243385      -0.716457      -0.026069       0.011040      -0.024630       0.037525       0.002777       0.009474      -0.003274       0.013493      -0.012982      -0.011731      -0.002169       0.013900              1.668310       1.659703      -0.060991       0.494894       1.456839      -0.126403       1.888387           0.000819
            8              H      10.510566       3.212631       3.572639       0.096938       1.220776 0.91215646E+01  0.92320452E+02                                 1.862714                            1.746755      -1.247101       2.282526                    0.994438       3.670283      10.354317       0.482449       1.254371      -0.714135      -0.038194      -0.024185      -0.011773       0.046715       0.004281       0.013397      -0.005105       0.020807      -0.018589      -0.017239      -0.003128       0.020367              1.898600       1.879152       0.471927       0.230247       2.137139       0.181226       1.679510           0.000880
            9              H       4.175682       7.371506       1.989018       0.102388       1.044716 0.75439247E+01  0.74091310E+02                                 1.789481                            1.671546      -1.294015       2.266075                    0.993944       3.826493      11.256046       0.449020       1.388898      -0.684164      -0.027749       0.023113       0.026857       0.045006      -0.002759      -0.008444      -0.002406      -0.007393       0.006206      -0.011375       0.003558       0.007818              1.833063       1.849162      -0.339814      -0.391402       1.862631       0.307814       1.787395           0.000767
           10              H       4.376899       5.135662       2.450256       0.130846       1.024755 0.74565309E+01  0.71988880E+02                                 1.673392                            1.592636      -1.192982       2.320710                    0.996208       3.482834       9.696671       0.497336       1.275638      -0.708879      -0.015789      -0.017023       0.026742       0.035415      -0.000239      -0.007505      -0.002187      -0.003156       0.015569      -0.008556      -0.001103       0.009658              1.687140       1.599370       0.145301      -0.421814       1.579901      -0.258551       1.882149           0.000567
           11              H       9.297792       8.064177      10.468870       0.134871       1.033023 0.76219132E+01  0.74155049E+02                                 1.705428                            1.629263      -1.103977       2.371476                    0.996554       3.462765       9.748628       0.482036       1.306019      -0.703154       0.023264      -0.020019      -0.023111       0.038420      -0.003352      -0.014421       0.003214      -0.002088       0.029191      -0.014644      -0.004544       0.019188              1.724727       1.798280      -0.292398      -0.216351       1.726254       0.228304       1.649646           0.000493
           12              H       8.980421      10.288028      10.063472       0.100370       1.122048 0.83561680E+01  0.83654362E+02                                 1.835943                            1.730005      -1.248844       2.286407                    0.994439       3.757341      10.927095       0.455518       1.343133      -0.694367       0.028367       0.015231      -0.036975       0.049028      -0.001590      -0.019461       0.000536      -0.007891       0.023736      -0.021050      -0.000045       0.021096              1.871329       1.763043       0.191983      -0.259512       1.829434      -0.330127       2.021510           0.000699
           13              H      15.682871       8.419661       5.346115       0.106503       1.097389 0.78775703E+01  0.77732186E+02                                 1.816373                            1.685010      -1.182312       2.326384                    0.994849       3.652671      10.556642       0.459255       1.351586      -0.693070      -0.034477       0.008838      -0.031211       0.047338       0.003168       0.011892      -0.001995       0.002392      -0.011689      -0.013631       0.001440       0.012191              1.869081       1.833227      -0.064946       0.504739       1.602252      -0.218296       2.171764           0.000946
           14              H       4.873580       6.344002       6.296511       0.130886       0.975720 0.68017353E+01  0.64232648E+02                                 1.635609                            1.532781      -0.908025       2.457676                    0.999044       3.340066       9.223847       0.500724       1.295304      -0.705544      -0.022189      -0.026660      -0.010520       0.036246       0.008405       0.009129       0.001599       0.003120      -0.007976      -0.011144      -0.002862       0.014006              1.672956       1.778625       0.433574       0.261823       1.732838       0.162129       1.507405           0.000727
           15              H       7.894257       7.428604       8.652956       0.132598       1.023676 0.73498159E+01  0.70405020E+02                                 1.647093                            1.561106      -1.159143       2.338020                    0.996910       3.394631       9.285032       0.514232       1.243425      -0.716449       0.026065      -0.011051       0.024633       0.037527       0.002778       0.009475      -0.003283       0.013476      -0.012986      -0.011737      -0.002156       0.013893              1.668212       1.659606      -0.060989       0.494851       1.456759      -0.126395       1.888271           0.000800
           16              H       7.918274       9.448601       7.595347       0.096938       1.220795 0.91217485E+01  0.92322855E+02                                 1.862738                            1.746777      -1.247131       2.282512                    0.994437       3.670324      10.354491       0.482444       1.254377      -0.714134       0.038195       0.024185       0.011773       0.046716       0.004281       0.013397      -0.005105       0.020808      -0.018590      -0.017239      -0.003129       0.020368              1.898625       1.879177       0.471933       0.230253       2.137164       0.181230       1.679533           0.000871
           17              H       3.504058       5.289726       9.178968       0.102387       1.044724 0.75439926E+01  0.74092149E+02                                 1.789490                            1.671553      -1.294043       2.266061                    0.993944       3.826507      11.256103       0.449019       1.388898      -0.684164       0.027747      -0.023114      -0.026858       0.045005      -0.002759      -0.008443      -0.002406      -0.007397       0.006214      -0.011375       0.003558       0.007817              1.833073       1.849173      -0.339818      -0.391406       1.862642       0.307817       1.787405           0.000753
           18              H      14.051941       7.525570       8.717730       0.130846       1.024757 0.74565383E+01  0.71988873E+02                                 1.673385                            1.592629      -1.193023       2.320691                    0.996208       3.482823       9.696593       0.497341       1.275626      -0.708881       0.015789       0.017020      -0.026744       0.035415      -0.000239      -0.007503      -0.002187      -0.003153       0.015575      -0.008554      -0.001105       0.009659              1.687133       1.599362       0.145301      -0.421812       1.579894      -0.258550       1.882142           0.000569
           19              H       9.131048       4.597055       0.699116       0.134873       1.033048 0.76221555E+01  0.74158079E+02                                 1.705461                            1.629292      -1.104020       2.371454                    0.996554       3.462827       9.748882       0.482030       1.306024      -0.703152      -0.023265       0.020016       0.023113       0.038420      -0.003353      -0.014421       0.003215      -0.002085       0.029199      -0.014643      -0.004547       0.019190              1.724760       1.798315      -0.292406      -0.216357       1.726287       0.228311       1.649678           0.000501
           20              H       9.448419       2.373204       1.104514       0.100367       1.122052 0.83562042E+01  0.83654793E+02                                 1.835946                            1.730008      -1.248855       2.286401                    0.994439       3.757345      10.927102       0.455518       1.343131      -0.694367      -0.028366      -0.015232       0.036974       0.049028      -0.001590      -0.019460       0.000536      -0.007893       0.023737      -0.021050      -0.000044       0.021095              1.871332       1.763045       0.191985      -0.259514       1.829437      -0.330129       2.021514           0.000701
           21              C       7.705093      10.120639       3.162774       0.003381      34.742029 0.43177609E+03  0.10123983E+05                                 9.351652                            7.014209       0.019110       2.007799                    0.999562      27.655513      79.152571       0.611340       0.427297      -1.058370      -0.045887      -0.004610      -0.005091       0.046398      -0.008000      -0.032167      -0.013298      -0.046585      -0.116932      -0.060386       0.015270       0.045116             10.903925      12.805774       0.315905       2.415871       5.276127       2.213520      14.629874           0.003406
           22              C       7.418638       9.840837       1.848302       0.002819      35.881462 0.41658116E+03  0.96685835E+04                                 9.522523                            6.846816       0.135556       2.051279                    0.999626      27.201412      77.142996       0.625365       0.421997      -1.062999      -0.038131       0.002736       0.020984       0.043610      -0.003043       0.006981      -0.016730      -0.011966      -0.154037      -0.055119       0.019049       0.036070             11.566339      11.835832      -0.616673      -3.013818       5.540015       3.005729      17.323169           0.003438
           23              C       8.952647      10.254933       4.012657       0.599300      24.322793 0.25872583E+03  0.54075723E+04                                 7.705462                            5.741623      -0.219883       1.988103                    0.998685      22.509693      63.477967       0.613314       0.477816      -1.015852       0.061035       0.013462       0.031420       0.069955       0.042835      -0.007704      -0.061525      -0.110743      -0.069540      -0.066846      -0.042716       0.109562              8.773749      11.054518      -1.677739      -1.269311       5.547719       2.271411       9.719009          -0.003876
           24              C       2.993458       0.195599       0.610889       0.600042      22.888242 0.24233117E+03  0.50062827E+04                                 7.505777                            5.582370      -0.005445       2.063023                    0.999441      22.456707      63.939821       0.614810       0.482236      -1.008741       0.027230      -0.012516      -0.049774       0.058100      -0.001658       0.008087      -0.034696      -0.164507      -0.153727      -0.065215      -0.049958       0.115173              8.774323      12.150772      -0.375748      -1.561539       4.577214       1.301822       9.594983          -0.000878
           25              C      12.886168       4.445686       5.148442       0.091221      25.577952 0.32414774E+03  0.71065653E+04                                 7.627744                            6.068445       0.244003       2.101340                    0.999805      25.714646      72.219522       0.655762       0.426033      -1.054403      -0.033761      -0.019957      -0.033674       0.051692      -0.018525      -0.013590       0.027279       0.066876       0.037032      -0.053112       0.006839       0.046273              8.347922       6.626102       1.652935       1.866990      10.653705      -2.153408       7.763959           0.000497
           26              C      12.931584       5.694340       4.577757      -0.149021      30.860943 0.40949747E+03  0.94689724E+04                                 8.494565                            6.729791       0.286677       2.075787                    0.999784      28.504111      80.839752       0.638662       0.414747      -1.066998      -0.013514      -0.000623      -0.003780       0.014046       0.000693      -0.014802       0.018840       0.012620      -0.026256      -0.028252       0.005572       0.022680              9.320697       7.593832       0.968744       2.574586      11.300561      -3.027201       9.067700           0.005604
           27              C      12.053120       6.022210       3.572639       0.058036      32.495784 0.39747496E+03  0.90693019E+04                                 8.864934                            6.662031       0.078676       2.048676                    0.999317      25.808307      71.325792       0.641073       0.418731      -1.070725      -0.005596      -0.026736       0.023614       0.036108      -0.013350      -0.019525       0.030820       0.043993       0.029910      -0.044513      -0.001861       0.046374             10.211963       7.429319       0.651360       2.485096      14.190906      -4.209993       9.015665          -0.003384
           28              C      11.145549       5.058699       3.195161      -0.138535      30.054797 0.40599581E+03  0.93761008E+04                                 8.369649                            6.720932       0.125395       2.024369                    0.999693      28.510321      81.038300       0.635677       0.417223      -1.064476       0.003066       0.010719       0.011387       0.015936      -0.020288      -0.015174       0.006308       0.040327       0.004549      -0.029362      -0.006375       0.035737              9.089385       6.952897       1.502439       2.166241      12.366022      -2.525210       7.949236           0.005882
           29              C      11.146278       3.842325       3.825035       0.086465      25.173628 0.32268625E+03  0.70745019E+04                                 7.563082                            6.072369       0.166816       2.073798                    0.999694      25.915364      73.051471       0.651964       0.428516      -1.051686       0.030580       0.012605       0.036268       0.049086      -0.007791      -0.023222       0.036143       0.073609       0.011432      -0.059642       0.005245       0.054396              8.252888       6.329989       0.818968       2.157170      10.531016      -2.449532       7.897660           0.000351
           30              C      12.035053       7.363917       2.894742       0.538467      23.370344 0.26599466E+03  0.55835142E+04                                 7.488062                            5.751378      -0.024092       2.043629                    0.999261      22.863624      64.065385       0.625704       0.466339      -1.024723      -0.008407       0.047601      -0.014915       0.050586      -0.027103      -0.068713       0.026815       0.089222       0.024086      -0.059306      -0.045017       0.104323              8.518056       6.266563       0.159477       1.941548      11.728698      -2.902317       7.558906          -0.003184
           31              C       4.707200       6.843929       1.437320       0.087547      25.507660 0.33342296E+03  0.73730588E+04                                 7.658360                            6.192189       0.162595       2.074730                    0.999573      26.006741      73.726529       0.642288       0.431245      -1.049576       0.025279       0.000459      -0.045525       0.052075       0.006018       0.019014       0.018991       0.082424       0.025930      -0.051528       0.002926       0.048601              8.302383       6.238342      -0.748960      -2.316120      11.339293      -1.116512       7.329515           0.000993
           32              C       4.829763       5.503991       1.726571      -0.141794      30.585496 0.42014896E+03  0.97914203E+04                                 8.475263                            6.846143       0.111466       2.016634                    0.999638      28.868170      82.565955       0.628266       0.418331      -1.063229       0.007178      -0.006867      -0.011103       0.014898       0.010565       0.014526      -0.003518       0.021404       0.018376      -0.021422      -0.000844       0.022266              9.177046       6.836744      -1.626563      -2.585800      13.085951      -0.463077       7.608443           0.004512
           33              C       5.639133       4.707537       0.923592       0.048064      32.641522 0.40678958E+03  0.93299443E+04                                 8.861245                            6.719700       0.063251       2.040487                    0.999286      26.020502      71.952157       0.641558       0.416257      -1.072979      -0.007411       0.032557      -0.006653       0.034046       0.018229       0.019403       0.014216       0.066637       0.027750      -0.044309      -0.002597       0.046906             10.163513       6.734255      -1.723101      -2.268640      16.001283      -1.415822       7.755000          -0.001950
           34              C       8.743342       8.561376      11.026153      -0.138639      31.049808 0.43538930E+03  0.10270794E+05                                 8.673962                            7.057676      -0.016574       1.980767                    0.999102      29.154153      84.790468       0.605206       0.429019      -1.053106       0.002266       0.002392       0.014157       0.014535       0.008745       0.013586       0.020227       0.022521       0.031491      -0.027386      -0.004114       0.031501              9.400765       6.924555      -0.939086      -1.936614      13.509840      -1.592019       7.767899           0.004303
           35              C       8.555536       9.897793      10.792742       0.089604      26.001486 0.34102534E+03  0.75967026E+04                                 7.798039                            6.290894       0.033358       2.029679                    0.999494      26.343828      75.374110       0.631827       0.435180      -1.045416      -0.013460       0.010949       0.048851       0.051841       0.019435       0.014739       0.016711       0.084633       0.062364      -0.059226       0.010687       0.048539              8.543678       6.405727      -1.374652      -1.799613      12.194379      -0.528355       7.030929           0.000551
           36              C       5.839901       3.242740       1.213960       0.556683      22.995599 0.25431386E+03  0.52655299E+04                                 7.332287                            5.577465       0.065677       2.076054                    0.999542      22.358165      61.713878       0.644910       0.458707      -1.031537      -0.007715      -0.052259      -0.004541       0.053021       0.031018       0.071509       0.033108       0.073960       0.074456      -0.062479      -0.046694       0.109173              8.375636       6.430737      -0.985834      -2.021586      12.361466      -1.413834       6.334704          -0.001353
           37              C      10.723747       2.540593       8.005212       0.003386      34.741886 0.43177449E+03  0.10123931E+05                                 9.351610                            7.014186       0.019134       2.007807                    0.999562      27.655435      79.152149       0.611343       0.427296      -1.058371       0.045888       0.004612       0.005090       0.046399      -0.008001      -0.032167      -0.013299      -0.046584      -0.116929      -0.060385       0.015270       0.045115             10.903871      12.805700       0.315896       2.415842       5.276105       2.213507      14.629807           0.003411
           38              C      11.010202       2.820395       9.319684       0.002821      35.881352 0.41657983E+03  0.96685419E+04                                 9.522495                            6.846800       0.135571       2.051284                    0.999626      27.201355      77.142710       0.625367       0.421996      -1.062999       0.038132      -0.002734      -0.020985       0.043610      -0.003044       0.006980      -0.016729      -0.011967      -0.154040      -0.055119       0.019049       0.036071             11.566302      11.835800      -0.616675      -3.013815       5.539997       3.005712      17.323109           0.003437
           39              C       9.476193       2.406299       7.155329       0.599328      24.322289 0.25871964E+03  0.54074085E+04                                 7.705361                            5.741556      -0.219818       1.988129                    0.998686      22.509362      63.476753       0.613317       0.477817      -1.015852      -0.061034      -0.013461      -0.031424       0.069956       0.042837      -0.007707      -0.061528      -0.110755      -0.069553      -0.066848      -0.042724       0.109572              8.773628      11.054354      -1.677714      -1.269293       5.547653       2.271381       9.718878          -0.003865
           40              C      10.224485       3.053307      10.557097       0.600046      22.888093 0.24232944E+03  0.50062374E+04                                 7.505743                            5.582347      -0.005457       2.063020                    0.999441      22.456626      63.939500       0.614812       0.482235      -1.008741      -0.027231       0.012526       0.049772       0.058101      -0.001661       0.008087      -0.034694      -0.164509      -0.153732      -0.065216      -0.049959       0.115175              8.774282      12.150715      -0.375748      -1.561525       4.577195       1.301811       9.594936          -0.000875
           41              C       5.542672       8.215546       6.019544       0.091218      25.578481 0.32415628E+03  0.71068057E+04                                 7.627853                            6.068527       0.243991       2.101329                    0.999805      25.715091      72.221249       0.655757       0.426033      -1.054402       0.033760       0.019961       0.033677       0.051694      -0.018523      -0.013586       0.027273       0.066877       0.037024      -0.053107       0.006840       0.046267              8.348039       6.626214       1.652968       1.867039      10.653820      -2.153418       7.764082           0.000510
           42              C       5.497256       6.966892       6.590229      -0.149012      30.860319 0.40948936E+03  0.94687191E+04                                 8.494403                            6.729686       0.286804       2.075833                    0.999784      28.503717      80.837832       0.638674       0.414742      -1.067003       0.013513       0.000611       0.003788       0.014047       0.000699      -0.014797       0.018828       0.012579      -0.026318      -0.028245       0.005585       0.022659              9.320507       7.593662       0.968717       2.574502      11.300349      -3.027150       9.067510           0.005586
           43              C       6.375720       6.639022       7.595347       0.058043      32.494852 0.39746462E+03  0.90689899E+04                                 8.864749                            6.661930       0.078809       2.048722                    0.999317      25.807846      71.323783       0.641081       0.418729      -1.070728       0.005598       0.026734      -0.023611       0.036105      -0.013339      -0.019491       0.030821       0.043989       0.029910      -0.044513      -0.001827       0.046340             10.211730       7.429152       0.651331       2.485023      14.190562      -4.209900       9.015477          -0.003408
           44              C       7.283291       7.602533       7.972825      -0.138516      30.053856 0.40598247E+03  0.93757025E+04                                 8.369468                            6.720813       0.125483       2.024410                    0.999693      28.509620      81.035543       0.635685       0.417222      -1.064478      -0.003070      -0.010735      -0.011375       0.015939      -0.020290      -0.015165       0.006275       0.040287       0.004554      -0.029350      -0.006360       0.035710              9.089177       6.952725       1.502384       2.166162      12.365748      -2.525172       7.949059           0.005843
           45              C       7.282562       8.818907       7.342951       0.086455      25.174119 0.32269494E+03  0.70747417E+04                                 7.563171                            6.072443       0.166793       2.073783                    0.999694      25.915789      73.052978       0.651961       0.428515      -1.051687      -0.030579      -0.012602      -0.036272       0.049087      -0.007786      -0.023218       0.036141       0.073609       0.011422      -0.059639       0.005249       0.054390              8.252980       6.330074       0.818983       2.157212      10.531102      -2.449538       7.897766           0.000333
           46              C       6.393787       5.297315       8.273244       0.538400      23.367655 0.26596006E+03  0.55825876E+04                                 7.487410                            5.750936      -0.024075       2.043682                    0.999260      22.861855      64.058579       0.625742       0.466328      -1.024732       0.008402      -0.047592       0.014903       0.050574      -0.027057      -0.068640       0.026783       0.089145       0.024074      -0.059250      -0.044960       0.104210              8.517272       6.266079       0.159513       1.941375      11.727477      -2.901928       7.558259          -0.003208
           47              C      13.721640       5.817303       9.730666       0.087555      25.507312 0.33341706E+03  0.73728976E+04                                 7.658311                            6.192150       0.162551       2.074722                    0.999572      26.006460      73.725642       0.642287       0.431247      -1.049574      -0.025281      -0.000458       0.045523       0.052074       0.006020       0.019021       0.018988       0.082423       0.025940      -0.051527       0.002920       0.048606              8.302330       6.238305      -0.748970      -2.316106      11.339214      -1.116488       7.329472           0.000965
           48              C      13.599077       7.157241       9.441415      -0.141787      30.585207 0.42014369E+03  0.97912650E+04                                 8.475215                            6.846105       0.111452       2.016632                    0.999638      28.867959      82.565169       0.628268       0.418331      -1.063229      -0.007183       0.006861       0.011100       0.014896       0.010564       0.014532      -0.003513       0.021422       0.018398      -0.021426      -0.000851       0.022277              9.176993       6.836709      -1.626564      -2.585787      13.085861      -0.463059       7.608409           0.004509
           49              C      12.789707       7.953695      10.244394       0.048057      32.641766 0.40679327E+03  0.93300436E+04                                 8.861250                            6.719703       0.063271       2.040493                    0.999286      26.020657      71.952480       0.641562       0.416253      -1.072982       0.007407      -0.032562       0.006649       0.034049       0.018228       0.019409       0.014211       0.066633       0.027745      -0.044305      -0.002605       0.046910             10.163517       6.734261      -1.723116      -2.268644      16.001276      -1.415808       7.755013          -0.001924
           50              C       9.685498       4.099856       0.141833      -0.138634      31.049820 0.43538924E+03  0.10270799E+05                                 8.673984                            7.057689      -0.016597       1.980760                    0.999102      29.154187      84.790778       0.605203       0.429021      -1.053105      -0.002268      -0.002401      -0.014159       0.014539       0.008748       0.013590       0.020227       0.022543       0.031519      -0.027397      -0.004112       0.031509              9.400789       6.924568      -0.939096      -1.936620      13.509875      -1.592006       7.767925           0.004313
           51              C       9.873304       2.763439       0.375244       0.089612      26.001087 0.34101843E+03  0.75965103E+04                                 7.797970                            6.290838       0.033351       2.029682                    0.999494      26.343517      75.373026       0.631829       0.435181      -1.045415       0.013457      -0.010949      -0.048853       0.051842       0.019436       0.014746       0.016713       0.084633       0.062362      -0.059226       0.010679       0.048547              8.543605       6.405667      -1.374639      -1.799598      12.194279      -0.528345       7.030868           0.000549
           52              C      12.588939       9.418492       9.954026       0.556724      22.995923 0.25431805E+03  0.52656393E+04                                 7.332353                            5.577511       0.065714       2.076058                    0.999542      22.358412      61.714734       0.644907       0.458707      -1.031537       0.007709       0.052264       0.004531       0.053024       0.031028       0.071530       0.033119       0.073993       0.074468      -0.062502      -0.046705       0.109207              8.375711       6.430787      -0.985843      -2.021603      12.361587      -1.413856       6.334760          -0.001341
           53              N       6.515645      10.282936       3.769195      -0.173603      39.861354 0.52354861E+03  0.12709651E+05                                 9.873012                            7.424726      -0.106985       1.969314                    0.999492      28.468268      79.342760       0.638991       0.394853      -1.094088       0.007702      -0.026045      -0.106593       0.109999      -0.001830       0.000795       0.002043      -0.005908      -0.063612      -0.021352       0.007188       0.014164             12.288983      10.182015      -0.322913      -1.126842       7.041363       3.503034      19.643571           0.036205
           54              N      16.268961      10.091193       2.915961      -0.049746      28.609858 0.39262718E+03  0.87996485E+04                                 7.636921                            6.293386       1.022687       2.362555                    0.999349      25.664066      66.967614       0.722439       0.378286      -1.114688       0.294466      -0.024443      -0.057545       0.301030       0.017025       0.061877       0.021388      -0.208377       0.360323      -0.177812       0.038530       0.139282              8.605184       8.120468       0.362738       0.986587       5.621896       1.878345      12.073188           0.006686
           55              N       6.067627       9.816203       1.737739      -0.165789      38.833929 0.52392527E+03  0.12696872E+05                                 9.648424                            7.405309      -0.008633       2.002929                    0.999684      28.184730      77.997958       0.643918       0.392508      -1.097807       0.051726       0.018938       0.094009       0.108959       0.000460      -0.013314      -0.007907       0.008547      -0.027190      -0.018645       0.001634       0.017012             11.694770      12.456866       0.817019       3.267250       6.670217       2.815036      15.957227           0.016803
           56              N      12.009833       3.518334       4.778781      -0.175746      34.387472 0.49909408E+03  0.11934316E+05                                 8.868001                            7.264403       0.040862       2.039204                    0.999550      27.271842      74.664129       0.646014       0.396505      -1.096394       0.004143       0.102825      -0.049861       0.114352       0.001730       0.008823       0.028168       0.065129       0.006724      -0.049224       0.013599       0.035624              9.809524       7.806110       1.540068       2.368281      12.012190      -2.195013       9.610271           0.074966
           57              N       5.316081       7.414987       0.404281      -0.172899      33.943789 0.49653980E+03  0.11852350E+05                                 8.763290                            7.221499       0.085793       2.054972                    0.999570      27.159481      74.175154       0.651514       0.393851      -1.098761       0.013774      -0.107390       0.024866       0.111088       0.003451      -0.015581       0.010304       0.069705       0.038238      -0.043691       0.005544       0.038146              9.683809       7.482226      -0.923881      -2.514941      12.734318      -0.803933       8.834884           0.057477
           58              N      11.913195       2.378296       7.398791      -0.173603      39.861288 0.52354765E+03  0.12709618E+05                                 9.872995                            7.424714      -0.106983       1.969314                    0.999492      28.468231      79.342562       0.638992       0.394852      -1.094088      -0.007702       0.026048       0.106594       0.110000      -0.001831       0.000795       0.002043      -0.005908      -0.063613      -0.021352       0.007188       0.014164             12.288962      10.181987      -0.322916      -1.126841       7.041353       3.503032      19.643546           0.036200
           59              N       2.159879       2.570039       8.252025      -0.049743      28.609723 0.39262490E+03  0.87995840E+04                                 7.636898                            6.293369       1.022671       2.362551                    0.999350      25.663989      66.967345       0.722440       0.378286      -1.114688      -0.294465       0.024446       0.057544       0.301029       0.017025       0.061876       0.021386      -0.208379       0.360320      -0.177812       0.038532       0.139281              8.605158       8.120436       0.362736       0.986582       5.621879       1.878340      12.073159           0.006659
           60              N      12.361213       2.845029       9.430247      -0.165790      38.833922 0.52392525E+03  0.12696870E+05                                 9.648421                            7.405308      -0.008632       2.002930                    0.999684      28.184718      77.997895       0.643918       0.392508      -1.097808      -0.051727      -0.018936      -0.094011       0.108960       0.000460      -0.013314      -0.007907       0.008546      -0.027193      -0.018646       0.001634       0.017012             11.694766      12.456854       0.817011       3.267243       6.670211       2.815029      15.957233           0.016795
           61              N       6.419007       9.142898       6.389205      -0.175747      34.387862 0.49910131E+03  0.11934540E+05                                 8.868075                            7.264460       0.040838       2.039193                    0.999549      27.272102      74.665159       0.646011       0.396506      -1.096393      -0.004143      -0.102824       0.049861       0.114351       0.001732       0.008827       0.028165       0.065129       0.006718      -0.049221       0.013593       0.035628              9.809600       7.806198       1.540102       2.368324      12.012243      -2.194995       9.610360           0.074967
           62              N      13.112759       5.246245      10.763705      -0.172899      33.943507 0.49653486E+03  0.11852201E+05                                 8.763248                            7.221469       0.085813       2.054981                    0.999570      27.159298      74.174517       0.651515       0.393852      -1.098761      -0.013774       0.107389      -0.024867       0.111088       0.003452      -0.015577       0.010306       0.069714       0.038240      -0.043696       0.005550       0.038146              9.683761       7.482192      -0.923883      -2.514930      12.734246      -0.803917       8.834846           0.057464
           63              O       8.801047      10.820645       5.116054      -0.499388      34.095203 0.50336252E+03  0.11916918E+05                                 8.378732                            6.995921       0.464430       2.203988                    0.996561      27.218870      71.273952       0.709550       0.364620      -1.133249       0.036067      -0.003077      -0.020323       0.041513       0.002547      -0.048921       0.009754      -0.048194       0.011236      -0.062968       0.020880       0.042087              9.354815       7.514509      -0.886458      -2.308572       7.112093       3.151809      13.437842           0.074692
           64              O      10.021277       9.741087       3.579340      -0.545824      37.778326 0.52746030E+03  0.12615541E+05                                 8.913841                            7.107859       0.235653       2.125277                    0.997323      27.468500      71.946208       0.712970       0.359186      -1.139200      -0.031625       0.009450       0.034482       0.047733      -0.020381      -0.054359      -0.006746      -0.056280      -0.101888      -0.080726       0.026752       0.053974             10.052791      14.432019      -3.676551      -4.236000       7.302175       1.363102       8.424178           0.051239
           65              O       4.248396       0.205278       0.637692      -0.559866      45.195491 0.66036600E+03  0.16759089E+05                                10.261386                            8.125933      -0.250043       1.974495                    0.992954      28.363927      77.308424       0.643646       0.374967      -1.123519      -0.023617      -0.008008      -0.009887       0.026826      -0.000168      -0.003412      -0.027034      -0.018041      -0.244503      -0.086946       0.031815       0.055131             11.998744      20.958797      -0.341968      -0.803616       6.821305       0.556322       8.216131           0.015282
           66              O       4.834868       3.236795      10.708982      -0.588724      40.977033 0.66997993E+03  0.17035730E+05                                 9.549374                            8.133669      -0.022608       2.035579                    0.992949      28.793536      78.121018       0.650526       0.370290      -1.128962       0.012371       0.005715       0.014373       0.019806       0.013123       0.051980      -0.003847      -0.065790       0.016497      -0.072626       0.030169       0.042457             10.637694      13.446430       0.413361       2.230662       7.158421       0.935605      11.308230           0.019015
           67              O      12.738096       8.308589       3.333644      -0.562979      31.273935 0.50350051E+03  0.11897650E+05                                 7.790700                            6.913797       0.705199       2.271176                    0.998057      27.595435      71.730776       0.728082       0.356012      -1.142275      -0.024223      -0.013843      -0.004294       0.028228       0.028852      -0.035672       0.051168      -0.009937      -0.081517      -0.083095       0.030460       0.052635              8.186877       8.091369       1.871599       1.195087      10.049712       0.444410       6.419550           0.043945
           68              O      11.281054       7.511788       1.898558      -0.528322      33.476910 0.53904373E+03  0.12955498E+05                                 8.240433                            7.221631       0.423504       2.194553                    0.996896      27.232547      71.370633       0.702422       0.362809      -1.136985       0.000801      -0.003724       0.010497       0.011167      -0.024770       0.011556      -0.004730       0.089030       0.136384      -0.073697       0.021760       0.051937              8.833762       7.800644      -1.487697       3.234027       8.658071      -2.377430      10.042570           0.058032
           69              O       6.680552       2.595656       0.539414      -0.567323      34.255566 0.54797415E+03  0.13195654E+05                                 8.291064                            7.227082       0.539836       2.227733                    0.996072      27.431982      71.454182       0.711603       0.357435      -1.143716      -0.037717       0.002563      -0.018454       0.042068      -0.025320       0.015082       0.066828       0.069673       0.004466      -0.093140       0.039983       0.053157              8.946978       9.535562      -2.849438      -2.234688      10.661681       1.477499       6.643692           0.023028
           70              O       5.192233       2.713360       2.147604      -0.572591      31.898064 0.49833903E+03  0.11729037E+05                                 7.863859                            6.844822       0.643272       2.250347                    0.998789      27.454437      70.899380       0.738139       0.352558      -1.146659       0.000020       0.004469      -0.018725       0.019251       0.052136       0.009761      -0.033189       0.044552       0.126891      -0.086400       0.030784       0.055616              8.404470       7.314143       1.964603      -2.897032       9.549556      -2.850245       8.349710           0.026719
           71              O       9.627793       1.840587       6.051932      -0.499408      34.095216 0.50336319E+03  0.11916928E+05                                 8.378698                            6.995897       0.464423       2.203988                    0.996561      27.218989      71.274061       0.709556       0.364617      -1.133252      -0.036064       0.003074       0.020320       0.041509       0.002556      -0.048926       0.009755      -0.048233       0.011275      -0.062985       0.020896       0.042090              9.354773       7.514479      -0.886457      -2.308561       7.112070       3.151794      13.437771           0.074675
           72              O       8.407563       2.920145       7.588646      -0.545860      37.778638 0.52746695E+03  0.12615728E+05                                 8.913849                            7.107871       0.235591       2.125253                    0.997323      27.468798      71.946872       0.712974       0.359182      -1.139203       0.031622      -0.009444      -0.034487       0.047733      -0.020378      -0.054366      -0.006762      -0.056288      -0.101935      -0.080742       0.026767       0.053976             10.052797      14.432027      -3.676541      -4.236013       7.302164       1.363108       8.424200           0.051141
           73              O       8.969547       3.043628      10.530294      -0.559878      45.196018 0.66037576E+03  0.16759403E+05                                10.261476                            8.125998      -0.250065       1.974484                    0.992954      28.364123      77.309165       0.643643       0.374967      -1.123519       0.023621       0.008025       0.009886       0.026834      -0.000170      -0.003416      -0.027028      -0.018052      -0.244506      -0.086945       0.031811       0.055134             11.998857      20.959012      -0.341983      -0.803605       6.821357       0.556328       8.216203           0.015269
           74              O      13.593972       9.424437       0.459004      -0.588724      40.977198 0.66998323E+03  0.17035839E+05                                 9.549412                            8.133695      -0.022618       2.035574                    0.992949      28.793591      78.121281       0.650524       0.370291      -1.128961      -0.012371      -0.005705      -0.014375       0.019805       0.013115       0.051980      -0.003845      -0.065791       0.016500      -0.072624       0.030169       0.042455             10.637744      13.446517       0.413356       2.230674       7.158447       0.935604      11.308267           0.019030
           75              O       5.690744       4.352643       7.834342      -0.562973      31.272576 0.50347439E+03  0.11897008E+05                                 7.791104                            6.914150       0.704841       2.271086                    0.998057      27.592479      71.725573       0.727971       0.356067      -1.142219       0.024191       0.013928       0.004185       0.028226       0.028794      -0.035425       0.051015      -0.009895      -0.080739      -0.082708       0.030231       0.052477              8.187309       8.091817       1.871669       1.195201      10.050193       0.444413       6.419917           0.043772
           76              O       7.147786       5.149444       9.269428      -0.528328      33.475058 0.53900833E+03  0.12954655E+05                                 8.241039                            7.222150       0.422940       2.194392                    0.996896      27.229312      71.366125       0.702275       0.362885      -1.136906      -0.000756       0.003870      -0.010540       0.011253      -0.024437       0.011600      -0.004701       0.088684       0.135676      -0.073266       0.021530       0.051736              8.834431       7.801199      -1.487808       3.234286       8.658796      -2.377627      10.043297           0.057758
           77              O      11.748288      10.065576      10.628572      -0.567348      34.257413 0.54801125E+03  0.13196734E+05                                 8.291192                            7.227188       0.539815       2.227715                    0.996072      27.433268      71.457382       0.711621       0.357421      -1.143730       0.037706      -0.002529       0.018429       0.042044      -0.025351       0.015131       0.066915       0.069736       0.004360      -0.093262       0.040054       0.053209              8.947118       9.535698      -2.849494      -2.234719      10.661882       1.477514       6.643776           0.023104
           78              O      13.236607       9.947872       9.020382      -0.572615      31.898088 0.49833936E+03  0.11729002E+05                                 7.863666                            6.844661       0.643388       2.250383                    0.998789      27.455154      70.900221       0.738177       0.352541      -1.146677      -0.000038      -0.004440       0.018714       0.019234       0.052229       0.009812      -0.033227       0.044586       0.127045      -0.086536       0.030863       0.055673              8.404254       7.313971       1.964551      -2.896959       9.549269      -2.850164       8.349523           0.026799

******************************************************
Auxiliary information for the entire system
The total spin magnetic moment of the unit cell is   2.103402
The total net atomic charge of the unit cell is   -0.000002
Accuracy of reproducing the electrostatic potential in the unit cell:
  The inner radius (bohr) =    5.0000
  The outer radius (bohr) =   12.0000
  Valid grid points have density less than (e/(bohr^3)) =    0.0001
  The number of valid grid points were=        20572
  The rms potential error without charges in kcal/mol is=      9.47781
  The rms potential error with partial charges in kcal/mol is=      1.25510
  The RRMSE value at monopole order=      0.13243
  The rms potential error with partial charges and cloud penetration in kcal/mol is=      1.24417
  The RRMSE value at monopole order with cloud penetration is=      0.13127
  The rms potential error with partial charges and atomic dipoles in kcal/mol is=      0.79462
  The RRMSE value at dipole order=      0.08384
  The rms potential error with partial charges, atomic dipoles and cloud penetration in kcal/mol is=      0.77412
  The RRMSE value at dipole order with cloud penetration=      0.08168

******************************************************
The electron densities and ab initio electrostatic potential were computed in VASP using the PBE functional and
projector augmented wave method. See the main text of the journal article for a description of computational details.
The atomic charges, dipoles, and quadrupoles were computed with the DDEC6 method as described in
(a) T. A. Manz and N. Gabaldon Limas, RSC Adv. 6 (2016) 47771-47801 DOI: 10.1039/c6ra04656h
(b) N. Gabaldon Limas and T. A. Manz, RSC Adv. 8 (2018) 2678-2707 DOI: 10.1039/c7ra11829e.
For each atom in the material, the electron cloud parameters were fit to the spherically averaged atom-in-material
electron density using radial positions for which this density was between 10^-4 and 10^-2 electrons per cubic bohr.
The polarizabilities, dispersion coefficients, and quantum Drude oscillator (QDO) parameters were fit using the MCLF method.
The magnetic structure of the system was optimized in VASP from the default ferromagnetic initial guess using spin polarization.
The atomic spin moments (ASMs) were computed on this optimized magnetic structure using the DDEC6 partition as inputs
to the method of T. A. Manz and D. S. Sholl, J. Chem. Theory Comput. 7 (2011) 4146-4164 DOI: 10.1021/ct200539n.
The RMSE and RRMSE were computed using a uniform grid with Ewald summation.
