# Supplementary material for: A collection of forcefield precursors for metal–organic frameworks
Source: RSC Adv. 2019 Nov 13;9(63):36492–507. doi: 10.1039/c9ra07327b (PMC9075174; doi:10.1039/c9ra07327b)
Supplement: RA-009-C9RA07327B-s3772 [file RA-009-C9RA07327B-s3772.xyz]

   78
jmolscript: load "" {1 1 1} spacegroup "x,y,z" unitcell [{     10.676100     0.000000     0.000000 }, {      5.230726     9.375106     0.000000 }, {      2.576778     3.249963    11.221768 }]
Dy     6.264723     0.509425     1.811754     2.033656
Dy     6.988155     2.740538     9.410014     2.033655
Cu     0.000000     0.000000     0.000000     0.611035
Cu     1.288389     1.624982     5.610884     0.611583
H      2.863238     4.224660     5.775844     0.106535
H     13.564180     6.285052     4.826482     0.125889
H     10.488375     5.234980     2.547341     0.132381
H     10.499005     3.225438     3.601065     0.089842
H      4.228081     7.334732     2.073783     0.107367
H      4.417238     5.075316     2.465422     0.129523
H      9.403820     8.020647    10.492353     0.135390
H      9.151744    10.270749    10.162433     0.089688
H     15.620366     8.400409     5.445924     0.106535
H      4.919424     6.340017     6.395286     0.125888
H      7.995229     7.390089     8.674427     0.132380
H      7.984599     9.399631     7.620703     0.089842
H      3.579423     5.290337     9.147985     0.107367
H     14.066366     7.549753     8.756346     0.129523
H      9.079784     4.604422     0.729415     0.135390
H      9.331860     2.354320     1.059335     0.089689
C      7.747266    10.095806     3.178005     0.027386
C      7.422833     9.796211     1.839248    -0.029795
C      8.985680    10.209377     4.003927     0.624284
C      3.003402     0.223898     0.630663     0.619578
C     12.901971     4.431541     5.130592     0.086519
C     12.926695     5.667909     4.550427    -0.152275
C     12.018945     6.026195     3.553934     0.052202
C     11.114840     5.063911     3.209426    -0.148648
C     11.134354     3.853243     3.852433     0.089959
C     12.015798     7.348077     2.851451     0.581512
C      4.727553     6.803930     1.496984     0.084877
C      4.850928     5.459100     1.738252    -0.141239
C      5.617979     4.678197     0.899986     0.045001
C      8.860176     8.521624    11.056808    -0.141571
C      8.696306     9.862615    10.863794     0.093856
C      5.831436     3.196991     1.214195     0.561807
C     10.736338     2.529263     8.043763     0.027386
C     11.060771     2.828858     9.382520    -0.029795
C      9.497924     2.415692     7.217841     0.624284
C     15.480202    12.401171    10.591105     0.619578
C      5.581633     8.193528     6.091176     0.086519
C      5.556909     6.957160     6.671341    -0.152275
C      6.464659     6.598874     7.667834     0.052202
C      7.368764     7.561158     8.012342    -0.148648
C      7.349250     8.771826     7.369335     0.089959
C      6.467806     5.276992     8.370317     0.581512
C     13.756051     5.821139     9.724784     0.084877
C     13.632676     7.165969     9.483516    -0.141239
C     12.865625     7.946872    10.321782     0.045001
C      9.623428     4.103445     0.164960    -0.141571
C      9.787298     2.762454     0.357974     0.093856
C     12.652168     9.428078    10.007573     0.561807
N      6.620269    10.267554     3.783980    -0.182140
N     16.241205    10.018819     2.915415    -0.080552
N      6.090852     9.802949     1.742741    -0.137360
N     11.996702     3.516646     4.804039    -0.173565
N      5.335526     7.363456     0.415205    -0.189485
N     11.863335     2.357515     7.437788    -0.182140
N      2.242399     2.606250     8.306353    -0.080552
N     12.392752     2.822120     9.479027    -0.137360
N      6.486902     9.108423     6.417729    -0.173565
N     13.148078     5.261613    10.806563    -0.189485
O      8.883372    10.789876     5.114882    -0.538458
O     10.073960     9.701011     3.533735    -0.695200
O      4.260398     0.239686     0.617197    -0.669110
O      4.908345     3.249729    10.751576    -0.660838
O     12.718171     8.286785     3.295833    -0.639385
O     11.211137     7.510197     1.918922    -0.610592
O      6.636097     2.504663     0.500491    -0.629100
O      5.197346     2.670904     2.155702    -0.609247
O      9.600232     1.835193     6.106886    -0.538458
O      8.409644     2.924058     7.688033    -0.695199
O     14.223206    12.385383    10.604571    -0.669110
O     13.575259     9.375340     0.470192    -0.660838
O      5.765433     4.338284     7.925935    -0.639386
O      7.272467     5.114872     9.302846    -0.610593
O     11.847507    10.120406    10.721277    -0.629100
O     13.286258     9.954165     9.066066    -0.609247

The following XYZ coordinates are in angstroms. Other properties are in atomic units.
The sperically averaged electron density of each atom fit to a function of the form exp(a - br)
eigen_1, eigen_2 and eigen_3 are the three eigenvalues of traceless quadrupole moment tensor
  atom number  atomic symbol              X              Y              Z     net charge C6 coefficient C8 coefficient C10 coefficient fluctuating dipole atomic polarizability isotropic forcefield polarizability              a              b squared Pearson coefficient          <r^3>          <r^4>         wp_QDO          m_QDO          q_QDO       dipole_x       dipole_y       dipole_z         dipole            Qxy            Qxz            Qyz     Q(x^2-y^2)  Q(3z^2 - R^2)        eigen_1        eigen_2        eigen_3 static polarizability      alpha(xx)      alpha(xy)      alpha(xz)      alpha(yy)      alpha(yz)      alpha(zz) atomic spin moment
            1             Dy       6.264723       0.509425       1.811754       2.033656     108.922974 0.24649360E+04  0.79499873E+05                                15.089768                           13.373683       2.433659       2.513685                    0.999797      72.375892     165.959864       0.697939       0.272099      -1.331395      -0.020919       0.000750       0.028557       0.035407       0.100129       0.125523       0.080153       0.086137       0.171271      -0.137590      -0.080562       0.218152             16.939966      17.233379      -2.969169      -3.003393      19.057025      -2.314455      14.529494          -0.000000
            2             Dy       6.988155       2.740538       9.410014       2.033655     108.923124 0.24649402E+04  0.79500045E+05                                15.089786                           13.373697       2.433659       2.513685                    0.999797      72.375905     165.959949       0.697939       0.272100      -1.331395       0.020919      -0.000750      -0.028557       0.035407       0.100129       0.125523       0.080153       0.086137       0.171271      -0.137590      -0.080561       0.218152             16.939986      17.233399      -2.969173      -3.003397      19.057048      -2.314458      14.529511          -0.000000
            3             Cu       0.000000       0.000000       0.000000       0.611035      91.507841 0.13718869E+04  0.39987933E+05                                17.200312                           12.635331       1.482656       2.354512                    0.993418      44.837971     113.327939       0.481514       0.436401      -1.130695       0.000000      -0.000000      -0.000000       0.000000      -0.013351      -0.076663       0.011421       0.162210      -0.037805      -0.076836      -0.053534       0.130371             22.721662      23.517840       1.872692      11.114439      23.837258       1.041086      20.809889          -0.000629
            4             Cu       1.288389       1.624982       5.610884       0.611583      98.509887 0.13905583E+04  0.40673837E+05                                17.979417                           12.648686       1.501158       2.353460                    0.993805      45.191625     114.462186       0.485341       0.431452      -1.133800      -0.000000       0.000000      -0.000000       0.000000       0.011537       0.039305       0.004253       0.153942      -0.067262      -0.066671      -0.034956       0.101628             24.813027      12.734132      -1.556326      -8.370167      22.899976       0.863475      38.804974           0.010119
            5              H       2.863238       4.224660       5.775844       0.106535       1.087462 0.77873695E+01  0.76529341E+02                                 1.798840                            1.670680      -1.076147       2.376539                    0.996277       3.607076      10.362938       0.463705       1.344087      -0.694867       0.036323      -0.011244       0.029675       0.048233       0.003173       0.012609      -0.003161       0.005445      -0.018039      -0.015281       0.001440       0.013841              1.848152       1.854957      -0.078017       0.505780       1.586803      -0.205131       2.102696          -0.000007
            6              H      13.564180       6.285052       4.826482       0.125889       0.964554 0.67360685E+01  0.63409742E+02                                 1.618386                            1.521744      -0.871838       2.474082                    0.999198       3.329418       9.156792       0.504718       1.289164      -0.706925       0.022775       0.027598       0.010194       0.037206       0.007865       0.009348       0.000230      -0.000445      -0.013856      -0.012629      -0.000447       0.013076              1.651935       1.760645       0.423200       0.241221       1.710576       0.142946       1.484585          -0.000002
            7              H      10.488375       5.234980       2.547341       0.132381       0.994708 0.70982145E+01  0.67365125E+02                                 1.613469                            1.532790      -1.105333       2.365021                    0.997273       3.340058       9.075638       0.519964       1.241216      -0.717196      -0.025396       0.012508      -0.023075       0.036523       0.002155       0.009507      -0.004915       0.009831      -0.015947      -0.013020       0.000394       0.012626              1.632052       1.643986      -0.061891       0.480155       1.429322      -0.122341       1.822849           0.000007
            8              H      10.499005       3.225438       3.601065       0.089842       1.274193 0.96719997E+01  0.99612318E+02                                 1.938055                            1.815176      -1.276091       2.267253                    0.993924       3.781810      10.860418       0.465540       1.277475      -0.708912      -0.035190      -0.025188      -0.011360       0.044742       0.003456       0.012561      -0.005491       0.018480      -0.015730      -0.016240      -0.002275       0.018515              1.974147       1.955747       0.499015       0.241713       2.233162       0.184090       1.733532           0.000009
            9              H       4.228081       7.334732       2.073783       0.107367       1.016464 0.72771621E+01  0.70789104E+02                                 1.754967                            1.640874      -1.250939       2.291148                    0.994462       3.745248      10.943194       0.453818       1.387457      -0.684746      -0.025340       0.024429       0.029689       0.046047      -0.003688      -0.009260      -0.002554      -0.009816       0.012036      -0.013426       0.004098       0.009328              1.796982       1.782938      -0.311584      -0.373140       1.832730       0.319650       1.775278          -0.000001
           10              H       4.417238       5.075316       2.465422       0.129523       1.002195 0.72500357E+01  0.69423176E+02                                 1.642386                            1.565425      -1.135793       2.347589                    0.996807       3.433435       9.483181       0.504645       1.267523      -0.710853      -0.014744      -0.018384       0.027469       0.036193       0.000669      -0.006969      -0.002617      -0.009132       0.013998      -0.010193       0.001209       0.008984              1.654509       1.552347       0.139937      -0.401286       1.566396      -0.259432       1.844784          -0.000002
           11              H       9.403820       8.020647      10.492353       0.135390       1.009402 0.73933962E+01  0.71379874E+02                                 1.680977                            1.606643      -1.034997       2.404389                    0.997267       3.409472       9.558830       0.484561       1.309260      -0.702783       0.021452      -0.020539      -0.023879       0.038108      -0.002599      -0.014361       0.003047      -0.007549       0.022358      -0.016241      -0.000844       0.017084              1.698960       1.756672      -0.281788      -0.206350       1.709479       0.235855       1.630729          -0.000000
           12              H       9.151744      10.270749      10.162433       0.089688       1.236257 0.94292400E+01  0.97297472E+02                                 1.954326                            1.834076      -1.314261       2.245194                    0.993591       3.942432      11.642471       0.443702       1.337795      -0.695017       0.026493       0.015481      -0.032030       0.044356      -0.003070      -0.016317       0.002274      -0.012636       0.019333      -0.019804       0.002303       0.017501              1.995156       1.925642       0.249928      -0.308964       1.976920      -0.364026       2.082906          -0.000001
           13              H      15.620366       8.400409       5.445924       0.106535       1.087463 0.77873731E+01  0.76529386E+02                                 1.798841                            1.670681      -1.076147       2.376539                    0.996277       3.607077      10.362942       0.463705       1.344087      -0.694867      -0.036323       0.011244      -0.029675       0.048233       0.003173       0.012609      -0.003161       0.005445      -0.018039      -0.015281       0.001440       0.013841              1.848152       1.854957      -0.078017       0.505780       1.586803      -0.205131       2.102696          -0.000007
           14              H       4.919424       6.340017       6.395286       0.125888       0.964555 0.67360751E+01  0.63409817E+02                                 1.618386                            1.521745      -0.871839       2.474081                    0.999198       3.329420       9.156797       0.504718       1.289164      -0.706925      -0.022775      -0.027598      -0.010194       0.037206       0.007865       0.009348       0.000230      -0.000445      -0.013856      -0.012629      -0.000447       0.013076              1.651936       1.760646       0.423200       0.241221       1.710577       0.142946       1.484585          -0.000002
           15              H       7.995229       7.390089       8.674427       0.132380       0.994708 0.70982180E+01  0.67365166E+02                                 1.613469                            1.532790      -1.105334       2.365021                    0.997273       3.340059       9.075641       0.519963       1.241216      -0.717196       0.025396      -0.012508       0.023075       0.036523       0.002155       0.009507      -0.004915       0.009831      -0.015947      -0.013020       0.000394       0.012626              1.632053       1.643987      -0.061891       0.480156       1.429322      -0.122342       1.822849           0.000007
           16              H       7.984599       9.399631       7.620703       0.089842       1.274194 0.96720030E+01  0.99612358E+02                                 1.938055                            1.815176      -1.276091       2.267252                    0.993924       3.781811      10.860420       0.465540       1.277474      -0.708912       0.035190       0.025188       0.011360       0.044742       0.003456       0.012561      -0.005491       0.018480      -0.015730      -0.016240      -0.002275       0.018515              1.974147       1.955747       0.499015       0.241713       2.233162       0.184090       1.733532           0.000009
           17              H       3.579423       5.290337       9.147985       0.107367       1.016464 0.72771586E+01  0.70789060E+02                                 1.754966                            1.640873      -1.250940       2.291148                    0.994462       3.745247      10.943190       0.453819       1.387457      -0.684746       0.025340      -0.024429      -0.029689       0.046047      -0.003688      -0.009260      -0.002554      -0.009816       0.012035      -0.013426       0.004098       0.009328              1.796982       1.782937      -0.311584      -0.373140       1.832730       0.319650       1.775278          -0.000001
           18              H      14.066366       7.549753       8.756346       0.129523       1.002195 0.72500362E+01  0.69423179E+02                                 1.642386                            1.565425      -1.135794       2.347589                    0.996807       3.433435       9.483180       0.504645       1.267523      -0.710853       0.014744       0.018384      -0.027469       0.036193       0.000669      -0.006969      -0.002617      -0.009132       0.013998      -0.010193       0.001209       0.008984              1.654509       1.552347       0.139937      -0.401285       1.566396      -0.259432       1.844784          -0.000002
           19              H       9.079784       4.604422       0.729415       0.135390       1.009403 0.73934007E+01  0.71379926E+02                                 1.680977                            1.606643      -1.034997       2.404388                    0.997267       3.409473       9.558832       0.484561       1.309260      -0.702783      -0.021452       0.020538       0.023879       0.038108      -0.002598      -0.014361       0.003047      -0.007549       0.022359      -0.016241      -0.000844       0.017084              1.698960       1.756672      -0.281788      -0.206350       1.709479       0.235855       1.630729          -0.000000
           20              H       9.331860       2.354320       1.059335       0.089689       1.236257 0.94292411E+01  0.97297490E+02                                 1.954326                            1.834077      -1.314261       2.245194                    0.993591       3.942432      11.642473       0.443702       1.337795      -0.695017      -0.026493      -0.015481       0.032030       0.044356      -0.003070      -0.016317       0.002274      -0.012636       0.019333      -0.019804       0.002303       0.017501              1.995156       1.925642       0.249928      -0.308964       1.976920      -0.364027       2.082906          -0.000001
           21              C       7.747266      10.095806       3.178005       0.027386      33.036210 0.40607915E+03  0.93863846E+04                                 9.068589                            6.811214       0.010554       2.011481                    0.999609      27.158311      77.441819       0.618513       0.428420      -1.056564      -0.042923      -0.004403      -0.012166       0.044831      -0.007500      -0.021355      -0.014592      -0.083355      -0.126302      -0.057492      -0.007483       0.064975             10.558696      12.615560       0.227375       2.200379       5.137561       2.116172      13.922967          -0.000002
           22              C       7.422833       9.796211       1.839248      -0.029795      36.599067 0.42205009E+03  0.98158545E+04                                 9.599234                            6.854108       0.205344       2.073259                    0.999595      27.348722      77.340969       0.630918       0.417416      -1.067168      -0.050969       0.002319       0.022448       0.055742      -0.007572       0.006726      -0.007393       0.002866      -0.078891      -0.028346       0.005494       0.022852             11.714741      12.376904      -0.655755      -3.214255       5.550768       2.965052      17.216551           0.000024
           23              C       8.985680      10.209377       4.003927       0.624284      24.163315 0.25782061E+03  0.53941686E+04                                 7.727791                            5.760427      -0.264360       1.976049                    0.998660      22.469704      63.792177       0.606563       0.482640      -1.011382       0.076246      -0.009399       0.030599       0.082693       0.029475      -0.007405      -0.066160      -0.123049      -0.119076      -0.069951      -0.046250       0.116202              8.805901      11.108207      -1.605926      -1.201104       5.546070       2.273830       9.763425          -0.000003
           24              C       3.003402       0.223898       0.630663       0.619578      23.829382 0.25204213E+03  0.52691135E+04                                 7.754414                            5.722100      -0.130547       2.014872                    0.999493      22.856857      65.907647       0.601413       0.487157      -1.004118       0.037926      -0.009039      -0.050220       0.063578      -0.000280       0.033671      -0.042615      -0.165869      -0.216110      -0.101132      -0.027210       0.128342              9.146181      12.970371      -0.395599      -1.976913       4.723469       1.286790       9.744704          -0.000001
           25              C      12.901971       4.431541       5.130592       0.086519      25.380444 0.32227949E+03  0.70522599E+04                                 7.568388                            6.037858       0.250482       2.102612                    0.999809      25.703692      72.015650       0.659851       0.424194      -1.056014      -0.032568      -0.025557      -0.028633       0.050336      -0.020483      -0.014694       0.022992       0.057982       0.034470      -0.047021       0.002406       0.044615              8.259564       6.746933       1.586508       1.829701      10.495947      -2.205643       7.535811           0.000003
           26              C      12.926695       5.667909       4.550427      -0.152275      31.090667 0.41518689E+03  0.96240685E+04                                 8.510947                            6.759631       0.312210       2.080803                    0.999782      28.595737      80.933945       0.640262       0.412699      -1.069389      -0.019260       0.000836      -0.007418       0.020656       0.008128      -0.007184       0.018317       0.006464      -0.049932      -0.029649       0.011348       0.018302              9.332522       7.646072       0.825231       2.527676      11.358159      -3.204569       8.993333           0.000060
           27              C      12.018945       6.026195       3.553934       0.052202      32.370150 0.39393413E+03  0.89597541E+04                                 8.822403                            6.615523       0.129455       2.068793                    0.999364      25.642846      70.531866       0.646395       0.416616      -1.073119      -0.009566      -0.019067       0.029187       0.036152      -0.014173      -0.006099       0.028956       0.030971       0.015684      -0.039061       0.005657       0.033404             10.194513       7.390736       0.562119       2.372268      14.340639      -4.401199       8.852164          -0.000058
           28              C      11.114840       5.063911       3.209426      -0.148648      29.981662 0.40428136E+03  0.93233733E+04                                 8.339004                            6.693378       0.151266       2.030626                    0.999748      28.561922      81.035215       0.639114       0.415564      -1.065909       0.002358       0.009774       0.012768       0.016252      -0.021205      -0.011743       0.003000       0.028706       0.005984      -0.026914      -0.002738       0.029652              9.063917       6.948822       1.435514       2.091348      12.429376      -2.674916       7.813553           0.000060
           29              C      11.134354       3.853243       3.852433       0.089959      25.127558 0.32062302E+03  0.70201085E+04                                 7.548500                            6.042266       0.160934       2.072125                    0.999707      25.891783      73.008868       0.655120       0.427008      -1.052298       0.032860       0.012784       0.034354       0.049228      -0.004652      -0.026229       0.035317       0.062409       0.007681      -0.055637       0.003042       0.052596              8.249667       6.333615       0.736652       2.161677      10.557611      -2.555202       7.857776          -0.000001
           30              C      12.015798       7.348077       2.851451       0.581512      22.165346 0.24866312E+03  0.51476549E+04                                 7.281565                            5.595541      -0.066736       2.035256                    0.999360      22.482809      63.166609       0.626620       0.472176      -1.018538      -0.007690       0.037678      -0.014257       0.041012      -0.021501      -0.065685       0.049892       0.126878       0.067397      -0.096020      -0.020940       0.116960              8.287621       6.305138       0.068458       1.929277      11.309578      -2.845672       7.248145           0.000002
           31              C       4.727553       6.803930       1.496984       0.084877      25.857617 0.34319140E+03  0.76360902E+04                                 7.728796                            6.285824       0.183490       2.081601                    0.999441      26.081267      73.914367       0.637606       0.431737      -1.050371       0.023780       0.009385      -0.042879       0.049922       0.003195       0.019020       0.011029       0.070117       0.028887      -0.042230      -0.000210       0.042439              8.354589       6.206622      -0.784116      -2.320428      11.443411      -0.857543       7.413735          -0.000027
           32              C       4.850928       5.459100       1.738252      -0.141239      30.097229 0.41173044E+03  0.95447149E+04                                 8.368896                            6.766047       0.107811       2.016189                    0.999695      28.720379      81.868329       0.633677       0.416954      -1.064338       0.008780      -0.007921      -0.010764       0.015990       0.013681       0.014355      -0.007315       0.016880       0.023672      -0.025710       0.004555       0.021156              9.050063       6.618034      -1.553429      -2.540691      13.005353      -0.277354       7.526803          -0.000023
           33              C       5.617979       4.678197       0.899986       0.045001      32.198243 0.40534567E+03  0.92771661E+04                                 8.757714                            6.690033       0.130920       2.064933                    0.999280      25.882505      71.208616       0.646330       0.414059      -1.075720      -0.013159       0.031733      -0.008493       0.035388       0.016505       0.005941       0.011028       0.036036       0.014630      -0.028935       0.002472       0.026463             10.003410       6.633402      -1.488937      -2.355543      15.588079      -1.255210       7.788749           0.000002
           34              C       8.860176       8.521624      11.056808      -0.141571      30.927702 0.43472436E+03  0.10239053E+05                                 8.623255                            7.031455       0.049200       2.003273                    0.999156      29.000007      83.950606       0.609751       0.426489      -1.055915      -0.000358      -0.000974       0.010566       0.010617       0.007459       0.008806       0.019126       0.023532       0.023405      -0.026526       0.000799       0.025727              9.334037       6.871197      -0.783873      -1.964680      13.490079      -1.382350       7.640836          -0.000006
           35              C       8.696306       9.862615      10.863794       0.093856      25.750388 0.33595162E+03  0.74680598E+04                                 7.765559                            6.253101      -0.018211       2.013291                    0.999352      26.424892      75.937238       0.631291       0.436461      -1.042918      -0.014156       0.012308       0.044509       0.048300       0.017614       0.024967       0.014102       0.078062       0.056863      -0.053441      -0.001269       0.054710              8.504620       6.497619      -1.155129      -1.876967      12.225353      -0.506554       6.790888          -0.000010
           36              C       5.831436       3.196991       1.214195       0.561807      23.279242 0.26177240E+03  0.54613497E+04                                 7.402796                            5.663555       0.112584       2.085568                    0.999708      22.604756      62.710399       0.638917       0.459500      -1.030699      -0.010535      -0.042925      -0.009553       0.045220       0.041898       0.058052       0.049586       0.134958       0.106368      -0.106097      -0.015054       0.121151              8.442438       6.314635      -0.908868      -2.023687      12.545634      -1.338840       6.467044           0.000002
           37              C      10.736338       2.529263       8.043763       0.027386      33.036207 0.40607910E+03  0.93863832E+04                                 9.068589                            6.811214       0.010554       2.011481                    0.999609      27.158309      77.441814       0.618513       0.428420      -1.056564       0.042923       0.004403       0.012166       0.044831      -0.007500      -0.021355      -0.014592      -0.083355      -0.126302      -0.057492      -0.007483       0.064975             10.558696      12.615560       0.227375       2.200378       5.137561       2.116172      13.922967          -0.000002
           38              C      11.060771       2.828858       9.382520      -0.029795      36.599070 0.42205012E+03  0.98158554E+04                                 9.599235                            6.854109       0.205344       2.073259                    0.999595      27.348723      77.340973       0.630918       0.417416      -1.067168       0.050969      -0.002319      -0.022448       0.055742      -0.007572       0.006726      -0.007393       0.002866      -0.078891      -0.028346       0.005494       0.022852             11.714742      12.376904      -0.655755      -3.214255       5.550768       2.965052      17.216553           0.000024
           39              C       9.497924       2.415692       7.217841       0.624284      24.163315 0.25782061E+03  0.53941687E+04                                 7.727791                            5.760427      -0.264360       1.976049                    0.998660      22.469704      63.792176       0.606563       0.482640      -1.011382      -0.076246       0.009399      -0.030599       0.082693       0.029475      -0.007405      -0.066160      -0.123049      -0.119076      -0.069951      -0.046250       0.116202              8.805901      11.108207      -1.605926      -1.201104       5.546070       2.273830       9.763425          -0.000003
           40              C      15.480202      12.401171      10.591105       0.619578      23.829381 0.25204211E+03  0.52691131E+04                                 7.754415                            5.722100      -0.130547       2.014872                    0.999493      22.856857      65.907651       0.601413       0.487157      -1.004118      -0.037926       0.009039       0.050220       0.063578      -0.000280       0.033671      -0.042615      -0.165869      -0.216110      -0.101132      -0.027210       0.128342              9.146182      12.970372      -0.395599      -1.976913       4.723469       1.286790       9.744704          -0.000001
           41              C       5.581633       8.193528       6.091176       0.086519      25.380460 0.32227974E+03  0.70522670E+04                                 7.568392                            6.037861       0.250481       2.102612                    0.999809      25.703704      72.015698       0.659851       0.424194      -1.056014       0.032568       0.025557       0.028633       0.050336      -0.020483      -0.014694       0.022992       0.057982       0.034470      -0.047021       0.002406       0.044615              8.259567       6.746936       1.586509       1.829702      10.495952      -2.205644       7.535815           0.000003
           42              C       5.556909       6.957160       6.671341      -0.152275      31.090671 0.41518694E+03  0.96240701E+04                                 8.510948                            6.759632       0.312209       2.080803                    0.999782      28.595740      80.933960       0.640261       0.412699      -1.069389       0.019260      -0.000836       0.007418       0.020656       0.008128      -0.007184       0.018317       0.006464      -0.049932      -0.029649       0.011348       0.018302              9.332523       7.646073       0.825232       2.527677      11.358161      -3.204570       8.993334           0.000060
           43              C       6.464659       6.598874       7.667834       0.052202      32.370141 0.39393401E+03  0.89597505E+04                                 8.822401                            6.615522       0.129455       2.068793                    0.999364      25.642841      70.531850       0.646395       0.416616      -1.073119       0.009566       0.019067      -0.029187       0.036151      -0.014173      -0.006099       0.028956       0.030971       0.015684      -0.039061       0.005657       0.033404             10.194512       7.390735       0.562119       2.372268      14.340637      -4.401199       8.852163          -0.000058
           44              C       7.368764       7.561158       8.012342      -0.148648      29.981659 0.40428130E+03  0.93233719E+04                                 8.339004                            6.693377       0.151266       2.030626                    0.999748      28.561920      81.035211       0.639114       0.415564      -1.065909      -0.002358      -0.009774      -0.012768       0.016252      -0.021205      -0.011743       0.003000       0.028706       0.005984      -0.026914      -0.002738       0.029652              9.063916       6.948822       1.435514       2.091348      12.429374      -2.674916       7.813552           0.000060
           45              C       7.349250       8.771826       7.369335       0.089959      25.127561 0.32062308E+03  0.70201102E+04                                 7.548501                            6.042267       0.160934       2.072125                    0.999707      25.891786      73.008882       0.655120       0.427008      -1.052298      -0.032860      -0.012784      -0.034354       0.049228      -0.004652      -0.026229       0.035317       0.062409       0.007681      -0.055638       0.003042       0.052596              8.249668       6.333616       0.736652       2.161677      10.557612      -2.555202       7.857776          -0.000001
           46              C       6.467806       5.276992       8.370317       0.581512      22.165343 0.24866308E+03  0.51476537E+04                                 7.281564                            5.595540      -0.066736       2.035256                    0.999360      22.482807      63.166601       0.626620       0.472176      -1.018538       0.007690      -0.037678       0.014257       0.041012      -0.021501      -0.065685       0.049892       0.126878       0.067397      -0.096020      -0.020941       0.116961              8.287619       6.305137       0.068458       1.929277      11.309577      -2.845672       7.248145           0.000002
           47              C      13.756051       5.821139       9.724784       0.084877      25.857602 0.34319117E+03  0.76360836E+04                                 7.728793                            6.285822       0.183490       2.081601                    0.999441      26.081256      73.914324       0.637606       0.431737      -1.050371      -0.023780      -0.009385       0.042879       0.049921       0.003195       0.019020       0.011029       0.070117       0.028887      -0.042230      -0.000210       0.042439              8.354586       6.206619      -0.784115      -2.320428      11.443406      -0.857542       7.413733          -0.000028
           48              C      13.632676       7.165969       9.483516      -0.141239      30.097219 0.41173029E+03  0.95447103E+04                                 8.368894                            6.766045       0.107811       2.016189                    0.999695      28.720373      81.868303       0.633677       0.416954      -1.064338      -0.008780       0.007921       0.010764       0.015990       0.013681       0.014355      -0.007315       0.016881       0.023672      -0.025710       0.004555       0.021156              9.050061       6.618033      -1.553428      -2.540691      13.005349      -0.277354       7.526801          -0.000023
           49              C      12.865625       7.946872      10.321782       0.045001      32.198248 0.40534574E+03  0.92771682E+04                                 8.757714                            6.690033       0.130920       2.064933                    0.999280      25.882508      71.208624       0.646330       0.414059      -1.075720       0.013159      -0.031733       0.008493       0.035388       0.016505       0.005941       0.011028       0.036036       0.014630      -0.028935       0.002472       0.026463             10.003410       6.633403      -1.488937      -2.355543      15.588079      -1.255210       7.788749           0.000002
           50              C       9.623428       4.103445       0.164960      -0.141571      30.927712 0.43472451E+03  0.10239058E+05                                 8.623257                            7.031457       0.049200       2.003273                    0.999156      29.000014      83.950635       0.609751       0.426489      -1.055915       0.000357       0.000973      -0.010566       0.010617       0.007458       0.008806       0.019126       0.023532       0.023405      -0.026526       0.000799       0.025727              9.334040       6.871199      -0.783873      -1.964680      13.490084      -1.382351       7.640837          -0.000006
           51              C       9.787298       2.762454       0.357974       0.093856      25.750391 0.33595168E+03  0.74680613E+04                                 7.765560                            6.253102      -0.018211       2.013291                    0.999352      26.424895      75.937251       0.631291       0.436461      -1.042918       0.014155      -0.012309      -0.044509       0.048300       0.017614       0.024967       0.014102       0.078062       0.056863      -0.053441      -0.001269       0.054710              8.504621       6.497620      -1.155129      -1.876967      12.225355      -0.506554       6.790889          -0.000010
           52              C      12.652168       9.428078      10.007573       0.561807      23.279244 0.26177242E+03  0.54613502E+04                                 7.402796                            5.663555       0.112585       2.085569                    0.999708      22.604757      62.710398       0.638917       0.459500      -1.030699       0.010535       0.042925       0.009553       0.045220       0.041898       0.058052       0.049586       0.134957       0.106367      -0.106097      -0.015054       0.121151              8.442438       6.314635      -0.908867      -2.023687      12.545634      -1.338840       6.467044           0.000002
           53              N       6.620269      10.267554       3.783980      -0.182140      40.197592 0.52877492E+03  0.12879777E+05                                 9.962182                            7.481313      -0.119903       1.964949                    0.999534      28.621411      80.134036       0.633509       0.396932      -1.091690       0.004047      -0.023638      -0.110916       0.113479       0.003581       0.016829      -0.001652      -0.011880      -0.078461      -0.033340       0.013011       0.020329             12.401758      10.462642      -0.390308      -1.382337       7.130589       3.674519      19.612042           0.000632
           54              N      16.241205      10.018819       2.915415      -0.080552      30.457831 0.42593291E+03  0.97460237E+04                                 8.004320                            6.583898       0.980647       2.338567                    0.999301      26.349779      69.557375       0.701396       0.381642      -1.111817       0.299806      -0.018441      -0.064600       0.307240       0.021740       0.082883       0.024172      -0.195396       0.367866      -0.182579       0.030074       0.152505              9.019179       8.663632       0.554169       0.909453       5.825700       1.941185      12.568206           0.000001
           55              N       6.090852       9.802949       1.742741      -0.137360      36.434831 0.48671094E+03  0.11595472E+05                                 9.255124                            7.145909      -0.048307       1.998084                    0.999519      27.640468      76.178996       0.653452       0.393437      -1.095670       0.064445       0.019304       0.096097       0.117305       0.001528      -0.019494      -0.011755      -0.022202      -0.050700      -0.032061       0.006700       0.025361             11.120618      12.180299       0.678486       2.893113       6.285864       2.423302      14.895691          -0.000139
           56              N      11.996702       3.516646       4.804039      -0.173565      34.013712 0.49347634E+03  0.11764431E+05                                 8.802212                            7.221175       0.042667       2.043238                    0.999521      27.110599      74.065357       0.648367       0.396260      -1.096769       0.007728       0.106795      -0.050584       0.118422      -0.001709       0.008082       0.035014       0.079383       0.016992      -0.061217       0.021498       0.039719              9.729218       7.824320       1.530159       2.228440      11.895854      -2.380367       9.467481           0.000968
           57              N       5.335526       7.363456       0.415205      -0.189485      34.388097 0.51236117E+03  0.12320038E+05                                 8.839713                            7.336039       0.102060       2.059836                    0.999489      27.355288      74.860381       0.646684       0.393893      -1.099289       0.012754      -0.121291       0.026092       0.124720       0.006920      -0.017577       0.011799       0.094727       0.065712      -0.060944       0.012765       0.048179              9.722452       7.635491      -1.073226      -2.555898      12.636244      -0.766792       8.895621          -0.000131
           58              N      11.863335       2.357515       7.437788      -0.182140      40.197598 0.52877496E+03  0.12879778E+05                                 9.962182                            7.481313      -0.119902       1.964949                    0.999534      28.621413      80.134038       0.633509       0.396932      -1.091690      -0.004047       0.023638       0.110916       0.113479       0.003581       0.016829      -0.001652      -0.011880      -0.078461      -0.033340       0.013011       0.020329             12.401758      10.462641      -0.390308      -1.382338       7.130588       3.674518      19.612046           0.000632
           59              N       2.242399       2.606250       8.306353      -0.080552      30.457825 0.42593281E+03  0.97460207E+04                                 8.004319                            6.583897       0.980647       2.338567                    0.999301      26.349775      69.557363       0.701396       0.381642      -1.111817      -0.299806       0.018441       0.064600       0.307240       0.021740       0.082883       0.024172      -0.195396       0.367865      -0.182579       0.030074       0.152505              9.019179       8.663631       0.554169       0.909453       5.825699       1.941185      12.568205           0.000001
           60              N      12.392752       2.822120       9.479027      -0.137360      36.434830 0.48671091E+03  0.11595471E+05                                 9.255124                            7.145909      -0.048307       1.998084                    0.999519      27.640467      76.178994       0.653452       0.393437      -1.095670      -0.064445      -0.019304      -0.096097       0.117305       0.001528      -0.019494      -0.011755      -0.022202      -0.050700      -0.032061       0.006700       0.025361             11.120618      12.180299       0.678486       2.893113       6.285864       2.423302      14.895692          -0.000139
           61              N       6.486902       9.108423       6.417729      -0.173565      34.013711 0.49347637E+03  0.11764432E+05                                 8.802213                            7.221176       0.042666       2.043238                    0.999521      27.110599      74.065361       0.648367       0.396260      -1.096769      -0.007728      -0.106795       0.050584       0.118422      -0.001709       0.008081       0.035014       0.079383       0.016992      -0.061217       0.021498       0.039719              9.729218       7.824321       1.530160       2.228441      11.895853      -2.380366       9.467481           0.000968
           62              N      13.148078       5.261613      10.806563      -0.189485      34.388095 0.51236114E+03  0.12320037E+05                                 8.839712                            7.336038       0.102060       2.059837                    0.999489      27.355287      74.860373       0.646684       0.393893      -1.099289      -0.012754       0.121291      -0.026092       0.124720       0.006920      -0.017577       0.011799       0.094727       0.065712      -0.060944       0.012765       0.048179              9.722451       7.635490      -1.073226      -2.555898      12.636243      -0.766792       8.895620          -0.000131
           63              O       8.883372      10.789876       5.114882      -0.538458      35.273102 0.52965684E+03  0.12704066E+05                                 8.583708                            7.180600       0.389700       2.173341                    0.996078      27.762089      73.247346       0.699519       0.365055      -1.132555       0.022005       0.001993      -0.011794       0.025046       0.007376      -0.063259       0.003782      -0.134113       0.044514      -0.107663       0.047614       0.060048              9.580436       7.592701      -0.840321      -2.177984       7.315871       3.278119      13.832738          -0.000070
           64              O      10.073960       9.701011       3.533735      -0.695200      45.863806 0.66911869E+03  0.16995983E+05                                10.162176                            8.030656       0.188224       2.066253                    0.997948      30.239575      81.806513       0.667164       0.361435      -1.136641      -0.067505      -0.014141       0.093863       0.116478      -0.035508      -0.045258      -0.029510      -0.088943      -0.116342      -0.091126       0.013042       0.078084             11.554749      16.393533      -4.297707      -5.204511       8.356056       1.669736       9.914657          -0.000020
           65              O       4.260398       0.239686       0.617197      -0.669110      53.630218 0.79538002E+03  0.21181425E+05                                11.535043                            8.955070      -0.365410       1.894908                    0.995619      30.908197      86.762998       0.608319       0.378089      -1.119342      -0.057101      -0.001093       0.015638       0.059213      -0.004395      -0.024323      -0.039209      -0.059262      -0.290068      -0.109835       0.023451       0.086383             13.729536      24.169720      -0.388119      -1.343287       7.680932       0.667792       9.337956          -0.000009
           66              O       4.908345       3.249729      10.751576      -0.660838      46.360324 0.79087729E+03  0.20963145E+05                                10.403409                            8.849866      -0.058850       1.995100                    0.994145      30.637265      84.891935       0.622248       0.371360      -1.128053      -0.054433       0.017802       0.038977       0.069275       0.017940       0.087223      -0.011780      -0.077098      -0.004075      -0.111747       0.042080       0.069668             11.685348      15.316116       0.466305       2.381943       7.846976       0.906901      11.892951           0.000000
           67              O      12.718171       8.286785       3.295833      -0.639385      35.040482 0.58213899E+03  0.14291811E+05                                 8.470380                            7.494322       0.506260       2.183419                    0.997413      29.205949      77.873838       0.689567       0.361801      -1.135474       0.004582      -0.049071       0.043320       0.065617       0.032037      -0.045894       0.069652       0.046598      -0.044090      -0.107090       0.044179       0.062911              8.913713       8.985327       1.979552       1.298598      10.823435       0.395106       6.932376          -0.000009
           68              O      11.211137       7.510197       1.918922      -0.610592      36.312615 0.58993077E+03  0.14513209E+05                                 8.710872                            7.567760       0.339631       2.147764                    0.996900      28.424317      75.559933       0.683878       0.364053      -1.135128      -0.018140      -0.054753       0.012604       0.059041      -0.037928      -0.000336       0.009527       0.131868       0.169116      -0.104766       0.047091       0.057676              9.399478       8.510050      -1.774556       3.560789       9.308274      -2.581962      10.380109          -0.000003
           69              O       6.636097       2.504663       0.500491      -0.629100      37.663594 0.62340908E+03  0.15510147E+05                                 8.869413                            7.741214       0.402055       2.163084                    0.996129      28.715649      76.124770       0.682947       0.360476      -1.140853      -0.026869       0.044907      -0.068886       0.086509      -0.027510       0.005741       0.087502       0.082495       0.018397      -0.114416       0.038297       0.076119              9.577659       9.897308      -2.879978      -2.356523      11.618816       1.738156       7.216852           0.000002
           70              O       5.197346       2.670904       2.155702      -0.609247      33.778880 0.53886128E+03  0.12954728E+05                                 8.231640                            7.173786       0.547809       2.209510                    0.998417      28.273804      74.197986       0.711383       0.358139      -1.140259      -0.044460       0.049638      -0.002525       0.066686       0.066974       0.011874      -0.024276       0.070487       0.156989      -0.106412       0.048832       0.057580              8.787933       7.523943       2.038703      -3.047618      10.020215      -2.979252       8.819642          -0.000001
           71              O       9.600232       1.835193       6.106886      -0.538458      35.273112 0.52965704E+03  0.12704072E+05                                 8.583710                            7.180602       0.389700       2.173341                    0.996078      27.762094      73.247364       0.699519       0.365055      -1.132555      -0.022005      -0.001993       0.011794       0.025046       0.007376      -0.063259       0.003782      -0.134113       0.044514      -0.107663       0.047614       0.060048              9.580438       7.592703      -0.840321      -2.177984       7.315872       3.278119      13.832740          -0.000070
           72              O       8.409644       2.924058       7.688033      -0.695199      45.863791 0.66911840E+03  0.16995974E+05                                10.162174                            8.030654       0.188224       2.066253                    0.997948      30.239568      81.806491       0.667164       0.361435      -1.136641       0.067505       0.014142      -0.093862       0.116478      -0.035508      -0.045258      -0.029510      -0.088943      -0.116342      -0.091126       0.013042       0.078084             11.554747      16.393531      -4.297706      -5.204511       8.356054       1.669736       9.914656          -0.000020
           73              O      14.223206      12.385383      10.604571      -0.669110      53.630219 0.79538000E+03  0.21181425E+05                                11.535043                            8.955069      -0.365410       1.894908                    0.995619      30.908197      86.762996       0.608319       0.378089      -1.119342       0.057101       0.001093      -0.015638       0.059213      -0.004395      -0.024323      -0.039209      -0.059262      -0.290068      -0.109835       0.023451       0.086383             13.729536      24.169721      -0.388119      -1.343286       7.680931       0.667792       9.337955          -0.000009
           74              O      13.575259       9.375340       0.470192      -0.660838      46.360349 0.79087782E+03  0.20963163E+05                                10.403413                            8.849868      -0.058850       1.995099                    0.994145      30.637275      84.891970       0.622248       0.371360      -1.128053       0.054433      -0.017802      -0.038977       0.069275       0.017940       0.087223      -0.011780      -0.077098      -0.004075      -0.111747       0.042080       0.069668             11.685352      15.316121       0.466305       2.381944       7.846979       0.906901      11.892955           0.000000
           75              O       5.765433       4.338284       7.925935      -0.639386      35.040494 0.58213925E+03  0.14291819E+05                                 8.470382                            7.494324       0.506260       2.183419                    0.997413      29.205955      77.873859       0.689567       0.361801      -1.135474      -0.004582       0.049071      -0.043320       0.065618       0.032037      -0.045894       0.069652       0.046598      -0.044090      -0.107090       0.044179       0.062911              8.913715       8.985329       1.979552       1.298599      10.823437       0.395106       6.932378          -0.000009
           76              O       7.272467       5.114872       9.302846      -0.610593      36.312620 0.58993088E+03  0.14513212E+05                                 8.710873                            7.567761       0.339632       2.147764                    0.996900      28.424320      75.559942       0.683878       0.364053      -1.135128       0.018140       0.054753      -0.012604       0.059041      -0.037928      -0.000336       0.009527       0.131868       0.169116      -0.104766       0.047091       0.057676              9.399478       8.510050      -1.774556       3.560789       9.308275      -2.581962      10.380110          -0.000003
           77              O      11.847507      10.120406      10.721277      -0.629100      37.663595 0.62340909E+03  0.15510147E+05                                 8.869413                            7.741214       0.402055       2.163084                    0.996129      28.715650      76.124772       0.682947       0.360476      -1.140853       0.026869      -0.044907       0.068885       0.086509      -0.027510       0.005741       0.087502       0.082495       0.018397      -0.114416       0.038297       0.076119              9.577658       9.897307      -2.879978      -2.356523      11.618817       1.738156       7.216851           0.000002
           78              O      13.286258       9.954165       9.066066      -0.609247      33.778872 0.53886112E+03  0.12954723E+05                                 8.231639                            7.173784       0.547809       2.209511                    0.998417      28.273801      74.197973       0.711383       0.358139      -1.140259       0.044460      -0.049638       0.002525       0.066686       0.066974       0.011874      -0.024276       0.070487       0.156989      -0.106412       0.048833       0.057579              8.787931       7.523941       2.038703      -3.047618      10.020213      -2.979252       8.819640          -0.000001

******************************************************
Auxiliary information for the entire system
The total spin magnetic moment of the unit cell is   0.011982
The total net atomic charge of the unit cell is   -0.000001
Accuracy of reproducing the electrostatic potential in the unit cell:
  The inner radius (bohr) =    5.0000
  The outer radius (bohr) =   12.0000
  Valid grid points have density less than (e/(bohr^3)) =    0.0001
  The number of valid grid points were=        20399
  The rms potential error without charges in kcal/mol is=      8.85376
  The rms potential error with partial charges in kcal/mol is=      2.62833
  The RRMSE value at monopole order=      0.29686
  The rms potential error with partial charges and cloud penetration in kcal/mol is=      2.61509
  The RRMSE value at monopole order with cloud penetration is=      0.29537
  The rms potential error with partial charges and atomic dipoles in kcal/mol is=      1.04904
  The RRMSE value at dipole order=      0.11849
  The rms potential error with partial charges, atomic dipoles and cloud penetration in kcal/mol is=      1.03149
  The RRMSE value at dipole order with cloud penetration=      0.11650

******************************************************
The electron densities and ab initio electrostatic potential were computed in VASP using the PBE functional and
projector augmented wave method. See the main text of the journal article for a description of computational details.
The atomic charges, dipoles, and quadrupoles were computed with the DDEC6 method as described in
(a) T. A. Manz and N. Gabaldon Limas, RSC Adv. 6 (2016) 47771-47801 DOI: 10.1039/c6ra04656h
(b) N. Gabaldon Limas and T. A. Manz, RSC Adv. 8 (2018) 2678-2707 DOI: 10.1039/c7ra11829e.
For each atom in the material, the electron cloud parameters were fit to the spherically averaged atom-in-material
electron density using radial positions for which this density was between 10^-4 and 10^-2 electrons per cubic bohr.
The polarizabilities, dispersion coefficients, and quantum Drude oscillator (QDO) parameters were fit using the MCLF method.
The magnetic structure of the system was optimized in VASP from the default ferromagnetic initial guess using spin polarization.
The atomic spin moments (ASMs) were computed on this optimized magnetic structure using the DDEC6 partition as inputs
to the method of T. A. Manz and D. S. Sholl, J. Chem. Theory Comput. 7 (2011) 4146-4164 DOI: 10.1021/ct200539n.
The RMSE and RRMSE were computed using a uniform grid with Ewald summation.
