# Supplementary material for: A collection of forcefield precursors for metal–organic frameworks
Source: RSC Adv. 2019 Nov 13;9(63):36492–507. doi: 10.1039/c9ra07327b (PMC9075174; doi:10.1039/c9ra07327b)
Supplement: RA-009-C9RA07327B-s3773 [file RA-009-C9RA07327B-s3773.xyz]

  138
jmolscript: load "" {1 1 1} spacegroup "x,y,z" unitcell [{     18.830600     0.000000     0.000000 }, {      9.415300    16.307778     0.000000 }, {      9.415305     5.435929    17.929298 }]
Cu    14.762630    13.220501    16.823060     0.838571
Cu    22.898579    13.220501    16.823060     0.838144
Cu    18.830605     6.174562    16.823060     0.838539
Cu    22.898575     8.523206     1.106238     0.838527
Cu    18.830600    15.569145     1.106238     0.838573
Cu    14.762626     8.523206     1.106238     0.838243
H      7.408901     9.750421     3.404774     0.132429
H     26.243268    10.510364     7.815381     0.126639
H     14.154963     5.016273     3.404774     0.131810
H     14.811211     4.633041     7.815381     0.126295
H      6.682039     1.541086     3.404774     0.132261
H     15.437328    17.472155     7.815381     0.126636
H     32.985566    16.727434    14.524524     0.132252
H     14.811211    17.110666    10.113917     0.126636
H     25.512642    20.202621    14.524524     0.132430
H     15.437329     4.271552    10.113917     0.126636
H     26.239504    11.993286    14.524524     0.131797
H     26.243269    11.233343    10.113917     0.126293
H     30.252304    11.993286    14.524524     0.132435
H     11.417937    11.233343    10.113917     0.126637
H     23.506242    16.727434    14.524524     0.131802
H     22.849994    17.110666    10.113917     0.126293
H     30.979166    20.202621    14.524524     0.132254
H     22.223877     4.271552    10.113917     0.126636
H      4.675639     5.016273     3.404774     0.132261
H     22.849994     4.633041     7.815381     0.126636
H     12.148563     1.541086     3.404774     0.132437
H     22.223876    17.472155     7.815381     0.126638
H     11.421701     9.750421     3.404774     0.131804
H     11.417936    10.510364     7.815381     0.126293
H      9.415300     8.708353     0.134470     0.126048
H     12.249305     3.799712     0.134470     0.126195
H      6.581295     3.799712     0.134470     0.126104
H     31.079910    17.943995    17.794828     0.126080
H     25.411900    17.943995    17.794828     0.126048
H     28.245905    13.035354    17.794828     0.126040
C      6.895389     8.883499     0.998303     0.618359
C      8.186039     9.182258     1.644834    -0.009316
C      8.209766     9.618328     2.954031    -0.142274
C     27.044133    10.680618     8.254290    -0.145002
C     13.660942     5.894447     0.998303     0.617161
C     13.274349     4.627332     1.644834    -0.007291
C     13.640134     4.388750     2.954031    -0.142813
C     14.558222     3.854345     8.254290    -0.144365
C      7.689570     1.529833     0.998303     0.616904
C      6.785513     2.498189     1.644834    -0.007201
C      6.396002     2.300702     2.954031    -0.143192
C     14.889452    18.080598     8.254290    -0.144226
C     32.491546    15.849260    16.930995     0.616944
C     32.104954    17.116375    16.284464    -0.007302
C     32.470738    17.354957    14.975267    -0.143145
C     14.558222    17.889362     9.675008    -0.144228
C     26.520174    20.213874    16.930995     0.618361
C     25.616117    19.245518    16.284464    -0.009316
C     25.226606    19.443005    14.975267    -0.142275
C     14.889452     3.663109     9.675008    -0.145003
C     25.725994    12.860208    16.930995     0.617194
C     27.016643    12.561449    16.284464    -0.007398
C     27.040369    12.125379    14.975267    -0.142766
C     27.044134    11.063089     9.675008    -0.144366
C     30.765816    12.860208    16.930995     0.618332
C     29.475166    12.561449    16.284464    -0.009287
C     29.451439    12.125379    14.975267    -0.142298
C     10.617072    11.063089     9.675008    -0.145003
C     24.000263    15.849260    16.930995     0.617184
C     24.386856    17.116375    16.284464    -0.007403
C     24.021071    17.354957    14.975267    -0.142782
C     23.102983    17.889362     9.675008    -0.144365
C     29.971635    20.213874    16.930995     0.616929
C     30.875692    19.245518    16.284464    -0.007259
C     31.265203    19.443005    14.975267    -0.143169
C     22.771753     3.663109     9.675008    -0.144227
C      5.169659     5.894447     0.998303     0.616902
C      5.556251     4.627332     1.644834    -0.007202
C      5.190467     4.388750     2.954031    -0.143191
C     23.102983     3.854345     8.254290    -0.144227
C     11.141031     1.529833     0.998303     0.618333
C     12.045088     2.498189     1.644834    -0.009285
C     12.434599     2.300702     2.954031    -0.142306
C     22.771753    18.080598     8.254290    -0.145003
C     11.935211     8.883499     0.998303     0.617184
C     10.644562     9.182258     1.644834    -0.007402
C     10.620836     9.618328     2.954031    -0.142782
C     10.617071    10.680618     8.254290    -0.144367
C      9.415206     8.986075     1.020356    -0.111728
C      9.415301     9.862619     3.605403     0.157464
C      9.415301    10.195624     4.981297    -0.111558
C      9.415302    10.275858     6.171085    -0.108628
C      9.415302    10.576248     7.580328     0.155167
C     12.489772     3.660879     1.020177    -0.111940
C     13.248929     3.222581     3.605403     0.157478
C     13.537320     3.056078     4.981297    -0.111560
C     13.606805     3.015961     6.171085    -0.108622
C     13.866950     2.865767     7.580328     0.155166
C      6.340828     3.660879     1.020177    -0.113375
C      5.581673     3.222581     3.605403     0.157971
C      5.293283     3.056078     4.981297    -0.112399
C      5.223798     3.015961     6.171085    -0.107837
C      4.963654     2.865767     7.580328     0.153566
C     31.320471    18.082774    16.908942    -0.113261
C     32.079532    18.521126    14.323895     0.157947
C     32.367922    18.687629    12.948001    -0.112394
C     32.437407    18.727746    11.758213    -0.107845
C     32.697551    18.877940    10.348970     0.153569
C     25.171433    18.082937    16.908942    -0.111728
C     24.412276    18.521126    14.323895     0.157463
C     24.123885    18.687629    12.948001    -0.111557
C     24.054400    18.727746    11.758213    -0.108630
C     23.794255    18.877940    10.348970     0.155169
C     28.245811    12.757632    16.908942    -0.111717
C     28.245904    11.881088    14.323895     0.157461
C     28.245904    11.548083    12.948001    -0.111559
C     28.245903    11.467849    11.758213    -0.108628
C     28.245903    11.167459    10.348970     0.155167
O      5.883810     9.049839     1.660432    -0.522289
O     16.374624    13.860690    17.753949    -0.531455
O     14.310786     6.687331     1.660432    -0.522280
O     22.647003    11.504379    17.753949    -0.530717
O      8.051306     0.570609     1.660432    -0.522026
O     17.470188     7.250495    17.753949    -0.530398
O     33.141390    15.056376    16.268866    -0.522026
O     22.646998    10.239328     0.175349    -0.530411
O     26.881910    21.173098    16.268866    -0.522295
O     17.470183    14.493212     0.175349    -0.531457
O     24.714414    12.693868    16.268866    -0.522258
O     16.374619     7.883017     0.175349    -0.530755
O     31.777395    12.693868    16.268866    -0.522298
O     21.286581     7.883017     0.175349    -0.531443
O     23.350419    15.056376    16.268866    -0.522254
O     15.014202    10.239328     0.175349    -0.530752
O     29.609899    21.173098    16.268866    -0.522021
O     20.191017    14.493212     0.175349    -0.530424
O      4.519815     6.687331     1.660432    -0.522014
O     15.014207    11.504379    17.753949    -0.530405
O     10.779295     0.570609     1.660432    -0.522302
O     20.191022     7.250495    17.753949    -0.531445
O     12.946791     9.049839     1.660432    -0.522279
O     21.286586    13.860690    17.753949    -0.530723

The following XYZ coordinates are in angstroms. Other properties are in atomic units.
The sperically averaged electron density of each atom fit to a function of the form exp(a - br)
eigen_1, eigen_2 and eigen_3 are the three eigenvalues of traceless quadrupole moment tensor
  atom number  atomic symbol              X              Y              Z     net charge C6 coefficient C8 coefficient C10 coefficient fluctuating dipole atomic polarizability isotropic forcefield polarizability              a              b squared Pearson coefficient          <r^3>          <r^4>         wp_QDO          m_QDO          q_QDO       dipole_x       dipole_y       dipole_z         dipole            Qxy            Qxz            Qyz     Q(x^2-y^2)  Q(3z^2 - R^2)        eigen_1        eigen_2        eigen_3 static polarizability      alpha(xx)      alpha(xy)      alpha(xz)      alpha(yy)      alpha(yz)      alpha(zz) atomic spin moment
            1             Cu      14.762630      13.220501      16.823060       0.838571      51.722357 0.76512766E+03  0.19433609E+05                                12.167631                            9.598619       0.996608       2.248452                    0.996055      40.157991      97.351618       0.534037       0.451559      -1.111817       0.068698      -0.039523      -0.126257       0.149072       0.016827       0.069786      -0.040479      -0.019408      -0.179490      -0.112675       0.049340       0.063335             16.683360      19.285688      -0.827277       6.657881      18.328559      -3.843324      12.435835           0.000637
            2             Cu      22.898579      13.220501      16.823060       0.838144      51.788178 0.76628571E+03  0.19471353E+05                                12.180592                            9.608342       0.987139       2.245782                    0.996038      40.169791      97.416902       0.533535       0.451791      -1.111620      -0.068582      -0.039594      -0.126694       0.149407      -0.016760      -0.069421      -0.040079      -0.019350      -0.181337      -0.112521       0.049575       0.062945             16.702456      19.307281       0.829171      -6.666162      18.349833      -3.848713      12.450255           0.001987
            3             Cu      18.830605       6.174562      16.823060       0.838539      51.724188 0.76515847E+03  0.19434611E+05                                12.167986                            9.598870       0.996532       2.248423                    0.996055      40.158380      97.353500       0.534025       0.451565      -1.111813       0.000122       0.079260      -0.126265       0.149081       0.000010      -0.000163       0.080685       0.038858      -0.179509      -0.112688       0.049347       0.063341             16.683896      17.851951       0.000788       0.000463      19.763507       7.687843      12.436229          -0.000431
            4             Cu      22.898575       8.523206       1.106238       0.838527      51.725586 0.76518078E+03  0.19435342E+05                                12.168268                            9.599066       0.996502       2.248413                    0.996055      40.158528      97.354629       0.534014       0.451570      -1.111808      -0.068705       0.039528       0.126267       0.149085       0.016831       0.069798      -0.040484      -0.019415      -0.179528      -0.112695       0.049350       0.063344             16.684326      19.286807      -0.827326       6.658349      18.329586      -3.843620      12.436583          -0.000593
            5             Cu      18.830600      15.569145       1.106238       0.838573      51.722356 0.76512620E+03  0.19433568E+05                                12.167655                            9.598623       0.996605       2.248454                    0.996055      40.157864      97.351373       0.534036       0.451561      -1.111816      -0.000120      -0.079262       0.126264       0.149081       0.000009      -0.000162       0.080665       0.038844      -0.179472      -0.112661       0.049334       0.063327             16.683386      17.851440       0.000711       0.000396      19.762801       7.687610      12.435915           0.000431
            6             Cu      14.762626       8.523206       1.106238       0.838243      51.781868 0.76617726E+03  0.19467815E+05                                12.179337                            9.607423       0.987416       2.245884                    0.996038      40.168667      97.410688       0.533583       0.451768      -1.111639       0.068573       0.039592       0.126675       0.149387      -0.016749      -0.069391      -0.040063      -0.019339      -0.181249      -0.112470       0.049548       0.062921             16.700569      19.305057       0.828977      -6.665312      18.347749      -3.848214      12.448901          -0.002044
            7              H       7.408901       9.750421       3.404774       0.132429       1.160427 0.86525898E+01  0.85506480E+02                                 1.747664                            1.664070      -1.048928       2.397254                    0.997850       3.271222       8.805860       0.516446       1.200130      -0.729835      -0.033544       0.005867       0.018859       0.038926      -0.003485      -0.009050       0.002988       0.011661       0.002449      -0.007343      -0.006178       0.013521              1.778822       2.153630      -0.059850      -0.139365       1.425799       0.133290       1.757036          -0.000003
            8              H      26.243268      10.510364       7.815381       0.126639       1.164825 0.84284449E+01  0.82224000E+02                                 1.715330                            1.615074      -0.844018       2.489845                    0.999381       3.154833       8.265090       0.540986       1.160563      -0.740656      -0.035230      -0.010641      -0.018397       0.041144       0.003813       0.000558       0.007759       0.031835       0.005866      -0.020010       0.004439       0.015571              1.751910       2.019676       0.135447       0.324738       1.419917       0.146154       1.816137          -0.000000
            9              H      14.154963       5.016273       3.404774       0.131810       1.159069 0.86397295E+01  0.85339330E+02                                 1.745524                            1.662221      -1.045278       2.398988                    0.997949       3.270520       8.799102       0.517069       1.199247      -0.730041       0.021950       0.026470       0.019233       0.039400       0.006806       0.007170       0.006276       0.000528       0.002273      -0.007324      -0.006207       0.013531              1.776601       1.657580       0.344219       0.184639       1.917263       0.053768       1.754961           0.000007
           10              H      14.811211       4.633041       7.815381       0.126295       1.167618 0.84525282E+01  0.82519125E+02                                 1.718307                            1.617553      -0.846412       2.488464                    0.999347       3.157715       8.276097       0.540476       1.160812      -0.740605       0.008171       0.035958      -0.018586       0.041294       0.011996       0.006592      -0.004296      -0.022638       0.005781      -0.020183       0.004504       0.015679              1.755069       1.454682       0.192661      -0.036026       1.991121      -0.355651       1.819404           0.000012
           11              H       6.682039       1.541086       3.404774       0.132261       1.158900 0.86382917E+01  0.85325282E+02                                 1.745681                            1.662334      -1.046477       2.398409                    0.997910       3.269846       8.798544       0.516912       1.199609      -0.729954       0.011966      -0.032085       0.019133       0.039226      -0.003270       0.001619      -0.009383      -0.011959       0.002584      -0.007541      -0.005977       0.013518              1.776755       1.554313      -0.284652      -0.045704       2.020894      -0.186914       1.755058           0.000001
           12              H      15.437328      17.472155       7.815381       0.126636       1.168166 0.84577147E+01  0.82581377E+02                                 1.718551                            1.617807      -0.845106       2.488994                    0.999394       3.158828       8.279254       0.540562       1.160464      -0.740670       0.026895      -0.024878      -0.018479       0.041033      -0.015785      -0.007002      -0.003287      -0.009583       0.005744      -0.020076       0.004343       0.015733              1.755294       1.690370      -0.328637      -0.289995       1.755866       0.209006       1.819644           0.000002
           13              H      32.985566      16.727434      14.524524       0.132252       1.158916 0.86383631E+01  0.85325986E+02                                 1.745680                            1.662327      -1.046435       2.398421                    0.997911       3.269866       8.798538       0.516920       1.199589      -0.729958       0.021803      -0.026407      -0.019131       0.039226      -0.006814      -0.007317       0.006094       0.000316       0.002589      -0.007542      -0.005977       0.013519              1.776755       1.657737      -0.344368      -0.184737       1.917469       0.053894       1.755059           0.000002
           14              H      14.811211      17.110666      10.113917       0.126636       1.168164 0.84577016E+01  0.82581229E+02                                 1.718550                            1.617807      -0.845105       2.488995                    0.999394       3.158826       8.279252       0.540561       1.160466      -0.740669       0.008098      -0.035730       0.018479       0.041033      -0.012042      -0.006348      -0.004421      -0.022550       0.005744      -0.020076       0.004343       0.015733              1.755292       1.454884      -0.192678       0.036006       1.991350      -0.355643       1.819643           0.000003
           15              H      25.512642      20.202621      14.524524       0.132430       1.160426 0.86525897E+01  0.85506526E+02                                 1.747668                            1.664074      -1.048924       2.397255                    0.997850       3.271222       8.805878       0.516443       1.200135      -0.729834       0.011691       0.031983      -0.018858       0.038926       0.003307      -0.001938      -0.009331      -0.011866       0.002449      -0.007343      -0.006178       0.013521              1.778825       1.555928       0.285234       0.045750       2.023508      -0.187340       1.757040           0.000002
           16              H      15.437329       4.271552      10.113917       0.126636       1.164847 0.84286578E+01  0.82226751E+02                                 1.715369                            1.615109      -0.844016       2.489846                    0.999381       3.154848       8.265214       0.540972       1.160584      -0.740652       0.026831       0.025190       0.018397       0.041144       0.015692       0.006998      -0.003397      -0.009312       0.005866      -0.020010       0.004439       0.015571              1.751951       1.687196       0.327439       0.288952       1.752478       0.208161       1.816180           0.000009
           17              H      26.239504      11.993286      14.524524       0.131797       1.159116 0.86401132E+01  0.85344050E+02                                 1.745568                            1.662257      -1.045251       2.398992                    0.997949       3.270584       8.799316       0.517064       1.199246      -0.730041      -0.033900      -0.005774      -0.019232       0.039401       0.003632       0.009021       0.003072       0.011527       0.002276      -0.007326      -0.006207       0.013533              1.776649       2.150511       0.059672       0.138905       1.424427       0.133026       1.755009          -0.000005
           18              H      26.243269      11.233343      10.113917       0.126293       1.167638 0.84527092E+01  0.82521416E+02                                 1.718335                            1.617577      -0.846418       2.488460                    0.999347       3.157737       8.276208       0.540468       1.160822      -0.740602      -0.035226       0.010903       0.018586       0.041293      -0.003805      -0.000425       0.007857       0.032097       0.005782      -0.020183       0.004504       0.015679              1.755098       2.023895      -0.135957      -0.326022       1.421963       0.146630       1.819435          -0.000002
           19              H      30.252304      11.993286      14.524524       0.132435       1.160395 0.86523675E+01  0.85503823E+02                                 1.747640                            1.664055      -1.048925       2.397259                    0.997850       3.271193       8.805788       0.516445       1.200139      -0.729833       0.033543      -0.005867      -0.018859       0.038926      -0.003484      -0.009048       0.002986       0.011659       0.002441      -0.007340      -0.006178       0.013519              1.778793       2.153589      -0.059845      -0.139350       1.425786       0.133284       1.757005           0.000006
           20              H      11.417937      11.233343      10.113917       0.126637       1.164851 0.84286978E+01  0.82227262E+02                                 1.715375                            1.615114      -0.844018       2.489845                    0.999381       3.154855       8.265246       0.540970       1.160586      -0.740651       0.035230       0.010641       0.018397       0.041144       0.003814       0.000558       0.007759       0.031835       0.005867      -0.020010       0.004439       0.015571              1.751957       2.019733       0.135453       0.324751       1.419950       0.146160       1.816187           0.000009
           21              H      23.506242      16.727434      14.524524       0.131802       1.159092 0.86399585E+01  0.85342253E+02                                 1.745555                            1.662251      -1.045248       2.398999                    0.997950       3.270556       8.799265       0.517060       1.199259      -0.730038      -0.021950      -0.026470      -0.019231       0.039399       0.006806       0.007170       0.006277       0.000528       0.002271      -0.007323      -0.006207       0.013531              1.776632       1.657611       0.344231       0.184645       1.917298       0.053772       1.754987          -0.000005
           22              H      22.849994      17.110666      10.113917       0.126293       1.167643 0.84527591E+01  0.82522062E+02                                 1.718344                            1.617586      -0.846419       2.488460                    0.999347       3.157740       8.276236       0.540464       1.160827      -0.740601      -0.008171      -0.035958       0.018586       0.041293       0.011996       0.006592      -0.004296      -0.022639       0.005782      -0.020183       0.004504       0.015679              1.755107       1.454710       0.192668      -0.036027       1.991166      -0.355662       1.819444          -0.000005
           23              H      30.979166      20.202621      14.524524       0.132254       1.158914 0.86384159E+01  0.85326778E+02                                 1.745692                            1.662343      -1.046425       2.398429                    0.997911       3.269867       8.798602       0.516912       1.199606      -0.729955      -0.011967       0.032086      -0.019132       0.039227      -0.003270       0.001619      -0.009382      -0.011958       0.002579      -0.007539      -0.005977       0.013516              1.776765       1.554318      -0.284654      -0.045699       2.020912      -0.186924       1.755063          -0.000001
           24              H      22.223877       4.271552      10.113917       0.126636       1.168159 0.84576498E+01  0.82580546E+02                                 1.718540                            1.617798      -0.845105       2.488995                    0.999394       3.158822       8.279216       0.540565       1.160460      -0.740671      -0.026895       0.024878       0.018479       0.041033      -0.015786      -0.007002      -0.003288      -0.009582       0.005744      -0.020076       0.004343       0.015733              1.755281       1.690359      -0.328633      -0.289990       1.755855       0.209003       1.819630           0.000006
           25              H       4.675639       5.016273       3.404774       0.132261       1.158901 0.86382931E+01  0.85325266E+02                                 1.745679                            1.662331      -1.046479       2.398407                    0.997910       3.269847       8.798534       0.516914       1.199605      -0.729955      -0.021804       0.026405       0.019133       0.039226      -0.006813      -0.007317       0.006093       0.000316       0.002584      -0.007541      -0.005977       0.013518              1.776753       1.657731      -0.344361      -0.184724       1.917471       0.053876       1.755055          -0.000001
           26              H      22.849994       4.633041       7.815381       0.126636       1.168139 0.84574604E+01  0.82578124E+02                                 1.718509                            1.617770      -0.845103       2.488996                    0.999394       3.158803       8.279101       0.540575       1.160446      -0.740674      -0.008098       0.035730      -0.018479       0.041033      -0.012042      -0.006348      -0.004421      -0.022550       0.005743      -0.020076       0.004343       0.015733              1.755249       1.454852      -0.192671       0.036006       1.991299      -0.355632       1.819597           0.000003
           27              H      12.148563       1.541086       3.404774       0.132437       1.160401 0.86523986E+01  0.85504182E+02                                 1.747645                            1.664057      -1.048949       2.397250                    0.997850       3.271187       8.805766       0.516445       1.200137      -0.729834      -0.011690      -0.031983       0.018861       0.038927       0.003307      -0.001938      -0.009330      -0.011865       0.002445      -0.007342      -0.006178       0.013520              1.778800       1.555912       0.285228       0.045754       2.023472      -0.187322       1.757015           0.000000
           28              H      22.223876      17.472155       7.815381       0.126638       1.164827 0.84284744E+01  0.82224386E+02                                 1.715336                            1.615080      -0.844017       2.489846                    0.999381       3.154833       8.265104       0.540984       1.160567      -0.740655      -0.026831      -0.025190      -0.018397       0.041144       0.015692       0.006998      -0.003396      -0.009313       0.005866      -0.020010       0.004439       0.015571              1.751916       1.687164       0.327429       0.288943       1.752442       0.208156       1.816143           0.000001
           29              H      11.421701       9.750421       3.404774       0.131804       1.159080 0.86398446E+01  0.85340805E+02                                 1.745539                            1.662237      -1.045242       2.399002                    0.997950       3.270541       8.799194       0.517064       1.199254      -0.730039       0.033899       0.005774       0.019231       0.039399       0.003632       0.009021       0.003071       0.011524       0.002271      -0.007323      -0.006207       0.013531              1.776616       2.150468       0.059666       0.138889       1.424408       0.133018       1.754971           0.000006
           30              H      11.417936      10.510364       7.815381       0.126293       1.167638 0.84527158E+01  0.82521529E+02                                 1.718339                            1.617581      -0.846413       2.488463                    0.999347       3.157735       8.276216       0.540465       1.160826      -0.740601       0.035226      -0.010902      -0.018586       0.041294      -0.003805      -0.000425       0.007857       0.032097       0.005782      -0.020183       0.004504       0.015679              1.755101       2.023899      -0.135958      -0.326024       1.421966       0.146631       1.819439           0.000009
           31              H       9.415300       8.708353       0.134470       0.126048       1.123414 0.84241275E+01  0.82770794E+02                                 1.704554                            1.634212      -1.152556       2.341324                    0.996732       3.355626       9.034549       0.524362       1.188839      -0.730881      -0.000120      -0.012789      -0.040638       0.042603       0.000003      -0.000116       0.005156      -0.003283       0.041071      -0.008488      -0.006519       0.015006              1.734503       1.762920      -0.000026      -0.000083       1.414884       0.198471       2.025706           0.000005
           32              H      12.249305       3.799712       0.134470       0.126195       1.122738 0.84180432E+01  0.82700440E+02                                 1.704280                            1.633960      -1.154107       2.340857                    0.996710       3.354777       9.033243       0.524212       1.189331      -0.730767      -0.011113       0.006235      -0.040609       0.042562      -0.001427       0.004402      -0.002674       0.001645       0.041002      -0.008481      -0.006501       0.014983              1.734224       1.501691       0.150686       0.171823       1.675684      -0.099194       2.025297           0.000003
           33              H       6.581295       3.799712       0.134470       0.126104       1.123098 0.84214156E+01  0.82736802E+02                                 1.704046                            1.633799      -1.143950       2.345060                    0.996829       3.356019       9.034961       0.524504       1.188621      -0.730920       0.010951       0.006322      -0.040817       0.042731       0.001636      -0.004554      -0.002629       0.001890       0.041181      -0.008753      -0.006351       0.015104              1.733977       1.501574      -0.150695      -0.171701       1.675582      -0.099132       2.024774           0.000008
           34              H      31.079910      17.943995      17.794828       0.126080       1.123698 0.84272638E+01  0.82808727E+02                                 1.704692                            1.634393      -1.144541       2.344759                    0.996824       3.356629       9.037428       0.524396       1.188660      -0.730914      -0.010926      -0.006280       0.040800       0.042701       0.001650      -0.004551      -0.002624       0.001904       0.041169      -0.008767      -0.006333       0.015099              1.734644       1.502116      -0.150796      -0.171859       1.676174      -0.099119       2.025643          -0.000006
           35              H      25.411900      17.943995      17.794828       0.126048       1.123416 0.84241529E+01  0.82771165E+02                                 1.704561                            1.634218      -1.152559       2.341322                    0.996732       3.355637       9.034606       0.524358       1.188844      -0.730879       0.011136      -0.006290       0.040638       0.042603      -0.001420       0.004407      -0.002679       0.001648       0.041071      -0.008488      -0.006518       0.015006              1.734509       1.501876       0.150692       0.171840       1.675938      -0.099309       2.025714          -0.000001
           36              H      28.245905      13.035354      17.794828       0.126040       1.123598 0.84258414E+01  0.82791729E+02                                 1.704714                            1.634356      -1.152625       2.341267                    0.996728       3.355941       9.035579       0.524350       1.188806      -0.730887       0.000143       0.012801       0.040649       0.042618       0.000011      -0.000107       0.005152      -0.003275       0.041092      -0.008487      -0.006523       0.015010              1.734669       1.763089       0.000031       0.000096       1.414998       0.198504       2.025920          -0.000003
           37              C       6.895389       8.883499       0.998303       0.618359      22.542627 0.23640870E+03  0.48234624E+04                                 7.489250                            5.479433      -0.026239       2.060828                    0.999619      21.630795      59.964464       0.630335       0.476254      -1.018261      -0.046177      -0.009153      -0.023825       0.052761      -0.024773      -0.015512      -0.055593      -0.171920      -0.054943      -0.089757      -0.029576       0.119332              9.968870      15.953755       1.823306       4.300865       5.207326       1.661327       8.745529           0.000000
           38              C       8.186039       9.182258       1.644834      -0.009316      40.970022 0.40511530E+03  0.92566768E+04                                10.226197                            6.590477       0.107764       2.045484                    0.999306      26.356207      72.098123       0.666720       0.402056      -1.085288       0.027786       0.003218       0.011793       0.030357      -0.004713      -0.011117       0.003716      -0.004252       0.032391      -0.013540      -0.003909       0.017449             14.983538      24.196134       2.344073       5.805547       6.617859       3.110700      14.136622          -0.000003
           39              C       8.209766       9.618328       2.954031      -0.142274      36.673955 0.42534702E+03  0.99691732E+04                                 9.756590                            6.951045       0.043570       1.989468                    0.999583      29.420693      85.111769       0.613483       0.425979      -1.055653       0.001611      -0.009488      -0.007133       0.011979      -0.014220      -0.026301      -0.022547      -0.045191      -0.059661      -0.051137       0.009812       0.041325             12.907507      14.069284       1.696500       5.624796       6.653818       4.165227      17.999421           0.000001
           40              C      27.044133      10.680618       8.254290      -0.145002      38.213295 0.45413712E+03  0.10794404E+05                                 9.979839                            7.144964       0.119810       2.004690                    0.999570      29.901844      86.450455       0.611294       0.421545      -1.060895       0.000393       0.001065       0.024547       0.024573       0.007239       0.019621       0.014311       0.049846       0.024547      -0.033890      -0.004321       0.038210             13.655960      10.381160      -0.137754      -1.634871       6.827099       4.638570      23.759621          -0.000002
           41              C      13.660942       5.894447       0.998303       0.617161      22.578080 0.23683417E+03  0.48341381E+04                                 7.495486                            5.483184      -0.032551       2.058691                    0.999660      21.651183      60.026164       0.630346       0.476050      -1.018407       0.015818       0.045140      -0.024203       0.053606      -0.062796      -0.041538       0.041563       0.130030      -0.054429      -0.090572      -0.030330       0.120901              9.978906       6.320191       3.746087      -0.713157      14.862536      -4.561991       8.753992           0.000007
           42              C      13.274349       4.627332       1.644834      -0.007291      40.912194 0.40440662E+03  0.92370636E+04                                10.220838                            6.587308       0.105449       2.045121                    0.999318      26.327847      72.023093       0.666441       0.402373      -1.085000      -0.010693      -0.026016       0.012151       0.030640       0.001630       0.009402       0.007160       0.010335       0.030809      -0.012721      -0.004898       0.017619             14.975617       8.977799       6.435443      -0.208371      21.819087      -6.579302      14.129964           0.000007
           43              C      13.640134       4.388750       2.954031      -0.142813      36.739711 0.42619310E+03  0.99942289E+04                                 9.769396                            6.958986       0.041204       1.988569                    0.999574      29.447901      85.220047       0.612980       0.426105      -1.055548      -0.008301       0.004071      -0.005707       0.010865      -0.013021      -0.005874       0.033462       0.047684      -0.060093      -0.050773       0.009274       0.041499             12.927433       7.046602       2.364642       0.794758      13.704776      -6.969831      18.030922           0.000015
           44              C      14.558222       3.854345       8.254290      -0.144365      38.138634 0.45309575E+03  0.10762837E+05                                 9.963685                            7.134036       0.122994       2.006074                    0.999536      29.874224      86.326613       0.612149       0.421223      -1.061160       0.000350      -0.001343       0.024537       0.024576       0.018184       0.001888      -0.024878      -0.036821       0.023413      -0.033636      -0.005301       0.038937             13.630742       7.821035       1.606220       4.821587       9.362040      -0.905228      23.709152           0.000010
           45              C       7.689570       1.529833       0.998303       0.616904      22.574435 0.23678790E+03  0.48330523E+04                                 7.495493                            5.483219      -0.029973       2.059341                    0.999605      21.648912      60.022823       0.630233       0.476149      -1.018334       0.030528      -0.035299      -0.024090       0.052520       0.087059       0.055690       0.014765       0.044057      -0.057479      -0.089414      -0.030546       0.119960              9.978896       9.482705      -5.572175      -3.593901      11.700559       2.898410       8.753425           0.000001
           46              C       6.785513       2.498189       1.644834      -0.007201      40.913790 0.40441709E+03  0.92375057E+04                                10.221715                            6.587773       0.104655       2.044810                    0.999314      26.328479      72.029265       0.666349       0.402420      -1.084952      -0.017214       0.023421       0.012564       0.031666       0.003677       0.002559      -0.012526      -0.007318       0.031693      -0.013683      -0.004719       0.018402             14.977064      13.036708      -8.779329      -5.594010      17.763644       3.470455      14.130840          -0.000000
           47              C       6.396002       2.300702       2.954031      -0.143192      36.707296 0.42578280E+03  0.99816980E+04                                 9.761686                            6.954085       0.043076       1.989317                    0.999578      29.434421      85.154547       0.613432       0.425915      -1.055719       0.006993       0.005517      -0.006136       0.010816       0.026962       0.032713      -0.011013      -0.002750      -0.060559      -0.051173       0.009404       0.041769             12.916032       9.983308      -4.061186      -6.426521      10.750004       2.792645      18.014784           0.000006
           48              C      14.889452      18.080598       8.254290      -0.144226      38.144220 0.45315197E+03  0.10764917E+05                                 9.966553                            7.135943       0.122533       2.005686                    0.999544      29.874777      86.341965       0.611856       0.421396      -1.061011      -0.001511       0.000739       0.024506       0.024564      -0.025433      -0.021380       0.010113      -0.013255       0.024970      -0.033812      -0.004180       0.037992             13.635627       7.587725      -1.470419      -3.195760       9.600138      -3.725372      23.719019          -0.000002
           49              C      32.491546      15.849260      16.930995       0.616944      22.574184 0.23677860E+03  0.48328226E+04                                 7.495504                            5.483160      -0.030023       2.059336                    0.999605      21.648436      60.021573       0.630227       0.476158      -1.018328       0.015303      -0.044073       0.024079       0.052501       0.062612       0.040639       0.040837       0.128755      -0.057487      -0.089405      -0.030559       0.119965              9.979044       6.320549      -3.746687       0.713226      14.863305      -4.561646       8.753278          -0.000002
           50              C      32.104954      17.116375      16.284464      -0.007302      40.916321 0.40441043E+03  0.92373371E+04                                10.221980                            6.587642       0.104883       2.044857                    0.999317      26.329691      72.033066       0.666366       0.402410      -1.084956      -0.011631       0.026598      -0.012587       0.031641      -0.001258      -0.009523       0.008488       0.010052       0.031603      -0.013708      -0.004629       0.018337             14.977743       8.979394      -6.437482       0.208568      21.823299      -6.579645      14.130537          -0.000006
           51              C      32.470738      17.354957      14.975267      -0.143145      36.705962 0.42576656E+03  0.99812263E+04                                 9.761500                            6.953977       0.043078       1.989325                    0.999578      29.433804      85.152493       0.613434       0.425918      -1.055716      -0.008281      -0.003306       0.006166       0.010841       0.012299       0.006827       0.033835       0.048082      -0.060533      -0.051170       0.009393       0.041778             12.915700       7.041194      -2.362484      -0.795116      13.691359      -6.961191      18.014546          -0.000003
           52              C      14.558222      17.889362       9.675008      -0.144228      38.144336 0.45315327E+03  0.10764957E+05                                 9.966580                            7.135958       0.122531       2.005685                    0.999544      29.874807      86.342127       0.611855       0.421396      -1.061011       0.000116       0.001678      -0.024506       0.024563      -0.018456      -0.001932      -0.023572      -0.037423       0.024973      -0.033813      -0.004179       0.037992             13.635677       7.823650      -1.606620      -4.824197       9.364262      -0.904880      23.719119          -0.000006
           53              C      26.520174      20.213874      16.930995       0.618361      22.542628 0.23640863E+03  0.48234630E+04                                 7.489264                            5.479441      -0.026244       2.060826                    0.999619      21.630802      59.964596       0.630333       0.476256      -1.018259       0.031015       0.035413       0.023824       0.052760      -0.086830      -0.055901       0.014362       0.043052      -0.054941      -0.089757      -0.029575       0.119332              9.968872       9.473009       5.564991       3.589195      11.688073       2.893976       8.745536          -0.000001
           54              C      25.616117      19.245518      16.284464      -0.009316      40.970055 0.40511525E+03  0.92566797E+04                                10.226221                            6.590488       0.107765       2.045485                    0.999306      26.356201      72.098238       0.666717       0.402057      -1.085286      -0.016679      -0.022454      -0.011792       0.030355      -0.004198      -0.002341      -0.011485      -0.006037       0.032390      -0.013540      -0.003909       0.017449             14.983550      13.042504       8.783655       5.596735      17.771499       3.472371      14.136646          -0.000001
           55              C      25.226606      19.443005      14.975267      -0.142275      36.674079 0.42534860E+03  0.99692234E+04                                 9.756629                            6.951068       0.043571       1.989468                    0.999583      29.420731      85.112048       0.613480       0.425980      -1.055652       0.007412      -0.006139       0.007133       0.011979      -0.026677      -0.032677      -0.011504      -0.002034      -0.059660      -0.051136       0.009812       0.041324             12.907549       9.976943       4.059240       6.419626      10.746216       2.788583      17.999488          -0.000001
           56              C      14.889452       3.663109       9.675008      -0.145003      38.213254 0.45413635E+03  0.10794386E+05                                 9.979840                            7.144962       0.119813       2.004691                    0.999570      29.901833      86.450545       0.611293       0.421546      -1.060894      -0.001118       0.000192      -0.024547       0.024573       0.025204       0.022205       0.009836      -0.012382       0.024549      -0.033889      -0.004320       0.038210             13.655947       7.596317       1.470089       3.199676       9.611960      -3.735124      23.759565           0.000003
           57              C      25.725994      12.860208      16.930995       0.617194      22.577974 0.23682795E+03  0.48339857E+04                                 7.495519                            5.483152      -0.032591       2.058684                    0.999660      21.650842      60.025313       0.630340       0.476057      -1.018402      -0.046987       0.008868       0.024195       0.053589       0.024903       0.015216      -0.056751      -0.173771      -0.054434      -0.090559      -0.030336       0.120895              9.979060      15.971668      -1.825952      -4.307496       5.211576       1.663361       8.753936          -0.000002
           58              C      27.016643      12.561449      16.284464      -0.007398      40.913596 0.40438943E+03  0.92366002E+04                                10.221019                            6.587162       0.105336       2.045081                    0.999316      26.328481      72.025255       0.666447       0.402372      -1.084998       0.027832      -0.003758      -0.012181       0.030612       0.005261       0.010869       0.004555      -0.002433       0.030767      -0.012710      -0.004860       0.017569             14.976137      24.183966      -2.342719      -5.802052       6.614850       3.109052      14.129596           0.000000
           59              C      27.040369      12.125379      14.975267      -0.142766      36.738590 0.42617806E+03  0.99938026E+04                                 9.769282                            6.958913       0.041159       1.988564                    0.999574      29.447298      85.218402       0.612976       0.426111      -1.055542       0.000627       0.009234       0.005738       0.010889       0.014137       0.026045      -0.021815      -0.046391      -0.060052      -0.050771       0.009279       0.041491             12.927240      14.087728      -1.700565      -5.638129       6.663218       4.173180      18.030775          -0.000013
           60              C      27.044134      11.063089       9.675008      -0.144366      38.138812 0.45309726E+03  0.10762887E+05                                 9.963725                            7.134054       0.122987       2.006071                    0.999536      29.874299      86.327022       0.612148       0.421224      -1.061159       0.000988      -0.000974      -0.024537       0.024576      -0.006853      -0.020601       0.014075       0.049908       0.023416      -0.033637      -0.005301       0.038938             13.630823      10.367869       0.135840       1.626863       6.815289       4.628265      23.709312          -0.000009
           61              C      30.765816      12.860208      16.930995       0.618332      22.543226 0.23641665E+03  0.48236663E+04                                 7.489342                            5.479500      -0.026285       2.060801                    0.999619      21.631333      59.966263       0.630336       0.476250      -1.018263       0.046194       0.009155       0.023829       0.052779      -0.024774      -0.015514      -0.055591      -0.171931      -0.054923      -0.089764      -0.029570       0.119334              9.968961      15.953559       1.823395       4.301055       5.207447       1.661451       8.745876           0.000001
           62              C      29.475166      12.561449      16.284464      -0.009287      40.973289 0.40516109E+03  0.92579705E+04                                10.226865                            6.590923       0.107730       2.045461                    0.999308      26.356410      72.099284       0.666687       0.402065      -1.085283      -0.027825      -0.003221      -0.011782       0.030388      -0.004718      -0.011141       0.003729      -0.004179       0.032292      -0.013519      -0.003939       0.017459             14.984792      24.198415       2.344612       5.806979       6.618364       3.110944      14.137597          -0.000003
           63              C      29.451439      12.125379      14.975267      -0.142298      36.674484 0.42536063E+03  0.99695822E+04                                 9.756711                            6.951172       0.043589       1.989470                    0.999583      29.421238      85.114018       0.613474       0.425981      -1.055651      -0.001615       0.009476       0.007099       0.011950      -0.014221      -0.026301      -0.022552      -0.045193      -0.059688      -0.051142       0.009809       0.041333             12.907692      14.069723       1.696651       5.625226       6.653922       4.165222      17.999433           0.000002
           64              C      10.617072      11.063089       9.675008      -0.145003      38.213362 0.45413762E+03  0.10794426E+05                                 9.979866                            7.144975       0.119810       2.004690                    0.999570      29.901884      86.450797       0.611292       0.421546      -1.060893      -0.000393      -0.001064      -0.024547       0.024574       0.007240       0.019621       0.014312       0.049846       0.024548      -0.033890      -0.004320       0.038210             13.655992      10.381189      -0.137749      -1.634856       6.827113       4.638586      23.759674           0.000001
           65              C      24.000263      15.849260      16.930995       0.617184      22.578452 0.23683339E+03  0.48341280E+04                                 7.495613                            5.483212      -0.032717       2.058636                    0.999659      21.651219      60.026689       0.630336       0.476056      -1.018402      -0.015815      -0.045125       0.024194       0.053588      -0.062795      -0.041539       0.041557       0.130027      -0.054424      -0.090567      -0.030331       0.120898              9.979180       6.320289       3.746166      -0.713263      14.862946      -4.562327       8.754304          -0.000004
           66              C      24.386856      17.116375      16.284464      -0.007403      40.917048 0.40443990E+03  0.92379853E+04                                10.221490                            6.587491       0.105562       2.045150                    0.999315      26.329110      72.026456       0.666447       0.402362      -1.085011       0.010687       0.025988      -0.012152       0.030615       0.001598       0.009412       0.007136       0.010314       0.030836      -0.012709      -0.004904       0.017614             14.977105       8.978616       6.436703      -0.209094      21.822433      -6.580538      14.130266           0.000000
           67              C      24.021071      17.354957      14.975267      -0.142782      36.738824 0.42618921E+03  0.99941335E+04                                 9.769321                            6.959000       0.041040       1.988520                    0.999574      29.447802      85.220261       0.612972       0.426111      -1.055542       0.008307      -0.004067       0.005714       0.010871      -0.013022      -0.005878       0.033467       0.047688      -0.060118      -0.050782       0.009274       0.041508             12.927296       7.046626       2.364715       0.794759      13.704697      -6.969612      18.030566          -0.000014
           68              C      23.102983      17.889362       9.675008      -0.144365      38.138696 0.45309617E+03  0.10762855E+05                                 9.963704                            7.134043       0.122989       2.006073                    0.999536      29.874263      86.326887       0.612148       0.421223      -1.061160      -0.000350       0.001343      -0.024537       0.024576       0.018184       0.001889      -0.024878      -0.036823       0.023416      -0.033637      -0.005301       0.038937             13.630764       7.821045       1.606228       4.821587       9.362065      -0.905237      23.709182          -0.000012
           69              C      29.971635      20.213874      16.930995       0.616929      22.574652 0.23678449E+03  0.48329766E+04                                 7.495593                            5.483222      -0.030034       2.059326                    0.999605      21.648838      60.023047       0.630224       0.476156      -1.018328      -0.030523       0.035297       0.024084       0.052513       0.087052       0.055681       0.014769       0.044056      -0.057471      -0.089403      -0.030548       0.119950              9.979152       9.482988      -5.572396      -3.594086      11.700843       2.898622       8.753623          -0.000001
           70              C      30.875692      19.245518      16.284464      -0.007259      40.918624 0.40444456E+03  0.92383017E+04                                10.222528                            6.588021       0.104535       2.044756                    0.999315      26.329491      72.032987       0.666332       0.402422      -1.084949       0.017199      -0.023401      -0.012545       0.031635       0.003689       0.002552      -0.012533      -0.007300       0.031746      -0.013697      -0.004719       0.018416             14.978834      13.038558      -8.781263      -5.594722      17.766608       3.471584      14.131335          -0.000003
           71              C      31.265203      19.443005      14.975267      -0.143169      36.706008 0.42577537E+03  0.99814809E+04                                 9.761460                            6.954008       0.043004       1.989292                    0.999578      29.434265      85.153931       0.613438       0.425913      -1.055720      -0.006990      -0.005517       0.006130       0.010811       0.026964       0.032714      -0.011008      -0.002744      -0.060560      -0.051172       0.009398       0.041774             12.915647       9.982964      -4.061012      -6.426155      10.749811       2.792308      18.014166          -0.000004
           72              C      22.771753       3.663109       9.675008      -0.144227      38.144213 0.45315212E+03  0.10764921E+05                                 9.966550                            7.135945       0.122534       2.005687                    0.999544      29.874768      86.341907       0.611856       0.421396      -1.061011       0.001511      -0.000739      -0.024506       0.024564      -0.025433      -0.021380       0.010113      -0.013255       0.024972      -0.033813      -0.004179       0.037992             13.635613       7.587714      -1.470413      -3.195740       9.600138      -3.725387      23.718986          -0.000000
           73              C       5.169659       5.894447       0.998303       0.616902      22.574418 0.23678788E+03  0.48330498E+04                                 7.495477                            5.483210      -0.029965       2.059343                    0.999605      21.648910      60.022728       0.630235       0.476148      -1.018336      -0.015307       0.044089      -0.024091       0.052521       0.062607       0.040632       0.040845       0.128763      -0.057480      -0.089414      -0.030547       0.119961              9.978870       6.320438      -3.746431       0.713145      14.862764      -4.561598       8.753407           0.000002
           74              C       5.556251       4.627332       1.644834      -0.007202      40.913763 0.40441721E+03  0.92375057E+04                                10.221694                            6.587763       0.104655       2.044809                    0.999314      26.328496      72.029209       0.666352       0.402418      -1.084954       0.011677      -0.026620       0.012564       0.031668      -0.001330      -0.009568       0.008478       0.010028       0.031694      -0.013683      -0.004719       0.018401             14.977030       8.978767      -6.436463       0.208501      21.821495      -6.579781      14.130828           0.000001
           75              C       5.190467       4.388750       2.954031      -0.143191      36.707249 0.42578216E+03  0.99816775E+04                                 9.761668                            6.954074       0.043075       1.989316                    0.999578      29.434418      85.154459       0.613434       0.425915      -1.055719       0.008275       0.003298      -0.006136       0.010816       0.012290       0.006819       0.033837       0.048075      -0.060559      -0.051173       0.009404       0.041769             12.916008       7.041230      -2.362577      -0.794755      13.692041      -6.961837      18.014752           0.000005
           76              C      23.102983       3.854345       8.254290      -0.144227      38.144171 0.45315193E+03  0.10764910E+05                                 9.966534                            7.135939       0.122534       2.005686                    0.999544      29.874744      86.341693       0.611857       0.421395      -1.061012      -0.000116      -0.001678       0.024506       0.024564      -0.018456      -0.001931      -0.023572      -0.037422       0.024968      -0.033812      -0.004180       0.037992             13.635591       7.823607      -1.606606      -4.824147       9.364216      -0.904886      23.718951           0.000001
           77              C      11.141031       1.529833       0.998303       0.618333      22.542612 0.23641361E+03  0.48235834E+04                                 7.489201                            5.479456      -0.026183       2.060838                    0.999619      21.631083      59.965217       0.630340       0.476249      -1.018265      -0.031025      -0.035425      -0.023833       0.052778      -0.086830      -0.055902       0.014360       0.043050      -0.054937      -0.089759      -0.029572       0.119331              9.968676       9.472734       5.564712       3.589125      11.687736       2.893865       8.745557           0.000002
           78              C      12.045088       2.498189       1.644834      -0.009285      40.969091 0.40513642E+03  0.92572713E+04                                10.226202                            6.590731       0.107538       2.045417                    0.999307      26.355598      72.096675       0.666695       0.402066      -1.085282       0.016678       0.022452       0.011788       0.030351      -0.004209      -0.002347      -0.011509      -0.006061       0.032366      -0.013562      -0.003906       0.017468             14.983288      13.042164       8.782934       5.596953      17.770400       3.472366      14.137299          -0.000004
           79              C      12.434599       2.300702       2.954031      -0.142306      36.674635 0.42535544E+03  0.99694117E+04                                 9.756653                            6.951079       0.043629       1.989481                    0.999583      29.421048      85.112740       0.613486       0.425975      -1.055657      -0.007404       0.006133      -0.007109       0.011957      -0.026675      -0.032671      -0.011503      -0.002032      -0.059646      -0.051128       0.009810       0.041319             12.907617       9.977122       4.059398       6.419821      10.746268       2.789024      17.999461           0.000003
           80              C      22.771753      18.080598       8.254290      -0.145003      38.213275 0.45413709E+03  0.10794404E+05                                 9.979836                            7.144964       0.119809       2.004689                    0.999570      29.901843      86.450469       0.611294       0.421545      -1.060895       0.001118      -0.000192       0.024547       0.024574       0.025203       0.022204       0.009837      -0.012384       0.024545      -0.033889      -0.004321       0.038210             13.655938       7.596308       1.470077       3.199674       9.611939      -3.735121      23.759568          -0.000003
           81              C      11.935211       8.883499       0.998303       0.617184      22.578456 0.23683320E+03  0.48341231E+04                                 7.495615                            5.483212      -0.032721       2.058635                    0.999659      21.651198      60.026622       0.630336       0.476057      -1.018402       0.046987      -0.008866      -0.024193       0.053588       0.024906       0.015221      -0.056753      -0.173778      -0.054424      -0.090567      -0.030331       0.120898              9.979193      15.971573      -1.826005      -4.307742       5.211682       1.663469       8.754325           0.000006
           82              C      10.644562       9.182258       1.644834      -0.007402      40.916995 0.40443915E+03  0.92379632E+04                                10.221478                            6.587484       0.105563       2.045151                    0.999315      26.329084      72.026348       0.666447       0.402362      -1.085011      -0.027849       0.003739       0.012154       0.030615       0.005266       0.010887       0.004583      -0.002388       0.030834      -0.012709      -0.004904       0.017614             14.977102      24.185869      -2.343190      -5.803440       6.615215       3.109174      14.130223           0.000007
           83              C      10.620836       9.618328       2.954031      -0.142782      36.738743 0.42618847E+03  0.99941086E+04                                 9.769301                            6.958990       0.041042       1.988521                    0.999574      29.447762      85.220027       0.612974       0.426110      -1.055543      -0.000631      -0.009227      -0.005714       0.010872       0.014139       0.026044      -0.021824      -0.046400      -0.060119      -0.050782       0.009274       0.041509             12.927270      14.088070      -1.700672      -5.638473       6.663224       4.173067      18.030517           0.000013
           84              C      10.617071      10.680618       8.254290      -0.144367      38.138824 0.45309745E+03  0.10762894E+05                                 9.963732                            7.134058       0.122989       2.006072                    0.999536      29.874303      86.327078       0.612147       0.421224      -1.061159      -0.000988       0.000974       0.024537       0.024576      -0.006852      -0.020601       0.014075       0.049907       0.023416      -0.033637      -0.005301       0.038938             13.630829      10.367856       0.135837       1.626855       6.815292       4.628271      23.709340           0.000006
           85              C       9.415206       8.986075       1.020356      -0.111728      36.968644 0.43065382E+03  0.10122956E+05                                 9.778487                            7.011261      -0.127167       1.931204                    0.999372      29.463487      85.306398       0.608740       0.428051      -1.054575      -0.000167       0.005715       0.023689       0.024369       0.000210      -0.000331      -0.005338      -0.095936       0.060199      -0.058003       0.018594       0.039409             12.807733      23.014404       0.000059       0.000062       5.719434       1.359457       9.689361           0.000003
           86              C       9.415301       9.862619       3.605403       0.157464      45.706057 0.36827048E+03  0.82843188E+04                                11.168701                            6.466805      -0.286573       1.936733                    0.998646      25.443481      70.937152       0.639400       0.425837      -1.061058       0.000157       0.004579       0.031096       0.031432      -0.000174      -0.000539       0.017067       0.017194       0.051665      -0.024234      -0.000027       0.024261             17.252288      13.802676      -0.000126      -0.000459       7.884986       6.727837      30.069202           0.000003
           87              C       9.415301      10.195624       4.981297      -0.111558      87.031810 0.48184109E+03  0.11538390E+05                                16.157608                            7.288595       0.392050       2.070863                    0.999711      30.080476      85.215355       0.618657       0.413442      -1.073938      -0.000202      -0.013585      -0.127407       0.128129      -0.000072      -0.000146      -0.015671       0.057631      -0.243854      -0.083851       0.014394       0.069458             28.314968       9.252721      -0.000452      -0.001912      12.036256      12.801843      63.655926           0.000009
           88              C       9.415302      10.275858       6.171085      -0.108628      91.166833 0.49801592E+03  0.12027142E+05                                16.704389                            7.434844       0.369203       2.063519                    0.999805      30.267138      86.168220       0.609334       0.416228      -1.071907      -0.000274       0.011662       0.130357       0.130878       0.000041      -0.000916      -0.010999       0.053137      -0.239946      -0.081265       0.014700       0.066566             30.198738       9.459570      -0.000365      -0.001720      12.220006      12.856577      68.916637          -0.000003
           89              C       9.415302      10.576248       7.580328       0.155167      45.163070 0.38425042E+03  0.87667377E+04                                11.242896                            6.673939      -0.409999       1.892654                    0.998374      26.113336      74.164788       0.617591       0.434692      -1.051920       0.000412      -0.002842      -0.032159       0.032287       0.000141      -0.000376       0.014831       0.006458       0.096188      -0.023243      -0.012799       0.036043             18.249099      10.948018      -0.000039       0.000043       7.734669       6.583192      36.064610          -0.000001
           90              C      12.489772       3.660879       1.020177      -0.111940      36.974257 0.43079037E+03  0.10127069E+05                                 9.779862                            7.012609      -0.127087       1.931168                    0.999371      29.468252      85.326771       0.608645       0.428080      -1.054547       0.004813      -0.003069       0.023812       0.024486      -0.041421      -0.004800       0.002242       0.048177       0.060129      -0.057940       0.018601       0.039339             12.809217      10.044613       7.489611       1.177864      18.692309      -0.679070       9.690728           0.000004
           91              C      13.248929       3.222581       3.605403       0.157478      45.705794 0.36826768E+03  0.82842407E+04                                11.168661                            6.466788      -0.286550       1.936741                    0.998646      25.443371      70.936802       0.639399       0.425839      -1.061057       0.004041      -0.002161       0.031098       0.031434       0.007355       0.014505      -0.008996      -0.008899       0.051636      -0.024224      -0.000025       0.024249             17.252154       9.364291       2.562449       5.826173      12.323421      -3.364204      30.068751           0.000004
           92              C      13.537320       3.056078       4.981297      -0.111560      87.031080 0.48183836E+03  0.11538306E+05                                16.157526                            7.288570       0.392061       2.070869                    0.999711      30.080385      85.214949       0.618658       0.413442      -1.073938      -0.011867       0.006617      -0.127406       0.128128       0.024920      -0.013643       0.007712      -0.028940      -0.243855      -0.083852       0.014393       0.069459             28.314786      11.339943      -1.205505      11.085737       9.948941      -6.402447      63.655473           0.000012
           93              C      13.606805       3.015961       6.171085      -0.108622      91.165762 0.49801130E+03  0.12026999E+05                                16.704261                            7.434803       0.369209       2.063522                    0.999805      30.267000      86.167626       0.609336       0.416228      -1.071907       0.009962      -0.006068       0.130355       0.130876       0.023027      -0.009984       0.004706      -0.026494      -0.239947      -0.081266       0.014703       0.066563             30.198450      11.529488      -1.195468      11.133157      10.149915      -6.429682      68.915946          -0.000001
           94              C      13.866950       2.865767       7.580328       0.155166      45.163014 0.38425061E+03  0.87667413E+04                                11.242881                            6.673936      -0.409995       1.892656                    0.998374      26.113335      74.164727       0.617592       0.434691      -1.051921      -0.002255       0.001778      -0.032158       0.032286       0.002867       0.012657      -0.007741      -0.002984       0.096189      -0.023243      -0.012799       0.036043             18.249047       8.537954       1.391402       5.701206      10.144704      -3.291551      36.064483          -0.000001
           95              C       6.340828       3.660879       1.020177      -0.113375      37.024695 0.43145210E+03  0.10146804E+05                                 9.789663                            7.018791      -0.128995       1.930353                    0.999382      29.491176      85.418615       0.608256       0.428177      -1.054457      -0.004786      -0.002763       0.023447       0.024090       0.041652       0.004571       0.002640       0.048097       0.059140      -0.057952       0.018315       0.039637             12.823568      10.055734      -7.499764      -1.178389      18.715715      -0.680359       9.699256           0.000011
           96              C       5.581673       3.222581       3.605403       0.157971      45.696130 0.36816959E+03  0.82816450E+04                                11.167718                            6.466361      -0.284613       1.937193                    0.998691      25.440575      70.931881       0.639343       0.425896      -1.061001      -0.004024      -0.002323       0.031456       0.031797      -0.007879      -0.014252      -0.008229      -0.009098       0.050813      -0.024157       0.000629       0.023528             17.249887       9.363211      -2.561672      -5.825714      12.321179      -3.363488      30.065269           0.000002
           97              C       5.293283       3.056078       4.981297      -0.112399      87.213286 0.48280143E+03  0.11567737E+05                                16.180989                            7.297371       0.393677       2.070929                    0.999686      30.107366      85.329253       0.618060       0.413614      -1.073771       0.010979       0.006339      -0.127268       0.127898      -0.024883       0.013234       0.007641      -0.028732      -0.245797      -0.084350       0.014651       0.069699             28.360068      11.356965       1.207475     -11.105898       9.962693      -6.411995      63.760544           0.000009
           98              C       5.223798       3.015961       6.171085      -0.107837      91.000040 0.49704374E+03  0.11997447E+05                                16.684042                            7.426670       0.367369       2.063473                    0.999793      30.239259      86.058247       0.609799       0.416126      -1.072004      -0.009602      -0.005544       0.130413       0.130884      -0.022947       0.009314       0.005378      -0.026497      -0.240455      -0.081370       0.014797       0.066573             30.160239      11.515839       1.193545     -11.118468      10.137656      -6.419260      68.827222          -0.000005
           99              C       4.963654       2.865767       7.580328       0.153566      45.251968 0.38505431E+03  0.87896588E+04                                11.256370                            6.680370      -0.408181       1.892919                    0.998316      26.143094      74.268355       0.617370       0.434621      -1.051965       0.002634       0.001521      -0.032364       0.032506      -0.002279      -0.013343      -0.007703      -0.002632       0.098963      -0.023340      -0.013862       0.037202             18.276445       8.548654      -1.392564      -5.711169      10.156651      -3.297350      36.124030          -0.000002
          100              C      31.320471      18.082774      16.908942      -0.113261      37.024328 0.43138266E+03  0.10144751E+05                                 9.789348                            7.018063      -0.128741       1.930441                    0.999379      29.488685      85.409317       0.608309       0.428157      -1.054471       0.004766       0.002710      -0.023514       0.024145       0.041680       0.004569       0.002552       0.048026       0.059191      -0.057968       0.018354       0.039614             12.823625      10.055832      -7.500314      -1.178855      18.715969      -0.679709       9.699075          -0.000008
          101              C      32.079532      18.521126      14.323895       0.157947      45.696852 0.36817687E+03  0.82818466E+04                                11.167821                            6.466408      -0.284649       1.937177                    0.998691      25.440851      70.932727       0.639344       0.425893      -1.061003       0.004021       0.002330      -0.031461       0.031802      -0.007878      -0.014252      -0.008232      -0.009103       0.050824      -0.024160       0.000628       0.023532             17.250131       9.363270      -2.561529      -5.825963      12.321026      -3.363546      30.066097          -0.000004
          102              C      32.367922      18.687629      12.948001      -0.112394      87.214576 0.48280570E+03  0.11567875E+05                                16.181176                            7.297424       0.393658       2.070921                    0.999686      30.107482      85.329940       0.618055       0.413617      -1.073769      -0.010980      -0.006339       0.127270       0.127899      -0.024883       0.013233       0.007644      -0.028730      -0.245795      -0.084350       0.014652       0.069698             28.360429      11.357127       1.207502     -11.106167       9.962749      -6.411985      63.761410          -0.000006
          103              C      32.437407      18.727746      11.758213      -0.107845      91.001676 0.49705062E+03  0.11997663E+05                                16.684256                            7.426737       0.367360       2.063469                    0.999793      30.239451      86.059158       0.609794       0.416128      -1.072002       0.009602       0.005543      -0.130415       0.130885      -0.022951       0.009314       0.005377      -0.026500      -0.240452      -0.081369       0.014793       0.066576             30.160670      11.516013       1.193564     -11.118724      10.137758      -6.419286      68.828240          -0.000012
          104              C      32.697551      18.877940      10.348970       0.153569      45.252017 0.38505377E+03  0.87896470E+04                                11.256393                            6.680374      -0.408185       1.892918                    0.998316      26.143084      74.268425       0.617369       0.434622      -1.051964      -0.002634      -0.001521       0.032365       0.032507      -0.002279      -0.013342      -0.007703      -0.002632       0.098960      -0.023339      -0.013862       0.037201             18.276494       8.548680      -1.392568      -5.711216      10.156662      -3.297327      36.124140          -0.000006
          105              C      25.171433      18.082937      16.908942      -0.111728      36.968702 0.43065464E+03  0.10122984E+05                                 9.778512                            7.011277      -0.127169       1.931204                    0.999372      29.463513      85.306619       0.608738       0.428052      -1.054574      -0.004866       0.003002      -0.023689       0.024369      -0.041436      -0.004788       0.002383       0.048333       0.060197      -0.058002       0.018593       0.039409             12.807747      10.043254       7.488979       1.177349      18.690597      -0.679700       9.689390          -0.000003
          106              C      24.412276      18.521126      14.323895       0.157463      45.706222 0.36827146E+03  0.82843502E+04                                11.168744                            6.466823      -0.286574       1.936733                    0.998646      25.443522      70.937418       0.639397       0.425839      -1.061057      -0.004043       0.002153      -0.031096       0.031432       0.007358       0.014511      -0.009000      -0.008899       0.051667      -0.024235      -0.000027       0.024262             17.252348       9.364333       2.562367       5.826275      12.323398      -3.364368      30.069314          -0.000006
          107              C      24.123885      18.687629      12.948001      -0.111557      87.032379 0.48184336E+03  0.11538465E+05                                16.157704                            7.288630       0.392047       2.070863                    0.999711      30.080510      85.215688       0.618652       0.413444      -1.073936       0.011867      -0.006617       0.127406       0.128129       0.024919      -0.013644       0.007709      -0.028941      -0.243853      -0.083851       0.014393       0.069458             28.315119      11.340044      -1.205554      11.085837       9.949058      -6.402675      63.656255          -0.000008
          108              C      24.054400      18.727746      11.758213      -0.108630      91.167242 0.49801787E+03  0.12027206E+05                                16.704454                            7.434870       0.369202       2.063519                    0.999805      30.267177      86.168501       0.609331       0.416230      -1.071905      -0.009963       0.006068      -0.130357       0.130878       0.023030      -0.009983       0.004706      -0.026498      -0.239945      -0.081265       0.014699       0.066566             30.198820      11.529611      -1.195500      11.133287      10.150036      -6.429853      68.916814          -0.000014
          109              C      23.794255      18.877940      10.348970       0.155169      45.163018 0.38424996E+03  0.87667257E+04                                11.242892                            6.673938      -0.409996       1.892656                    0.998374      26.113318      74.164758       0.617591       0.434692      -1.051920       0.002255      -0.001778       0.032159       0.032287       0.002867       0.012657      -0.007741      -0.002984       0.096186      -0.023243      -0.012799       0.036042             18.249062       8.537961       1.391408       5.701205      10.144724      -3.291571      36.064502          -0.000006
          110              C      28.245811      12.757632      16.908942      -0.111717      36.966978 0.43063096E+03  0.10122295E+05                                 9.778218                            7.011081      -0.127297       1.931175                    0.999374      29.462874      85.304389       0.608746       0.428052      -1.054574       0.000163      -0.005700      -0.023683       0.024360       0.000189      -0.000367      -0.005365      -0.095709       0.060119      -0.057876       0.018549       0.039327             12.807311      23.013424       0.000472       0.001584       5.719279       1.359468       9.689231          -0.000002
          111              C      28.245904      11.881088      14.323895       0.157461      45.706289 0.36827170E+03  0.82843547E+04                                11.168741                            6.466815      -0.286573       1.936732                    0.998646      25.443544      70.937408       0.639399       0.425837      -1.061058      -0.000136      -0.004579      -0.031099       0.031435      -0.000177      -0.000538       0.017066       0.017194       0.051660      -0.024233      -0.000026       0.024259             17.252364      13.802703      -0.000082      -0.000324       7.885031       6.727902      30.069359          -0.000006
          112              C      28.245904      11.548083      12.948001      -0.111559      87.032657 0.48184436E+03  0.11538495E+05                                16.157736                            7.288635       0.392043       2.070861                    0.999711      30.080552      85.215811       0.618653       0.413444      -1.073936       0.000204       0.013586       0.127406       0.128129      -0.000070      -0.000139      -0.015671       0.057632      -0.243852      -0.083851       0.014392       0.069458             28.315216       9.252787      -0.000393      -0.001662      12.036376      12.802013      63.656487          -0.000006
          113              C      28.245903      11.467849      11.758213      -0.108628      91.167278 0.49801745E+03  0.12027193E+05                                16.704458                            7.434865       0.369201       2.063519                    0.999805      30.267167      86.168454       0.609331       0.416230      -1.071905       0.000273      -0.011662      -0.130357       0.130878       0.000042      -0.000916      -0.010998       0.053138      -0.239946      -0.081265       0.014699       0.066566             30.198872       9.459604      -0.000342      -0.001606      12.220071      12.856674      68.916941          -0.000015
          114              C      28.245903      11.167459      10.348970       0.155167      45.163135 0.38425069E+03  0.87667473E+04                                11.242914                            6.673945      -0.409999       1.892655                    0.998374      26.113350      74.164894       0.617590       0.434692      -1.051920      -0.000412       0.002842       0.032159       0.032287       0.000141      -0.000376       0.014832       0.006458       0.096188      -0.023243      -0.012799       0.036043             18.249131      10.948044      -0.000037       0.000052       7.734683       6.583212      36.064666          -0.000006
          115              O       5.883810       9.049839       1.660432      -0.522289      31.261088 0.45815366E+03  0.10593867E+05                                 7.919444                            6.590305       0.365462       2.166014                    0.999135      26.944353      69.716548       0.745129       0.355493      -1.140512       0.018381       0.001332      -0.009372       0.020675      -0.011329      -0.023450      -0.043164      -0.021788      -0.144504      -0.074263       0.020884       0.053379              9.664091      16.415606       0.863265       1.942770       5.993921       0.399237       6.582745          -0.000052
          116              O      16.374624      13.860690      17.753949      -0.531455      30.549259 0.46674100E+03  0.10827468E+05                                 7.759396                            6.625046       0.445995       2.187855                    0.999185      27.129014      69.987084       0.748724       0.352641      -1.144414       0.005869       0.005332       0.016420       0.018234       0.000862       0.025245       0.006014      -0.092211       0.078717      -0.066130       0.027037       0.039094              9.169534      10.937152       1.617604       4.091220       6.419934       1.724675      10.151515           0.000068
          117              O      14.310786       6.687331       1.660432      -0.522280      31.246535 0.45788747E+03  0.10585985E+05                                 7.916313                            6.587782       0.369298       2.167028                    0.999039      26.939831      69.695113       0.745388       0.355427      -1.140585      -0.008008      -0.016179      -0.008918       0.020135      -0.003826      -0.025742       0.040943       0.030941      -0.143828      -0.073440       0.020233       0.053207              9.660148       7.848724       4.079414      -0.625371      14.551457      -1.881333       6.580263          -0.000121
          118              O      22.647003      11.504379      17.753949      -0.530717      30.512612 0.46604479E+03  0.10807046E+05                                 7.752595                            6.619602       0.445637       2.187852                    0.999147      27.112767      69.926355       0.749134       0.352588      -1.144482       0.001319      -0.007473       0.016938       0.018560      -0.039629      -0.008099      -0.025129       0.043352       0.080083      -0.065717       0.027135       0.038582              9.160759       6.142805       1.145180      -0.550534      11.196877      -4.400292      10.142594           0.000192
          119              O       8.051306       0.570609       1.660432      -0.522026      31.265934 0.45824037E+03  0.10596381E+05                                 7.920072                            6.590715       0.371883       2.167699                    0.999051      26.948148      69.728218       0.745142       0.355470      -1.140530      -0.010273       0.015637      -0.009090       0.020801       0.015475       0.048871       0.001333      -0.010106      -0.144936      -0.074328       0.020970       0.053357              9.665203       9.347758      -4.945156      -1.317661      13.064587       1.483792       6.583265           0.000029
          120              O      17.470188       7.250495      17.753949      -0.530398      30.494328 0.46572247E+03  0.10797536E+05                                 7.748966                            6.616895       0.445038       2.187777                    0.999169      27.106713      69.900585       0.749370       0.352543      -1.144536      -0.007641       0.001934       0.017122       0.018849       0.039405      -0.017953       0.018775       0.046667       0.080070      -0.066021       0.026910       0.039111              9.155895       8.936912      -2.758823      -3.533248       8.393282       2.674778      10.137491          -0.000025
          121              O      33.141390      15.056376      16.268866      -0.522026      31.265808 0.45823233E+03  0.10596143E+05                                 7.920031                            6.590641       0.371919       2.167714                    0.999051      26.947985      69.727505       0.745149       0.355468      -1.140532      -0.008406       0.016714       0.009089       0.020799       0.003361       0.025592       0.041655       0.031853      -0.144951      -0.074330       0.020972       0.053358              9.665215       7.852777      -4.082105       0.626143      14.559694      -1.882933       6.583174           0.000055
          122              O      22.646998      10.239328       0.175349      -0.530411      30.495730 0.46575083E+03  0.10798368E+05                                 7.749232                            6.617121       0.444926       2.187730                    0.999169      27.107243      69.902732       0.749352       0.352546      -1.144533       0.002146       0.007578      -0.017115       0.018840       0.039928       0.007286      -0.024938       0.044937       0.080114      -0.066048       0.026923       0.039124              9.156247       6.140166      -1.144089       0.549912      11.190787      -4.397545      10.137788          -0.000077
          123              O      26.881910      21.173098      16.268866      -0.522295      31.261324 0.45815838E+03  0.10594005E+05                                 7.919485                            6.590341       0.365458       2.166010                    0.999135      26.944484      69.717011       0.745127       0.355493      -1.140512      -0.010345      -0.015254       0.009370       0.020676      -0.015098      -0.049107       0.001274      -0.008726      -0.144500      -0.074262       0.020883       0.053379              9.664125       9.347030       4.944362       1.317132      13.062585       1.482845       6.582761          -0.000025
          124              O      17.470183      14.493212       0.175349      -0.531457      30.549364 0.46674298E+03  0.10827527E+05                                 7.759424                            6.625068       0.446009       2.187860                    0.999185      27.129002      69.987135       0.748722       0.352642      -1.144413      -0.007553      -0.002418      -0.016419       0.018234      -0.039498       0.017833       0.018856       0.047598       0.078720      -0.066132       0.027036       0.039096              9.169556       8.950187       2.764817       3.539239       8.406932       2.680756      10.151548           0.000033
          125              O      24.714414      12.693868      16.268866      -0.522258      31.245632 0.45786524E+03  0.10585336E+05                                 7.916148                            6.587609       0.369353       2.167055                    0.999039      26.939185      69.692835       0.745401       0.355426      -1.140587       0.018007      -0.001150       0.008926       0.020130       0.011477       0.022578      -0.042761      -0.022068      -0.143841      -0.073435       0.020243       0.053192              9.659999      16.408516      -0.862632      -1.941883       5.991391       0.399066       6.580092           0.000141
          126              O      16.374619       7.883017       0.175349      -0.530755      30.514092 0.46607771E+03  0.10808016E+05                                 7.752869                            6.619861       0.445593       2.187826                    0.999147      27.113688      69.929733       0.749114       0.352591      -1.144478       0.005822      -0.004877      -0.016931       0.018556      -0.001038      -0.025811       0.005546      -0.090346       0.080101      -0.065733       0.027150       0.038583              9.161078      10.925505      -1.615977      -4.086252       6.414805       1.723417      10.142924          -0.000168
          127              O      31.777395      12.693868      16.268866      -0.522298      31.261614 0.45816619E+03  0.10594237E+05                                 7.919553                            6.590411       0.365393       2.165987                    0.999135      26.944684      69.717835       0.745120       0.355495      -1.140510      -0.018384      -0.001333       0.009368       0.020676      -0.011330      -0.023454      -0.043165      -0.021806      -0.144485      -0.074261       0.020875       0.053386              9.664213      16.415731       0.863331       1.942889       5.994040       0.399271       6.582868           0.000054
          128              O      21.286581       7.883017       0.175349      -0.531443      30.549658 0.46674339E+03  0.10827545E+05                                 7.759494                            6.625087       0.445906       2.187827                    0.999185      27.128926      69.987085       0.748718       0.352644      -1.144411      -0.005860      -0.005331      -0.016421       0.018232       0.000861       0.025240       0.006015      -0.092199       0.078703      -0.066121       0.027031       0.039089              9.169682      10.937250       1.617658       4.091282       6.420029       1.724760      10.151768          -0.000066
          129              O      23.350419      15.056376      16.268866      -0.522254      31.245825 0.45787060E+03  0.10585497E+05                                 7.916204                            6.587665       0.369306       2.167040                    0.999039      26.939255      69.693290       0.745394       0.355428      -1.140585       0.008009       0.016174       0.008926       0.020135      -0.003815      -0.025741       0.040932       0.030910      -0.143837      -0.073432       0.020243       0.053189              9.660074       7.848645       4.079422      -0.625398      14.551381      -1.881387       6.580196           0.000140
          130              O      15.014202      10.239328       0.175349      -0.530752      30.514414 0.46607906E+03  0.10808063E+05                                 7.752942                            6.619888       0.445588       2.187827                    0.999147      27.113697      69.929955       0.749109       0.352592      -1.144476      -0.001315       0.007480      -0.016936       0.018561      -0.039637      -0.008102      -0.025129       0.043371       0.080094      -0.065730       0.027146       0.038583              9.161188       6.143078       1.145198      -0.550578      11.197336      -4.400556      10.143149          -0.000167
          131              O      29.609899      21.173098      16.268866      -0.522021      31.265935 0.45823648E+03  0.10596271E+05                                 7.920083                            6.590690       0.371886       2.167703                    0.999051      26.947998      69.727795       0.745143       0.355470      -1.140529       0.010270      -0.015633       0.009091       0.020797       0.015471       0.048865       0.001337      -0.010102      -0.144936      -0.074322       0.020969       0.053353              9.665290       9.347849      -4.945264      -1.317688      13.064757       1.483830       6.583264          -0.000029
          132              O      20.191017      14.493212       0.175349      -0.530424      30.496512 0.46576166E+03  0.10798689E+05                                 7.749381                            6.617214       0.444887       2.187717                    0.999169      27.107512      69.903807       0.749343       0.352548      -1.144531       0.007636      -0.001930      -0.017111       0.018837       0.039425      -0.017950       0.018778       0.046686       0.080114      -0.066048       0.026927       0.039121              9.156456       8.937489      -2.759064      -3.533544       8.393773       2.675043      10.138107           0.000028
          133              O       4.519815       6.687331       1.660432      -0.522014      31.265520 0.45823229E+03  0.10596146E+05                                 7.920001                            6.590654       0.371888       2.167704                    0.999051      26.947919      69.727427       0.745146       0.355470      -1.140530       0.008407      -0.016712      -0.009097       0.020802       0.003360       0.025589       0.041652       0.031849      -0.144937      -0.074324       0.020971       0.053353              9.665107       7.852688      -4.081964       0.626163      14.559424      -1.882992       6.583210          -0.000056
          134              O      15.014207      11.504379      17.753949      -0.530405      30.494658 0.46572919E+03  0.10797732E+05                                 7.749025                            6.616948       0.445024       2.187771                    0.999169      27.106883      69.901195       0.749366       0.352544      -1.144535      -0.002144      -0.007586       0.017120       0.018848       0.039914       0.007283      -0.024930       0.044931       0.080079      -0.066027       0.026916       0.039110              9.155969       6.140026      -1.144026       0.549818      11.190313      -4.397312      10.137568           0.000078
          135              O      10.779295       0.570609       1.660432      -0.522302      31.261474 0.45816631E+03  0.10594237E+05                                 7.919526                            6.590407       0.365432       2.165999                    0.999135      26.944690      69.717775       0.745121       0.355494      -1.140511       0.010346       0.015252      -0.009368       0.020674      -0.015108      -0.049110       0.001269      -0.008725      -0.144486      -0.074263       0.020877       0.053386              9.664122       9.346984       4.944289       1.317151      13.062548       1.482896       6.582835           0.000026
          136              O      20.191022       7.250495      17.753949      -0.531445      30.548768 0.46672739E+03  0.10827056E+05                                 7.759275                            6.624915       0.446097       2.187889                    0.999185      27.128649      69.985478       0.748739       0.352638      -1.144418       0.007551       0.002413       0.016420       0.018233      -0.039496       0.017826       0.018850       0.047592       0.078704      -0.066123       0.027035       0.039088              9.169406       8.949959       2.764781       3.539159       8.406868       2.680683      10.151392          -0.000031
          137              O      12.946791       9.049839       1.660432      -0.522279      31.246814 0.45788929E+03  0.10586041E+05                                 7.916370                            6.587805       0.369285       2.167026                    0.999039      26.939803      69.695160       0.745385       0.355428      -1.140584      -0.018017       0.001155      -0.008916       0.020136       0.011484       0.022585      -0.042765      -0.022089      -0.143834      -0.073440       0.020236       0.053204              9.660295      16.408965      -0.862686      -1.942110       5.991572       0.399090       6.580348          -0.000121
          138              O      21.286586      13.860690      17.753949      -0.530723      30.513180 0.46605455E+03  0.10807347E+05                                 7.752728                            6.619706       0.445609       2.187842                    0.999147      27.113031      69.927650       0.749121       0.352592      -1.144477      -0.005810       0.004880       0.016938       0.018560      -0.001045      -0.025821       0.005554      -0.090307       0.080083      -0.065718       0.027132       0.038587              9.160928      10.925206      -1.615909      -4.086144       6.414696       1.723426      10.142881           0.000194

******************************************************
Auxiliary information for the entire system
The total spin magnetic moment of the unit cell is   0.000084
The total net atomic charge of the unit cell is   -0.000003
Accuracy of reproducing the electrostatic potential in the unit cell:
  The inner radius (bohr) =    5.0000
  The outer radius (bohr) =   12.0000
  Valid grid points have density less than (e/(bohr^3)) =    0.0001
  The number of valid grid points were=      1151116
  The rms potential error without charges in kcal/mol is=      3.06431
  The rms potential error with partial charges in kcal/mol is=      0.98045
  The RRMSE value at monopole order=      0.31996
  The rms potential error with partial charges and cloud penetration in kcal/mol is=      0.98835
  The RRMSE value at monopole order with cloud penetration is=      0.32254
  The rms potential error with partial charges and atomic dipoles in kcal/mol is=      0.44861
  The RRMSE value at dipole order=      0.14640
  The rms potential error with partial charges, atomic dipoles and cloud penetration in kcal/mol is=      0.43979
  The RRMSE value at dipole order with cloud penetration=      0.14352

******************************************************
The electron densities and ab initio electrostatic potential were computed in VASP using the PBE functional and
projector augmented wave method. See the main text of the journal article for a description of computational details.
The atomic charges, dipoles, and quadrupoles were computed with the DDEC6 method as described in
(a) T. A. Manz and N. Gabaldon Limas, RSC Adv. 6 (2016) 47771-47801 DOI: 10.1039/c6ra04656h
(b) N. Gabaldon Limas and T. A. Manz, RSC Adv. 8 (2018) 2678-2707 DOI: 10.1039/c7ra11829e.
For each atom in the material, the electron cloud parameters were fit to the spherically averaged atom-in-material
electron density using radial positions for which this density was between 10^-4 and 10^-2 electrons per cubic bohr.
The polarizabilities, dispersion coefficients, and quantum Drude oscillator (QDO) parameters were fit using the MCLF method.
The magnetic structure of the system was optimized in VASP from the default ferromagnetic initial guess using spin polarization.
The atomic spin moments (ASMs) were computed on this optimized magnetic structure using the DDEC6 partition as inputs
to the method of T. A. Manz and D. S. Sholl, J. Chem. Theory Comput. 7 (2011) 4146-4164 DOI: 10.1021/ct200539n.
The RMSE and RRMSE were computed using a uniform grid with Ewald summation.
