# Supplementary material for: A collection of forcefield precursors for metal–organic frameworks
Source: RSC Adv. 2019 Nov 13;9(63):36492–507. doi: 10.1039/c9ra07327b (PMC9075174; doi:10.1039/c9ra07327b)
Supplement: RA-009-C9RA07327B-s3774 [file RA-009-C9RA07327B-s3774.xyz]

  244
jmolscript: load "" {1 1 1} spacegroup "x,y,z" unitcell [{      8.188100     0.000000     0.000000 }, {     -3.147954    16.287378     0.000000 }, {      0.000000     0.000000    26.736200 }]
Nd     4.005768    12.535418    19.894406     2.080403
Nd     5.128428     3.751960     6.526306     2.080403
Nd     1.034378     3.751960     6.841794     2.080402
Nd    -0.088282    12.535418    20.209894     2.080402
H     -0.979291     9.430392    21.763267     0.101065
H      5.208689     7.637152    20.929097     0.110228
H      6.559999     7.902636    20.175137     0.114811
H     -0.412183     6.936794    21.923684     0.091803
H      6.689651     5.905803    21.450453     0.106786
H      6.012781     7.891235    24.808520     0.106802
H     -0.835911     8.184407    24.043865     0.089351
H      4.775077     8.940142    23.153549     0.112384
H      5.889747     9.938558    23.626780     0.112592
H      0.992696    16.173366    20.907708     0.090884
H      2.466117    16.222228    23.351397     0.117098
H      1.105697    15.461608    23.164244     0.107100
H      3.900538     1.306248    24.212303     0.112592
H      3.103262     1.211781    22.862125     0.089583
H      4.197167     2.465909    20.803437     0.088190
H      5.566527     3.176039    21.089515     0.109237
H      5.860314     1.122200    19.926490     0.108485
H      6.657018     1.143374    21.276668     0.112471
H      1.942263     5.244536     2.299313     0.091366
H      4.779837     5.483960     2.299313     0.111408
H      3.805929     6.697370     2.518550     0.108585
H      2.307832     2.925213     2.088097     0.113936
H      3.860000     3.159751     2.074729     0.102482
H      2.071536     4.016467     0.042778     0.091312
H      3.165439     2.902411    26.602519     0.106754
H      4.541466     6.624077     0.299445     0.104307
H      2.980360     6.461203     0.363612     0.085585
H      1.925387     6.856986     8.395167     0.101065
H      3.925507     8.650226     7.560997     0.110228
H      2.574197     8.384742     6.807037     0.114811
H      1.358279     9.350584     8.555584     0.091803
H      2.444545    10.381575     8.082353     0.106786
H      3.121415     8.396143    11.440420     0.106802
H      1.782007     8.102971    10.675765     0.089351
H      4.359119     7.347236     9.785449     0.112384
H      3.244449     6.348820    10.258680     0.112592
H     -0.046600     0.114012     7.539608     0.090884
H      6.668079     0.065150     9.983297     0.117098
H     -0.159601     0.825770     9.796144     0.107100
H      5.233658    14.981130    10.844203     0.112592
H     -2.157166    15.075597     9.494025     0.089583
H      4.937029    13.821469     7.435337     0.088190
H      3.567669    13.111339     7.721415     0.109237
H      3.273882    15.165178     6.558390     0.108485
H      2.477178    15.144004     7.908568     0.112472
H     -0.996167    11.042842    15.667413     0.091366
H      4.354359    10.803418    15.667413     0.111408
H      5.328267     9.590008    15.886650     0.108585
H     -1.361736    13.362165    15.456197     0.113936
H      5.274196    13.127627    15.442829     0.102482
H     -1.125440    12.270911    13.410878     0.091312
H     -2.219343    13.384967    13.234419     0.106754
H      4.592730     9.663301    13.667545     0.104307
H      6.153836     9.826175    13.731712     0.085585
H      6.019437     6.856986     4.972933     0.101065
H     -0.168543     8.650226     5.807103     0.110228
H     -1.519853     8.384742     6.561063     0.114810
H      5.452329     9.350584     4.812516     0.091803
H     -1.649505    10.381575     5.285747     0.106786
H     -0.972635     8.396143     1.927680     0.106802
H      5.876057     8.102971     2.692335     0.089351
H      0.265069     7.347236     3.582651     0.112384
H     -0.849601     6.348820     3.109420     0.112592
H      4.047450     0.114012     5.828492     0.090884
H      2.574029     0.065150     3.384803     0.117098
H      3.934449     0.825770     3.571956     0.107099
H      1.139608    14.981130     2.523897     0.112592
H      1.936884    15.075597     3.874075     0.089583
H      0.842979    13.821469     5.932763     0.088190
H     -0.526381    13.111339     5.646685     0.109237
H     -0.820168    15.165178     6.809710     0.108485
H     -1.616872    15.144004     5.459532     0.112472
H      3.097883    11.042842    24.436887     0.091366
H      0.260309    10.803418    24.436887     0.111408
H      1.234217     9.590008    24.217650     0.108585
H      2.732314    13.362165    24.648103     0.113936
H      1.180146    13.127627    24.661471     0.102482
H      2.968610    12.270911    26.693422     0.091312
H      1.874707    13.384967     0.133681     0.106753
H      0.498680     9.663301    26.436755     0.104307
H      2.059786     9.826175    26.372588     0.085585
H      3.114759     9.430392    18.341033     0.101065
H      1.114639     7.637152    19.175203     0.110228
H      2.465949     7.902636    19.929163     0.114810
H      3.681867     6.936794    18.180616     0.091803
H      2.595601     5.905803    18.653847     0.106786
H      1.918731     7.891235    15.295780     0.106802
H      3.258139     8.184407    16.060435     0.089351
H      0.681027     8.940142    16.950751     0.112384
H      1.795697     9.938558    16.477520     0.112592
H     -3.101354    16.173366    19.196592     0.090884
H     -1.627933    16.222228    16.752903     0.117098
H     -2.988353    15.461608    16.940056     0.107099
H     -0.193512     1.306248    15.891997     0.112592
H      7.197312     1.211781    17.242175     0.089583
H      0.103117     2.465909    19.300863     0.088190
H      1.472477     3.176039    19.014785     0.109237
H      1.766264     1.122200    20.177810     0.108485
H      2.562968     1.143374    18.827632     0.112472
H      6.036313     5.244536    11.068787     0.091366
H      0.685787     5.483960    11.068787     0.111408
H     -0.288121     6.697370    10.849550     0.108585
H      6.401882     2.925213    11.280003     0.113936
H     -0.234050     3.159751    11.293371     0.102482
H      6.165586     4.016467    13.325322     0.091312
H      7.259489     2.902411    13.501781     0.106753
H      0.447416     6.624077    13.068655     0.104307
H     -1.113690     6.461203    13.004488     0.085585
C      5.565966    10.270821    20.990591     0.665375
C      2.521439    14.919238    20.966528     0.671298
C      6.261553     9.192596    21.725836    -0.117862
C      6.145993     7.858660    21.052084    -0.219753
C      6.822304     6.765777    21.880906    -0.086797
C      6.412367     7.975929    23.928899    -0.086097
C      5.732342     9.096501    23.169591    -0.210436
C      5.646339     5.635433    23.733725     0.493201
C      1.871656    16.158708    21.351529    -0.119597
C      1.617453    16.236887    22.880840    -0.216516
C      3.992240     1.242727    23.249800    -0.087000
C      4.849344     3.565307    23.487752     0.480648
C      2.790814     4.607699     4.071923     0.678255
C      5.024160     2.402388    21.308751    -0.083350
C      5.767412     1.136859    20.891667    -0.220757
C      4.516997     4.687507    25.394043     0.483061
C      2.809920     4.873183     2.550633    -0.120119
C      3.908148     5.842282     2.069382    -0.227478
C      3.005382     3.544133     1.820735    -0.218924
C      2.962379     3.741211     0.310140    -0.084998
C      3.825023     6.039360     0.590870    -0.083725
C      3.568230     6.016557     7.622491     0.665375
C      6.612757     1.368140     7.598428     0.671298
C      2.872643     7.094782     8.357736    -0.117862
C      2.988203     8.428718     7.683984    -0.219753
C      2.311892     9.521601     8.512806    -0.086797
C      2.721829     8.311449    10.560799    -0.086097
C      3.401854     7.190877     9.801491    -0.210436
C      3.487857    10.651945    10.365625     0.493201
C      7.262540     0.128670     7.983429    -0.119597
C      7.516743     0.050491     9.512740    -0.216516
C      5.141956    15.044651     9.881700    -0.087000
C      4.284852    12.722071    10.119652     0.480648
C     -1.844718    11.679679    17.440023     0.678255
C      4.110036    13.884990     7.940651    -0.083350
C      3.366784    15.150519     7.523567    -0.220757
C      4.617199    11.599871    12.025943     0.483061
C     -1.863824    11.414195    15.918733    -0.120119
C      5.226048    10.445096    15.437482    -0.227478
C     -2.059286    12.743245    15.188835    -0.218924
C     -2.016283    12.546167    13.678240    -0.084998
C      5.309173    10.248018    13.958970    -0.083725
C     -0.525820     6.016557     5.745609     0.665375
C      2.518707     1.368140     5.769672     0.671298
C     -1.221407     7.094782     5.010364    -0.117862
C     -1.105847     8.428718     5.684116    -0.219753
C     -1.782158     9.521601     4.855294    -0.086797
C     -1.372221     8.311449     2.807301    -0.086097
C     -0.692196     7.190877     3.566609    -0.210436
C     -0.606193    10.651945     3.002475     0.493201
C      3.168490     0.128670     5.384671    -0.119597
C      3.422693     0.050491     3.855360    -0.216516
C      1.047906    15.044651     3.486400    -0.087000
C      0.190802    12.722071     3.248448     0.480648
C      2.249332    11.679679    22.664277     0.678255
C      0.015986    13.884990     5.427449    -0.083350
C     -0.727266    15.150519     5.844533    -0.220757
C      0.523149    11.599871     1.342157     0.483061
C      2.230226    11.414195    24.185567    -0.120119
C      1.131998    10.445096    24.666818    -0.227478
C      2.034764    12.743245    24.915465    -0.218924
C      2.077767    12.546167    26.426060    -0.084998
C      1.215123    10.248018    26.145330    -0.083725
C      1.471916    10.270821    19.113709     0.665375
C     -1.572611    14.919238    19.137772     0.671298
C      2.167503     9.192596    18.378464    -0.117863
C      2.051943     7.858660    19.052216    -0.219753
C      2.728254     6.765777    18.223394    -0.086797
C      2.318317     7.975929    16.175401    -0.086097
C      1.638292     9.096501    16.934709    -0.210436
C      1.552289     5.635433    16.370575     0.493201
C     -2.222394    16.158708    18.752771    -0.119597
C     -2.476597    16.236887    17.223460    -0.216516
C     -0.101810     1.242727    16.854500    -0.087000
C      0.755294     3.565307    16.616548     0.480648
C      6.884864     4.607699     9.296177     0.678255
C      0.930110     2.402388    18.795549    -0.083350
C      1.673362     1.136859    19.212633    -0.220757
C      0.422947     4.687507    14.710257     0.483061
C      6.903970     4.873183    10.817467    -0.120119
C     -0.185902     5.842282    11.298718    -0.227478
C      7.099432     3.544133    11.547365    -0.218924
C      7.056429     3.741211    13.057960    -0.084998
C     -0.269027     6.039360    12.777230    -0.083725
N      6.278800     6.726687    23.217716    -0.106168
N      5.508380     4.599556    22.923618    -0.568260
N      5.177044     5.746187    24.958243    -0.562146
N      4.716604     2.421933    22.739138    -0.116371
N      4.317430     3.542505    24.701575    -0.567732
N      3.930924     4.754286    26.645297    -0.121225
N      2.855396     9.560691     9.849616    -0.106168
N      3.625816    11.687822     9.555518    -0.568260
N      3.957152    10.541191    11.590143    -0.562146
N      4.417592    13.865445     9.371038    -0.116371
N      4.816766    12.744873    11.333475    -0.567732
N      5.203272    11.533092    13.277197    -0.121225
N     -1.238654     9.560691     3.518484    -0.106168
N     -0.468234    11.687822     3.812582    -0.568260
N     -0.136898    10.541191     1.777957    -0.562146
N      0.323542    13.865445     3.997062    -0.116371
N      0.722716    12.744873     2.034625    -0.567732
N      1.109222    11.533092     0.090903    -0.121225
N      2.184750     6.726687    16.886584    -0.106168
N      1.414330     4.599556    17.180682    -0.568260
N      1.082994     5.746187    15.146057    -0.562146
N      0.622554     2.421933    17.365162    -0.116371
N      0.223380     3.542505    15.402725    -0.567732
N     -0.163126     4.754286    13.459003    -0.121225
O      4.429632    10.083516    20.453193    -0.579097
O     -2.114060    11.476087    20.974549    -0.784895
O      3.772761    14.816628    21.060105    -0.622914
O      3.891368     4.742884     4.692203    -0.708201
O      1.871476    13.935481    20.487950    -0.780542
O      1.711655     4.234718     4.566543    -0.648473
O      4.704564     6.203862     7.085093    -0.579097
O      3.060156     4.811291     7.606449    -0.784895
O      5.361435     1.470750     7.692005    -0.622914
O      5.242828    11.544494    18.060303    -0.708201
O      7.262720     2.351897     7.119850    -0.780542
O     -0.765559    12.052660    17.934643    -0.648473
O      0.610514     6.203862     6.283007    -0.579097
O      7.154206     4.811291     5.761651    -0.784895
O      1.267385     1.470750     5.676095    -0.622914
O      1.148778    11.544494    22.043997    -0.708201
O      3.168670     2.351897     6.248250    -0.780542
O      3.328491    12.052660    22.169657    -0.648473
O      0.335582    10.083516    19.651107    -0.579097
O      1.979990    11.476087    19.129751    -0.784895
O     -0.321289    14.816628    19.044195    -0.622914
O     -0.202682     4.742884     8.675897    -0.708201
O     -2.222574    13.935481    19.616350    -0.780542
O      5.805705     4.234718     8.801557    -0.648473

The following XYZ coordinates are in angstroms. Other properties are in atomic units.
The sperically averaged electron density of each atom fit to a function of the form exp(a - br)
eigen_1, eigen_2 and eigen_3 are the three eigenvalues of traceless quadrupole moment tensor
  atom number  atomic symbol              X              Y              Z     net charge C6 coefficient C8 coefficient C10 coefficient fluctuating dipole atomic polarizability isotropic forcefield polarizability              a              b squared Pearson coefficient          <r^3>          <r^4>         wp_QDO          m_QDO          q_QDO       dipole_x       dipole_y       dipole_z         dipole            Qxy            Qxz            Qyz     Q(x^2-y^2)  Q(3z^2 - R^2)        eigen_1        eigen_2        eigen_3 static polarizability      alpha(xx)      alpha(xy)      alpha(xz)      alpha(yy)      alpha(yz)      alpha(zz) atomic spin moment
            1             Nd       4.005768      12.535418      19.894406       2.080403     157.104060 0.37058372E+04  0.13262446E+06                                19.003710                           16.181324       2.664058       2.487485                    0.999724      85.346461     207.559853       0.645945       0.264956      -1.337486       0.014444      -0.012675       0.008200       0.020894       0.022226       0.125232      -0.036905       0.032023       0.262310      -0.129677      -0.039647       0.169324             22.862108      29.514100      -1.003654      -6.682236      21.528386       0.604062      17.543838           0.000019
            2             Nd       5.128428       3.751960       6.526306       2.080403     157.104005 0.37058357E+04  0.13262439E+06                                19.003705                           16.181319       2.664058       2.487485                    0.999724      85.346454     207.559820       0.645946       0.264956      -1.337486      -0.014444       0.012675       0.008200       0.020894       0.022226      -0.125231       0.036905       0.032023       0.262310      -0.129677      -0.039646       0.169323             22.862101      29.514090      -1.003654       6.682234      21.528381      -0.604062      17.543833           0.000027
            3             Nd       1.034378       3.751960       6.841794       2.080402     157.104286 0.37058437E+04  0.13262475E+06                                19.003732                           16.181341       2.664057       2.487485                    0.999724      85.346482     207.559975       0.645945       0.264956      -1.337486      -0.014444       0.012675      -0.008200       0.020894       0.022226       0.125232      -0.036905       0.032023       0.262310      -0.129677      -0.039647       0.169324             22.862136      29.514137      -1.003656      -6.682246      21.528413       0.604063      17.543857           0.000024
            4             Nd      -0.088282      12.535418      20.209894       2.080402     157.104335 0.37058451E+04  0.13262482E+06                                19.003736                           16.181345       2.664057       2.487485                    0.999724      85.346489     207.560006       0.645945       0.264956      -1.337486       0.014444      -0.012675      -0.008200       0.020894       0.022226      -0.125232       0.036905       0.032023       0.262310      -0.129677      -0.039647       0.169324             22.862141      29.514145      -1.003656       6.682248      21.528417      -0.604063      17.543861           0.000024
            5              H      -0.979291       9.430392      21.763267       0.101065       1.081183 0.85012906E+01  0.85606905E+02                                 1.804955                            1.750063      -1.164266       2.313970                    0.993120       3.874810      11.359112       0.450224       1.350995      -0.692281       0.035544       0.003545       0.000265       0.035722       0.001162      -0.000354       0.001264       0.008033      -0.012231      -0.004733      -0.001490       0.006223              1.862275       2.317294       0.266957      -0.029469       1.653548      -0.068912       1.615982          -0.000001
            6              H       5.208689       7.637152      20.929097       0.110228       1.038195 0.81470726E+01  0.80001438E+02                                 1.667723                            1.645694      -0.769589       2.499125                    0.998974       3.494080       9.646319       0.500360       1.246602      -0.716672      -0.026013      -0.005877       0.001484       0.026710       0.005197       0.001656       0.002449       0.004245      -0.017581      -0.006664      -0.002388       0.009052              1.677021       2.096583       0.127727       0.190724       1.476712      -0.006551       1.457769          -0.000002
            7              H       6.559999       7.902636      20.175137       0.114811       1.109380 0.84595496E+01  0.83289470E+02                                 1.705230                            1.648225      -0.753079       2.510563                    0.999124       3.373801       9.122606       0.516590       1.204251      -0.727802       0.014514       0.004431      -0.022230       0.026915      -0.003379      -0.003735      -0.001754      -0.010932       0.014811      -0.010007       0.003778       0.006229              1.737288       1.644402       0.033178      -0.381820       1.429059      -0.096752       2.138403          -0.000003
            8              H      -0.412183       6.936794      21.923684       0.091803       1.148777 0.88607144E+01  0.87457483E+02                                 1.687512                            1.640190      -0.652528       2.547399                    0.999841       3.336065       8.767796       0.545038       1.138547      -0.744817       0.026499       0.008674      -0.000209       0.027884       0.000135       0.000761      -0.003168       0.009968       0.007847      -0.007315       0.002973       0.004342              1.711848       2.246517       0.160077      -0.090453       1.450588      -0.021614       1.438439          -0.000003
            9              H       6.689651       5.905803      21.450453       0.106786       1.191629 0.89662120E+01  0.89018951E+02                                 1.731443                            1.648406      -1.041867       2.361082                    0.997835       3.481806       9.265085       0.542853       1.136451      -0.743001      -0.007763      -0.025342      -0.018950       0.032582      -0.004957       0.000348       0.010686      -0.001909       0.045190      -0.014630      -0.004910       0.019540              1.759038       1.420927       0.138119      -0.036250       2.269173       0.247259       1.587014          -0.000000
           10              H       6.012781       7.891235      24.808520       0.106802       1.170233 0.87964108E+01  0.87219299E+02                                 1.735068                            1.651958      -1.011514       2.374684                    0.998250       3.499828       9.413239       0.530977       1.163385      -0.736100      -0.016801       0.001708       0.027095       0.031926      -0.007857      -0.002383       0.012698      -0.003431       0.022830      -0.014339      -0.003823       0.018161              1.769792       1.534643       0.130956      -0.300522       1.557794      -0.169244       2.216939          -0.000002
           11              H      -0.835911       8.184407      24.043865       0.089351       1.115993 0.84139478E+01  0.82717533E+02                                 1.707464                            1.636098      -0.693919       2.527607                    0.999434       3.465564       9.359671       0.522226       1.193026      -0.729605       0.026667       0.007497       0.000960       0.027717      -0.002521       0.004867       0.002703       0.002140      -0.015023      -0.008457       0.002315       0.006142              1.754708       2.262447       0.360548       0.207542       1.541648       0.074262       1.460028          -0.000002
           12              H       4.775077       8.940142      23.153549       0.112384       1.053667 0.83383415E+01  0.82089151E+02                                 1.672640                            1.657444      -0.681531       2.546235                    0.999604       3.386911       9.263667       0.503582       1.235462      -0.720617      -0.026524      -0.009523      -0.003339       0.028379       0.001607      -0.000032      -0.003322       0.013818      -0.005860      -0.007936      -0.000152       0.008088              1.678708       2.153225      -0.009148      -0.013121       1.441136      -0.029496       1.441765          -0.000002
           13              H       5.889747       9.938558      23.626780       0.112592       1.100006 0.85772923E+01  0.84878847E+02                                 1.709739                            1.672469      -0.655604       2.555739                    0.999756       3.378381       9.206961       0.506127       1.222917      -0.723831       0.008263       0.023157       0.010217       0.026625       0.001609       0.002620       0.000246      -0.015829       0.009095      -0.010100       0.003460       0.006641              1.717145       1.518489       0.088490       0.091950       2.017690       0.299491       1.615255          -0.000002
           14              H       0.992696      16.173366      20.907708       0.090884       1.077479 0.85257361E+01  0.85814529E+02                                 1.789064                            1.741680      -1.198327       2.295304                    0.993026       3.930737      11.476651       0.456080       1.334247      -0.695254      -0.026549       0.003418      -0.017937       0.032223       0.001825       0.000921       0.000343       0.004825       0.006257      -0.004068       0.001050       0.003018              1.830537       2.158355      -0.011998       0.395461       1.664490       0.069607       1.668767           0.000001
           15              H       2.466117      16.222228      23.351397       0.117098       1.158538 0.95208302E+01  0.95869945E+02                                 1.718136                            1.721840      -0.728980       2.525129                    0.999550       3.320650       8.873325       0.520902       1.167729      -0.738625       0.025679       0.005439       0.010660       0.028331      -0.001052       0.002954       0.003604       0.009738       0.013967      -0.008516       0.001361       0.007155              1.693856       1.873653      -0.057562       0.260295       1.573736      -0.034174       1.634178           0.000004
           16              H       1.105697      15.461608      23.164244       0.107100       1.122182 0.84922841E+01  0.83382747E+02                                 1.692479                            1.629884      -0.654372       2.548256                    0.999729       3.360561       8.965098       0.531783       1.173060      -0.735314      -0.014581      -0.017628       0.007080       0.023948       0.001475      -0.005374       0.002597      -0.001592      -0.000697      -0.006893       0.001761       0.005132              1.730854       1.509634       0.313570      -0.117655       2.201403      -0.252610       1.481524           0.000002
           17              H       3.900538       1.306248      24.212303       0.112592       1.179591 0.88102847E+01  0.86718331E+02                                 1.695391                            1.615704      -0.999909       2.387087                    0.998135       3.371407       8.809357       0.560042       1.111130      -0.750384      -0.000131      -0.002959       0.034613       0.034739       0.004715      -0.003603      -0.014677       0.002728       0.021701      -0.015083      -0.003464       0.018547              1.718230       1.320690      -0.004409      -0.098136       1.591003       0.203439       2.242995           0.000003
           18              H       3.103262       1.211781      22.862125       0.089583       1.179694 0.92831663E+01  0.92563321E+02                                 1.705655                            1.669599      -0.678653       2.532006                    0.999706       3.379512       8.884218       0.545512       1.126054      -0.747980      -0.023446      -0.000226      -0.011851       0.026272      -0.000654       0.002485      -0.004863      -0.002859      -0.017765      -0.008295       0.001505       0.006790              1.711655       2.081967       0.073345       0.323381       1.461381       0.070587       1.591617           0.000004
           19              H       4.197167       2.465909      20.803437       0.088190       1.054618 0.79904700E+01  0.77438986E+02                                 1.634446                            1.587543      -0.599131       2.569671                    0.999897       3.396730       9.067154       0.534329       1.182797      -0.732195      -0.025147       0.000469      -0.015113       0.029343      -0.005992       0.000774       0.000929       0.013226       0.008355      -0.010416       0.002853       0.007563              1.655026       1.947781      -0.009259       0.427609       1.399274       0.021006       1.618023           0.000001
           20              H       5.566527       3.176039      21.089515       0.109237       1.204211 0.90815387E+01  0.90562088E+02                                 1.752799                            1.666086      -1.067577       2.353402                    0.997347       3.499046       9.368480       0.535861       1.146217      -0.740516       0.022527       0.022518      -0.009154       0.033141       0.003855      -0.008859      -0.010751       0.008449       0.022355      -0.013510      -0.004713       0.018223              1.790275       1.639610       0.377122      -0.120956       2.209654      -0.006754       1.521561           0.000001
           21              H       5.860314       1.122200      19.926490       0.108485       1.061427 0.80955878E+01  0.79050141E+02                                 1.670910                            1.623582      -0.655036       2.550837                    0.999716       3.402759       9.245082       0.513713       1.221044      -0.723308      -0.003360      -0.001224      -0.024904       0.025160      -0.000347       0.001266       0.001118      -0.013288       0.016354      -0.009492       0.003391       0.006101              1.688394       1.509891      -0.016953      -0.228808       1.427586       0.042705       2.127706           0.000002
           22              H       6.657018       1.143374      21.276668       0.112471       1.182530 0.97011910E+01  0.99157894E+02                                 1.805336                            1.786698      -0.854010       2.461591                    0.998253       3.530299       9.828354       0.485619       1.233981      -0.721066       0.022471       0.000520       0.017349       0.028394       0.003477       0.005530       0.000524       0.009492      -0.017533      -0.007903      -0.002699       0.010603              1.805361       2.236813      -0.015133       0.087724       1.608336       0.027908       1.570935           0.000002
           23              H       1.942263       5.244536       2.299313       0.091366       1.146053 0.93006681E+01  0.94233975E+02                                 1.769305                            1.747046      -0.870954       2.446398                    0.997485       3.640420      10.149106       0.491233       1.230625      -0.720281      -0.027513       0.011231      -0.011007       0.031690      -0.000486      -0.001209       0.000468       0.001056      -0.019085      -0.006523       0.002463       0.004060              1.784389       2.109926      -0.309980       0.011080       1.595154      -0.045738       1.648087          -0.000001
           24              H       4.779837       5.483960       2.299313       0.111408       1.171495 0.96388981E+01  0.99088314E+02                                 1.842033                            1.818242      -0.956742       2.415420                    0.996544       3.662756      10.474927       0.463238       1.286196      -0.708408       0.021422      -0.012328       0.003397       0.024949       0.000065      -0.000318      -0.003514       0.014148      -0.012423      -0.008115      -0.001039       0.009154              1.857394       2.212090      -0.076042       0.285491       1.602738      -0.051801       1.757354          -0.000001
           25              H       3.805929       6.697370       2.518550       0.108585       1.100473 0.84300155E+01  0.82737922E+02                                 1.683152                            1.635332      -0.651457       2.553013                    0.999682       3.344210       8.961609       0.524584       1.189638      -0.731687      -0.008342       0.020892       0.012606       0.025787      -0.003651      -0.004172       0.002272      -0.008557       0.013281      -0.008653       0.000755       0.007898              1.702324       1.464403       0.018596      -0.007161       1.953683       0.365469       1.688885          -0.000003
           26              H       2.307832       2.925213       2.088097       0.113936       1.132894 0.86967299E+01  0.85659603E+02                                 1.692715                            1.643062      -0.666983       2.550806                    0.999746       3.282042       8.689695       0.534199       1.164081      -0.738791      -0.024001      -0.012029       0.006861       0.027710       0.006582      -0.002661       0.001565       0.004012       0.002593      -0.008212       0.001488       0.006725              1.709965       1.717797       0.367133      -0.221481       1.806510      -0.242078       1.605588           0.000002
           27              H       3.860000       3.159751       2.074729       0.102482       1.263460 0.10632572E+02  0.11060562E+03                                 1.848375                            1.839669      -0.895423       2.434724                    0.997758       3.576785       9.872180       0.493281       1.193638      -0.730972       0.023270      -0.003618       0.001099       0.023576      -0.005947      -0.000256       0.006540       0.002986      -0.003477      -0.009178       0.000314       0.008864              1.840005       1.972336      -0.269456       0.194313       1.799752      -0.184411       1.747925           0.000001
           28              H       2.071536       4.016467       0.042778       0.091312       1.189956 0.95729787E+01  0.96046168E+02                                 1.708310                            1.691011      -0.696942       2.527886                    0.999514       3.369923       8.843312       0.544999       1.120152      -0.750080      -0.023422       0.009297      -0.005674       0.025830       0.002195      -0.000126      -0.008118      -0.000649      -0.003480      -0.008525       0.000098       0.008427              1.695324       2.089503      -0.174644       0.178048       1.448425      -0.038718       1.548045          -0.000001
           29              H       3.165439       2.902411      26.602519       0.106754       1.202598 0.90532407E+01  0.89779847E+02                                 1.721272                            1.640960      -1.007059       2.380042                    0.997868       3.423279       8.998770       0.553743       1.115381      -0.749150       0.009014      -0.032881      -0.008839       0.035221       0.004521       0.001476      -0.001956      -0.019461      -0.049469      -0.016803      -0.002243       0.019046              1.743004       1.387332      -0.124417      -0.187278       1.997653       0.371365       1.844028           0.000002
           30              H       4.541466       6.624077       0.299445       0.104307       1.185572 0.90237285E+01  0.90379536E+02                                 1.774602                            1.692370      -1.043313       2.364113                    0.997416       3.588116       9.817392       0.513791       1.190243      -0.729209       0.028506       0.019180      -0.001914       0.034411       0.007207       0.004857       0.004587      -0.009198      -0.040093      -0.015021      -0.001570       0.016591              1.803431       1.877091       0.403424      -0.267458       1.733936      -0.145896       1.799266          -0.000002
           31              H       2.980360       6.461203       0.363612       0.085585       1.148483 0.90976531E+01  0.90593499E+02                                 1.696747                            1.669137      -0.702363       2.519402                    0.999507       3.437927       9.142284       0.535615       1.148380      -0.741552      -0.024419       0.007803      -0.002912       0.025800      -0.002304       0.005170       0.005842       0.000759       0.009237      -0.008938       0.000794       0.008144              1.701273       1.982727      -0.348606       0.130917       1.602805      -0.097806       1.518288          -0.000003
           32              H       1.925387       6.856986       8.395167       0.101065       1.081183 0.85012906E+01  0.85606905E+02                                 1.804955                            1.750063      -1.164266       2.313970                    0.993120       3.874810      11.359112       0.450224       1.350995      -0.692281      -0.035544      -0.003545       0.000265       0.035722       0.001162       0.000354      -0.001264       0.008033      -0.012231      -0.004733      -0.001490       0.006223              1.862275       2.317294       0.266957       0.029469       1.653548       0.068912       1.615982          -0.000001
           33              H       3.925507       8.650226       7.560997       0.110228       1.038195 0.81470739E+01  0.80001454E+02                                 1.667723                            1.645694      -0.769589       2.499125                    0.998974       3.494080       9.646319       0.500360       1.246601      -0.716672       0.026013       0.005877       0.001484       0.026710       0.005197      -0.001656      -0.002449       0.004245      -0.017581      -0.006664      -0.002388       0.009052              1.677021       2.096583       0.127727      -0.190724       1.476713       0.006551       1.457769          -0.000002
           34              H       2.574197       8.384742       6.807037       0.114811       1.109380 0.84595510E+01  0.83289489E+02                                 1.705230                            1.648225      -0.753079       2.510563                    0.999124       3.373801       9.122607       0.516590       1.204251      -0.727801      -0.014514      -0.004431      -0.022230       0.026915      -0.003379       0.003735       0.001754      -0.010932       0.014811      -0.010007       0.003778       0.006229              1.737288       1.644402       0.033178       0.381820       1.429059       0.096752       2.138403          -0.000003
           35              H       1.358279       9.350584       8.555584       0.091803       1.148777 0.88607144E+01  0.87457483E+02                                 1.687512                            1.640190      -0.652528       2.547399                    0.999841       3.336065       8.767796       0.545038       1.138547      -0.744817      -0.026499      -0.008674      -0.000209       0.027884       0.000135      -0.000761       0.003168       0.009968       0.007847      -0.007315       0.002973       0.004342              1.711848       2.246517       0.160077       0.090453       1.450588       0.021614       1.438439          -0.000003
           36              H       2.444545      10.381575       8.082353       0.106786       1.191629 0.89662122E+01  0.89018955E+02                                 1.731443                            1.648406      -1.041867       2.361082                    0.997835       3.481806       9.265086       0.542852       1.136451      -0.743001       0.007763       0.025342      -0.018950       0.032582      -0.004957      -0.000348      -0.010686      -0.001909       0.045190      -0.014630      -0.004910       0.019540              1.759038       1.420928       0.138119       0.036250       2.269173      -0.247259       1.587014          -0.000000
           37              H       3.121415       8.396143      11.440420       0.106802       1.170233 0.87964108E+01  0.87219300E+02                                 1.735068                            1.651958      -1.011514       2.374684                    0.998250       3.499828       9.413239       0.530977       1.163385      -0.736100       0.016801      -0.001708       0.027095       0.031926      -0.007857       0.002383      -0.012698      -0.003431       0.022830      -0.014339      -0.003823       0.018161              1.769792       1.534643       0.130956       0.300522       1.557794       0.169244       2.216939          -0.000002
           38              H       1.782007       8.102971      10.675765       0.089351       1.115993 0.84139480E+01  0.82717532E+02                                 1.707464                            1.636098      -0.693919       2.527607                    0.999434       3.465564       9.359670       0.522226       1.193026      -0.729605      -0.026667      -0.007497       0.000960       0.027717      -0.002521      -0.004867      -0.002703       0.002140      -0.015023      -0.008457       0.002315       0.006142              1.754708       2.262447       0.360548      -0.207542       1.541647      -0.074262       1.460028          -0.000003
           39              H       4.359119       7.347236       9.785449       0.112384       1.053667 0.83383415E+01  0.82089151E+02                                 1.672640                            1.657444      -0.681531       2.546235                    0.999604       3.386911       9.263667       0.503582       1.235462      -0.720617       0.026524       0.009523      -0.003339       0.028379       0.001607       0.000032       0.003322       0.013818      -0.005860      -0.007936      -0.000152       0.008088              1.678708       2.153225      -0.009148       0.013121       1.441136       0.029496       1.441765          -0.000002
           40              H       3.244449       6.348820      10.258680       0.112592       1.100006 0.85772923E+01  0.84878844E+02                                 1.709739                            1.672469      -0.655604       2.555739                    0.999756       3.378381       9.206960       0.506127       1.222917      -0.723831      -0.008263      -0.023157       0.010217       0.026625       0.001609      -0.002620      -0.000246      -0.015829       0.009095      -0.010100       0.003460       0.006641              1.717145       1.518489       0.088490      -0.091950       2.017690      -0.299491       1.615255          -0.000002
           41              H      -0.046600       0.114012       7.539608       0.090884       1.077479 0.85257366E+01  0.85814537E+02                                 1.789065                            1.741680      -1.198327       2.295304                    0.993026       3.930737      11.476652       0.456080       1.334247      -0.695254       0.026549      -0.003418      -0.017937       0.032223       0.001825      -0.000921      -0.000343       0.004825       0.006257      -0.004068       0.001050       0.003018              1.830538       2.158356      -0.011998      -0.395461       1.664490      -0.069607       1.668767           0.000001
           42              H       6.668079       0.065150       9.983297       0.117098       1.158539 0.95208387E+01  0.95870055E+02                                 1.718138                            1.721841      -0.728980       2.525129                    0.999550       3.320651       8.873330       0.520902       1.167730      -0.738625      -0.025679      -0.005439       0.010660       0.028331      -0.001052      -0.002954      -0.003604       0.009738       0.013967      -0.008516       0.001361       0.007155              1.693857       1.873654      -0.057562      -0.260296       1.573737       0.034174       1.634179           0.000004
           43              H      -0.159601       0.825770       9.796144       0.107100       1.122181 0.84922800E+01  0.83382701E+02                                 1.692479                            1.629884      -0.654372       2.548256                    0.999729       3.360560       8.965096       0.531782       1.173061      -0.735314       0.014581       0.017628       0.007080       0.023948       0.001475       0.005374      -0.002597      -0.001592      -0.000697      -0.006893       0.001761       0.005132              1.730854       1.509634       0.313570       0.117655       2.201403       0.252610       1.481524           0.000002
           44              H       5.233658      14.981130      10.844203       0.112592       1.179591 0.88102841E+01  0.86718326E+02                                 1.695391                            1.615704      -0.999908       2.387087                    0.998135       3.371407       8.809358       0.560042       1.111130      -0.750384       0.000131       0.002959       0.034613       0.034739       0.004715       0.003603       0.014677       0.002728       0.021701      -0.015083      -0.003464       0.018547              1.718230       1.320690      -0.004409       0.098136       1.591003      -0.203439       2.242995           0.000003
           45              H      -2.157166      15.075597       9.494025       0.089583       1.179695 0.92831696E+01  0.92563370E+02                                 1.705656                            1.669599      -0.678653       2.532006                    0.999706       3.379512       8.884221       0.545511       1.126055      -0.747979       0.023446       0.000226      -0.011851       0.026272      -0.000654      -0.002485       0.004863      -0.002859      -0.017765      -0.008296       0.001505       0.006790              1.711656       2.081968       0.073345      -0.323381       1.461382      -0.070587       1.591617           0.000004
           46              H       4.937029      13.821469       7.435337       0.088190       1.054618 0.79904700E+01  0.77438986E+02                                 1.634446                            1.587543      -0.599131       2.569671                    0.999897       3.396730       9.067154       0.534329       1.182797      -0.732195       0.025147      -0.000469      -0.015113       0.029343      -0.005992      -0.000774      -0.000929       0.013226       0.008355      -0.010416       0.002853       0.007563              1.655026       1.947781      -0.009259      -0.427609       1.399274      -0.021006       1.618023           0.000001
           47              H       3.567669      13.111339       7.721415       0.109237       1.204211 0.90815389E+01  0.90562093E+02                                 1.752799                            1.666087      -1.067577       2.353402                    0.997347       3.499046       9.368481       0.535861       1.146217      -0.740516      -0.022527      -0.022518      -0.009154       0.033141       0.003855       0.008859       0.010751       0.008449       0.022355      -0.013510      -0.004713       0.018223              1.790275       1.639610       0.377122       0.120956       2.209654       0.006754       1.521561           0.000001
           48              H       3.273882      15.165178       6.558390       0.108485       1.061427 0.80955880E+01  0.79050141E+02                                 1.670909                            1.623582      -0.655036       2.550837                    0.999716       3.402759       9.245081       0.513713       1.221043      -0.723308       0.003360       0.001224      -0.024904       0.025160      -0.000347      -0.001266      -0.001118      -0.013288       0.016354      -0.009492       0.003391       0.006101              1.688394       1.509891      -0.016953       0.228808       1.427586      -0.042705       2.127705           0.000002
           49              H       2.477178      15.144004       7.908568       0.112472       1.182530 0.97011939E+01  0.99157931E+02                                 1.805336                            1.786698      -0.854011       2.461590                    0.998253       3.530300       9.828357       0.485619       1.233981      -0.721066      -0.022471      -0.000520       0.017349       0.028394       0.003477      -0.005530      -0.000524       0.009492      -0.017533      -0.007903      -0.002699       0.010603              1.805361       2.236813      -0.015133      -0.087724       1.608335      -0.027908       1.570935           0.000002
           50              H      -0.996167      11.042842      15.667413       0.091366       1.146053 0.93006667E+01  0.94233958E+02                                 1.769305                            1.747045      -0.870954       2.446398                    0.997485       3.640420      10.149106       0.491233       1.230625      -0.720281       0.027513      -0.011231      -0.011007       0.031690      -0.000486       0.001209      -0.000468       0.001056      -0.019085      -0.006523       0.002463       0.004060              1.784389       2.109925      -0.309980      -0.011080       1.595154       0.045738       1.648087          -0.000001
           51              H       4.354359      10.803418      15.667413       0.111408       1.171495 0.96388969E+01  0.99088296E+02                                 1.842033                            1.818241      -0.956742       2.415420                    0.996544       3.662756      10.474926       0.463238       1.286196      -0.708408      -0.021422       0.012328       0.003397       0.024949       0.000065       0.000318       0.003514       0.014148      -0.012423      -0.008115      -0.001039       0.009154              1.857393       2.212089      -0.076041      -0.285491       1.602738       0.051801       1.757353          -0.000001
           52              H       5.328267       9.590008      15.886650       0.108585       1.100473 0.84300153E+01  0.82737918E+02                                 1.683152                            1.635332      -0.651457       2.553013                    0.999682       3.344210       8.961608       0.524584       1.189638      -0.731687       0.008342      -0.020892       0.012606       0.025787      -0.003651       0.004172      -0.002272      -0.008557       0.013281      -0.008653       0.000755       0.007898              1.702323       1.464403       0.018596       0.007161       1.953683      -0.365469       1.688885          -0.000003
           53              H      -1.361736      13.362165      15.456197       0.113936       1.132894 0.86967317E+01  0.85659621E+02                                 1.692715                            1.643062      -0.666984       2.550806                    0.999746       3.282043       8.689696       0.534199       1.164081      -0.738791       0.024001       0.012029       0.006861       0.027709       0.006582       0.002661      -0.001565       0.004012       0.002593      -0.008212       0.001488       0.006725              1.709965       1.717797       0.367133       0.221480       1.806510       0.242078       1.605587           0.000002
           54              H       5.274196      13.127627      15.442829       0.102482       1.263460 0.10632573E+02  0.11060563E+03                                 1.848374                            1.839669      -0.895423       2.434724                    0.997758       3.576786       9.872180       0.493282       1.193637      -0.730972      -0.023270       0.003618       0.001099       0.023576      -0.005947       0.000256      -0.006540       0.002986      -0.003477      -0.009178       0.000314       0.008864              1.840004       1.972336      -0.269456      -0.194312       1.799752       0.184411       1.747924           0.000001
           55              H      -1.125440      12.270911      13.410878       0.091312       1.189957 0.95729851E+01  0.96046251E+02                                 1.708310                            1.691012      -0.696942       2.527886                    0.999514       3.369924       8.843316       0.544999       1.120152      -0.750080       0.023422      -0.009297      -0.005674       0.025830       0.002195       0.000126       0.008118      -0.000649      -0.003480      -0.008525       0.000098       0.008427              1.695325       2.089504      -0.174644      -0.178048       1.448426       0.038718       1.548046          -0.000001
           56              H      -2.219343      13.384967      13.234419       0.106754       1.202599 0.90532455E+01  0.89779909E+02                                 1.721272                            1.640960      -1.007059       2.380042                    0.997868       3.423280       8.998774       0.553743       1.115381      -0.749150      -0.009014       0.032881      -0.008839       0.035221       0.004521      -0.001476       0.001956      -0.019461      -0.049469      -0.016803      -0.002243       0.019046              1.743005       1.387332      -0.124417       0.187278       1.997654      -0.371366       1.844029           0.000002
           57              H       4.592730       9.663301      13.667545       0.104307       1.185572 0.90237287E+01  0.90379535E+02                                 1.774602                            1.692369      -1.043313       2.364113                    0.997416       3.588116       9.817391       0.513791       1.190243      -0.729209      -0.028506      -0.019180      -0.001914       0.034411       0.007207      -0.004857      -0.004587      -0.009198      -0.040093      -0.015021      -0.001570       0.016591              1.803431       1.877091       0.403424       0.267458       1.733936       0.145896       1.799266          -0.000002
           58              H       6.153836       9.826175      13.731712       0.085585       1.148483 0.90976528E+01  0.90593492E+02                                 1.696747                            1.669137      -0.702363       2.519402                    0.999507       3.437927       9.142283       0.535615       1.148380      -0.741552       0.024419      -0.007803      -0.002912       0.025800      -0.002304      -0.005170      -0.005842       0.000760       0.009237      -0.008938       0.000794       0.008144              1.701273       1.982727      -0.348606      -0.130917       1.602805       0.097806       1.518288          -0.000003
           59              H       6.019437       6.856986       4.972933       0.101065       1.081183 0.85012906E+01  0.85606905E+02                                 1.804955                            1.750063      -1.164266       2.313970                    0.993120       3.874810      11.359112       0.450224       1.350995      -0.692281      -0.035544      -0.003545      -0.000265       0.035722       0.001162      -0.000354       0.001264       0.008033      -0.012231      -0.004733      -0.001490       0.006223              1.862275       2.317294       0.266957      -0.029469       1.653548      -0.068912       1.615982          -0.000001
           60              H      -0.168543       8.650226       5.807103       0.110228       1.038195 0.81470787E+01  0.80001509E+02                                 1.667723                            1.645694      -0.769590       2.499125                    0.998974       3.494081       9.646321       0.500360       1.246601      -0.716672       0.026013       0.005877      -0.001484       0.026710       0.005197       0.001656       0.002449       0.004245      -0.017581      -0.006664      -0.002388       0.009052              1.677021       2.096583       0.127727       0.190724       1.476713      -0.006551       1.457769          -0.000002
           61              H      -1.519853       8.384742       6.561063       0.114810       1.109380 0.84595523E+01  0.83289509E+02                                 1.705231                            1.648226      -0.753079       2.510563                    0.999124       3.373801       9.122609       0.516590       1.204252      -0.727801      -0.014514      -0.004431       0.022230       0.026915      -0.003379      -0.003735      -0.001754      -0.010932       0.014811      -0.010007       0.003778       0.006229              1.737289       1.644403       0.033178      -0.381820       1.429060      -0.096752       2.138404          -0.000003
           62              H       5.452329       9.350584       4.812516       0.091803       1.148777 0.88607149E+01  0.87457492E+02                                 1.687512                            1.640190      -0.652528       2.547399                    0.999841       3.336065       8.767797       0.545038       1.138547      -0.744817      -0.026499      -0.008674       0.000209       0.027884       0.000135       0.000761      -0.003168       0.009968       0.007847      -0.007315       0.002973       0.004342              1.711848       2.246517       0.160077      -0.090454       1.450588      -0.021614       1.438439          -0.000003
           63              H      -1.649505      10.381575       5.285747       0.106786       1.191629 0.89662119E+01  0.89018946E+02                                 1.731443                            1.648406      -1.041867       2.361082                    0.997835       3.481806       9.265084       0.542853       1.136451      -0.743001       0.007763       0.025342       0.018950       0.032582      -0.004957       0.000348       0.010686      -0.001909       0.045190      -0.014630      -0.004910       0.019540              1.759038       1.420927       0.138119      -0.036250       2.269172       0.247259       1.587013          -0.000000
           64              H      -0.972635       8.396143       1.927680       0.106802       1.170233 0.87964120E+01  0.87219317E+02                                 1.735068                            1.651958      -1.011514       2.374684                    0.998250       3.499828       9.413240       0.530976       1.163386      -0.736100       0.016801      -0.001708      -0.027095       0.031926      -0.007857      -0.002383       0.012698      -0.003431       0.022830      -0.014339      -0.003823       0.018161              1.769792       1.534643       0.130956      -0.300522       1.557794      -0.169244       2.216940          -0.000002
           65              H       5.876057       8.102971       2.692335       0.089351       1.115993 0.84139480E+01  0.82717532E+02                                 1.707464                            1.636098      -0.693919       2.527607                    0.999434       3.465564       9.359670       0.522226       1.193026      -0.729605      -0.026667      -0.007497      -0.000960       0.027717      -0.002521       0.004867       0.002703       0.002140      -0.015023      -0.008457       0.002315       0.006142              1.754708       2.262447       0.360548       0.207542       1.541647       0.074262       1.460028          -0.000003
           66              H       0.265069       7.347236       3.582651       0.112384       1.053667 0.83383459E+01  0.82089201E+02                                 1.672640                            1.657444      -0.681532       2.546235                    0.999604       3.386912       9.263669       0.503583       1.235462      -0.720617       0.026524       0.009523       0.003339       0.028379       0.001607      -0.000032      -0.003322       0.013818      -0.005860      -0.007936      -0.000152       0.008088              1.678709       2.153225      -0.009148      -0.013121       1.441136      -0.029496       1.441765          -0.000002
           67              H      -0.849601       6.348820       3.109420       0.112592       1.100006 0.85772938E+01  0.84878867E+02                                 1.709740                            1.672469      -0.655604       2.555739                    0.999756       3.378381       9.206962       0.506127       1.222918      -0.723831      -0.008263      -0.023157      -0.010217       0.026625       0.001609       0.002620       0.000246      -0.015829       0.009095      -0.010100       0.003460       0.006641              1.717145       1.518490       0.088490       0.091950       2.017690       0.299491       1.615255          -0.000002
           68              H       4.047450       0.114012       5.828492       0.090884       1.077479 0.85257361E+01  0.85814529E+02                                 1.789064                            1.741680      -1.198327       2.295304                    0.993026       3.930737      11.476651       0.456080       1.334247      -0.695254       0.026549      -0.003418       0.017937       0.032223       0.001825       0.000921       0.000343       0.004825       0.006257      -0.004068       0.001050       0.003018              1.830537       2.158355      -0.011998       0.395461       1.664490       0.069607       1.668767           0.000001
           69              H       2.574029       0.065150       3.384803       0.117098       1.158539 0.95208472E+01  0.95870167E+02                                 1.718139                            1.721842      -0.728981       2.525129                    0.999550       3.320652       8.873335       0.520902       1.167730      -0.738624      -0.025679      -0.005439      -0.010660       0.028331      -0.001052       0.002954       0.003604       0.009738       0.013967      -0.008516       0.001361       0.007155              1.693858       1.873656      -0.057562       0.260296       1.573738      -0.034174       1.634180           0.000004
           70              H       3.934449       0.825770       3.571956       0.107099       1.122182 0.84922857E+01  0.83382772E+02                                 1.692480                            1.629885      -0.654372       2.548256                    0.999729       3.360561       8.965100       0.531782       1.173061      -0.735313       0.014581       0.017628      -0.007080       0.023948       0.001475      -0.005374       0.002597      -0.001592      -0.000697      -0.006893       0.001761       0.005132              1.730855       1.509635       0.313570      -0.117655       2.201405      -0.252610       1.481525           0.000002
           71              H       1.139608      14.981130       2.523897       0.112592       1.179592 0.88102944E+01  0.86718454E+02                                 1.695392                            1.615705      -0.999909       2.387087                    0.998135       3.371409       8.809365       0.560041       1.111130      -0.750384       0.000131       0.002959      -0.034613       0.034739       0.004715      -0.003603      -0.014677       0.002728       0.021701      -0.015083      -0.003464       0.018547              1.718231       1.320691      -0.004409      -0.098137       1.591004       0.203439       2.242997           0.000003
           72              H       1.936884      15.075597       3.874075       0.089583       1.179695 0.92831716E+01  0.92563397E+02                                 1.705656                            1.669600      -0.678654       2.532006                    0.999706       3.379512       8.884222       0.545511       1.126055      -0.747979       0.023446       0.000226       0.011851       0.026272      -0.000654       0.002485      -0.004863      -0.002859      -0.017765      -0.008295       0.001505       0.006790              1.711656       2.081968       0.073345       0.323381       1.461382       0.070587       1.591618           0.000004
           73              H       0.842979      13.821469       5.932763       0.088190       1.054618 0.79904666E+01  0.77438950E+02                                 1.634446                            1.587543      -0.599131       2.569671                    0.999897       3.396729       9.067153       0.534329       1.182797      -0.732194       0.025147      -0.000469       0.015113       0.029343      -0.005992       0.000774       0.000929       0.013226       0.008355      -0.010416       0.002853       0.007563              1.655026       1.947781      -0.009259       0.427609       1.399274       0.021006       1.618023           0.000001
           74              H      -0.526381      13.111339       5.646685       0.109237       1.204211 0.90815375E+01  0.90562073E+02                                 1.752799                            1.666086      -1.067576       2.353402                    0.997347       3.499046       9.368480       0.535861       1.146217      -0.740516      -0.022527      -0.022518       0.009154       0.033141       0.003855      -0.008859      -0.010751       0.008449       0.022355      -0.013510      -0.004713       0.018223              1.790275       1.639610       0.377122      -0.120956       2.209654      -0.006754       1.521561           0.000001
           75              H      -0.820168      15.165178       6.809710       0.108485       1.061427 0.80955881E+01  0.79050140E+02                                 1.670909                            1.623581      -0.655036       2.550837                    0.999716       3.402759       9.245080       0.513713       1.221043      -0.723308       0.003360       0.001224       0.024904       0.025160      -0.000347       0.001266       0.001118      -0.013288       0.016354      -0.009492       0.003391       0.006101              1.688394       1.509891      -0.016953      -0.228808       1.427585       0.042705       2.127705           0.000002
           76              H      -1.616872      15.144004       5.459532       0.112472       1.182530 0.97011881E+01  0.99157858E+02                                 1.805336                            1.786698      -0.854010       2.461591                    0.998253       3.530299       9.828354       0.485619       1.233981      -0.721066      -0.022471      -0.000520      -0.017349       0.028394       0.003477       0.005530       0.000524       0.009492      -0.017533      -0.007903      -0.002699       0.010603              1.805360       2.236812      -0.015133       0.087724       1.608335       0.027908       1.570934           0.000002
           77              H       3.097883      11.042842      24.436887       0.091366       1.146053 0.93006690E+01  0.94233991E+02                                 1.769306                            1.747046      -0.870955       2.446398                    0.997485       3.640420      10.149108       0.491232       1.230625      -0.720281       0.027513      -0.011231       0.011007       0.031690      -0.000486      -0.001209       0.000468       0.001056      -0.019085      -0.006523       0.002463       0.004060              1.784389       2.109926      -0.309980       0.011080       1.595154      -0.045738       1.648088          -0.000001
           78              H       0.260309      10.803418      24.436887       0.111408       1.171495 0.96388982E+01  0.99088314E+02                                 1.842033                            1.818242      -0.956742       2.415420                    0.996544       3.662756      10.474927       0.463238       1.286196      -0.708408      -0.021422       0.012328      -0.003397       0.024949       0.000065      -0.000318      -0.003514       0.014148      -0.012423      -0.008115      -0.001039       0.009154              1.857394       2.212090      -0.076042       0.285491       1.602738      -0.051801       1.757354          -0.000001
           79              H       1.234217       9.590008      24.217650       0.108585       1.100473 0.84300155E+01  0.82737922E+02                                 1.683152                            1.635332      -0.651457       2.553013                    0.999682       3.344210       8.961609       0.524584       1.189638      -0.731687       0.008342      -0.020892      -0.012606       0.025787      -0.003651      -0.004172       0.002272      -0.008557       0.013281      -0.008653       0.000755       0.007898              1.702324       1.464403       0.018596      -0.007161       1.953683       0.365469       1.688885          -0.000003
           80              H       2.732314      13.362165      24.648103       0.113936       1.132894 0.86967359E+01  0.85659679E+02                                 1.692716                            1.643063      -0.666984       2.550806                    0.999746       3.282043       8.689699       0.534198       1.164081      -0.738791       0.024001       0.012029      -0.006861       0.027709       0.006582      -0.002661       0.001565       0.004012       0.002593      -0.008212       0.001488       0.006725              1.709966       1.717798       0.367134      -0.221481       1.806511      -0.242079       1.605588           0.000002
           81              H       1.180146      13.127627      24.661471       0.102482       1.263460 0.10632578E+02  0.11060570E+03                                 1.848375                            1.839670      -0.895423       2.434724                    0.997758       3.576786       9.872183       0.493281       1.193637      -0.730972      -0.023270       0.003618      -0.001099       0.023576      -0.005947      -0.000256       0.006540       0.002986      -0.003477      -0.009178       0.000314       0.008864              1.840005       1.972337      -0.269456       0.194313       1.799753      -0.184411       1.747925           0.000001
           82              H       2.968610      12.270911      26.693422       0.091312       1.189956 0.95729787E+01  0.96046169E+02                                 1.708310                            1.691011      -0.696942       2.527886                    0.999514       3.369923       8.843312       0.544999       1.120152      -0.750080       0.023422      -0.009297       0.005674       0.025830       0.002195      -0.000126      -0.008118      -0.000649      -0.003480      -0.008525       0.000098       0.008427              1.695324       2.089503      -0.174644       0.178048       1.448425      -0.038718       1.548045          -0.000001
           83              H       1.874707      13.384967       0.133681       0.106753       1.202599 0.90532477E+01  0.89779942E+02                                 1.721273                            1.640961      -1.007059       2.380042                    0.997868       3.423280       8.998776       0.553742       1.115382      -0.749150      -0.009014       0.032881       0.008839       0.035221       0.004521       0.001476      -0.001956      -0.019461      -0.049469      -0.016803      -0.002243       0.019046              1.743006       1.387333      -0.124418      -0.187278       1.997655       0.371366       1.844030           0.000002
           84              H       0.498680       9.663301      26.436755       0.104307       1.185572 0.90237286E+01  0.90379535E+02                                 1.774602                            1.692369      -1.043314       2.364113                    0.997416       3.588116       9.817391       0.513791       1.190243      -0.729209      -0.028506      -0.019180       0.001914       0.034411       0.007207       0.004857       0.004587      -0.009198      -0.040093      -0.015021      -0.001570       0.016591              1.803431       1.877091       0.403424      -0.267458       1.733936      -0.145896       1.799266          -0.000002
           85              H       2.059786       9.826175      26.372588       0.085585       1.148483 0.90976527E+01  0.90593492E+02                                 1.696747                            1.669137      -0.702363       2.519402                    0.999507       3.437927       9.142283       0.535615       1.148380      -0.741552       0.024419      -0.007803       0.002912       0.025800      -0.002304       0.005170       0.005842       0.000760       0.009237      -0.008938       0.000794       0.008144              1.701273       1.982727      -0.348606       0.130917       1.602805      -0.097806       1.518288          -0.000003
           86              H       3.114759       9.430392      18.341033       0.101065       1.081183 0.85012906E+01  0.85606905E+02                                 1.804955                            1.750063      -1.164266       2.313970                    0.993120       3.874810      11.359112       0.450224       1.350995      -0.692281       0.035544       0.003545      -0.000265       0.035722       0.001162       0.000354      -0.001264       0.008033      -0.012231      -0.004733      -0.001490       0.006223              1.862275       2.317294       0.266957       0.029469       1.653548       0.068912       1.615982          -0.000001
           87              H       1.114639       7.637152      19.175203       0.110228       1.038195 0.81470745E+01  0.80001465E+02                                 1.667724                            1.645694      -0.769589       2.499125                    0.998974       3.494080       9.646321       0.500359       1.246602      -0.716672      -0.026013      -0.005877      -0.001484       0.026710       0.005197      -0.001656      -0.002449       0.004245      -0.017581      -0.006664      -0.002388       0.009052              1.677022       2.096584       0.127727      -0.190724       1.476713       0.006551       1.457769          -0.000002
           88              H       2.465949       7.902636      19.929163       0.114810       1.109380 0.84595523E+01  0.83289509E+02                                 1.705231                            1.648226      -0.753079       2.510563                    0.999124       3.373801       9.122609       0.516590       1.204252      -0.727801       0.014514       0.004431       0.022230       0.026915      -0.003379       0.003735       0.001754      -0.010932       0.014811      -0.010007       0.003778       0.006229              1.737289       1.644403       0.033178       0.381820       1.429060       0.096752       2.138404          -0.000003
           89              H       3.681867       6.936794      18.180616       0.091803       1.148777 0.88607162E+01  0.87457507E+02                                 1.687512                            1.640190      -0.652528       2.547399                    0.999841       3.336065       8.767797       0.545038       1.138547      -0.744817       0.026499       0.008674       0.000209       0.027884       0.000135      -0.000761       0.003168       0.009968       0.007847      -0.007315       0.002973       0.004342              1.711848       2.246518       0.160077       0.090454       1.450588       0.021614       1.438439          -0.000003
           90              H       2.595601       5.905803      18.653847       0.106786       1.191629 0.89662120E+01  0.89018951E+02                                 1.731443                            1.648406      -1.041867       2.361082                    0.997835       3.481806       9.265085       0.542853       1.136451      -0.743001      -0.007763      -0.025342       0.018950       0.032582      -0.004957      -0.000348      -0.010686      -0.001909       0.045190      -0.014630      -0.004910       0.019540              1.759038       1.420927       0.138119       0.036250       2.269173      -0.247259       1.587014          -0.000000
           91              H       1.918731       7.891235      15.295780       0.106802       1.170233 0.87964120E+01  0.87219317E+02                                 1.735068                            1.651958      -1.011514       2.374684                    0.998250       3.499828       9.413240       0.530976       1.163386      -0.736100      -0.016801       0.001708      -0.027095       0.031926      -0.007857       0.002383      -0.012698      -0.003431       0.022830      -0.014339      -0.003823       0.018161              1.769792       1.534643       0.130956       0.300522       1.557794       0.169244       2.216940          -0.000002
           92              H       3.258139       8.184407      16.060435       0.089351       1.115993 0.84139478E+01  0.82717533E+02                                 1.707464                            1.636098      -0.693919       2.527607                    0.999434       3.465564       9.359671       0.522226       1.193026      -0.729605       0.026667       0.007497      -0.000960       0.027717      -0.002521      -0.004867      -0.002703       0.002140      -0.015023      -0.008457       0.002315       0.006142              1.754708       2.262447       0.360548      -0.207542       1.541648      -0.074262       1.460028          -0.000003
           93              H       0.681027       8.940142      16.950751       0.112384       1.053667 0.83383446E+01  0.82089184E+02                                 1.672640                            1.657444      -0.681531       2.546235                    0.999604       3.386912       9.263668       0.503583       1.235462      -0.720618      -0.026524      -0.009523       0.003339       0.028379       0.001607       0.000032       0.003322       0.013818      -0.005860      -0.007936      -0.000152       0.008088              1.678708       2.153225      -0.009148       0.013121       1.441136       0.029496       1.441765          -0.000002
           94              H       1.795697       9.938558      16.477520       0.112592       1.100006 0.85772938E+01  0.84878867E+02                                 1.709740                            1.672469      -0.655604       2.555739                    0.999756       3.378381       9.206962       0.506127       1.222918      -0.723831       0.008263       0.023157      -0.010217       0.026625       0.001609      -0.002620      -0.000246      -0.015829       0.009095      -0.010100       0.003460       0.006641              1.717145       1.518490       0.088490      -0.091950       2.017690      -0.299491       1.615255          -0.000002
           95              H      -3.101354      16.173366      19.196592       0.090884       1.077479 0.85257369E+01  0.85814537E+02                                 1.789064                            1.741680      -1.198327       2.295304                    0.993026       3.930737      11.476650       0.456080       1.334246      -0.695254      -0.026549       0.003418       0.017937       0.032223       0.001825      -0.000921      -0.000343       0.004825       0.006257      -0.004068       0.001050       0.003018              1.830537       2.158355      -0.011998      -0.395461       1.664490      -0.069607       1.668767           0.000001
           96              H      -1.627933      16.222228      16.752903       0.117098       1.158539 0.95208401E+01  0.95870073E+02                                 1.718138                            1.721841      -0.728981       2.525129                    0.999550       3.320651       8.873330       0.520902       1.167730      -0.738625       0.025679       0.005439      -0.010660       0.028331      -0.001052      -0.002954      -0.003604       0.009738       0.013967      -0.008516       0.001361       0.007155              1.693857       1.873655      -0.057562      -0.260296       1.573737       0.034174       1.634179           0.000004
           97              H      -2.988353      15.461608      16.940056       0.107099       1.122182 0.84922839E+01  0.83382743E+02                                 1.692479                            1.629884      -0.654372       2.548256                    0.999729       3.360561       8.965097       0.531783       1.173060      -0.735314      -0.014581      -0.017628      -0.007080       0.023948       0.001475       0.005374      -0.002597      -0.001592      -0.000697      -0.006893       0.001761       0.005132              1.730854       1.509634       0.313570       0.117655       2.201403       0.252610       1.481524           0.000002
           98              H      -0.193512       1.306248      15.891997       0.112592       1.179591 0.88102885E+01  0.86718375E+02                                 1.695391                            1.615704      -0.999909       2.387087                    0.998135       3.371408       8.809359       0.560042       1.111129      -0.750384      -0.000131      -0.002959      -0.034613       0.034739       0.004715       0.003603       0.014677       0.002728       0.021701      -0.015083      -0.003464       0.018547              1.718230       1.320690      -0.004409       0.098136       1.591003      -0.203439       2.242995           0.000003
           99              H       7.197312       1.211781      17.242175       0.089583       1.179695 0.92831702E+01  0.92563374E+02                                 1.705656                            1.669599      -0.678653       2.532006                    0.999706       3.379512       8.884220       0.545511       1.126055      -0.747979      -0.023446      -0.000226       0.011851       0.026272      -0.000654      -0.002485       0.004863      -0.002859      -0.017765      -0.008295       0.001505       0.006790              1.711655       2.081968       0.073345      -0.323381       1.461381      -0.070587       1.591617           0.000004
          100              H       0.103117       2.465909      19.300863       0.088190       1.054618 0.79904657E+01  0.77438935E+02                                 1.634446                            1.587543      -0.599131       2.569671                    0.999897       3.396729       9.067151       0.534329       1.182797      -0.732195      -0.025147       0.000469       0.015113       0.029343      -0.005992      -0.000774      -0.000929       0.013226       0.008355      -0.010416       0.002853       0.007563              1.655025       1.947780      -0.009259      -0.427608       1.399274      -0.021006       1.618022           0.000001
          101              H       1.472477       3.176039      19.014785       0.109237       1.204211 0.90815373E+01  0.90562068E+02                                 1.752799                            1.666086      -1.067576       2.353402                    0.997347       3.499046       9.368479       0.535861       1.146217      -0.740516       0.022527       0.022518       0.009154       0.033141       0.003855       0.008859       0.010751       0.008449       0.022355      -0.013510      -0.004713       0.018223              1.790274       1.639609       0.377122       0.120956       2.209653       0.006754       1.521561           0.000001
          102              H       1.766264       1.122200      20.177810       0.108485       1.061427 0.80955883E+01  0.79050140E+02                                 1.670909                            1.623581      -0.655036       2.550837                    0.999716       3.402759       9.245079       0.513713       1.221043      -0.723308      -0.003360      -0.001224       0.024904       0.025160      -0.000347      -0.001266      -0.001118      -0.013288       0.016354      -0.009492       0.003391       0.006101              1.688394       1.509891      -0.016953       0.228808       1.427585      -0.042705       2.127705           0.000002
          103              H       2.562968       1.143374      18.827632       0.112472       1.182530 0.97011955E+01  0.99157953E+02                                 1.805336                            1.786698      -0.854011       2.461590                    0.998253       3.530300       9.828358       0.485619       1.233981      -0.721066       0.022471       0.000520      -0.017349       0.028394       0.003477      -0.005530      -0.000524       0.009492      -0.017534      -0.007903      -0.002699       0.010603              1.805361       2.236813      -0.015133      -0.087724       1.608336      -0.027908       1.570935           0.000002
          104              H       6.036313       5.244536      11.068787       0.091366       1.146053 0.93006688E+01  0.94233991E+02                                 1.769306                            1.747046      -0.870955       2.446398                    0.997485       3.640420      10.149109       0.491232       1.230625      -0.720281      -0.027513       0.011231       0.011007       0.031690      -0.000486       0.001209      -0.000468       0.001056      -0.019085      -0.006523       0.002463       0.004060              1.784390       2.109927      -0.309980      -0.011080       1.595154       0.045738       1.648088          -0.000001
          105              H       0.685787       5.483960      11.068787       0.111408       1.171495 0.96388981E+01  0.99088314E+02                                 1.842033                            1.818242      -0.956742       2.415420                    0.996544       3.662756      10.474927       0.463238       1.286196      -0.708408       0.021422      -0.012328      -0.003397       0.024949       0.000065       0.000318       0.003514       0.014148      -0.012423      -0.008115      -0.001039       0.009154              1.857394       2.212090      -0.076041      -0.285491       1.602738       0.051801       1.757354          -0.000001
          106              H      -0.288121       6.697370      10.849550       0.108585       1.100474 0.84300180E+01  0.82737945E+02                                 1.683152                            1.635332      -0.651457       2.553013                    0.999682       3.344211       8.961609       0.524584       1.189637      -0.731687      -0.008342       0.020892      -0.012606       0.025787      -0.003651       0.004172      -0.002272      -0.008557       0.013281      -0.008653       0.000755       0.007898              1.702323       1.464403       0.018596       0.007161       1.953682      -0.365469       1.688884          -0.000003
          107              H       6.401882       2.925213      11.280003       0.113936       1.132894 0.86967353E+01  0.85659669E+02                                 1.692715                            1.643063      -0.666984       2.550806                    0.999746       3.282043       8.689698       0.534199       1.164081      -0.738791      -0.024001      -0.012029      -0.006861       0.027710       0.006582       0.002661      -0.001565       0.004012       0.002593      -0.008212       0.001488       0.006725              1.709965       1.717798       0.367133       0.221481       1.806511       0.242078       1.605588           0.000002
          108              H      -0.234050       3.159751      11.293371       0.102482       1.263460 0.10632575E+02  0.11060565E+03                                 1.848375                            1.839669      -0.895423       2.434724                    0.997758       3.576786       9.872180       0.493282       1.193637      -0.730972       0.023270      -0.003618      -0.001099       0.023576      -0.005947       0.000256      -0.006540       0.002986      -0.003477      -0.009178       0.000314       0.008864              1.840004       1.972336      -0.269456      -0.194312       1.799752       0.184411       1.747924           0.000001
          109              H       6.165586       4.016467      13.325322       0.091312       1.189956 0.95729802E+01  0.96046180E+02                                 1.708309                            1.691011      -0.696942       2.527886                    0.999514       3.369924       8.843312       0.545000       1.120151      -0.750081      -0.023422       0.009297       0.005674       0.025830       0.002195       0.000126       0.008118      -0.000649      -0.003480      -0.008525       0.000098       0.008427              1.695324       2.089502      -0.174644      -0.178048       1.448425       0.038718       1.548045          -0.000001
          110              H       7.259489       2.902411      13.501781       0.106753       1.202599 0.90532507E+01  0.89779971E+02                                 1.721273                            1.640961      -1.007060       2.380042                    0.997868       3.423281       8.998776       0.553743       1.115381      -0.749150       0.009014      -0.032881       0.008839       0.035221       0.004521      -0.001476       0.001956      -0.019461      -0.049469      -0.016803      -0.002243       0.019046              1.743005       1.387332      -0.124417       0.187278       1.997654      -0.371366       1.844029           0.000002
          111              H       0.447416       6.624077      13.068655       0.104307       1.185572 0.90237287E+01  0.90379535E+02                                 1.774602                            1.692369      -1.043313       2.364113                    0.997416       3.588116       9.817391       0.513791       1.190243      -0.729209       0.028506       0.019180       0.001914       0.034411       0.007207      -0.004857      -0.004587      -0.009198      -0.040093      -0.015021      -0.001570       0.016591              1.803431       1.877091       0.403424       0.267458       1.733936       0.145896       1.799266          -0.000002
          112              H      -1.113690       6.461203      13.004488       0.085585       1.148483 0.90976490E+01  0.90593451E+02                                 1.696747                            1.669137      -0.702363       2.519402                    0.999507       3.437926       9.142282       0.535615       1.148381      -0.741552      -0.024419       0.007803       0.002912       0.025800      -0.002304      -0.005170      -0.005842       0.000760       0.009237      -0.008938       0.000794       0.008144              1.701273       1.982727      -0.348606      -0.130917       1.602805       0.097806       1.518288          -0.000003
          113              C       5.565966      10.270821      20.990591       0.665375      22.211103 0.25001876E+03  0.52153945E+04                                 7.534134                            5.762028      -0.390946       1.941688                    0.998614      22.249200      64.049350       0.589633       0.497977      -0.998791      -0.010109       0.053488      -0.021584       0.058557       0.004621      -0.075053       0.060024       0.013746       0.218576      -0.095311      -0.032798       0.128108              8.905066       9.285764      -0.892255       2.449425      10.626983      -3.051016       6.802452          -0.000001
          114              C       2.521439      14.919238      20.966528       0.671298      21.943081 0.22974328E+03  0.46875594E+04                                 7.415656                            5.490112      -0.173666       2.018286                    0.999498      21.659608      61.467726       0.610171       0.491984      -1.002807       0.007336      -0.050668      -0.011841       0.052548       0.028335       0.002488      -0.068928      -0.012484       0.317207      -0.094474      -0.038146       0.132620              8.984815       8.915725      -1.096856      -0.310437      13.041224       2.816308       4.997498           0.000001
          115              C       6.261553       9.192596      21.725836      -0.117862      29.461394 0.44356981E+03  0.10539126E+05                                 8.551784                            7.142382      -0.475831       1.867853                    0.996259      28.551331      84.025055       0.597734       0.431276      -1.049077      -0.025395      -0.087553       0.045620       0.101939       0.009747      -0.015192       0.013336      -0.018717       0.041047      -0.029185       0.004960       0.024225              9.846765       7.446828      -1.018513       0.342318      12.196182      -2.974029       9.897284          -0.000002
          116              C       6.145993       7.858660      21.052084      -0.219753      25.852503 0.42358912E+03  0.99412500E+04                                 7.688736                            6.876173      -0.092403       1.957527                    0.998985      29.671698      86.563367       0.623490       0.418582      -1.057775       0.037014       0.017597       0.081633       0.091344      -0.011297       0.000691       0.008182      -0.052315      -0.001890      -0.028382      -0.002405       0.030787              8.302182       6.426119      -0.705790       0.261479      10.295073      -1.514680       8.185355          -0.000003
          117              C       6.822304       6.765777      21.880906      -0.086797      24.426085 0.35963390E+03  0.80861365E+04                                 7.370490                            6.312192      -0.065269       1.983557                    0.999314      27.622298      78.376246       0.655684       0.415462      -1.061818      -0.066241       0.059094       0.039755       0.097265      -0.007219      -0.017507      -0.000853      -0.022786       0.101623      -0.034698      -0.003789       0.038486              8.138975       6.602666       0.013227      -1.083759       9.174288      -2.059912       8.639970          -0.000003
          118              C       6.412367       7.975929      23.928899      -0.086097      24.562307 0.36157512E+03  0.81488821E+04                                 7.420801                            6.343420      -0.037499       1.993888                    0.999372      27.649424      78.802460       0.651219       0.417330      -1.059567      -0.039693      -0.015430      -0.085573       0.095584      -0.005569       0.004647       0.020116      -0.056831       0.027282      -0.034661      -0.003302       0.037963              8.183026       6.397452       0.682900       0.691595      10.298010      -0.983195       7.853615          -0.000005
          119              C       5.732342       9.096501      23.169591      -0.210436      25.538075 0.42093558E+03  0.98517570E+04                                 7.605127                            6.835850       0.058532       2.010944                    0.998686      29.334757      85.131473       0.628648       0.416294      -1.060484       0.058973      -0.060792      -0.041957       0.094519      -0.006674      -0.006044      -0.005740      -0.021820       0.090575      -0.028816      -0.002736       0.031552              8.220121       6.534453      -0.974459       0.185034       9.011358      -1.981870       9.114552          -0.000004
          120              C       5.646339       5.635433      23.733725       0.493201      29.316210 0.26788921E+03  0.56120629E+04                                 8.575617                            5.647872       0.145694       2.085381                    0.999632      22.973185      63.520739       0.654776       0.446525      -1.039820      -0.011812      -0.017563       0.009748       0.023303      -0.024974       0.019150      -0.015078       0.041076      -0.053061      -0.030104      -0.019510       0.049614             11.124260       6.999058       4.707307      -3.204339      15.453082      -2.439805      10.920639          -0.000001
          121              C       1.871656      16.158708      21.351529      -0.119597      31.110649 0.45063731E+03  0.10720096E+05                                 8.816346                            7.156779      -0.406727       1.889005                    0.996976      28.362830      82.778587       0.604081       0.426225      -1.055052       0.028928       0.081813       0.055102       0.102793       0.021415       0.001168      -0.000115      -0.004575       0.085446      -0.035792       0.007273       0.028519             10.542590       7.453535      -1.117142      -0.911575      15.675045       2.787014       8.499190           0.000001
          122              C       1.617453      16.236887      22.880840      -0.216516      26.235127 0.42436111E+03  0.99221048E+04                                 7.684376                            6.814241       0.114341       2.024256                    0.999104      29.323732      84.223545       0.638421       0.410328      -1.067533      -0.017204       0.067677      -0.057165       0.090244      -0.008508      -0.029476       0.004941      -0.015935       0.089783      -0.037217      -0.007122       0.044339              8.436915       5.960987      -1.080446      -0.876764      11.305943       1.332936       8.043816           0.000004
          123              C       3.992240       1.242727      23.249800      -0.087000      25.110350 0.36993375E+03  0.83618480E+04                                 7.497844                            6.388463      -0.081410       1.974518                    0.999221      27.769605      78.547935       0.654979       0.413714      -1.064819       0.080310       0.008922      -0.049117       0.094561       0.010106      -0.024506      -0.020262      -0.053138      -0.023832      -0.041106      -0.003926       0.045032              8.415716       6.294501      -0.053878      -0.526133      11.826347       1.841707       7.126300           0.000004
          124              C       4.849344       3.565307      23.487752       0.480648      31.297295 0.28318680E+03  0.60078446E+04                                 8.946237                            5.789235       0.103438       2.064163                    0.999666      23.357559      64.723335       0.650519       0.443814      -1.042727       0.000004       0.018087       0.008172       0.019848      -0.014733       0.032596      -0.008719       0.037058      -0.024776      -0.028900      -0.019070       0.047971             12.045020       5.693319       2.123264      -1.245996      17.504211       6.232227      12.937529           0.000001
          125              C       2.790814       4.607699       4.071923       0.678255      21.070811 0.23439929E+03  0.47996871E+04                                 7.200794                            5.548127      -0.165510       2.024791                    0.999148      21.607245      61.140422       0.607410       0.492456      -1.004012       0.001737      -0.001158       0.065615       0.065649      -0.019465      -0.007548       0.049420      -0.163943      -0.208694      -0.082071      -0.049382       0.131453              8.483597       9.106811       1.060023      -0.893438       4.526336      -1.228079      11.817646          -0.000001
          126              C       5.024160       2.402388      21.308751      -0.083350      25.429253 0.36766439E+03  0.83110145E+04                                 7.602970                            6.387968      -0.044682       1.990115                    0.999365      27.697620      78.755488       0.651026       0.416203      -1.061530       0.015622      -0.066077       0.067976       0.096078      -0.006229      -0.025617      -0.002673      -0.025886       0.092777      -0.039186      -0.001272       0.040458              8.640879       6.369706      -1.012532      -0.784848      10.664131       2.582558       8.888799           0.000002
          127              C       5.767412       1.136859      20.891667      -0.220757      27.565553 0.43310953E+03  0.10213419E+05                                 8.025580                            6.928802      -0.071034       1.961425                    0.999120      29.823339      86.993941       0.624860       0.415671      -1.060442      -0.079140      -0.003168       0.051652       0.094557       0.006184      -0.006099      -0.010482      -0.059513      -0.013886      -0.029183      -0.006577       0.035760              9.051960       7.542433      -0.719935      -1.636279      12.265967       1.392888       7.347481           0.000003
          128              C       4.516997       4.687507      25.394043       0.483061      31.484390 0.28599027E+03  0.60875279E+04                                 9.016142                            5.842746       0.018761       2.037947                    0.999818      23.407721      65.153504       0.642839       0.447625      -1.039604       0.008186      -0.003386      -0.020379       0.022221      -0.027799       0.015925      -0.003903       0.048456      -0.057036      -0.028824      -0.021317       0.050141             12.051892       7.499956       1.361712      -5.773804       9.386685       1.512305      19.269036          -0.000001
          129              C       2.809920       4.873183       2.550633      -0.120119      30.176526 0.45850767E+03  0.10908297E+05                                 8.544270                            7.138080      -0.258052       1.929311                    0.997576      28.317067      81.512166       0.617801       0.416723      -1.065523       0.059592      -0.014777      -0.076397       0.098011       0.017238      -0.009616       0.016454      -0.006349      -0.072223      -0.035442       0.004953       0.030489              9.959028       7.542534       0.612069      -2.470962       7.660271      -0.724836      14.674280          -0.000002
          130              C       3.908148       5.842282       2.069382      -0.227478      27.713580 0.43360181E+03  0.10245498E+05                                 8.071310                            6.942894      -0.134513       1.936706                    0.999267      30.158115      88.553451       0.621789       0.416890      -1.057849      -0.061260      -0.046138      -0.046581       0.089729       0.017991      -0.014060      -0.007761      -0.017378       0.033099      -0.027298      -0.000116       0.027414              9.108813       7.190111       1.347686      -0.611516       7.249178      -0.467505      12.887150          -0.000004
          131              C       3.005382       3.544133       1.820735      -0.218924      26.450577 0.41881984E+03  0.97928268E+04                                 7.781840                            6.795715      -0.038534       1.971833                    0.998972      29.687870      86.199014       0.633506       0.413499      -1.061954      -0.007834       0.082532      -0.044867       0.094265       0.011151      -0.007627       0.024560      -0.032863       0.021587      -0.030846      -0.004095       0.034941              8.635966       5.777850       0.283029      -1.022863       7.679688      -0.375843      12.450359           0.000002
          132              C       2.962379       3.741211       0.310140      -0.084998      24.903576 0.36254392E+03  0.81690697E+04                                 7.487226                            6.334745      -0.120734       1.961786                    0.999216      27.814676      79.040388       0.654885       0.415077      -1.061926       0.057355       0.054119       0.050022       0.093384       0.032305      -0.018553      -0.011021      -0.052173      -0.005186      -0.044352      -0.004596       0.048948              8.376355       6.439746       0.812935      -1.623884       6.670757      -0.605083      12.018562           0.000002
          133              C       3.825023       6.039360       0.590870      -0.083725      25.243789 0.36578251E+03  0.82793906E+04                                 7.596523                            6.384159      -0.141954       1.954317                    0.999323      28.035029      80.448389       0.647612       0.417845      -1.057730       0.005052      -0.089513       0.032959       0.095522       0.017753      -0.004355       0.028561      -0.044627       0.021974      -0.037501      -0.006413       0.043914              8.633595       6.042847       0.080228      -0.948588       7.159168       0.677453      12.698768          -0.000006
          134              C       3.568230       6.016557       7.622491       0.665375      22.211101 0.25001874E+03  0.52153938E+04                                 7.534134                            5.762028      -0.390946       1.941688                    0.998614      22.249199      64.049349       0.589633       0.497977      -0.998791       0.010109      -0.053488      -0.021584       0.058557       0.004621       0.075053      -0.060024       0.013746       0.218576      -0.095311      -0.032798       0.128108              8.905066       9.285764      -0.892255      -2.449425      10.626983       3.051016       6.802452          -0.000001
          135              C       6.612757       1.368140       7.598428       0.671298      21.943080 0.22974327E+03  0.46875593E+04                                 7.415656                            5.490112      -0.173666       2.018286                    0.999498      21.659608      61.467729       0.610170       0.491984      -1.002807      -0.007336       0.050668      -0.011841       0.052548       0.028335      -0.002488       0.068928      -0.012484       0.317207      -0.094474      -0.038146       0.132620              8.984816       8.915725      -1.096856       0.310437      13.041224      -2.816309       4.997498           0.000001
          136              C       2.872643       7.094782       8.357736      -0.117862      29.461395 0.44356981E+03  0.10539126E+05                                 8.551784                            7.142381      -0.475831       1.867853                    0.996259      28.551331      84.025054       0.597734       0.431276      -1.049077       0.025395       0.087553       0.045620       0.101939       0.009747       0.015192      -0.013336      -0.018717       0.041047      -0.029186       0.004960       0.024225              9.846764       7.446828      -1.018513      -0.342318      12.196182       2.974028       9.897283          -0.000002
          137              C       2.988203       8.428718       7.683984      -0.219753      25.852501 0.42358908E+03  0.99412487E+04                                 7.688736                            6.876173      -0.092403       1.957527                    0.998985      29.671697      86.563365       0.623490       0.418582      -1.057775      -0.037014      -0.017597       0.081633       0.091344      -0.011297      -0.000691      -0.008182      -0.052315      -0.001890      -0.028382      -0.002405       0.030787              8.302182       6.426119      -0.705790      -0.261479      10.295072       1.514680       8.185355          -0.000004
          138              C       2.311892       9.521601       8.512806      -0.086797      24.426087 0.35963394E+03  0.80861378E+04                                 7.370490                            6.312192      -0.065270       1.983557                    0.999314      27.622300      78.376254       0.655684       0.415462      -1.061818       0.066241      -0.059094       0.039755       0.097265      -0.007219       0.017507       0.000853      -0.022786       0.101623      -0.034698      -0.003789       0.038486              8.138975       6.602666       0.013227       1.083759       9.174289       2.059912       8.639971          -0.000003
          139              C       2.721829       8.311449      10.560799      -0.086097      24.562305 0.36157510E+03  0.81488814E+04                                 7.420801                            6.343420      -0.037499       1.993888                    0.999372      27.649423      78.802457       0.651219       0.417330      -1.059567       0.039693       0.015430      -0.085573       0.095584      -0.005569      -0.004647      -0.020116      -0.056831       0.027282      -0.034661      -0.003302       0.037963              8.183026       6.397452       0.682900      -0.691595      10.298010       0.983195       7.853615          -0.000005
          140              C       3.401854       7.190877       9.801491      -0.210436      25.538075 0.42093558E+03  0.98517571E+04                                 7.605127                            6.835850       0.058532       2.010944                    0.998686      29.334757      85.131473       0.628648       0.416294      -1.060484      -0.058973       0.060792      -0.041957       0.094519      -0.006674       0.006044       0.005740      -0.021820       0.090575      -0.028816      -0.002736       0.031552              8.220121       6.534453      -0.974459      -0.185034       9.011358       1.981870       9.114552          -0.000004
          141              C       3.487857      10.651945      10.365625       0.493201      29.316208 0.26788919E+03  0.56120623E+04                                 8.575617                            5.647872       0.145694       2.085381                    0.999632      22.973184      63.520736       0.654776       0.446525      -1.039820       0.011812       0.017563       0.009748       0.023303      -0.024974      -0.019150       0.015078       0.041076      -0.053061      -0.030104      -0.019510       0.049614             11.124259       6.999058       4.707307       3.204339      15.453081       2.439805      10.920638          -0.000001
          142              C       7.262540       0.128670       7.983429      -0.119597      31.110646 0.45063726E+03  0.10720095E+05                                 8.816345                            7.156778      -0.406727       1.889005                    0.996976      28.362828      82.778577       0.604081       0.426225      -1.055052      -0.028928      -0.081813       0.055102       0.102793       0.021415      -0.001168       0.000115      -0.004575       0.085446      -0.035792       0.007273       0.028519             10.542589       7.453535      -1.117142       0.911575      15.675043      -2.787014       8.499189           0.000001
          143              C       7.516743       0.050491       9.512740      -0.216516      26.235127 0.42436112E+03  0.99221050E+04                                 7.684376                            6.814241       0.114341       2.024256                    0.999104      29.323733      84.223551       0.638421       0.410328      -1.067533       0.017204      -0.067677      -0.057165       0.090244      -0.008508       0.029476      -0.004941      -0.015935       0.089783      -0.037217      -0.007122       0.044339              8.436915       5.960987      -1.080446       0.876764      11.305943      -1.332936       8.043816           0.000004
          144              C       5.141956      15.044651       9.881700      -0.087000      25.110350 0.36993375E+03  0.83618484E+04                                 7.497845                            6.388464      -0.081409       1.974518                    0.999221      27.769606      78.547944       0.654979       0.413714      -1.064819      -0.080310      -0.008921      -0.049117       0.094561       0.010106       0.024506       0.020262      -0.053138      -0.023832      -0.041106      -0.003926       0.045032              8.415717       6.294502      -0.053878       0.526132      11.826348      -1.841707       7.126301           0.000004
          145              C       4.284852      12.722071      10.119652       0.480648      31.297296 0.28318682E+03  0.60078450E+04                                 8.946237                            5.789235       0.103438       2.064163                    0.999666      23.357560      64.723340       0.650519       0.443814      -1.042727      -0.000004      -0.018087       0.008172       0.019848      -0.014733      -0.032596       0.008719       0.037058      -0.024776      -0.028900      -0.019070       0.047971             12.045020       5.693320       2.123264       1.245996      17.504212      -6.232228      12.937530           0.000001
          146              C      -1.844718      11.679679      17.440023       0.678255      21.070812 0.23439929E+03  0.47996872E+04                                 7.200794                            5.548127      -0.165510       2.024791                    0.999148      21.607245      61.140421       0.607410       0.492456      -1.004012      -0.001737       0.001158       0.065615       0.065649      -0.019465       0.007548      -0.049420      -0.163943      -0.208694      -0.082071      -0.049382       0.131453              8.483598       9.106811       1.060023       0.893438       4.526336       1.228079      11.817647          -0.000001
          147              C       4.110036      13.884990       7.940651      -0.083350      25.429254 0.36766441E+03  0.83110151E+04                                 7.602971                            6.387968      -0.044682       1.990115                    0.999365      27.697621      78.755493       0.651026       0.416203      -1.061530      -0.015622       0.066077       0.067976       0.096078      -0.006229       0.025617       0.002673      -0.025886       0.092777      -0.039186      -0.001272       0.040458              8.640879       6.369707      -1.012532       0.784848      10.664132      -2.582558       8.888799           0.000002
          148              C       3.366784      15.150519       7.523567      -0.220757      27.565554 0.43310954E+03  0.10213420E+05                                 8.025581                            6.928802      -0.071034       1.961425                    0.999120      29.823340      86.993947       0.624860       0.415671      -1.060442       0.079140       0.003168       0.051652       0.094557       0.006184       0.006099       0.010482      -0.059513      -0.013886      -0.029183      -0.006577       0.035760              9.051961       7.542434      -0.719936       1.636280      12.265968      -1.392888       7.347482           0.000003
          149              C       4.617199      11.599871      12.025943       0.483061      31.484388 0.28599024E+03  0.60875272E+04                                 9.016142                            5.842746       0.018761       2.037947                    0.999818      23.407720      65.153504       0.642839       0.447625      -1.039604      -0.008186       0.003386      -0.020379       0.022221      -0.027799      -0.015925       0.003903       0.048456      -0.057036      -0.028824      -0.021317       0.050141             12.051893       7.499956       1.361713       5.773805       9.386685      -1.512305      19.269037          -0.000001
          150              C      -1.863824      11.414195      15.918733      -0.120119      30.176530 0.45850772E+03  0.10908299E+05                                 8.544271                            7.138080      -0.258052       1.929311                    0.997576      28.317069      81.512176       0.617800       0.416723      -1.065523      -0.059592       0.014777      -0.076397       0.098011       0.017238       0.009616      -0.016454      -0.006349      -0.072223      -0.035442       0.004953       0.030489              9.959030       7.542534       0.612069       2.470962       7.660271       0.724836      14.674283          -0.000002
          151              C       5.226048      10.445096      15.437482      -0.227478      27.713577 0.43360177E+03  0.10245497E+05                                 8.071310                            6.942893      -0.134513       1.936706                    0.999267      30.158113      88.553443       0.621789       0.416890      -1.057849       0.061260       0.046138      -0.046581       0.089729       0.017991       0.014060       0.007761      -0.017378       0.033099      -0.027298      -0.000116       0.027414              9.108813       7.190111       1.347686       0.611516       7.249178       0.467505      12.887150          -0.000004
          152              C      -2.059286      12.743245      15.188835      -0.218924      26.450576 0.41881981E+03  0.97928259E+04                                 7.781841                            6.795716      -0.038534       1.971833                    0.998972      29.687869      86.199012       0.633506       0.413499      -1.061954       0.007834      -0.082532      -0.044867       0.094265       0.011151       0.007627      -0.024560      -0.032863       0.021587      -0.030846      -0.004095       0.034941              8.635966       5.777850       0.283029       1.022863       7.679689       0.375843      12.450361           0.000002
          153              C      -2.016283      12.546167      13.678240      -0.084998      24.903575 0.36254391E+03  0.81690694E+04                                 7.487226                            6.334745      -0.120734       1.961786                    0.999216      27.814677      79.040394       0.654885       0.415077      -1.061926      -0.057355      -0.054119       0.050022       0.093384       0.032305       0.018553       0.011021      -0.052173      -0.005186      -0.044352      -0.004596       0.048948              8.376355       6.439746       0.812934       1.623884       6.670757       0.605082      12.018562           0.000002
          154              C       5.309173      10.248018      13.958970      -0.083725      25.243789 0.36578249E+03  0.82793901E+04                                 7.596523                            6.384159      -0.141954       1.954317                    0.999323      28.035028      80.448385       0.647612       0.417845      -1.057730      -0.005052       0.089513       0.032959       0.095522       0.017753       0.004355      -0.028561      -0.044626       0.021974      -0.037501      -0.006413       0.043914              8.633595       6.042847       0.080228       0.948588       7.159168      -0.677453      12.698769          -0.000005
          155              C      -0.525820       6.016557       5.745609       0.665375      22.211102 0.25001876E+03  0.52153944E+04                                 7.534133                            5.762028      -0.390946       1.941688                    0.998614      22.249200      64.049350       0.589634       0.497977      -0.998791       0.010109      -0.053488       0.021584       0.058557       0.004621      -0.075053       0.060024       0.013746       0.218576      -0.095311      -0.032798       0.128108              8.905066       9.285764      -0.892256       2.449425      10.626982      -3.051016       6.802452          -0.000001
          156              C       2.518707       1.368140       5.769672       0.671298      21.943080 0.22974327E+03  0.46875593E+04                                 7.415656                            5.490112      -0.173666       2.018286                    0.999498      21.659608      61.467727       0.610170       0.491984      -1.002807      -0.007336       0.050668       0.011841       0.052548       0.028335       0.002488      -0.068928      -0.012484       0.317207      -0.094474      -0.038146       0.132620              8.984816       8.915725      -1.096856      -0.310437      13.041224       2.816309       4.997498           0.000001
          157              C      -1.221407       7.094782       5.010364      -0.117862      29.461396 0.44356984E+03  0.10539126E+05                                 8.551784                            7.142381      -0.475831       1.867853                    0.996259      28.551331      84.025052       0.597734       0.431276      -1.049077       0.025395       0.087553      -0.045620       0.101939       0.009747      -0.015192       0.013336      -0.018717       0.041047      -0.029186       0.004960       0.024225              9.846764       7.446828      -1.018513       0.342318      12.196181      -2.974028       9.897283          -0.000002
          158              C      -1.105847       8.428718       5.684116      -0.219753      25.852498 0.42358902E+03  0.99412472E+04                                 7.688735                            6.876172      -0.092403       1.957527                    0.998985      29.671696      86.563359       0.623491       0.418582      -1.057775      -0.037014      -0.017597      -0.081633       0.091344      -0.011297       0.000691       0.008182      -0.052315      -0.001890      -0.028382      -0.002405       0.030787              8.302181       6.426118      -0.705790       0.261479      10.295070      -1.514679       8.185354          -0.000003
          159              C      -1.782158       9.521601       4.855294      -0.086797      24.426086 0.35963393E+03  0.80861372E+04                                 7.370490                            6.312191      -0.065269       1.983557                    0.999314      27.622299      78.376246       0.655684       0.415462      -1.061818       0.066241      -0.059094      -0.039755       0.097265      -0.007219      -0.017507      -0.000853      -0.022786       0.101623      -0.034698      -0.003789       0.038486              8.138974       6.602666       0.013227      -1.083759       9.174287      -2.059912       8.639970          -0.000003
          160              C      -1.372221       8.311449       2.807301      -0.086097      24.562306 0.36157512E+03  0.81488820E+04                                 7.420801                            6.343420      -0.037499       1.993888                    0.999372      27.649424      78.802461       0.651219       0.417330      -1.059567       0.039693       0.015430       0.085573       0.095584      -0.005569       0.004647       0.020116      -0.056831       0.027282      -0.034661      -0.003302       0.037963              8.183026       6.397452       0.682900       0.691595      10.298010      -0.983195       7.853616          -0.000005
          161              C      -0.692196       7.190877       3.566609      -0.210436      25.538071 0.42093548E+03  0.98517541E+04                                 7.605126                            6.835849       0.058532       2.010945                    0.998686      29.334754      85.131461       0.628648       0.416294      -1.060484      -0.058973       0.060792       0.041957       0.094519      -0.006674      -0.006044      -0.005740      -0.021820       0.090575      -0.028816      -0.002736       0.031552              8.220120       6.534452      -0.974459       0.185034       9.011357      -1.981869       9.114551          -0.000004
          162              C      -0.606193      10.651945       3.002475       0.493201      29.316208 0.26788919E+03  0.56120624E+04                                 8.575617                            5.647872       0.145694       2.085381                    0.999632      22.973184      63.520737       0.654776       0.446525      -1.039820       0.011812       0.017563      -0.009748       0.023303      -0.024974       0.019150      -0.015078       0.041076      -0.053061      -0.030104      -0.019510       0.049614             11.124259       6.999058       4.707308      -3.204339      15.453082      -2.439805      10.920638          -0.000001
          163              C       3.168490       0.128670       5.384671      -0.119597      31.110651 0.45063733E+03  0.10720097E+05                                 8.816346                            7.156779      -0.406727       1.889005                    0.996976      28.362831      82.778591       0.604081       0.426225      -1.055052      -0.028928      -0.081813      -0.055102       0.102793       0.021415       0.001168      -0.000115      -0.004575       0.085446      -0.035792       0.007273       0.028519             10.542591       7.453535      -1.117142      -0.911575      15.675046       2.787015       8.499191           0.000001
          164              C       3.422693       0.050491       3.855360      -0.216516      26.235123 0.42436102E+03  0.99221025E+04                                 7.684376                            6.814240       0.114340       2.024256                    0.999104      29.323732      84.223552       0.638421       0.410328      -1.067533       0.017204      -0.067677       0.057165       0.090244      -0.008508      -0.029476       0.004941      -0.015935       0.089783      -0.037217      -0.007122       0.044339              8.436914       5.960987      -1.080446      -0.876764      11.305942       1.332936       8.043815           0.000003
          165              C       1.047906      15.044651       3.486400      -0.087000      25.110347 0.36993369E+03  0.83618466E+04                                 7.497844                            6.388463      -0.081409       1.974518                    0.999221      27.769605      78.547941       0.654979       0.413714      -1.064819      -0.080310      -0.008922       0.049117       0.094561       0.010106      -0.024506      -0.020262      -0.053138      -0.023831      -0.041106      -0.003926       0.045032              8.415716       6.294502      -0.053878      -0.526132      11.826346       1.841707       7.126301           0.000004
          166              C       0.190802      12.722071       3.248448       0.480648      31.297297 0.28318681E+03  0.60078450E+04                                 8.946238                            5.789236       0.103438       2.064163                    0.999666      23.357560      64.723343       0.650519       0.443814      -1.042727      -0.000004      -0.018087      -0.008172       0.019848      -0.014733       0.032596      -0.008719       0.037058      -0.024776      -0.028900      -0.019070       0.047971             12.045021       5.693320       2.123264      -1.245996      17.504213       6.232228      12.937530           0.000001
          167              C       2.249332      11.679679      22.664277       0.678255      21.070810 0.23439927E+03  0.47996867E+04                                 7.200794                            5.548127      -0.165510       2.024791                    0.999148      21.607244      61.140419       0.607410       0.492456      -1.004012      -0.001737       0.001158      -0.065615       0.065649      -0.019465      -0.007548       0.049420      -0.163943      -0.208694      -0.082071      -0.049382       0.131453              8.483597       9.106810       1.060023      -0.893437       4.526335      -1.228079      11.817646          -0.000001
          168              C       0.015986      13.884990       5.427449      -0.083350      25.429257 0.36766446E+03  0.83110167E+04                                 7.602972                            6.387969      -0.044682       1.990115                    0.999365      27.697623      78.755504       0.651026       0.416203      -1.061530      -0.015622       0.066077      -0.067976       0.096078      -0.006229      -0.025617      -0.002673      -0.025886       0.092777      -0.039186      -0.001272       0.040458              8.640880       6.369707      -1.012532      -0.784849      10.664133       2.582559       8.888800           0.000002
          169              C      -0.727266      15.150519       5.844533      -0.220757      27.565556 0.43310959E+03  0.10213421E+05                                 8.025581                            6.928803      -0.071034       1.961425                    0.999120      29.823341      86.993951       0.624860       0.415671      -1.060442       0.079140       0.003168      -0.051652       0.094557       0.006184      -0.006099      -0.010482      -0.059513      -0.013886      -0.029183      -0.006577       0.035760              9.051962       7.542434      -0.719936      -1.636280      12.265970       1.392888       7.347482           0.000003
          170              C       0.523149      11.599871       1.342157       0.483061      31.484390 0.28599026E+03  0.60875278E+04                                 9.016142                            5.842746       0.018761       2.037947                    0.999818      23.407721      65.153505       0.642839       0.447625      -1.039604      -0.008186       0.003386       0.020379       0.022221      -0.027799       0.015925      -0.003903       0.048456      -0.057036      -0.028824      -0.021317       0.050141             12.051892       7.499956       1.361713      -5.773804       9.386685       1.512305      19.269036          -0.000001
          171              C       2.230226      11.414195      24.185567      -0.120119      30.176530 0.45850773E+03  0.10908299E+05                                 8.544270                            7.138080      -0.258052       1.929311                    0.997576      28.317069      81.512172       0.617801       0.416723      -1.065523      -0.059592       0.014777       0.076397       0.098011       0.017238      -0.009616       0.016454      -0.006349      -0.072223      -0.035442       0.004953       0.030489              9.959029       7.542534       0.612069      -2.470962       7.660271      -0.724836      14.674281          -0.000001
          172              C       1.131998      10.445096      24.666818      -0.227478      27.713574 0.43360171E+03  0.10245495E+05                                 8.071309                            6.942893      -0.134513       1.936706                    0.999267      30.158111      88.553435       0.621789       0.416890      -1.057849       0.061260       0.046138       0.046581       0.089729       0.017991      -0.014060      -0.007761      -0.017378       0.033099      -0.027298      -0.000116       0.027414              9.108812       7.190111       1.347686      -0.611516       7.249177      -0.467505      12.887148          -0.000004
          173              C       2.034764      12.743245      24.915465      -0.218924      26.450570 0.41881969E+03  0.97928226E+04                                 7.781839                            6.795714      -0.038534       1.971833                    0.998972      29.687866      86.199000       0.633506       0.413499      -1.061954       0.007834      -0.082532       0.044867       0.094265       0.011151      -0.007627       0.024560      -0.032863       0.021587      -0.030846      -0.004095       0.034941              8.635964       5.777849       0.283029      -1.022863       7.679687      -0.375843      12.450357           0.000002
          174              C       2.077767      12.546167      26.426060      -0.084998      24.903572 0.36254385E+03  0.81690678E+04                                 7.487225                            6.334744      -0.120734       1.961787                    0.999216      27.814674      79.040382       0.654885       0.415077      -1.061926      -0.057355      -0.054119      -0.050022       0.093384       0.032305      -0.018553      -0.011021      -0.052173      -0.005187      -0.044352      -0.004596       0.048948              8.376354       6.439745       0.812934      -1.623884       6.670757      -0.605082      12.018560           0.000002
          175              C       1.215123      10.248018      26.145330      -0.083725      25.243793 0.36578257E+03  0.82793922E+04                                 7.596523                            6.384159      -0.141954       1.954317                    0.999323      28.035031      80.448392       0.647612       0.417845      -1.057730      -0.005052       0.089513      -0.032959       0.095522       0.017753      -0.004355       0.028561      -0.044626       0.021974      -0.037501      -0.006413       0.043914              8.633595       6.042847       0.080228      -0.948588       7.159168       0.677453      12.698769          -0.000006
          176              C       1.471916      10.270821      19.113709       0.665375      22.211102 0.25001876E+03  0.52153944E+04                                 7.534133                            5.762028      -0.390946       1.941688                    0.998614      22.249200      64.049351       0.589633       0.497977      -0.998791      -0.010109       0.053488       0.021584       0.058557       0.004621       0.075053      -0.060024       0.013746       0.218576      -0.095311      -0.032798       0.128108              8.905066       9.285764      -0.892256      -2.449425      10.626983       3.051016       6.802452          -0.000001
          177              C      -1.572611      14.919238      19.137772       0.671298      21.943080 0.22974326E+03  0.46875591E+04                                 7.415656                            5.490112      -0.173666       2.018286                    0.999498      21.659608      61.467728       0.610170       0.491984      -1.002807       0.007336      -0.050668       0.011841       0.052548       0.028335      -0.002488       0.068928      -0.012484       0.317207      -0.094474      -0.038146       0.132620              8.984816       8.915725      -1.096856       0.310437      13.041224      -2.816309       4.997498           0.000001
          178              C       2.167503       9.192596      18.378464      -0.117863      29.461395 0.44356982E+03  0.10539126E+05                                 8.551784                            7.142382      -0.475831       1.867853                    0.996259      28.551331      84.025052       0.597734       0.431276      -1.049077      -0.025395      -0.087553      -0.045620       0.101939       0.009747       0.015192      -0.013336      -0.018717       0.041047      -0.029186       0.004960       0.024225              9.846764       7.446828      -1.018513      -0.342318      12.196182       2.974028       9.897284          -0.000002
          179              C       2.051943       7.858660      19.052216      -0.219753      25.852498 0.42358901E+03  0.99412468E+04                                 7.688735                            6.876172      -0.092403       1.957527                    0.998985      29.671695      86.563354       0.623491       0.418581      -1.057775       0.037014       0.017597      -0.081633       0.091344      -0.011297      -0.000691      -0.008182      -0.052315      -0.001890      -0.028382      -0.002405       0.030787              8.302180       6.426118      -0.705789      -0.261479      10.295069       1.514679       8.185354          -0.000003
          180              C       2.728254       6.765777      18.223394      -0.086797      24.426084 0.35963390E+03  0.80861364E+04                                 7.370489                            6.312191      -0.065269       1.983557                    0.999314      27.622298      78.376243       0.655684       0.415462      -1.061818      -0.066241       0.059094      -0.039755       0.097265      -0.007219       0.017507       0.000853      -0.022786       0.101623      -0.034698      -0.003789       0.038486              8.138974       6.602665       0.013227       1.083759       9.174287       2.059911       8.639970          -0.000003
          181              C       2.318317       7.975929      16.175401      -0.086097      24.562306 0.36157511E+03  0.81488820E+04                                 7.420801                            6.343420      -0.037499       1.993888                    0.999372      27.649424      78.802461       0.651219       0.417330      -1.059567      -0.039693      -0.015430       0.085573       0.095584      -0.005569      -0.004647      -0.020116      -0.056831       0.027282      -0.034661      -0.003302       0.037963              8.183026       6.397452       0.682900      -0.691595      10.298010       0.983195       7.853616          -0.000005
          182              C       1.638292       9.096501      16.934709      -0.210436      25.538071 0.42093549E+03  0.98517544E+04                                 7.605126                            6.835849       0.058532       2.010945                    0.998686      29.334754      85.131460       0.628648       0.416294      -1.060484       0.058973      -0.060792       0.041957       0.094519      -0.006674       0.006044       0.005740      -0.021820       0.090575      -0.028816      -0.002736       0.031552              8.220120       6.534452      -0.974459      -0.185034       9.011357       1.981869       9.114551          -0.000004
          183              C       1.552289       5.635433      16.370575       0.493201      29.316208 0.26788919E+03  0.56120625E+04                                 8.575617                            5.647872       0.145694       2.085381                    0.999632      22.973184      63.520736       0.654776       0.446525      -1.039820      -0.011812      -0.017563      -0.009748       0.023303      -0.024974      -0.019150       0.015078       0.041076      -0.053061      -0.030104      -0.019510       0.049614             11.124259       6.999058       4.707307       3.204339      15.453081       2.439805      10.920638          -0.000001
          184              C      -2.222394      16.158708      18.752771      -0.119597      31.110654 0.45063740E+03  0.10720099E+05                                 8.816347                            7.156779      -0.406727       1.889005                    0.996976      28.362833      82.778597       0.604081       0.426225      -1.055052       0.028928       0.081813      -0.055102       0.102793       0.021415      -0.001168       0.000115      -0.004575       0.085446      -0.035792       0.007273       0.028519             10.542591       7.453536      -1.117142       0.911575      15.675048      -2.787015       8.499191           0.000001
          185              C      -2.476597      16.236887      17.223460      -0.216516      26.235120 0.42436097E+03  0.99221006E+04                                 7.684375                            6.814240       0.114341       2.024256                    0.999104      29.323728      84.223531       0.638421       0.410328      -1.067533      -0.017204       0.067677       0.057165       0.090244      -0.008508       0.029476      -0.004941      -0.015935       0.089783      -0.037217      -0.007122       0.044339              8.436913       5.960986      -1.080445       0.876764      11.305940      -1.332935       8.043814           0.000003
          186              C      -0.101810       1.242727      16.854500      -0.087000      25.110347 0.36993370E+03  0.83618468E+04                                 7.497844                            6.388463      -0.081409       1.974518                    0.999221      27.769604      78.547932       0.654979       0.413714      -1.064819       0.080310       0.008921       0.049117       0.094561       0.010106       0.024506       0.020263      -0.053138      -0.023831      -0.041106      -0.003926       0.045032              8.415716       6.294502      -0.053878       0.526132      11.826346      -1.841707       7.126300           0.000005
          187              C       0.755294       3.565307      16.616548       0.480648      31.297293 0.28318679E+03  0.60078441E+04                                 8.946236                            5.789235       0.103438       2.064163                    0.999666      23.357558      64.723331       0.650519       0.443814      -1.042727       0.000004       0.018087      -0.008172       0.019848      -0.014733      -0.032596       0.008719       0.037058      -0.024776      -0.028900      -0.019070       0.047971             12.045019       5.693319       2.123264       1.245996      17.504210      -6.232227      12.937528           0.000001
          188              C       6.884864       4.607699       9.296177       0.678255      21.070810 0.23439927E+03  0.47996867E+04                                 7.200794                            5.548127      -0.165510       2.024791                    0.999148      21.607244      61.140420       0.607410       0.492456      -1.004012       0.001737      -0.001158      -0.065615       0.065649      -0.019465       0.007548      -0.049420      -0.163943      -0.208694      -0.082071      -0.049382       0.131453              8.483597       9.106810       1.060023       0.893437       4.526336       1.228079      11.817646          -0.000001
          189              C       0.930110       2.402388      18.795549      -0.083350      25.429256 0.36766445E+03  0.83110164E+04                                 7.602972                            6.387969      -0.044682       1.990115                    0.999365      27.697622      78.755500       0.651026       0.416203      -1.061530       0.015622      -0.066077      -0.067976       0.096078      -0.006229       0.025617       0.002673      -0.025886       0.092777      -0.039186      -0.001272       0.040458              8.640880       6.369707      -1.012532       0.784849      10.664134      -2.582559       8.888800           0.000002
          190              C       1.673362       1.136859      19.212633      -0.220757      27.565556 0.43310957E+03  0.10213421E+05                                 8.025581                            6.928803      -0.071034       1.961425                    0.999120      29.823342      86.993956       0.624860       0.415671      -1.060442      -0.079140      -0.003168      -0.051652       0.094557       0.006184       0.006099       0.010482      -0.059513      -0.013886      -0.029183      -0.006577       0.035760              9.051962       7.542434      -0.719936       1.636279      12.265970      -1.392888       7.347482           0.000003
          191              C       0.422947       4.687507      14.710257       0.483061      31.484388 0.28599025E+03  0.60875274E+04                                 9.016141                            5.842746       0.018761       2.037947                    0.999818      23.407720      65.153500       0.642839       0.447625      -1.039604       0.008186      -0.003386       0.020379       0.022221      -0.027799      -0.015925       0.003903       0.048456      -0.057036      -0.028824      -0.021317       0.050141             12.051891       7.499955       1.361713       5.773804       9.386685      -1.512305      19.269035          -0.000001
          192              C       6.903970       4.873183      10.817467      -0.120119      30.176526 0.45850767E+03  0.10908298E+05                                 8.544269                            7.138079      -0.258052       1.929311                    0.997576      28.317067      81.512164       0.617801       0.416723      -1.065523       0.059592      -0.014777       0.076397       0.098011       0.017238       0.009616      -0.016454      -0.006349      -0.072223      -0.035442       0.004953       0.030489              9.959028       7.542534       0.612069       2.470961       7.660270       0.724836      14.674279          -0.000002
          193              C      -0.185902       5.842282      11.298718      -0.227478      27.713578 0.43360178E+03  0.10245497E+05                                 8.071310                            6.942894      -0.134513       1.936706                    0.999267      30.158114      88.553448       0.621789       0.416890      -1.057849      -0.061260      -0.046138       0.046581       0.089729       0.017991       0.014060       0.007761      -0.017378       0.033099      -0.027298      -0.000116       0.027414              9.108813       7.190112       1.347686       0.611516       7.249178       0.467505      12.887150          -0.000004
          194              C       7.099432       3.544133      11.547365      -0.218924      26.450573 0.41881974E+03  0.97928240E+04                                 7.781840                            6.795715      -0.038534       1.971833                    0.998972      29.687867      86.199004       0.633506       0.413499      -1.061954      -0.007834       0.082532       0.044867       0.094265       0.011151       0.007627      -0.024560      -0.032863       0.021587      -0.030846      -0.004095       0.034941              8.635965       5.777849       0.283029       1.022863       7.679688       0.375842      12.450358           0.000002
          195              C       7.056429       3.741211      13.057960      -0.084998      24.903573 0.36254387E+03  0.81690683E+04                                 7.487225                            6.334744      -0.120734       1.961786                    0.999216      27.814675      79.040380       0.654885       0.415077      -1.061926       0.057355       0.054119      -0.050022       0.093384       0.032305       0.018553       0.011021      -0.052173      -0.005186      -0.044352      -0.004596       0.048948              8.376354       6.439745       0.812934       1.623884       6.670757       0.605082      12.018560           0.000002
          196              C      -0.269027       6.039360      12.777230      -0.083725      25.243790 0.36578253E+03  0.82793910E+04                                 7.596523                            6.384159      -0.141954       1.954317                    0.999323      28.035029      80.448387       0.647612       0.417845      -1.057730       0.005052      -0.089513      -0.032959       0.095522       0.017753       0.004355      -0.028561      -0.044626       0.021974      -0.037501      -0.006413       0.043914              8.633594       6.042847       0.080228       0.948588       7.159168      -0.677453      12.698768          -0.000006
          197              N       6.278800       6.726687      23.217716      -0.106168      36.404544 0.39123314E+03  0.87610776E+04                                 9.145300                            6.289562       0.086157       2.097178                    0.998689      24.435013      63.744967       0.721353       0.379172      -1.113977       0.019984       0.080186      -0.043966       0.093606       0.038566      -0.061597       0.041051      -0.153613       0.185982      -0.141064       0.041827       0.099237             11.749308       7.080267       4.823262      -3.162127      17.186364      -3.843205      10.981294          -0.000002
          198              N       5.508380       4.599556      22.923618      -0.568260      48.349266 0.60819356E+03  0.15173755E+05                                10.703812                            7.728458       0.370664       2.084482                    0.999744      31.407541      85.853170       0.666622       0.368277      -1.124640      -0.047514       0.005082       0.117018       0.126399       0.038116       0.046437       0.001286      -0.087323      -0.301980      -0.118682       0.008819       0.109863             13.118423       7.394630       5.183496      -0.692250      22.702976       2.204282       9.257663          -0.000000
          199              N       5.177044       5.746187      24.958243      -0.562146      48.019557 0.59389802E+03  0.14752051E+05                                10.679834                            7.662877       0.326749       2.073977                    0.999688      31.258881      85.690908       0.665063       0.370769      -1.121011      -0.014581      -0.100390      -0.074209       0.125689      -0.001862      -0.041804      -0.090848       0.100840       0.047317      -0.123238       0.024978       0.098260             13.050265       9.332524       4.079192      -6.456099      11.512409      -4.409566      18.305862          -0.000006
          200              N       4.716604       2.421933      22.739138      -0.116371      39.055090 0.41132994E+03  0.93171073E+04                                 9.608412                            6.455367       0.109640       2.103358                    0.998569      24.666426      64.489564       0.711758       0.379912      -1.114639      -0.043389      -0.060858      -0.058639       0.094999       0.070202      -0.078532      -0.001589      -0.155465       0.197688      -0.161356       0.051173       0.110182             13.018581       5.663650       1.873816      -0.791622      19.852099       7.456209      13.539993           0.000001
          201              N       4.317430       3.542505      24.701575      -0.567732      49.972964 0.61696764E+03  0.15461315E+05                                11.002822                            7.805840       0.300324       2.061625                    0.999563      31.605417      86.832802       0.659954       0.370346      -1.122090       0.064952       0.097774      -0.041978       0.124663      -0.061786       0.008568       0.078797       0.015231       0.169112      -0.116735       0.010192       0.106543             13.860359       6.821066      -0.267807      -3.527584      13.547522       7.998872      21.212489           0.000001
          202              N       3.930924       4.754286      26.645297      -0.121225      38.336379 0.41279017E+03  0.93732737E+04                                 9.517506                            6.482957       0.058835       2.081713                    0.998517      24.934317      65.608248       0.706474       0.381811      -1.111493      -0.102211       0.031532       0.042449       0.115079       0.083205      -0.084342       0.045013      -0.155035       0.041716      -0.170086       0.062247       0.107839             12.650508       8.153977       1.098616      -6.502879       8.901464       1.634059      20.896082          -0.000002
          203              N       2.855396       9.560691       9.849616      -0.106168      36.404546 0.39123316E+03  0.87610783E+04                                 9.145300                            6.289562       0.086157       2.097178                    0.998689      24.435014      63.744969       0.721353       0.379172      -1.113977      -0.019984      -0.080186      -0.043966       0.093606       0.038566       0.061597      -0.041051      -0.153613       0.185982      -0.141064       0.041827       0.099237             11.749308       7.080267       4.823262       3.162127      17.186364       3.843205      10.981294          -0.000002
          204              N       3.625816      11.687822       9.555518      -0.568260      48.349270 0.60819362E+03  0.15173757E+05                                10.703812                            7.728459       0.370664       2.084482                    0.999744      31.407542      85.853175       0.666622       0.368277      -1.124640       0.047513      -0.005082       0.117018       0.126399       0.038116      -0.046437      -0.001286      -0.087323      -0.301980      -0.118682       0.008819       0.109863             13.118424       7.394630       5.183496       0.692250      22.702977      -2.204282       9.257664          -0.000000
          205              N       3.957152      10.541191      11.590143      -0.562146      48.019559 0.59389805E+03  0.14752052E+05                                10.679835                            7.662877       0.326749       2.073977                    0.999688      31.258881      85.690910       0.665063       0.370769      -1.121011       0.014581       0.100390      -0.074209       0.125689      -0.001862       0.041804       0.090848       0.100840       0.047317      -0.123238       0.024978       0.098260             13.050266       9.332525       4.079193       6.456100      11.512410       4.409567      18.305863          -0.000006
          206              N       4.417592      13.865445       9.371038      -0.116371      39.055089 0.41132991E+03  0.93171067E+04                                 9.608412                            6.455367       0.109640       2.103358                    0.998569      24.666425      64.489562       0.711758       0.379912      -1.114639       0.043389       0.060858      -0.058639       0.094999       0.070202       0.078532       0.001589      -0.155465       0.197688      -0.161355       0.051173       0.110182             13.018581       5.663651       1.873816       0.791622      19.852099      -7.456209      13.539993           0.000001
          207              N       4.816766      12.744873      11.333475      -0.567732      49.972977 0.61696782E+03  0.15461320E+05                                11.002824                            7.805842       0.300324       2.061625                    0.999563      31.605420      86.832817       0.659954       0.370347      -1.122090      -0.064952      -0.097774      -0.041978       0.124663      -0.061786      -0.008568      -0.078798       0.015231       0.169112      -0.116735       0.010192       0.106543             13.860362       6.821067      -0.267807       3.527585      13.547525      -7.998874      21.212495           0.000001
          208              N       5.203272      11.533092      13.277197      -0.121225      38.336380 0.41279018E+03  0.93732739E+04                                 9.517506                            6.482957       0.058835       2.081713                    0.998517      24.934317      65.608249       0.706474       0.381811      -1.111493       0.102211      -0.031532       0.042449       0.115079       0.083205       0.084342      -0.045013      -0.155035       0.041716      -0.170086       0.062247       0.107839             12.650508       8.153978       1.098617       6.502880       8.901464      -1.634059      20.896083          -0.000002
          209              N      -1.238654       9.560691       3.518484      -0.106168      36.404546 0.39123317E+03  0.87610784E+04                                 9.145300                            6.289562       0.086157       2.097178                    0.998689      24.435014      63.744970       0.721353       0.379172      -1.113977      -0.019984      -0.080186       0.043966       0.093606       0.038566      -0.061597       0.041051      -0.153613       0.185982      -0.141064       0.041827       0.099237             11.749309       7.080267       4.823262      -3.162127      17.186365      -3.843205      10.981294          -0.000002
          210              N      -0.468234      11.687822       3.812582      -0.568260      48.349271 0.60819362E+03  0.15173757E+05                                10.703813                            7.728459       0.370664       2.084482                    0.999744      31.407542      85.853176       0.666622       0.368278      -1.124640       0.047513      -0.005082      -0.117018       0.126399       0.038116       0.046437       0.001286      -0.087323      -0.301980      -0.118682       0.008819       0.109863             13.118424       7.394631       5.183497      -0.692250      22.702979       2.204282       9.257664          -0.000000
          211              N      -0.136898      10.541191       1.777957      -0.562146      48.019554 0.59389799E+03  0.14752050E+05                                10.679833                            7.662876       0.326749       2.073977                    0.999688      31.258880      85.690904       0.665063       0.370769      -1.121011       0.014581       0.100390       0.074209       0.125689      -0.001862      -0.041804      -0.090848       0.100840       0.047317      -0.123238       0.024978       0.098260             13.050264       9.332524       4.079192      -6.456099      11.512409      -4.409566      18.305860          -0.000006
          212              N       0.323542      13.865445       3.997062      -0.116371      39.055093 0.41132995E+03  0.93171079E+04                                 9.608413                            6.455367       0.109640       2.103358                    0.998569      24.666426      64.489568       0.711758       0.379912      -1.114639       0.043389       0.060858       0.058639       0.094999       0.070202      -0.078532      -0.001589      -0.155465       0.197688      -0.161355       0.051173       0.110182             13.018583       5.663651       1.873816      -0.791622      19.852102       7.456210      13.539995           0.000001
          213              N       0.722716      12.744873       2.034625      -0.567732      49.972982 0.61696788E+03  0.15461322E+05                                11.002826                            7.805843       0.300324       2.061625                    0.999563      31.605420      86.832822       0.659954       0.370347      -1.122090      -0.064952      -0.097774       0.041978       0.124663      -0.061786       0.008568       0.078797       0.015231       0.169112      -0.116735       0.010192       0.106543             13.860364       6.821068      -0.267807      -3.527586      13.547527       7.998876      21.212497           0.000001
          214              N       1.109222      11.533092       0.090903      -0.121225      38.336375 0.41279012E+03  0.93732723E+04                                 9.517506                            6.482957       0.058835       2.081713                    0.998517      24.934315      65.608243       0.706474       0.381811      -1.111493       0.102211      -0.031532      -0.042449       0.115079       0.083205      -0.084342       0.045013      -0.155035       0.041716      -0.170086       0.062247       0.107839             12.650507       8.153977       1.098616      -6.502879       8.901464       1.634060      20.896081          -0.000001
          215              N       2.184750       6.726687      16.886584      -0.106168      36.404544 0.39123314E+03  0.87610777E+04                                 9.145300                            6.289562       0.086157       2.097178                    0.998689      24.435013      63.744968       0.721353       0.379172      -1.113977       0.019984       0.080186       0.043966       0.093606       0.038566       0.061597      -0.041051      -0.153613       0.185982      -0.141064       0.041827       0.099237             11.749308       7.080267       4.823262       3.162127      17.186364       3.843204      10.981294          -0.000002
          216              N       1.414330       4.599556      17.180682      -0.568260      48.349264 0.60819354E+03  0.15173755E+05                                10.703812                            7.728458       0.370664       2.084482                    0.999744      31.407540      85.853168       0.666622       0.368278      -1.124640      -0.047513       0.005082      -0.117018       0.126399       0.038116      -0.046437      -0.001286      -0.087323      -0.301980      -0.118682       0.008819       0.109863             13.118423       7.394630       5.183496       0.692250      22.702976      -2.204282       9.257663          -0.000000
          217              N       1.082994       5.746187      15.146057      -0.562146      48.019550 0.59389793E+03  0.14752048E+05                                10.679833                            7.662876       0.326749       2.073977                    0.999688      31.258879      85.690899       0.665063       0.370769      -1.121011      -0.014581      -0.100390       0.074209       0.125689      -0.001862       0.041804       0.090848       0.100840       0.047317      -0.123238       0.024978       0.098260             13.050263       9.332523       4.079192       6.456098      11.512408       4.409566      18.305859          -0.000006
          218              N       0.622554       2.421933      17.365162      -0.116371      39.055088 0.41132991E+03  0.93171066E+04                                 9.608412                            6.455367       0.109640       2.103358                    0.998569      24.666425      64.489561       0.711758       0.379912      -1.114639      -0.043389      -0.060858       0.058639       0.094999       0.070202       0.078532       0.001589      -0.155465       0.197688      -0.161355       0.051173       0.110182             13.018580       5.663650       1.873816       0.791622      19.852098      -7.456208      13.539992           0.000001
          219              N       0.223380       3.542505      15.402725      -0.567732      49.972960 0.61696760E+03  0.15461313E+05                                11.002821                            7.805840       0.300325       2.061625                    0.999563      31.605416      86.832797       0.659954       0.370346      -1.122090       0.064952       0.097774       0.041978       0.124663      -0.061786      -0.008568      -0.078797       0.015231       0.169112      -0.116735       0.010192       0.106543             13.860358       6.821066      -0.267806       3.527584      13.547521      -7.998871      21.212487           0.000001
          220              N      -0.163126       4.754286      13.459003      -0.121225      38.336375 0.41279014E+03  0.93732727E+04                                 9.517505                            6.482957       0.058835       2.081713                    0.998517      24.934316      65.608243       0.706474       0.381811      -1.111493      -0.102211       0.031532      -0.042449       0.115079       0.083205       0.084342      -0.045013      -0.155035       0.041716      -0.170086       0.062247       0.107839             12.650506       8.153976       1.098616       6.502878       8.901464      -1.634059      20.896079          -0.000001
          221              O       4.429632      10.083516      20.453193      -0.579097      36.035531 0.57232945E+03  0.13924982E+05                                 8.623346                            7.386359       0.538822       2.232525                    0.994988      27.538890      71.971306       0.704225       0.357475      -1.144326       0.003898      -0.047495       0.004639       0.047880       0.004420      -0.002369       0.046196       0.159174       0.135644      -0.115614       0.056547       0.059067              9.759165      14.151860      -0.170677       4.053767       7.088056      -0.234291       8.037580          -0.000003
          222              O      -2.114060      11.476087      20.974549      -0.784895      48.782836 0.80370447E+03  0.21445065E+05                                10.745665                            8.888930      -0.147347       1.943449                    0.996612      32.491368      91.104469       0.622646       0.368667      -1.127153      -0.031741      -0.061955       0.053896       0.088038       0.020027      -0.051074       0.026555      -0.110577       0.019966      -0.092998       0.028657       0.064341             12.504156      13.097937       3.730892      -0.880465      16.465719      -2.967585       7.948814          -0.000001
          223              O       3.772761      14.816628      21.060105      -0.622914      32.861112 0.51667180E+03  0.12292403E+05                                 8.077790                            6.987450       0.644432       2.244476                    0.997822      28.189427      73.611873       0.726491       0.354368      -1.143185      -0.002007       0.037045       0.034906       0.050939      -0.008869      -0.012322      -0.059933       0.151917       0.049765      -0.113125       0.042399       0.070726              8.924430      13.625943      -1.420456      -1.405660       7.794037       0.386808       5.353312           0.000004
          224              O       3.891368       4.742884       4.692203      -0.708201      43.389832 0.70584335E+03  0.18147898E+05                                 9.773238                            8.242334       0.286380       2.097261                    0.997134      30.394646      82.399992       0.660032       0.360930      -1.138417      -0.063057       0.069265      -0.040869       0.102197       0.000826       0.042934       0.032132      -0.045576      -0.136982      -0.077560       0.017619       0.059941             11.110605      13.650029       1.009225       5.297665       6.656040      -0.276836      13.025747          -0.000001
          225              O       1.871476      13.935481      20.487950      -0.780542      53.011786 0.79516368E+03  0.21099653E+05                                11.240288                            8.762069       0.088009       2.012017                    0.998883      32.067578      88.826247       0.637528       0.362066      -1.135525       0.020830       0.077413       0.011739       0.081022       0.040375       0.027543      -0.017725      -0.084845       0.247607      -0.105345       0.016776       0.088569             13.664258      13.194952       4.887370       2.578892      19.635178       4.043720       8.162645           0.000003
          226              O       1.711655       4.234718       4.566543      -0.648473      38.534914 0.60199717E+03  0.14907754E+05                                 9.113739                            7.648207       0.266193       2.114660                    0.996644      29.072507      77.921600       0.678785       0.364381      -1.133157       0.022045       0.011982      -0.050573       0.056456      -0.009374      -0.040716       0.018666      -0.042717      -0.227293      -0.092495       0.025295       0.067200             10.463630      13.700767       1.054463      -5.359225       6.925906      -1.615948      10.764218          -0.000000
          227              O       4.704564       6.203862       7.085093      -0.579097      36.035534 0.57232950E+03  0.13924984E+05                                 8.623346                            7.386359       0.538822       2.232525                    0.994988      27.538891      71.971310       0.704225       0.357475      -1.144326      -0.003898       0.047495       0.004639       0.047880       0.004421       0.002369      -0.046196       0.159174       0.135644      -0.115614       0.056547       0.059067              9.759166      14.151861      -0.170677      -4.053768       7.088056       0.234291       8.037580          -0.000003
          228              O       3.060156       4.811291       7.606449      -0.784895      48.782836 0.80370447E+03  0.21445065E+05                                10.745665                            8.888930      -0.147347       1.943449                    0.996612      32.491369      91.104470       0.622646       0.368667      -1.127153       0.031741       0.061955       0.053896       0.088038       0.020027       0.051074      -0.026555      -0.110577       0.019966      -0.092998       0.028657       0.064341             12.504156      13.097936       3.730892       0.880465      16.465718       2.967585       7.948813          -0.000001
          229              O       5.361435       1.470750       7.692005      -0.622914      32.861119 0.51667193E+03  0.12292407E+05                                 8.077791                            6.987451       0.644432       2.244476                    0.997822      28.189430      73.611883       0.726491       0.354368      -1.143185       0.002007      -0.037045       0.034906       0.050939      -0.008869       0.012322       0.059933       0.151917       0.049765      -0.113125       0.042399       0.070726              8.924432      13.625944      -1.420456       1.405661       7.794038      -0.386808       5.353312           0.000004
          230              O       5.242828      11.544494      18.060303      -0.708201      43.389828 0.70584326E+03  0.18147895E+05                                 9.773237                            8.242333       0.286380       2.097261                    0.997134      30.394645      82.399986       0.660032       0.360930      -1.138417       0.063057      -0.069265      -0.040869       0.102197       0.000826      -0.042934      -0.032132      -0.045576      -0.136982      -0.077560       0.017619       0.059941             11.110604      13.650028       1.009225      -5.297665       6.656039       0.276836      13.025746          -0.000001
          231              O       7.262720       2.351897       7.119850      -0.780542      53.011786 0.79516367E+03  0.21099653E+05                                11.240288                            8.762069       0.088009       2.012017                    0.998883      32.067578      88.826247       0.637528       0.362066      -1.135525      -0.020830      -0.077413       0.011739       0.081022       0.040375      -0.027543       0.017725      -0.084845       0.247607      -0.105345       0.016776       0.088569             13.664258      13.194951       4.887370      -2.578892      19.635178      -4.043720       8.162645           0.000003
          232              O      -0.765559      12.052660      17.934643      -0.648473      38.534912 0.60199714E+03  0.14907753E+05                                 9.113739                            7.648207       0.266193       2.114660                    0.996644      29.072506      77.921597       0.678785       0.364381      -1.133157      -0.022045      -0.011982      -0.050573       0.056456      -0.009374       0.040716      -0.018666      -0.042717      -0.227293      -0.092495       0.025295       0.067200             10.463630      13.700766       1.054463       5.359225       6.925905       1.615948      10.764218          -0.000000
          233              O       0.610514       6.203862       6.283007      -0.579097      36.035532 0.57232947E+03  0.13924983E+05                                 8.623346                            7.386359       0.538822       2.232525                    0.994988      27.538890      71.971308       0.704225       0.357475      -1.144326      -0.003898       0.047495      -0.004639       0.047880       0.004420      -0.002369       0.046196       0.159174       0.135644      -0.115614       0.056547       0.059067              9.759165      14.151860      -0.170677       4.053767       7.088056      -0.234291       8.037580          -0.000003
          234              O       7.154206       4.811291       5.761651      -0.784895      48.782838 0.80370455E+03  0.21445068E+05                                10.745666                            8.888930      -0.147347       1.943449                    0.996612      32.491370      91.104477       0.622646       0.368667      -1.127153       0.031742       0.061955      -0.053896       0.088038       0.020027      -0.051074       0.026555      -0.110577       0.019966      -0.092998       0.028657       0.064341             12.504157      13.097937       3.730892      -0.880465      16.465719      -2.967585       7.948814          -0.000001
          235              O       1.267385       1.470750       5.676095      -0.622914      32.861113 0.51667183E+03  0.12292404E+05                                 8.077790                            6.987450       0.644432       2.244476                    0.997822      28.189428      73.611875       0.726491       0.354368      -1.143185       0.002007      -0.037045      -0.034906       0.050939      -0.008869      -0.012322      -0.059933       0.151917       0.049765      -0.113125       0.042399       0.070726              8.924430      13.625942      -1.420456      -1.405661       7.794037       0.386808       5.353312           0.000004
          236              O       1.148778      11.544494      22.043997      -0.708201      43.389823 0.70584314E+03  0.18147891E+05                                 9.773236                            8.242333       0.286380       2.097261                    0.997134      30.394642      82.399975       0.660032       0.360930      -1.138417       0.063057      -0.069265       0.040869       0.102197       0.000826       0.042934       0.032132      -0.045576      -0.136982      -0.077560       0.017619       0.059941             11.110603      13.650027       1.009224       5.297665       6.656039      -0.276836      13.025745          -0.000001
          237              O       3.168670       2.351897       6.248250      -0.780542      53.011792 0.79516382E+03  0.21099657E+05                                11.240289                            8.762070       0.088009       2.012016                    0.998883      32.067580      88.826254       0.637528       0.362066      -1.135525      -0.020830      -0.077413      -0.011739       0.081022       0.040375       0.027543      -0.017725      -0.084845       0.247607      -0.105345       0.016776       0.088569             13.664259      13.194952       4.887369       2.578891      19.635180       4.043721       8.162646           0.000003
          238              O       3.328491      12.052660      22.169657      -0.648473      38.534918 0.60199727E+03  0.14907757E+05                                 9.113740                            7.648208       0.266192       2.114660                    0.996644      29.072508      77.921606       0.678785       0.364381      -1.133157      -0.022045      -0.011982       0.050573       0.056456      -0.009374      -0.040716       0.018666      -0.042717      -0.227293      -0.092495       0.025295       0.067200             10.463631      13.700768       1.054463      -5.359225       6.925906      -1.615948      10.764219          -0.000000
          239              O       0.335582      10.083516      19.651107      -0.579097      36.035531 0.57232947E+03  0.13924983E+05                                 8.623346                            7.386359       0.538822       2.232525                    0.994988      27.538890      71.971308       0.704225       0.357475      -1.144326       0.003898      -0.047495      -0.004639       0.047880       0.004420       0.002369      -0.046196       0.159174       0.135644      -0.115614       0.056547       0.059067              9.759165      14.151860      -0.170677      -4.053767       7.088056       0.234291       8.037580          -0.000003
          240              O       1.979990      11.476087      19.129751      -0.784895      48.782834 0.80370446E+03  0.21445065E+05                                10.745665                            8.888930      -0.147347       1.943449                    0.996612      32.491369      91.104471       0.622646       0.368667      -1.127153      -0.031742      -0.061955      -0.053896       0.088038       0.020027       0.051074      -0.026555      -0.110577       0.019966      -0.092998       0.028657       0.064341             12.504155      13.097935       3.730891       0.880465      16.465718       2.967585       7.948813          -0.000001
          241              O      -0.321289      14.816628      19.044195      -0.622914      32.861117 0.51667190E+03  0.12292406E+05                                 8.077791                            6.987451       0.644432       2.244476                    0.997822      28.189429      73.611881       0.726491       0.354368      -1.143185      -0.002007       0.037045      -0.034906       0.050939      -0.008869       0.012322       0.059933       0.151917       0.049765      -0.113125       0.042399       0.070726              8.924431      13.625944      -1.420456       1.405661       7.794038      -0.386808       5.353312           0.000004
          242              O      -0.202682       4.742884       8.675897      -0.708201      43.389825 0.70584318E+03  0.18147892E+05                                 9.773236                            8.242333       0.286380       2.097261                    0.997134      30.394643      82.399978       0.660032       0.360930      -1.138417      -0.063057       0.069265       0.040869       0.102197       0.000826      -0.042934      -0.032132      -0.045576      -0.136982      -0.077560       0.017619       0.059941             11.110604      13.650027       1.009224      -5.297665       6.656039       0.276836      13.025745          -0.000001
          243              O      -2.222574      13.935481      19.616350      -0.780542      53.011793 0.79516382E+03  0.21099657E+05                                11.240289                            8.762070       0.088009       2.012016                    0.998883      32.067580      88.826254       0.637528       0.362066      -1.135525       0.020830       0.077413      -0.011739       0.081022       0.040375      -0.027543       0.017725      -0.084845       0.247607      -0.105345       0.016776       0.088569             13.664259      13.194952       4.887370      -2.578891      19.635180      -4.043721       8.162646           0.000003
          244              O       5.805705       4.234718       8.801557      -0.648473      38.534918 0.60199726E+03  0.14907757E+05                                 9.113740                            7.648208       0.266192       2.114660                    0.996644      29.072508      77.921606       0.678785       0.364381      -1.133157       0.022045       0.011982       0.050573       0.056456      -0.009374       0.040716      -0.018666      -0.042717      -0.227293      -0.092495       0.025295       0.067200             10.463631      13.700768       1.054463       5.359225       6.925906       1.615948      10.764219          -0.000000

******************************************************
Auxiliary information for the entire system
The total spin magnetic moment of the unit cell is   0.000008
The total net atomic charge of the unit cell is   0.000014
Accuracy of reproducing the electrostatic potential in the unit cell:
  The inner radius (bohr) =    5.0000
  The outer radius (bohr) =   12.0000
  Valid grid points have density less than (e/(bohr^3)) =    0.0001
  The number of valid grid points were=       109496
  The rms potential error without charges in kcal/mol is=      3.83186
  The rms potential error with partial charges in kcal/mol is=      1.46359
  The RRMSE value at monopole order=      0.38195
  The rms potential error with partial charges and cloud penetration in kcal/mol is=      1.44803
  The RRMSE value at monopole order with cloud penetration is=      0.37789
  The rms potential error with partial charges and atomic dipoles in kcal/mol is=      0.49434
  The RRMSE value at dipole order=      0.12901
  The rms potential error with partial charges, atomic dipoles and cloud penetration in kcal/mol is=      0.49185
  The RRMSE value at dipole order with cloud penetration=      0.12836

******************************************************
The electron densities and ab initio electrostatic potential were computed in VASP using the PBE functional and
projector augmented wave method. See the main text of the journal article for a description of computational details.
The atomic charges, dipoles, and quadrupoles were computed with the DDEC6 method as described in
(a) T. A. Manz and N. Gabaldon Limas, RSC Adv. 6 (2016) 47771-47801 DOI: 10.1039/c6ra04656h
(b) N. Gabaldon Limas and T. A. Manz, RSC Adv. 8 (2018) 2678-2707 DOI: 10.1039/c7ra11829e.
For each atom in the material, the electron cloud parameters were fit to the spherically averaged atom-in-material
electron density using radial positions for which this density was between 10^-4 and 10^-2 electrons per cubic bohr.
The polarizabilities, dispersion coefficients, and quantum Drude oscillator (QDO) parameters were fit using the MCLF method.
The magnetic structure of the system was optimized in VASP from the default ferromagnetic initial guess using spin polarization.
The atomic spin moments (ASMs) were computed on this optimized magnetic structure using the DDEC6 partition as inputs
to the method of T. A. Manz and D. S. Sholl, J. Chem. Theory Comput. 7 (2011) 4146-4164 DOI: 10.1021/ct200539n.
The RMSE and RRMSE were computed using a uniform grid with Ewald summation.
