# Supplementary material for: A collection of forcefield precursors for metal–organic frameworks
Source: RSC Adv. 2019 Nov 13;9(63):36492–507. doi: 10.1039/c9ra07327b (PMC9075174; doi:10.1039/c9ra07327b)
Supplement: RA-009-C9RA07327B-s3775 [file RA-009-C9RA07327B-s3775.xyz]

  244
jmolscript: load "" {1 1 1} spacegroup "x,y,z" unitcell [{      8.240200     0.000000     0.000000 }, {     -3.119635    16.279589     0.000000 }, {      0.000000     0.000000    26.692000 }]
Pr    -0.510765    11.916171    19.854844     2.085733
Pr     1.511261     4.363255     6.508844     2.085710
Pr     5.631361     4.363255     6.837156     2.085709
Pr     3.609335    11.916171    20.183156     2.085732
H      2.552925     8.221192    20.841114     0.090243
H      0.782009     7.026271    19.896217     0.106973
H      0.019991     7.029527    21.270855     0.112306
H      2.440661     5.663669    20.753030     0.090262
H      1.061056     4.976670    21.049311     0.109433
H      2.778629     6.845567    24.129568     0.109975
H      3.556185     6.907430    22.765607     0.087909
H      1.079088     8.206541    23.267416     0.117931
H      2.450870     8.947262    23.075234     0.105484
H      7.057174     1.271436    21.852740     0.092206
H     -0.074716     2.290538    21.409653     0.107351
H      0.023576     0.289777    20.131106     0.116069
H      1.379729     0.561646    20.875813     0.112719
H      4.503796    15.026061    21.751311     0.096497
H     -1.305843    15.530728    23.120610     0.113082
H     -2.412017    14.526277    23.598397     0.113325
H      0.564134     0.289777    24.775514     0.107282
H      7.469765    -0.013024    24.004116     0.088808
H      2.072628     1.525397     0.290943     0.104941
H      3.636693     1.654006     0.328312     0.084405
H      1.887597     2.624270     2.324873     0.109378
H      2.873876     1.416324     2.506379     0.110085
H      4.371702     5.180165     2.084645     0.116409
H      2.816243     4.963647     2.060622     0.104762
H      4.603926     4.071525     0.042707     0.090882
H      3.547099     5.217608    26.547863     0.106711
H      4.719552     2.848928     2.290174     0.092812
H     -1.552460     8.058397     7.495114     0.090245
H      0.218456     9.253318     6.550217     0.106974
H      0.980474     9.250062     7.924855     0.112306
H     -1.440196    10.615920     7.407030     0.090262
H     -0.060591    11.302919     7.703311     0.109431
H     -1.778164     9.434022    10.783568     0.109972
H      5.684480     9.372159     9.419607     0.087910
H     -0.078623     8.073048     9.921416     0.117928
H      6.789795     7.332327     9.729234     0.105483
H      2.183491    15.008153     8.506740     0.092206
H      1.075181    13.989051     8.063653     0.107354
H      0.976889    15.989812     6.785106     0.116068
H     -0.379264    15.717943     7.529813     0.112720
H      4.736869     1.253528     8.405311     0.096493
H      2.306308     0.748861     9.774610     0.113082
H      3.412482     1.753312    10.252397     0.113325
H      0.436331    15.989812    11.429514     0.107284
H      4.890535     0.013024    10.658116     0.088808
H     -1.072163    14.754192    13.636943     0.104941
H     -2.636228    14.625583    13.674312     0.084404
H     -0.887132    13.655319    15.670873     0.109379
H     -1.873411    14.863265    15.852379     0.110086
H      4.868963    11.099424    15.430645     0.116406
H     -1.815778    11.315942    15.406622     0.104760
H      4.636739    12.208064    13.388707     0.090882
H      5.693566    11.061981    13.201863     0.106711
H      4.521113    13.430661    15.636174     0.092811
H      2.567640     8.058397     5.850886     0.090245
H      4.338556     9.253318     6.795783     0.106974
H      5.100574     9.250062     5.421145     0.112306
H      2.679904    10.615920     5.938970     0.090262
H      4.059509    11.302919     5.642689     0.109431
H      2.341936     9.434022     2.562432     0.109972
H      1.564380     9.372159     3.926393     0.087910
H      4.041477     8.073048     3.424584     0.117928
H      2.669695     7.332327     3.616766     0.105483
H     -1.936609    15.008153     4.839260     0.092206
H      5.195281    13.989051     5.282347     0.107354
H      5.096989    15.989812     6.560894     0.116068
H      3.740836    15.717943     5.816187     0.112720
H      0.616769     1.253528     4.940689     0.096493
H      6.426408     0.748861     3.571390     0.113082
H      7.532582     1.753312     3.093603     0.113325
H      4.556431    15.989812     1.916486     0.107284
H      0.770435     0.013024     2.687884     0.088808
H      3.047937    14.754192    26.401057     0.104941
H      1.483872    14.625583    26.363688     0.084404
H      3.232968    13.655319    24.367127     0.109379
H      2.246689    14.863265    24.185621     0.110086
H      0.748863    11.099424    24.607355     0.116406
H      2.304322    11.315942    24.631378     0.104760
H      0.516639    12.208064    26.649293     0.090882
H      1.573466    11.061981     0.144137     0.106711
H      0.401013    13.430661    24.401826     0.092811
H     -1.567175     8.221192    19.196886     0.090243
H      4.902109     7.026271    20.141783     0.106974
H      4.140091     7.029527    18.767145     0.112306
H      6.560761     5.663669    19.284970     0.090262
H      5.181156     4.976670    18.988689     0.109434
H     -1.341471     6.845567    15.908432     0.109974
H     -0.563915     6.907430    17.272393     0.087909
H      5.199188     8.206541    16.770584     0.117930
H     -1.669230     8.947262    16.962766     0.105483
H      2.937074     1.271436    18.185260     0.092206
H      4.045384     2.290538    18.628347     0.107351
H      4.143676     0.289777    19.906894     0.116069
H      5.499829     0.561646    19.162187     0.112719
H      0.383696    15.026061    18.286689     0.096497
H      2.814257    15.530728    16.917390     0.113082
H      1.708083    14.526277    16.439603     0.113325
H      4.684234     0.289777    15.262486     0.107282
H      3.349665    -0.013024    16.033884     0.088808
H      6.192728     1.525397    13.055057     0.104942
H      7.756793     1.654006    13.017688     0.084405
H      6.007697     2.624270    11.021127     0.109378
H      6.993976     1.416324    10.839621     0.110085
H      0.251602     5.180165    11.261355     0.116409
H      6.936343     4.963647    11.285378     0.104762
H      0.483826     4.071525    13.303293     0.090881
H     -0.573001     5.217608    13.490137     0.106711
H      0.599452     2.848928    11.055826     0.092811
C      1.686432     8.240728    21.293009    -0.113103
C      0.899356     7.011619    20.859798    -0.222891
C      1.618147     5.741811    21.261246    -0.086241
C      2.673060     6.897662    23.165987    -0.083406
C      1.929012     8.178866    22.798972    -0.221104
C      1.789240     4.603868    23.435576     0.483995
C      0.969828     2.520080    23.682477     0.482155
C      2.146474     3.457785    25.336847     0.483076
C      0.971002     9.531699    20.914784     0.657874
C     -0.225799     1.427720    21.828985    -0.086461
C      0.444868     0.340243    21.004202    -0.222476
C     -2.789318    15.265371    21.708604    -0.120748
C     -2.261511    15.366304    23.139028    -0.214534
C      0.168658     0.203495    23.892810    -0.081795
C      2.806725     2.093555     0.572010    -0.085849
C      2.756129     2.275887     2.071032    -0.227032
C      3.667653     4.571309     1.813988    -0.223271
C      3.719721     4.372698     0.300552    -0.081545
C      3.835620     3.509879     4.043037     0.679146
C     -2.063754    14.179522    20.969769     0.672940
C      3.841997     3.231498     2.535740    -0.113373
C     -0.685967     8.038861     7.947009    -0.113099
C      0.101109     9.267970     7.513798    -0.222890
C     -0.617682    10.537778     7.915246    -0.086242
C     -1.672595     9.381927     9.819987    -0.083407
C     -0.928547     8.100723     9.452972    -0.221104
C     -0.788775    11.675721    10.089576     0.483996
C      0.030637    13.759509    10.336477     0.482154
C     -1.146009    12.821804    11.990847     0.483076
C      0.029463     6.747890     7.568784     0.657881
C      1.226264    14.851869     8.482985    -0.086460
C      0.555597    15.939346     7.658202    -0.222478
C      3.789783     1.014218     8.362604    -0.120755
C      3.261976     0.913285     9.793028    -0.214534
C      0.831807    16.076094    10.546810    -0.081794
C     -1.806260    14.186034    13.918010    -0.085850
C     -1.755664    14.003702    15.417032    -0.227030
C      5.573012    11.708280    15.159988    -0.223272
C      5.520944    11.906891    13.646552    -0.081545
C      5.405045    12.769710    17.389037     0.679133
C      3.064219     2.100067     7.623769     0.672933
C      5.398668    13.048091    15.881740    -0.113371
C      3.434133     8.038861     5.398991    -0.113099
C      4.221209     9.267970     5.832202    -0.222890
C      3.502418    10.537778     5.430754    -0.086243
C      2.447505     9.381927     3.526013    -0.083407
C      3.191553     8.100723     3.893028    -0.221104
C      3.331325    11.675721     3.256424     0.483996
C      4.150737    13.759509     3.009523     0.482155
C      2.974091    12.821804     1.355153     0.483076
C      4.149563     6.747890     5.777216     0.657882
C      5.346364    14.851869     4.863015    -0.086460
C      4.675697    15.939346     5.687798    -0.222478
C      7.909883     1.014218     4.983396    -0.120755
C      7.382076     0.913285     3.552972    -0.214534
C      4.951907    16.076094     2.799190    -0.081793
C      2.313840    14.186034    26.119990    -0.085850
C      2.364436    14.003702    24.620968    -0.227030
C      1.452912    11.708280    24.878012    -0.223272
C      1.400844    11.906891    26.391448    -0.081545
C      1.284945    12.769710    22.648963     0.679133
C      7.184319     2.100067     5.722231     0.672933
C      1.278568    13.048091    24.156260    -0.113371
C      5.806532     8.240728    18.744991    -0.113103
C      5.019456     7.011619    19.178202    -0.222891
C      5.738247     5.741811    18.776754    -0.086241
C      6.793160     6.897662    16.872013    -0.083405
C      6.049112     8.178866    17.239028    -0.221103
C      5.909340     4.603868    16.602424     0.483995
C      5.089928     2.520080    16.355523     0.482155
C      6.266574     3.457785    14.701153     0.483076
C      5.091102     9.531699    19.123216     0.657874
C      3.894301     1.427720    18.209015    -0.086461
C      4.564968     0.340243    19.033798    -0.222476
C      1.330782    15.265371    18.329396    -0.120748
C      1.858589    15.366304    16.898972    -0.214534
C      4.288758     0.203495    16.145190    -0.081795
C      6.926825     2.093555    12.773990    -0.085850
C      6.876229     2.275887    11.274968    -0.227032
C     -0.452447     4.571309    11.532012    -0.223271
C     -0.400379     4.372698    13.045448    -0.081545
C     -0.284480     3.509879     9.302963     0.679146
C      2.056346    14.179522    19.068231     0.672940
C     -0.278103     3.231498    10.810260    -0.113373
N      1.928514     5.730415    22.689001    -0.110082
N      1.111580     3.586393    22.871574    -0.573852
N      2.339685     4.603868    24.646859    -0.574472
N      1.447460     2.401239    24.926858    -0.566737
N      0.292462     1.453767    23.184938    -0.102259
N      2.717038     3.382899    26.575623    -0.118135
N     -0.928049    10.549174     9.343001    -0.110079
N     -0.111115    12.693196     9.525574    -0.573852
N     -1.339220    11.675721    11.300859    -0.574470
N     -0.446995    13.878350    11.580858    -0.566739
N      0.708003    14.825822     9.838938    -0.102262
N     -1.716573    12.896690    13.229623    -0.118134
N      3.192051    10.549174     4.002999    -0.110079
N      4.008985    12.693196     3.820426    -0.573852
N      2.780880    11.675721     2.045141    -0.574470
N      3.673105    13.878350     1.765142    -0.566739
N      4.828103    14.825822     3.507062    -0.102262
N      2.403527    12.896690     0.116377    -0.118134
N      6.048614     5.730415    17.348999    -0.110082
N      5.231680     3.586393    17.166426    -0.573852
N      6.459785     4.603868    15.391141    -0.574472
N      5.567560     2.401239    15.111142    -0.566737
N      4.412562     1.453767    16.853062    -0.102259
N      6.837138     3.382899    13.462377    -0.118135
O      1.634724    10.510103    20.461820    -0.776464
O     -0.272098     9.624493    21.020751    -0.611294
O      5.648953    12.997624    20.945746    -0.789567
O      2.762447     3.391038     4.669498    -0.692233
O     -0.957362    14.383017    20.444737    -0.574503
O      4.943753     3.889194     4.536839    -0.669735
O     -0.634259     5.769486     7.115820    -0.776447
O      1.272563     6.655096     7.674751    -0.611328
O      3.591712     3.281965     7.599746    -0.789540
O     -1.761982    12.888551    18.015498    -0.692232
O      1.957827     1.896572     7.098737    -0.574481
O      4.296912    12.390395    17.882839    -0.669719
O      3.485841     5.769486     6.230180    -0.776447
O      5.392663     6.655096     5.671249    -0.611328
O     -0.528388     3.281965     5.746254    -0.789540
O      2.358118    12.888551    22.022502    -0.692231
O      6.077927     1.896572     6.247263    -0.574480
O      0.176812    12.390395    22.155161    -0.669719
O      5.754824    10.510103    19.576180    -0.776464
O      3.848002     9.624493    19.017249    -0.611294
O      1.528853    12.997624    19.092254    -0.789567
O      6.882547     3.391038     8.676502    -0.692233
O      3.162738    14.383017    19.593263    -0.574503
O      0.823653     3.889194     8.809161    -0.669736

The following XYZ coordinates are in angstroms. Other properties are in atomic units.
The sperically averaged electron density of each atom fit to a function of the form exp(a - br)
eigen_1, eigen_2 and eigen_3 are the three eigenvalues of traceless quadrupole moment tensor
  atom number  atomic symbol              X              Y              Z     net charge C6 coefficient C8 coefficient C10 coefficient fluctuating dipole atomic polarizability isotropic forcefield polarizability              a              b squared Pearson coefficient          <r^3>          <r^4>         wp_QDO          m_QDO          q_QDO       dipole_x       dipole_y       dipole_z         dipole            Qxy            Qxz            Qyz     Q(x^2-y^2)  Q(3z^2 - R^2)        eigen_1        eigen_2        eigen_3 static polarizability      alpha(xx)      alpha(xy)      alpha(xz)      alpha(yy)      alpha(yz)      alpha(zz) atomic spin moment
            1             Pr      -0.510765      11.916171      19.854844       2.085733     166.343140 0.39990429E+04  0.14601271E+06                                19.739256                           16.814279       2.701551       2.479584                    0.999629      88.048057     216.985400       0.632761       0.265113      -1.335964      -0.016071       0.016348       0.014012       0.026868       0.025716      -0.124732       0.033614       0.026712       0.261560      -0.130924      -0.036386       0.167310             23.716885      30.656848      -1.029602       6.986534      22.226533      -0.660954      18.267273           0.000021
            2             Pr       1.511261       4.363255       6.508844       2.085710     166.338684 0.39989536E+04  0.14600859E+06                                19.738785                           16.814000       2.700931       2.479378                    0.999629      88.048763     216.986277       0.632772       0.265111      -1.335968       0.016064      -0.016303       0.014062       0.026862       0.025661       0.124705      -0.033524       0.026673       0.261780      -0.130841      -0.036476       0.167317             23.716155      30.655364      -1.029862      -6.986020      22.225729       0.660568      18.267372           0.000026
            3             Pr       5.631361       4.363255       6.837156       2.085709     166.339009 0.39989631E+04  0.14600903E+06                                19.738815                           16.814024       2.700930       2.479378                    0.999629      88.048796     216.986457       0.632771       0.265111      -1.335968       0.016064      -0.016302      -0.014062       0.026862       0.025661      -0.124705       0.033525       0.026673       0.261780      -0.130841      -0.036476       0.167317             23.716194      30.655416      -1.029864       6.986033      22.225764      -0.660568      18.267400           0.000022
            4             Pr       3.609335      11.916171      20.183156       2.085732     166.343366 0.39990495E+04  0.14601302E+06                                19.739277                           16.814297       2.701551       2.479584                    0.999629      88.048079     216.985524       0.632761       0.265114      -1.335964      -0.016071       0.016348      -0.014012       0.026868       0.025716       0.124732      -0.033614       0.026711       0.261560      -0.130924      -0.036386       0.167310             23.716912      30.656885      -1.029604      -6.986543      22.226558       0.660955      18.267293           0.000024
            5              H       2.552925       8.221192      20.841114       0.090243       1.061106 0.83294887E+01  0.83381734E+02                                 1.772258                            1.722926      -1.188934       2.299485                    0.993306       3.917631      11.420185       0.457833       1.336430      -0.694726       0.027743      -0.004907      -0.017002       0.032906       0.002068      -0.000409       0.000144       0.004018       0.007044      -0.004070       0.001578       0.002492              1.814237       2.135757       0.011560      -0.413615       1.633490      -0.075800       1.673463           0.000001
            6              H       0.782009       7.026271      19.896217       0.106973       1.068828 0.81200922E+01  0.79351647E+02                                 1.679004                            1.625923      -0.664475       2.546048                    0.999624       3.413299       9.278235       0.513382       1.220873      -0.723312       0.003799       0.001007      -0.024419       0.024733      -0.000403      -0.001258      -0.001458      -0.012291       0.014609      -0.008720       0.002814       0.005906              1.700360       1.522638      -0.021268       0.262200       1.429313      -0.046912       2.149128           0.000002
            7              H       0.019991       7.029527      21.270855       0.112306       1.203921 0.99492372E+01  0.10233392E+03                                 1.827698                            1.809821      -0.903529       2.439862                    0.997748       3.553842       9.924000       0.482351       1.234562      -0.721004      -0.022078       0.000034       0.017887       0.028415       0.003841      -0.005860      -0.000257       0.009193      -0.017540      -0.008264      -0.002554       0.010818              1.827420       2.251639      -0.039670      -0.098197       1.632748      -0.023216       1.597872           0.000002
            8              H       2.440661       5.663669      20.753030       0.090262       1.043327 0.78989178E+01  0.76366175E+02                                 1.627082                            1.582184      -0.589388       2.576261                    0.999940       3.375501       9.012924       0.533083       1.188440      -0.730992       0.024099      -0.000498      -0.014826       0.028298      -0.006003      -0.001047      -0.001427       0.012644       0.010136      -0.010617       0.003533       0.007084              1.646693       1.933779      -0.021870      -0.423993       1.394567      -0.007834       1.611734           0.000001
            9              H       1.061056       4.976670      21.049311       0.109433       1.197866 0.90143305E+01  0.89746332E+02                                 1.747797                            1.660716      -1.059302       2.356959                    0.997365       3.498136       9.365692       0.536209       1.147331      -0.740161      -0.023116      -0.021780      -0.008719       0.032935       0.003880       0.008965       0.010632       0.009097       0.021348      -0.013609      -0.004519       0.018128              1.785392       1.646397       0.386240       0.120969       2.194264       0.002181       1.515516           0.000001
           10              H       2.778629       6.845567      24.129568       0.109975       1.203070 0.90307775E+01  0.89412139E+02                                 1.716291                            1.634526      -1.010292       2.380530                    0.997935       3.396626       8.892423       0.557629       1.109403      -0.750906      -0.000522       0.003766       0.034306       0.034516       0.005258       0.003590       0.015046       0.002336       0.020955      -0.015415      -0.003547       0.018962              1.738773       1.337097      -0.003778       0.113627       1.601029      -0.195673       2.278195           0.000003
           11              H       3.556185       6.907430      22.765607       0.087909       1.187620 0.93578740E+01  0.93536840E+02                                 1.716412                            1.678442      -0.690980       2.525909                    0.999618       3.397919       8.956497       0.542793       1.128929      -0.747172       0.022528      -0.000230      -0.012063       0.025556      -0.000468      -0.002368       0.004782      -0.004323      -0.019842      -0.008721       0.001340       0.007382              1.724319       2.099119       0.057752      -0.338859       1.463584      -0.064676       1.610254           0.000004
           12              H       1.079088       8.206541      23.267416       0.117931       1.162680 0.95611447E+01  0.96424336E+02                                 1.726112                            1.728428      -0.753306       2.514851                    0.999347       3.328204       8.914456       0.518329       1.171720      -0.737638      -0.024919      -0.005434       0.010598       0.027619      -0.001278      -0.002699      -0.003648       0.009721       0.013675      -0.008545       0.001690       0.006855              1.703165       1.884534      -0.077574      -0.260857       1.585646       0.045769       1.639314           0.000004
           13              H       2.450870       8.947262      23.075234       0.105484       1.128339 0.85172719E+01  0.83629168E+02                                 1.695307                            1.629675      -0.655407       2.548166                    0.999766       3.350505       8.917283       0.533477       1.169319      -0.736432       0.014501       0.016535       0.005890       0.022768       0.001190       0.005170      -0.002576      -0.001564      -0.001347      -0.006612       0.001645       0.004967              1.736237       1.522099       0.326000       0.119214       2.210898       0.247267       1.475715           0.000002
           14              H       7.057174       1.271436      21.852740       0.092206       1.143970 0.87931767E+01  0.86607376E+02                                 1.681069                            1.632400      -0.639104       2.552754                    0.999893       3.328518       8.732899       0.547216       1.136419      -0.745317      -0.026685      -0.007896      -0.000966       0.027845       0.000212      -0.000397       0.002920       0.011757       0.006408      -0.007812       0.002939       0.004873              1.705982       2.248469       0.147040       0.104177       1.437813       0.022620       1.431665          -0.000003
           15              H      -0.074716       2.290538      21.409653       0.107351       1.185804 0.89125076E+01  0.88410724E+02                                 1.729833                            1.646428      -1.040302       2.362412                    0.997877       3.486059       9.292285       0.541358       1.140557      -0.741846       0.008307       0.025478      -0.019470       0.033124      -0.004915      -0.000758      -0.010363      -0.002774       0.044766      -0.014495      -0.004729       0.019225              1.758248       1.427238       0.156863       0.033129       2.272622      -0.237281       1.574884          -0.000000
           16              H       0.023576       0.289777      20.131106       0.116069       1.099898 0.83527530E+01  0.81893323E+02                                 1.688008                            1.631834      -0.728350       2.521598                    0.999362       3.350490       9.010388       0.522557       1.195511      -0.729875      -0.014675      -0.003580      -0.022098       0.026768      -0.003418       0.004017       0.002151      -0.010184       0.014936      -0.009964       0.003401       0.006564              1.719461       1.633313       0.037661       0.379097       1.416334       0.105616       2.108737          -0.000003
           17              H       1.379729       0.561646      20.875813       0.112719       1.022983 0.79993406E+01  0.78240505E+02                                 1.655646                            1.634408      -0.759714       2.506526                    0.999066       3.474044       9.591366       0.500070       1.252270      -0.715418       0.024930       0.006334       0.001904       0.025792       0.004756      -0.001665      -0.002114       0.004947      -0.015836      -0.006003      -0.002461       0.008465              1.664296       2.080460       0.120641      -0.192039       1.464665       0.005623       1.447762          -0.000002
           18              H       4.503796      15.026061      21.751311       0.096497       1.095591 0.86552131E+01  0.87416929E+02                                 1.809097                            1.756644      -1.201380       2.300668                    0.993031       3.884555      11.348662       0.453594       1.336968      -0.695136      -0.036098      -0.003770       0.002056       0.036352       0.000563       0.000392      -0.001285       0.008006      -0.011228      -0.004491      -0.001433       0.005924              1.863879       2.314785       0.266141       0.030621       1.654751       0.066946       1.622102          -0.000001
           19              H      -1.305843      15.530728      23.120610       0.113082       1.057126 0.83738962E+01  0.82528224E+02                                 1.676348                            1.661007      -0.683866       2.544845                    0.999611       3.390628       9.279320       0.503019       1.235511      -0.720599       0.025437       0.009831      -0.003985       0.027560       0.001427      -0.000421       0.002924       0.012849      -0.006458      -0.007224      -0.000434       0.007658              1.682084       2.155287       0.001309       0.013212       1.446636       0.031081       1.444328          -0.000002
           20              H      -2.412017      14.526277      23.598397       0.113325       1.098313 0.85476617E+01  0.84463243E+02                                 1.704189                            1.666523      -0.645765       2.559713                    0.999824       3.366154       9.149565       0.508720       1.218447      -0.724917      -0.008253      -0.022321       0.010320       0.025939       0.001618      -0.002619      -0.000396      -0.015595       0.008945      -0.009964       0.003355       0.006609              1.711750       1.508466       0.082688      -0.088341       2.012390      -0.302561       1.614395          -0.000002
           21              H       0.564134       0.289777      24.775514       0.107282       1.173332 0.88198152E+01  0.87587357E+02                                 1.744874                            1.659293      -1.038344       2.363906                    0.998004       3.509654       9.474496       0.526874       1.170625      -0.734305       0.016788      -0.001730       0.027322       0.032114      -0.008202       0.002380      -0.012599      -0.005242       0.024650      -0.014634      -0.004022       0.018656              1.781713       1.542380       0.137528       0.299793       1.565923       0.170946       2.236837          -0.000002
           22              H       7.469765      -0.013024      24.004116       0.088808       1.118978 0.84179832E+01  0.82726240E+02                                 1.707002                            1.633572      -0.680500       2.532740                    0.999471       3.463383       9.336949       0.524289       1.188776      -0.730618      -0.027063      -0.007578       0.001517       0.028145      -0.001919      -0.004537      -0.003073       0.001952      -0.015052      -0.008293       0.002745       0.005548              1.755925       2.265605       0.365885      -0.205909       1.543666      -0.072426       1.458505          -0.000002
           23              H       2.072628       1.525397       0.290943       0.104941       1.179367 0.89842455E+01  0.89928417E+02                                 1.771473                            1.691058      -1.055164       2.359124                    0.997260       3.589668       9.833925       0.512654       1.193622      -0.728344      -0.028696      -0.018537      -0.002647       0.034265       0.007341      -0.004921      -0.004603      -0.007885      -0.041082      -0.015320      -0.001255       0.016574              1.800295       1.898373       0.398078       0.263506       1.710640       0.125305       1.791873          -0.000002
           24              H       3.636693       1.654006       0.328312       0.084405       1.146241 0.90845286E+01  0.90443372E+02                                 1.694243                            1.667588      -0.700288       2.519498                    0.999493       3.448088       9.172695       0.535951       1.147907      -0.741520       0.024599      -0.009051      -0.004439       0.026585      -0.002621      -0.005612      -0.005520       0.001251       0.008811      -0.009219       0.001153       0.008066              1.699191       1.958030      -0.352151      -0.135714       1.615728       0.102169       1.523814          -0.000002
           25              H       1.887597       2.624270       2.324873       0.109378       1.174482 0.96386820E+01  0.99001819E+02                                 1.838059                            1.812215      -0.929713       2.425028                    0.996864       3.663454      10.443592       0.466710       1.277713      -0.710181      -0.021591       0.012935       0.004038       0.025491      -0.000004       0.000514       0.002784       0.015233      -0.013250      -0.007746      -0.002098       0.009844              1.854946       2.209913      -0.066588      -0.293836       1.591834       0.057946       1.763092          -0.000001
           26              H       2.873876       1.416324       2.506379       0.110085       1.094051 0.83797513E+01  0.82092300E+02                                 1.674919                            1.629147      -0.648906       2.555512                    0.999684       3.326381       8.895157       0.526398       1.187738      -0.732242       0.008985      -0.020592       0.012860       0.025887      -0.003853       0.004781      -0.002257      -0.008837       0.013257      -0.009162       0.000837       0.008325              1.692891       1.459315       0.004438       0.015071       1.958537      -0.350373       1.660822          -0.000003
           27              H       4.371702       5.180165       2.084645       0.116409       1.123411 0.86007418E+01  0.84434363E+02                                 1.679606                            1.631162      -0.673377       2.549212                    0.999740       3.260865       8.604346       0.537815       1.160084      -0.739821       0.024716       0.013226       0.006718       0.028826       0.006376       0.002055      -0.001624       0.004142       0.001773      -0.007764       0.001263       0.006501              1.696327       1.713749       0.361315       0.222773       1.777076       0.233913       1.598158           0.000002
           28              H       2.816243       4.963647       2.060622       0.104762       1.241218 0.10388684E+02  0.10740305E+03                                 1.823872                            1.816350      -0.865175       2.449914                    0.998128       3.542063       9.734229       0.497485       1.190885      -0.731669      -0.023290       0.004188       0.000218       0.023665      -0.005189       0.000076      -0.006567       0.002260      -0.003636      -0.008749       0.000498       0.008251              1.815125       1.941921      -0.270212      -0.184730       1.778854       0.177972       1.724599           0.000001
           29              H       4.603926       4.071525       0.042707       0.090882       1.181647 0.94719502E+01  0.94735041E+02                                 1.695800                            1.678202      -0.676620       2.535218                    0.999687       3.362541       8.796227       0.549230       1.115015      -0.751306       0.024659      -0.009610      -0.005628       0.027057       0.002268       0.000047       0.008186       0.000634      -0.004137      -0.008960       0.000810       0.008150              1.683972       2.067409      -0.194032      -0.167519       1.451815       0.040944       1.532691          -0.000001
           30              H       3.547099       5.217608      26.547863       0.106711       1.214170 0.91771365E+01  0.91298367E+02                                 1.731524                            1.651821      -1.025608       2.372390                    0.997875       3.427871       9.018749       0.552205       1.114936      -0.749388      -0.007194       0.032913      -0.008945       0.034858       0.004888      -0.001688       0.002217      -0.019310      -0.048855      -0.016704      -0.002349       0.019053              1.751757       1.389983      -0.107095       0.174047       2.016658      -0.378418       1.848629           0.000003
           31              H       4.719552       2.848928       2.290174       0.092812       1.174664 0.95750983E+01  0.97689194E+02                                 1.797221                            1.771247      -0.892422       2.435626                    0.997240       3.663302      10.236999       0.488604       1.228701      -0.720807       0.027661      -0.011902      -0.010840       0.032004      -0.001143       0.000558      -0.000357       0.001519      -0.020239      -0.006784       0.002001       0.004784              1.814409       2.158375      -0.323850      -0.014448       1.619933       0.046300       1.664920          -0.000001
           32              H      -1.552460       8.058397       7.495114       0.090245       1.061085 0.83292750E+01  0.83379011E+02                                 1.772233                            1.722902      -1.188892       2.299507                    0.993307       3.917571      11.419948       0.457837       1.336427      -0.694727      -0.027744       0.004904      -0.017003       0.032907       0.002069       0.000409      -0.000144       0.004018       0.007044      -0.004071       0.001579       0.002492              1.814210       2.135725       0.011559       0.413609       1.633464       0.075797       1.673442           0.000001
           33              H       0.218456       9.253318       6.550217       0.106974       1.068822 0.81200266E+01  0.79350818E+02                                 1.678995                            1.625915      -0.664470       2.546051                    0.999624       3.413285       9.278175       0.513385       1.220870      -0.723313      -0.003799      -0.001009      -0.024419       0.024733      -0.000403       0.001258       0.001459      -0.012291       0.014609      -0.008720       0.002813       0.005907              1.700351       1.522630      -0.021268      -0.262197       1.429306       0.046912       2.149116           0.000002
           34              H       0.980474       9.250062       7.924855       0.112306       1.203920 0.99492293E+01  0.10233380E+03                                 1.827696                            1.809819      -0.903531       2.439860                    0.997748       3.553845       9.924002       0.482352       1.234559      -0.721005       0.022078      -0.000035       0.017887       0.028414       0.003841       0.005860       0.000257       0.009192      -0.017540      -0.008264      -0.002554       0.010818              1.827417       2.251635      -0.039672       0.098197       1.632745       0.023215       1.597870           0.000002
           35              H      -1.440196      10.615920       7.407030       0.090262       1.043332 0.78989658E+01  0.76366768E+02                                 1.627088                            1.582189      -0.589397       2.576257                    0.999940       3.375512       9.012966       0.533082       1.188441      -0.730991      -0.024099       0.000497      -0.014826       0.028299      -0.006002       0.001047       0.001427       0.012644       0.010137      -0.010617       0.003533       0.007084              1.646699       1.933787      -0.021870       0.423996       1.394571       0.007834       1.611740           0.000001
           36              H      -0.060591      11.302919       7.703311       0.109431       1.197879 0.90144560E+01  0.89747880E+02                                 1.747807                            1.660726      -1.059310       2.356953                    0.997365       3.498160       9.365767       0.536209       1.147328      -0.740162       0.023116       0.021779      -0.008719       0.032935       0.003880      -0.008964      -0.010632       0.009097       0.021349      -0.013609      -0.004519       0.018128              1.785403       1.646407       0.386243      -0.120970       2.194277      -0.002181       1.515525           0.000001
           37              H      -1.778164       9.434022      10.783568       0.109972       1.203084 0.90309103E+01  0.89413771E+02                                 1.716303                            1.634536      -1.010298       2.380525                    0.997935       3.396650       8.892498       0.557628       1.109402      -0.750907       0.000522      -0.003766       0.034305       0.034515       0.005258      -0.003590      -0.015046       0.002336       0.020954      -0.015415      -0.003547       0.018962              1.738785       1.337105      -0.003778      -0.113629       1.601040       0.195675       2.278212           0.000003
           38              H       5.684480       9.372159       9.419607       0.087910       1.187613 0.93578038E+01  0.93535965E+02                                 1.716406                            1.678436      -0.690980       2.525911                    0.999618       3.397908       8.956460       0.542793       1.128929      -0.747172      -0.022529       0.000228      -0.012064       0.025556      -0.000467       0.002368      -0.004782      -0.004323      -0.019843      -0.008721       0.001340       0.007381              1.724312       2.099110       0.057751       0.338857       1.463578       0.064675       1.610248           0.000004
           39              H      -0.078623       8.073048       9.921416       0.117928       1.162693 0.95612915E+01  0.96426169E+02                                 1.726123                            1.728438      -0.753320       2.514842                    0.999347       3.328232       8.914542       0.518329       1.171717      -0.737638       0.024919       0.005434       0.010596       0.027619      -0.001278       0.002698       0.003648       0.009721       0.013673      -0.008545       0.001690       0.006855              1.703175       1.884546      -0.077576       0.260859       1.585656      -0.045770       1.639324           0.000003
           40              H       6.789795       7.332327       9.729234       0.105483       1.128340 0.85172721E+01  0.83629122E+02                                 1.695303                            1.629672      -0.655413       2.548162                    0.999766       3.350502       8.917255       0.533480       1.169314      -0.736434      -0.014501      -0.016536       0.005888       0.022768       0.001190      -0.005170       0.002576      -0.001564      -0.001348      -0.006612       0.001645       0.004966              1.736233       1.522096       0.325999      -0.119214       2.210892      -0.247267       1.475711           0.000002
           41              H       2.183491      15.008153       8.506740       0.092206       1.143966 0.87931356E+01  0.86606853E+02                                 1.681063                            1.632395      -0.639096       2.552758                    0.999893       3.328512       8.732872       0.547217       1.136417      -0.745317       0.026685       0.007895      -0.000965       0.027845       0.000211       0.000397      -0.002920       0.011756       0.006407      -0.007812       0.002939       0.004873              1.705977       2.248461       0.147039      -0.104176       1.437809      -0.022620       1.431660          -0.000003
           42              H       1.075181      13.989051       8.063653       0.107354       1.185790 0.89123769E+01  0.88409115E+02                                 1.729821                            1.646417      -1.040294       2.362419                    0.997878       3.486034       9.292206       0.541359       1.140559      -0.741846      -0.008307      -0.025479      -0.019469       0.033124      -0.004915       0.000758       0.010363      -0.002774       0.044766      -0.014496      -0.004729       0.019225              1.758235       1.427229       0.156861      -0.033129       2.272603       0.237278       1.574874          -0.000000
           43              H       0.976889      15.989812       6.785106       0.116068       1.099903 0.83528032E+01  0.81893959E+02                                 1.688015                            1.631840      -0.728355       2.521595                    0.999362       3.350502       9.010436       0.522555       1.195513      -0.729874       0.014676       0.003578      -0.022099       0.026768      -0.003418      -0.004017      -0.002150      -0.010183       0.014939      -0.009964       0.003401       0.006564              1.719468       1.633319       0.037661      -0.379099       1.416339      -0.105616       2.108746          -0.000003
           44              H      -0.379264      15.717943       7.529813       0.112720       1.022979 0.79992953E+01  0.78239971E+02                                 1.655644                            1.634405      -0.759712       2.506528                    0.999066       3.474037       9.591349       0.500069       1.252273      -0.715417      -0.024930      -0.006336       0.001904       0.025793       0.004756       0.001665       0.002115       0.004949      -0.015835      -0.006004      -0.002462       0.008465              1.664293       2.080456       0.120640       0.192038       1.464663      -0.005623       1.447759          -0.000002
           45              H       4.736869       1.253528       8.405311       0.096493       1.095621 0.86555144E+01  0.87420729E+02                                 1.809127                            1.756672      -1.201403       2.300652                    0.993031       3.884626      11.348917       0.453591       1.336964      -0.695136       0.036097       0.003767       0.002058       0.036351       0.000561      -0.000391       0.001285       0.008005      -0.011231      -0.004491      -0.001432       0.005923              1.863911       2.314830       0.266150      -0.030622       1.654777      -0.066949       1.622127          -0.000001
           46              H       2.306308       0.748861       9.774610       0.113082       1.057124 0.83738767E+01  0.82527988E+02                                 1.676346                            1.661006      -0.683867       2.544845                    0.999611       3.390624       9.279308       0.503019       1.235512      -0.720599      -0.025437      -0.009832      -0.003984       0.027560       0.001427       0.000421      -0.002924       0.012850      -0.006457      -0.007224      -0.000435       0.007659              1.682082       2.155286       0.001309      -0.013212       1.446634      -0.031081       1.444327          -0.000002
           47              H       3.412482       1.753312      10.252397       0.113325       1.098316 0.85476817E+01  0.84463469E+02                                 1.704189                            1.666524      -0.645766       2.559712                    0.999824       3.366155       9.149562       0.508721       1.218445      -0.724917       0.008253       0.022320       0.010322       0.025939       0.001618       0.002619       0.000397      -0.015594       0.008948      -0.009964       0.003355       0.006608              1.711750       1.508466       0.082688       0.088341       2.012388       0.302561       1.614396          -0.000002
           48              H       0.436331      15.989812      11.429514       0.107284       1.173323 0.88197281E+01  0.87586295E+02                                 1.744867                            1.659286      -1.038341       2.363909                    0.998004       3.509637       9.474446       0.526874       1.170627      -0.734305      -0.016788       0.001729       0.027322       0.032114      -0.008202      -0.002380       0.012599      -0.005242       0.024651      -0.014634      -0.004022       0.018656              1.781706       1.542375       0.137527      -0.299792       1.565916      -0.170945       2.236827          -0.000002
           49              H       4.890535       0.013024      10.658116       0.088808       1.118975 0.84179607E+01  0.82725971E+02                                 1.707000                            1.633571      -0.680493       2.532743                    0.999471       3.463379       9.336938       0.524289       1.188777      -0.730617       0.027063       0.007578       0.001517       0.028145      -0.001919       0.004537       0.003072       0.001952      -0.015052      -0.008293       0.002744       0.005548              1.755924       2.265603       0.365884       0.205909       1.543665       0.072425       1.458503          -0.000002
           50              H      -1.072163      14.754192      13.636943       0.104941       1.179373 0.89843004E+01  0.89929107E+02                                 1.771479                            1.691063      -1.055169       2.359121                    0.997260       3.589679       9.833964       0.512653       1.193622      -0.728344       0.028696       0.018537      -0.002647       0.034265       0.007341       0.004921       0.004603      -0.007885      -0.041082      -0.015320      -0.001255       0.016574              1.800301       1.898379       0.398080      -0.263507       1.710646      -0.125305       1.791879          -0.000002
           51              H      -2.636228      14.625583      13.674312       0.084404       1.146247 0.90845830E+01  0.90444044E+02                                 1.694247                            1.667593      -0.700294       2.519494                    0.999493       3.448099       9.172729       0.535951       1.147906      -0.741520      -0.024599       0.009051      -0.004438       0.026584      -0.002621       0.005612       0.005521       0.001251       0.008811      -0.009220       0.001153       0.008066              1.699195       1.958035      -0.352152       0.135715       1.615732      -0.102170       1.523818          -0.000002
           52              H      -0.887132      13.655319      15.670873       0.109379       1.174472 0.96385816E+01  0.99000534E+02                                 1.838050                            1.812207      -0.929706       2.425032                    0.996864       3.663436      10.443529       0.466711       1.277714      -0.710180       0.021591      -0.012935       0.004039       0.025491      -0.000004      -0.000513      -0.002784       0.015234      -0.013248      -0.007746      -0.002098       0.009844              1.854937       2.209902      -0.066587       0.293834       1.591828      -0.057946       1.763082          -0.000001
           53              H      -1.873411      14.863265      15.852379       0.110086       1.094042 0.83796557E+01  0.82091118E+02                                 1.674909                            1.629138      -0.648898       2.555517                    0.999684       3.326363       8.895091       0.526400       1.187738      -0.732242      -0.008985       0.020592       0.012861       0.025887      -0.003853      -0.004781       0.002257      -0.008837       0.013258      -0.009162       0.000837       0.008325              1.692881       1.459306       0.004439      -0.015071       1.958525       0.350369       1.660811          -0.000003
           54              H       4.868963      11.099424      15.430645       0.116406       1.123427 0.86009017E+01  0.84436326E+02                                 1.679621                            1.631176      -0.673399       2.549199                    0.999740       3.260898       8.604454       0.537814       1.160083      -0.739821      -0.024716      -0.013226       0.006717       0.028826       0.006376      -0.002054       0.001624       0.004143       0.001771      -0.007763       0.001262       0.006501              1.696342       1.713764       0.361319      -0.222776       1.777090      -0.233916       1.598172           0.000002
           55              H      -1.815778      11.315942      15.406622       0.104760       1.241233 0.10388855E+02  0.10740528E+03                                 1.823887                            1.816365      -0.865192       2.449904                    0.998127       3.542092       9.734334       0.497483       1.190885      -0.731669       0.023291      -0.004188       0.000217       0.023665      -0.005189      -0.000076       0.006567       0.002259      -0.003636      -0.008749       0.000498       0.008251              1.815140       1.941938      -0.270215       0.184732       1.778868      -0.177975       1.724614           0.000001
           56              H       4.636739      12.208064      13.388707       0.090882       1.181647 0.94719577E+01  0.94735151E+02                                 1.695802                            1.678204      -0.676622       2.535218                    0.999687       3.362542       8.796236       0.549229       1.115016      -0.751305      -0.024659       0.009610      -0.005628       0.027057       0.002268      -0.000047      -0.008186       0.000634      -0.004136      -0.008960       0.000810       0.008150              1.683974       2.067411      -0.194032       0.167519       1.451817      -0.040945       1.532693          -0.000001
           57              H       5.693566      11.061981      13.201863       0.106711       1.214171 0.91771500E+01  0.91298547E+02                                 1.731526                            1.651823      -1.025609       2.372389                    0.997875       3.427874       9.018763       0.552204       1.114937      -0.749388       0.007194      -0.032913      -0.008946       0.034858       0.004888       0.001688      -0.002217      -0.019310      -0.048855      -0.016704      -0.002349       0.019053              1.751759       1.389984      -0.107095      -0.174048       2.016660       0.378418       1.848632           0.000002
           58              H       4.521113      13.430661      15.636174       0.092811       1.174663 0.95750998E+01  0.97689246E+02                                 1.797223                            1.771249      -0.892423       2.435626                    0.997240       3.663308      10.237029       0.488602       1.228704      -0.720807      -0.027661       0.011902      -0.010840       0.032005      -0.001143      -0.000557       0.000357       0.001519      -0.020239      -0.006785       0.002001       0.004784              1.814411       2.158377      -0.323851       0.014448       1.619936      -0.046301       1.664922          -0.000001
           59              H       2.567640       8.058397       5.850886       0.090245       1.061086 0.83292758E+01  0.83379019E+02                                 1.772233                            1.722902      -1.188892       2.299507                    0.993307       3.917571      11.419947       0.457837       1.336427      -0.694727      -0.027744       0.004904       0.017003       0.032907       0.002069      -0.000409       0.000144       0.004018       0.007044      -0.004071       0.001579       0.002492              1.814210       2.135725       0.011559      -0.413609       1.633464      -0.075797       1.673442           0.000001
           60              H       4.338556       9.253318       6.795783       0.106974       1.068822 0.81200233E+01  0.79350782E+02                                 1.678995                            1.625915      -0.664470       2.546051                    0.999624       3.413284       9.278174       0.513384       1.220870      -0.723313      -0.003799      -0.001009       0.024419       0.024733      -0.000403      -0.001258      -0.001459      -0.012291       0.014609      -0.008720       0.002813       0.005907              1.700351       1.522630      -0.021268       0.262197       1.429306      -0.046912       2.149116           0.000002
           61              H       5.100574       9.250062       5.421145       0.112306       1.203920 0.99492294E+01  0.10233380E+03                                 1.827696                            1.809819      -0.903531       2.439860                    0.997748       3.553845       9.924003       0.482352       1.234560      -0.721004       0.022078      -0.000035      -0.017887       0.028414       0.003841      -0.005860      -0.000257       0.009192      -0.017540      -0.008264      -0.002554       0.010818              1.827417       2.251635      -0.039672      -0.098197       1.632746      -0.023215       1.597870           0.000002
           62              H       2.679904      10.615920       5.938970       0.090262       1.043332 0.78989647E+01  0.76366753E+02                                 1.627088                            1.582189      -0.589397       2.576257                    0.999940       3.375512       9.012965       0.533082       1.188441      -0.730991      -0.024099       0.000497       0.014826       0.028299      -0.006002      -0.001047      -0.001427       0.012644       0.010137      -0.010617       0.003533       0.007084              1.646699       1.933786      -0.021870      -0.423996       1.394571      -0.007834       1.611740           0.000001
           63              H       4.059509      11.302919       5.642689       0.109431       1.197879 0.90144546E+01  0.89747860E+02                                 1.747807                            1.660726      -1.059310       2.356953                    0.997365       3.498160       9.365766       0.536209       1.147328      -0.740162       0.023116       0.021779       0.008719       0.032935       0.003880       0.008964       0.010632       0.009097       0.021349      -0.013609      -0.004519       0.018128              1.785403       1.646407       0.386243       0.120970       2.194277       0.002181       1.515525           0.000001
           64              H       2.341936       9.434022       2.562432       0.109972       1.203085 0.90309163E+01  0.89413848E+02                                 1.716303                            1.634537      -1.010299       2.380524                    0.997935       3.396651       8.892502       0.557628       1.109402      -0.750907       0.000522      -0.003766      -0.034305       0.034515       0.005258       0.003590       0.015046       0.002336       0.020954      -0.015415      -0.003547       0.018962              1.738786       1.337105      -0.003778       0.113629       1.601040      -0.195675       2.278213           0.000003
           65              H       1.564380       9.372159       3.926393       0.087910       1.187613 0.93578045E+01  0.93535976E+02                                 1.716406                            1.678436      -0.690979       2.525911                    0.999618       3.397908       8.956461       0.542793       1.128930      -0.747172      -0.022529       0.000228       0.012064       0.025556      -0.000467      -0.002368       0.004782      -0.004323      -0.019843      -0.008722       0.001340       0.007381              1.724313       2.099111       0.057751      -0.338857       1.463579      -0.064675       1.610249           0.000004
           66              H       4.041477       8.073048       3.424584       0.117928       1.162694 0.95612952E+01  0.96426223E+02                                 1.726124                            1.728439      -0.753320       2.514842                    0.999347       3.328232       8.914545       0.518328       1.171717      -0.737638       0.024919       0.005434      -0.010596       0.027619      -0.001278      -0.002698      -0.003648       0.009721       0.013673      -0.008545       0.001690       0.006855              1.703176       1.884547      -0.077576      -0.260859       1.585657       0.045770       1.639325           0.000004
           67              H       2.669695       7.332327       3.616766       0.105483       1.128340 0.85172727E+01  0.83629133E+02                                 1.695304                            1.629672      -0.655413       2.548162                    0.999766       3.350502       8.917257       0.533479       1.169315      -0.736433      -0.014501      -0.016536      -0.005888       0.022768       0.001190       0.005170      -0.002576      -0.001564      -0.001349      -0.006612       0.001645       0.004966              1.736234       1.522097       0.325999       0.119214       2.210893       0.247267       1.475711           0.000002
           68              H      -1.936609      15.008153       4.839260       0.092206       1.143966 0.87931379E+01  0.86606886E+02                                 1.681064                            1.632395      -0.639096       2.552757                    0.999893       3.328512       8.732874       0.547217       1.136418      -0.745317       0.026685       0.007895       0.000965       0.027845       0.000211      -0.000397       0.002920       0.011756       0.006407      -0.007812       0.002939       0.004873              1.705977       2.248462       0.147039       0.104177       1.437809       0.022621       1.431661          -0.000003
           69              H       5.195281      13.989051       5.282347       0.107354       1.185790 0.89123770E+01  0.88409119E+02                                 1.729821                            1.646418      -1.040294       2.362419                    0.997878       3.486034       9.292207       0.541358       1.140559      -0.741846      -0.008307      -0.025479       0.019469       0.033124      -0.004915      -0.000758      -0.010363      -0.002774       0.044766      -0.014496      -0.004729       0.019225              1.758235       1.427229       0.156861       0.033129       2.272604      -0.237278       1.574874          -0.000000
           70              H       5.096989      15.989812       6.560894       0.116068       1.099903 0.83528047E+01  0.81893982E+02                                 1.688016                            1.631841      -0.728355       2.521595                    0.999362       3.350502       9.010438       0.522555       1.195513      -0.729874       0.014676       0.003578       0.022099       0.026768      -0.003418       0.004017       0.002150      -0.010183       0.014939      -0.009964       0.003401       0.006564              1.719468       1.633319       0.037662       0.379099       1.416340       0.105616       2.108746          -0.000003
           71              H       3.740836      15.717943       5.816187       0.112720       1.022979 0.79992962E+01  0.78239985E+02                                 1.655644                            1.634405      -0.759712       2.506528                    0.999066       3.474037       9.591350       0.500069       1.252273      -0.715417      -0.024930      -0.006336      -0.001904       0.025793       0.004756      -0.001665      -0.002115       0.004949      -0.015835      -0.006004      -0.002462       0.008465              1.664293       2.080457       0.120640      -0.192038       1.464663       0.005623       1.447760          -0.000002
           72              H       0.616769       1.253528       4.940689       0.096493       1.095621 0.86555136E+01  0.87420722E+02                                 1.809127                            1.756672      -1.201404       2.300651                    0.993031       3.884626      11.348918       0.453591       1.336964      -0.695136       0.036097       0.003767      -0.002058       0.036351       0.000561       0.000391      -0.001285       0.008005      -0.011231      -0.004491      -0.001432       0.005923              1.863912       2.314830       0.266150       0.030622       1.654778       0.066949       1.622127          -0.000001
           73              H       6.426408       0.748861       3.571390       0.113082       1.057124 0.83738767E+01  0.82527988E+02                                 1.676346                            1.661006      -0.683867       2.544845                    0.999611       3.390624       9.279308       0.503019       1.235512      -0.720599      -0.025437      -0.009832       0.003984       0.027560       0.001427      -0.000421       0.002924       0.012850      -0.006457      -0.007224      -0.000435       0.007659              1.682082       2.155286       0.001309       0.013212       1.446634       0.031081       1.444327          -0.000002
           74              H       7.532582       1.753312       3.093603       0.113325       1.098316 0.85476832E+01  0.84463492E+02                                 1.704189                            1.666524      -0.645766       2.559712                    0.999824       3.366155       9.149564       0.508721       1.218446      -0.724917       0.008253       0.022320      -0.010322       0.025939       0.001618      -0.002619      -0.000397      -0.015594       0.008948      -0.009964       0.003355       0.006608              1.711751       1.508467       0.082688      -0.088341       2.012389      -0.302562       1.614397          -0.000002
           75              H       4.556431      15.989812       1.916486       0.107284       1.173323 0.88197294E+01  0.87586310E+02                                 1.744867                            1.659286      -1.038341       2.363909                    0.998004       3.509637       9.474446       0.526874       1.170627      -0.734305      -0.016788       0.001729      -0.027322       0.032114      -0.008202       0.002380      -0.012599      -0.005242       0.024651      -0.014634      -0.004022       0.018656              1.781706       1.542375       0.137527       0.299792       1.565916       0.170945       2.236827          -0.000002
           76              H       0.770435       0.013024       2.687884       0.088808       1.118975 0.84179609E+01  0.82725969E+02                                 1.707000                            1.633570      -0.680493       2.532743                    0.999471       3.463379       9.336936       0.524289       1.188776      -0.730617       0.027063       0.007578      -0.001517       0.028145      -0.001919      -0.004537      -0.003072       0.001952      -0.015052      -0.008293       0.002744       0.005548              1.755923       2.265602       0.365884      -0.205909       1.543664      -0.072425       1.458503          -0.000002
           77              H       3.047937      14.754192      26.401057       0.104941       1.179373 0.89843007E+01  0.89929107E+02                                 1.771478                            1.691063      -1.055169       2.359121                    0.997260       3.589679       9.833962       0.512653       1.193621      -0.728344       0.028696       0.018537       0.002647       0.034265       0.007341      -0.004921      -0.004603      -0.007885      -0.041082      -0.015320      -0.001255       0.016574              1.800301       1.898379       0.398080       0.263507       1.710645       0.125305       1.791879          -0.000002
           78              H       1.483872      14.625583      26.363688       0.084404       1.146246 0.90845793E+01  0.90444003E+02                                 1.694247                            1.667593      -0.700294       2.519494                    0.999493       3.448098       9.172728       0.535951       1.147906      -0.741520      -0.024599       0.009051       0.004438       0.026584      -0.002621      -0.005612      -0.005521       0.001251       0.008811      -0.009220       0.001153       0.008066              1.699195       1.958035      -0.352152      -0.135715       1.615733       0.102170       1.523818          -0.000002
           79              H       3.232968      13.655319      24.367127       0.109379       1.174472 0.96385831E+01  0.99000553E+02                                 1.838050                            1.812207      -0.929706       2.425032                    0.996864       3.663436      10.443529       0.466711       1.277714      -0.710180       0.021591      -0.012935      -0.004039       0.025491      -0.000004       0.000513       0.002784       0.015234      -0.013248      -0.007746      -0.002098       0.009844              1.854937       2.209903      -0.066587      -0.293834       1.591828       0.057946       1.763082          -0.000001
           80              H       2.246689      14.863265      24.185621       0.110086       1.094042 0.83796559E+01  0.82091122E+02                                 1.674909                            1.629138      -0.648898       2.555517                    0.999684       3.326363       8.895092       0.526399       1.187738      -0.732242      -0.008985       0.020592      -0.012861       0.025887      -0.003853       0.004781      -0.002257      -0.008837       0.013258      -0.009162       0.000837       0.008325              1.692881       1.459307       0.004439       0.015071       1.958525      -0.350369       1.660811          -0.000003
           81              H       0.748863      11.099424      24.607355       0.116406       1.123428 0.86009112E+01  0.84436443E+02                                 1.679622                            1.631177      -0.673399       2.549199                    0.999740       3.260900       8.604460       0.537814       1.160083      -0.739821      -0.024716      -0.013226      -0.006717       0.028826       0.006376       0.002054      -0.001624       0.004143       0.001771      -0.007763       0.001262       0.006501              1.696343       1.713764       0.361319       0.222776       1.777091       0.233916       1.598173           0.000002
           82              H       2.304322      11.315942      24.631378       0.104760       1.241233 0.10388858E+02  0.10740531E+03                                 1.823888                            1.816366      -0.865192       2.449904                    0.998127       3.542092       9.734336       0.497483       1.190886      -0.731669       0.023291      -0.004188      -0.000217       0.023665      -0.005189       0.000076      -0.006567       0.002259      -0.003636      -0.008749       0.000498       0.008251              1.815141       1.941939      -0.270215      -0.184732       1.778868       0.177975       1.724615           0.000002
           83              H       0.516639      12.208064      26.649293       0.090882       1.181648 0.94719639E+01  0.94735232E+02                                 1.695803                            1.678205      -0.676622       2.535218                    0.999687       3.362543       8.796241       0.549229       1.115016      -0.751305      -0.024659       0.009610       0.005628       0.027057       0.002268       0.000047       0.008186       0.000634      -0.004136      -0.008960       0.000810       0.008150              1.683975       2.067412      -0.194033      -0.167520       1.451818       0.040945       1.532694          -0.000001
           84              H       1.573466      11.061981       0.144137       0.106711       1.214172 0.91771561E+01  0.91298624E+02                                 1.731527                            1.651823      -1.025609       2.372389                    0.997875       3.427875       9.018767       0.552204       1.114937      -0.749388       0.007194      -0.032913       0.008946       0.034858       0.004888      -0.001688       0.002217      -0.019310      -0.048855      -0.016704      -0.002349       0.019053              1.751759       1.389985      -0.107095       0.174048       2.016661      -0.378419       1.848633           0.000003
           85              H       0.401013      13.430661      24.401826       0.092811       1.174664 0.95751046E+01  0.97689303E+02                                 1.797223                            1.771249      -0.892423       2.435626                    0.997240       3.663309      10.237031       0.488602       1.228703      -0.720807      -0.027661       0.011902       0.010840       0.032005      -0.001144       0.000557      -0.000357       0.001519      -0.020239      -0.006785       0.002001       0.004784              1.814412       2.158377      -0.323851      -0.014448       1.619936       0.046301       1.664922          -0.000001
           86              H      -1.567175       8.221192      19.196886       0.090243       1.061106 0.83294960E+01  0.83381818E+02                                 1.772258                            1.722926      -1.188934       2.299485                    0.993306       3.917632      11.420185       0.457834       1.336429      -0.694727       0.027743      -0.004907       0.017002       0.032906       0.002068       0.000409      -0.000144       0.004018       0.007044      -0.004070       0.001578       0.002492              1.814237       2.135757       0.011560       0.413615       1.633490       0.075800       1.673463           0.000001
           87              H       4.902109       7.026271      20.141783       0.106974       1.068828 0.81200880E+01  0.79351599E+02                                 1.679004                            1.625923      -0.664475       2.546048                    0.999624       3.413298       9.278233       0.513382       1.220873      -0.723312       0.003799       0.001007       0.024419       0.024733      -0.000403       0.001258       0.001458      -0.012291       0.014609      -0.008720       0.002814       0.005906              1.700359       1.522638      -0.021268      -0.262200       1.429313       0.046912       2.149127           0.000002
           88              H       4.140091       7.029527      18.767145       0.112306       1.203920 0.99492312E+01  0.10233384E+03                                 1.827698                            1.809821      -0.903529       2.439862                    0.997748       3.553841       9.923997       0.482351       1.234562      -0.721004      -0.022078       0.000034      -0.017887       0.028415       0.003841       0.005860       0.000257       0.009193      -0.017540      -0.008264      -0.002554       0.010818              1.827419       2.251639      -0.039670       0.098197       1.632747       0.023216       1.597872           0.000002
           89              H       6.560761       5.663669      19.284970       0.090262       1.043327 0.78989168E+01  0.76366160E+02                                 1.627082                            1.582183      -0.589388       2.576261                    0.999940       3.375501       9.012923       0.533084       1.188440      -0.730992       0.024099      -0.000498       0.014826       0.028298      -0.006003       0.001047       0.001427       0.012644       0.010136      -0.010617       0.003533       0.007084              1.646693       1.933778      -0.021870       0.423993       1.394567       0.007834       1.611733           0.000001
           90              H       5.181156       4.976670      18.988689       0.109434       1.197866 0.90143306E+01  0.89746333E+02                                 1.747797                            1.660716      -1.059302       2.356959                    0.997365       3.498136       9.365692       0.536209       1.147330      -0.740161      -0.023116      -0.021780       0.008719       0.032935       0.003880      -0.008965      -0.010632       0.009097       0.021348      -0.013609      -0.004519       0.018128              1.785392       1.646397       0.386240      -0.120969       2.194264      -0.002181       1.515515           0.000001
           91              H      -1.341471       6.845567      15.908432       0.109974       1.203071 0.90307882E+01  0.89412268E+02                                 1.716292                            1.634526      -1.010293       2.380530                    0.997935       3.396628       8.892428       0.557629       1.109403      -0.750907      -0.000522       0.003766      -0.034306       0.034516       0.005258      -0.003590      -0.015046       0.002336       0.020955      -0.015415      -0.003547       0.018962              1.738774       1.337097      -0.003778      -0.113627       1.601030       0.195673       2.278196           0.000003
           92              H      -0.563915       6.907430      17.272393       0.087909       1.187620 0.93578770E+01  0.93536873E+02                                 1.716412                            1.678442      -0.690980       2.525909                    0.999618       3.397920       8.956498       0.542793       1.128928      -0.747172       0.022528      -0.000230       0.012063       0.025556      -0.000468       0.002368      -0.004782      -0.004323      -0.019842      -0.008721       0.001340       0.007382              1.724319       2.099119       0.057752       0.338859       1.463584       0.064676       1.610254           0.000004
           93              H       5.199188       8.206541      16.770584       0.117930       1.162680 0.95611523E+01  0.96424430E+02                                 1.726112                            1.728428      -0.753306       2.514851                    0.999347       3.328205       8.914459       0.518329       1.171720      -0.737638      -0.024919      -0.005434      -0.010598       0.027619      -0.001278       0.002699       0.003648       0.009721       0.013675      -0.008545       0.001690       0.006855              1.703165       1.884535      -0.077574       0.260857       1.585646      -0.045769       1.639315           0.000004
           94              H      -1.669230       8.947262      16.962766       0.105483       1.128340 0.85172789E+01  0.83629256E+02                                 1.695308                            1.629676      -0.655407       2.548166                    0.999766       3.350506       8.917287       0.533477       1.169319      -0.736432       0.014501       0.016535      -0.005890       0.022768       0.001190      -0.005170       0.002576      -0.001564      -0.001347      -0.006612       0.001645       0.004967              1.736238       1.522100       0.326000      -0.119214       2.210899      -0.247268       1.475716           0.000002
           95              H       2.937074       1.271436      18.185260       0.092206       1.143970 0.87931785E+01  0.86607400E+02                                 1.681069                            1.632400      -0.639104       2.552754                    0.999893       3.328518       8.732900       0.547215       1.136419      -0.745317      -0.026685      -0.007896       0.000966       0.027845       0.000212       0.000397      -0.002920       0.011757       0.006408      -0.007812       0.002939       0.004873              1.705983       2.248470       0.147040      -0.104177       1.437813      -0.022620       1.431665          -0.000003
           96              H       4.045384       2.290538      18.628347       0.107351       1.185804 0.89125075E+01  0.88410721E+02                                 1.729832                            1.646428      -1.040302       2.362412                    0.997877       3.486059       9.292284       0.541358       1.140556      -0.741846       0.008307       0.025478       0.019470       0.033124      -0.004915       0.000758       0.010363      -0.002774       0.044766      -0.014495      -0.004729       0.019225              1.758248       1.427237       0.156863      -0.033129       2.272622       0.237281       1.574884          -0.000000
           97              H       4.143676       0.289777      19.906894       0.116069       1.099898 0.83527573E+01  0.81893374E+02                                 1.688009                            1.631834      -0.728350       2.521597                    0.999362       3.350491       9.010391       0.522557       1.195511      -0.729875      -0.014675      -0.003580       0.022098       0.026768      -0.003418      -0.004017      -0.002151      -0.010184       0.014936      -0.009964       0.003401       0.006564              1.719462       1.633313       0.037661      -0.379098       1.416334      -0.105616       2.108737          -0.000003
           98              H       5.499829       0.561646      19.162187       0.112719       1.022983 0.79993406E+01  0.78240506E+02                                 1.655646                            1.634408      -0.759714       2.506526                    0.999066       3.474044       9.591366       0.500070       1.252270      -0.715418       0.024930       0.006334      -0.001904       0.025792       0.004756       0.001665       0.002114       0.004947      -0.015836      -0.006003      -0.002461       0.008465              1.664296       2.080460       0.120641       0.192039       1.464665      -0.005623       1.447762          -0.000001
           99              H       0.383696      15.026061      18.286689       0.096497       1.095591 0.86552139E+01  0.87416936E+02                                 1.809097                            1.756644      -1.201380       2.300668                    0.993031       3.884555      11.348661       0.453594       1.336968      -0.695136      -0.036098      -0.003770      -0.002056       0.036352       0.000563      -0.000392       0.001285       0.008006      -0.011228      -0.004491      -0.001433       0.005924              1.863879       2.314785       0.266141      -0.030621       1.654751      -0.066946       1.622102          -0.000001
          100              H       2.814257      15.530728      16.917390       0.113082       1.057126 0.83739005E+01  0.82528274E+02                                 1.676348                            1.661007      -0.683866       2.544844                    0.999611       3.390629       9.279322       0.503019       1.235511      -0.720599       0.025437       0.009831       0.003985       0.027560       0.001427       0.000421      -0.002924       0.012849      -0.006458      -0.007224      -0.000434       0.007658              1.682084       2.155287       0.001309      -0.013212       1.446636      -0.031081       1.444328          -0.000002
          101              H       1.708083      14.526277      16.439603       0.113325       1.098314 0.85476660E+01  0.84463294E+02                                 1.704189                            1.666524      -0.645765       2.559713                    0.999824       3.366155       9.149568       0.508720       1.218447      -0.724917      -0.008253      -0.022321      -0.010320       0.025939       0.001618       0.002619       0.000396      -0.015595       0.008945      -0.009964       0.003355       0.006609              1.711751       1.508466       0.082688       0.088341       2.012390       0.302561       1.614395          -0.000002
          102              H       4.684234       0.289777      15.262486       0.107282       1.173332 0.88198140E+01  0.87587340E+02                                 1.744874                            1.659292      -1.038344       2.363906                    0.998004       3.509654       9.474495       0.526874       1.170625      -0.734306       0.016788      -0.001730      -0.027322       0.032114      -0.008202      -0.002380       0.012599      -0.005242       0.024650      -0.014634      -0.004022       0.018656              1.781713       1.542380       0.137528      -0.299793       1.565923      -0.170946       2.236836          -0.000002
          103              H       3.349665      -0.013024      16.033884       0.088808       1.118978 0.84179833E+01  0.82726239E+02                                 1.707002                            1.633572      -0.680500       2.532740                    0.999471       3.463383       9.336948       0.524289       1.188775      -0.730618      -0.027063      -0.007578      -0.001517       0.028145      -0.001919       0.004537       0.003073       0.001952      -0.015052      -0.008293       0.002745       0.005548              1.755925       2.265605       0.365885       0.205909       1.543666       0.072426       1.458505          -0.000002
          104              H       6.192728       1.525397      13.055057       0.104942       1.179367 0.89842448E+01  0.89928406E+02                                 1.771473                            1.691058      -1.055164       2.359124                    0.997260       3.589668       9.833924       0.512654       1.193621      -0.728344      -0.028696      -0.018537       0.002647       0.034265       0.007341       0.004921       0.004603      -0.007885      -0.041082      -0.015320      -0.001255       0.016574              1.800295       1.898372       0.398078      -0.263506       1.710640      -0.125305       1.791873          -0.000002
          105              H       7.756793       1.654006      13.017688       0.084405       1.146241 0.90845311E+01  0.90443398E+02                                 1.694242                            1.667588      -0.700288       2.519497                    0.999493       3.448089       9.172696       0.535951       1.147906      -0.741520       0.024599      -0.009051       0.004439       0.026585      -0.002621       0.005612       0.005520       0.001251       0.008811      -0.009219       0.001153       0.008066              1.699190       1.958029      -0.352151       0.135714       1.615728      -0.102169       1.523814          -0.000002
          106              H       6.007697       2.624270      11.021127       0.109378       1.174482 0.96386835E+01  0.99001838E+02                                 1.838059                            1.812215      -0.929713       2.425028                    0.996864       3.663454      10.443592       0.466710       1.277713      -0.710181      -0.021591       0.012935      -0.004038       0.025491      -0.000004      -0.000514      -0.002784       0.015233      -0.013250      -0.007746      -0.002098       0.009844              1.854947       2.209914      -0.066588       0.293836       1.591834      -0.057946       1.763092          -0.000001
          107              H       6.993976       1.416324      10.839621       0.110085       1.094052 0.83797566E+01  0.82092362E+02                                 1.674919                            1.629147      -0.648906       2.555512                    0.999684       3.326382       8.895159       0.526398       1.187738      -0.732242       0.008985      -0.020592      -0.012860       0.025887      -0.003853      -0.004781       0.002257      -0.008837       0.013257      -0.009162       0.000837       0.008325              1.692892       1.459315       0.004438      -0.015071       1.958538       0.350373       1.660822          -0.000003
          108              H       0.251602       5.180165      11.261355       0.116409       1.123411 0.86007377E+01  0.84434313E+02                                 1.679606                            1.631162      -0.673377       2.549212                    0.999740       3.260864       8.604343       0.537815       1.160084      -0.739821       0.024716       0.013226      -0.006718       0.028826       0.006376      -0.002055       0.001624       0.004143       0.001773      -0.007764       0.001263       0.006501              1.696327       1.713748       0.361315      -0.222772       1.777076      -0.233913       1.598157           0.000002
          109              H       6.936343       4.963647      11.285378       0.104762       1.241218 0.10388688E+02  0.10740310E+03                                 1.823873                            1.816351      -0.865176       2.449913                    0.998128       3.542063       9.734230       0.497485       1.190885      -0.731669      -0.023290       0.004188      -0.000218       0.023665      -0.005189      -0.000076       0.006567       0.002260      -0.003636      -0.008749       0.000498       0.008251              1.815125       1.941921      -0.270212       0.184730       1.778854      -0.177972       1.724600           0.000001
          110              H       0.483826       4.071525      13.303293       0.090881       1.181647 0.94719594E+01  0.94735160E+02                                 1.695802                            1.678204      -0.676621       2.535218                    0.999687       3.362542       8.796232       0.549230       1.115015      -0.751306       0.024659      -0.009610       0.005628       0.027057       0.002268      -0.000047      -0.008186       0.000634      -0.004137      -0.008960       0.000810       0.008150              1.683973       2.067411      -0.194032       0.167519       1.451817      -0.040945       1.532693          -0.000001
          111              H      -0.573001       5.217608      13.490137       0.106711       1.214170 0.91771400E+01  0.91298415E+02                                 1.731525                            1.651822      -1.025608       2.372389                    0.997875       3.427871       9.018751       0.552205       1.114937      -0.749388      -0.007194       0.032913       0.008945       0.034858       0.004888       0.001688      -0.002217      -0.019310      -0.048855      -0.016704      -0.002349       0.019053              1.751758       1.389983      -0.107095      -0.174048       2.016659       0.378418       1.848630           0.000003
          112              H       0.599452       2.848928      11.055826       0.092811       1.174663 0.95750979E+01  0.97689189E+02                                 1.797221                            1.771247      -0.892422       2.435626                    0.997240       3.663302      10.236999       0.488603       1.228701      -0.720807       0.027661      -0.011902       0.010840       0.032004      -0.001143      -0.000558       0.000357       0.001519      -0.020239      -0.006784       0.002001       0.004784              1.814410       2.158376      -0.323850       0.014448       1.619933      -0.046300       1.664920          -0.000001
          113              C       1.686432       8.240728      21.293009      -0.113103      30.518144 0.45639782E+03  0.10884889E+05                                 8.710364                            7.202610      -0.394874       1.892209                    0.996813      28.402925      82.832980       0.602502       0.426253      -1.055691      -0.021168      -0.077606       0.053452       0.096581       0.019520       0.000141      -0.001221      -0.008237       0.072365      -0.032024       0.007844       0.024181             10.300765       7.491654      -0.820732       0.808513      14.939898      -2.526323       8.470742           0.000002
          114              C       0.899356       7.011619      20.859798      -0.222891      27.318431 0.42687834E+03  0.10034348E+05                                 7.960752                            6.861874      -0.072160       1.959721                    0.999260      29.833206      87.004726       0.629953       0.413631      -1.061295       0.079845       0.000481       0.050372       0.094408       0.007809       0.003761       0.008969      -0.048535      -0.009446      -0.024199      -0.005585       0.029784              8.976779       7.523118      -0.694623       1.676686      12.057658      -1.405960       7.349562           0.000003
          115              C       1.618147       5.741811      21.261246      -0.086241      25.254849 0.36556320E+03  0.82543487E+04                                 7.572597                            6.371172      -0.054472       1.986660                    0.999347      27.693507      78.783089       0.651446       0.416397      -1.061064      -0.013817       0.066776       0.067503       0.095951      -0.004453       0.024303      -0.000143      -0.022416       0.097682      -0.036638      -0.004583       0.041221              8.600267       6.324218      -0.956153       0.757207      10.685232      -2.525542       8.791350           0.000002
          116              C       2.673060       6.897662      23.165987      -0.083406      24.826454 0.36121438E+03  0.81236389E+04                                 7.450313                            6.314125      -0.098577       1.971504                    0.999236      27.639596      78.216275       0.658003       0.413897      -1.063729      -0.080596      -0.006826      -0.049458       0.094807       0.012418       0.021884       0.018939      -0.053019      -0.012899      -0.038404      -0.005340       0.043744              8.392784       6.271300      -0.021542       0.513178      11.812316      -1.892764       7.094736           0.000004
          117              C       1.929012       8.178866      22.798972      -0.221104      25.933361 0.41465326E+03  0.96502454E+04                                 7.625439                            6.730197       0.099819       2.018193                    0.999316      29.345171      84.405177       0.642467       0.409639      -1.066758       0.018847      -0.068309      -0.056159       0.090416      -0.005226       0.027858      -0.003719      -0.014038       0.079338      -0.033614      -0.006507       0.040122              8.397454       5.926973      -1.047564       0.867572      11.344000      -1.285987       7.921388           0.000003
          118              C       1.789240       4.603868      23.435576       0.483995      31.319152 0.28013345E+03  0.59316027E+04                                 8.960822                            5.767473       0.092242       2.061237                    0.999696      23.330531      64.750662       0.649623       0.445284      -1.041054      -0.001491      -0.015877       0.008216       0.017939      -0.015516      -0.033565       0.009956       0.037881      -0.016812      -0.028196      -0.021294       0.049489             12.090863       5.771914       2.155561       1.250538      17.437412      -6.422628      13.063262           0.000001
          119              C       0.969828       2.520080      23.682477       0.482155      30.345939 0.28197929E+03  0.59787157E+04                                 8.766632                            5.793906       0.136823       2.078279                    0.999757      23.279778      64.590301       0.647081       0.446434      -1.040693       0.009959       0.017802       0.008137       0.021961      -0.023451      -0.019195       0.012767       0.029626      -0.037912      -0.023535      -0.019936       0.043472             11.343585       7.336764       4.947963       3.309179      15.686717       2.341733      11.007275          -0.000001
          120              C       2.146474       3.457785      25.336847       0.483076      31.517914 0.28522910E+03  0.60709248E+04                                 9.025362                            5.839570      -0.006609       2.029457                    0.999807      23.456399      65.414962       0.641868       0.448331      -1.038570      -0.008641       0.003368      -0.019316       0.021427      -0.026824      -0.016784       0.004853       0.051217      -0.057038      -0.028427      -0.022470       0.050897             12.060393       7.586267       1.281045       5.781201       9.409089      -1.870116      19.185824          -0.000001
          121              C       0.971002       9.531699      20.914784       0.657874      22.111944 0.23833085E+03  0.48994364E+04                                 7.433046                            5.583042      -0.153772       2.023208                    0.999277      21.815973      61.807629       0.607502       0.490448      -1.005262      -0.009791       0.054394      -0.008311       0.055889       0.029979      -0.000001       0.068999      -0.010013       0.332705      -0.097530      -0.039411       0.136941              8.940753       9.137696      -0.902184       0.264771      12.765174      -2.613406       4.919388           0.000001
          122              C      -0.225799       1.427720      21.828985      -0.086461      24.412193 0.36074223E+03  0.81183905E+04                                 7.376332                            6.330411      -0.071798       1.982131                    0.999289      27.621404      78.443591       0.653334       0.416580      -1.060963       0.066326      -0.059443       0.041404       0.098219      -0.006174       0.019625       0.000140      -0.022455       0.102769      -0.035217      -0.004737       0.039954              8.119571       6.630165       0.005520       1.090460       9.104065       1.999928       8.624484          -0.000003
          123              C       0.444868       0.340243      21.004202      -0.222476      25.891202 0.42857089E+03  0.10079691E+05                                 7.686604                            6.915556      -0.070677       1.965007                    0.998922      29.665219      86.415026       0.622327       0.418469      -1.058677      -0.038796      -0.015498       0.081947       0.091981      -0.011334       0.000028      -0.009975      -0.059239       0.001444      -0.032057      -0.002266       0.034323              8.257745       6.452486      -0.714878      -0.257418      10.126291       1.473999       8.194459          -0.000003
          124              C      -2.789318      15.265371      21.708604      -0.120748      29.793781 0.45752249E+03  0.10943820E+05                                 8.605371                            7.247623      -0.460318       1.871394                    0.996057      28.675094      84.387573       0.594757       0.430537      -1.050612       0.020613       0.087261       0.045692       0.100634       0.010359       0.013234      -0.014675      -0.023208       0.032312      -0.029123       0.005432       0.023691              9.856317       7.517750      -1.022205      -0.326224      12.020663       2.931760      10.030536          -0.000002
          125              C      -2.261511      15.366304      23.139028      -0.214534      25.342765 0.41698266E+03  0.97388554E+04                                 7.561240                            6.799122       0.070306       2.014558                    0.998776      29.332514      85.110413       0.630808       0.415737      -1.060555      -0.060215       0.057549      -0.042455       0.093489      -0.005947       0.004299       0.006543      -0.023363       0.091221      -0.028871      -0.002925       0.031796              8.159015       6.502799      -0.943518      -0.162448       8.924654       1.954037       9.049591          -0.000004
          126              C       0.168658       0.203495      23.892810      -0.081795      24.550028 0.36033536E+03  0.81145444E+04                                 7.423955                            6.335860      -0.031723       1.996644                    0.999381      27.584260      78.603901       0.651049       0.417768      -1.059214       0.040745       0.017459      -0.086895       0.097549      -0.003925      -0.003831      -0.018848      -0.059716       0.023980      -0.034799      -0.003009       0.037808              8.191592       6.424661       0.734589      -0.700779      10.290539       0.956594       7.859577          -0.000005
          127              C       2.806725       2.093555       0.572010      -0.085849      25.611295 0.37221957E+03  0.84585064E+04                                 7.678467                            6.445851      -0.144472       1.952722                    0.999179      28.113925      80.728274       0.643901       0.418594      -1.057683      -0.002521       0.091107       0.033162       0.096988       0.015281       0.004463      -0.026744      -0.044233       0.020883      -0.035035      -0.006431       0.041467              8.760235       6.116583       0.087632       1.069266       7.213551      -0.786451      12.950573          -0.000006
          128              C       2.756129       2.275887       2.071032      -0.227032      27.541674 0.42948147E+03  0.10120321E+05                                 8.030718                            6.902333      -0.124436       1.941838                    0.999325      30.020000      87.924147       0.624853       0.415986      -1.058802       0.056816       0.045658      -0.049321       0.088007       0.014080       0.013533       0.006714      -0.018542       0.040836      -0.025828       0.000623       0.025205              9.067427       7.211306       1.376736       0.725943       7.249769       0.512484      12.741206          -0.000005
          129              C       3.667653       4.571309       1.813988      -0.223271      26.492993 0.42066506E+03  0.98411549E+04                                 7.783802                            6.807710      -0.036527       1.972595                    0.998926      29.685153      86.052844       0.633723       0.413140      -1.062793       0.008231      -0.081490      -0.044053       0.093001       0.012208       0.005140      -0.024240      -0.036845       0.022410      -0.030789      -0.005422       0.036211              8.634433       5.778415       0.298884       0.988713       7.658524       0.322851      12.466359           0.000002
          130              C       3.719721       4.372698       0.300552      -0.081545      24.827766 0.36224359E+03  0.81569123E+04                                 7.470308                            6.332380      -0.110946       1.967415                    0.999181      27.702098      78.578017       0.655264       0.415111      -1.062386      -0.059134      -0.052488       0.049731       0.093408       0.034318       0.018542       0.013598      -0.044426      -0.006248      -0.042551      -0.007797       0.050348              8.350371       6.479027       0.790825       1.627204       6.609451       0.562802      11.962634           0.000002
          131              C       3.835620       3.509879       4.043037       0.679146      21.046510 0.23422852E+03  0.47949491E+04                                 7.195006                            5.543816      -0.176998       2.020206                    0.999079      21.592676      61.075998       0.608069       0.492050      -1.004296      -0.000347       0.004913       0.066786       0.066968      -0.018201       0.011000      -0.051383      -0.164798      -0.208730      -0.083872      -0.048821       0.132693              8.475053       8.978627       1.012563       0.656314       4.526368       1.271172      11.920164          -0.000001
          132              C      -2.063754      14.179522      20.969769       0.672940      21.348848 0.23986054E+03  0.49560015E+04                                 7.344598                            5.653621      -0.402698       1.942142                    0.998565      22.050473      63.347306       0.593209       0.499719      -0.997089       0.012109      -0.053561      -0.019477       0.058265       0.004322       0.077445      -0.059180       0.010136       0.227256      -0.096468      -0.034643       0.131111              8.618615       9.140145      -0.653442      -2.376023      10.131447       2.799765       6.584252          -0.000001
          133              C       3.841997       3.231498       2.535740      -0.113373      29.891639 0.45162195E+03  0.10702464E+05                                 8.471129                            7.070064      -0.257902       1.930485                    0.997735      28.140878      80.810728       0.622722       0.415052      -1.066738      -0.058123       0.013666      -0.077838       0.098102       0.016977       0.011064      -0.016943      -0.013168      -0.067622      -0.035643       0.004809       0.030834              9.860255       7.503103       0.672890       2.307313       7.673686       0.798866      14.403978          -0.000002
          134              C      -0.685967       8.038861       7.947009      -0.113099      30.517891 0.45639425E+03  0.10884774E+05                                 8.710297                            7.202570      -0.394852       1.892218                    0.996813      28.402723      82.832063       0.602505       0.426252      -1.055693       0.021169       0.077604       0.053450       0.096579       0.019524      -0.000142       0.001221      -0.008230       0.072370      -0.032029       0.007846       0.024182             10.300659       7.491627      -0.820759      -0.808506      14.939675       2.526260       8.470675           0.000001
          135              C       0.101109       9.267970       7.513798      -0.222890      27.318385 0.42687784E+03  0.10034331E+05                                 7.960741                            6.861870      -0.072158       1.959722                    0.999260      29.833161      87.004524       0.629954       0.413631      -1.061295      -0.079844      -0.000484       0.050371       0.094407       0.007805      -0.003762      -0.008966      -0.048538      -0.009449      -0.024199      -0.005584       0.029782              8.976758       7.523105      -0.694649      -1.676684      12.057615       1.405948       7.349553           0.000003
          136              C      -0.617682      10.537778       7.915246      -0.086242      25.254916 0.36556451E+03  0.82543869E+04                                 7.572611                            6.371184      -0.054480       1.986656                    0.999347      27.693587      78.783402       0.651445       0.416397      -1.061064       0.013817      -0.066777       0.067503       0.095952      -0.004450      -0.024303       0.000143      -0.022414       0.097688      -0.036637      -0.004586       0.041223              8.600276       6.324233      -0.956157      -0.757209      10.685223       2.525535       8.791373           0.000002
          137              C      -1.672595       9.381927       9.819987      -0.083407      24.826484 0.36121508E+03  0.81236593E+04                                 7.450320                            6.314132      -0.098580       1.971503                    0.999236      27.639635      78.216430       0.658003       0.413897      -1.063728       0.080596       0.006826      -0.049459       0.094807       0.012421      -0.021884      -0.018939      -0.053019      -0.012897      -0.038403      -0.005341       0.043744              8.392783       6.271306      -0.021550      -0.513184      11.812298       1.892751       7.094744           0.000004
          138              C      -0.928547       8.100723       9.452972      -0.221104      25.933388 0.41465396E+03  0.96502661E+04                                 7.625444                            6.730203       0.099808       2.018188                    0.999316      29.345212      84.405318       0.642467       0.409640      -1.066758      -0.018848       0.068307      -0.056162       0.090417      -0.005226      -0.027857       0.003721      -0.014037       0.079320      -0.033611      -0.006506       0.040117              8.397452       5.926989      -1.047577      -0.867579      11.343984       1.285973       7.921384           0.000003
          139              C      -0.788775      11.675721      10.089576       0.483996      31.319112 0.28013331E+03  0.59315994E+04                                 8.960818                            5.767473       0.092239       2.061237                    0.999696      23.330521      64.750645       0.649623       0.445285      -1.041053       0.001492       0.015878       0.008217       0.017940      -0.015516       0.033565      -0.009957       0.037883      -0.016812      -0.028194      -0.021295       0.049489             12.090841       5.771907       2.155549      -1.250545      17.437357       6.422610      13.063260           0.000001
          140              C       0.030637      13.759509      10.336477       0.482154      30.345966 0.28197960E+03  0.59787234E+04                                 8.766632                            5.793906       0.136827       2.078279                    0.999757      23.279798      64.590348       0.647081       0.446433      -1.040693      -0.009957      -0.017801       0.008138       0.021960      -0.023450       0.019195      -0.012767       0.029626      -0.037915      -0.023537      -0.019935       0.043472             11.343579       7.336762       4.947956      -3.309185      15.686689      -2.341740      11.007287          -0.000001
          141              C      -1.146009      12.821804      11.990847       0.483076      31.517935 0.28522928E+03  0.60709299E+04                                 9.025368                            5.839572      -0.006610       2.029457                    0.999807      23.456411      65.415015       0.641868       0.448331      -1.038570       0.008642      -0.003367      -0.019315       0.021427      -0.026824       0.016784      -0.004853       0.051218      -0.057038      -0.028427      -0.022470       0.050897             12.060403       7.586276       1.281046      -5.781215       9.409080       1.870104      19.185852          -0.000001
          142              C       0.029463       6.747890       7.568784       0.657881      22.111614 0.23832730E+03  0.48993482E+04                                 7.432969                            5.582997      -0.153743       2.023217                    0.999277      21.815933      61.807554       0.607504       0.490447      -1.005262       0.009793      -0.054391      -0.008318       0.055888       0.029982      -0.000000      -0.068995      -0.010012       0.332710      -0.097531      -0.039409       0.136940              8.940629       9.137591      -0.902090      -0.264739      12.764969       2.613325       4.919327           0.000001
          143              C       1.226264      14.851869       8.482985      -0.086460      24.412125 0.36074112E+03  0.81183581E+04                                 7.376318                            6.330401      -0.071790       1.982134                    0.999289      27.621334      78.443316       0.653334       0.416580      -1.060963      -0.066326       0.059442       0.041404       0.098218      -0.006177      -0.019623      -0.000142      -0.022456       0.102767      -0.035217      -0.004735       0.039952              8.119553       6.630151       0.005519      -1.090458       9.104032      -1.999931       8.624477          -0.000003
          144              C       0.555597      15.939346       7.658202      -0.222478      25.891246 0.42857215E+03  0.10079730E+05                                 7.686614                            6.915567      -0.070680       1.965005                    0.998922      29.665281      86.415281       0.622326       0.418469      -1.058677       0.038796       0.015494       0.081948       0.091982      -0.011331      -0.000030       0.009981      -0.059239       0.001452      -0.032058      -0.002267       0.034325              8.257752       6.452496      -0.714879       0.257422      10.126279      -1.474004       8.194481          -0.000004
          145              C       3.789783       1.014218       8.362604      -0.120755      29.794041 0.45752849E+03  0.10944002E+05                                 8.605414                            7.247668      -0.460351       1.871379                    0.996057      28.675357      84.388563       0.594755       0.430536      -1.050612      -0.020612      -0.087264       0.045697       0.100639       0.010356      -0.013232       0.014673      -0.023217       0.032302      -0.029120       0.005431       0.023690              9.856355       7.517831      -1.022210       0.326234      12.020626      -2.931759      10.030607          -0.000002
          146              C       3.261976       0.913285       9.793028      -0.214534      25.342744 0.41698250E+03  0.97388518E+04                                 7.561237                            6.799122       0.070305       2.014557                    0.998776      29.332520      85.110454       0.630808       0.415737      -1.060555       0.060216      -0.057552      -0.042453       0.093490      -0.005946      -0.004302      -0.006541      -0.023359       0.091233      -0.028871      -0.002928       0.031800              8.159007       6.502803      -0.943515       0.162446       8.924618      -1.954020       9.049599          -0.000004
          147              C       0.831807      16.076094      10.546810      -0.081794      24.549968 0.36033451E+03  0.81145198E+04                                 7.423943                            6.335853      -0.031717       1.996648                    0.999381      27.584208      78.603712       0.651049       0.417768      -1.059214      -0.040745      -0.017459      -0.086895       0.097548      -0.003927       0.003833       0.018847      -0.059716       0.023979      -0.034800      -0.003007       0.037807              8.191574       6.424653       0.734589       0.700779      10.290501      -0.956592       7.859567          -0.000005
          148              C      -1.806260      14.186034      13.918010      -0.085850      25.611328 0.37222023E+03  0.84585259E+04                                 7.678474                            6.445857      -0.144475       1.952721                    0.999179      28.113969      80.728445       0.643901       0.418594      -1.057683       0.002521      -0.091107       0.033163       0.096988       0.015281      -0.004463       0.026745      -0.044232       0.020880      -0.035035      -0.006432       0.041467              8.760243       6.116592       0.087634      -1.069276       7.213555       0.786437      12.950582          -0.000006
          149              C      -1.755664      14.003702      15.417032      -0.227030      27.541608 0.42948011E+03  0.10120280E+05                                 8.030707                            6.902323      -0.124429       1.941841                    0.999325      30.019911      87.923796       0.624853       0.415986      -1.058802      -0.056816      -0.045658      -0.049318       0.088006       0.014080      -0.013532      -0.006714      -0.018540       0.040847      -0.025829       0.000624       0.025205              9.067416       7.211299       1.376739      -0.725958       7.249760      -0.512508      12.741190          -0.000005
          150              C       5.573012      11.708280      15.159988      -0.223272      26.493132 0.42066794E+03  0.98412439E+04                                 7.783836                            6.807737      -0.036551       1.972585                    0.998926      29.685325      86.053571       0.633721       0.413140      -1.062792      -0.008231       0.081491      -0.044055       0.093002       0.012209      -0.005138       0.024241      -0.036841       0.022403      -0.030787      -0.005423       0.036211              8.634476       5.778443       0.298880      -0.988728       7.658536      -0.322862      12.466448           0.000002
          151              C       5.520944      11.906891      13.646552      -0.081545      24.827778 0.36224361E+03  0.81569141E+04                                 7.470315                            6.332382      -0.110948       1.967414                    0.999181      27.702109      78.578096       0.655264       0.415112      -1.062385       0.059134       0.052489       0.049731       0.093408       0.034319      -0.018542      -0.013597      -0.044426      -0.006248      -0.042551      -0.007796       0.050347              8.350384       6.479032       0.790824      -1.627212       6.609448      -0.562812      11.962672           0.000002
          152              C       5.405045      12.769710      17.389037       0.679133      21.046537 0.23422976E+03  0.47949885E+04                                 7.195032                            5.543839      -0.176900       2.020235                    0.999079      21.592915      61.077087       0.608065       0.492051      -1.004294       0.000345      -0.004901       0.066785       0.066966      -0.018201      -0.011002       0.051386      -0.164799      -0.208724      -0.083873      -0.048822       0.132694              8.475083       8.978637       1.012564      -0.656343       4.526394      -1.271199      11.920217          -0.000001
          153              C       3.064219       2.100067       7.623769       0.672933      21.348955 0.23986232E+03  0.49560353E+04                                 7.344583                            5.653614      -0.402495       1.942210                    0.998566      22.050299      63.346281       0.593215       0.499714      -0.997094      -0.012111       0.053568      -0.019475       0.058271       0.004321      -0.077435       0.059174       0.010133       0.227240      -0.096458      -0.034641       0.131098              8.618599       9.140132      -0.653490       2.376049      10.131430      -2.799792       6.584236          -0.000002
          154              C       5.398668      13.048091      15.881740      -0.113371      29.891666 0.45162216E+03  0.10702472E+05                                 8.471138                            7.070064      -0.257916       1.930480                    0.997735      28.140908      80.810875       0.622722       0.415052      -1.066738       0.058125      -0.013664      -0.077837       0.098101       0.016976      -0.011063       0.016947      -0.013169      -0.067621      -0.035644       0.004810       0.030834              9.860277       7.503114       0.672895      -2.307348       7.673685      -0.798900      14.404031          -0.000002
          155              C       3.434133       8.038861       5.398991      -0.113099      30.517892 0.45639426E+03  0.10884774E+05                                 8.710297                            7.202570      -0.394852       1.892218                    0.996813      28.402723      82.832061       0.602505       0.426252      -1.055693       0.021169       0.077604      -0.053450       0.096579       0.019524       0.000142      -0.001221      -0.008230       0.072370      -0.032029       0.007846       0.024182             10.300659       7.491627      -0.820759       0.808506      14.939675      -2.526260       8.470675           0.000001
          156              C       4.221209       9.267970       5.832202      -0.222890      27.318384 0.42687783E+03  0.10034331E+05                                 7.960741                            6.861870      -0.072158       1.959722                    0.999260      29.833161      87.004527       0.629954       0.413631      -1.061295      -0.079844      -0.000484      -0.050371       0.094407       0.007805       0.003762       0.008966      -0.048538      -0.009449      -0.024199      -0.005584       0.029782              8.976758       7.523105      -0.694649       1.676684      12.057615      -1.405948       7.349554           0.000003
          157              C       3.502418      10.537778       5.430754      -0.086243      25.254924 0.36556465E+03  0.82543909E+04                                 7.572613                            6.371185      -0.054480       1.986656                    0.999347      27.693593      78.783426       0.651445       0.416397      -1.061064       0.013817      -0.066777      -0.067503       0.095952      -0.004450       0.024303      -0.000143      -0.022414       0.097688      -0.036637      -0.004586       0.041223              8.600279       6.324235      -0.956158       0.757210      10.685226      -2.525536       8.791376           0.000002
          158              C       2.447505       9.381927       3.526013      -0.083407      24.826480 0.36121502E+03  0.81236575E+04                                 7.450319                            6.314131      -0.098580       1.971503                    0.999236      27.639633      78.216422       0.658003       0.413897      -1.063728       0.080596       0.006826       0.049459       0.094807       0.012421       0.021884       0.018939      -0.053019      -0.012897      -0.038403      -0.005341       0.043744              8.392782       6.271306      -0.021550       0.513184      11.812296      -1.892750       7.094743           0.000004
          159              C       3.191553       8.100723       3.893028      -0.221104      25.933382 0.41465384E+03  0.96502626E+04                                 7.625442                            6.730202       0.099808       2.018189                    0.999316      29.345208      84.405304       0.642467       0.409639      -1.066758      -0.018848       0.068307       0.056162       0.090417      -0.005226       0.027857      -0.003721      -0.014036       0.079320      -0.033611      -0.006506       0.040117              8.397450       5.926988      -1.047576       0.867579      11.343981      -1.285973       7.921382           0.000003
          160              C       3.331325      11.675721       3.256424       0.483996      31.319113 0.28013330E+03  0.59315992E+04                                 8.960818                            5.767474       0.092239       2.061237                    0.999696      23.330521      64.750650       0.649623       0.445285      -1.041053       0.001492       0.015878      -0.008217       0.017940      -0.015516      -0.033565       0.009957       0.037883      -0.016812      -0.028194      -0.021295       0.049489             12.090843       5.771908       2.155549       1.250545      17.437359      -6.422611      13.063261           0.000001
          161              C       4.150737      13.759509       3.009523       0.482155      30.345965 0.28197960E+03  0.59787234E+04                                 8.766632                            5.793906       0.136827       2.078279                    0.999757      23.279798      64.590349       0.647081       0.446433      -1.040693      -0.009957      -0.017801      -0.008138       0.021960      -0.023450      -0.019195       0.012767       0.029626      -0.037915      -0.023537      -0.019935       0.043472             11.343579       7.336762       4.947956       3.309185      15.686689       2.341740      11.007287          -0.000001
          162              C       2.974091      12.821804       1.355153       0.483076      31.517936 0.28522928E+03  0.60709299E+04                                 9.025368                            5.839572      -0.006610       2.029457                    0.999807      23.456411      65.415020       0.641868       0.448332      -1.038570       0.008642      -0.003367       0.019315       0.021427      -0.026824      -0.016784       0.004853       0.051218      -0.057038      -0.028427      -0.022470       0.050897             12.060404       7.586276       1.281046       5.781216       9.409081      -1.870104      19.185854          -0.000001
          163              C       4.149563       6.747890       5.777216       0.657882      22.111612 0.23832728E+03  0.48993478E+04                                 7.432969                            5.582997      -0.153743       2.023217                    0.999277      21.815932      61.807551       0.607504       0.490447      -1.005262       0.009793      -0.054391       0.008318       0.055888       0.029982       0.000000       0.068995      -0.010012       0.332710      -0.097531      -0.039409       0.136940              8.940629       9.137591      -0.902090       0.264739      12.764969      -2.613325       4.919327           0.000001
          164              C       5.346364      14.851869       4.863015      -0.086460      24.412125 0.36074111E+03  0.81183577E+04                                 7.376317                            6.330400      -0.071790       1.982134                    0.999289      27.621334      78.443314       0.653334       0.416580      -1.060963      -0.066326       0.059442      -0.041404       0.098218      -0.006177       0.019623       0.000142      -0.022456       0.102767      -0.035217      -0.004735       0.039952              8.119553       6.630151       0.005519       1.090458       9.104031       1.999930       8.624476          -0.000003
          165              C       4.675697      15.939346       5.687798      -0.222478      25.891244 0.42857211E+03  0.10079728E+05                                 7.686613                            6.915566      -0.070680       1.965005                    0.998922      29.665280      86.415277       0.622327       0.418469      -1.058677       0.038796       0.015494      -0.081948       0.091982      -0.011331       0.000030      -0.009981      -0.059239       0.001452      -0.032058      -0.002267       0.034325              8.257751       6.452496      -0.714879      -0.257421      10.126277       1.474004       8.194481          -0.000004
          166              C       7.909883       1.014218       4.983396      -0.120755      29.794043 0.45752854E+03  0.10944004E+05                                 8.605414                            7.247668      -0.460351       1.871379                    0.996057      28.675358      84.388564       0.594755       0.430536      -1.050612      -0.020612      -0.087264      -0.045697       0.100639       0.010356       0.013232      -0.014673      -0.023217       0.032302      -0.029120       0.005431       0.023690              9.856355       7.517831      -1.022211      -0.326234      12.020626       2.931759      10.030607          -0.000002
          167              C       7.382076       0.913285       3.552972      -0.214534      25.342744 0.41698250E+03  0.97388515E+04                                 7.561237                            6.799122       0.070304       2.014557                    0.998776      29.332520      85.110455       0.630808       0.415737      -1.060555       0.060216      -0.057552       0.042453       0.093490      -0.005946       0.004302       0.006541      -0.023359       0.091233      -0.028871      -0.002928       0.031800              8.159006       6.502803      -0.943515      -0.162446       8.924618       1.954020       9.049598          -0.000005
          168              C       4.951907      16.076094       2.799190      -0.081793      24.549966 0.36033446E+03  0.81145186E+04                                 7.423942                            6.335852      -0.031716       1.996648                    0.999381      27.584206      78.603704       0.651049       0.417768      -1.059214      -0.040745      -0.017459       0.086894       0.097548      -0.003927      -0.003833      -0.018847      -0.059716       0.023979      -0.034800      -0.003007       0.037807              8.191573       6.424652       0.734588      -0.700779      10.290501       0.956592       7.859566          -0.000005
          169              C       2.313840      14.186034      26.119990      -0.085850      25.611329 0.37222024E+03  0.84585263E+04                                 7.678474                            6.445857      -0.144474       1.952721                    0.999179      28.113969      80.728444       0.643901       0.418594      -1.057683       0.002521      -0.091107      -0.033163       0.096988       0.015281       0.004463      -0.026745      -0.044232       0.020880      -0.035035      -0.006432       0.041467              8.760243       6.116592       0.087634       1.069276       7.213555      -0.786438      12.950582          -0.000006
          170              C       2.364436      14.003702      24.620968      -0.227030      27.541605 0.42948006E+03  0.10120278E+05                                 8.030706                            6.902322      -0.124429       1.941841                    0.999325      30.019909      87.923787       0.624853       0.415986      -1.058802      -0.056816      -0.045658       0.049318       0.088006       0.014080       0.013532       0.006714      -0.018540       0.040847      -0.025829       0.000624       0.025205              9.067415       7.211298       1.376739       0.725958       7.249759       0.512507      12.741188          -0.000005
          171              C       1.452912      11.708280      24.878012      -0.223272      26.493127 0.42066784E+03  0.98412412E+04                                 7.783836                            6.807737      -0.036551       1.972585                    0.998926      29.685323      86.053568       0.633721       0.413140      -1.062792      -0.008231       0.081491       0.044055       0.093002       0.012209       0.005138      -0.024241      -0.036841       0.022403      -0.030787      -0.005423       0.036211              8.634475       5.778443       0.298881       0.988728       7.658535       0.322862      12.466447           0.000002
          172              C       1.400844      11.906891      26.391448      -0.081545      24.827773 0.36224352E+03  0.81569119E+04                                 7.470314                            6.332382      -0.110948       1.967414                    0.999181      27.702107      78.578094       0.655264       0.415112      -1.062385       0.059134       0.052489      -0.049731       0.093408       0.034319       0.018542       0.013597      -0.044426      -0.006248      -0.042551      -0.007796       0.050347              8.350384       6.479032       0.790823       1.627212       6.609448       0.562812      11.962671           0.000002
          173              C       1.284945      12.769710      22.648963       0.679133      21.046537 0.23422976E+03  0.47949885E+04                                 7.195032                            5.543839      -0.176900       2.020235                    0.999079      21.592915      61.077087       0.608065       0.492051      -1.004294       0.000345      -0.004901      -0.066785       0.066966      -0.018201       0.011002      -0.051386      -0.164799      -0.208724      -0.083873      -0.048822       0.132694              8.475083       8.978637       1.012564       0.656343       4.526394       1.271199      11.920217          -0.000001
          174              C       7.184319       2.100067       5.722231       0.672933      21.348955 0.23986232E+03  0.49560354E+04                                 7.344583                            5.653614      -0.402495       1.942210                    0.998566      22.050299      63.346280       0.593215       0.499714      -0.997094      -0.012111       0.053568       0.019475       0.058271       0.004321       0.077435      -0.059174       0.010133       0.227240      -0.096457      -0.034641       0.131098              8.618599       9.140132      -0.653491      -2.376049      10.131430       2.799792       6.584236          -0.000002
          175              C       1.278568      13.048091      24.156260      -0.113371      29.891664 0.45162213E+03  0.10702471E+05                                 8.471138                            7.070064      -0.257915       1.930480                    0.997735      28.140907      80.810870       0.622722       0.415052      -1.066738       0.058125      -0.013664       0.077837       0.098101       0.016976       0.011063      -0.016947      -0.013169      -0.067621      -0.035644       0.004810       0.030834              9.860276       7.503113       0.672895       2.307348       7.673685       0.798899      14.404030          -0.000002
          176              C       5.806532       8.240728      18.744991      -0.113103      30.518146 0.45639785E+03  0.10884889E+05                                 8.710364                            7.202610      -0.394874       1.892208                    0.996813      28.402927      82.832987       0.602502       0.426253      -1.055691      -0.021168      -0.077606      -0.053452       0.096581       0.019520      -0.000141       0.001221      -0.008237       0.072365      -0.032024       0.007844       0.024181             10.300765       7.491654      -0.820732      -0.808513      14.939899       2.526324       8.470743           0.000001
          177              C       5.019456       7.011619      19.178202      -0.222891      27.318435 0.42687842E+03  0.10034350E+05                                 7.960753                            6.861874      -0.072160       1.959721                    0.999260      29.833208      87.004735       0.629953       0.413631      -1.061295       0.079845       0.000481      -0.050372       0.094408       0.007809      -0.003761      -0.008969      -0.048535      -0.009446      -0.024199      -0.005585       0.029784              8.976781       7.523118      -0.694624      -1.676687      12.057660       1.405960       7.349563           0.000003
          178              C       5.738247       5.741811      18.776754      -0.086241      25.254855 0.36556330E+03  0.82543515E+04                                 7.572599                            6.371173      -0.054472       1.986660                    0.999347      27.693511      78.783105       0.651446       0.416397      -1.061064      -0.013817       0.066776      -0.067503       0.095951      -0.004453      -0.024303       0.000143      -0.022416       0.097682      -0.036638      -0.004583       0.041221              8.600269       6.324219      -0.956154      -0.757208      10.685235       2.525543       8.791352           0.000002
          179              C       6.793160       6.897662      16.872013      -0.083405      24.826453 0.36121436E+03  0.81236382E+04                                 7.450313                            6.314125      -0.098577       1.971504                    0.999236      27.639596      78.216276       0.658003       0.413897      -1.063729      -0.080596      -0.006826       0.049458       0.094807       0.012418      -0.021884      -0.018939      -0.053019      -0.012899      -0.038404      -0.005340       0.043744              8.392784       6.271300      -0.021542      -0.513178      11.812316       1.892764       7.094736           0.000004
          180              C       6.049112       8.178866      17.239028      -0.221103      25.933354 0.41465312E+03  0.96502416E+04                                 7.625437                            6.730196       0.099818       2.018193                    0.999316      29.345168      84.405169       0.642467       0.409639      -1.066758       0.018847      -0.068309       0.056159       0.090416      -0.005226      -0.027858       0.003719      -0.014038       0.079338      -0.033614      -0.006507       0.040122              8.397452       5.926972      -1.047563      -0.867571      11.343997       1.285987       7.921386           0.000003
          181              C       5.909340       4.603868      16.602424       0.483995      31.319149 0.28013343E+03  0.59316022E+04                                 8.960822                            5.767473       0.092242       2.061237                    0.999696      23.330530      64.750659       0.649623       0.445284      -1.041054      -0.001491      -0.015877      -0.008216       0.017939      -0.015516       0.033565      -0.009956       0.037881      -0.016812      -0.028196      -0.021294       0.049489             12.090862       5.771914       2.155561      -1.250538      17.437412       6.422628      13.063261           0.000001
          182              C       5.089928       2.520080      16.355523       0.482155      30.345941 0.28197931E+03  0.59787162E+04                                 8.766632                            5.793906       0.136823       2.078279                    0.999757      23.279779      64.590303       0.647081       0.446434      -1.040693       0.009959       0.017802      -0.008137       0.021961      -0.023451       0.019195      -0.012767       0.029626      -0.037913      -0.023535      -0.019936       0.043472             11.343585       7.336764       4.947963      -3.309179      15.686717      -2.341733      11.007275          -0.000001
          183              C       6.266574       3.457785      14.701153       0.483076      31.517910 0.28522906E+03  0.60709238E+04                                 9.025362                            5.839570      -0.006609       2.029457                    0.999807      23.456397      65.414958       0.641868       0.448331      -1.038570      -0.008641       0.003368       0.019316       0.021427      -0.026824       0.016784      -0.004853       0.051217      -0.057038      -0.028427      -0.022470       0.050897             12.060393       7.586267       1.281045      -5.781201       9.409088       1.870115      19.185824          -0.000001
          184              C       5.091102       9.531699      19.123216       0.657874      22.111943 0.23833085E+03  0.48994362E+04                                 7.433046                            5.583042      -0.153772       2.023208                    0.999277      21.815973      61.807630       0.607502       0.490448      -1.005262      -0.009791       0.054394       0.008311       0.055889       0.029979       0.000001      -0.068999      -0.010013       0.332705      -0.097530      -0.039411       0.136941              8.940753       9.137696      -0.902184      -0.264771      12.765174       2.613406       4.919388           0.000001
          185              C       3.894301       1.427720      18.209015      -0.086461      24.412190 0.36074218E+03  0.81183891E+04                                 7.376332                            6.330410      -0.071798       1.982131                    0.999289      27.621402      78.443581       0.653334       0.416580      -1.060963       0.066326      -0.059443      -0.041404       0.098219      -0.006174      -0.019625      -0.000140      -0.022455       0.102769      -0.035217      -0.004737       0.039954              8.119570       6.630164       0.005520      -1.090460       9.104064      -1.999928       8.624483          -0.000003
          186              C       4.564968       0.340243      19.033798      -0.222476      25.891201 0.42857086E+03  0.10079690E+05                                 7.686604                            6.915556      -0.070677       1.965007                    0.998922      29.665218      86.415020       0.622327       0.418469      -1.058678      -0.038796      -0.015498      -0.081947       0.091981      -0.011334      -0.000028       0.009975      -0.059239       0.001444      -0.032057      -0.002266       0.034323              8.257745       6.452486      -0.714878       0.257418      10.126289      -1.473999       8.194458          -0.000004
          187              C       1.330782      15.265371      18.329396      -0.120748      29.793779 0.45752246E+03  0.10943819E+05                                 8.605371                            7.247623      -0.460318       1.871394                    0.996057      28.675093      84.387570       0.594757       0.430537      -1.050612       0.020613       0.087261      -0.045692       0.100634       0.010359      -0.013234       0.014675      -0.023208       0.032312      -0.029123       0.005432       0.023691              9.856316       7.517750      -1.022205       0.326224      12.020663      -2.931759      10.030536          -0.000002
          188              C       1.858589      15.366304      16.898972      -0.214534      25.342764 0.41698263E+03  0.97388545E+04                                 7.561240                            6.799122       0.070306       2.014558                    0.998776      29.332514      85.110413       0.630808       0.415737      -1.060555      -0.060215       0.057549       0.042455       0.093489      -0.005947      -0.004299      -0.006543      -0.023363       0.091221      -0.028871      -0.002925       0.031796              8.159015       6.502799      -0.943517       0.162448       8.924654      -1.954036       9.049591          -0.000005
          189              C       4.288758       0.203495      16.145190      -0.081795      24.550028 0.36033535E+03  0.81145440E+04                                 7.423954                            6.335859      -0.031723       1.996644                    0.999381      27.584259      78.603895       0.651049       0.417768      -1.059214       0.040745       0.017459       0.086895       0.097549      -0.003925       0.003831       0.018848      -0.059716       0.023980      -0.034799      -0.003009       0.037808              8.191592       6.424661       0.734588       0.700779      10.290538      -0.956594       7.859576          -0.000005
          190              C       6.926825       2.093555      12.773990      -0.085850      25.611295 0.37221957E+03  0.84585064E+04                                 7.678467                            6.445852      -0.144472       1.952722                    0.999179      28.113925      80.728274       0.643901       0.418594      -1.057683      -0.002521       0.091107      -0.033162       0.096988       0.015281      -0.004463       0.026744      -0.044233       0.020883      -0.035035      -0.006431       0.041467              8.760236       6.116583       0.087632      -1.069266       7.213552       0.786452      12.950574          -0.000006
          191              C       6.876229       2.275887      11.274968      -0.227032      27.541672 0.42948143E+03  0.10120320E+05                                 8.030718                            6.902333      -0.124435       1.941838                    0.999325      30.019999      87.924141       0.624853       0.415986      -1.058802       0.056816       0.045658       0.049321       0.088007       0.014080      -0.013533      -0.006714      -0.018542       0.040836      -0.025828       0.000623       0.025205              9.067426       7.211305       1.376736      -0.725942       7.249768      -0.512483      12.741205          -0.000004
          192              C      -0.452447       4.571309      11.532012      -0.223271      26.492991 0.42066503E+03  0.98411538E+04                                 7.783801                            6.807709      -0.036527       1.972595                    0.998926      29.685151      86.052831       0.633723       0.413140      -1.062793       0.008231      -0.081490       0.044053       0.093001       0.012208      -0.005140       0.024240      -0.036845       0.022410      -0.030789      -0.005422       0.036211              8.634432       5.778415       0.298884      -0.988713       7.658523      -0.322851      12.466357           0.000002
          193              C      -0.400379       4.372698      13.045448      -0.081545      24.827760 0.36224348E+03  0.81569091E+04                                 7.470306                            6.332378      -0.110945       1.967415                    0.999181      27.702095      78.578005       0.655265       0.415111      -1.062386      -0.059134      -0.052488      -0.049731       0.093408       0.034318      -0.018542      -0.013598      -0.044426      -0.006248      -0.042551      -0.007797       0.050348              8.350369       6.479026       0.790824      -1.627203       6.609450      -0.562801      11.962630           0.000002
          194              C      -0.284480       3.509879       9.302963       0.679146      21.046510 0.23422853E+03  0.47949493E+04                                 7.195006                            5.543816      -0.176998       2.020206                    0.999079      21.592676      61.075996       0.608069       0.492050      -1.004296      -0.000347       0.004913      -0.066786       0.066968      -0.018201      -0.011000       0.051383      -0.164798      -0.208730      -0.083872      -0.048821       0.132693              8.475053       8.978627       1.012563      -0.656313       4.526368      -1.271172      11.920164          -0.000001
          195              C       2.056346      14.179522      19.068231       0.672940      21.348846 0.23986051E+03  0.49560009E+04                                 7.344598                            5.653621      -0.402698       1.942142                    0.998565      22.050472      63.347305       0.593209       0.499719      -0.997089       0.012109      -0.053561       0.019477       0.058265       0.004322      -0.077445       0.059180       0.010136       0.227256      -0.096468      -0.034643       0.131111              8.618615       9.140145      -0.653442       2.376023      10.131447      -2.799765       6.584252          -0.000001
          196              C      -0.278103       3.231498      10.810260      -0.113373      29.891633 0.45162186E+03  0.10702461E+05                                 8.471127                            7.070063      -0.257901       1.930485                    0.997735      28.140874      80.810710       0.622723       0.415052      -1.066738      -0.058123       0.013666       0.077838       0.098102       0.016977      -0.011064       0.016943      -0.013168      -0.067622      -0.035643       0.004809       0.030834              9.860253       7.503101       0.672890      -2.307312       7.673685      -0.798865      14.403974          -0.000002
          197              N       1.928514       5.730415      22.689001      -0.110082      38.894117 0.40309497E+03  0.90910217E+04                                 9.592387                            6.395231       0.090064       2.099058                    0.998530      24.543480      64.178583       0.713780       0.380484      -1.113424       0.043379       0.059228      -0.059985       0.094805       0.068943       0.075965       0.000105      -0.145732       0.187097      -0.154790       0.049456       0.105334             13.052669       5.715078       2.063846       0.697612      19.998591      -7.573045      13.444338           0.000000
          198              N       1.111580       3.586393      22.871574      -0.573852      49.400504 0.62483389E+03  0.15688694E+05                                10.853938                            7.830906       0.365150       2.080178                    0.999743      31.632558      86.640391       0.662816       0.368036      -1.125238       0.046824      -0.006523       0.118078       0.127190       0.041467      -0.045989      -0.007035      -0.097358      -0.278680      -0.112602      -0.000409       0.113012             13.311227       7.650931       5.449258       0.680467      22.964013      -2.319417       9.318739           0.000000
          199              N       2.339685       4.603868      24.646859      -0.574472      51.252074 0.62642787E+03  0.15759204E+05                                11.182791                            7.865508       0.304840       2.060335                    0.999607      31.812366      87.588287       0.657399       0.370351      -1.122017      -0.072146      -0.098788      -0.043309       0.129768      -0.063158      -0.007223      -0.082230       0.010552       0.181944      -0.119809       0.006766       0.113043             14.171160       6.975205      -0.377454       3.657642      13.825878      -8.429398      21.712395           0.000000
          200              N       1.447460       2.401239      24.926858      -0.566737      48.731389 0.61455247E+03  0.15384413E+05                                10.778076                            7.786839       0.334456       2.073028                    0.999668      31.513580      86.510879       0.661286       0.369994      -1.122451       0.012513       0.102515      -0.070148       0.124846       0.003651       0.050437       0.088350       0.091779       0.061542      -0.118330       0.011386       0.106944             13.117655       9.656729       4.158407       6.592206      11.450961       4.205905      18.245275          -0.000005
          201              N       0.292462       1.453767      23.184938      -0.102259      35.506440 0.38657553E+03  0.86309549E+04                                 8.987984                            6.249396       0.101858       2.103883                    0.998614      24.367402      63.475092       0.724117       0.378855      -1.114203      -0.012341      -0.082913      -0.048010       0.096601       0.039307       0.061680      -0.040147      -0.147020       0.187211      -0.138972       0.041190       0.097782             11.432515       7.069445       4.730848       3.065322      16.492987       3.408844      10.735112          -0.000002
          202              N       2.717038       3.382899      26.575623      -0.118135      38.386057 0.40912200E+03  0.92719637E+04                                 9.532579                            6.460694       0.053769       2.081659                    0.998512      24.864665      65.423509       0.706400       0.382593      -1.110602       0.099432      -0.034832       0.040990       0.113049       0.085649       0.082141      -0.044973      -0.144659       0.028077      -0.166479       0.058414       0.108065             12.705783       8.307365       1.035197       6.663156       8.798350      -1.769702      21.011633          -0.000001
          203              N      -0.928049      10.549174       9.343001      -0.110079      38.893980 0.40309393E+03  0.90909924E+04                                 9.592364                            6.395223       0.090067       2.099059                    0.998530      24.543445      64.178471       0.713780       0.380484      -1.113424      -0.043378      -0.059230      -0.059986       0.094806       0.068942      -0.075964      -0.000105      -0.145730       0.187093      -0.154788       0.049456       0.105332             13.052613       5.715061       2.063828      -0.697622      19.998468       7.572990      13.444309           0.000000
          204              N      -0.111115      12.693196       9.525574      -0.573852      49.400459 0.62483382E+03  0.15688691E+05                                10.853928                            7.830905       0.365150       2.080178                    0.999743      31.632560      86.640389       0.662816       0.368036      -1.125238      -0.046823       0.006519       0.118078       0.127190       0.041466       0.045989       0.007036      -0.097358      -0.278682      -0.112602      -0.000409       0.113012             13.311194       7.650916       5.449234      -0.680471      22.963927       2.319410       9.318738          -0.000000
          205              N      -1.339220      11.675721      11.300859      -0.574470      51.252035 0.62642748E+03  0.15759192E+05                                11.182789                            7.865508       0.304838       2.060335                    0.999607      31.812346      87.588241       0.657399       0.370351      -1.122017       0.072145       0.098786      -0.043309       0.129767      -0.063157       0.007224       0.082230       0.010552       0.181941      -0.119809       0.006767       0.113042             14.171150       6.975205      -0.377457      -3.657650      13.825845       8.429380      21.712401           0.000000
          206              N      -0.446995      13.878350      11.580858      -0.566739      48.731540 0.61455446E+03  0.15384476E+05                                10.778099                            7.786852       0.334453       2.073026                    0.999668      31.513633      86.511076       0.661286       0.369994      -1.122451      -0.012513      -0.102517      -0.070147       0.124847       0.003651      -0.050438      -0.088350       0.091781       0.061545      -0.118331       0.011385       0.106945             13.117689       9.656753       4.158415      -6.592233      11.450972      -4.205924      18.245343          -0.000005
          207              N       0.708003      14.825822       9.838938      -0.102262      35.506497 0.38657629E+03  0.86309761E+04                                 8.987993                            6.249402       0.101856       2.103881                    0.998614      24.367429      63.475181       0.724116       0.378855      -1.114203       0.012341       0.082911      -0.048010       0.096600       0.039307      -0.061681       0.040148      -0.147022       0.187215      -0.138974       0.041190       0.097784             11.432520       7.069450       4.730850      -3.065329      16.492979      -3.408862      10.735132          -0.000002
          208              N      -1.716573      12.896690      13.229623      -0.118134      38.386088 0.40912222E+03  0.92719706E+04                                 9.532587                            6.460697       0.053768       2.081658                    0.998512      24.864670      65.423548       0.706399       0.382593      -1.110602      -0.099432       0.034832       0.040990       0.113049       0.085650      -0.082141       0.044973      -0.144658       0.028077      -0.166479       0.058414       0.108065             12.705800       8.307380       1.035201      -6.663179       8.798348       1.769683      21.011673          -0.000002
          209              N       3.192051      10.549174       4.002999      -0.110079      38.893983 0.40309396E+03  0.90909933E+04                                 9.592365                            6.395223       0.090067       2.099059                    0.998530      24.543446      64.178476       0.713780       0.380484      -1.113424      -0.043378      -0.059230       0.059986       0.094806       0.068942       0.075964       0.000105      -0.145730       0.187093      -0.154788       0.049456       0.105332             13.052614       5.715061       2.063828       0.697623      19.998470      -7.572991      13.444310           0.000001
          210              N       4.008985      12.693196       3.820426      -0.573852      49.400472 0.62483399E+03  0.15688697E+05                                10.853931                            7.830906       0.365149       2.080177                    0.999743      31.632563      86.640404       0.662816       0.368036      -1.125238      -0.046823       0.006519      -0.118078       0.127190       0.041466      -0.045989      -0.007036      -0.097358      -0.278682      -0.112602      -0.000409       0.113012             13.311197       7.650918       5.449235       0.680471      22.963933      -2.319410       9.318740          -0.000000
          211              N       2.780880      11.675721       2.045141      -0.574470      51.252044 0.62642760E+03  0.15759196E+05                                11.182790                            7.865509       0.304839       2.060335                    0.999607      31.812348      87.588251       0.657399       0.370351      -1.122017       0.072146       0.098786       0.043309       0.129767      -0.063158      -0.007224      -0.082230       0.010552       0.181941      -0.119809       0.006767       0.113042             14.171153       6.975206      -0.377458       3.657651      13.825847      -8.429381      21.712404           0.000001
          212              N       3.673105      13.878350       1.765142      -0.566739      48.731541 0.61455449E+03  0.15384477E+05                                10.778098                            7.786852       0.334453       2.073026                    0.999668      31.513634      86.511078       0.661286       0.369994      -1.122451      -0.012513      -0.102517       0.070147       0.124847       0.003651       0.050438       0.088350       0.091780       0.061545      -0.118331       0.011385       0.106945             13.117689       9.656752       4.158415       6.592233      11.450972       4.205924      18.245342          -0.000005
          213              N       4.828103      14.825822       3.507062      -0.102262      35.506498 0.38657630E+03  0.86309763E+04                                 8.987993                            6.249402       0.101856       2.103881                    0.998614      24.367429      63.475181       0.724116       0.378855      -1.114203       0.012341       0.082911       0.048009       0.096600       0.039307       0.061681      -0.040148      -0.147022       0.187215      -0.138974       0.041190       0.097784             11.432521       7.069450       4.730850       3.065329      16.492980       3.408862      10.735133          -0.000002
          214              N       2.403527      12.896690       0.116377      -0.118134      38.386085 0.40912219E+03  0.92719698E+04                                 9.532587                            6.460697       0.053768       2.081658                    0.998512      24.864669      65.423544       0.706399       0.382593      -1.110602      -0.099432       0.034832      -0.040990       0.113049       0.085650       0.082141      -0.044973      -0.144658       0.028077      -0.166479       0.058414       0.108065             12.705799       8.307379       1.035201       6.663178       8.798347      -1.769683      21.011672          -0.000002
          215              N       6.048614       5.730415      17.348999      -0.110082      38.894114 0.40309494E+03  0.90910208E+04                                 9.592386                            6.395231       0.090064       2.099058                    0.998530      24.543479      64.178579       0.713780       0.380484      -1.113424       0.043379       0.059228       0.059986       0.094805       0.068943      -0.075965      -0.000105      -0.145732       0.187097      -0.154790       0.049456       0.105334             13.052668       5.715078       2.063846      -0.697612      19.998590       7.573044      13.444337           0.000000
          216              N       5.231680       3.586393      17.166426      -0.573852      49.400505 0.62483391E+03  0.15688694E+05                                10.853938                            7.830906       0.365150       2.080178                    0.999743      31.632559      86.640393       0.662816       0.368036      -1.125238       0.046824      -0.006523      -0.118078       0.127190       0.041467       0.045989       0.007035      -0.097358      -0.278680      -0.112602      -0.000409       0.113012             13.311227       7.650931       5.449258      -0.680467      22.964012       2.319417       9.318738           0.000000
          217              N       6.459785       4.603868      15.391141      -0.574472      51.252074 0.62642787E+03  0.15759204E+05                                11.182791                            7.865509       0.304840       2.060335                    0.999607      31.812365      87.588286       0.657399       0.370351      -1.122017      -0.072146      -0.098788       0.043309       0.129768      -0.063158       0.007223       0.082230       0.010552       0.181944      -0.119809       0.006766       0.113043             14.171160       6.975206      -0.377454      -3.657642      13.825879       8.429398      21.712395           0.000000
          218              N       5.567560       2.401239      15.111142      -0.566737      48.731387 0.61455244E+03  0.15384412E+05                                10.778075                            7.786839       0.334456       2.073028                    0.999668      31.513579      86.510876       0.661286       0.369994      -1.122451       0.012513       0.102515       0.070148       0.124846       0.003651      -0.050437      -0.088350       0.091779       0.061542      -0.118330       0.011386       0.106945             13.117654       9.656728       4.158407      -6.592205      11.450961      -4.205905      18.245274          -0.000005
          219              N       4.412562       1.453767      16.853062      -0.102259      35.506440 0.38657554E+03  0.86309550E+04                                 8.987984                            6.249396       0.101858       2.103883                    0.998614      24.367402      63.475092       0.724117       0.378855      -1.114203      -0.012341      -0.082913       0.048010       0.096601       0.039307      -0.061680       0.040147      -0.147020       0.187211      -0.138972       0.041190       0.097782             11.432515       7.069445       4.730848      -3.065322      16.492987      -3.408844      10.735112          -0.000002
          220              N       6.837138       3.382899      13.462377      -0.118135      38.386054 0.40912197E+03  0.92719629E+04                                 9.532578                            6.460693       0.053770       2.081659                    0.998512      24.864664      65.423505       0.706400       0.382593      -1.110602       0.099432      -0.034832      -0.040990       0.113049       0.085649      -0.082141       0.044973      -0.144658       0.028077      -0.166479       0.058414       0.108065             12.705782       8.307365       1.035197      -6.663156       8.798349       1.769702      21.011631          -0.000001
          221              O       1.634724      10.510103      20.461820      -0.776464      52.136385 0.78636106E+03  0.20812715E+05                                11.108920                            8.713402       0.097178       2.014750                    0.998820      32.016086      88.634519       0.639167       0.362064      -1.135274      -0.019584      -0.077143       0.016356       0.081253       0.041687      -0.026528       0.021127      -0.072940       0.249600      -0.102821       0.012933       0.089888             13.430867      13.187682       4.876378      -2.453512      19.157357      -3.725869       7.947561           0.000003
          222              O      -0.272098       9.624493      21.020751      -0.611294      32.218610 0.50419957E+03  0.11926351E+05                                 7.968014                            6.905852       0.627195       2.242574                    0.997842      27.992535      72.960904       0.730025       0.354702      -1.142557       0.001605      -0.036547       0.036958       0.052001      -0.005079       0.011597       0.056224       0.147368       0.060649      -0.108878       0.041535       0.067342              8.779650      13.388511      -1.202578       1.306578       7.671184      -0.318003       5.279255           0.000004
          223              O       5.648953      12.997624      20.945746      -0.789567      48.370776 0.79385826E+03  0.21119442E+05                                10.669146                            8.828064      -0.122482       1.951174                    0.996558      32.455493      90.900681       0.625385       0.368145      -1.127430       0.030284       0.065499       0.052710       0.089362       0.020981       0.052382      -0.027232      -0.099508       0.029729      -0.091352       0.030981       0.060370             12.375311      12.990607       3.876016       0.859432      16.265075       2.923809       7.870252          -0.000000
          224              O       2.762447       3.391038       4.669498      -0.692233      42.261135 0.67557382E+03  0.17195218E+05                                 9.619947                            8.078198       0.255126       2.093818                    0.997048      30.007774      81.170768       0.664330       0.362233      -1.136409       0.065044      -0.064397      -0.040701       0.100171      -0.004769      -0.041037      -0.033124      -0.063760      -0.130350      -0.078102       0.013335       0.064767             10.938681      13.314193       0.882320      -5.302918       6.539959       0.361065      12.961892          -0.000001
          225              O      -0.957362      14.383017      20.444737      -0.574503      35.044826 0.54867944E+03  0.13220282E+05                                 8.456833                            7.234393       0.534114       2.234382                    0.995153      27.317364      71.235938       0.710669       0.357698      -1.143212      -0.006238       0.046732       0.006561       0.047601       0.006215       0.009940      -0.048230       0.143713       0.138718      -0.110372       0.045491       0.064881              9.533850      13.805201      -0.027303      -3.945960       6.960094       0.174823       7.836256          -0.000003
          226              O       4.943753       3.889194       4.536839      -0.669735      39.377061 0.62754607E+03  0.15685182E+05                                 9.221903                            7.784683       0.320158       2.124503                    0.996834      29.476370      79.081148       0.676698       0.362133      -1.136184      -0.020781      -0.009558      -0.051565       0.056410      -0.004597       0.045686      -0.016950      -0.029903      -0.233437      -0.096656       0.035941       0.060715             10.561376      13.806227       1.062124       5.366224       7.013659       1.637278      10.864243          -0.000000
          227              O      -0.634259       5.769486       7.115820      -0.776447      52.135123 0.78634140E+03  0.20812053E+05                                11.108737                            8.713291       0.096732       2.014618                    0.998819      32.015761      88.633150       0.639172       0.362063      -1.135275       0.019581       0.077149       0.016339       0.081255       0.041678       0.026528      -0.021112      -0.072925       0.249587      -0.102805       0.012927       0.089879             13.430587      13.187011       4.876349       2.453483      19.157319       3.725763       7.947432           0.000003
          228              O       1.272563       6.655096       7.674751      -0.611328      32.222452 0.50427485E+03  0.11928617E+05                                 7.968774                            6.906478       0.627225       2.242571                    0.997840      27.993878      72.966692       0.729972       0.354713      -1.142544      -0.001590       0.036567       0.036960       0.052016      -0.005081      -0.011597      -0.056250       0.147425       0.060690      -0.108925       0.041561       0.067363              8.780508      13.389943      -1.202691      -1.306764       7.671883       0.317990       5.279698           0.000004
          229              O       3.591712       3.281965       7.599746      -0.789540      48.362457 0.79369667E+03  0.21113971E+05                                10.667755                            8.827016      -0.121782       1.951416                    0.996566      32.453014      90.889849       0.625441       0.368133      -1.127445      -0.030280      -0.065471       0.052722       0.089348       0.020966      -0.052369       0.027234      -0.099522       0.029731      -0.091340       0.030962       0.060378             12.373587      12.988961       3.875376      -0.859238      16.262573      -2.923251       7.869225          -0.000000
          230              O      -1.761982      12.888551      18.015498      -0.692232      42.262232 0.67560348E+03  0.17196172E+05                                 9.620140                            8.078396       0.255009       2.093772                    0.997050      30.008230      81.172638       0.664319       0.362234      -1.136407      -0.065050       0.064422      -0.040689       0.100186      -0.004761       0.041028       0.033129      -0.063768      -0.130323      -0.078091       0.013319       0.064771             10.938878      13.314490       0.882320       5.302891       6.540135      -0.361117      12.962008          -0.000001
          231              O       1.957827       1.896572       7.098737      -0.574481      35.044532 0.54867575E+03  0.13220204E+05                                 8.456907                            7.234471       0.533593       2.234236                    0.995152      27.316955      71.235472       0.710648       0.357708      -1.143201       0.006250      -0.046705       0.006560       0.047576       0.006203      -0.009928       0.048195       0.143634       0.138634      -0.110305       0.045468       0.064837              9.533930      13.805188      -0.027436       3.946011       6.960273      -0.174932       7.836328          -0.000003
          232              O       4.296912      12.390395      17.882839      -0.669719      39.379099 0.62758673E+03  0.15686513E+05                                 9.222409                            7.785092       0.320289       2.124553                    0.996835      29.476575      79.083483       0.676657       0.362147      -1.136169       0.020786       0.009568      -0.051550       0.056400      -0.004595      -0.045693       0.016916      -0.029925      -0.233406      -0.096648       0.035944       0.060703             10.561987      13.807070       1.062225      -5.366548       7.014029      -1.637475      10.864862          -0.000000
          233              O       3.485841       5.769486       6.230180      -0.776447      52.135120 0.78634139E+03  0.20812052E+05                                11.108735                            8.713290       0.096732       2.014618                    0.998819      32.015761      88.633145       0.639172       0.362063      -1.135275       0.019581       0.077149      -0.016338       0.081255       0.041678      -0.026528       0.021112      -0.072925       0.249587      -0.102805       0.012926       0.089879             13.430586      13.187009       4.876347      -2.453483      19.157317      -3.725762       7.947431           0.000003
          234              O       5.392663       6.655096       5.671249      -0.611328      32.222453 0.50427487E+03  0.11928618E+05                                 7.968774                            6.906478       0.627225       2.242571                    0.997840      27.993878      72.966692       0.729972       0.354713      -1.142544      -0.001590       0.036567      -0.036960       0.052016      -0.005081       0.011597       0.056250       0.147425       0.060689      -0.108925       0.041561       0.067363              8.780508      13.389942      -1.202691       1.306764       7.671883      -0.317990       5.279698           0.000004
          235              O      -0.528388       3.281965       5.746254      -0.789540      48.362463 0.79369682E+03  0.21113976E+05                                10.667756                            8.827017      -0.121782       1.951415                    0.996566      32.453017      90.889861       0.625441       0.368133      -1.127445      -0.030280      -0.065471      -0.052722       0.089348       0.020966       0.052369      -0.027234      -0.099522       0.029731      -0.091340       0.030962       0.060378             12.373588      12.988962       3.875375       0.859238      16.262575       2.923252       7.869226          -0.000000
          236              O       2.358118      12.888551      22.022502      -0.692231      42.262228 0.67560337E+03  0.17196168E+05                                 9.620139                            8.078396       0.255009       2.093772                    0.997050      30.008227      81.172628       0.664319       0.362234      -1.136407      -0.065050       0.064422       0.040689       0.100186      -0.004761      -0.041028      -0.033129      -0.063768      -0.130323      -0.078091       0.013319       0.064771             10.938877      13.314489       0.882320      -5.302891       6.540135       0.361117      12.962007          -0.000001
          237              O       6.077927       1.896572       6.247263      -0.574480      35.044527 0.54867565E+03  0.13220201E+05                                 8.456906                            7.234470       0.533593       2.234236                    0.995152      27.316953      71.235465       0.710648       0.357708      -1.143201       0.006250      -0.046705      -0.006560       0.047576       0.006203       0.009928      -0.048195       0.143634       0.138634      -0.110305       0.045468       0.064837              9.533928      13.805186      -0.027436      -3.946011       6.960272       0.174932       7.836327          -0.000003
          238              O       0.176812      12.390395      22.155161      -0.669719      39.379103 0.62758682E+03  0.15686516E+05                                 9.222410                            7.785093       0.320289       2.124553                    0.996835      29.476577      79.083490       0.676657       0.362147      -1.136169       0.020786       0.009568       0.051550       0.056400      -0.004595       0.045693      -0.016916      -0.029925      -0.233406      -0.096648       0.035944       0.060703             10.561987      13.807071       1.062225       5.366548       7.014029       1.637475      10.864862          -0.000000
          239              O       5.754824      10.510103      19.576180      -0.776464      52.136391 0.78636118E+03  0.20812719E+05                                11.108921                            8.713403       0.097178       2.014750                    0.998820      32.016087      88.634525       0.639167       0.362064      -1.135274      -0.019584      -0.077143      -0.016356       0.081253       0.041687       0.026528      -0.021127      -0.072940       0.249600      -0.102821       0.012933       0.089888             13.430868      13.187684       4.876377       2.453512      19.157359       3.725870       7.947562           0.000003
          240              O       3.848002       9.624493      19.017249      -0.611294      32.218609 0.50419956E+03  0.11926351E+05                                 7.968014                            6.905852       0.627194       2.242574                    0.997842      27.992535      72.960904       0.730025       0.354702      -1.142557       0.001605      -0.036547      -0.036958       0.052001      -0.005078      -0.011597      -0.056224       0.147368       0.060649      -0.108878       0.041535       0.067342              8.779650      13.388510      -1.202578      -1.306578       7.671184       0.318003       5.279255           0.000004
          241              O       1.528853      12.997624      19.092254      -0.789567      48.370780 0.79385837E+03  0.21119446E+05                                10.669147                            8.828065      -0.122482       1.951174                    0.996558      32.455494      90.900689       0.625385       0.368145      -1.127430       0.030284       0.065499      -0.052710       0.089362       0.020981      -0.052382       0.027232      -0.099508       0.029729      -0.091352       0.030981       0.060370             12.375313      12.990609       3.876016      -0.859432      16.265077      -2.923809       7.870252          -0.000000
          242              O       6.882547       3.391038       8.676502      -0.692233      42.261132 0.67557374E+03  0.17195215E+05                                 9.619947                            8.078197       0.255126       2.093818                    0.997048      30.007772      81.170760       0.664330       0.362232      -1.136409       0.065044      -0.064397       0.040701       0.100171      -0.004769       0.041037       0.033124      -0.063760      -0.130351      -0.078102       0.013335       0.064767             10.938680      13.314192       0.882319       5.302918       6.539959      -0.361065      12.961891          -0.000001
          243              O       3.162738      14.383017      19.593263      -0.574503      35.044825 0.54867943E+03  0.13220282E+05                                 8.456833                            7.234393       0.534114       2.234382                    0.995153      27.317364      71.235937       0.710669       0.357698      -1.143212      -0.006238       0.046732      -0.006561       0.047601       0.006215      -0.009940       0.048230       0.143713       0.138718      -0.110372       0.045491       0.064881              9.533850      13.805200      -0.027303       3.945960       6.960094      -0.174823       7.836256          -0.000003
          244              O       0.823653       3.889194       8.809161      -0.669736      39.377058 0.62754602E+03  0.15685181E+05                                 9.221902                            7.784682       0.320158       2.124503                    0.996834      29.476371      79.081147       0.676698       0.362132      -1.136184      -0.020781      -0.009558       0.051565       0.056410      -0.004597      -0.045686       0.016950      -0.029903      -0.233437      -0.096656       0.035941       0.060715             10.561375      13.806226       1.062124      -5.366223       7.013659      -1.637277      10.864241          -0.000000

******************************************************
Auxiliary information for the entire system
The total spin magnetic moment of the unit cell is   0.000006
The total net atomic charge of the unit cell is   -0.000006
Accuracy of reproducing the electrostatic potential in the unit cell:
  The inner radius (bohr) =    5.0000
  The outer radius (bohr) =   12.0000
  Valid grid points have density less than (e/(bohr^3)) =    0.0001
  The number of valid grid points were=       110932
  The rms potential error without charges in kcal/mol is=      4.11589
  The rms potential error with partial charges in kcal/mol is=      1.38191
  The RRMSE value at monopole order=      0.33575
  The rms potential error with partial charges and cloud penetration in kcal/mol is=      1.36631
  The RRMSE value at monopole order with cloud penetration is=      0.33196
  The rms potential error with partial charges and atomic dipoles in kcal/mol is=      0.50431
  The RRMSE value at dipole order=      0.12253
  The rms potential error with partial charges, atomic dipoles and cloud penetration in kcal/mol is=      0.50386
  The RRMSE value at dipole order with cloud penetration=      0.12242

******************************************************
The electron densities and ab initio electrostatic potential were computed in VASP using the PBE functional and
projector augmented wave method. See the main text of the journal article for a description of computational details.
The atomic charges, dipoles, and quadrupoles were computed with the DDEC6 method as described in
(a) T. A. Manz and N. Gabaldon Limas, RSC Adv. 6 (2016) 47771-47801 DOI: 10.1039/c6ra04656h
(b) N. Gabaldon Limas and T. A. Manz, RSC Adv. 8 (2018) 2678-2707 DOI: 10.1039/c7ra11829e.
For each atom in the material, the electron cloud parameters were fit to the spherically averaged atom-in-material
electron density using radial positions for which this density was between 10^-4 and 10^-2 electrons per cubic bohr.
The polarizabilities, dispersion coefficients, and quantum Drude oscillator (QDO) parameters were fit using the MCLF method.
The magnetic structure of the system was optimized in VASP from the default ferromagnetic initial guess using spin polarization.
The atomic spin moments (ASMs) were computed on this optimized magnetic structure using the DDEC6 partition as inputs
to the method of T. A. Manz and D. S. Sholl, J. Chem. Theory Comput. 7 (2011) 4146-4164 DOI: 10.1021/ct200539n.
The RMSE and RRMSE were computed using a uniform grid with Ewald summation.
