# Supplementary material for: A collection of forcefield precursors for metal–organic frameworks
Source: RSC Adv. 2019 Nov 13;9(63):36492–507. doi: 10.1039/c9ra07327b (PMC9075174; doi:10.1039/c9ra07327b)
Supplement: RA-009-C9RA07327B-s3776 [file RA-009-C9RA07327B-s3776.xyz]

  244
jmolscript: load "" {1 1 1} spacegroup "x,y,z" unitcell [{      8.079400     0.000000     0.000000 }, {     -3.222547    16.288482     0.000000 }, {      0.000000     0.000000    26.800300 }]
Eu     3.852396    12.585459     6.852033     1.348070
Eu     5.044157     3.703023    20.252183     1.348071
Eu     1.004457     3.703023    19.948267     1.348085
Eu    -0.187304    12.585459     6.548117     1.348070
H      2.966594    11.141322     2.358426     0.087927
H      2.519645    13.433111     2.130624     0.119424
H      0.977930    13.139918     2.093103     0.110436
H      2.824588    12.336896     0.104521     0.094454
H      1.706689    13.421709    26.709179     0.107998
H      0.430603     9.662328     0.332324     0.103693
H      1.985358     9.869191     0.391284     0.089587
H      0.162013    10.750398     2.369147     0.114253
H      1.211522     9.598802     2.567469     0.111034
H     -0.894044     8.325043    24.841198     0.106714
H      5.825582     8.018820    24.114910     0.097504
H      0.296761     7.292353    23.155459     0.111764
H     -0.793558     6.285725    23.667345     0.116822
H     -0.169664     8.575886    20.955155     0.108566
H     -1.528449     8.305497    20.218146     0.119460
H      5.355112     9.294208    21.954806     0.101347
H     -1.629275    10.313867    21.475080     0.107118
H      5.914722     6.776009    21.844925     0.100857
H      0.728962    13.781685    20.931034     0.093051
H     -0.663342    13.100826    21.177597     0.107004
H     -0.886629    15.148288    20.014464     0.108693
H     -1.705881    15.148288    21.351799     0.109195
H      2.490589     0.058639    23.396662     0.113363
H      3.873870     0.785105    23.251940     0.116170
H      0.897373    14.988661    24.313232     0.108131
H      1.743809    15.055444    22.994657     0.093241
H      4.036524     0.097731    21.014115     0.091601
H      5.929959     5.147160    15.758576     0.087923
H      6.376908     2.855371    15.530774     0.119421
H     -0.160777     3.148564    15.493253     0.110443
H      6.071965     3.951586    13.504671     0.094450
H      7.189864     2.866773    13.309029     0.108003
H      0.386550     6.626154    13.732474     0.103702
H     -1.168205     6.419291    13.791434     0.089589
H      0.655140     5.538084    15.769297     0.114259
H     -0.394369     6.689680    15.967619     0.111040
H      1.711197     7.963439    11.441048     0.106708
H      3.070971     8.269662    10.714760     0.097497
H      0.520392     8.996129     9.755309     0.111762
H      1.610711    10.002757    10.267195     0.116817
H      0.986817     7.712596     7.555005     0.108566
H      2.345602     7.982985     6.817996     0.119455
H      3.541441     6.994274     8.554656     0.101333
H      2.446428     5.974615     8.074930     0.107117
H      2.981831     9.512473     8.444775     0.100857
H      0.088191     2.506797     7.530884     0.093053
H      1.480495     3.187656     7.777447     0.107008
H      1.703782     1.140194     6.614314     0.108690
H      2.523034     1.140194     7.951649     0.109193
H     -1.673436    16.229843     9.996512     0.113356
H     -3.056717    15.503377     9.851790     0.116169
H     -0.080220     1.299821    10.913082     0.108129
H      7.152744     1.233038     9.594507     0.093242
H     -3.219371    16.190751     7.613965     0.091599
H      1.890259     5.147160    24.441874     0.087919
H      2.337208     2.855371    24.669676     0.119431
H      3.878923     3.148564    24.707197     0.110445
H      2.032265     3.951586    26.695779     0.094452
H      3.150164     2.866773     0.091121     0.108005
H      4.426250     6.626154    26.467976     0.103701
H      2.871495     6.419291    26.409016     0.089592
H      4.694840     5.538084    24.431153     0.114256
H      3.645331     6.689680    24.232831     0.111036
H      5.750897     7.963439     1.959102     0.106709
H     -0.968729     8.269662     2.685390     0.097498
H      4.560092     8.996129     3.644841     0.111765
H      5.650411    10.002757     3.132955     0.116820
H      5.026517     7.712596     5.845145     0.108567
H      6.385302     7.982985     6.582154     0.119454
H     -0.498259     6.994274     4.845494     0.101342
H      6.486128     5.974615     5.325220     0.107120
H     -1.057869     9.512473     4.955375     0.100862
H      4.127891     2.506797     5.869266     0.093053
H      5.520195     3.187656     5.622703     0.107007
H      5.743482     1.140194     6.785836     0.108690
H      6.562734     1.140194     5.448501     0.109191
H      2.366264    16.229843     3.403638     0.113355
H      0.982983    15.503377     3.548360     0.116169
H      3.959480     1.299821     2.487068     0.108127
H      3.113044     1.233038     3.805643     0.093236
H      0.820329    16.190751     5.786185     0.091599
H     -1.073106    11.141322    11.041724     0.087925
H     -1.520055    13.433111    11.269526     0.119429
H      5.017630    13.139918    11.307047     0.110441
H     -1.215112    12.336896    13.295629     0.094445
H     -2.333011    13.421709    13.491271     0.107996
H      4.470303     9.662328    13.067826     0.103692
H      6.025058     9.869191    13.008866     0.089583
H      4.201713    10.750398    11.031003     0.114254
H      5.251222     9.598802    10.832681     0.111028
H      3.145656     8.325043    15.359252     0.106716
H      1.785882     8.018820    16.085540     0.097507
H      4.336461     7.292353    17.044991     0.111764
H      3.246142     6.285725    16.533105     0.116819
H      3.870036     8.575886    19.245295     0.108568
H      2.511251     8.305497    19.982304     0.119462
H      1.315412     9.294208    18.245644     0.101350
H      2.410425    10.313867    18.725370     0.107121
H      1.875022     6.776009    18.355525     0.100857
H      4.768662    13.781685    19.269416     0.093049
H      3.376358    13.100826    19.022853     0.107003
H      3.153071    15.148288    20.185986     0.108690
H      2.333819    15.148288    18.848651     0.109194
H      6.530289     0.058639    16.803788     0.113362
H     -0.165830     0.785105    16.948510     0.116170
H      4.937073    14.988661    15.887218     0.108130
H     -2.295891    15.055444    17.205793     0.093237
H     -0.003176     0.097731    19.186335     0.091600
C      2.066717    11.724449     4.100714     0.620297
C      2.081762    11.468720     2.600701    -0.114253
C      1.849335    12.786458     1.857261    -0.222393
C      1.922262    12.589368     0.356176    -0.085782
C      1.131106    10.266630     0.622035    -0.089354
C      1.051384    10.449061     2.127408    -0.228031
C      0.456904    11.595770    25.469397     0.476840
C      0.059067    12.724562    23.566576     0.477295
C     -0.628562    10.597286    23.771866     0.472151
C     -1.319071     8.235456    23.972868    -0.088693
C     -0.657672     7.126211    23.200484    -0.214116
C     -1.104898     8.357620    21.088620    -0.221118
C     -1.768888     9.455464    21.906833    -0.090692
C      2.459331     1.360088    21.022155     0.615522
C     -1.215215     7.012192    21.784088    -0.115120
C     -0.111571    13.864756    21.408080    -0.087703
C     -0.809557    15.138515    20.981687    -0.222805
C      3.353609     0.021175    22.956065    -0.219679
C      0.840201    15.040784    23.347081    -0.083564
C      3.152151     0.096102    21.434880    -0.114893
C     -0.502580     5.925750    21.036627     0.629958
C      6.829836     4.564033    17.500864     0.620261
C      6.814791     4.819762    16.000851    -0.114236
C      7.047218     3.502024    15.257411    -0.222398
C      6.974291     3.699114    13.756326    -0.085777
C     -0.313953     6.021852    14.022185    -0.089352
C     -0.234231     5.839421    15.527558    -0.228031
C      0.360249     4.692712    12.069247     0.476852
C      0.758086     3.563920    10.166426     0.477299
C      1.445715     5.691196    10.371716     0.472162
C      2.136224     8.053026    10.572718    -0.088678
C      1.474825     9.162271     9.800334    -0.214115
C      1.922051     7.930862     7.688470    -0.221120
C      2.586041     6.833018     8.506683    -0.090680
C     -1.642178    14.928394     7.622005     0.615520
C      2.032368     9.276290     8.383938    -0.115119
C      0.928724     2.423726     8.007930    -0.087706
C      1.626710     1.149967     7.581537    -0.222803
C      0.686091    -0.021175     9.555915    -0.219676
C     -0.023048     1.247698     9.946931    -0.083565
C     -2.334998    16.192380     8.034730    -0.114897
C      1.319733    10.362732     7.636477     0.629953
C      2.790136     4.564033    22.699586     0.620252
C      2.775091     4.819762    24.199599    -0.114228
C      3.007518     3.502024    24.943039    -0.222403
C      2.934591     3.699114    26.444124    -0.085783
C      3.725747     6.021852    26.178265    -0.089357
C      3.805469     5.839421    24.672892    -0.228032
C      4.399949     4.692712     1.330903     0.476841
C      4.797786     3.563920     3.233724     0.477289
C      5.485415     5.691196     3.028434     0.472151
C      6.175924     8.053026     2.827432    -0.088689
C      5.514525     9.162271     3.599816    -0.214117
C      5.961751     7.930862     5.711680    -0.221117
C      6.625741     6.833018     4.893467    -0.090693
C      2.397522    14.928394     5.778145     0.615517
C      6.072068     9.276290     5.016212    -0.115123
C      4.968424     2.423726     5.392220    -0.087705
C      5.666410     1.149967     5.818613    -0.222803
C      4.725791    -0.021175     3.844235    -0.219676
C      4.016652     1.247698     3.453219    -0.083565
C      1.704702    16.192380     5.365420    -0.114895
C      5.359433    10.362732     5.763673     0.629951
C     -1.972983    11.724449     9.299436     0.620278
C     -1.957938    11.468720    10.799449    -0.114244
C     -2.190365    12.786458    11.542889    -0.222399
C     -2.117438    12.589368    13.043974    -0.085780
C      5.170806    10.266630    12.778115    -0.089355
C      5.091084    10.449061    11.272742    -0.228026
C      4.496604    11.595770    14.731053     0.476835
C      4.098767    12.724562    16.633874     0.477289
C      3.411138    10.597286    16.428584     0.472151
C      2.720629     8.235456    16.227582    -0.088695
C      3.382028     7.126211    16.999966    -0.214117
C      2.934802     8.357620    19.111830    -0.221121
C      2.270812     9.455464    18.293617    -0.090698
C      6.499031     1.360088    19.178295     0.615515
C      2.824485     7.012192    18.416362    -0.115122
C      3.928129    13.864756    18.792370    -0.087704
C      3.230143    15.138515    19.218763    -0.222804
C      7.393309     0.021175    17.244385    -0.219681
C      4.879901    15.040784    16.853369    -0.083563
C      7.191851     0.096102    18.765570    -0.114892
C      3.537120     5.925750    19.163823     0.629954
N      0.985755    11.548534    26.730887    -0.092395
N      0.597491    12.747366    24.794298    -0.544709
N     -0.165187    10.493040    25.034428    -0.546475
N     -0.549420    11.675584    22.985277    -0.544698
N      0.144060    13.863127    22.841360    -0.083258
N     -1.215267     9.491298    23.247116    -0.051407
N     -0.168602     4.739948    13.330737    -0.092412
N      0.219662     3.541116    11.394148    -0.544722
N      0.982340     5.795442    11.634278    -0.546497
N      1.366573     4.612898     9.585127    -0.544703
N      0.673093     2.425355     9.441210    -0.083255
N      2.032420     6.797184     9.846966    -0.051435
N      3.871098     4.739948     0.069413    -0.092397
N      4.259362     3.541116     2.006002    -0.544717
N      5.022040     5.795442     1.765872    -0.546482
N      5.406273     4.612898     3.815023    -0.544691
N      4.712793     2.425355     3.958940    -0.083249
N      6.072120     6.797184     3.553184    -0.051427
N      5.025455    11.548534    13.469563    -0.092391
N      4.637191    12.747366    15.406152    -0.544706
N      3.874513    10.493040    15.166022    -0.546477
N      3.490280    11.675584    17.215173    -0.544692
N      4.183760    13.863127    17.359090    -0.083257
N      2.824433     9.491298    16.953334    -0.051402
O      3.166054    12.105600     4.608312    -0.539416
O      1.218390     1.457819    21.119708    -0.544518
O      3.112538     2.338212    20.535462    -0.602545
O      7.051571     4.741903    21.010899    -0.625767
O      0.599466     6.125772    20.509734    -0.536331
O      0.985472    11.619389     4.718193    -0.579934
O      5.730499     4.182882    18.008462    -0.539234
O     -0.401237    14.830663     7.719558    -0.544496
O     -2.295385    13.950270     7.135312    -0.602517
O      1.844982    11.546579     7.610749    -0.625754
O      0.217687    10.162710     7.109584    -0.536296
O     -0.168319     4.669093    18.118343    -0.579931
O      1.690799     4.182882    22.191988    -0.539253
O      3.638463    14.830663     5.680592    -0.544487
O      1.744315    13.950270     6.264838    -0.602520
O     -2.194718    11.546579     5.789401    -0.625737
O      4.257387    10.162710     6.290566    -0.536284
O      3.871381     4.669093    22.082107    -0.579935
O     -0.873646    12.105600     8.791838    -0.539355
O      5.258090     1.457819    19.080742    -0.544512
O      7.152238     2.338212    19.664988    -0.602555
O      3.011871     4.741903    19.189551    -0.625779
O      4.639166     6.125772    19.690716    -0.536333
O      5.025172    11.619389     8.681957    -0.579931

The following XYZ coordinates are in angstroms. Other properties are in atomic units.
The sperically averaged electron density of each atom fit to a function of the form exp(a - br)
eigen_1, eigen_2 and eigen_3 are the three eigenvalues of traceless quadrupole moment tensor
  atom number  atomic symbol              X              Y              Z     net charge C6 coefficient C8 coefficient C10 coefficient fluctuating dipole atomic polarizability isotropic forcefield polarizability              a              b squared Pearson coefficient          <r^3>          <r^4>         wp_QDO          m_QDO          q_QDO       dipole_x       dipole_y       dipole_z         dipole            Qxy            Qxz            Qyz     Q(x^2-y^2)  Q(3z^2 - R^2)        eigen_1        eigen_2        eigen_3 static polarizability      alpha(xx)      alpha(xy)      alpha(xz)      alpha(yy)      alpha(yz)      alpha(zz) atomic spin moment
            1             Eu       3.852396      12.585459       6.852033       1.348070     234.809205 0.59681769E+04  0.24371333E+06                                26.486944                           22.025326       0.459066       1.834046                    0.999227      94.137807     254.999013       0.492078       0.304814      -1.275007       0.010162      -0.005683      -0.002419       0.011892      -0.005085      -0.109190       0.070452      -0.027351       0.280309      -0.126949      -0.044041       0.170990             32.752396      44.665533      -1.756257       9.987512      29.569896      -0.858809      24.021759           0.019192
            2             Eu       5.044157       3.703023      20.252183       1.348071     234.804398 0.59680527E+04  0.24370690E+06                                26.486580                           22.025084       0.459023       1.834039                    0.999227      94.137003     254.995810       0.492082       0.304813      -1.275008      -0.010173       0.005690      -0.002390       0.011899      -0.005089       0.109174      -0.070453      -0.027342       0.280293      -0.126932      -0.044046       0.170978             32.751836      44.664722      -1.756389      -9.987180      29.569530       0.858897      24.021258           0.019506
            3             Eu       1.004457       3.703023      19.948267       1.348085     234.800753 0.59679301E+04  0.24370054E+06                                26.486289                           22.024835       0.459022       1.834043                    0.999227      94.136220     254.992636       0.492085       0.304813      -1.275009      -0.010165       0.005686       0.002404       0.011893      -0.005081      -0.109154       0.070459      -0.027327       0.280297      -0.126918      -0.044048       0.170965             32.751482      44.664236      -1.756205       9.987114      29.569139      -0.858838      24.021072           0.019484
            4             Eu      -0.187304      12.585459       6.548117       1.348070     234.808013 0.59681427E+04  0.24371155E+06                                26.486851                           22.025259       0.459047       1.834042                    0.999227      94.137550     254.997986       0.492079       0.304813      -1.275007       0.010177      -0.005683       0.002413       0.011903      -0.005087       0.109177      -0.070461      -0.027333       0.280317      -0.126936      -0.044052       0.170988             32.752272      44.665437      -1.756305      -9.987430      29.569782       0.858811      24.021596           0.019211
            5              H       2.966594      11.141322       2.358426       0.087927       1.172675 0.95677079E+01  0.97661290E+02                                 1.797006                            1.771682      -0.919972       2.421730                    0.996856       3.699470      10.363561       0.487749       1.230254      -0.720090       0.028099      -0.009011      -0.009649       0.031046      -0.000718      -0.000283      -0.001327       0.002111      -0.022512      -0.007685       0.002655       0.005030              1.814651       2.170203      -0.295553      -0.013550       1.597189       0.038411       1.676562           0.000609
            6              H       2.519645      13.433111       2.130624       0.119424       1.115233 0.85118672E+01  0.83416906E+02                                 1.676195                            1.625973      -0.685611       2.546539                    0.999665       3.262246       8.624727       0.536591       1.164751      -0.738443       0.023906       0.013665       0.008862       0.028927       0.006935       0.001618      -0.000826       0.003585       0.002314      -0.007863       0.000985       0.006879              1.695754       1.657015       0.357973       0.211763       1.833336       0.257402       1.596910           0.000327
            7              H       0.977930      13.139918       2.093103       0.110436       1.182026 0.97339153E+01  0.98772160E+02                                 1.749688                            1.745677      -0.790036       2.490329                    0.998876       3.428606       9.262078       0.514147       1.174009      -0.736047      -0.024511       0.002047       0.003242       0.024809      -0.005166      -0.001142      -0.005009       0.005842       0.000047      -0.008739       0.002287       0.006452              1.739899       1.892690      -0.233199      -0.173431       1.680090       0.149105       1.646918           0.000082
            8              H       2.824588      12.336896       0.104521       0.094454       1.173728 0.94148816E+01  0.94008839E+02                                 1.689147                            1.674246      -0.688675       2.533819                    0.999623       3.336331       8.716439       0.549411       1.116490      -0.751163       0.025833      -0.007255      -0.002942       0.026994       0.002642       0.000479       0.007614       0.001576      -0.007600      -0.008949       0.001227       0.007723              1.674892       2.067620      -0.156617      -0.162922       1.427467       0.031349       1.529588           0.001720
            9              H       1.706689      13.421709      26.709179       0.107998       1.182538 0.88608513E+01  0.87349920E+02                                 1.699257                            1.621217      -0.988033       2.391339                    0.998099       3.384995       8.854625       0.558574       1.112342      -0.750102      -0.009223       0.033422      -0.007426       0.035457       0.003944      -0.001084       0.001449      -0.019896      -0.049092      -0.016533      -0.002392       0.018926              1.720398       1.370878      -0.131966       0.188438       1.961343      -0.362196       1.828972           0.000075
           10              H       0.430603       9.662328       0.332324       0.103693       1.171607 0.88982730E+01  0.88675449E+02                                 1.749737                            1.672195      -1.004675       2.380552                    0.997688       3.553854       9.650714       0.521566       1.178418      -0.732154      -0.028215      -0.020105      -0.002576       0.034742       0.006675      -0.003463      -0.004792      -0.009025      -0.043005      -0.015497      -0.000847       0.016344              1.776228       1.828987       0.395558       0.246665       1.726546       0.145715       1.773152           0.000179
           11              H       1.985358       9.869191       0.391284       0.089587       1.137745 0.90073855E+01  0.89440788E+02                                 1.684919                            1.660356      -0.688481       2.528491                    0.999624       3.404841       9.031411       0.537445       1.147717      -0.741912       0.025271      -0.009271      -0.002373       0.027022      -0.003178      -0.004208      -0.006010       0.001350       0.003876      -0.009074       0.002566       0.006508              1.687962       1.975949      -0.328726      -0.125091       1.572285       0.088893       1.515651           0.001373
           12              H       0.162013      10.750398       2.369147       0.114253       1.126803 0.91006891E+01  0.92185609E+02                                 1.790145                            1.762305      -0.934269       2.428172                    0.996854       3.610432      10.236479       0.472496       1.279733      -0.709575      -0.023254       0.013492       0.005457       0.027433      -0.000430      -0.000837       0.002084       0.015114      -0.016360      -0.007256      -0.003091       0.010347              1.809068       2.190135      -0.030644      -0.287688       1.536287       0.036526       1.700781           0.000096
           13              H       1.211522       9.598802       2.567469       0.111034       1.101841 0.84928261E+01  0.83508540E+02                                 1.684561                            1.641628      -0.651103       2.553220                    0.999731       3.343699       8.968282       0.523479       1.189949      -0.731645       0.010476      -0.019342       0.014673       0.026441      -0.003978       0.004479      -0.003027      -0.008005       0.012698      -0.008562      -0.000138       0.008700              1.699921       1.481293      -0.032357       0.037578       1.947415      -0.345791       1.671057           0.000182
           14              H      -0.894044       8.325043      24.841198       0.106714       1.170654 0.87933671E+01  0.87148067E+02                                 1.733918                            1.650518      -0.993928       2.383559                    0.998188       3.487305       9.365580       0.531970       1.161761      -0.736640       0.018833      -0.004268       0.028121       0.034113      -0.006743       0.003741      -0.013583      -0.002458       0.021732      -0.013561      -0.005340       0.018901              1.769410       1.543721       0.129247       0.318192       1.571316       0.187602       2.193193           0.000075
           15              H       5.825582       8.018820      24.114910       0.097504       1.091013 0.82036543E+01  0.80268372E+02                                 1.693750                            1.625212      -0.715653       2.524818                    0.999318       3.432983       9.297658       0.518471       1.207381      -0.726276      -0.026898      -0.011654       0.002430       0.029415      -0.001500      -0.004413      -0.003672       0.002994      -0.014006      -0.008272       0.002563       0.005709              1.738350       2.230576       0.355260      -0.222379       1.529887      -0.074256       1.454588           0.002940
           16              H       0.296761       7.292353      23.155459       0.111764       1.069137 0.85075858E+01  0.84333991E+02                                 1.701106                            1.683613      -0.727558       2.525161                    0.999333       3.437290       9.491429       0.494539       1.249423      -0.717259       0.025470       0.007161      -0.006780       0.027312       0.000898       0.000102       0.003146       0.013069      -0.008502      -0.007353      -0.000670       0.008023              1.709532       2.197808      -0.010681      -0.005737       1.463650       0.028562       1.467137           0.000233
           17              H      -0.793558       6.285725      23.667345       0.116822       1.102583 0.86226428E+01  0.85539204E+02                                 1.721277                            1.684025      -0.685845       2.545198                    0.999626       3.384278       9.269462       0.500603       1.233355      -0.721459      -0.007939      -0.025791       0.008183       0.028199       0.001520      -0.002903      -0.001199      -0.016526       0.005339      -0.009958       0.002071       0.007887              1.728685       1.526957       0.062879      -0.079168       2.030379      -0.305403       1.628719           0.000672
           18              H      -0.169664       8.575886      20.955155       0.108566       1.055723 0.83132145E+01  0.82058735E+02                                 1.684949                            1.660647      -0.866202       2.451372                    0.998309       3.541654       9.808128       0.498808       1.243990      -0.716936       0.025496       0.003525       0.000755       0.025749       0.006104      -0.002240      -0.002240       0.005299      -0.014965      -0.005872      -0.003928       0.009800              1.696149       2.127155       0.119074      -0.205106       1.484759       0.004552       1.476533           0.000305
           19              H      -1.528449       8.305497      20.218146       0.119460       1.109949 0.84598255E+01  0.83404888E+02                                 1.713405                            1.653918      -0.854236       2.465601                    0.998268       3.392865       9.220751       0.512363       1.212545      -0.725578      -0.013770      -0.007720      -0.022532       0.027512      -0.004484       0.002704       0.002449      -0.010314       0.016458      -0.010311       0.003466       0.006844              1.747697       1.668295       0.041441       0.394321       1.436306       0.111604       2.138490           0.000674
           20              H       5.355112       9.294208      21.954806       0.101347       1.120096 0.86107114E+01  0.84463575E+02                                 1.668096                            1.624549      -0.637339       2.560639                    0.999894       3.280652       8.621944       0.543273       1.149364      -0.742358      -0.028159      -0.010089      -0.002763       0.030039       0.001555       0.000303       0.002282       0.011954       0.005485      -0.007616       0.002244       0.005373              1.689065       2.214901       0.152037       0.080917       1.432456       0.021664       1.419839           0.003138
           21              H      -1.629275      10.313867      21.475080       0.107118       1.176670 0.88312019E+01  0.87295861E+02                                 1.714037                            1.633848      -1.018375       2.373475                    0.997949       3.450591       9.144591       0.546635       1.133534      -0.743911       0.008139       0.024587      -0.021734       0.033810      -0.003570       0.000433      -0.011359      -0.000095       0.043488      -0.013616      -0.005862       0.019478              1.740172       1.402275       0.140636       0.028950       2.249247      -0.233278       1.568993           0.000184
           22              H       5.914722       6.776009      21.844925       0.100857       1.096741 0.86510109E+01  0.87460898E+02                                 1.817636                            1.761882      -1.174827       2.306429                    0.993229       3.900841      11.443287       0.450237       1.345607      -0.693248      -0.035448      -0.007470       0.000263       0.036227       0.001569       0.000829      -0.000840       0.006725      -0.010785      -0.004094      -0.001458       0.005552              1.876137       2.340979       0.277556       0.016561       1.658863       0.062393       1.628570           0.000581
           23              H       0.728962      13.781685      20.931034       0.093051       1.041320 0.79066482E+01  0.76466445E+02                                 1.626295                            1.584271      -0.612468       2.568587                    0.999883       3.364996       8.989000       0.532022       1.190413      -0.730623       0.024888       0.001533      -0.015989       0.029621      -0.005399      -0.000836      -0.000867       0.012608       0.013931      -0.010702       0.004559       0.006142              1.642541       1.941399      -0.026961      -0.412299       1.393216      -0.011926       1.593010           0.001201
           24              H      -0.663342      13.100826      21.177597       0.107004       1.204982 0.90935198E+01  0.90672862E+02                                 1.750492                            1.664858      -1.066103       2.353343                    0.997427       3.500668       9.359353       0.537411       1.143020      -0.741349      -0.023544      -0.020711      -0.010553       0.033085       0.004891       0.007217       0.010561       0.009820       0.023014      -0.014034      -0.003379       0.017413              1.785989       1.639855       0.377739       0.134116       2.196637       0.018425       1.521473           0.000076
           25              H      -0.886629      15.148288      20.014464       0.108693       1.074718 0.82303819E+01  0.80740789E+02                                 1.690341                            1.641678      -0.665710       2.548143                    0.999612       3.411210       9.305401       0.508447       1.227969      -0.721911       0.005112       0.004337      -0.024874       0.025761      -0.001157      -0.001513      -0.002671      -0.012856       0.017067      -0.009582       0.002053       0.007529              1.707348       1.513308      -0.017728       0.211283       1.443559      -0.046564       2.165176           0.000086
           26              H      -1.705881      15.148288      21.351799       0.109195       1.226243 0.10173975E+02  0.10525369E+03                                 1.848505                            1.828042      -0.934466       2.421406                    0.997426       3.610414      10.118202       0.480670       1.231722      -0.721267      -0.022479       0.001144       0.016330       0.027808       0.005253      -0.004617      -0.001200       0.010341      -0.017384      -0.007234      -0.004321       0.011555              1.849755       2.301279      -0.035093      -0.077793       1.648945      -0.027639       1.599040           0.000345
           27              H       2.490589       0.058639      23.396662       0.113363       1.206580 0.10026395E+02  0.10229967E+03                                 1.766010                            1.766742      -0.781392       2.497368                    0.999075       3.393957       9.136316       0.514214       1.167435      -0.738494      -0.024188      -0.003837       0.008382       0.025885      -0.000845      -0.003397      -0.003736       0.007452       0.012297      -0.007449       0.000396       0.007053              1.743293       1.949159      -0.096970      -0.256527       1.623852       0.048644       1.656868           0.000185
           28              H       3.873870       0.785105      23.251940       0.116170       1.042726 0.76912830E+01  0.73524135E+02                                 1.601158                            1.542670      -0.611040       2.577250                    0.999956       3.215333       8.408844       0.552200       1.160321      -0.738792       0.016243       0.019562       0.003421       0.025655       0.003423       0.004167      -0.003505      -0.003501      -0.007498      -0.007956       0.002699       0.005258              1.638002       1.432919       0.293629       0.112375       2.076204       0.238446       1.404882           0.000123
           29              H       0.897373      14.988661      24.313232       0.108131       1.182988 0.88231128E+01  0.86799599E+02                                 1.692822                            1.611823      -0.991460       2.389348                    0.998056       3.375506       8.792414       0.563853       1.104191      -0.752223      -0.002812       0.006056       0.034774       0.035409       0.005948       0.002183       0.015001       0.001740       0.023134      -0.015895      -0.003054       0.018949              1.717012       1.303836      -0.007956       0.078432       1.594614      -0.199920       2.252586           0.000038
           30              H       1.743809      15.055444      22.994657       0.093241       1.171963 0.92677354E+01  0.92360809E+02                                 1.700635                            1.670522      -0.689426       2.533137                    0.999658       3.350733       8.803060       0.544290       1.129177      -0.747545       0.023784       0.004022      -0.011864       0.026882       0.001703      -0.002389       0.004747      -0.003231      -0.020454      -0.009211       0.002372       0.006839              1.701620       2.086599       0.055628      -0.289738       1.463005      -0.061667       1.555258           0.001186
           31              H       4.036524       0.097731      21.014115       0.091601       1.077224 0.84998056E+01  0.85333018E+02                                 1.777263                            1.730429      -1.152278       2.316700                    0.993913       3.875338      11.233356       0.461815       1.321083      -0.698248       0.028372       0.000101      -0.015306       0.032238       0.004761       0.000974       0.002019       0.006084      -0.000450      -0.005887      -0.000370       0.006256              1.817337       2.145795       0.022891      -0.398807       1.639940      -0.085486       1.666278           0.000939
           32              H       5.929959       5.147160      15.758576       0.087923       1.172625 0.95671701E+01  0.97654333E+02                                 1.796953                            1.771631      -0.919872       2.421778                    0.996857       3.699366      10.363159       0.487757       1.230253      -0.720091      -0.028100       0.009012      -0.009653       0.031048      -0.000716       0.000282       0.001325       0.002113      -0.022511      -0.007684       0.002655       0.005029              1.814597       2.170137      -0.295541       0.013550       1.597142      -0.038409       1.676512           0.000622
           33              H       6.376908       2.855371      15.530774       0.119421       1.115189 0.85114199E+01  0.83411258E+02                                 1.676138                            1.625920      -0.685571       2.546559                    0.999666       3.262175       8.624417       0.536606       1.164737      -0.738447      -0.023907      -0.013667       0.008859       0.028928       0.006935      -0.001620       0.000827       0.003588       0.002311      -0.007864       0.000984       0.006879              1.695695       1.656958       0.357953      -0.211753       1.833268      -0.257390       1.596859           0.000328
           34              H      -0.160777       3.148564      15.493253       0.110443       1.182004 0.97336549E+01  0.98768719E+02                                 1.749654                            1.745643      -0.790039       2.490329                    0.998876       3.428570       9.261901       0.514158       1.173994      -0.736050       0.024512      -0.002048       0.003238       0.024809      -0.005166       0.001142       0.005010       0.005842       0.000043      -0.008740       0.002286       0.006454              1.739865       1.892649      -0.233192       0.173429       1.680056      -0.149103       1.646890           0.000081
           35              H       6.071965       3.951586      13.504671       0.094450       1.173790 0.94156020E+01  0.94018504E+02                                 1.689264                            1.674358      -0.688662       2.533827                    0.999623       3.336425       8.717003       0.549365       1.116554      -0.751147      -0.025832       0.007256      -0.002945       0.026993       0.002641      -0.000480      -0.007616       0.001575      -0.007599      -0.008950       0.001226       0.007724              1.675008       2.067784      -0.156633       0.162937       1.427554      -0.031353       1.529687           0.001621
           36              H       7.189864       2.866773      13.309029       0.108003       1.182551 0.88610027E+01  0.87352123E+02                                 1.699299                            1.621254      -0.988043       2.391337                    0.998099       3.385023       8.854846       0.558554       1.112374      -0.750094       0.009222      -0.033421      -0.007428       0.035457       0.003944       0.001084      -0.001449      -0.019898      -0.049091      -0.016533      -0.002393       0.018926              1.720440       1.370909      -0.131974      -0.188447       1.961396       0.362207       1.829016           0.000006
           37              H       0.386550       6.626154      13.732474       0.103702       1.171593 0.88981464E+01  0.88673926E+02                                 1.749726                            1.672186      -1.004686       2.380550                    0.997688       3.553834       9.650665       0.521565       1.178422      -0.732152       0.028215       0.020106      -0.002579       0.034741       0.006675       0.003464       0.004791      -0.009027      -0.043006      -0.015497      -0.000848       0.016345              1.776217       1.828976       0.395554      -0.246661       1.726535      -0.145712       1.773140           0.000157
           38              H      -1.168205       6.419291      13.791434       0.089589       1.137735 0.90072964E+01  0.89439854E+02                                 1.684922                            1.660360      -0.688463       2.528503                    0.999624       3.404836       9.031452       0.537438       1.147734      -0.741908      -0.025270       0.009271      -0.002377       0.027022      -0.003178       0.004209       0.006009       0.001350       0.003878      -0.009074       0.002565       0.006508              1.687965       1.975954      -0.328728       0.125089       1.572289      -0.088891       1.515653           0.001337
           39              H       0.655140       5.538084      15.769297       0.114259       1.126770 0.91003407E+01  0.92181188E+02                                 1.790110                            1.762272      -0.934221       2.428198                    0.996855       3.610368      10.236244       0.472500       1.279734      -0.709575       0.023255      -0.013492       0.005456       0.027433      -0.000430       0.000837      -0.002085       0.015113      -0.016356      -0.007256      -0.003090       0.010347              1.809032       2.190085      -0.030645       0.287680       1.536259      -0.036525       1.700752           0.000105
           40              H      -0.394369       6.689680      15.967619       0.111040       1.101831 0.84927169E+01  0.83507172E+02                                 1.684548                            1.641615      -0.651092       2.553226                    0.999731       3.343676       8.968196       0.523482       1.189946      -0.731646      -0.010476       0.019344       0.014671       0.026442      -0.003978      -0.004478       0.003027      -0.008007       0.012695      -0.008562      -0.000137       0.008699              1.699908       1.481281      -0.032357      -0.037578       1.947397       0.345789       1.671047           0.000211
           41              H       1.711197       7.963439      11.441048       0.106708       1.170708 0.87938841E+01  0.87154474E+02                                 1.733967                            1.650563      -0.993957       2.383536                    0.998188       3.487414       9.365942       0.531964       1.161755      -0.736641      -0.018834       0.004266       0.028118       0.034110      -0.006743      -0.003742       0.013584      -0.002460       0.021727      -0.013561      -0.005340       0.018902              1.769460       1.543763       0.129254      -0.318205       1.571361      -0.187609       2.193255           0.000033
           42              H       3.070971       8.269662      10.714760       0.097497       1.091070 0.82042021E+01  0.80275166E+02                                 1.693812                            1.625268      -0.715649       2.524808                    0.999318       3.433117       9.298139       0.518461       1.207383      -0.726275       0.026897       0.011652       0.002426       0.029413      -0.001500       0.004412       0.003672       0.002994      -0.014007      -0.008272       0.002563       0.005709              1.738416       2.230669       0.355284       0.222391       1.529944       0.074262       1.454635           0.002869
           43              H       0.520392       8.996129       9.755309       0.111762       1.069149 0.85077168E+01  0.84335667E+02                                 1.701120                            1.683628      -0.727564       2.525154                    0.999333       3.437333       9.491588       0.494535       1.249426      -0.717258      -0.025468      -0.007163      -0.006779       0.027311       0.000898      -0.000103      -0.003146       0.013070      -0.008499      -0.007353      -0.000670       0.008023              1.709547       2.197829      -0.010683       0.005739       1.463663      -0.028562       1.467148           0.000171
           44              H       1.610711      10.002757      10.267195       0.116817       1.102621 0.86230307E+01  0.85544039E+02                                 1.721315                            1.684061      -0.685841       2.545192                    0.999626       3.384362       9.269754       0.500598       1.233353      -0.721459       0.007940       0.025789       0.008184       0.028197       0.001521       0.002903       0.001199      -0.016524       0.005342      -0.009957       0.002071       0.007886              1.728724       1.526989       0.062881       0.079170       2.030432       0.305412       1.628752           0.000595
           45              H       0.986817       7.712596       7.555005       0.108566       1.055736 0.83133588E+01  0.82060548E+02                                 1.684963                            1.660661      -0.866216       2.451361                    0.998308       3.541699       9.808288       0.498806       1.243990      -0.716936      -0.025494      -0.003527       0.000757       0.025748       0.006104       0.002240       0.002240       0.005299      -0.014967      -0.005872      -0.003928       0.009800              1.696163       2.127175       0.119073       0.205109       1.484770      -0.004553       1.476545           0.000257
           46              H       2.345602       7.982985       6.817996       0.119455       1.109976 0.84600786E+01  0.83407913E+02                                 1.713420                            1.653933      -0.854220       2.465598                    0.998268       3.392923       9.220904       0.512366       1.212531      -0.725581       0.013771       0.007718      -0.022530       0.027510      -0.004484      -0.002704      -0.002449      -0.010314       0.016458      -0.010311       0.003466       0.006845              1.747713       1.668309       0.041442      -0.394325       1.436319      -0.111608       2.138511           0.000616
           47              H       3.541441       6.994274       8.554656       0.101333       1.120201 0.86117924E+01  0.84477271E+02                                 1.668234                            1.624678      -0.637338       2.560627                    0.999894       3.280861       8.622798       0.543235       1.149402      -0.742348       0.028155       0.010090      -0.002759       0.030036       0.001556      -0.000302      -0.002282       0.011953       0.005492      -0.007617       0.002246       0.005371              1.689209       2.215113       0.152059      -0.080932       1.432566      -0.021669       1.419947           0.003022
           48              H       2.446428       5.974615       8.074930       0.107117       1.176728 0.88317819E+01  0.87303263E+02                                 1.714109                            1.633912      -1.018385       2.373462                    0.997949       3.450721       9.145103       0.546617       1.133550      -0.743906      -0.008140      -0.024586      -0.021730       0.033808      -0.003570      -0.000434       0.011359      -0.000096       0.043492      -0.013616      -0.005863       0.019479              1.740245       1.402329       0.140649      -0.028952       2.249352       0.233289       1.569055           0.000122
           49              H       2.981831       9.512473       8.444775       0.100857       1.096758 0.86511827E+01  0.87463053E+02                                 1.817650                            1.761896      -1.174827       2.306424                    0.993229       3.900884      11.443433       0.450236       1.345601      -0.693248       0.035446       0.007467       0.000265       0.036225       0.001568      -0.000829       0.000839       0.006724      -0.010784      -0.004093      -0.001458       0.005551              1.876153       2.340998       0.277560      -0.016562       1.658879      -0.062395       1.628581           0.000542
           50              H       0.088191       2.506797       7.530884       0.093053       1.041315 0.79066243E+01  0.76466305E+02                                 1.626303                            1.584279      -0.612462       2.568590                    0.999883       3.365007       8.989092       0.532014       1.190430      -0.730619      -0.024888      -0.001533      -0.015989       0.029621      -0.005399       0.000836       0.000867       0.012608       0.013931      -0.010701       0.004559       0.006142              1.642550       1.941410      -0.026960       0.412302       1.393222       0.011927       1.593019           0.001148
           51              H       1.480495       3.187656       7.777447       0.107008       1.204988 0.90935926E+01  0.90673903E+02                                 1.750508                            1.664873      -1.066132       2.353329                    0.997427       3.500691       9.359476       0.537405       1.143030      -0.741346       0.023544       0.020711      -0.010553       0.033085       0.004891      -0.007218      -0.010562       0.009821       0.023014      -0.014035      -0.003379       0.017414              1.786005       1.639869       0.377743      -0.134117       2.196659      -0.018424       1.521486           0.000022
           52              H       1.703782       1.140194       6.614314       0.108690       1.074714 0.82303446E+01  0.80740355E+02                                 1.690340                            1.641677      -0.665708       2.548144                    0.999612       3.411206       9.305395       0.508446       1.227973      -0.721910      -0.005111      -0.004337      -0.024874       0.025761      -0.001158       0.001513       0.002671      -0.012856       0.017067      -0.009582       0.002052       0.007529              1.707347       1.513307      -0.017729      -0.211282       1.443558       0.046565       2.165176           0.000037
           53              H       2.523034       1.140194       7.951649       0.109193       1.226239 0.10173994E+02  0.10525440E+03                                 1.848537                            1.828073      -0.934469       2.421406                    0.997426       3.610447      10.118465       0.480652       1.231762      -0.721258       0.022479      -0.001143       0.016330       0.027808       0.005253       0.004617       0.001200       0.010341      -0.017383      -0.007234      -0.004321       0.011555              1.849788       2.301325      -0.035095       0.077793       1.648974       0.027640       1.599064           0.000257
           54              H      -1.673436      16.229843       9.996512       0.113356       1.206635 0.10027069E+02  0.10230881E+03                                 1.766111                            1.766840      -0.781394       2.497369                    0.999075       3.394034       9.136783       0.514180       1.167487      -0.738482       0.024188       0.003836       0.008382       0.025885      -0.000845       0.003395       0.003736       0.007450       0.012298      -0.007448       0.000397       0.007051              1.743392       1.949275      -0.096983       0.256549       1.623945      -0.048649       1.656958           0.000049
           55              H      -3.056717      15.503377       9.851790       0.116169       1.042715 0.76911819E+01  0.73523004E+02                                 1.601155                            1.542667      -0.611038       2.577253                    0.999956       3.215321       8.408832       0.552196       1.160332      -0.738790      -0.016243      -0.019562       0.003421       0.025656       0.003423      -0.004167       0.003505      -0.003501      -0.007498      -0.007956       0.002699       0.005258              1.637999       1.432918       0.293631      -0.112374       2.076205      -0.238444       1.404876           0.000033
           56              H      -0.080220       1.299821      10.913082       0.108129       1.183015 0.88233972E+01  0.86803410E+02                                 1.692875                            1.611871      -0.991492       2.389333                    0.998056       3.375562       8.792715       0.563831       1.104221      -0.752216       0.002812      -0.006056       0.034774       0.035409       0.005948      -0.002183      -0.015002       0.001740       0.023134      -0.015896      -0.003054       0.018950              1.717066       1.303870      -0.007955      -0.078433       1.594665       0.199931       2.252661          -0.000051
           57              H       7.152744       1.233038       9.594507       0.093242       1.172011 0.92682858E+01  0.92368315E+02                                 1.700736                            1.670616      -0.689415       2.533144                    0.999658       3.350815       8.803574       0.544248       1.129238      -0.747529      -0.023785      -0.004021      -0.011864       0.026882       0.001704       0.002391      -0.004748      -0.003233      -0.020452      -0.009211       0.002371       0.006840              1.701723       2.086738       0.055636       0.289766       1.463087       0.061675       1.555345           0.001045
           58              H      -3.219371      16.190751       7.613965       0.091599       1.077234 0.84999116E+01  0.85334353E+02                                 1.777274                            1.730440      -1.152307       2.316685                    0.993913       3.875364      11.233451       0.461814       1.321082      -0.698248      -0.028373      -0.000101      -0.015305       0.032238       0.004762      -0.000974      -0.002020       0.006084      -0.000453      -0.005887      -0.000370       0.006257              1.817350       2.145809       0.022892       0.398811       1.639951       0.085489       1.666288           0.000898
           59              H       1.890259       5.147160      24.441874       0.087919       1.172600 0.95668725E+01  0.97650293E+02                                 1.796909                            1.771590      -0.919765       2.421824                    0.996859       3.699302      10.362842       0.487770       1.230234      -0.720096      -0.028101       0.009010       0.009649       0.031048      -0.000715      -0.000279      -0.001324       0.002114      -0.022513      -0.007684       0.002655       0.005029              1.814552       2.170079      -0.295529      -0.013550       1.597105       0.038407       1.676472           0.000630
           60              H       2.337208       2.855371      24.669676       0.119431       1.115126 0.85107554E+01  0.83402619E+02                                 1.676026                            1.625818      -0.685560       2.546564                    0.999666       3.262072       8.623866       0.536646       1.164681      -0.738460      -0.023908      -0.013665      -0.008861       0.028928       0.006935       0.001621      -0.000827       0.003591       0.002308      -0.007864       0.000983       0.006881              1.695579       1.656848       0.357913       0.211729       1.833137       0.257361       1.596753           0.000377
           61              H       3.878923       3.148564      24.707197       0.110445       1.181986 0.97334147E+01  0.98765301E+02                                 1.749605                            1.745595      -0.790054       2.490321                    0.998876       3.428530       9.261633       0.514178       1.173960      -0.736058       0.024511      -0.002047      -0.003240       0.024809      -0.005167      -0.001141      -0.005010       0.005844       0.000041      -0.008740       0.002285       0.006454              1.739816       1.892590      -0.233182      -0.173423       1.680012       0.149096       1.646847           0.000128
           62              H       2.032265       3.951586      26.695779       0.094452       1.173791 0.94156112E+01  0.94018634E+02                                 1.689267                            1.674360      -0.688670       2.533824                    0.999623       3.336423       8.717004       0.549364       1.116555      -0.751147      -0.025833       0.007255       0.002945       0.026993       0.002641       0.000480       0.007615       0.001576      -0.007599      -0.008950       0.001226       0.007724              1.675011       2.067787      -0.156633      -0.162937       1.427556       0.031352       1.529688           0.001678
           63              H       3.150164       2.866773       0.091121       0.108005       1.182546 0.88609684E+01  0.87351791E+02                                 1.699304                            1.621258      -0.988015       2.391351                    0.998099       3.385014       8.854853       0.558549       1.112384      -0.750092       0.009222      -0.033421       0.007427       0.035457       0.003944      -0.001084       0.001449      -0.019897      -0.049088      -0.016532      -0.002393       0.018925              1.720446       1.370913      -0.131975       0.188447       1.961404      -0.362211       1.829022           0.000058
           64              H       4.426250       6.626154      26.467976       0.103701       1.171586 0.88980810E+01  0.88673069E+02                                 1.749717                            1.672178      -1.004668       2.380559                    0.997688       3.553818       9.650595       0.521568       1.178419      -0.732153       0.028214       0.020106       0.002578       0.034741       0.006675      -0.003464      -0.004791      -0.009026      -0.043005      -0.015496      -0.000847       0.016344              1.776207       1.828965       0.395550       0.246659       1.726525       0.145710       1.773131           0.000177
           65              H       2.871495       6.419291      26.409016       0.089592       1.137736 0.90073049E+01  0.89439934E+02                                 1.684921                            1.660358      -0.688471       2.528499                    0.999624       3.404835       9.031441       0.537439       1.147731      -0.741909      -0.025270       0.009272       0.002377       0.027022      -0.003178      -0.004209      -0.006009       0.001349       0.003878      -0.009073       0.002565       0.006508              1.687964       1.975950      -0.328727      -0.125090       1.572288       0.088891       1.515652           0.001361
           66              H       4.694840       5.538084      24.431153       0.114256       1.126777 0.91004016E+01  0.92181854E+02                                 1.790109                            1.762271      -0.934227       2.428194                    0.996855       3.610367      10.236206       0.472503       1.279724      -0.709577       0.023254      -0.013493      -0.005458       0.027434      -0.000430      -0.000837       0.002085       0.015113      -0.016355      -0.007256      -0.003090       0.010346              1.809031       2.190083      -0.030646      -0.287680       1.536258       0.036525       1.700751           0.000117
           67              H       3.645331       6.689680      24.232831       0.111036       1.101842 0.84928123E+01  0.83508243E+02                                 1.684550                            1.641617      -0.651099       2.553221                    0.999731       3.343686       8.968194       0.523486       1.189935      -0.731649      -0.010476       0.019342      -0.014673       0.026442      -0.003978       0.004478      -0.003027      -0.008007       0.012696      -0.008562      -0.000137       0.008699              1.699910       1.481283      -0.032358       0.037578       1.947398      -0.345789       1.671050           0.000226
           68              H       5.750897       7.963439       1.959102       0.106709       1.170668 0.87935160E+01  0.87149947E+02                                 1.733936                            1.650535      -0.993948       2.383548                    0.998188       3.487337       9.365700       0.531966       1.161764      -0.736639      -0.018833       0.004268      -0.028120       0.034112      -0.006742       0.003742      -0.013584      -0.002460       0.021729      -0.013561      -0.005340       0.018902              1.769427       1.543737       0.129250       0.318196       1.571333       0.187604       2.193212           0.000063
           69              H      -0.968729       8.269662       2.685390       0.097498       1.091039 0.82039171E+01  0.80271717E+02                                 1.693788                            1.625247      -0.715661       2.524810                    0.999318       3.433053       9.297942       0.518461       1.207393      -0.726273       0.026898       0.011654      -0.002428       0.029415      -0.001500      -0.004413      -0.003672       0.002993      -0.014006      -0.008272       0.002564       0.005708              1.738390       2.230633       0.355275      -0.222386       1.529922      -0.074260       1.454617           0.002908
           70              H       4.560092       8.996129       3.644841       0.111765       1.069135 0.85075790E+01  0.84334013E+02                                 1.701112                            1.683620      -0.727570       2.525156                    0.999333       3.437303       9.491509       0.494534       1.249434      -0.717257      -0.025470      -0.007160       0.006779       0.027312       0.000898       0.000103       0.003146       0.013072      -0.008500      -0.007354      -0.000670       0.008024              1.709539       2.197818      -0.010682      -0.005739       1.463656       0.028562       1.467141           0.000190
           71              H       5.650411      10.002757       3.132955       0.116820       1.102607 0.86229104E+01  0.85542705E+02                                 1.721317                            1.684063      -0.685871       2.545185                    0.999626       3.384338       9.269737       0.500591       1.233372      -0.721455       0.007939       0.025790      -0.008184       0.028198       0.001522      -0.002902      -0.001199      -0.016523       0.005344      -0.009957       0.002071       0.007886              1.728726       1.526991       0.062881      -0.079170       2.030433      -0.305413       1.628754           0.000634
           72              H       5.026517       7.712596       5.845145       0.108567       1.055720 0.83131933E+01  0.82058543E+02                                 1.684952                            1.660650      -0.866216       2.451365                    0.998308       3.541661       9.808175       0.498805       1.243997      -0.716934      -0.025495      -0.003526      -0.000754       0.025749       0.006104      -0.002240      -0.002241       0.005300      -0.014966      -0.005872      -0.003929       0.009801              1.696152       2.127161       0.119073      -0.205108       1.484760       0.004551       1.476534           0.000261
           73              H       6.385302       7.982985       6.582154       0.119454       1.109945 0.84597907E+01  0.83404515E+02                                 1.713407                            1.653921      -0.854229       2.465604                    0.998268       3.392864       9.220767       0.512360       1.212554      -0.725576       0.013771       0.007718       0.022533       0.027512      -0.004484       0.002704       0.002449      -0.010314       0.016460      -0.010311       0.003466       0.006845              1.747699       1.668297       0.041441       0.394321       1.436308       0.111605       2.138493           0.000612
           74              H      -0.498259       6.994274       4.845494       0.101342       1.120158 0.86113763E+01  0.84472181E+02                                 1.668195                            1.624642      -0.637348       2.560631                    0.999894       3.280780       8.622538       0.543239       1.149407      -0.742347       0.028158       0.010090       0.002763       0.030038       0.001556       0.000303       0.002282       0.011953       0.005491      -0.007616       0.002245       0.005372              1.689169       2.215053       0.152051       0.080928       1.432535       0.021667       1.419917           0.003058
           75              H       6.486128       5.974615       5.325220       0.107120       1.176672 0.88312577E+01  0.87296847E+02                                 1.714065                            1.633873      -1.018369       2.373480                    0.997949       3.450617       9.144784       0.546619       1.133563      -0.743903      -0.008138      -0.024587       0.021734       0.033810      -0.003570       0.000434      -0.011359      -0.000095       0.043491      -0.013616      -0.005863       0.019479              1.740200       1.402297       0.140643       0.028950       2.249287      -0.233281       1.569017           0.000131
           76              H      -1.057869       9.512473       4.955375       0.100862       1.096750 0.86511047E+01  0.87462128E+02                                 1.817647                            1.761892      -1.174851       2.306416                    0.993229       3.900870      11.443409       0.450235       1.345608      -0.693247       0.035447       0.007468      -0.000264       0.036227       0.001568       0.000830      -0.000839       0.006725      -0.010784      -0.004094      -0.001458       0.005552              1.876149       2.340994       0.277558       0.016562       1.658874       0.062394       1.628578           0.000552
           77              H       4.127891       2.506797       5.869266       0.093053       1.041311 0.79065865E+01  0.76465848E+02                                 1.626300                            1.584276      -0.612467       2.568589                    0.999883       3.364997       8.989060       0.532015       1.190431      -0.730619      -0.024888      -0.001533       0.015989       0.029622      -0.005399      -0.000837      -0.000867       0.012608       0.013931      -0.010701       0.004559       0.006143              1.642547       1.941405      -0.026962      -0.412301       1.393219      -0.011925       1.593015           0.001148
           78              H       5.520195       3.187656       5.622703       0.107007       1.204972 0.90934411E+01  0.90671996E+02                                 1.750493                            1.664859      -1.066099       2.353347                    0.997427       3.500661       9.359369       0.537407       1.143031      -0.741346       0.023544       0.020711       0.010553       0.033085       0.004891       0.007217       0.010561       0.009820       0.023013      -0.014034      -0.003379       0.017413              1.785989       1.639856       0.377739       0.134116       2.196638       0.018425       1.521473           0.000024
           79              H       5.743482       1.140194       6.785836       0.108690       1.074718 0.82303846E+01  0.80740849E+02                                 1.690344                            1.641681      -0.665713       2.548142                    0.999612       3.411211       9.305416       0.508445       1.227973      -0.721910      -0.005111      -0.004337       0.024874       0.025761      -0.001157      -0.001513      -0.002671      -0.012856       0.017067      -0.009582       0.002052       0.007529              1.707351       1.513310      -0.017728       0.211283       1.443561      -0.046564       2.165182           0.000034
           80              H       6.562734       1.140194       5.448501       0.109191       1.226238 0.10173994E+02  0.10525451E+03                                 1.848545                            1.828080      -0.934472       2.421405                    0.997426       3.610459      10.118540       0.480647       1.231772      -0.721256       0.022480      -0.001143      -0.016330       0.027808       0.005253      -0.004617      -0.001200       0.010342      -0.017384      -0.007234      -0.004321       0.011555              1.849795       2.301335      -0.035094      -0.077793       1.648980      -0.027639       1.599070           0.000265
           81              H       2.366264      16.229843       3.403638       0.113355       1.206686 0.10027697E+02  0.10231743E+03                                 1.766211                            1.766938      -0.781385       2.497375                    0.999075       3.394104       9.137248       0.514144       1.167543      -0.738468       0.024188       0.003835      -0.008382       0.025885      -0.000846      -0.003393      -0.003735       0.007448       0.012297      -0.007447       0.000398       0.007049              1.743492       1.949392      -0.096993      -0.256572       1.624034       0.048652       1.657049           0.000100
           82              H       0.982983      15.503377       3.548360       0.116169       1.042724 0.76912998E+01  0.73524699E+02                                 1.601194                            1.542702      -0.611039       2.577253                    0.999956       3.215351       8.409050       0.552176       1.160367      -0.738781      -0.016243      -0.019562      -0.003421       0.025656       0.003423       0.004167      -0.003505      -0.003503      -0.007498      -0.007956       0.002698       0.005258              1.638040       1.432951       0.293644       0.112378       2.076263       0.238453       1.404905           0.000061
           83              H       3.959480       1.299821       2.487068       0.108127       1.183022 0.88234825E+01  0.86804707E+02                                 1.692905                            1.611898      -0.991457       2.389350                    0.998056       3.375576       8.792857       0.563815       1.104247      -0.752209       0.002812      -0.006057      -0.034773       0.035409       0.005947       0.002182       0.015001       0.001739       0.023135      -0.015895      -0.003055       0.018949              1.717097       1.303889      -0.007956       0.078433       1.594693      -0.199938       2.252709          -0.000003
           84              H       3.113044       1.233038       3.805643       0.093236       1.172041 0.92686446E+01  0.92373228E+02                                 1.700806                            1.670682      -0.689420       2.533143                    0.999658       3.350865       8.803907       0.544219       1.129282      -0.747518      -0.023785      -0.004022       0.011864       0.026883       0.001704      -0.002392       0.004747      -0.003233      -0.020453      -0.009211       0.002372       0.006839              1.701793       2.086834       0.055639      -0.289785       1.463142      -0.061679       1.555404           0.001073
           85              H       0.820329      16.190751       5.786185       0.091599       1.077233 0.84998993E+01  0.85334223E+02                                 1.777275                            1.730441      -1.152311       2.316684                    0.993913       3.875363      11.233458       0.461813       1.321085      -0.698248      -0.028373      -0.000101       0.015306       0.032238       0.004762       0.000974       0.002020       0.006085      -0.000452      -0.005887      -0.000370       0.006257              1.817350       2.145810       0.022891      -0.398812       1.639951      -0.085488       1.666289           0.000899
           86              H      -1.073106      11.141322      11.041724       0.087925       1.172628 0.95672029E+01  0.97654733E+02                                 1.796953                            1.771632      -0.919883       2.421773                    0.996857       3.699375      10.363181       0.487758       1.230249      -0.720092       0.028100      -0.009012       0.009650       0.031048      -0.000717       0.000282       0.001326       0.002112      -0.022512      -0.007685       0.002655       0.005030              1.814597       2.170135      -0.295539       0.013550       1.597143      -0.038408       1.676513           0.000579
           87              H      -1.520055      13.433111      11.269526       0.119429       1.115170 0.85112134E+01  0.83408442E+02                                 1.676088                            1.625876      -0.685589       2.546549                    0.999666       3.262150       8.624213       0.536628       1.164701      -0.738455       0.023907       0.013665      -0.008861       0.028927       0.006935      -0.001619       0.000826       0.003588       0.002310      -0.007863       0.000984       0.006880              1.695644       1.656908       0.357935      -0.211741       1.833212      -0.257376       1.596811           0.000274
           88              H       5.017630      13.139918      11.307047       0.110441       1.181994 0.97335217E+01  0.98766775E+02                                 1.749623                            1.745613      -0.790043       2.490326                    0.998876       3.428550       9.261741       0.514171       1.173971      -0.736055      -0.024511       0.002047      -0.003240       0.024809      -0.005166       0.001142       0.005009       0.005843       0.000044      -0.008739       0.002286       0.006454              1.739834       1.892613      -0.233186       0.173424       1.680030      -0.149097       1.646860           0.000030
           89              H      -1.215112      12.336896      13.295629       0.094445       1.173796 0.94156692E+01  0.94019368E+02                                 1.689275                            1.674368      -0.688680       2.533820                    0.999623       3.336426       8.717022       0.549362       1.116559      -0.751146       0.025834      -0.007255       0.002943       0.026994       0.002640      -0.000480      -0.007615       0.001576      -0.007600      -0.008950       0.001226       0.007723              1.675019       2.067798      -0.156634       0.162940       1.427562      -0.031352       1.529696           0.001627
           90              H      -2.333011      13.421709      13.491271       0.107996       1.182555 0.88610367E+01  0.87352511E+02                                 1.699302                            1.621256      -0.988015       2.391347                    0.998099       3.385029       8.854854       0.558554       1.112372      -0.750095      -0.009222       0.033421       0.007426       0.035457       0.003944       0.001084      -0.001449      -0.019897      -0.049089      -0.016532      -0.002393       0.018925              1.720445       1.370911      -0.131976      -0.188448       1.961403       0.362212       1.829020           0.000004
           91              H       4.470303       9.662328      13.067826       0.103692       1.171602 0.88982251E+01  0.88674870E+02                                 1.749734                            1.672193      -1.004671       2.380555                    0.997688       3.553846       9.650693       0.521565       1.178421      -0.732153      -0.028215      -0.020105       0.002576       0.034741       0.006675       0.003463       0.004792      -0.009024      -0.043005      -0.015496      -0.000847       0.016343              1.776225       1.828985       0.395558      -0.246663       1.726543      -0.145713       1.773147           0.000153
           92              H       6.025058       9.869191      13.008866       0.089583       1.137738 0.90073259E+01  0.89440191E+02                                 1.684925                            1.660362      -0.688477       2.528495                    0.999624       3.404837       9.031447       0.537438       1.147733      -0.741908       0.025271      -0.009272       0.002374       0.027023      -0.003179       0.004208       0.006009       0.001350       0.003875      -0.009074       0.002566       0.006507              1.687968       1.975958      -0.328729       0.125091       1.572291      -0.088892       1.515655           0.001340
           93              H       4.201713      10.750398      11.031003       0.114254       1.126794 0.91005836E+01  0.92184216E+02                                 1.790131                            1.762292      -0.934253       2.428180                    0.996855       3.610406      10.236366       0.472499       1.279728      -0.709576      -0.023255       0.013491      -0.005457       0.027433      -0.000430       0.000837      -0.002084       0.015114      -0.016358      -0.007256      -0.003091       0.010347              1.809054       2.190117      -0.030645       0.287685       1.536276      -0.036525       1.700768           0.000067
           94              H       5.251222       9.598802      10.832681       0.111028       1.101842 0.84928346E+01  0.83508686E+02                                 1.684567                            1.641633      -0.651111       2.553217                    0.999731       3.343699       8.968300       0.523475       1.189956      -0.731644       0.010476      -0.019343      -0.014673       0.026442      -0.003978      -0.004478       0.003027      -0.008006       0.012697      -0.008562      -0.000138       0.008700              1.699928       1.481298      -0.032357      -0.037578       1.947424       0.345794       1.671064           0.000159
           95              H       3.145656       8.325043      15.359252       0.106716       1.170640 0.87932463E+01  0.87146640E+02                                 1.733912                            1.650513      -0.993928       2.383562                    0.998188       3.487286       9.365541       0.531967       1.161769      -0.736638       0.018832      -0.004269      -0.028121       0.034113      -0.006743      -0.003741       0.013583      -0.002458       0.021732      -0.013562      -0.005339       0.018901              1.769402       1.543716       0.129247      -0.318190       1.571311      -0.187600       2.193181           0.000049
           96              H       1.785882       8.018820      16.085540       0.097507       1.091005 0.82035946E+01  0.80267824E+02                                 1.693758                            1.625220      -0.715646       2.524823                    0.999318       3.432985       9.297734       0.518463       1.207401      -0.726272      -0.026898      -0.011654      -0.002431       0.029414      -0.001499       0.004414       0.003672       0.002994      -0.014004      -0.008272       0.002563       0.005709              1.738359       2.230587       0.355263       0.222381       1.529895       0.074258       1.454595           0.002922
           97              H       4.336461       7.292353      17.044991       0.111764       1.069131 0.85075262E+01  0.84333300E+02                                 1.701103                            1.683611      -0.727559       2.525161                    0.999333       3.437289       9.491438       0.494537       1.249428      -0.717258       0.025470       0.007161       0.006779       0.027312       0.000898      -0.000102      -0.003146       0.013069      -0.008500      -0.007353      -0.000670       0.008023              1.709529       2.197805      -0.010680       0.005738       1.463649      -0.028561       1.467135           0.000221
           98              H       3.246142       6.285725      16.533105       0.116819       1.102602 0.86228440E+01  0.85541833E+02                                 1.721307                            1.684054      -0.685870       2.545185                    0.999626       3.384322       9.269664       0.500594       1.233368      -0.721456      -0.007939      -0.025790      -0.008184       0.028199       0.001521       0.002903       0.001199      -0.016524       0.005342      -0.009957       0.002071       0.007886              1.728716       1.526982       0.062880       0.079169       2.030419       0.305411       1.628747           0.000654
           99              H       3.870036       8.575886      19.245295       0.108568       1.055711 0.83131008E+01  0.82057360E+02                                 1.684939                            1.660638      -0.866193       2.451377                    0.998309       3.541637       9.808076       0.498808       1.243994      -0.716935       0.025496       0.003525      -0.000755       0.025749       0.006103       0.002240       0.002240       0.005300      -0.014965      -0.005871      -0.003928       0.009800              1.696139       2.127141       0.119072       0.205104       1.484751      -0.004552       1.476525           0.000298
          100              H       2.511251       8.305497      19.982304       0.119462       1.109952 0.84598494E+01  0.83405075E+02                                 1.713397                            1.653912      -0.854237       2.465598                    0.998268       3.392862       9.220701       0.512369       1.212533      -0.725581      -0.013770      -0.007720       0.022531       0.027511      -0.004485      -0.002704      -0.002449      -0.010314       0.016457      -0.010311       0.003466       0.006844              1.747689       1.668287       0.041440      -0.394317       1.436301      -0.111604       2.138480           0.000680
          101              H       1.315412       9.294208      18.245644       0.101350       1.120132 0.86111249E+01  0.84469156E+02                                 1.668176                            1.624624      -0.637349       2.560636                    0.999894       3.280727       8.622389       0.543239       1.149415      -0.742345      -0.028159      -0.010088       0.002763       0.030038       0.001556      -0.000303      -0.002282       0.011954       0.005488      -0.007616       0.002244       0.005372              1.689149       2.215024       0.152048      -0.080925       1.432520      -0.021667       1.419902           0.003117
          102              H       2.410425      10.313867      18.725370       0.107121       1.176674 0.88312514E+01  0.87296638E+02                                 1.714055                            1.633863      -1.018377       2.373475                    0.997949       3.450607       9.144705       0.546626       1.133550      -0.743907       0.008138       0.024587       0.021733       0.033809      -0.003570      -0.000433       0.011359      -0.000095       0.043489      -0.013616      -0.005862       0.019478              1.740190       1.402289       0.140642      -0.028950       2.249274       0.233280       1.569007           0.000175
          103              H       1.875022       6.776009      18.355525       0.100857       1.096751 0.86511066E+01  0.87462091E+02                                 1.817643                            1.761889      -1.174823       2.306428                    0.993229       3.900864      11.443362       0.450237       1.345603      -0.693248      -0.035447      -0.007469      -0.000263       0.036226       0.001569      -0.000829       0.000840       0.006725      -0.010784      -0.004094      -0.001458       0.005552              1.876145       2.340989       0.277557      -0.016562       1.658870      -0.062394       1.628575           0.000578
          104              H       4.768662      13.781685      19.269416       0.093049       1.041323 0.79066786E+01  0.76466830E+02                                 1.626299                            1.584275      -0.612471       2.568585                    0.999883       3.365006       8.989039       0.532021       1.190415      -0.730623       0.024888       0.001533       0.015989       0.029621      -0.005399       0.000836       0.000867       0.012608       0.013932      -0.010702       0.004559       0.006142              1.642546       1.941404      -0.026962       0.412300       1.393219       0.011925       1.593014           0.001203
          105              H       3.376358      13.100826      19.022853       0.107003       1.204986 0.90935515E+01  0.90673168E+02                                 1.750488                            1.664855      -1.066107       2.353338                    0.997427       3.500673       9.359336       0.537416       1.143011      -0.741351      -0.023544      -0.020711       0.010553       0.033085       0.004891      -0.007217      -0.010561       0.009820       0.023015      -0.014034      -0.003379       0.017413              1.785984       1.639852       0.377738      -0.134115       2.196632      -0.018426       1.521469           0.000074
          106              H       3.153071      15.148288      20.185986       0.108690       1.074734 0.82305252E+01  0.80742387E+02                                 1.690343                            1.641680      -0.665719       2.548136                    0.999612       3.411221       9.305382       0.508453       1.227951      -0.721915       0.005112       0.004337       0.024873       0.025760      -0.001158       0.001513       0.002670      -0.012856       0.017067      -0.009582       0.002053       0.007529              1.707350       1.513309      -0.017728      -0.211282       1.443561       0.046564       2.165180           0.000107
          107              H       2.333819      15.148288      18.848651       0.109194       1.226220 0.10173798E+02  0.10525195E+03                                 1.848525                            1.828062      -0.934428       2.421426                    0.997427       3.610425      10.118411       0.480650       1.231771      -0.721256      -0.022479       0.001145      -0.016331       0.027808       0.005251       0.004616       0.001199       0.010340      -0.017385      -0.007235      -0.004319       0.011554              1.849776       2.301308      -0.035094       0.077793       1.648963       0.027639       1.599055           0.000307
          108              H       6.530289       0.058639      16.803788       0.113362       1.206649 0.10027261E+02  0.10231162E+03                                 1.766153                            1.766881      -0.781370       2.497382                    0.999075       3.394053       9.136976       0.514162       1.167518      -0.738474      -0.024188      -0.003836      -0.008382       0.025885      -0.000845       0.003394       0.003735       0.007449       0.012298      -0.007447       0.000398       0.007050              1.743434       1.949324      -0.096986       0.256559       1.623982      -0.048650       1.656996           0.000099
          109              H      -0.165830       0.785105      16.948510       0.116170       1.042734 0.76913819E+01  0.73525568E+02                                 1.601191                            1.542699      -0.611040       2.577250                    0.999956       3.215366       8.409052       0.552183       1.160351      -0.738785       0.016242       0.019561      -0.003422       0.025655       0.003423      -0.004167       0.003504      -0.003502      -0.007496      -0.007956       0.002698       0.005258              1.638036       1.432948       0.293641      -0.112378       2.076256      -0.238453       1.404905           0.000085
          110              H       4.937073      14.988661      15.887218       0.108130       1.183000 0.88232642E+01  0.86801877E+02                                 1.692871                            1.611867      -0.991443       2.389358                    0.998056       3.375539       8.792678       0.563827       1.104233      -0.752213      -0.002812       0.006056      -0.034774       0.035409       0.005947      -0.002182      -0.015001       0.001739       0.023135      -0.015895      -0.003054       0.018949              1.717063       1.303867      -0.007956      -0.078431       1.594661       0.199931       2.252660          -0.000034
          111              H      -2.295891      15.055444      17.205793       0.093237       1.172036 0.92685833E+01  0.92372358E+02                                 1.700792                            1.670669      -0.689414       2.533145                    0.999658       3.350853       8.803830       0.544225       1.129272      -0.747521       0.023785       0.004022       0.011863       0.026882       0.001703       0.002391      -0.004747      -0.003232      -0.020453      -0.009211       0.002372       0.006839              1.701779       2.086816       0.055638       0.289781       1.463131       0.061678       1.555392           0.001113
          112              H      -0.003176       0.097731      19.186335       0.091600       1.077230 0.84998706E+01  0.85333847E+02                                 1.777270                            1.730436      -1.152284       2.316696                    0.993913       3.875355      11.233422       0.461814       1.321083      -0.698248       0.028372       0.000101       0.015305       0.032237       0.004762      -0.000973      -0.002019       0.006083      -0.000452      -0.005887      -0.000370       0.006256              1.817345       2.145804       0.022891       0.398810       1.639947       0.085487       1.666285           0.000938
          113              C       2.066717      11.724449       4.100714       0.620297      21.990585 0.24412241E+03  0.50306729E+04                                 7.315813                            5.596485      -0.018623       2.066824                    0.999349      21.827745      61.196376       0.617779       0.481121      -1.013720      -0.002284       0.005767       0.059427       0.059750      -0.025135       0.012500      -0.035997      -0.154136      -0.119161      -0.064041      -0.046278       0.110319              8.669613       9.199691       0.998912       0.636086       4.567800       1.334940      12.241346           0.000975
          114              C       2.081762      11.468720       2.600701      -0.114253      29.950086 0.45014234E+03  0.10670153E+05                                 8.493960                            7.069502      -0.332760       1.902460                    0.998030      28.342648      81.687890       0.620621       0.416350      -1.064756      -0.061256       0.014571      -0.070573       0.094579       0.013896       0.011637      -0.015903      -0.017479      -0.076429      -0.036317       0.005693       0.030623              9.899459       7.375757       0.632532       2.242256       7.697574       0.777945      14.625045           0.016376
          115              C       1.849335      12.786458       1.857261      -0.222393      26.570706 0.41916042E+03  0.97949909E+04                                 7.808475                            6.805764      -0.057368       1.968373                    0.998790      29.555924      85.567988       0.632525       0.414386      -1.062230       0.013176      -0.082081      -0.041411       0.092875       0.011409       0.002714      -0.020917      -0.031901       0.041644      -0.028918      -0.004164       0.033082              8.684443       5.702986       0.234428       0.959776       7.750011       0.333471      12.600332           0.003057
          116              C       1.922262      12.589368       0.356176      -0.085782      24.813358 0.36021742E+03  0.80963148E+04                                 7.456636                            6.305446      -0.092393       1.972614                    0.999318      27.633473      78.197147       0.658393       0.413903      -1.063634      -0.056387      -0.053474       0.053414       0.094297       0.036212       0.018913       0.013263      -0.047467      -0.027346      -0.042470      -0.012197       0.054667              8.357714       6.277360       0.772671       1.571847       6.670579       0.686983      12.125202           0.003246
          117              C       1.131106      10.266630       0.622035      -0.089354      25.623343 0.37389107E+03  0.85005762E+04                                 7.674678                            6.461224      -0.140236       1.954518                    0.999176      28.081274      80.485629       0.643409       0.418712      -1.058284      -0.008170       0.089945       0.036888       0.097558       0.012211       0.006253      -0.027010      -0.054274       0.004068      -0.035547      -0.008832       0.044379              8.731480       6.063962       0.056250       1.006841       7.214175      -0.725221      12.916303           0.003750
          118              C       1.051384      10.449061       2.127408      -0.228031      27.660328 0.43498197E+03  0.10276198E+05                                 8.045874                            6.945607      -0.108049       1.946108                    0.999292      30.048624      87.941660       0.623397       0.415892      -1.059521       0.056658       0.048716      -0.047712       0.088655       0.010054       0.013649       0.007342      -0.020609       0.050744      -0.025433      -0.000584       0.026017              9.049498       7.177607       1.363191       0.621131       7.334190       0.542041      12.636696           0.006223
          119              C       0.456904      11.595770      25.469397       0.476840      31.317967 0.28493997E+03  0.60573833E+04                                 8.975089                            5.831315       0.005505       2.035447                    0.999837      23.346389      64.863661       0.643819       0.447518      -1.040045      -0.008360       0.001391      -0.017280       0.019247      -0.024199      -0.016496       0.005336       0.058751      -0.069396      -0.027375      -0.026168       0.053542             11.973597       7.090911       1.186212       5.501277       9.555762      -1.530266      19.274118          -0.002961
          120              C       0.059067      12.724562      23.566576       0.477295      31.373130 0.27982492E+03  0.59179581E+04                                 8.968440                            5.765831       0.094791       2.066106                    0.999779      23.164809      64.058174       0.650058       0.445521      -1.041879      -0.001725      -0.017712       0.010860       0.020848      -0.013528      -0.033785       0.010536       0.048092      -0.020934      -0.028539      -0.023669       0.052208             12.126059       5.536769       1.783719       1.396095      17.918325      -6.211191      12.923083          -0.002810
          121              C      -0.628562      10.597286      23.771866       0.472151      30.390802 0.28121317E+03  0.59511345E+04                                 8.757420                            5.775878       0.164178       2.089577                    0.999701      23.148764      63.909861       0.650595       0.444868      -1.042882       0.009417       0.017039       0.008864       0.021391      -0.022544      -0.020238       0.011485       0.047510      -0.043639      -0.027466      -0.021008       0.048474             11.384832       6.701232       4.447495       3.106097      16.416796       2.682328      11.036468          -0.004428
          122              C      -1.319071       8.235456      23.972868      -0.088693      24.709473 0.36371136E+03  0.82071208E+04                                 7.457334                            6.367504      -0.036939       1.995489                    0.999345      27.614913      78.690307       0.649321       0.418035      -1.059376       0.039355       0.012644      -0.086100       0.095509      -0.002778      -0.001116      -0.028380      -0.066097       0.025784      -0.037618      -0.011202       0.048820              8.236702       6.349528       0.546250      -0.664982      10.438569       1.138515       7.922009           0.005124
          123              C      -0.657672       7.126211      23.200484      -0.214116      25.599627 0.41844848E+03  0.97929148E+04                                 7.632185                            6.821978      -0.033163       1.980412                    0.998533      29.496081      85.993955       0.627518       0.417071      -1.058489      -0.060401       0.053673      -0.037084       0.088906      -0.011321      -0.000697       0.012543      -0.026709       0.066452      -0.028869       0.000038       0.028831              8.277042       6.610007      -1.020203      -0.149834       9.043655       2.064246       9.177463           0.008308
          124              C      -1.104898       8.357620      21.088620      -0.221118      26.071609 0.42900520E+03  0.10105290E+05                                 7.744138                            6.931309      -0.129378       1.943708                    0.999024      29.865962      87.428108       0.619185       0.419952      -1.056399      -0.038604      -0.016362       0.080501       0.090765      -0.014772      -0.006063       0.000852      -0.059266      -0.005287      -0.033265      -0.000866       0.034131              8.359403       6.528517      -0.748012      -0.248733      10.283714       1.544120       8.265979           0.011372
          125              C      -1.768888       9.455464      21.906833      -0.090692      24.377786 0.35996552E+03  0.80904139E+04                                 7.355152                            6.313041      -0.032793       1.995717                    0.999321      27.516573      77.902167       0.656370       0.415191      -1.062654       0.065284      -0.059592       0.034633       0.094935      -0.004292       0.024821      -0.002021      -0.017930       0.120755      -0.037518      -0.010878       0.048397              8.109937       6.537998      -0.026154       1.012188       9.217106       2.114563       8.574708           0.006365
          126              C       2.459331       1.360088      21.022155       0.615522      22.754809 0.24342250E+03  0.50091210E+04                                 7.480797                            5.576936       0.005265       2.074055                    0.999497      21.760962      60.825672       0.621217       0.479139      -1.015482      -0.011090       0.045504      -0.012842       0.048564       0.013150       0.010605       0.060170      -0.028183       0.279220      -0.067859      -0.050616       0.118474              9.061750       9.046556      -0.985917       0.287996      13.041823      -2.917366       5.096872          -0.002260
          127              C      -1.215215       7.012192      21.784088      -0.115120      29.751691 0.45455960E+03  0.10866842E+05                                 8.621771                            7.247226      -0.505233       1.855922                    0.996027      28.759090      84.905155       0.591302       0.433295      -1.047822       0.027012       0.078415       0.037474       0.091010       0.012694       0.020254      -0.016045      -0.028857       0.055327      -0.039186       0.007744       0.031442              9.895457       7.636958      -0.964528      -0.265136      12.010603       2.953830      10.038810           0.009081
          128              C      -0.111571      13.864756      21.408080      -0.087703      25.244754 0.36447449E+03  0.82226666E+04                                 7.568430                            6.359647      -0.033084       1.993919                    0.999412      27.651366      78.599142       0.652425       0.416131      -1.061358      -0.015955       0.068134       0.063950       0.094796      -0.000763       0.022423       0.002408      -0.021594       0.115362      -0.036784      -0.008440       0.045224              8.601429       6.242429      -0.971801       0.755378      10.704350      -2.579437       8.857507           0.002190
          129              C      -0.809557      15.138515      20.981687      -0.222805      27.389395 0.42712771E+03  0.10052026E+05                                 8.000385                            6.883123      -0.103332       1.949123                    0.999202      29.964924      87.735021       0.625699       0.415953      -1.058719       0.078250       0.003895       0.052633       0.094385       0.001784       0.004277       0.002288      -0.055358      -0.000662      -0.028258       0.000201       0.028057              9.036897       7.377512      -0.702846       1.575894      12.309689      -1.494504       7.423490           0.003438
          130              C       3.353609       0.021175      22.956065      -0.219679      25.981934 0.41042038E+03  0.95219220E+04                                 7.630885                            6.694614       0.090060       2.017952                    0.999195      29.130449      83.503625       0.644699       0.409499      -1.067447       0.021914      -0.066174      -0.058570       0.091047      -0.002747       0.024849      -0.009106      -0.018487       0.058404      -0.031253      -0.002950       0.034203              8.446452       5.882770      -1.138844       0.844932      11.428657      -1.439844       8.027929           0.001896
          131              C       0.840201      15.040784      23.347081      -0.083564      24.752128 0.35499555E+03  0.79463989E+04                                 7.424300                            6.248193      -0.080361       1.978428                    0.999343      27.454009      77.420096       0.663501       0.412399      -1.065068      -0.079405      -0.001097      -0.054458       0.096291       0.021649       0.020502       0.022874      -0.053293      -0.007249      -0.038525      -0.012573       0.051098              8.421321       6.046373      -0.181433       0.567169      12.125861      -1.945579       7.091729           0.001609
          132              C       3.152151       0.096102      21.434880      -0.114893      30.639432 0.45218869E+03  0.10749706E+05                                 8.685776                            7.139460      -0.362261       1.899933                    0.997456      28.311931      82.188168       0.609519       0.422710      -1.058865      -0.026319      -0.073542       0.053896       0.094899       0.028150       0.006432       0.004425      -0.008618       0.074181      -0.040903       0.011750       0.029153             10.311462       7.337759      -0.836727       0.791748      15.019866      -2.759947       8.576761           0.005991
          133              C      -0.502580       5.925750      21.036627       0.629958      22.074521 0.24852095E+03  0.51683074E+04                                 7.448602                            5.713007      -0.338228       1.959590                    0.998348      22.274560      63.699203       0.598030       0.492490      -1.003123       0.009428      -0.044456      -0.024189       0.051482      -0.013799       0.070232      -0.037647       0.011644       0.192184      -0.066389      -0.046470       0.112859              8.787810       9.320656      -0.681874      -2.393594      10.362349       2.905559       6.680424           0.001997
          134              C       6.829836       4.564033      17.500864       0.620261      21.990057 0.24411660E+03  0.50305135E+04                                 7.315692                            5.596416      -0.018601       2.066847                    0.999349      21.827170      61.194141       0.617785       0.481121      -1.013723       0.002284      -0.005766       0.059417       0.059740      -0.025126      -0.012503       0.035992      -0.154099      -0.119153      -0.064028      -0.046268       0.110296              8.669460       9.199536       0.998896      -0.636075       4.567729      -1.334914      12.241114           0.001014
          135              C       6.814791       4.819762      16.000851      -0.114236      29.949155 0.45012767E+03  0.10669695E+05                                 8.493752                            7.069366      -0.332652       1.902501                    0.998031      28.341927      81.684832       0.620631       0.416348      -1.064760       0.061262      -0.014569      -0.070566       0.094578       0.013898      -0.011632       0.015896      -0.017456      -0.076384      -0.036301       0.005691       0.030610              9.899192       7.375568       0.632491      -2.242140       7.697373      -0.777894      14.624635           0.016453
          136              C       7.047218       3.502024      15.257411      -0.222398      26.570709 0.41916021E+03  0.97949674E+04                                 7.808445                            6.805740      -0.057308       1.968392                    0.998790      29.555735      85.566865       0.632530       0.414383      -1.062233      -0.013175       0.082079      -0.041419       0.092877       0.011411      -0.002719       0.020922      -0.031905       0.041608      -0.028918      -0.004165       0.033083              8.684420       5.702945       0.234427      -0.959750       7.749941      -0.333506      12.600372           0.003035
          137              C       6.974291       3.699114      13.756326      -0.085777      24.813169 0.36021370E+03  0.80962308E+04                                 7.456643                            6.305439      -0.092411       1.972612                    0.999318      27.633496      78.197859       0.658388       0.413906      -1.063629       0.056387       0.053472       0.053413       0.094296       0.036210      -0.018910      -0.013267      -0.047469      -0.027318      -0.042470      -0.012194       0.054664              8.357726       6.277427       0.772657      -1.571854       6.670576      -0.686991      12.125176           0.003129
          138              C      -0.313953       6.021852      14.022185      -0.089352      25.623274 0.37388943E+03  0.85005345E+04                                 7.674684                            6.461222      -0.140257       1.954514                    0.999176      28.081212      80.485582       0.643407       0.418714      -1.058283       0.008171      -0.089943       0.036884       0.097555       0.012211      -0.006247       0.027005      -0.054276       0.004099      -0.035545      -0.008830       0.044374              8.731500       6.063966       0.056234      -1.006850       7.214171       0.725274      12.916362           0.003725
          139              C      -0.234231       5.839421      15.527558      -0.228031      27.660275 0.43498105E+03  0.10276168E+05                                 8.045878                            6.945614      -0.108037       1.946113                    0.999292      30.048474      87.941106       0.623395       0.415894      -1.059521      -0.056657      -0.048719      -0.047715       0.088658       0.010059      -0.013649      -0.007345      -0.020615       0.050725      -0.025435      -0.000582       0.026017              9.049513       7.177566       1.363164      -0.621117       7.334167      -0.542001      12.636806           0.006257
          140              C       0.360249       4.692712      12.069247       0.476852      31.318664 0.28494443E+03  0.60575176E+04                                 8.975271                            5.831387       0.005470       2.035431                    0.999837      23.346750      64.865429       0.643809       0.447522      -1.040040       0.008355      -0.001394      -0.017281       0.019246      -0.024202       0.016491      -0.005334       0.058758      -0.069367      -0.027368      -0.026172       0.053540             11.973896       7.091089       1.186242      -5.501477       9.555934       1.530274      19.274666          -0.002985
          141              C       0.758086       3.563920      10.166426       0.477299      31.374230 0.27983253E+03  0.59181812E+04                                 8.968733                            5.765959       0.094771       2.066093                    0.999779      23.165314      64.060688       0.650040       0.445529      -1.041870       0.001722       0.017709       0.010863       0.020846      -0.013529       0.033787      -0.010527       0.048082      -0.020933      -0.028534      -0.023670       0.052204             12.126538       5.536939       1.783816      -1.396115      17.919183       6.211508      12.923494          -0.002860
          142              C       1.445715       5.691196      10.371716       0.472162      30.392211 0.28122426E+03  0.59514475E+04                                 8.757743                            5.776023       0.164143       2.089553                    0.999701      23.149464      63.912904       0.650579       0.444873      -1.042876      -0.009424      -0.017046       0.008867       0.021401      -0.022544       0.020231      -0.011475       0.047498      -0.043610      -0.027455      -0.021006       0.048461             11.385340       6.701518       4.447787      -3.106261      16.417644      -2.682564      11.036859          -0.004365
          143              C       2.136224       8.053026      10.572718      -0.088678      24.709897 0.36371770E+03  0.82073134E+04                                 7.457433                            6.367563      -0.036955       1.995473                    0.999345      27.615419      78.692414       0.649316       0.418036      -1.059374      -0.039355      -0.012650      -0.086105       0.095514      -0.002775       0.001105       0.028375      -0.066088       0.025791      -0.037613      -0.011199       0.048812              8.236839       6.349625       0.546288       0.664984      10.438815      -1.138541       7.922076           0.005099
          144              C       1.474825       9.162271       9.800334      -0.214115      25.599910 0.41845389E+03  0.97930837E+04                                 7.632256                            6.822030      -0.033193       1.980398                    0.998533      29.496423      85.995443       0.627514       0.417072      -1.058487       0.060401      -0.053678      -0.037088       0.088911      -0.011313       0.000692      -0.012534      -0.026701       0.066465      -0.028863       0.000040       0.028823              8.277133       6.610056      -1.020236       0.149847       9.043836      -2.064289       9.177507           0.008164
          145              C       1.922051       7.930862       7.688470      -0.221120      26.071948 0.42901145E+03  0.10105480E+05                                 7.744208                            6.931357      -0.129389       1.943698                    0.999024      29.866314      87.429495       0.619183       0.419951      -1.056398       0.038602       0.016364       0.080506       0.090770      -0.014766       0.006056      -0.000845      -0.059257      -0.005274      -0.033260      -0.000862       0.034122              8.359499       6.528566      -0.748050       0.248752      10.283876      -1.544196       8.266055           0.011225
          146              C       2.586041       6.833018       8.506683      -0.090680      24.378353 0.35997454E+03  0.80906953E+04                                 7.355315                            6.313145      -0.032832       1.995694                    0.999321      27.517281      77.905430       0.656358       0.415194      -1.062648      -0.065286       0.059594       0.034641       0.094941      -0.004283      -0.024817       0.002026      -0.017946       0.120739      -0.037519      -0.010871       0.048390              8.110146       6.538194      -0.026113      -1.012240       9.217357      -2.114660       8.574888           0.006315
          147              C      -1.642178      14.928394       7.622005       0.615520      22.755159 0.24342656E+03  0.50092251E+04                                 7.480871                            5.576982       0.005302       2.074063                    0.999498      21.761148      60.826305       0.621215       0.479139      -1.015482       0.011093      -0.045508      -0.012840       0.048568       0.013152      -0.010609      -0.060174      -0.028186       0.279241      -0.067864      -0.050620       0.118483              9.061867       9.046620      -0.985935      -0.288000      13.042059       2.917425       5.096922          -0.002325
          148              C       2.032368       9.276290       8.383938      -0.115119      29.751716 0.45455955E+03  0.10866849E+05                                 8.621799                            7.247240      -0.505246       1.855917                    0.996027      28.759207      84.905747       0.591299       0.433297      -1.047820      -0.027011      -0.078421       0.037478       0.091017       0.012691      -0.020249       0.016039      -0.028856       0.055316      -0.039178       0.007744       0.031434              9.895510       7.636965      -0.964540       0.265133      12.010749      -2.953881      10.038817           0.009024
          149              C       0.928724       2.423726       8.007930      -0.087706      25.244937 0.36447703E+03  0.82227445E+04                                 7.568482                            6.359677      -0.033087       1.993917                    0.999412      27.651508      78.599839       0.652422       0.416132      -1.061357       0.015954      -0.068132       0.063951       0.094795      -0.000764      -0.022423      -0.002407      -0.021593       0.115361      -0.036784      -0.008441       0.045224              8.601511       6.242464      -0.971819      -0.755390      10.704486       2.579512       8.857582           0.002125
          150              C       1.626710       1.149967       7.581537      -0.222803      27.389364 0.42712656E+03  0.10051996E+05                                 8.000380                            6.883111      -0.103327       1.949126                    0.999202      29.964902      87.735062       0.625700       0.415953      -1.058719      -0.078249      -0.003896       0.052633       0.094384       0.001786      -0.004278      -0.002288      -0.055356      -0.000663      -0.028257       0.000201       0.028057              9.036913       7.377515      -0.702865      -1.575893      12.309733       1.494540       7.423489           0.003378
          151              C       0.686091      -0.021175       9.555915      -0.219676      25.981723 0.41041572E+03  0.95217969E+04                                 7.630853                            6.694575       0.090071       2.017958                    0.999195      29.130372      83.503616       0.644700       0.409499      -1.067446      -0.021914       0.066171      -0.058571       0.091046      -0.002748      -0.024850       0.009105      -0.018489       0.058409      -0.031254      -0.002950       0.034205              8.446437       5.882784      -1.138871      -0.844904      11.428679       1.439855       8.027850           0.001737
          152              C      -0.023048       1.247698       9.946931      -0.083565      24.752227 0.35499621E+03  0.79464370E+04                                 7.424365                            6.248221      -0.080357       1.978429                    0.999343      27.454199      77.421376       0.663494       0.412402      -1.065063       0.079404       0.001099      -0.054457       0.096290       0.021650      -0.020501      -0.022874      -0.053298      -0.007249      -0.038527      -0.012573       0.051100              8.421429       6.046456      -0.181434      -0.567151      12.126056       1.945628       7.091774           0.001443
          153              C      -2.334998      16.192380       8.034730      -0.114897      30.639591 0.45219075E+03  0.10749768E+05                                 8.685800                            7.139471      -0.362272       1.899928                    0.997456      28.312028      82.188510       0.609519       0.422709      -1.058866       0.026318       0.073544       0.053898       0.094902       0.028149      -0.006433      -0.004428      -0.008618       0.074180      -0.040902       0.011747       0.029155             10.311524       7.337772      -0.836732      -0.791738      15.020010       2.760004       8.576788           0.005949
          154              C       1.319733      10.362732       7.636477       0.629953      22.074544 0.24852117E+03  0.51683176E+04                                 7.448638                            5.713029      -0.338237       1.959588                    0.998348      22.274584      63.699483       0.598025       0.492494      -1.003121      -0.009432       0.044459      -0.024191       0.051485      -0.013794      -0.070233       0.037647       0.011643       0.192181      -0.066392      -0.046466       0.112858              8.787868       9.320700      -0.681904       2.393604      10.362454      -2.905600       6.680451           0.001939
          155              C       2.790136       4.564033      22.699586       0.620252      21.989369 0.24410771E+03  0.50302849E+04                                 7.315563                            5.596324      -0.018639       2.066846                    0.999349      21.826696      61.192540       0.617788       0.481122      -1.013722       0.002293      -0.005762      -0.059404       0.059727      -0.025120       0.012499      -0.035980      -0.154067      -0.119086      -0.064017      -0.046248       0.110265              8.669302       9.199386       0.998879       0.636062       4.567657       1.334887      12.240864           0.000955
          156              C       2.775091       4.819762      24.199599      -0.114228      29.948742 0.45012047E+03  0.10669483E+05                                 8.493716                            7.069340      -0.332642       1.902507                    0.998031      28.341604      81.683770       0.620628       0.416352      -1.064758       0.061260      -0.014571       0.070551       0.094565       0.013903       0.011639      -0.015895      -0.017441      -0.076381      -0.036305       0.005698       0.030607              9.899150       7.375538       0.632499       2.242149       7.697317       0.777899      14.624595           0.016438
          157              C       3.007518       3.502024      24.943039      -0.222403      26.570852 0.41916350E+03  0.97950435E+04                                 7.808442                            6.805753      -0.057298       1.968394                    0.998790      29.555658      85.566061       0.632533       0.414381      -1.062236      -0.013175       0.082077       0.041419       0.092875       0.011413       0.002720      -0.020919      -0.031892       0.041620      -0.028917      -0.004162       0.033079              8.684410       5.702910       0.234398       0.959724       7.749902       0.333454      12.600417           0.003104
          158              C       2.934591       3.699114      26.444124      -0.085783      24.813246 0.36021569E+03  0.80962872E+04                                 7.456659                            6.305459      -0.092417       1.972608                    0.999318      27.633567      78.198131       0.658386       0.413906      -1.063629       0.056387       0.053471      -0.053415       0.094297       0.036211       0.018910       0.013267      -0.047468      -0.027321      -0.042470      -0.012195       0.054665              8.357733       6.277438       0.772653       1.571834       6.670593       0.686945      12.125168           0.003208
          159              C       3.725747       6.021852      26.178265      -0.089357      25.623348 0.37389111E+03  0.85005823E+04                                 7.674706                            6.461243      -0.140255       1.954513                    0.999176      28.081254      80.485747       0.643405       0.418715      -1.058282       0.008172      -0.089942      -0.036888       0.097556       0.012211       0.006247      -0.027004      -0.054279       0.004094      -0.035545      -0.008830       0.044375              8.731524       6.063974       0.056233       1.006839       7.214194      -0.725280      12.916404           0.003749
          160              C       3.805469       5.839421      24.672892      -0.228032      27.660240 0.43498070E+03  0.10276162E+05                                 8.045891                            6.945628      -0.108068       1.946103                    0.999292      30.048488      87.941277       0.623391       0.415896      -1.059519      -0.056655      -0.048719       0.047712       0.088656       0.010058       0.013648       0.007347      -0.020619       0.050749      -0.025439      -0.000583       0.026023              9.049524       7.177571       1.363159       0.621109       7.334169       0.542003      12.636831           0.006273
          161              C       4.399949       4.692712       1.330903       0.476841      31.318438 0.28494329E+03  0.60574829E+04                                 8.975217                            5.831371       0.005504       2.035443                    0.999837      23.346633      64.864887       0.643811       0.447522      -1.040041       0.008358      -0.001391       0.017282       0.019247      -0.024201      -0.016493       0.005335       0.058756      -0.069377      -0.027371      -0.026170       0.053541             11.973797       7.091031       1.186230       5.501404       9.555893      -1.530292      19.274468          -0.003009
          162              C       4.797786       3.563920       3.233724       0.477289      31.373966 0.27983080E+03  0.59181329E+04                                 8.968684                            5.765945       0.094800       2.066105                    0.999779      23.165174      64.060148       0.650040       0.445530      -1.041871       0.001724       0.017712      -0.010862       0.020849      -0.013528      -0.033784       0.010533       0.048087      -0.020929      -0.028536      -0.023669       0.052205             12.126448       5.536910       1.783808       1.396108      17.919038      -6.211432      12.923394          -0.002886
          163              C       5.485415       5.691196       3.028434       0.472151      30.391925 0.28122256E+03  0.59513955E+04                                 8.757668                            5.775997       0.164218       2.089579                    0.999701      23.149308      63.912140       0.650583       0.444872      -1.042878      -0.009419      -0.017039      -0.008865       0.021392      -0.022545      -0.020234       0.011479       0.047507      -0.043622      -0.027460      -0.021008       0.048468             11.385211       6.701447       4.447714       3.106212      16.417441       2.682496      11.036745          -0.004468
          164              C       6.175924       8.053026       2.827432      -0.088689      24.709793 0.36371646E+03  0.82072696E+04                                 7.457395                            6.367542      -0.036923       1.995487                    0.999345      27.615236      78.691538       0.649319       0.418034      -1.059376      -0.039352      -0.012651       0.086101       0.095509      -0.002773      -0.001106      -0.028382      -0.066100       0.025793      -0.037619      -0.011204       0.048823              8.236787       6.349590       0.546272      -0.664986      10.438739       1.138532       7.922031           0.005096
          165              C       5.514525       9.162271       3.599816      -0.214117      25.599786 0.41845177E+03  0.97930202E+04                                 7.632229                            6.822011      -0.033214       1.980395                    0.998532      29.496296      85.994968       0.627515       0.417072      -1.058487       0.060401      -0.053670       0.037089       0.088906      -0.011318      -0.000693       0.012538      -0.026692       0.066468      -0.028864       0.000037       0.028827              8.277094       6.610043      -1.020227      -0.149843       9.043774       2.064259       9.177467           0.008250
          166              C       5.961751       7.930862       5.711680      -0.221117      26.071614 0.42900504E+03  0.10105283E+05                                 7.744124                            6.931292      -0.129386       1.943706                    0.999024      29.865976      87.428091       0.619188       0.419950      -1.056400       0.038605       0.016367      -0.080499       0.090765      -0.014769      -0.006063       0.000843      -0.059259      -0.005279      -0.033263      -0.000861       0.034124              8.359395       6.528513      -0.748030      -0.248746      10.283722       1.544132       8.265950           0.011279
          167              C       6.625741       6.833018       4.893467      -0.090693      24.378230 0.35997331E+03  0.80906505E+04                                 7.355275                            6.313127      -0.032786       1.995713                    0.999321      27.517059      77.904395       0.656361       0.415193      -1.062650      -0.065282       0.059591      -0.034640       0.094936      -0.004284       0.024826      -0.002026      -0.017944       0.120765      -0.037526      -0.010876       0.048402              8.110088       6.538150      -0.026127       1.012226       9.217282       2.114633       8.574831           0.006291
          168              C       2.397522      14.928394       5.778145       0.615517      22.755142 0.24342666E+03  0.50092285E+04                                 7.480867                            5.576984       0.005308       2.074064                    0.999498      21.761172      60.826409       0.621214       0.479139      -1.015482       0.011093      -0.045510       0.012839       0.048570       0.013151       0.010610       0.060175      -0.028190       0.279241      -0.067863      -0.050621       0.118484              9.061857       9.046607      -0.985933       0.288003      13.042043      -2.917420       5.096921          -0.002320
          169              C       6.072068       9.276290       5.016212      -0.115123      29.751852 0.45456252E+03  0.10866935E+05                                 8.621809                            7.247253      -0.505248       1.855916                    0.996027      28.759274      84.905919       0.591300       0.433296      -1.047821      -0.027011      -0.078423      -0.037479       0.091019       0.012692       0.020254      -0.016046      -0.028854       0.055332      -0.039185       0.007740       0.031444              9.895508       7.636986      -0.964550      -0.265139      12.010722       2.953855      10.038817           0.009042
          170              C       4.968424       2.423726       5.392220      -0.087705      25.244815 0.36447547E+03  0.82226969E+04                                 7.568447                            6.359658      -0.033069       1.993924                    0.999412      27.651396      78.599342       0.652424       0.416131      -1.061358       0.015954      -0.068133      -0.063950       0.094796      -0.000763       0.022423       0.002407      -0.021594       0.115363      -0.036784      -0.008441       0.045225              8.601455       6.242442      -0.971818       0.755388      10.704399      -2.579458       8.857525           0.002126
          171              C       5.666410       1.149967       5.818613      -0.222803      27.389336 0.42712657E+03  0.10051998E+05                                 8.000374                            6.883112      -0.103330       1.949125                    0.999202      29.964906      87.735112       0.625700       0.415953      -1.058719      -0.078250      -0.003895      -0.052632       0.094384       0.001786       0.004279       0.002288      -0.055355      -0.000666      -0.028257       0.000200       0.028057              9.036894       7.377512      -0.702857       1.575892      12.309690      -1.494502       7.423481           0.003382
          172              C       4.725791      -0.021175       3.844235      -0.219676      25.981551 0.41041273E+03  0.95217259E+04                                 7.630839                            6.694557       0.090089       2.017965                    0.999195      29.130401      83.504148       0.644699       0.409500      -1.067444      -0.021914       0.066171       0.058571       0.091046      -0.002751       0.024850      -0.009105      -0.018493       0.058404      -0.031256      -0.002948       0.034204              8.446418       5.882813      -1.138877       0.844887      11.428626      -1.439822       8.027815           0.001797
          173              C       4.016652       1.247698       3.453219      -0.083565      24.752121 0.35499462E+03  0.79464029E+04                                 7.424364                            6.248218      -0.080343       1.978436                    0.999343      27.454197      77.421702       0.663492       0.412403      -1.065061       0.079404       0.001098       0.054458       0.096291       0.021650       0.020501       0.022873      -0.053300      -0.007246      -0.038528      -0.012572       0.051099              8.421424       6.046486      -0.181460       0.567143      12.126014      -1.945614       7.091773           0.001502
          174              C       1.704702      16.192380       5.365420      -0.114895      30.639489 0.45218948E+03  0.10749728E+05                                 8.685769                            7.139454      -0.362258       1.899932                    0.997456      28.311972      82.188248       0.609521       0.422708      -1.058866       0.026318       0.073544      -0.053898       0.094902       0.028149       0.006433       0.004429      -0.008617       0.074183      -0.040902       0.011746       0.029156             10.311472       7.337745      -0.836731       0.791735      15.019897      -2.759962       8.576775           0.005952
          175              C       5.359433      10.362732       5.763673       0.629951      22.074818 0.24852493E+03  0.51684154E+04                                 7.448691                            5.713069      -0.338238       1.959584                    0.998348      22.274778      63.700170       0.598024       0.492493      -1.003121      -0.009432       0.044464       0.024191       0.051490      -0.013799       0.070236      -0.037649       0.011643       0.192185      -0.066393      -0.046470       0.112863              8.787928       9.320788      -0.681910      -2.393626      10.362509       2.905604       6.680487           0.001940
          176              C      -1.972983      11.724449       9.299436       0.620278      21.990099 0.24411653E+03  0.50305162E+04                                 7.315705                            5.596415      -0.018608       2.066840                    0.999349      21.827319      61.194759       0.617784       0.481121      -1.013722      -0.002291       0.005763      -0.059416       0.059739      -0.025129      -0.012501       0.035991      -0.154110      -0.119144      -0.064032      -0.046268       0.110300              8.669474       9.199570       0.998900      -0.636070       4.567741      -1.334916      12.241111           0.000945
          177              C      -1.957938      11.468720      10.799449      -0.114244      29.949505 0.45013299E+03  0.10669861E+05                                 8.493840                            7.069423      -0.332686       1.902488                    0.998031      28.342156      81.685842       0.620626       0.416350      -1.064758      -0.061257       0.014570       0.070563       0.094572       0.013897      -0.011636       0.015899      -0.017465      -0.076399      -0.036308       0.005694       0.030614              9.899298       7.375648       0.632525      -2.242198       7.697453      -0.777917      14.624795           0.016360
          178              C      -2.190365      12.786458      11.542889      -0.222399      26.570848 0.41916345E+03  0.97950568E+04                                 7.808473                            6.805773      -0.057329       1.968384                    0.998790      29.555791      85.566936       0.632528       0.414384      -1.062233       0.013175      -0.082079       0.041417       0.092876       0.011410      -0.002717       0.020918      -0.031898       0.041631      -0.028917      -0.004163       0.033080              8.684438       5.702939       0.234408      -0.959734       7.749970      -0.333442      12.600404           0.002973
          179              C      -2.117438      12.589368      13.043974      -0.085780      24.813046 0.36021210E+03  0.80961830E+04                                 7.456606                            6.305418      -0.092402       1.972616                    0.999318      27.633407      78.197452       0.658390       0.413905      -1.063630      -0.056387      -0.053471      -0.053417       0.094297       0.036210      -0.018911      -0.013266      -0.047464      -0.027333      -0.042468      -0.012197       0.054665              8.357666       6.277391       0.772638      -1.571806       6.670556      -0.686928      12.125051           0.003126
          180              C       5.170806      10.266630      12.778115      -0.089355      25.623112 0.37388721E+03  0.85004673E+04                                 7.674641                            6.461197      -0.140234       1.954523                    0.999176      28.081080      80.484996       0.643409       0.418713      -1.058284      -0.008172       0.089942      -0.036891       0.097557       0.012209      -0.006249       0.027008      -0.054274       0.004077      -0.035544      -0.008833       0.044377              8.731432       6.063941       0.056248      -1.006819       7.214149       0.725254      12.916208           0.003717
          181              C       5.091084      10.449061      11.272742      -0.228026      27.660051 0.43497710E+03  0.10276055E+05                                 8.045835                            6.945582      -0.108057       1.946109                    0.999292      30.048391      87.940863       0.623396       0.415893      -1.059520       0.056656       0.048714       0.047715       0.088655       0.010057      -0.013650      -0.007344      -0.020611       0.050745      -0.025436      -0.000584       0.026020              9.049445       7.177561       1.363171      -0.621103       7.334156      -0.542002      12.636619           0.006194
          182              C       4.496604      11.595770      14.731053       0.476835      31.317670 0.28493675E+03  0.60573061E+04                                 8.975085                            5.831312       0.005498       2.035450                    0.999837      23.346252      64.863520       0.643813       0.447523      -1.040041      -0.008360       0.001391       0.017279       0.019246      -0.024199       0.016497      -0.005336       0.058752      -0.069396      -0.027375      -0.026168       0.053543             11.973586       7.090915       1.186209      -5.501275       9.555770       1.530288      19.274072          -0.003022
          183              C       4.098767      12.724562      16.633874       0.477289      31.373248 0.27982458E+03  0.59179655E+04                                 8.968554                            5.765882       0.094792       2.066110                    0.999779      23.164835      64.058906       0.650044       0.445530      -1.041871      -0.001727      -0.017711      -0.010860       0.020847      -0.013528       0.033784      -0.010535       0.048092      -0.020935      -0.028538      -0.023668       0.052206             12.126247       5.536840       1.783774      -1.396095      17.918694       6.211301      12.923207          -0.002869
          184              C       3.411138      10.597286      16.428584       0.472151      30.390650 0.28121072E+03  0.59510796E+04                                 8.757456                            5.775890       0.164190       2.089586                    0.999701      23.148658      63.909905       0.650586       0.444874      -1.042877       0.009414       0.017038      -0.008864       0.021389      -0.022545       0.020238      -0.011484       0.047511      -0.043638      -0.027466      -0.021009       0.048474             11.384901       6.701275       4.447553      -3.106111      16.416951      -2.682359      11.036475          -0.004474
          185              C       2.720629       8.235456      16.227582      -0.088695      24.709444 0.36371090E+03  0.82071112E+04                                 7.457342                            6.367509      -0.036939       1.995491                    0.999345      27.614873      78.690302       0.649319       0.418036      -1.059375       0.039355       0.012645       0.086099       0.095508      -0.002780       0.001119       0.028381      -0.066099       0.025786      -0.037620      -0.011201       0.048821              8.236719       6.349536       0.546252       0.664982      10.438625      -1.138510       7.921996           0.005097
          186              C       3.382028       7.126211      16.999966      -0.214117      25.599661 0.41844932E+03  0.97929454E+04                                 7.632204                            6.821993      -0.033187       1.980404                    0.998532      29.496154      85.994387       0.627516       0.417072      -1.058488      -0.060400       0.053675       0.037083       0.088906      -0.011319       0.000697      -0.012542      -0.026705       0.066462      -0.028868       0.000036       0.028831              8.277065       6.610018      -1.020211       0.149831       9.043711      -2.064240       9.177466           0.008304
          187              C       2.934802       8.357620      19.111830      -0.221121      26.071650 0.42900579E+03  0.10105307E+05                                 7.744148                            6.931314      -0.129384       1.943705                    0.999024      29.865988      87.428197       0.619185       0.419952      -1.056399      -0.038603      -0.016363      -0.080501       0.090765      -0.014773       0.006063      -0.000854      -0.059265      -0.005286      -0.033266      -0.000866       0.034131              8.359420       6.528520      -0.748036       0.248743      10.283765      -1.544138       8.265976           0.011376
          188              C       2.270812       9.455464      18.293617      -0.090698      24.377923 0.35996793E+03  0.80904987E+04                                 7.355228                            6.313093      -0.032809       1.995712                    0.999321      27.516759      77.903380       0.656361       0.415195      -1.062649       0.065284      -0.059592      -0.034634       0.094936      -0.004293      -0.024821       0.002021      -0.017931       0.120759      -0.037520      -0.010878       0.048398              8.110032       6.538099      -0.026135      -1.012209       9.217227      -2.114602       8.574769           0.006347
          189              C       6.499031       1.360088      19.178295       0.615515      22.754720 0.24342142E+03  0.50090949E+04                                 7.480782                            5.576924       0.005258       2.074054                    0.999497      21.760956      60.825697       0.621217       0.479140      -1.015481      -0.011087       0.045502       0.012842       0.048562       0.013150      -0.010604      -0.060165      -0.028182       0.279207      -0.067856      -0.050611       0.118467              9.061737       9.046532      -0.985920      -0.288003      13.041810       2.917371       5.096870          -0.002258
          190              C       2.824485       7.012192      18.416362      -0.115122      29.751708 0.45455973E+03  0.10866850E+05                                 8.621786                            7.247234      -0.505235       1.855921                    0.996027      28.759145      84.905442       0.591301       0.433296      -1.047821       0.027012       0.078416      -0.037473       0.091011       0.012694      -0.020252       0.016044      -0.028854       0.055328      -0.039184       0.007743       0.031441              9.895481       7.636969      -0.964546       0.265139      12.010660      -2.953845      10.038815           0.009084
          191              C       3.928129      13.864756      18.792370      -0.087704      25.244737 0.36447413E+03  0.82226565E+04                                 7.568424                            6.359641      -0.033080       1.993920                    0.999412      27.651368      78.599137       0.652425       0.416131      -1.061358      -0.015956       0.068134      -0.063950       0.094797      -0.000764      -0.022422      -0.002408      -0.021592       0.115359      -0.036782      -0.008441       0.045223              8.601425       6.242424      -0.971805      -0.755381      10.704354       2.579440       8.857495           0.002187
          192              C       3.230143      15.138515      19.218763      -0.222804      27.389327 0.42712645E+03  0.10051990E+05                                 8.000367                            6.883109      -0.103313       1.949130                    0.999202      29.964875      87.734893       0.625700       0.415953      -1.058719       0.078248       0.003896      -0.052635       0.094384       0.001781      -0.004277      -0.002289      -0.055360      -0.000664      -0.028259       0.000200       0.028058              9.036880       7.377498      -0.702857      -1.575889      12.309665       1.494503       7.423479           0.003431
          193              C       7.393309       0.021175      17.244385      -0.219681      25.981759 0.41041687E+03  0.95218406E+04                                 7.630876                            6.694592       0.090088       2.017962                    0.999195      29.130498      83.504348       0.644698       0.409500      -1.067444       0.021913      -0.066174       0.058569       0.091047      -0.002748      -0.024851       0.009106      -0.018490       0.058408      -0.031256      -0.002950       0.034206              8.446456       5.882820      -1.138876      -0.844908      11.428674       1.439827       8.027874           0.001809
          194              C       4.879901      15.040784      16.853369      -0.083563      24.751989 0.35499271E+03  0.79463442E+04                                 7.424327                            6.248195      -0.080342       1.978437                    0.999343      27.454073      77.421109       0.663494       0.412402      -1.065062      -0.079405      -0.001096       0.054457       0.096291       0.021648      -0.020502      -0.022874      -0.053295      -0.007252      -0.038525      -0.012573       0.051098              8.421371       6.046457      -0.181449      -0.567140      12.125923       1.945588       7.091734           0.001500
          195              C       7.191851       0.096102      18.765570      -0.114892      30.639354 0.45218721E+03  0.10749663E+05                                 8.685764                            7.139450      -0.362253       1.899935                    0.997456      28.311890      82.188045       0.609519       0.422710      -1.058865      -0.026320      -0.073541      -0.053896       0.094899       0.028150      -0.006431      -0.004424      -0.008615       0.074172      -0.040901       0.011752       0.029149             10.311459       7.337745      -0.836737      -0.791745      15.019858       2.759962       8.576774           0.005989
          196              C       3.537120       5.925750      19.163823       0.629954      22.074505 0.24852061E+03  0.51683043E+04                                 7.448632                            5.713025      -0.338262       1.959579                    0.998348      22.274603      63.699584       0.598025       0.492494      -1.003120       0.009427      -0.044456       0.024195       0.051484      -0.013799      -0.070233       0.037645       0.011640       0.192190      -0.066390      -0.046469       0.112859              8.787851       9.320696      -0.681889       2.393607      10.362406      -2.905580       6.680450           0.001999
          197              N       0.985755      11.548534      26.730887      -0.092395      36.630195 0.39188653E+03  0.87740498E+04                                 9.212935                            6.300715       0.110051       2.106587                    0.998685      24.362720      63.424629       0.720138       0.379884      -1.114130       0.093690      -0.027951       0.048645       0.109204       0.071302       0.073635      -0.034920      -0.154363       0.043436      -0.152038       0.053585       0.098453             12.213762       7.608603       1.004669       6.120164       8.660447      -1.383403      20.372237           0.031219
          198              N       0.597491      12.747366      24.794298      -0.544709      49.299703 0.59937719E+03  0.14900978E+05                                10.893043                            7.687565       0.338530       2.079951                    0.999611      31.095402      84.880765       0.666320       0.369750      -1.123393      -0.063927      -0.096538      -0.043493       0.123685      -0.064189      -0.008040      -0.077502       0.034437       0.174273      -0.121554       0.016763       0.104791             13.767513       6.695046      -0.531433       3.658177      13.495476      -7.997075      21.112017           0.027233
          199              N      -0.165187      10.493040      25.034428      -0.546475      47.695284 0.60513450E+03  0.15072277E+05                                10.611551                            7.714893       0.368301       2.087615                    0.999696      31.134661      84.923275       0.666715       0.368841      -1.124668       0.009076       0.105512      -0.068121       0.125920       0.001461       0.042132       0.091517       0.095248       0.074268      -0.121537       0.018320       0.103217             12.898327       8.778233       3.835198       6.026626      11.767611       4.576560      18.149137           0.033077
          200              N      -0.549420      11.675584      22.985277      -0.544698      47.659649 0.59398473E+03  0.14721813E+05                                10.596817                            7.631108       0.394343       2.096807                    0.999759      30.990033      84.243507       0.672185       0.367647      -1.125896       0.046654      -0.001299       0.116594       0.125588       0.027798      -0.052806      -0.003147      -0.087656      -0.302245      -0.122651       0.018639       0.104012             13.035766       6.967112       4.623377       0.765928      23.161930      -1.965920       8.978257           0.030254
          201              N       0.144060      13.863127      22.841360      -0.083258      37.395623 0.38533715E+03  0.85888314E+04                                 9.334014                            6.244483       0.123834       2.115751                    0.998747      24.093694      62.528942       0.724152       0.379475      -1.114729       0.044735       0.064025      -0.061331       0.099307       0.052516       0.064806       0.003210      -0.144917       0.175099      -0.137697       0.045333       0.092364             12.670963       5.364655       1.604185       0.829066      19.612110      -7.135264      13.036123           0.022388
          202              N      -1.215267       9.491298      23.247116      -0.051407      34.377787 0.36955665E+03  0.81431596E+04                                 8.783888                            6.097836       0.135005       2.125719                    0.998853      23.603951      60.705806       0.736703       0.377313      -1.117458      -0.021112      -0.076994      -0.041117       0.089802       0.022729       0.049715      -0.029747      -0.127659       0.154623      -0.111735       0.031868       0.079867             11.241796       6.452746       4.197092       2.898588      16.690891       3.754069      10.581752           0.082431
          203              N      -0.168602       4.739948      13.330737      -0.092412      36.631499 0.39189810E+03  0.87743925E+04                                 9.213217                            6.300849       0.109982       2.106560                    0.998685      24.363060      63.426261       0.720122       0.379889      -1.114124      -0.093690       0.027952       0.048640       0.109202       0.071302      -0.073632       0.034920      -0.154365       0.043422      -0.152034       0.053579       0.098455             12.214212       7.608876       1.004707      -6.120455       8.660677       1.383448      20.373084           0.031159
          204              N       0.219662       3.541116      11.394148      -0.544722      49.302991 0.59942001E+03  0.14902342E+05                                10.893585                            7.687887       0.338543       2.079948                    0.999611      31.096301      84.884709       0.666298       0.369755      -1.123387       0.063931       0.096550      -0.043501       0.123698      -0.064179       0.008027       0.077509       0.034413       0.174289      -0.121543       0.016738       0.104805             13.768251       6.695364      -0.531452      -3.658409      13.496231       7.997541      21.113158           0.026927
          205              N       0.982340       5.795442      11.634278      -0.546497      47.698256 0.60517399E+03  0.15073527E+05                                10.612003                            7.715154       0.368257       2.087591                    0.999696      31.135620      84.927035       0.666701       0.368842      -1.124666      -0.009073      -0.105505      -0.068137       0.125922       0.001476      -0.042143      -0.091520       0.095217       0.074253      -0.121528       0.018298       0.103230             12.898940       8.778622       3.835430      -6.026962      11.768193      -4.576835      18.150005           0.032766
          206              N       1.366573       4.612898       9.585127      -0.544703      47.662895 0.59402561E+03  0.14723116E+05                                10.597367                            7.631422       0.394300       2.096787                    0.999759      30.990862      84.247269       0.672163       0.367652      -1.125889      -0.046651       0.001314       0.116595       0.125589       0.027812       0.052793       0.003140      -0.087679      -0.302232      -0.122642       0.018616       0.104026             13.036542       6.967471       4.623722      -0.765987      23.163455       1.966006       8.978699           0.029942
          207              N       0.673093       2.425355       9.441210      -0.083255      37.396547 0.38534339E+03  0.85890180E+04                                 9.334209                            6.244554       0.123825       2.115748                    0.998747      24.093889      62.529925       0.724143       0.379478      -1.114726      -0.044739      -0.064021      -0.061332       0.099307       0.052520      -0.064809      -0.003211      -0.144922       0.175111      -0.137703       0.045334       0.092370             12.671324       5.364768       1.604255      -0.829069      19.612809       7.135537      13.036396           0.022268
          208              N       2.032420       6.797184       9.846966      -0.051435      34.380142 0.36958156E+03  0.81438460E+04                                 8.784229                            6.097991       0.135070       2.125730                    0.998853      23.604879      60.708713       0.736703       0.377307      -1.117462       0.021115       0.077003      -0.041121       0.089812       0.022760      -0.049754       0.029761      -0.127741       0.154698      -0.111815       0.031905       0.079910             11.242335       6.453033       4.197373      -2.898765      16.691787      -3.754336      10.582184           0.081756
          209              N       3.871098       4.739948       0.069413      -0.092397      36.630515 0.39188827E+03  0.87741107E+04                                 9.213037                            6.300759       0.110011       2.106574                    0.998685      24.362745      63.425056       0.720129       0.379887      -1.114126      -0.093687       0.027950      -0.048644       0.109200       0.071298       0.073628      -0.034917      -0.154356       0.043425      -0.152026       0.053577       0.098449             12.213925       7.608714       1.004679       6.120267       8.660529      -1.383460      20.372532           0.031242
          210              N       4.259362       3.541116       2.006002      -0.544717      49.302132 0.59940883E+03  0.14901995E+05                                10.893481                            7.687831       0.338536       2.079952                    0.999611      31.095946      84.883541       0.666299       0.369756      -1.123386       0.063927       0.096540       0.043498       0.123688      -0.064179      -0.008028      -0.077506       0.034412       0.174281      -0.121540       0.016740       0.104801             13.768102       6.695298      -0.531447       3.658353      13.496103      -7.997458      21.112905           0.027094
          211              N       5.022040       5.795442       1.765872      -0.546482      47.696700 0.60515365E+03  0.15072883E+05                                10.611757                            7.715015       0.368280       2.087606                    0.999696      31.135128      84.925102       0.666709       0.368841      -1.124668      -0.009073      -0.105506       0.068127       0.125918       0.001477       0.042141       0.091516       0.095222       0.074273      -0.121525       0.018296       0.103229             12.898593       8.778406       3.835308       6.026761      11.767895       4.576668      18.149478           0.032953
          212              N       5.406273       4.612898       3.815023      -0.544691      47.661387 0.59400571E+03  0.14722492E+05                                10.597144                            7.631295       0.394314       2.096800                    0.999759      30.990339      84.245329       0.672169       0.367652      -1.125890      -0.046649       0.001304      -0.116588       0.125581       0.027809      -0.052792      -0.003147      -0.087677      -0.302225      -0.122638       0.018615       0.104023             13.036228       6.967333       4.623596       0.765968      23.162844      -1.965943       8.978506           0.030099
          213              N       4.712793       2.425355       3.958940      -0.083249      37.395919 0.38533779E+03  0.85888576E+04                                 9.334096                            6.244503       0.123865       2.115764                    0.998747      24.093694      62.529181       0.724147       0.379477      -1.114727      -0.044737      -0.064024       0.061333       0.099308       0.052518       0.064808       0.003210      -0.144921       0.175105      -0.137701       0.045334       0.092367             12.671130       5.364712       1.604245       0.829066      19.612483      -7.135369      13.036195           0.022323
          214              N       6.072120       6.797184       3.553184      -0.051427      34.379308 0.36957428E+03  0.81436242E+04                                 8.784002                            6.097873       0.135112       2.125749                    0.998853      23.604674      60.707434       0.736722       0.377299      -1.117471       0.021117       0.077000       0.041119       0.089810       0.022761       0.049754      -0.029762      -0.127741       0.154698      -0.111815       0.031905       0.079910             11.241994       6.452861       4.197218       2.898659      16.691252       3.754174      10.581871           0.082179
          215              N       5.025455      11.548534      13.469563      -0.092391      36.629790 0.39188125E+03  0.87739105E+04                                 9.212923                            6.300707       0.110050       2.106590                    0.998685      24.362480      63.424127       0.720132       0.379888      -1.114126       0.093680      -0.027947      -0.048648       0.109195       0.071294      -0.073622       0.034914      -0.154345       0.043429      -0.152015       0.053574       0.098441             12.213737       7.608613       1.004673      -6.120148       8.660449       1.383445      20.372151           0.031214
          216              N       4.637191      12.747366      15.406152      -0.544706      49.300900 0.59939188E+03  0.14901469E+05                                10.893338                            7.687747       0.338549       2.079961                    0.999611      31.095402      84.881767       0.666299       0.369759      -1.123384      -0.063925      -0.096539       0.043495       0.123685      -0.064191       0.008043       0.077502       0.034447       0.174265      -0.121558       0.016770       0.104788             13.767907       6.695217      -0.531443      -3.658295      13.495903       7.997336      21.112601           0.027138
          217              N       3.874513      10.493040      15.166022      -0.546477      47.695523 0.60513808E+03  0.15072405E+05                                10.611651                            7.714963       0.368299       2.087617                    0.999696      31.134535      84.923357       0.666705       0.368845      -1.124664       0.009075       0.105512       0.068120       0.125919       0.001456      -0.042127      -0.091519       0.095260       0.074252      -0.121544       0.018334       0.103210             12.898438       8.778309       3.835243      -6.026666      11.767756      -4.576568      18.149249           0.033024
          218              N       3.490280      11.675584      17.215173      -0.544692      47.660828 0.59399885E+03  0.14722282E+05                                10.597104                            7.631277       0.394354       2.096814                    0.999759      30.990040      84.244450       0.672166       0.367655      -1.125888       0.046651      -0.001298      -0.116596       0.125590       0.027796       0.052807       0.003147      -0.087651      -0.302259      -0.122656       0.018644       0.104011             13.036174       6.967308       4.623568      -0.765960      23.162736       1.965947       8.978477           0.030219
          219              N       4.183760      13.863127      17.359090      -0.083257      37.395870 0.38533769E+03  0.85888628E+04                                 9.334135                            6.244535       0.123842       2.115756                    0.998747      24.093657      62.529307       0.724139       0.379481      -1.114723       0.044731       0.064025       0.061329       0.099304       0.052512      -0.064803      -0.003211      -0.144907       0.175087      -0.137687       0.045328       0.092359             12.671178       5.364734       1.604251      -0.829068      19.612545       7.135398      13.036255           0.022349
          220              N       2.824433       9.491298      16.953334      -0.051402      34.377690 0.36955436E+03  0.81431021E+04                                 8.783909                            6.097835       0.135018       2.125727                    0.998853      23.603836      60.705620       0.736699       0.377315      -1.117456      -0.021113      -0.076994       0.041115       0.089801       0.022728      -0.049713       0.029746      -0.127656       0.154621      -0.111732       0.031867       0.079866             11.241851       6.452784       4.197139      -2.898612      16.691012      -3.754094      10.581758           0.082497
          221              O       3.166054      12.105600       4.608312      -0.539416      35.377445 0.54477156E+03  0.13140796E+05                                 8.615331                            7.270828       0.347687       2.165447                    0.996812      27.502899      72.443820       0.697773       0.363902      -1.135007      -0.029331      -0.008057      -0.005264       0.030870       0.004289       0.037503      -0.001544       0.006978      -0.118937      -0.057270       0.016052       0.041218              9.891521      12.877962       0.968396       5.044717       6.619006       1.536962      10.177595           0.137399
          222              O       1.218390       1.457819      21.119708      -0.544518      29.967925 0.46284153E+03  0.10709099E+05                                 7.571598                            6.603231       0.640798       2.259740                    0.998072      27.022100      69.505812       0.749331       0.353274      -1.144479       0.012754       0.009578       0.002799       0.016194      -0.018662       0.018099       0.049392       0.101394      -0.007117      -0.085392       0.027832       0.057560              8.329230      12.556764      -1.270475       1.279969       7.339424      -0.374757       5.091503           0.093344
          223              O       3.112538       2.338212      20.535462      -0.602545      43.099385 0.61745343E+03  0.15328642E+05                                 9.734488                            7.657321       0.310708       2.134011                    0.998190      28.376435      75.199802       0.692829       0.356107      -1.144075      -0.024020      -0.033744      -0.001038       0.041433       0.029209      -0.023842       0.005234      -0.046902       0.131936      -0.064663       0.014624       0.050039             11.764581      11.574157       4.174447      -2.254492      16.506255      -3.445424       7.213330           0.109700
          224              O       7.051571       4.741903      21.010899      -0.625767      40.578312 0.63335691E+03  0.15893921E+05                                 9.472759                            7.855198       0.052437       2.052443                    0.994775      29.086552      78.626812       0.668077       0.365340      -1.131758       0.024788       0.027492       0.008373       0.037952       0.019364       0.028739      -0.013615      -0.080685      -0.065632      -0.059623       0.003232       0.056392             11.006098      11.790645       3.404735       0.772859      14.252477       2.478760       6.975172           0.099732
          225              O       0.599466       6.125772      20.509734      -0.536331      34.669005 0.54082750E+03  0.12995072E+05                                 8.425077                            7.207241       0.458471       2.214983                    0.995397      26.989694      70.476207       0.707743       0.360173      -1.140290      -0.007615      -0.004978      -0.002386       0.009405      -0.006370      -0.004100      -0.035749       0.125890       0.090266      -0.089131       0.040298       0.048833              9.543031      13.772881      -0.100258      -3.970392       6.986544       0.198725       7.869668           0.056723
          226              O       0.985472      11.619389       4.718193      -0.579934      37.500858 0.57681837E+03  0.14083473E+05                                 8.848785                            7.427722       0.380319       2.171174                    0.996496      27.784084      73.109075       0.699410       0.358677      -1.141593       0.048475      -0.023489      -0.002031       0.053904      -0.009709      -0.041360      -0.024193      -0.018945      -0.101389      -0.066512       0.028936       0.037576             10.085107      12.455369       0.784451      -4.934655       6.044461       0.328696      11.755492           0.062705
          227              O       5.730499       4.182882      18.008462      -0.539234      35.370587 0.54464258E+03  0.13136938E+05                                 8.614458                            7.270157       0.347502       2.165445                    0.996811      27.499234      72.432670       0.697776       0.363921      -1.134989       0.029322       0.008066      -0.005306       0.030871       0.004288      -0.037369       0.001522       0.007096      -0.118610      -0.057076       0.015935       0.041141              9.890454      12.876541       0.968298      -5.044057       6.618388      -1.536766      10.176434           0.138178
          228              O      -0.401237      14.830663       7.719558      -0.544496      29.967798 0.46283946E+03  0.10709032E+05                                 7.571541                            6.603190       0.640830       2.259754                    0.998072      27.022122      69.505653       0.749338       0.353271      -1.144482      -0.012756      -0.009585       0.002804       0.016200      -0.018672      -0.018096      -0.049403       0.101414      -0.007082      -0.085412       0.027848       0.057564              8.329166      12.556635      -1.270475      -1.279959       7.339401       0.374749       5.091463           0.093195
          229              O      -2.295385      13.950270       7.135312      -0.602517      43.098833 0.61744391E+03  0.15328317E+05                                 9.734307                            7.657182       0.310756       2.134030                    0.998190      28.376418      75.199047       0.692847       0.356100      -1.144084       0.024021       0.033737      -0.001038       0.041428       0.029234       0.023832      -0.005229      -0.046916       0.132006      -0.064690       0.014635       0.050056             11.764380      11.573900       4.174379       2.254459      16.506025       3.445380       7.213215           0.109628
          230              O       1.844982      11.546579       7.610749      -0.625754      40.578450 0.63335939E+03  0.15894015E+05                                 9.472837                            7.855257       0.052338       2.052417                    0.994774      29.086417      78.626799       0.668068       0.365344      -1.131754      -0.024785      -0.027494       0.008372       0.037951       0.019366      -0.028734       0.013614      -0.080680      -0.065624      -0.059618       0.003229       0.056389             11.006216      11.790768       3.404764      -0.772892      14.252651      -2.478811       6.975228           0.099519
          231              O       0.217687      10.162710       7.109584      -0.536296      34.668101 0.54081043E+03  0.12994561E+05                                 8.424951                            7.207142       0.458431       2.214980                    0.995397      26.989225      70.474748       0.707746       0.360174      -1.140289       0.007619       0.004972      -0.002380       0.009404      -0.006368       0.004095       0.035745       0.125870       0.090254      -0.089118       0.040294       0.048823              9.542886      13.772667      -0.100270       3.970319       6.986448      -0.198720       7.869542           0.056630
          232              O      -0.168319       4.669093      18.118343      -0.579931      37.500000 0.57680419E+03  0.14083087E+05                                 8.848842                            7.427784       0.380179       2.171137                    0.996495      27.783359      73.107849       0.699383       0.358692      -1.141578      -0.048445       0.023498      -0.002050       0.053883      -0.009688       0.041323       0.024174      -0.018910      -0.101359      -0.066460       0.028906       0.037553             10.085169      12.455339       0.784433       4.934674       6.044505      -0.328719      11.755662           0.062913
          233              O       1.690799       4.182882      22.191988      -0.539253      35.369933 0.54462946E+03  0.13136618E+05                                 8.614676                            7.270331       0.347344       2.165402                    0.996811      27.498066      72.430946       0.697726       0.363947      -1.134962       0.029319       0.008077       0.005332       0.030875       0.004271       0.037240      -0.001492       0.007178      -0.118271      -0.056884       0.015836       0.041049              9.890721      12.876889       0.968322       5.044209       6.618541       1.536816      10.176731           0.138267
          234              O       3.638463      14.830663       5.680592      -0.544487      29.967996 0.46284338E+03  0.10709151E+05                                 7.571608                            6.603247       0.640829       2.259759                    0.998072      27.022018      69.505604       0.749330       0.353274      -1.144479      -0.012758      -0.009592      -0.002806       0.016206      -0.018675       0.018097       0.049397       0.101410      -0.007081      -0.085406       0.027843       0.057563              8.329242      12.556747      -1.270482       1.279980       7.339474      -0.374752       5.091504           0.093246
          235              O       1.744315      13.950270       6.264838      -0.602520      43.098917 0.61744625E+03  0.15328386E+05                                 9.734308                            7.657187       0.310736       2.134023                    0.998190      28.376493      75.199233       0.692848       0.356099      -1.144085       0.024026       0.033728       0.001032       0.041424       0.029241      -0.023826       0.005228      -0.046923       0.132025      -0.064698       0.014640       0.050059             11.764374      11.573888       4.174376      -2.254457      16.506020      -3.445373       7.213215           0.109614
          236              O      -2.194718      11.546579       5.789401      -0.625737      40.578439 0.63335900E+03  0.15893992E+05                                 9.472790                            7.855220       0.052344       2.052421                    0.994773      29.086497      78.626792       0.668075       0.365341      -1.131757      -0.024794      -0.027488      -0.008374       0.037953       0.019376       0.028751      -0.013622      -0.080704      -0.065617      -0.059645       0.003242       0.056403             11.006155      11.790730       3.404746       0.772887      14.252554       2.478772       6.975181           0.099584
          237              O       4.257387      10.162710       6.290566      -0.536284      34.667999 0.54080817E+03  0.12994490E+05                                 8.424921                            7.207115       0.458417       2.214977                    0.995397      26.989199      70.474576       0.707749       0.360173      -1.140290       0.007611       0.004981       0.002382       0.009403      -0.006371      -0.004095      -0.035752       0.125894       0.090276      -0.089136       0.040304       0.048831              9.542852      13.772624      -0.100256      -3.970304       6.986416       0.198695       7.869515           0.056657
          238              O       3.871381       4.669093      22.082107      -0.579935      37.499818 0.57680145E+03  0.14082999E+05                                 8.848808                            7.427759       0.380246       2.171156                    0.996495      27.783311      73.107600       0.699386       0.358691      -1.141579      -0.048444       0.023501       0.002054       0.053883      -0.009666      -0.041314      -0.024163      -0.018853      -0.101343      -0.066434       0.028886       0.037548             10.085129      12.455303       0.784427      -4.934639       6.044482       0.328723      11.755601           0.062949
          239              O      -0.873646      12.105600       8.791838      -0.539355      35.374521 0.54471608E+03  0.13139175E+05                                 8.615115                            7.270666       0.347499       2.165413                    0.996812      27.500913      72.438737       0.697748       0.363923      -1.134986      -0.029321      -0.008065       0.005291       0.030867       0.004277      -0.037396       0.001522       0.007040      -0.118671      -0.057116       0.015975       0.041142              9.891254      12.877612       0.968371      -5.044536       6.618862      -1.536913      10.177289           0.137583
          240              O       5.258090       1.457819      19.080742      -0.544512      29.968257 0.46284750E+03  0.10709291E+05                                 7.571753                            6.603358       0.640782       2.259741                    0.998072      27.021767      69.505535       0.749308       0.353283      -1.144469       0.012758       0.009570      -0.002803       0.016193      -0.018651      -0.018093      -0.049365       0.101340      -0.007155      -0.085346       0.027809       0.057537              8.329414      12.557045      -1.270516      -1.280015       7.339599       0.374781       5.091598           0.093313
          241              O       7.152238       2.338212      19.664988      -0.602555      43.100023 0.61746459E+03  0.15328989E+05                                 9.734575                            7.657382       0.310724       2.134010                    0.998191      28.376713      75.200708       0.692827       0.356106      -1.144076      -0.024018      -0.033750       0.001041       0.041437       0.029210       0.023839      -0.005227      -0.046879       0.131926      -0.064653       0.014617       0.050036             11.764699      11.574278       4.174508       2.254515      16.506427       3.445470       7.213392           0.109705
          242              O       3.011871       4.741903      19.189551      -0.625779      40.578804 0.63336620E+03  0.15894216E+05                                 9.472841                            7.855259       0.052439       2.052442                    0.994775      29.086718      78.627473       0.668074       0.365340      -1.131758       0.024790       0.027493      -0.008364       0.037952       0.019368      -0.028740       0.013615      -0.080692      -0.065621      -0.059628       0.003233       0.056395             11.006201      11.790764       3.404769      -0.772864      14.252618      -2.478788       6.975222           0.099696
          243              O       4.639166       6.125772      19.690716      -0.536333      34.669040 0.54082803E+03  0.12995096E+05                                 8.425110                            7.207265       0.458443       2.214975                    0.995397      26.989640      70.476231       0.707738       0.360175      -1.140288      -0.007622      -0.004977       0.002391       0.009412      -0.006369       0.004100       0.035742       0.125868       0.090252      -0.089115       0.040290       0.048825              9.543071      13.772948      -0.100263       3.970411       6.986573      -0.198730       7.869693           0.056728
          244              O       5.025172      11.619389       8.681957      -0.579931      37.500408 0.57681069E+03  0.14083244E+05                                 8.848749                            7.427699       0.380305       2.171173                    0.996496      27.783840      73.108419       0.699407       0.358679      -1.141591       0.048456      -0.023497       0.002043       0.053891      -0.009695       0.041356       0.024187      -0.018905      -0.101397      -0.066501       0.028926       0.037575             10.085062      12.455299       0.784444       4.934618       6.044447      -0.328703      11.755442           0.062732

******************************************************
Auxiliary information for the entire system
The total spin magnetic moment of the unit cell is   3.599748
The total net atomic charge of the unit cell is   -0.000000
Accuracy of reproducing the electrostatic potential in the unit cell:
  The inner radius (bohr) =    5.0000
  The outer radius (bohr) =   12.0000
  Valid grid points have density less than (e/(bohr^3)) =    0.0001
  The number of valid grid points were=       108036
  The rms potential error without charges in kcal/mol is=      4.03578
  The rms potential error with partial charges in kcal/mol is=      0.92329
  The RRMSE value at monopole order=      0.22878
  The rms potential error with partial charges and cloud penetration in kcal/mol is=      0.90361
  The RRMSE value at monopole order with cloud penetration is=      0.22390
  The rms potential error with partial charges and atomic dipoles in kcal/mol is=      0.43911
  The RRMSE value at dipole order=      0.10880
  The rms potential error with partial charges, atomic dipoles and cloud penetration in kcal/mol is=      0.42976
  The RRMSE value at dipole order with cloud penetration=      0.10649

******************************************************
The electron densities and ab initio electrostatic potential were computed in VASP using the PBE functional and
projector augmented wave method. See the main text of the journal article for a description of computational details.
The atomic charges, dipoles, and quadrupoles were computed with the DDEC6 method as described in
(a) T. A. Manz and N. Gabaldon Limas, RSC Adv. 6 (2016) 47771-47801 DOI: 10.1039/c6ra04656h
(b) N. Gabaldon Limas and T. A. Manz, RSC Adv. 8 (2018) 2678-2707 DOI: 10.1039/c7ra11829e.
For each atom in the material, the electron cloud parameters were fit to the spherically averaged atom-in-material
electron density using radial positions for which this density was between 10^-4 and 10^-2 electrons per cubic bohr.
The polarizabilities, dispersion coefficients, and quantum Drude oscillator (QDO) parameters were fit using the MCLF method.
The magnetic structure of the system was optimized in VASP from the default ferromagnetic initial guess using spin polarization.
The atomic spin moments (ASMs) were computed on this optimized magnetic structure using the DDEC6 partition as inputs
to the method of T. A. Manz and D. S. Sholl, J. Chem. Theory Comput. 7 (2011) 4146-4164 DOI: 10.1021/ct200539n.
The RMSE and RRMSE were computed using a uniform grid with Ewald summation.
