# Supplementary material for: A collection of forcefield precursors for metal–organic frameworks
Source: RSC Adv. 2019 Nov 13;9(63):36492–507. doi: 10.1039/c9ra07327b (PMC9075174; doi:10.1039/c9ra07327b)
Supplement: RA-009-C9RA07327B-s3777 [file RA-009-C9RA07327B-s3777.xyz]

  160
jmolscript: load "" {1 1 1} spacegroup "x,y,z" unitcell [{     16.249300     0.000000     0.000000 }, {      6.532772    14.878261     0.000000 }, {      6.674950     4.359202    21.563453 }]
Zn    23.298542    11.000076    10.507439     0.860694
Zn     6.680798     0.147545     0.274287     0.860724
Zn     6.158480     8.237387    11.056014     0.860693
Zn    22.776224    19.089918    21.289166     0.860724
H     10.969565    10.527857    12.276074     0.105191
H     12.945174    10.209300    13.386592     0.137102
H     11.894706     6.331209    13.986056     0.129717
H      9.825249     6.724309    12.905727     0.114234
H     15.856606     6.828056    15.111668     0.128295
H     16.258431     5.842515    17.235668     0.113492
H     12.478430     6.678463    18.294434     0.111569
H     12.150101     7.762939    16.232967     0.124108
H      8.806284    12.667954     8.797889     0.089835
H      9.972632    14.579990     8.791420     0.130767
H     24.282182    15.609618    12.103566     0.124042
H     23.060874    13.631975    11.954778     0.103909
H      3.613851     2.088429     9.513795     0.113513
H     18.744792    15.605615    20.069106     0.105182
H     18.242210    13.668629    18.958588     0.137097
H     22.215409    13.071339    18.359124     0.129712
H     22.687469    15.124224    19.439453     0.114229
H     20.167665     9.643474    17.233512     0.128294
H     20.908504     8.879332    15.109512     0.113490
H     21.662778    12.676474    14.050746     0.111576
H     20.801804    13.413097    16.112212     0.124107
H     10.980030    14.087559     1.983838     0.089843
H      8.760410    13.788326     1.990307     0.130774
H      8.739682     5.459295    20.241613     0.124049
H     11.041468     5.782475    20.390401     0.103915
H     22.754439    14.588550     1.267931     0.113522
H     18.487457     8.709606     9.287379     0.105191
H     16.511848     9.028163     8.176861     0.137102
H     17.562316    12.906254     7.577397     0.129717
H     19.631773    12.513154     8.657726     0.114234
H     13.600416    12.409407     6.451785     0.128295
H     13.198591    13.394948     4.327785     0.113492
H     16.978592    12.559000     3.269019     0.111569
H     17.306921    11.474524     5.330486     0.124108
H     20.650738     6.569509    12.765564     0.089835
H     19.484390     4.657473    12.772033     0.130767
H      5.174840     3.627845     9.459887     0.124042
H      6.396148     5.605488     9.608675     0.103909
H     25.843171    17.149034    12.049658     0.113502
H     10.712230     3.631848     1.494347     0.105182
H     11.214812     5.568834     2.604865     0.137097
H      7.241613     6.166124     3.204329     0.129712
H      6.769553     4.113239     2.124000     0.114229
H      9.289357     9.593989     4.329941     0.128294
H      8.548518    10.358131     6.453941     0.113490
H      7.794244     6.560989     7.512707     0.111576
H      8.655218     5.824366     5.451241     0.124107
H     18.476992     5.149904    19.579615     0.089843
H     20.696612     5.449137    19.573146     0.130774
H     20.717340    13.778168     1.321840     0.124050
H     18.415554    13.454988     1.173052     0.103915
H      6.702583     4.648913    20.295522     0.113511
C      8.867624     8.947152    11.853430     0.616366
C     10.170026     8.653746    12.470145    -0.049407
C     11.154037     9.667789    12.636183    -0.076740
C     12.336935     9.487354    13.274462    -0.223814
C     12.635161     8.236773    13.748858     0.281485
C     11.696960     7.191097    13.632415    -0.245666
C     10.457551     7.425890    12.983355    -0.079890
C     13.968304     7.358565    15.491185     0.283776
C     15.165786     6.809869    15.765040    -0.225124
C     15.407473     6.207895    17.026502    -0.089328
C     14.394794     6.162036    17.925698    -0.041320
C     13.181093     6.717119    17.653999    -0.083084
C     12.980950     7.344102    16.420569    -0.231104
C     14.599411     5.450957    19.258320     0.603912
C      8.669572    13.262078     9.528890     0.119130
C      9.337325    14.415532     9.479294    -0.205001
C      9.095142    15.348275    10.428086     0.168368
C     24.449867    15.008129    11.387660    -0.206852
C     23.770869    13.794272    11.344533     0.109991
C      9.799599    16.706101    10.359083    -0.116374
C     21.037177    16.894707    20.491749     0.616395
C     20.782217    15.584237    19.875035    -0.049424
C     19.458128    15.090932    19.708996    -0.076749
C     19.147774    13.935300    19.070718    -0.223822
C     20.172939    13.159461    18.596322     0.281478
C     21.507575    13.598104    18.712765    -0.245681
C     21.790877    14.827332    19.361824    -0.079886
C     20.441080    11.585732    16.853995     0.283778
C     20.462050    10.268694    16.580139    -0.225123
C     20.916067     9.805385    15.318677    -0.089333
C     21.365188    10.714183    14.419481    -0.041323
C     21.344889    12.048639    14.691181    -0.083079
C     20.851272    12.483964    15.924610    -0.231098
C     21.934006    10.240952    13.086860     0.603903
C     10.490997    14.451594     1.252837     0.119164
C      9.166407    14.303911     1.302433    -0.204974
C      8.409731    14.900654     0.353641     0.168407
C      9.223004     5.063940    20.957520    -0.206859
C     10.607422     5.197636    21.000647     0.110039
C      6.883256    14.801528     0.422644    -0.116349
C     20.589398    10.290311     9.710023     0.616366
C     19.286996    10.583717     9.093308    -0.049407
C     18.302985     9.569674     8.927270    -0.076740
C     17.120087     9.750109     8.288991    -0.223814
C     16.821861    11.000690     7.814595     0.281485
C     17.760062    12.046366     7.931038    -0.245666
C     18.999471    11.811573     8.580098    -0.079890
C     15.488718    11.878898     6.072268     0.283776
C     14.291236    12.427594     5.798413    -0.225124
C     14.049549    13.029568     4.536951    -0.089328
C     15.062228    13.075427     3.637755    -0.041320
C     16.275929    12.520344     3.909454    -0.083084
C     16.476072    11.893361     5.142884    -0.231104
C     14.857611    13.786506     2.305133     0.603912
C     20.787450     5.975385    12.034563     0.119131
C     20.119697     4.821931    12.084159    -0.205003
C     20.361880     3.889188    11.135367     0.168352
C      5.007155     4.229334    10.175793    -0.206850
C      5.686153     5.443191    10.218920     0.109991
C     19.657423     2.531362    11.204370    -0.116186
C      8.419845     2.342756     1.071704     0.616395
C      8.674805     3.653226     1.688418    -0.049424
C      9.998894     4.146531     1.854457    -0.076749
C     10.309248     5.302163     2.492735    -0.223822
C      9.284083     6.078002     2.967131     0.281479
C      7.949447     5.639359     2.850688    -0.245681
C      7.666145     4.410131     2.201629    -0.079886
C      9.015942     7.651731     4.709458     0.283778
C      8.994972     8.968769     4.983314    -0.225123
C      8.540955     9.432078     6.244776    -0.089333
C      8.091834     8.523280     7.143972    -0.041323
C      8.112133     7.188824     6.872272    -0.083079
C      8.605750     6.753499     5.638843    -0.231098
C      7.523016     8.996511     8.476593     0.603903
C     18.966025     4.785869    20.310616     0.119166
C     20.290615     4.933552    20.261020    -0.204976
C     21.047291     4.336809    21.209812     0.168390
C     20.234018    14.173523     0.605933    -0.206858
C     18.849600    14.039827     0.562806     0.110039
C     22.573766     4.435935    21.140809    -0.116161
N     24.103479    12.850546    10.451806    -0.179018
N      4.662850     0.154478     0.329921    -0.178949
N      5.353543     6.386917    11.111647    -0.179018
N     24.794172    19.082985    21.233532    -0.178949
O      8.655447    10.090504    11.400598    -0.580213
O      8.020130     8.013773    11.836179    -0.577384
O     13.864898     8.023255    14.275006    -0.230370
O     15.772956     5.069154    19.540801    -0.565393
O     13.606183     5.335029    20.002259    -0.563541
O     20.075598    17.548649    20.944582    -0.580283
O     22.232523    17.295444    20.509000    -0.577511
O     19.874045    11.947642    18.070174    -0.230367
O     21.811789     9.012927    12.804378    -0.565377
O     22.439464    11.103769    12.342920    -0.563527
O     20.801575     9.146959    10.162855    -0.580213
O     21.436892    11.223690     9.727274    -0.577384
O     15.592124    11.214208     7.288447    -0.230369
O     13.684066    14.168309     2.022652    -0.565393
O     15.850839    13.902434     1.561194    -0.563541
O      9.381424     1.688814     0.618871    -0.580283
O      7.224499     1.942019     1.054453    -0.577511
O      9.582977     7.289821     3.493279    -0.230367
O      7.645233    10.224536     8.759075    -0.565377
O      7.017558     8.133694     9.220533    -0.563527

The following XYZ coordinates are in angstroms. Other properties are in atomic units.
The sperically averaged electron density of each atom fit to a function of the form exp(a - br)
eigen_1, eigen_2 and eigen_3 are the three eigenvalues of traceless quadrupole moment tensor
  atom number  atomic symbol              X              Y              Z     net charge C6 coefficient C8 coefficient C10 coefficient fluctuating dipole atomic polarizability isotropic forcefield polarizability              a              b squared Pearson coefficient          <r^3>          <r^4>         wp_QDO          m_QDO          q_QDO       dipole_x       dipole_y       dipole_z         dipole            Qxy            Qxz            Qyz     Q(x^2-y^2)  Q(3z^2 - R^2)        eigen_1        eigen_2        eigen_3 static polarizability      alpha(xx)      alpha(xy)      alpha(xz)      alpha(yy)      alpha(yz)      alpha(zz) atomic spin moment
            1             Zn      23.298542      11.000076      10.507439       0.860694     109.948322 0.19791636E+04  0.63870378E+05                                18.763811                           14.573878       0.269362       1.946266                    0.995960      46.776337     128.601653       0.471616       0.402439      -1.142157       0.002055       0.007849      -0.001269       0.008212      -0.046831      -0.007168       0.019267       0.106904       0.151602      -0.097966       0.035195       0.062771             24.977862      25.922197       1.916729       1.240319      24.983343       2.106454      24.028048          -0.000001
            2             Zn       6.680798       0.147545       0.274287       0.860724     109.944866 0.19790835E+04  0.63867276E+05                                18.763613                           14.573729       0.269183       1.946226                    0.995959      46.775352     128.599255       0.471610       0.402447      -1.142149      -0.008017       0.001275       0.001269       0.008216       0.007663       0.014762      -0.014296      -0.141228       0.151525      -0.097918       0.035185       0.062733             24.977486      26.544512       1.642794       2.427389      24.359817       0.289076      24.028130          -0.000002
            3             Zn       6.158480       8.237387      11.056014       0.860693     109.948330 0.19791638E+04  0.63870387E+05                                18.763812                           14.573879       0.269362       1.946266                    0.995960      46.776340     128.601660       0.471616       0.402439      -1.142157      -0.002055      -0.007849       0.001269       0.008212      -0.046831      -0.007168       0.019267       0.106904       0.151602      -0.097966       0.035195       0.062771             24.977861      25.922197       1.916728       1.240318      24.983338       2.106452      24.028049          -0.000001
            4             Zn      22.776224      19.089918      21.289166       0.860724     109.944873 0.19790838E+04  0.63867285E+05                                18.763613                           14.573729       0.269183       1.946226                    0.995959      46.775355     128.599262       0.471610       0.402447      -1.142149       0.008016      -0.001275      -0.001269       0.008216       0.007663       0.014762      -0.014296      -0.141228       0.151525      -0.097918       0.035185       0.062733             24.977485      26.544506       1.642795       2.427387      24.359817       0.289076      24.028131          -0.000002
            5              H      10.969565      10.527857      12.276074       0.105191       1.292711 0.95959023E+01  0.96965060E+02                                 1.845181                            1.723240      -1.066245       2.361913                    0.997346       3.450207       9.282282       0.522323       1.160479      -0.738637      -0.004539       0.037540      -0.015617       0.040911       0.006731       0.004644      -0.006928      -0.018407      -0.034228      -0.016276      -0.001787       0.018063              1.920112       1.764508      -0.263248       0.246322       2.310241      -0.443991       1.685587           0.000000
            6              H      12.945174      10.209300      13.386592       0.137102       1.189525 0.86130654E+01  0.84261769E+02                                 1.725369                            1.619739      -0.913954       2.455288                    0.998833       3.135884       8.157330       0.548113       1.142256      -0.745545       0.019717       0.028474       0.002543       0.034727       0.005096       0.009676      -0.005188      -0.011509      -0.038515      -0.019425       0.005215       0.014210              1.763918       1.909771       0.437285       0.130646       1.949166      -0.008355       1.432816          -0.000000
            7              H      11.894706       6.331209      13.986056       0.129717       1.278250 0.96053790E+01  0.97116559E+02                                 1.847186                            1.738801      -1.072359       2.374737                    0.997470       3.333085       8.979352       0.513228       1.180366      -0.735265       0.002672      -0.036316       0.011388       0.038153       0.005524       0.006369      -0.007199      -0.010083      -0.051963      -0.021166       0.004473       0.016693              1.911569       1.708571      -0.282753       0.296885       2.242768      -0.376621       1.783367          -0.000002
            8              H       9.825249       6.724309      12.905727       0.114234       1.265781 0.94970858E+01  0.95420695E+02                                 1.799579                            1.701880      -1.044714       2.378866                    0.997691       3.360190       8.923065       0.533034       1.143664      -0.743651      -0.027395      -0.031260      -0.003375       0.041703       0.007199       0.003518      -0.005731      -0.018629      -0.032444      -0.014637      -0.003210       0.017847              1.829089       2.059165       0.379620       0.224434       1.933510       0.029152       1.494591          -0.000002
            9              H      15.856606       6.828056      15.111668       0.128295       1.248485 0.89456406E+01  0.88631188E+02                                 1.797018                            1.659850      -0.995689       2.410005                    0.998179       3.269281       8.648248       0.535271       1.154935      -0.741117       0.026811       0.000790      -0.022399       0.034946      -0.008378      -0.006298      -0.006980       0.025037       0.011038      -0.020021       0.005030       0.014991              1.881363       2.156322      -0.029512      -0.504753       1.445328      -0.095410       2.042439           0.000001
           10              H      16.258431       5.842515      17.235668       0.113492       1.278407 0.92731598E+01  0.92771061E+02                                 1.819534                            1.684977      -1.073508       2.361543                    0.997620       3.394068       9.042727       0.533249       1.148130      -0.741690       0.037060      -0.014278       0.008864       0.040693      -0.007760      -0.005782      -0.003472       0.027754      -0.014512      -0.015745      -0.003525       0.019270              1.906902       2.340583      -0.375967       0.259928       1.611381      -0.224172       1.768744           0.000001
           11              H      12.478430       6.678463      18.294434       0.111569       1.175356 0.84326060E+01  0.82562201E+02                                 1.727613                            1.611432      -1.023438       2.383219                    0.998009       3.375289       8.960126       0.541743       1.154764      -0.739003      -0.029679      -0.000005       0.025864       0.039367      -0.008190      -0.007657      -0.002327       0.027045      -0.004183      -0.016463      -0.002359       0.018822              1.783902       1.864142       0.025791      -0.443432       1.405952      -0.206445       2.081611          -0.000001
           12              H      12.150101       7.762939      16.232967       0.124108       1.299869 0.96829666E+01  0.98197678E+02                                 1.866279                            1.742129      -1.099178       2.351421                    0.997724       3.423927       9.268705       0.513842       1.175394      -0.735295      -0.032977       0.015487       0.001001       0.036446      -0.009316      -0.010569      -0.005744       0.023295      -0.010720      -0.018983      -0.000826       0.019809              1.953023       2.275947      -0.462296       0.376205       1.679181      -0.271017       1.903940          -0.000001
           13              H       8.806284      12.667954       8.797889       0.089835       1.297096 0.90939280E+01  0.90594034E+02                                 1.848036                            1.672386      -0.944280       2.418786                    0.998293       3.405825       9.074134       0.533096       1.153328      -0.740372       0.004831      -0.026979      -0.038066       0.046907       0.004936      -0.011794       0.005744      -0.002357       0.029390      -0.016367      -0.000118       0.016485              1.980734       1.490548       0.039817      -0.117473       2.306753       0.669010       2.144900           0.000001
           14              H       9.972632      14.579990       8.791420       0.130767       1.143887 0.80255179E+01  0.76866024E+02                                 1.647535                            1.537496      -0.888505       2.463403                    0.999091       3.095560       7.875718       0.578974       1.104551      -0.754499       0.025544       0.003513      -0.022383       0.034144       0.007180      -0.014016       0.007444      -0.003201       0.004167      -0.019740       0.005975       0.013765              1.702280       1.742763       0.186369      -0.464005       1.550164      -0.069761       1.813913           0.000001
           15              H      24.282182      15.609618      12.103566       0.124042       1.184595 0.85722088E+01  0.83663076E+02                                 1.699451                            1.598994      -0.915242       2.443560                    0.998783       3.206177       8.298046       0.561090       1.118491      -0.750364      -0.004637       0.019127       0.027801       0.034062       0.005712      -0.013388       0.007115      -0.004806       0.015932      -0.018467       0.003434       0.015033              1.749738       1.455315       0.070874      -0.147938       1.991361       0.417847       1.802537          -0.000001
           16              H      23.060874      13.631975      11.954778       0.103909       1.251981 0.86949059E+01  0.85863442E+02                                 1.820749                            1.648813      -0.947034       2.426128                    0.998570       3.359228       8.982666       0.528998       1.172490      -0.735519      -0.041042      -0.005386       0.029079       0.050587       0.001407      -0.014014       0.012103       0.008217       0.000033      -0.019383       0.000749       0.018634              1.931890       2.128627       0.359285      -0.627976       1.720932      -0.230488       1.946110          -0.000000
           17              H       3.613851       2.088429       9.513795       0.113513       1.223654 0.91331963E+01  0.90802443E+02                                 1.755376                            1.661745      -0.922857       2.432005                    0.998664       3.322279       8.753897       0.543368       1.133802      -0.745839       0.010787       0.018360      -0.016111       0.026702       0.004753      -0.003244      -0.003552      -0.010577       0.015199      -0.009872       0.000479       0.009392              1.806655       1.539086       0.290126      -0.253838       1.841340      -0.111151       2.039537          -0.000000
           18              H      18.744792      15.605615      20.069106       0.105182       1.292797 0.95967019E+01  0.96975071E+02                                 1.845249                            1.723301      -1.066324       2.361866                    0.997345       3.450347       9.282723       0.522320       1.160463      -0.738640      -0.032546       0.019247       0.015616       0.040909      -0.002220      -0.004476       0.007036       0.022373      -0.034229      -0.016277      -0.001789       0.018065              1.920185       2.028298      -0.379055      -0.307514       2.046607       0.404062       1.685649           0.000000
           19              H      18.242210      13.668629      18.958588       0.137097       1.189610 0.86138484E+01  0.84271665E+02                                 1.725484                            1.619839      -0.913950       2.455285                    0.998833       3.135975       8.157776       0.548080       1.142293      -0.745536      -0.033999      -0.006605      -0.002543       0.034727      -0.000788      -0.000861       0.010946       0.015293      -0.038518      -0.019427       0.005216       0.014211              1.764039       2.264911       0.281457       0.044879       1.594304       0.122997       1.432901          -0.000000
           20              H      22.215409      13.071339      18.359124       0.129712       1.278258 0.96054459E+01  0.97117261E+02                                 1.847177                            1.738793      -1.072379       2.374723                    0.997469       3.333127       8.979423       0.513237       1.180347      -0.735269       0.032178      -0.017045      -0.011387       0.038153       0.000026      -0.004031       0.008726       0.014960      -0.051966      -0.021167       0.004472       0.016695              1.911560       1.948243      -0.387990      -0.225483       2.003077       0.423247       1.783359          -0.000002
           21              H      22.687469      15.124224      19.439453       0.114229       1.265856 0.94977937E+01  0.95429573E+02                                 1.799639                            1.701933      -1.044816       2.378812                    0.997690       3.360337       8.923534       0.533031       1.143651      -0.743653       0.039636       0.012516       0.003375       0.041702      -0.001990      -0.003834       0.005525       0.023213      -0.032441      -0.014637      -0.003213       0.017850              1.829150       2.233381       0.303170       0.116927       1.759432       0.193790       1.494638          -0.000002
           22              H      20.167665       9.643474      17.233512       0.128294       1.248519 0.89459445E+01  0.88635046E+02                                 1.797059                            1.659885      -0.995696       2.410003                    0.998179       3.269322       8.648428       0.535261       1.154944      -0.741115      -0.011503      -0.024230       0.022399       0.034945       0.003547      -0.008922      -0.002960      -0.029279       0.011042      -0.020021       0.005031       0.014990              1.881407       1.538552       0.241762      -0.290296       2.063183      -0.423818       2.042486           0.000001
           23              H      20.908504       8.879332      15.109512       0.113490       1.278356 0.92726920E+01  0.92765111E+02                                 1.819478                            1.684928      -1.073408       2.361588                    0.997622       3.394006       9.042468       0.533260       1.148123      -0.741692      -0.001827      -0.039674      -0.008866       0.040693       0.004966      -0.005503      -0.003895      -0.030206      -0.014509      -0.015744      -0.003524       0.019268              1.906844       1.452408       0.013996      -0.100752       2.499433       0.328108       1.768690           0.000001
           24              H      21.662778      12.676474      14.050746       0.111576       1.175293 0.84320433E+01  0.82555377E+02                                 1.727560                            1.611385      -1.023339       2.383277                    0.998010       3.375189       8.959811       0.541747       1.154775      -0.739000       0.011938       0.027174      -0.025865       0.039369       0.004414      -0.005210      -0.006076      -0.030360      -0.004175      -0.016464      -0.002357       0.018821              1.783847       1.498957       0.186112      -0.367285       1.771041      -0.323008       2.081541          -0.000001
           25              H      20.801804      13.413097      16.112212       0.124107       1.299883 0.96831067E+01  0.98199640E+02                                 1.866312                            1.742157      -1.099142       2.351436                    0.997725       3.423930       9.268796       0.513830       1.175415      -0.735291      -0.000922       0.036421      -0.001000       0.036446       0.002271      -0.009509      -0.007367      -0.029481      -0.010720      -0.018983      -0.000825       0.019808              1.953058       1.435305      -0.093179      -0.096906       2.519895       0.453434       1.903975          -0.000001
           26              H      10.980030      14.087559       1.983838       0.089843       1.297069 0.90936768E+01  0.90590605E+02                                 1.847985                            1.672345      -0.944322       2.418767                    0.998293       3.405749       9.073787       0.533113       1.153303      -0.740378       0.022756      -0.015269       0.038067       0.046905       0.002473       0.000516      -0.013104       0.008855       0.029397      -0.016361      -0.000123       0.016484              1.980673       2.204058      -0.273499       0.565310       1.593118      -0.376515       2.144843           0.000001
           27              H       8.760410      13.788326       1.990307       0.130774       1.143778 0.80245252E+01  0.76853740E+02                                 1.647397                            1.537373      -0.888498       2.463413                    0.999091       3.095388       7.875004       0.579015       1.104512      -0.754510      -0.013483      -0.021978       0.022385       0.034146       0.003681       0.001181      -0.015824       0.012737       0.004170      -0.019738       0.005974       0.013764              1.702133       1.718346       0.197002      -0.250398       1.574296      -0.396763       1.813757           0.000001
           28              H       8.739682       5.459295      20.241613       0.124049       1.184495 0.85712669E+01  0.83651207E+02                                 1.699325                            1.598882      -0.915206       2.443581                    0.998783       3.206017       8.297376       0.561125       1.118456      -0.750374      -0.015647       0.011935      -0.027802       0.034062       0.002096       0.001134      -0.015117       0.011666       0.015935      -0.018467       0.003435       0.015032              1.749603       1.956727      -0.149351       0.323086       1.489675      -0.303415       1.802408          -0.000001
           29              H      11.041468       5.782475      20.390401       0.103915       1.251942 0.86945411E+01  0.85858591E+02                                 1.820682                            1.648756      -0.947031       2.426130                    0.998571       3.359133       8.982228       0.529020       1.172458      -0.735527       0.021427       0.035414      -0.029079       0.050585       0.003973       0.005447      -0.017692      -0.003499       0.000045      -0.019373       0.000742       0.018632              1.931813       2.051246       0.393198      -0.463484       1.798152      -0.482307       1.946042          -0.000000
           30              H      22.754439      14.588550       1.267931       0.113522       1.223557 0.91322332E+01  0.90790036E+02                                 1.755251                            1.661632      -0.922743       2.432064                    0.998665       3.322096       8.753140       0.543401       1.133768      -0.745848      -0.021147      -0.002497       0.016113       0.026703      -0.000675      -0.004559      -0.001543       0.014158       0.015206      -0.009874       0.000478       0.009396              1.806518       2.005902       0.085068      -0.203815       1.374256      -0.187719       2.039397          -0.000000
           31              H      18.487457       8.709606       9.287379       0.105191       1.292710 0.95958930E+01  0.96964939E+02                                 1.845179                            1.723239      -1.066245       2.361914                    0.997346       3.450206       9.282277       0.522324       1.160478      -0.738637       0.004539      -0.037540       0.015617       0.040911       0.006731       0.004644      -0.006928      -0.018407      -0.034228      -0.016276      -0.001787       0.018063              1.920111       1.764507      -0.263247       0.246322       2.310239      -0.443990       1.685586           0.000000
           32              H      16.511848       9.028163       8.176861       0.137102       1.189525 0.86130665E+01  0.84261785E+02                                 1.725369                            1.619739      -0.913954       2.455288                    0.998833       3.135884       8.157331       0.548112       1.142256      -0.745545      -0.019717      -0.028474      -0.002543       0.034727       0.005096       0.009676      -0.005188      -0.011509      -0.038515      -0.019425       0.005215       0.014210              1.763918       1.909772       0.437285       0.130646       1.949166      -0.008355       1.432816          -0.000000
           33              H      17.562316      12.906254       7.577397       0.129717       1.278251 0.96053821E+01  0.97116602E+02                                 1.847187                            1.738802      -1.072358       2.374737                    0.997470       3.333085       8.979354       0.513228       1.180366      -0.735265      -0.002672       0.036316      -0.011388       0.038153       0.005524       0.006369      -0.007199      -0.010083      -0.051963      -0.021166       0.004473       0.016693              1.911570       1.708572      -0.282754       0.296885       2.242769      -0.376622       1.783367          -0.000002
           34              H      19.631773      12.513154       8.657726       0.114234       1.265782 0.94970971E+01  0.95420846E+02                                 1.799581                            1.701881      -1.044714       2.378865                    0.997691       3.360191       8.923072       0.533034       1.143665      -0.743651       0.027395       0.031260       0.003375       0.041703       0.007199       0.003518      -0.005731      -0.018629      -0.032444      -0.014637      -0.003210       0.017847              1.829091       2.059167       0.379621       0.224434       1.933512       0.029152       1.494592          -0.000002
           35              H      13.600416      12.409407       6.451785       0.128295       1.248486 0.89456464E+01  0.88631256E+02                                 1.797019                            1.659850      -0.995689       2.410005                    0.998179       3.269282       8.648250       0.535271       1.154934      -0.741117      -0.026811      -0.000790       0.022399       0.034946      -0.008378      -0.006298      -0.006980       0.025037       0.011038      -0.020021       0.005030       0.014991              1.881363       2.156322      -0.029512      -0.504753       1.445328      -0.095410       2.042439           0.000001
           36              H      13.198591      13.394948       4.327785       0.113492       1.278407 0.92731617E+01  0.92771087E+02                                 1.819534                            1.684977      -1.073508       2.361543                    0.997620       3.394068       9.042728       0.533249       1.148131      -0.741690      -0.037060       0.014278      -0.008864       0.040693      -0.007760      -0.005782      -0.003472       0.027754      -0.014512      -0.015745      -0.003525       0.019270              1.906903       2.340584      -0.375967       0.259928       1.611381      -0.224172       1.768744           0.000001
           37              H      16.978592      12.559000       3.269019       0.111569       1.175356 0.84326046E+01  0.82562182E+02                                 1.727612                            1.611431      -1.023438       2.383219                    0.998009       3.375289       8.960125       0.541743       1.154764      -0.739003       0.029679       0.000005      -0.025864       0.039367      -0.008190      -0.007657      -0.002327       0.027045      -0.004183      -0.016463      -0.002359       0.018822              1.783901       1.864142       0.025791      -0.443432       1.405952      -0.206445       2.081611          -0.000001
           38              H      17.306921      11.474524       5.330486       0.124108       1.299869 0.96829728E+01  0.98197757E+02                                 1.866280                            1.742129      -1.099178       2.351421                    0.997724       3.423928       9.268709       0.513842       1.175394      -0.735295       0.032977      -0.015487      -0.001001       0.036446      -0.009316      -0.010569      -0.005744       0.023295      -0.010720      -0.018983      -0.000826       0.019809              1.953023       2.275948      -0.462296       0.376205       1.679181      -0.271017       1.903941          -0.000001
           39              H      20.650738       6.569509      12.765564       0.089835       1.297090 0.90938761E+01  0.90593372E+02                                 1.848028                            1.672380      -0.944277       2.418787                    0.998293       3.405819       9.074106       0.533097       1.153327      -0.740372      -0.004831       0.026979       0.038066       0.046907       0.004936      -0.011794       0.005744      -0.002357       0.029390      -0.016367      -0.000118       0.016485              1.980724       1.490543       0.039816      -0.117472       2.306740       0.669005       2.144890           0.000001
           40              H      19.484390       4.657473      12.772033       0.130767       1.143907 0.80256986E+01  0.76868244E+02                                 1.647560                            1.537517      -0.888523       2.463394                    0.999091       3.095586       7.875828       0.578967       1.104557      -0.754498      -0.025544      -0.003512       0.022384       0.034145       0.007179      -0.014016       0.007444      -0.003200       0.004169      -0.019739       0.005974       0.013765              1.702306       1.742791       0.186374      -0.464016       1.550186      -0.069763       1.813940           0.000001
           41              H       5.174840       3.627845       9.459887       0.124042       1.184579 0.85720520E+01  0.83661134E+02                                 1.699433                            1.598978      -0.915230       2.443566                    0.998783       3.206157       8.297964       0.561094       1.118488      -0.750365       0.004637      -0.019128      -0.027801       0.034062       0.005712      -0.013387       0.007116      -0.004807       0.015931      -0.018467       0.003435       0.015032              1.749720       1.455301       0.070873      -0.147936       1.991340       0.417841       1.802520          -0.000001
           42              H       6.396148       5.605488       9.608675       0.103909       1.251982 0.86949096E+01  0.85863482E+02                                 1.820749                            1.648812      -0.947035       2.426127                    0.998570       3.359229       8.982667       0.528998       1.172489      -0.735519       0.041042       0.005386      -0.029079       0.050587       0.001407      -0.014014       0.012103       0.008217       0.000033      -0.019383       0.000749       0.018634              1.931890       2.128627       0.359285      -0.627976       1.720932      -0.230488       1.946111          -0.000000
           43              H      25.843171      17.149034      12.049658       0.113502       1.223791 0.91344098E+01  0.90817412E+02                                 1.755497                            1.661847      -0.922939       2.431954                    0.998664       3.322425       8.754386       0.543356       1.133791      -0.745841      -0.010788      -0.018361       0.016110       0.026702       0.004755      -0.003245      -0.003551      -0.010580       0.015202      -0.009874       0.000481       0.009394              1.806781       1.539178       0.290157      -0.253881       1.841453      -0.111177       2.039710          -0.000000
           44              H      10.712230       3.631848       1.494347       0.105182       1.292797 0.95966987E+01  0.96975029E+02                                 1.845248                            1.723300      -1.066324       2.361866                    0.997345       3.450347       9.282722       0.522320       1.160463      -0.738640       0.032546      -0.019247      -0.015616       0.040909      -0.002220      -0.004476       0.007036       0.022373      -0.034229      -0.016277      -0.001789       0.018066              1.920184       2.028297      -0.379055      -0.307514       2.046607       0.404062       1.685648           0.000000
           45              H      11.214812       5.568834       2.604865       0.137097       1.189609 0.86138386E+01  0.84271541E+02                                 1.725483                            1.619838      -0.913950       2.455286                    0.998833       3.135974       8.157771       0.548081       1.142293      -0.745536       0.033999       0.006605       0.002543       0.034727      -0.000788      -0.000861       0.010946       0.015293      -0.038517      -0.019427       0.005216       0.014211              1.764037       2.264909       0.281457       0.044879       1.594303       0.122996       1.432900          -0.000000
           46              H       7.241613       6.166124       3.204329       0.129712       1.278258 0.96054437E+01  0.97117231E+02                                 1.847177                            1.738793      -1.072378       2.374723                    0.997469       3.333127       8.979422       0.513237       1.180346      -0.735269      -0.032178       0.017045       0.011387       0.038153       0.000026      -0.004031       0.008726       0.014960      -0.051966      -0.021167       0.004472       0.016695              1.911559       1.948243      -0.387990      -0.225483       2.003076       0.423247       1.783359          -0.000002
           47              H       6.769553       4.113239       2.124000       0.114229       1.265857 0.94978008E+01  0.95429666E+02                                 1.799640                            1.701934      -1.044817       2.378812                    0.997690       3.360338       8.923539       0.533030       1.143652      -0.743653      -0.039636      -0.012516      -0.003375       0.041702      -0.001990      -0.003834       0.005525       0.023213      -0.032441      -0.014637      -0.003213       0.017850              1.829152       2.233382       0.303170       0.116928       1.759433       0.193790       1.494639          -0.000002
           48              H       9.289357       9.593989       4.329941       0.128294       1.248519 0.89459511E+01  0.88635127E+02                                 1.797059                            1.659885      -0.995696       2.410003                    0.998179       3.269323       8.648431       0.535261       1.154944      -0.741115       0.011503       0.024230      -0.022399       0.034945       0.003547      -0.008922      -0.002960      -0.029279       0.011042      -0.020021       0.005031       0.014990              1.881408       1.538552       0.241762      -0.290297       2.063184      -0.423818       2.042487           0.000001
           49              H       8.548518      10.358131       6.453941       0.113490       1.278356 0.92726939E+01  0.92765136E+02                                 1.819479                            1.684929      -1.073408       2.361588                    0.997622       3.394006       9.042469       0.533260       1.148123      -0.741692       0.001827       0.039674       0.008866       0.040693       0.004966      -0.005503      -0.003895      -0.030206      -0.014509      -0.015744      -0.003524       0.019268              1.906844       1.452408       0.013996      -0.100752       2.499434       0.328109       1.768690           0.000001
           50              H       7.794244       6.560989       7.512707       0.111576       1.175293 0.84320435E+01  0.82555382E+02                                 1.727560                            1.611386      -1.023339       2.383277                    0.998010       3.375189       8.959812       0.541747       1.154775      -0.739000      -0.011938      -0.027174       0.025865       0.039369       0.004414      -0.005210      -0.006076      -0.030360      -0.004175      -0.016464      -0.002357       0.018821              1.783847       1.498958       0.186112      -0.367285       1.771042      -0.323008       2.081542          -0.000001
           51              H       8.655218       5.824366       5.451241       0.124107       1.299883 0.96831093E+01  0.98199677E+02                                 1.866313                            1.742158      -1.099142       2.351435                    0.997725       3.423930       9.268798       0.513830       1.175415      -0.735290       0.000922      -0.036421       0.001000       0.036446       0.002271      -0.009509      -0.007367      -0.029481      -0.010720      -0.018983      -0.000825       0.019808              1.953059       1.435305      -0.093179      -0.096906       2.519897       0.453434       1.903976          -0.000001
           52              H      18.476992       5.149904      19.579615       0.089843       1.297062 0.90936228E+01  0.90589923E+02                                 1.847978                            1.672339      -0.944319       2.418769                    0.998293       3.405742       9.073758       0.533114       1.153302      -0.740379      -0.022756       0.015269      -0.038067       0.046905       0.002473       0.000516      -0.013104       0.008855       0.029397      -0.016361      -0.000124       0.016484              1.980664       2.204047      -0.273497       0.565306       1.593112      -0.376512       2.144833           0.000001
           53              H      20.696612       5.449137      19.573146       0.130774       1.143798 0.80247059E+01  0.76855960E+02                                 1.647421                            1.537394      -0.888516       2.463404                    0.999091       3.095414       7.875114       0.579009       1.104518      -0.754508       0.013483       0.021978      -0.022386       0.034146       0.003681       0.001180      -0.015825       0.012735       0.004171      -0.019737       0.005973       0.013765              1.702159       1.718372       0.197007      -0.250405       1.574319      -0.396772       1.813784           0.000001
           54              H      20.717340      13.778168       1.321840       0.124050       1.184479 0.85711127E+01  0.83649292E+02                                 1.699307                            1.598865      -0.915194       2.443587                    0.998783       3.205998       8.297296       0.561130       1.118452      -0.750375       0.015647      -0.011935       0.027802       0.034062       0.002096       0.001134      -0.015117       0.011667       0.015934      -0.018467       0.003436       0.015031              1.749585       1.956706      -0.149349       0.323081       1.489660      -0.303410       1.802390          -0.000001
           55              H      18.415554      13.454988       1.173052       0.103915       1.251943 0.86945413E+01  0.85858593E+02                                 1.820683                            1.648756      -0.947031       2.426130                    0.998571       3.359133       8.982228       0.529020       1.172458      -0.735527      -0.021427      -0.035414       0.029079       0.050585       0.003973       0.005447      -0.017692      -0.003499       0.000045      -0.019373       0.000742       0.018632              1.931814       2.051246       0.393198      -0.463485       1.798152      -0.482308       1.946043          -0.000000
           56              H       6.702583       4.648913      20.295522       0.113511       1.223694 0.91334469E+01  0.90805016E+02                                 1.755374                            1.661736      -0.922824       2.432014                    0.998665       3.322241       8.753630       0.543389       1.133758      -0.745850       0.021149       0.002497      -0.016112       0.026704      -0.000675      -0.004559      -0.001545       0.014162       0.015208      -0.009876       0.000479       0.009398              1.806646       2.006035       0.085081      -0.203856       1.374330      -0.187748       2.039572          -0.000000
           57              C       8.867624       8.947152      11.853430       0.616366      24.727237 0.24270537E+03  0.49983884E+04                                 7.958749                            5.565434      -0.053934       2.045284                    0.999590      22.118242      62.161765       0.621449       0.478575      -1.014215      -0.055466       0.010359      -0.024378       0.061466      -0.009210      -0.057532       0.042526      -0.023128       0.231191      -0.073512      -0.038994       0.112506             10.597006      15.604983      -1.691787       5.407599       8.581395      -2.110209       7.604640           0.000000
           58              C      10.170026       8.653746      12.470145      -0.049407      41.985871 0.43884596E+03  0.10264606E+05                                10.491787                            6.929967      -0.040850       1.989038                    0.999302      27.450993      76.820820       0.638108       0.410376      -1.076095       0.036924      -0.003829       0.016255       0.040525       0.008837      -0.002251       0.000077      -0.005089      -0.001893      -0.009278      -0.000398       0.009676             14.829476      22.727686      -3.234358       9.139599      10.985739      -3.329420      10.775003           0.000000
           59              C      11.154037       9.667789      12.636183      -0.076740      35.583692 0.42626916E+03  0.99956832E+04                                 9.468666                            6.932482      -0.072264       1.943149                    0.999604      29.426060      85.133869       0.617807       0.422790      -1.057693       0.016229      -0.029962       0.012069       0.036149      -0.000825      -0.009387      -0.011623      -0.050434      -0.023877      -0.026808      -0.005787       0.032595             11.828051      16.964174      -0.854093       6.303133       9.589200      -2.192947       8.930778           0.000001
           60              C      12.336935       9.487354      13.274462      -0.223814      37.183799 0.43489535E+03  0.10227082E+05                                 9.619152                            6.915365       0.159330       2.012858                    0.999732      30.180042      86.825904       0.631629       0.412360      -1.066616      -0.016267       0.020989      -0.025301       0.036678       0.022597       0.002174       0.007712       0.000768      -0.050222      -0.020292      -0.011679       0.031971             12.143509      15.059105      -2.153472       6.109387      11.518893      -3.806527       9.852527           0.000001
           61              C      12.635161       8.236773      13.748858       0.281485      33.937613 0.35538509E+03  0.79440989E+04                                 9.390592                            6.457763      -0.072888       1.995824                    0.999466      24.996737      70.060763       0.622679       0.440044      -1.049672       0.062597      -0.006846       0.016215       0.065024      -0.009265       0.030927      -0.012407       0.062936       0.018765      -0.038076      -0.014555       0.052631             12.902836      15.419180      -3.364331       7.899796      11.143876      -4.804249      12.145452           0.000001
           62              C      11.696960       7.191097      13.632415      -0.245666      38.666336 0.49639579E+03  0.12053438E+05                                 9.901155                            7.393046       0.073590       1.974848                    0.999796      31.371928      91.406077       0.610904       0.412905      -1.067358      -0.045459      -0.009400      -0.018035       0.049801      -0.011737       0.010972      -0.025755      -0.049275      -0.075673      -0.036338      -0.013695       0.050033             12.431821      16.684686      -1.775258       7.397217       9.977175      -2.555028      10.633602          -0.000001
           63              C      10.457551       7.425890      12.983355      -0.079890      35.379220 0.42114213E+03  0.98429773E+04                                 9.431418                            6.876901      -0.057402       1.948335                    0.999581      29.376695      84.776548       0.622329       0.421103      -1.059036       0.028512       0.005438       0.010260       0.030786       0.018332      -0.005149       0.004534      -0.010147      -0.026797      -0.019143      -0.004352       0.023495             11.926351      16.055591      -2.681071       6.670359      10.315270      -3.027911       9.408193          -0.000001
           64              C      13.968304       7.358565      15.491185       0.283776      32.846361 0.33955478E+03  0.75117333E+04                                 9.199087                            6.311977      -0.048414       2.007724                    0.999591      24.749507      69.232862       0.629250       0.440000      -1.048654      -0.004508       0.038011      -0.054995       0.067005       0.001195       0.019812      -0.026669      -0.013500       0.117784      -0.036339      -0.018113       0.054452             12.597388      12.759136      -4.020814       4.479413       8.161732      -5.867597      16.871294           0.000001
           65              C      15.165786       6.809869      15.765040      -0.225124      39.340864 0.45686752E+03  0.10874918E+05                                10.004601                            7.094954       0.076108       1.980538                    0.999665      30.618199      88.567316       0.622774       0.413181      -1.066289       0.021224      -0.008195       0.038256       0.044510       0.004157      -0.035144      -0.010624       0.020200       0.052764      -0.028109      -0.019212       0.047321             12.866423      13.493422      -3.470070       2.491121       8.457605      -5.340518      16.648241           0.000002
           66              C      15.407473       6.207895      17.026502      -0.089328      35.379555 0.42522508E+03  0.99607153E+04                                 9.422434                            6.914462      -0.056751       1.947909                    0.999604      29.456283      85.054443       0.620162       0.421628      -1.058886      -0.016654       0.019937      -0.018237       0.031740      -0.012216       0.006672      -0.001364       0.019830      -0.056933      -0.020134      -0.006057       0.026191             11.797964      10.486643      -1.842610       0.645730       7.723556      -5.277127      17.183693           0.000001
           67              C      14.394794       6.162036      17.925698      -0.041320      39.757354 0.42795618E+03  0.99550316E+04                                10.135884                            6.850292      -0.053841       1.985290                    0.999278      27.368022      76.574801       0.640343       0.411197      -1.074712      -0.006669       0.024310      -0.038433       0.045963       0.007411       0.005315       0.004946      -0.009697       0.003564      -0.010072      -0.002456       0.012527             14.123096      10.958028      -2.604403       1.799399       9.597514      -7.934963      21.813745           0.000000
           68              C      13.181093       6.717119      17.653999      -0.083084      35.692319 0.41781795E+03  0.97352183E+04                                 9.457894                            6.834611      -0.007127       1.965131                    0.999576      29.152518      83.698048       0.627012       0.419249      -1.061374       0.013807       0.013030      -0.027632       0.033526       0.000172      -0.018206       0.006328       0.016593      -0.009426      -0.018411      -0.004706       0.023117             12.011247      10.267472      -2.741600       2.278948       8.427067      -6.101554      17.339201          -0.000000
           69              C      12.980950       7.344102      16.420569      -0.231104      37.514880 0.45920919E+03  0.10960898E+05                                 9.740848                            7.135316       0.085174       1.984022                    0.999681      30.792471      89.628162       0.617196       0.415764      -1.063050      -0.000848      -0.010836       0.044049       0.045370      -0.019373       0.008265      -0.003892       0.026537      -0.078081      -0.027342      -0.010458       0.037799             12.373996      10.323562      -2.773192       2.519617       8.288988      -6.016854      18.509438          -0.000000
           70              C      14.599411       5.450957      19.258320       0.603912      25.027010 0.25168165E+03  0.52200807E+04                                 7.980517                            5.643928      -0.031627       2.050062                    0.999519      22.259629      62.372462       0.622211       0.474616      -1.018357       0.009471      -0.032857       0.059476       0.068605       0.024907       0.007154       0.073916      -0.114850      -0.119490      -0.076113      -0.041175       0.117288             10.545713       9.114243      -1.305178       0.993609       7.279236      -5.190173      15.243660          -0.000000
           71              C       8.669572      13.262078       9.528890       0.119130      27.173997 0.28960664E+03  0.61577221E+04                                 7.903407                            5.693128       0.298644       2.124406                    0.999857      24.823998      68.107190       0.686388       0.419686      -1.060981      -0.027426       0.008397       0.048179       0.056071      -0.034430       0.022432       0.003882       0.028544       0.038652      -0.047998       0.006563       0.041435             10.021392       7.781200       4.453870      -1.969580      14.398119       0.845332       7.884857           0.000001
           72              C       9.337325      14.415532       9.479294      -0.205001      34.414443 0.39188640E+03  0.89396389E+04                                 9.043563                            6.497663       0.316293       2.076282                    0.999864      28.696867      80.158687       0.664601       0.404004      -1.076793       0.006335      -0.015794       0.001397       0.017075       0.000672      -0.011326      -0.007325       0.030427       0.014161      -0.020004      -0.001418       0.021423             11.662871       8.490277       4.676911      -1.686825      17.910885       2.482724       8.587452           0.000001
           73              C       9.095142      15.348275      10.428086       0.168368      36.360213 0.36105341E+03  0.80475289E+04                                 9.722962                            6.382664      -0.076035       2.004983                    0.999117      24.789003      67.844422       0.649458       0.423120      -1.067294       0.007871       0.019937       0.005693       0.022178       0.012235       0.013340       0.000911      -0.027273      -0.033519      -0.024421      -0.000469       0.024890             14.595346      10.299609       8.110936      -1.222845      25.029610       2.543794       8.456819           0.000000
           74              C      24.449867      15.008129      11.387660      -0.206852      34.598342 0.42167694E+03  0.98022844E+04                                 9.132493                            6.773032       0.236756       2.044630                    0.999795      29.348090      82.899146       0.645864       0.407960      -1.073597       0.002700      -0.013765       0.003679       0.014502      -0.005749      -0.006812       0.026454      -0.015986       0.011216      -0.021637      -0.011598       0.033235             11.571354       9.668766       5.972917      -2.303897      16.962774       0.358944       8.082521          -0.000001
           75              C      23.770869      13.794272      11.344533       0.109991      27.909578 0.31665607E+03  0.68657067E+04                                 8.036851                            5.942418       0.320354       2.126655                    0.999810      25.204880      69.198991       0.675521       0.418186      -1.064891       0.020574      -0.023074      -0.040296       0.050788      -0.016048       0.005713      -0.010578       0.035546       0.039089      -0.031877       0.006817       0.025059              9.981544       8.522860       4.067957      -2.359146      14.025476       0.858588       7.396296          -0.000001
           76              C       9.799599      16.706101      10.359083      -0.116374      34.936677 0.31828696E+03  0.69449294E+04                                 9.446353                            5.982112       0.180297       2.059557                    0.999509      27.216274      76.205366       0.665787       0.421620      -1.057362      -0.019682      -0.043899      -0.009722       0.049082      -0.024908       0.002048      -0.033372       0.046256      -0.127194      -0.062279       0.004449       0.057830             14.487441       9.096358       8.642997       0.903303      25.588800       4.078331       8.777165           0.000001
           77              C      21.037177      16.894707      20.491749       0.616395      24.726885 0.24270014E+03  0.49982707E+04                                 7.958747                            5.565413      -0.053983       2.045270                    0.999590      22.118294      62.162533       0.621442       0.478582      -1.014208       0.012818       0.054956       0.024383       0.061474      -0.014747       0.015809      -0.069777       0.002085       0.231204      -0.073513      -0.038999       0.112512             10.597049       8.470990       1.440613       0.241908      15.715460       5.799794       7.604698           0.000000
           78              C      20.782217      15.584237      19.875035      -0.049424      41.987514 0.43885839E+03  0.10264994E+05                                10.492134                            6.930105      -0.040907       1.989017                    0.999302      27.451427      76.822978       0.638095       0.410380      -1.076090      -0.011339      -0.035360      -0.016263       0.040539       0.004106      -0.000834      -0.002107       0.016470      -0.001862      -0.009294      -0.000384       0.009678             14.830138      10.502724       2.133755       0.626025      23.212219       9.707537      10.775472           0.000001
           79              C      19.458128      15.090932      19.708996      -0.076749      35.584762 0.42628032E+03  0.99960275E+04                                 9.468891                            6.932593      -0.072313       1.943127                    0.999604      29.426607      85.136283       0.617798       0.422793      -1.057689       0.020912      -0.026903      -0.012068       0.036149      -0.019122      -0.014414      -0.003919       0.032919      -0.023891      -0.026804      -0.005793       0.032596             11.828402      10.152665       2.136970       0.526220      16.401508       6.653207       8.931032           0.000001
           80              C      19.147774      13.935300      19.070718      -0.223822      37.184660 0.43490353E+03  0.10227343E+05                                 9.619331                            6.915443       0.159314       2.012849                    0.999732      30.180503      86.828067       0.631623       0.412362      -1.066613      -0.012677       0.023333       0.025300       0.036677       0.015575       0.007936      -0.001109       0.032764      -0.050234      -0.020294      -0.011683       0.031978             12.143788      10.505902      -0.154053      -1.029143      16.072734       7.124460       9.852729           0.000001
           81              C      20.172939      13.159461      18.596322       0.281478      33.938041 0.35538787E+03  0.79441842E+04                                 9.390692                            6.457799      -0.072937       1.995806                    0.999466      24.996907      70.061559       0.622675       0.440046      -1.049670      -0.018897      -0.060064      -0.016215       0.065021       0.016900       0.001074       0.033309      -0.056241       0.018757      -0.038080      -0.014558       0.052638             12.903043       9.358094      -0.702977      -1.222913      17.205391       9.164920      12.145646           0.000001
           82              C      21.507575      13.598104      18.712765      -0.245681      38.667305 0.49640756E+03  0.12053799E+05                                 9.901322                            7.393131       0.073595       1.974844                    0.999796      31.372380      91.407796       0.610901       0.412905      -1.067357       0.026881       0.037846       0.018031       0.049800      -0.026083      -0.019174       0.020404       0.016078      -0.075693      -0.036347      -0.013695       0.050041             12.432102       9.754473       1.267795       0.634522      16.907989       7.800527      10.633844          -0.000001
           83              C      21.790877      14.827332      19.361824      -0.079886      35.380130 0.42115099E+03  0.98432639E+04                                 9.431671                            6.877037      -0.057463       1.948314                    0.999581      29.377080      84.778787       0.622313       0.421111      -1.059028      -0.016443      -0.023914      -0.010259       0.030782       0.008667       0.002082      -0.006535       0.033859      -0.026789      -0.019140      -0.004351       0.023491             11.926745       9.269432       0.298751      -0.090697      17.102300       7.325187       9.408502          -0.000001
           84              C      20.441080      11.585732      16.853995       0.283778      32.846259 0.33955277E+03  0.75116783E+04                                 9.199074                            6.311957      -0.048401       2.007730                    0.999592      24.749437      69.232642       0.629252       0.439999      -1.048654      -0.032991       0.019411       0.054995       0.067005      -0.004160      -0.016449       0.028862       0.010904       0.117769      -0.036341      -0.018105       0.054446             12.597401       5.944586      -1.028673      -3.571625      14.976344       6.460476      16.871272           0.000001
           85              C      20.462050      10.268694      16.580139      -0.225123      39.341306 0.45687190E+03  0.10875063E+05                                10.004729                            7.095026       0.076166       1.980556                    0.999665      30.618322      88.568224       0.622765       0.413185      -1.066285      -0.001031      -0.022727      -0.038258       0.044511       0.010252      -0.023852      -0.027904      -0.007543       0.052766      -0.028101      -0.019216       0.047317             12.866624       6.716889      -0.494584      -3.888452      15.234499       4.428111      16.648485           0.000002
           86              C      20.916067       9.805385      15.318677      -0.089333      35.379462 0.42522429E+03  0.99606825E+04                                 9.422390                            6.914435      -0.056701       1.947924                    0.999604      29.456225      85.053947       0.620167       0.421625      -1.058888      -0.011564       0.023264       0.018233       0.031740      -0.000962       0.001434       0.006663      -0.031404      -0.056931      -0.020135      -0.006056       0.026191             11.797919       6.813564      -0.229839      -4.572241      11.396569       2.712842      17.183625           0.000001
           87              C      21.365188      10.714183      14.419481      -0.041323      39.757368 0.42795642E+03  0.99550357E+04                                10.135878                            6.850292      -0.053797       1.985303                    0.999279      27.368028      76.574731       0.640343       0.411197      -1.074713      -0.019578       0.015878       0.038432       0.045961       0.001448       0.006662       0.002881       0.017471       0.003561      -0.010071      -0.002453       0.012524             14.123094       7.899996      -1.261673      -6.542021      12.655558       4.837720      21.813729           0.000000
           88              C      21.344889      12.048639      14.691181      -0.083079      35.691885 0.41781237E+03  0.97350497E+04                                 9.457814                            6.834561      -0.007055       1.965157                    0.999576      29.152223      83.696861       0.627015       0.419248      -1.061375      -0.017480      -0.007403       0.027634       0.033526       0.006227      -0.001525      -0.019215      -0.010971      -0.009429      -0.018414      -0.004703       0.023117             12.011152       6.706062      -1.177860      -4.670481      11.988350       4.539671      17.339043          -0.000000
           89              C      20.851272      12.483964      15.924610      -0.231098      37.514722 0.45920669E+03  0.10960830E+05                                 9.740847                            7.135313       0.085228       1.984042                    0.999681      30.792339      89.627903       0.617194       0.415766      -1.063048       0.010263      -0.003580      -0.044047       0.045368      -0.003341      -0.000240       0.009132      -0.046473      -0.078078      -0.027341      -0.010453       0.037793             12.374005       6.576147      -1.127775      -4.496203      12.036449       4.726026      18.509419          -0.000000
           90              C      21.934006      10.240952      13.086860       0.603903      25.027173 0.25168278E+03  0.52200968E+04                                 7.980478                            5.643889      -0.031630       2.050057                    0.999519      22.259597      62.371821       0.622223       0.474608      -1.018364       0.026276      -0.021880      -0.059470       0.068599      -0.025416       0.070556      -0.023170       0.114393      -0.119511      -0.076121      -0.041166       0.117287             10.545676       6.614899      -0.207724      -4.352741       9.778607       2.996371      15.243522          -0.000000
           91              C      10.490997      14.451594       1.252837       0.119164      27.171956 0.28958464E+03  0.61571142E+04                                 7.902959                            5.692883       0.298734       2.124456                    0.999856      24.822783      68.102250       0.686411       0.419682      -1.060988       0.003322       0.028483      -0.048162       0.056053      -0.012794       0.012554       0.019005      -0.070039       0.038646      -0.048003       0.006534       0.041469             10.020674      16.606229       0.578298      -0.017861       5.571354      -2.143130       7.884438           0.000001
           92              C       9.166407      14.303911       1.302433      -0.204974      34.410892 0.39184619E+03  0.89384403E+04                                 9.042805                            6.497239       0.316451       2.076351                    0.999864      28.695216      80.151290       0.664640       0.403993      -1.076807       0.011934      -0.012152      -0.001382       0.017088       0.011651      -0.011246      -0.007402      -0.019624       0.014151      -0.020005      -0.001391       0.021396             11.661668      19.829104      -0.302760       1.594867       6.569162      -2.542412       8.586740           0.000001
           93              C       8.409731      14.900654       0.353641       0.168407      36.357177 0.36103044E+03  0.80468664E+04                                 9.722387                            6.382460      -0.075951       2.005024                    0.999117      24.787987      67.840388       0.649471       0.423120      -1.067297      -0.021451       0.000806      -0.005691       0.022208      -0.001760       0.006194       0.011870       0.036461      -0.033552      -0.024442      -0.000446       0.024888             14.594017      28.617116       0.066672       1.837292       6.708590      -2.142264       8.456346           0.000000
           94              C       9.223004       5.063940      20.957520      -0.206859      34.595904 0.42164930E+03  0.98014294E+04                                 9.131919                            6.772719       0.236940       2.044700                    0.999795      29.347021      82.893792       0.645895       0.407949      -1.073610       0.011535      -0.007998      -0.003693       0.014514      -0.009764       0.021469      -0.016860       0.002354       0.011212      -0.021623      -0.011587       0.033210             11.570402      20.179227       1.356955      -0.597552       6.449915      -2.253676       8.082063          -0.000001
           95              C      10.607422       5.197636      21.000647       0.110039      27.907036 0.31662536E+03  0.68648472E+04                                 8.036300                            5.942093       0.320473       2.126716                    0.999809      25.203442      69.193170       0.675548       0.418181      -1.064899       0.012838      -0.028103       0.040285       0.050768       0.002212      -0.007385       0.009515      -0.047720       0.039077      -0.031889       0.006788       0.025101              9.980710      16.129381       0.727265      -0.162269       6.416918      -2.505113       7.395831          -0.000001
           96              C       6.883256      14.801528       0.422644      -0.116349      34.933066 0.31826051E+03  0.69441748E+04                                 9.445602                            5.981813       0.180376       2.059605                    0.999509      27.214815      76.199123       0.665816       0.421613      -1.057371       0.048142       0.000378       0.009730       0.049116       0.000175      -0.029727       0.015309      -0.067968      -0.127235      -0.062284       0.004448       0.057836             14.485794      29.282381      -0.222027       4.096920       5.398436      -0.812502       8.776564           0.000001
           97              C      20.589398      10.290311       9.710023       0.616366      24.727238 0.24270537E+03  0.49983885E+04                                 7.958749                            5.565434      -0.053934       2.045284                    0.999590      22.118242      62.161765       0.621449       0.478575      -1.014215       0.055466      -0.010359       0.024378       0.061466      -0.009210      -0.057532       0.042526      -0.023128       0.231191      -0.073512      -0.038994       0.112506             10.597006      15.604983      -1.691786       5.407600       8.581395      -2.110209       7.604641           0.000000
           98              C      19.286996      10.583717       9.093308      -0.049407      41.985867 0.43884590E+03  0.10264605E+05                                10.491787                            6.929966      -0.040850       1.989038                    0.999302      27.450991      76.820814       0.638108       0.410376      -1.076095      -0.036924       0.003829      -0.016255       0.040525       0.008837      -0.002251       0.000077      -0.005089      -0.001893      -0.009278      -0.000398       0.009676             14.829476      22.727685      -3.234357       9.139599      10.985738      -3.329420      10.775004           0.000000
           99              C      18.302985       9.569674       8.927270      -0.076740      35.583690 0.42626914E+03  0.99956823E+04                                 9.468665                            6.932482      -0.072264       1.943149                    0.999604      29.426058      85.133857       0.617807       0.422790      -1.057693      -0.016229       0.029962      -0.012069       0.036149      -0.000825      -0.009387      -0.011623      -0.050434      -0.023878      -0.026808      -0.005787       0.032596             11.828050      16.964173      -0.854091       6.303133       9.589199      -2.192946       8.930779           0.000001
          100              C      17.120087       9.750109       8.288991      -0.223814      37.183800 0.43489537E+03  0.10227083E+05                                 9.619152                            6.915365       0.159330       2.012858                    0.999732      30.180043      86.825908       0.631629       0.412360      -1.066617       0.016267      -0.020989       0.025301       0.036678       0.022597       0.002174       0.007712       0.000768      -0.050222      -0.020292      -0.011679       0.031971             12.143509      15.059105      -2.153471       6.109387      11.518894      -3.806527       9.852528           0.000001
          101              C      16.821861      11.000690       7.814595       0.281485      33.937614 0.35538509E+03  0.79440990E+04                                 9.390592                            6.457763      -0.072888       1.995824                    0.999466      24.996737      70.060765       0.622679       0.440044      -1.049672      -0.062597       0.006846      -0.016215       0.065024      -0.009265       0.030927      -0.012407       0.062936       0.018766      -0.038076      -0.014555       0.052631             12.902837      15.419182      -3.364331       7.899798      11.143876      -4.804250      12.145454           0.000001
          102              C      17.760062      12.046366       7.931038      -0.245666      38.666334 0.49639574E+03  0.12053436E+05                                 9.901155                            7.393045       0.073590       1.974848                    0.999796      31.371927      91.406074       0.610905       0.412905      -1.067358       0.045459       0.009400       0.018035       0.049801      -0.011737       0.010972      -0.025755      -0.049275      -0.075673      -0.036338      -0.013695       0.050033             12.431821      16.684687      -1.775257       7.397219       9.977174      -2.555028      10.633603          -0.000001
          103              C      18.999471      11.811573       8.580098      -0.079890      35.379228 0.42114223E+03  0.98429802E+04                                 9.431420                            6.876902      -0.057403       1.948335                    0.999581      29.376700      84.776571       0.622329       0.421103      -1.059036      -0.028512      -0.005438      -0.010260       0.030786       0.018332      -0.005149       0.004534      -0.010146      -0.026797      -0.019143      -0.004352       0.023495             11.926354      16.055595      -2.681070       6.670361      10.315271      -3.027911       9.408196          -0.000001
          104              C      15.488718      11.878898       6.072268       0.283776      32.846364 0.33955480E+03  0.75117338E+04                                 9.199088                            6.311977      -0.048414       2.007724                    0.999591      24.749508      69.232868       0.629250       0.440000      -1.048654       0.004508      -0.038011       0.054995       0.067005       0.001195       0.019812      -0.026669      -0.013500       0.117784      -0.036339      -0.018113       0.054452             12.597390      12.759139      -4.020815       4.479415       8.161733      -5.867598      16.871299           0.000001
          105              C      14.291236      12.427594       5.798413      -0.225124      39.340870 0.45686756E+03  0.10874919E+05                                10.004603                            7.094955       0.076108       1.980538                    0.999665      30.618201      88.567326       0.622774       0.413181      -1.066289      -0.021224       0.008195      -0.038256       0.044510       0.004157      -0.035144      -0.010624       0.020200       0.052764      -0.028109      -0.019212       0.047321             12.866426      13.493425      -3.470072       2.491124       8.457607      -5.340520      16.648246           0.000002
          106              C      14.049549      13.029568       4.536951      -0.089328      35.379560 0.42522511E+03  0.99607165E+04                                 9.422435                            6.914463      -0.056751       1.947909                    0.999604      29.456284      85.054452       0.620162       0.421628      -1.058886       0.016654      -0.019937       0.018237       0.031740      -0.012216       0.006672      -0.001364       0.019830      -0.056933      -0.020134      -0.006057       0.026191             11.797968      10.486646      -1.842612       0.645733       7.723558      -5.277130      17.183699           0.000001
          107              C      15.062228      13.075427       3.637755      -0.041320      39.757357 0.42795617E+03  0.99550316E+04                                10.135885                            6.850292      -0.053841       1.985290                    0.999278      27.368022      76.574801       0.640343       0.411197      -1.074712       0.006669      -0.024310       0.038433       0.045963       0.007411       0.005315       0.004946      -0.009697       0.003564      -0.010072      -0.002456       0.012527             14.123099      10.958031      -2.604404       1.799402       9.597516      -7.934966      21.813751           0.000000
          108              C      16.275929      12.520344       3.909454      -0.083084      35.692323 0.41781796E+03  0.97352187E+04                                 9.457895                            6.834611      -0.007127       1.965131                    0.999576      29.152518      83.698049       0.627012       0.419249      -1.061374      -0.013807      -0.013030       0.027632       0.033526       0.000172      -0.018206       0.006328       0.016593      -0.009426      -0.018411      -0.004706       0.023117             12.011250      10.267475      -2.741601       2.278951       8.427069      -6.101557      17.339206          -0.000000
          109              C      16.476072      11.893361       5.142884      -0.231104      37.514887 0.45920925E+03  0.10960900E+05                                 9.740850                            7.135317       0.085174       1.984022                    0.999681      30.792473      89.628178       0.617196       0.415764      -1.063050       0.000848       0.010836      -0.044049       0.045370      -0.019373       0.008265      -0.003892       0.026537      -0.078080      -0.027341      -0.010458       0.037799             12.374000      10.323566      -2.773194       2.519620       8.288991      -6.016857      18.509445          -0.000000
          110              C      14.857611      13.786506       2.305133       0.603912      25.027013 0.25168167E+03  0.52200812E+04                                 7.980518                            5.643928      -0.031627       2.050062                    0.999519      22.259630      62.372465       0.622211       0.474616      -1.018357      -0.009471       0.032857      -0.059476       0.068605       0.024907       0.007154       0.073916      -0.114850      -0.119490      -0.076113      -0.041175       0.117288             10.545716       9.114246      -1.305179       0.993610       7.279238      -5.190174      15.243665          -0.000000
          111              C      20.787450       5.975385      12.034563       0.119131      27.173934 0.28960600E+03  0.61577054E+04                                 7.903397                            5.693124       0.298649       2.124409                    0.999857      24.823963      68.107090       0.686388       0.419686      -1.060981       0.027426      -0.008397      -0.048180       0.056071      -0.034431       0.022433       0.003882       0.028545       0.038653      -0.047999       0.006563       0.041436             10.021368       7.781191       4.453859      -1.969585      14.398067       0.845315       7.884845           0.000001
          112              C      20.119697       4.821931      12.084159      -0.205003      34.414640 0.39189053E+03  0.89397640E+04                                 9.043604                            6.497709       0.316264       2.076270                    0.999864      28.697067      80.159601       0.664596       0.404005      -1.076791      -0.006334       0.015797      -0.001397       0.017077       0.000669      -0.011327      -0.007324       0.030432       0.014172      -0.020008      -0.001416       0.021424             11.662874       8.490320       4.676894      -1.686872      17.910808       2.482677       8.587494           0.000001
          113              C      20.361880       3.889188      11.135367       0.168352      36.361059 0.36106419E+03  0.80478294E+04                                 9.723115                            6.382768      -0.076049       2.004972                    0.999117      24.789357      67.845649       0.649452       0.423121      -1.067293      -0.007869      -0.019933      -0.005696       0.022174       0.012236       0.013341       0.000915      -0.027276      -0.033514      -0.024421      -0.000471       0.024892             14.595625      10.299789       8.111109      -1.222865      25.030128       2.543839       8.456958           0.000000
          114              C       5.007155       4.229334      10.175793      -0.206850      34.598354 0.42167703E+03  0.98022881E+04                                 9.132499                            6.773036       0.236748       2.044628                    0.999795      29.348091      82.899181       0.645863       0.407961      -1.073597      -0.002702       0.013765      -0.003679       0.014502      -0.005749      -0.006811       0.026455      -0.015985       0.011216      -0.021639      -0.011597       0.033236             11.571369       9.668766       5.972908      -2.303893      16.962795       0.358968       8.082545          -0.000001
          115              C       5.686153       5.443191      10.218920       0.109991      27.909558 0.31665588E+03  0.68657017E+04                                 8.036847                            5.942417       0.320355       2.126656                    0.999810      25.204871      69.198965       0.675521       0.418186      -1.064891      -0.020575       0.023074       0.040296       0.050789      -0.016048       0.005713      -0.010579       0.035546       0.039090      -0.031877       0.006818       0.025059              9.981541       8.522861       4.067953      -2.359151      14.025460       0.858583       7.396300          -0.000001
          116              C      19.657423       2.531362      11.204370      -0.116186      34.930054 0.31822515E+03  0.69432046E+04                                 9.444910                            5.981336       0.180528       2.059663                    0.999509      27.213793      76.194959       0.665867       0.421593      -1.057385       0.019681       0.043895       0.009714       0.049076      -0.024899       0.002044      -0.033368       0.046243      -0.127191      -0.062273       0.004456       0.057817             14.484858       9.094801       8.641195       0.903003      25.583724       4.077473       8.776048           0.000001
          117              C       8.419845       2.342756       1.071704       0.616395      24.726885 0.24270014E+03  0.49982707E+04                                 7.958747                            5.565413      -0.053983       2.045270                    0.999590      22.118294      62.162533       0.621442       0.478582      -1.014208      -0.012818      -0.054956      -0.024383       0.061474      -0.014747       0.015809      -0.069777       0.002085       0.231204      -0.073513      -0.038999       0.112512             10.597049       8.470990       1.440614       0.241908      15.715460       5.799795       7.604698           0.000000
          118              C       8.674805       3.653226       1.688418      -0.049424      41.987517 0.43885842E+03  0.10264995E+05                                10.492134                            6.930105      -0.040907       1.989017                    0.999302      27.451428      76.822984       0.638095       0.410380      -1.076090       0.011339       0.035360       0.016263       0.040539       0.004106      -0.000834      -0.002107       0.016470      -0.001862      -0.009294      -0.000384       0.009678             14.830140      10.502725       2.133756       0.626026      23.212220       9.707539      10.775474           0.000001
          119              C       9.998894       4.146531       1.854457      -0.076749      35.584765 0.42628038E+03  0.99960292E+04                                 9.468892                            6.932593      -0.072314       1.943127                    0.999604      29.426608      85.136291       0.617798       0.422793      -1.057689      -0.020912       0.026903       0.012068       0.036149      -0.019122      -0.014414      -0.003919       0.032919      -0.023891      -0.026804      -0.005793       0.032596             11.828404      10.152667       2.136971       0.526221      16.401510       6.653208       8.931034           0.000000
          120              C      10.309248       5.302163       2.492735      -0.223822      37.184664 0.43490360E+03  0.10227345E+05                                 9.619331                            6.915443       0.159314       2.012849                    0.999732      30.180504      86.828070       0.631623       0.412362      -1.066613       0.012677      -0.023333      -0.025300       0.036677       0.015575       0.007936      -0.001109       0.032764      -0.050234      -0.020294      -0.011683       0.031978             12.143789      10.505902      -0.154053      -1.029143      16.072735       7.124461       9.852731           0.000001
          121              C       9.284083       6.078002       2.967131       0.281479      33.938041 0.35538787E+03  0.79441843E+04                                 9.390692                            6.457799      -0.072937       1.995806                    0.999466      24.996907      70.061560       0.622675       0.440046      -1.049670       0.018897       0.060064       0.016215       0.065021       0.016900       0.001074       0.033309      -0.056241       0.018757      -0.038080      -0.014558       0.052638             12.903044       9.358093      -0.702977      -1.222913      17.205392       9.164921      12.145647           0.000001
          122              C       7.949447       5.639359       2.850688      -0.245681      38.667313 0.49640766E+03  0.12053803E+05                                 9.901324                            7.393132       0.073595       1.974844                    0.999796      31.372383      91.407810       0.610901       0.412905      -1.067357      -0.026881      -0.037846      -0.018031       0.049800      -0.026083      -0.019174       0.020404       0.016078      -0.075693      -0.036347      -0.013695       0.050042             12.432105       9.754474       1.267796       0.634523      16.907993       7.800530      10.633848          -0.000001
          123              C       7.666145       4.410131       2.201629      -0.079886      35.380134 0.42115104E+03  0.98432656E+04                                 9.431672                            6.877037      -0.057463       1.948314                    0.999581      29.377083      84.778802       0.622313       0.421111      -1.059028       0.016443       0.023914       0.010259       0.030782       0.008667       0.002082      -0.006535       0.033859      -0.026789      -0.019140      -0.004351       0.023491             11.926746       9.269434       0.298752      -0.090696      17.102301       7.325189       9.408504          -0.000001
          124              C       9.015942       7.651731       4.709458       0.283778      32.846258 0.33955275E+03  0.75116778E+04                                 9.199073                            6.311957      -0.048400       2.007730                    0.999592      24.749436      69.232637       0.629252       0.439999      -1.048654       0.032991      -0.019411      -0.054995       0.067005      -0.004160      -0.016449       0.028862       0.010904       0.117769      -0.036341      -0.018105       0.054446             12.597402       5.944586      -1.028673      -3.571625      14.976346       6.460477      16.871274           0.000001
          125              C       8.994972       8.968769       4.983314      -0.225123      39.341309 0.45687191E+03  0.10875064E+05                                10.004730                            7.095026       0.076166       1.980556                    0.999665      30.618323      88.568230       0.622765       0.413185      -1.066285       0.001031       0.022727       0.038258       0.044511       0.010252      -0.023852      -0.027904      -0.007543       0.052766      -0.028101      -0.019216       0.047317             12.866627       6.716889      -0.494584      -3.888453      15.234502       4.428113      16.648489           0.000002
          126              C       8.540955       9.432078       6.244776      -0.089333      35.379466 0.42522432E+03  0.99606836E+04                                 9.422390                            6.914435      -0.056702       1.947923                    0.999604      29.456227      85.053953       0.620167       0.421625      -1.058888       0.011564      -0.023264      -0.018233       0.031740      -0.000962       0.001434       0.006663      -0.031404      -0.056931      -0.020135      -0.006056       0.026191             11.797921       6.813564      -0.229839      -4.572242      11.396572       2.712845      17.183629           0.000001
          127              C       8.091834       8.523280       7.143972      -0.041323      39.757368 0.42795640E+03  0.99550350E+04                                10.135878                            6.850291      -0.053797       1.985303                    0.999279      27.368027      76.574728       0.640343       0.411197      -1.074713       0.019578      -0.015878      -0.038432       0.045961       0.001448       0.006662       0.002881       0.017471       0.003561      -0.010071      -0.002453       0.012524             14.123097       7.899997      -1.261673      -6.542022      12.655561       4.837723      21.813733           0.000000
          128              C       8.112133       7.188824       6.872272      -0.083079      35.691887 0.41781237E+03  0.97350497E+04                                 9.457815                            6.834561      -0.007055       1.965157                    0.999576      29.152223      83.696861       0.627015       0.419248      -1.061375       0.017480       0.007403      -0.027634       0.033526       0.006227      -0.001525      -0.019215      -0.010971      -0.009429      -0.018414      -0.004703       0.023117             12.011154       6.706062      -1.177860      -4.670482      11.988353       4.539673      17.339047          -0.000000
          129              C       8.605750       6.753499       5.638843      -0.231098      37.514720 0.45920665E+03  0.10960828E+05                                 9.740847                            7.135312       0.085228       1.984042                    0.999681      30.792338      89.627898       0.617194       0.415766      -1.063048      -0.010263       0.003580       0.044047       0.045368      -0.003341      -0.000240       0.009132      -0.046473      -0.078078      -0.027341      -0.010453       0.037793             12.374006       6.576147      -1.127775      -4.496203      12.036451       4.726027      18.509419          -0.000000
          130              C       7.523016       8.996511       8.476593       0.603903      25.027175 0.25168277E+03  0.52200968E+04                                 7.980478                            5.643889      -0.031630       2.050057                    0.999519      22.259597      62.371821       0.622223       0.474608      -1.018364      -0.026276       0.021880       0.059470       0.068599      -0.025416       0.070556      -0.023170       0.114393      -0.119511      -0.076121      -0.041166       0.117287             10.545678       6.614900      -0.207724      -4.352741       9.778610       2.996373      15.243525          -0.000000
          131              C      18.966025       4.785869      20.310616       0.119166      27.171892 0.28958398E+03  0.61570970E+04                                 7.902948                            5.692879       0.298739       2.124459                    0.999856      24.822747      68.102146       0.686411       0.419682      -1.060988      -0.003322      -0.028483       0.048162       0.056053      -0.012794       0.012553       0.019005      -0.070041       0.038647      -0.048003       0.006534       0.041470             10.020648      16.606174       0.578306      -0.017879       5.571346      -2.143128       7.884425           0.000001
          132              C      20.290615       4.933552      20.261020      -0.204976      34.411087 0.39185029E+03  0.89385644E+04                                 9.042845                            6.497285       0.316421       2.076339                    0.999864      28.695415      80.152198       0.664636       0.403994      -1.076805      -0.011936       0.012152       0.001383       0.017090       0.011651      -0.011246      -0.007402      -0.019633       0.014162      -0.020009      -0.001389       0.021398             11.661670      19.829032      -0.302727       1.594804       6.569197      -2.542436       8.586781           0.000001
          133              C      21.047291       4.336809      21.209812       0.168390      36.358019 0.36104116E+03  0.80471654E+04                                 9.722539                            6.382563      -0.075964       2.005014                    0.999117      24.788339      67.841608       0.649464       0.423121      -1.067296       0.021446      -0.000806       0.005694       0.022204      -0.001760       0.006198       0.011869       0.036464      -0.033548      -0.024443      -0.000448       0.024890             14.594295      28.617705       0.066665       1.837324       6.708697      -2.142300       8.456484           0.000000
          134              C      20.234018      14.173523       0.605933      -0.206858      34.595914 0.42164937E+03  0.98014322E+04                                 9.131925                            6.772724       0.236932       2.044698                    0.999795      29.347021      82.893822       0.645894       0.407950      -1.073610      -0.011535       0.007999       0.003693       0.014515      -0.009764       0.021471      -0.016860       0.002353       0.011212      -0.021625      -0.011586       0.033211             11.570416      20.179238       1.356942      -0.597529       6.449925      -2.253683       8.082087          -0.000001
          135              C      18.849600      14.039827       0.562806       0.110039      27.907014 0.31662515E+03  0.68648416E+04                                 8.036297                            5.942092       0.320475       2.126717                    0.999809      25.203431      69.193140       0.675548       0.418181      -1.064899      -0.012838       0.028103      -0.040285       0.050769       0.002212      -0.007385       0.009515      -0.047720       0.039077      -0.031889       0.006789       0.025101              9.980707      16.129366       0.727270      -0.162276       6.416919      -2.505117       7.395835          -0.000001
          136              C      22.573766       4.435935      21.140809      -0.116161      34.926442 0.31819871E+03  0.69424503E+04                                 9.444159                            5.981036       0.180606       2.059711                    0.999509      27.212335      76.188718       0.665895       0.421586      -1.057395      -0.048137      -0.000379      -0.009722       0.049111       0.000176      -0.029725       0.015304      -0.067946      -0.127232      -0.062279       0.004456       0.057823             14.483209      29.276545      -0.221950       4.096013       5.397636      -0.812431       8.775447           0.000001
          137              N      24.103479      12.850546      10.451806      -0.179018      35.624193 0.43896373E+03  0.10141296E+05                                 9.071597                            6.770186       0.091198       2.094199                    0.997009      25.862955      69.070950       0.677076       0.391565      -1.102401       0.069703       0.112551       0.011539       0.132888      -0.046838      -0.015290       0.002108       0.058890       0.124403      -0.076324       0.023340       0.052984             11.573855       8.906314       4.212294      -2.757717      16.752419       0.503319       9.062834           0.000000
          138              N       4.662850       0.154478       0.329921      -0.178949      35.621288 0.43892800E+03  0.10140239E+05                                 9.071078                            6.769904       0.091061       2.094176                    0.997009      25.861675      69.066158       0.677093       0.391564      -1.102404      -0.131036      -0.018599      -0.011556       0.132852      -0.010040      -0.004231      -0.014826      -0.108819       0.124380      -0.076325       0.023365       0.052960             11.572961      18.583561      -0.037632      -0.647789       7.072938      -2.727257       9.062383           0.000000
          139              N       5.353543       6.386917      11.111647      -0.179018      35.624176 0.43896346E+03  0.10141289E+05                                 9.071594                            6.770183       0.091200       2.094200                    0.997009      25.862945      69.070909       0.677076       0.391565      -1.102401      -0.069704      -0.112551      -0.011539       0.132889      -0.046838      -0.015290       0.002108       0.058890       0.124402      -0.076324       0.023340       0.052984             11.573852       8.906315       4.212295      -2.757719      16.752409       0.503312       9.062833           0.000000
          140              N      24.794172      19.082985      21.233532      -0.178949      35.621267 0.43892770E+03  0.10140230E+05                                 9.071074                            6.769901       0.091064       2.094177                    0.997009      25.861664      69.066111       0.677093       0.391564      -1.102405       0.131036       0.018599       0.011556       0.132853      -0.010039      -0.004231      -0.014826      -0.108819       0.124379      -0.076325       0.023365       0.052960             11.572956      18.583551      -0.037627      -0.647796       7.072935      -2.727257       9.062381           0.000000
          141              O       8.655447      10.090504      11.400598      -0.580213      39.007085 0.56651738E+03  0.13820042E+05                                 9.214056                            7.385296       0.264481       2.121399                    0.998277      28.240127      75.166053       0.695434       0.361039      -1.135578      -0.009039      -0.034510       0.006936       0.036342      -0.055096      -0.025277      -0.007779      -0.069527       0.150357      -0.094837       0.038371       0.056466             11.281157      11.719713      -4.613800       3.946947      12.979032      -4.195822       9.144727           0.000001
          142              O       8.020130       8.013773      11.836179      -0.577384      36.038269 0.53250636E+03  0.12779853E+05                                 8.696452                            7.110050       0.277045       2.127115                    0.998431      27.963101      73.616429       0.716891       0.356001      -1.140553       0.008561       0.035671      -0.006653       0.037282       0.044921      -0.021449       0.041190       0.057210       0.049539      -0.083145       0.038023       0.045121             10.518046      16.304325       2.878277       3.616825       8.057756       0.507972       7.192057           0.000000
          143              O      13.864898       8.023255      14.275006      -0.230370      30.015248 0.30273345E+03  0.63095157E+04                                 7.844504                            5.316669       0.285088       2.208990                    0.998963      22.710718      55.738206       0.839306       0.350147      -1.145158      -0.122846      -0.047336       0.066229       0.147371      -0.055066       0.089880      -0.077590       0.055938       0.133430      -0.094174      -0.065808       0.159982             11.105481      11.878538      -3.354216       6.659095       7.178144      -5.077090      14.259762           0.000001
          144              O      15.772956       5.069154      19.540801      -0.565393      37.676558 0.54314382E+03  0.13099485E+05                                 8.985750                            7.205131       0.247711       2.126151                    0.997410      27.795943      73.351657       0.708543       0.358427      -1.138643      -0.032756      -0.000729       0.013813       0.035557      -0.022088       0.059911       0.022704      -0.012943      -0.116019      -0.086741       0.032725       0.054016             11.096322      12.847651      -3.169573       4.710758       8.158601      -3.560126      12.282715           0.000001
          145              O      13.606183       5.335029      20.002259      -0.563541      39.506412 0.56497161E+03  0.13779557E+05                                 9.316130                            7.404066       0.157324       2.097621                    0.996807      27.961662      74.534535       0.690164       0.363869      -1.132818       0.031977      -0.000585      -0.000251       0.031984       0.037427      -0.055001       0.035363      -0.053005      -0.014333      -0.092134       0.040644       0.051490             11.347914      10.412511       1.429629      -4.287164       7.749996      -3.873032      15.881234           0.000000
          146              O      20.075598      17.548649      20.944582      -0.580283      39.010032 0.56656790E+03  0.13821594E+05                                 9.214523                            7.385625       0.264346       2.121338                    0.998277      28.241268      75.170167       0.695418       0.361039      -1.135577       0.035239      -0.005615      -0.006948       0.036354      -0.062890      -0.017278      -0.020023      -0.034048       0.150379      -0.094847       0.038371       0.056476             11.281803       9.379001      -3.586015      -2.255072      15.321134       5.301244       9.145274           0.000001
          147              O      22.232523      17.295444      20.509000      -0.577511      36.043954 0.53260633E+03  0.12782878E+05                                 8.697383                            7.110727       0.276875       2.127024                    0.998430      27.965452      73.624893       0.716854       0.356002      -1.140550      -0.036117       0.006493       0.006646       0.037293       0.051474       0.029113      -0.036244       0.027432       0.049581      -0.083197       0.038070       0.045127             10.519289      11.510767       4.984155       1.919476      12.854204       3.108021       7.192895           0.000000
          148              O      19.874045      11.947642      18.070174      -0.230367      30.015962 0.30273969E+03  0.63096832E+04                                 7.844661                            5.316746       0.285059       2.208980                    0.998963      22.710781      55.738667       0.839294       0.350150      -1.145154       0.092728       0.093457      -0.066230       0.147374      -0.016677      -0.034905       0.113491      -0.118911       0.133425      -0.094160      -0.065816       0.159977             11.105765       5.468520      -0.539671      -1.971569      13.588667       8.138669      14.260108           0.000001
          149              O      21.811789       9.012927      12.804378      -0.565377      37.675249 0.54311787E+03  0.13098696E+05                                 8.985551                            7.204959       0.247699       2.126158                    0.997410      27.795371      73.349560       0.708552       0.358427      -1.138644       0.013821       0.029686      -0.013816       0.035541      -0.019701       0.044869       0.045734      -0.023758      -0.116040      -0.086739       0.032719       0.054020             11.096115       6.582812      -0.418768      -1.365734      14.423195       5.744491      12.282337           0.000001
          150              O      22.439464      11.103769      12.342920      -0.563527      39.505766 0.56495706E+03  0.13779115E+05                                 9.316060                            7.403991       0.157278       2.097615                    0.996807      27.961288      74.533330       0.690164       0.363871      -1.132816      -0.012310      -0.029499       0.000250       0.031966       0.005817       0.010259      -0.064586       0.090975      -0.014342      -0.092140       0.040655       0.051486             11.347859       9.232863       1.947695      -5.269824       8.929706      -2.368445      15.881007           0.000000
          151              O      20.801575       9.146959      10.162855      -0.580213      39.007080 0.56651729E+03  0.13820039E+05                                 9.214055                            7.385295       0.264481       2.121399                    0.998277      28.240126      75.166047       0.695434       0.361039      -1.135578       0.009039       0.034510      -0.006936       0.036342      -0.055096      -0.025277      -0.007779      -0.069527       0.150357      -0.094837       0.038371       0.056466             11.281156      11.719711      -4.613798       3.946946      12.979029      -4.195821       9.144727           0.000001
          152              O      21.436892      11.223690       9.727274      -0.577384      36.038269 0.53250636E+03  0.12779853E+05                                 8.696452                            7.110050       0.277045       2.127116                    0.998431      27.963101      73.616429       0.716891       0.356001      -1.140553      -0.008561      -0.035671       0.006653       0.037282       0.044921      -0.021449       0.041190       0.057210       0.049539      -0.083145       0.038023       0.045121             10.518047      16.304326       2.878278       3.616826       8.057756       0.507973       7.192058           0.000000
          153              O      15.592124      11.214208       7.288447      -0.230369      30.015250 0.30273348E+03  0.63095165E+04                                 7.844504                            5.316669       0.285088       2.208990                    0.998963      22.710719      55.738209       0.839306       0.350147      -1.145158       0.122846       0.047336      -0.066229       0.147371      -0.055066       0.089880      -0.077590       0.055938       0.133430      -0.094174      -0.065808       0.159982             11.105483      11.878538      -3.354216       6.659096       7.178145      -5.077091      14.259765           0.000001
          154              O      13.684066      14.168309       2.022652      -0.565393      37.676565 0.54314386E+03  0.13099487E+05                                 8.985751                            7.205132       0.247711       2.126152                    0.997410      27.795943      73.351659       0.708543       0.358427      -1.138643       0.032756       0.000729      -0.013813       0.035556      -0.022088       0.059911       0.022704      -0.012943      -0.116019      -0.086741       0.032725       0.054016             11.096327      12.847659      -3.169575       4.710763       8.158603      -3.560128      12.282720           0.000001
          155              O      15.850839      13.902434       1.561194      -0.563541      39.506415 0.56497164E+03  0.13779557E+05                                 9.316130                            7.404066       0.157324       2.097621                    0.996807      27.961663      74.534537       0.690164       0.363869      -1.132818      -0.031977       0.000585       0.000251       0.031984       0.037427      -0.055001       0.035363      -0.053005      -0.014333      -0.092134       0.040644       0.051490             11.347915      10.412512       1.429629      -4.287164       7.749997      -3.873033      15.881237           0.000000
          156              O       9.381424       1.688814       0.618871      -0.580283      39.010026 0.56656779E+03  0.13821591E+05                                 9.214522                            7.385624       0.264346       2.121338                    0.998277      28.241266      75.170159       0.695418       0.361039      -1.135577      -0.035239       0.005615       0.006948       0.036354      -0.062890      -0.017278      -0.020023      -0.034048       0.150379      -0.094847       0.038371       0.056476             11.281801       9.378999      -3.586013      -2.255071      15.321131       5.301243       9.145274           0.000001
          157              O       7.224499       1.942019       1.054453      -0.577511      36.043957 0.53260637E+03  0.12782879E+05                                 8.697384                            7.110728       0.276875       2.127024                    0.998430      27.965452      73.624895       0.716854       0.356002      -1.140550       0.036117      -0.006493      -0.006646       0.037293       0.051474       0.029114      -0.036244       0.027432       0.049581      -0.083197       0.038070       0.045127             10.519291      11.510770       4.984156       1.919477      12.854206       3.108023       7.192896           0.000000
          158              O       9.582977       7.289821       3.493279      -0.230367      30.015955 0.30273961E+03  0.63096811E+04                                 7.844659                            5.316745       0.285060       2.208980                    0.998963      22.710780      55.738660       0.839294       0.350150      -1.145154      -0.092728      -0.093457       0.066230       0.147374      -0.016677      -0.034905       0.113491      -0.118911       0.133425      -0.094160      -0.065816       0.159976             11.105764       5.468519      -0.539671      -1.971569      13.588665       8.138668      14.260107           0.000001
          159              O       7.645233      10.224536       8.759075      -0.565377      37.675255 0.54311790E+03  0.13098697E+05                                 8.985553                            7.204960       0.247699       2.126158                    0.997410      27.795371      73.349562       0.708552       0.358427      -1.138643      -0.013821      -0.029686       0.013816       0.035541      -0.019701       0.044869       0.045734      -0.023758      -0.116040      -0.086739       0.032718       0.054020             11.096120       6.582814      -0.418768      -1.365734      14.423203       5.744495      12.282342           0.000001
          160              O       7.017558       8.133694       9.220533      -0.563527      39.505767 0.56495707E+03  0.13779115E+05                                 9.316060                            7.403991       0.157278       2.097615                    0.996807      27.961289      74.533331       0.690165       0.363871      -1.132816       0.012310       0.029499      -0.000250       0.031966       0.005817       0.010259      -0.064586       0.090976      -0.014342      -0.092140       0.040655       0.051486             11.347860       9.232864       1.947695      -5.269825       8.929707      -2.368444      15.881009           0.000000

******************************************************
Auxiliary information for the entire system
The total spin magnetic moment of the unit cell is   0.000010
The total net atomic charge of the unit cell is   -0.000001
Accuracy of reproducing the electrostatic potential in the unit cell:
  The inner radius (bohr) =    5.0000
  The outer radius (bohr) =   12.0000
  Valid grid points have density less than (e/(bohr^3)) =    0.0001
  The number of valid grid points were=       780580
  The rms potential error without charges in kcal/mol is=      6.19573
  The rms potential error with partial charges in kcal/mol is=      0.65217
  The RRMSE value at monopole order=      0.10526
  The rms potential error with partial charges and cloud penetration in kcal/mol is=      0.65742
  The RRMSE value at monopole order with cloud penetration is=      0.10611
  The rms potential error with partial charges and atomic dipoles in kcal/mol is=      0.30868
  The RRMSE value at dipole order=      0.04982
  The rms potential error with partial charges, atomic dipoles and cloud penetration in kcal/mol is=      0.29451
  The RRMSE value at dipole order with cloud penetration=      0.04753

******************************************************
The electron densities and ab initio electrostatic potential were computed in VASP using the PBE functional and
projector augmented wave method. See the main text of the journal article for a description of computational details.
The atomic charges, dipoles, and quadrupoles were computed with the DDEC6 method as described in
(a) T. A. Manz and N. Gabaldon Limas, RSC Adv. 6 (2016) 47771-47801 DOI: 10.1039/c6ra04656h
(b) N. Gabaldon Limas and T. A. Manz, RSC Adv. 8 (2018) 2678-2707 DOI: 10.1039/c7ra11829e.
For each atom in the material, the electron cloud parameters were fit to the spherically averaged atom-in-material
electron density using radial positions for which this density was between 10^-4 and 10^-2 electrons per cubic bohr.
The polarizabilities, dispersion coefficients, and quantum Drude oscillator (QDO) parameters were fit using the MCLF method.
The magnetic structure of the system was optimized in VASP from the default ferromagnetic initial guess using spin polarization.
The atomic spin moments (ASMs) were computed on this optimized magnetic structure using the DDEC6 partition as inputs
to the method of T. A. Manz and D. S. Sholl, J. Chem. Theory Comput. 7 (2011) 4146-4164 DOI: 10.1021/ct200539n.
The RMSE and RRMSE were computed using a uniform grid with Ewald summation.
