# Supplementary material for: A collection of forcefield precursors for metal–organic frameworks
Source: RSC Adv. 2019 Nov 13;9(63):36492–507. doi: 10.1039/c9ra07327b (PMC9075174; doi:10.1039/c9ra07327b)
Supplement: RA-009-C9RA07327B-s3778 [file RA-009-C9RA07327B-s3778.xyz]

  200
jmolscript: load "" {1 1 1} spacegroup "x,y,z" unitcell [{     21.040000     0.000000     0.000000 }, {      0.000037    21.040000     0.000000 }, {     10.520052    10.520034    20.089982 }]
Hf    21.040066    21.040030    17.630165     2.158010
Hf    10.520023    10.520004     2.459817     2.158010
Hf    12.981698    10.510322     0.000000     2.134065
Hf     8.058339    10.529678     0.000000     2.134065
Hf    10.510336     8.058320     0.000000     2.134321
Hf    10.529701    12.981680     0.000000     2.134321
H      8.333995    19.369441    10.265981     0.112977
H      6.556118    19.405212    11.784783     0.115435
H      8.157271    22.666415    13.580828     0.115568
H      9.935148    22.630644    12.062025     0.115984
H     25.637298    21.069477    12.628563     0.111249
H     23.926749    21.069480    14.267905     0.119409
H     26.744010    21.004261    17.140773     0.110501
H     28.404063    21.006362    15.469286     0.108198
H     12.706113    22.710593    10.265981     0.112154
H     14.483996    22.674828    11.784783     0.115251
H     12.882849    19.413631    13.580828     0.115497
H     11.104966    19.449396    12.062025     0.116422
H     16.442818    21.010565    12.628563     0.110497
H     18.153373    21.010568    14.267905     0.120614
H     15.336122    21.075797    17.140773     0.112280
H     13.676063    21.073690    15.469286     0.108542
H     19.369463    12.706073    10.265981     0.111887
H     19.405237    14.483956    11.784783     0.115449
H     22.666437    12.882815    13.580828     0.115833
H     22.630664    11.104932    12.062025     0.116357
H     21.069506    16.442781    12.628563     0.109759
H     21.069512    18.153336    14.267905     0.120049
H     21.004288    15.336085    17.140773     0.111337
H     21.006386    13.676026    15.469286     0.108568
H     22.710608     8.333961    10.265981     0.111879
H     22.674839     6.556084    11.784783     0.115294
H     19.413645     8.157231    13.580828     0.115793
H     19.449414     9.935108    12.062025     0.115198
H     21.010610    25.637261    12.628563     0.110788
H     21.010610    23.926712    14.267905     0.119293
H     21.075844    26.743973    17.140773     0.111507
H     21.073740    28.404026    15.469286     0.109496
H     23.226094    12.190593     9.824001     0.112976
H     25.003971    12.154822     8.305199     0.115435
H     23.402818     8.893619     6.509154     0.115568
H     21.624941     8.929390     8.027957     0.115984
H      5.922791    10.490557     7.461419     0.111249
H      7.633340    10.490554     5.822077     0.119410
H      4.816079    10.555773     2.949209     0.110501
H      3.156026    10.553672     4.620696     0.108198
H     18.853976     8.849441     9.824001     0.112154
H     17.076093     8.885206     8.305199     0.115251
H     18.677240    12.146403     6.509154     0.115497
H     20.455123    12.110638     8.027957     0.116422
H     15.117271    10.549469     7.461419     0.110497
H     13.406716    10.549466     5.822077     0.120614
H     16.223967    10.484237     2.949209     0.112280
H     17.884026    10.486344     4.620696     0.108542
H     12.190626    18.853961     9.824001     0.111887
H     12.154852    17.076078     8.305199     0.115449
H      8.893652    18.677219     6.509154     0.115833
H      8.929425    20.455102     8.027957     0.116357
H     10.490583    15.117253     7.461419     0.109759
H     10.490577    13.406698     5.822077     0.120049
H     10.555801    16.223949     2.949209     0.111337
H     10.553703    17.884008     4.620696     0.108568
H      8.849481    23.226073     9.824001     0.111879
H      8.885250    25.003950     8.305199     0.115294
H     12.146444    23.402803     6.509154     0.115793
H     12.110675    21.624926     8.027957     0.115198
H     10.549479     5.922773     7.461419     0.110788
H     10.549479     7.633322     5.822077     0.119293
H     10.484245     4.816061     2.949209     0.111507
H     10.486349     3.156008     4.620696     0.109496
C      9.302681    20.997097    11.019757     0.074705
C      7.187322    21.040022    12.825445     0.061230
C      8.298229    20.040619    10.937790    -0.150818
C      7.242023    20.059556    11.840232    -0.143656
C      8.193036    21.997342    12.907813    -0.149711
C      9.249243    21.976300    12.004970    -0.138611
C     27.141660    21.038551    13.902268     0.089408
C     25.866636    21.056855    13.548684    -0.155755
C     24.839885    21.056857    14.529075    -0.092700
C     25.182839    21.035819    15.842960    -0.044522
C     26.502048    21.016883    16.220651    -0.105441
C     27.486718    21.018986    15.224188    -0.152738
C     24.107697    21.008469    16.923801     0.657058
C     11.737430    21.082940    11.019757     0.074422
C     13.852794    21.040022    12.825445     0.063900
C     12.741881    22.039419    10.937790    -0.148710
C     13.798090    22.020484    11.840232    -0.144557
C     12.847081    20.082702    12.907813    -0.150292
C     11.790871    20.103740    12.004970    -0.140634
C     14.938460    21.041496    13.902268     0.088502
C     16.213484    21.023191    13.548684    -0.155177
C     17.240237    21.023193    14.529075    -0.093897
C     16.897287    21.044235    15.842960    -0.043531
C     15.578080    21.063171    16.220651    -0.108174
C     14.593406    21.061066    15.224188    -0.153049
C     17.972433    21.071589    16.923801     0.659104
C     20.997117    11.737393    11.019757     0.073667
C     21.040046    13.852758    12.825445     0.061270
C     20.040641    12.741843    10.937790    -0.147993
C     20.059580    13.798052    11.840232    -0.144855
C     21.997364    12.847046    12.907813    -0.149959
C     21.976321    11.790836    12.004970    -0.138907
C     21.038577    14.938424    13.902268     0.087905
C     21.056883    16.213447    13.548684    -0.152256
C     21.056887    17.240201    14.529075    -0.094500
C     21.035848    16.897251    15.842960    -0.044262
C     21.016910    15.578043    16.220651    -0.107027
C     21.019011    14.593370    15.224188    -0.152273
C     21.008500    17.972397    16.923801     0.660253
C     21.082956     9.302644    11.019757     0.074178
C     21.040034     7.187286    12.825445     0.062886
C     22.039433     8.298195    10.937790    -0.148783
C     22.020496     7.241988    11.840232    -0.144277
C     20.082716     8.192998    12.907813    -0.150011
C     20.103756     9.249204    12.004970    -0.138495
C     21.041544    27.141624    13.902268     0.086246
C     21.023236    25.866599    13.548684    -0.154123
C     21.023236    24.839849    14.529075    -0.092248
C     21.044279    25.182803    15.842960    -0.046676
C     21.063218    26.502011    16.220651    -0.105970
C     21.061114    27.486682    15.224188    -0.152701
C     21.071631    24.107661    16.923801     0.659181
C     22.257408    10.562937     9.070225     0.074705
C     24.372767    10.520012     7.264537     0.061231
C     23.261860    11.519415     9.152192    -0.150818
C     24.318066    11.500478     8.249750    -0.143656
C     23.367053     9.562692     7.182169    -0.149711
C     22.310846     9.583734     8.085012    -0.138611
C      4.418429    10.521483     6.187714     0.089408
C      5.693453    10.503179     6.541298    -0.155755
C      6.720204    10.503177     5.560907    -0.092700
C      6.377250    10.524215     4.247022    -0.044522
C      5.058041    10.543151     3.869331    -0.105441
C      4.073371    10.541048     4.865794    -0.152738
C      7.452392    10.551565     3.166181     0.657058
C     19.822659    10.477094     9.070225     0.074422
C     17.707295    10.520012     7.264537     0.063900
C     18.818208     9.520615     9.152192    -0.148710
C     17.761999     9.539550     8.249750    -0.144557
C     18.713008    11.477332     7.182169    -0.150292
C     19.769218    11.456294     8.085012    -0.140634
C     16.621629    10.518538     6.187714     0.088502
C     15.346605    10.536843     6.541298    -0.155177
C     14.319852    10.536841     5.560907    -0.093897
C     14.662802    10.515799     4.247022    -0.043531
C     15.982009    10.496863     3.869331    -0.108174
C     16.966683    10.498968     4.865794    -0.153048
C     13.587656    10.488445     3.166181     0.659104
C     10.562972    19.822641     9.070225     0.073667
C     10.520043    17.707276     7.264537     0.061270
C     11.519448    18.818191     9.152192    -0.147993
C     11.500509    17.761982     8.249750    -0.144855
C      9.562725    18.712988     7.182169    -0.149958
C      9.583768    19.769198     8.085012    -0.138907
C     10.521512    16.621610     6.187714     0.087905
C     10.503206    15.346587     6.541298    -0.152256
C     10.503202    14.319833     5.560907    -0.094499
C     10.524241    14.662783     4.247022    -0.044262
C     10.543179    15.981991     3.869331    -0.107027
C     10.541078    16.966664     4.865794    -0.152273
C     10.551589    13.587637     3.166181     0.660253
C     10.477133    22.257390     9.070225     0.074178
C     10.520055    24.372748     7.264537     0.062886
C      9.520656    23.261839     9.152192    -0.148783
C      9.539593    24.318046     8.249750    -0.144277
C     11.477373    23.367036     7.182169    -0.150011
C     11.456333    22.310830     8.085012    -0.138495
C     10.518545     4.418410     6.187714     0.086246
C     10.536853     5.693435     6.541298    -0.154123
C     10.536853     6.720185     5.560907    -0.092248
C     10.515810     6.377231     4.247022    -0.046676
C     10.496871     5.058023     3.869331    -0.105970
C     10.498975     4.073352     4.865794    -0.152701
C     10.488458     7.452373     3.166181     0.659181
C     10.520054    21.040017    10.044991    -0.034736
C     21.040035    10.520017    10.044991    -0.034735
O     22.900001    21.031612    16.519189    -0.557495
O     24.522187    21.016887    18.109110    -0.618019
O     22.291946    19.802880    18.917129    -1.079670
O     19.180129    21.048444    16.519189    -0.560275
O     17.557947    21.063175    18.109110    -0.617557
O     19.788191    22.277184    18.917129    -1.079886
O     21.031645    19.180092    16.519189    -0.559771
O     21.016917    17.557911    18.109110    -0.618702
O     19.802914    19.788152    18.917129    -1.079513
O     21.048484    22.899964    16.519189    -0.558791
O     21.063217    24.522151    18.109110    -0.618105
O     22.277223    22.291912    18.917129    -1.079571
O      8.660088    10.528422     3.570793    -0.557495
O      7.037902    10.543147     1.980872    -0.618019
O      9.268143    11.757154     1.172853    -1.079670
O     12.379960    10.511590     3.570793    -0.560275
O     14.002142    10.496859     1.980872    -0.617557
O     11.771898     9.282850     1.172853    -1.079886
O     10.528444    12.379942     3.570793    -0.559771
O     10.543172    14.002123     1.980872    -0.618702
O     11.757175    11.771882     1.172853    -1.079513
O     10.511605     8.660070     3.570793    -0.558791
O     10.496872     7.037883     1.980872    -0.618105
O      9.282866     9.268122     1.172853    -1.079571

The following XYZ coordinates are in angstroms. Other properties are in atomic units.
The sperically averaged electron density of each atom fit to a function of the form exp(a - br)
eigen_1, eigen_2 and eigen_3 are the three eigenvalues of traceless quadrupole moment tensor
  atom number  atomic symbol              X              Y              Z     net charge C6 coefficient C8 coefficient C10 coefficient fluctuating dipole atomic polarizability isotropic forcefield polarizability              a              b squared Pearson coefficient          <r^3>          <r^4>         wp_QDO          m_QDO          q_QDO       dipole_x       dipole_y       dipole_z         dipole            Qxy            Qxz            Qyz     Q(x^2-y^2)  Q(3z^2 - R^2)        eigen_1        eigen_2        eigen_3 static polarizability      alpha(xx)      alpha(xy)      alpha(xz)      alpha(yy)      alpha(yz)      alpha(zz) atomic spin moment
            1             Hf      21.040066      21.040030      17.630165       2.158010     111.978885 0.21828314E+04  0.71783548E+05                                19.626218                           15.828759       0.287349       1.815242                    0.999198      80.455507     219.217033       0.432710       0.430432      -1.129464      -0.000417       0.000557       0.034583       0.034590      -0.000257       0.000809       0.000319       0.000852       0.519296      -0.087048      -0.086054       0.173102             27.299153      28.266220      -0.001135       0.000884      28.270002       0.000595      25.361238           0.000006
            2             Hf      10.520023      10.520004       2.459817       2.158010     111.978892 0.21828316E+04  0.71783556E+05                                19.626219                           15.828759       0.287349       1.815242                    0.999198      80.455511     219.217047       0.432710       0.430432      -1.129464       0.000417      -0.000557      -0.034583       0.034590      -0.000257       0.000809       0.000319       0.000852       0.519296      -0.087048      -0.086054       0.173102             27.299154      28.266221      -0.001135       0.000884      28.270003       0.000595      25.361239           0.000006
            3             Hf      12.981698      10.510322       0.000000       2.134065     159.691128 0.36057575E+04  0.13228266E+06                                21.161417                           17.418231       0.065165       1.759433                    0.999486      80.274820     219.183661       0.529123       0.315532      -1.240453      -0.012486      -0.005515       0.000044       0.013650      -0.000516      -0.000146      -0.000666       0.119629      -0.650893      -0.216966       0.048667       0.168299             28.974053      23.822340      -0.021098      -0.007163      15.673276       0.000656      47.426543           0.000005
            4             Hf       8.058339      10.529678       0.000000       2.134065     159.691124 0.36057574E+04  0.13228265E+06                                21.161417                           17.418231       0.065165       1.759433                    0.999486      80.274819     219.183657       0.529123       0.315532      -1.240453       0.012486       0.005515      -0.000044       0.013649      -0.000516      -0.000146      -0.000666       0.119629      -0.650893      -0.216966       0.048667       0.168299             28.974053      23.822340      -0.021098      -0.007163      15.673276       0.000656      47.426543           0.000005
            5             Hf      10.510336       8.058320       0.000000       2.134321     159.693332 0.36054337E+04  0.13226750E+06                                21.161860                           17.417461       0.059186       1.757993                    0.999523      80.268728     219.162619       0.529136       0.315532      -1.240455      -0.004810       0.012317      -0.000231       0.013225       0.001959       0.000034      -0.000004      -0.118721      -0.650359      -0.216786       0.049000       0.167786             28.977429      15.672911       0.022164       0.001356      23.823895      -0.002923      47.435480           0.000005
            6             Hf      10.529701      12.981680       0.000000       2.134321     159.693330 0.36054337E+04  0.13226750E+06                                21.161859                           17.417461       0.059186       1.757993                    0.999523      80.268729     219.162620       0.529136       0.315532      -1.240455       0.004810      -0.012317       0.000231       0.013225       0.001960       0.000034      -0.000004      -0.118721      -0.650359      -0.216786       0.049000       0.167786             28.977427      15.672910       0.022164       0.001356      23.823894      -0.002924      47.435477           0.000005
            7              H       8.333995      19.369441      10.265981       0.112977       1.261267 0.93418925E+01  0.94267012E+02                                 1.846559                            1.723110      -1.100885       2.342555                    0.997622       3.522426       9.635821       0.509282       1.191853      -0.729838      -0.004557      -0.029815      -0.023302       0.038114       0.011457      -0.000911       0.010302      -0.008968      -0.021681      -0.015541      -0.003017       0.018558              1.957431       1.685151      -0.060355      -0.326022       1.924140       0.588299       2.263001          -0.000000
            8              H       6.556118      19.405212      11.784783       0.115435       1.284931 0.94939137E+01  0.95266049E+02                                 1.818158                            1.701999      -0.965807       2.417533                    0.998253       3.303086       8.731359       0.533468       1.144207      -0.744459      -0.025273      -0.028123      -0.004486       0.038076       0.011773      -0.007188       0.012805      -0.003571      -0.006272      -0.021217       0.005804       0.015413              1.883302       2.207823       0.499887      -0.190730       1.886230       0.063872       1.555851          -0.000001
            9              H       8.157271      22.666415      13.580828       0.115568       1.263332 0.94102959E+01  0.94160194E+02                                 1.790820                            1.688818      -0.986723       2.406077                    0.998033       3.303093       8.701456       0.538578       1.136563      -0.746168       0.001328       0.028706       0.024670       0.037874       0.010283      -0.006128       0.012804      -0.003668      -0.014376      -0.019915       0.004445       0.015470              1.834938       1.636430      -0.022283      -0.267112       1.830827       0.421283       2.037558          -0.000000
           10              H       9.935148      22.630644      12.062025       0.115984       1.294560 0.99131229E+01  0.10148956E+03                                 1.892229                            1.788609      -1.048870       2.379810                    0.997293       3.464882       9.535918       0.494360       1.210185      -0.727323       0.025648       0.028642       0.006291       0.038958       0.011613      -0.002754       0.012467      -0.008069      -0.000053      -0.018034       0.000637       0.017398              1.990625       2.365741       0.451328      -0.150578       1.911521      -0.015791       1.694613          -0.000000
           11              H      25.637298      21.069477      12.628563       0.111249       1.315502 0.99104894E+01  0.10056144E+03                                 1.847177                            1.739567      -1.005367       2.394331                    0.998024       3.370492       8.971569       0.527171       1.145034      -0.744014      -0.009966       0.001248      -0.033968       0.035422      -0.000966       0.005847      -0.001437       0.028790       0.031189      -0.019679       0.003921       0.015757              1.887382       1.778407      -0.032130       0.009588       1.437709      -0.001058       2.446029          -0.000001
           12              H      23.926749      21.069480      14.267905       0.119409       1.219011 0.87678282E+01  0.86424544E+02                                 1.763183                            1.639188      -0.989712       2.407466                    0.998436       3.280211       8.651644       0.540710       1.149204      -0.742125      -0.040116       0.000877      -0.012620       0.042063      -0.000321       0.010981      -0.000311       0.027565       0.015763      -0.016415      -0.003166       0.019581              1.863041       2.585335      -0.017683       0.003829       1.421868      -0.004704       1.581920           0.000000
           13              H      26.744010      21.004261      17.140773       0.110501       1.359466 0.10131024E+02  0.10349084E+03                                 1.890832                            1.758685      -1.086565       2.352007                    0.997331       3.451027       9.253088       0.523725       1.144865      -0.743147       0.013672      -0.000211       0.037620       0.040028      -0.000362       0.013044      -0.000141       0.025883       0.024195      -0.016979      -0.004562       0.021541              1.971396       1.779121      -0.002955       0.005712       1.428987      -0.017448       2.706079           0.000000
           14              H      28.404063      21.006362      15.469286       0.108198       1.337612 0.99505001E+01  0.10105588E+03                                 1.864412                            1.739359      -1.007822       2.388788                    0.997908       3.398420       9.045981       0.528962       1.140157      -0.744906       0.035623      -0.001840       0.012377       0.037757      -0.002100       0.006276      -0.000431       0.031162       0.031339      -0.020945       0.004182       0.016764              1.944997       2.691618       0.005372       0.006770       1.411422      -0.032803       1.731951           0.000001
           15              H      12.706113      22.710593      10.265981       0.112154       1.262144 0.93481091E+01  0.94338218E+02                                 1.846935                            1.723306      -1.101025       2.342302                    0.997647       3.523270       9.636156       0.509460       1.191331      -0.729974       0.004378       0.030263      -0.023338       0.038467       0.011288       0.000970      -0.010218      -0.009017      -0.021473      -0.015413      -0.002940       0.018352              1.957905       1.685285      -0.060431       0.326054       1.924725      -0.588833       2.263706          -0.000000
           16              H      14.483996      22.674828      11.784783       0.115251       1.279782 0.94466373E+01  0.94650071E+02                                 1.810844                            1.695794      -0.945281       2.425586                    0.998376       3.299885       8.709358       0.535503       1.141564      -0.745073       0.025438       0.028198      -0.004955       0.038298       0.011772       0.007332      -0.012659      -0.003529      -0.007062      -0.021220       0.005904       0.015316              1.875380       2.197546       0.496210       0.189438       1.878228      -0.063515       1.550364          -0.000001
           17              H      12.882849      19.413631      13.580828       0.115497       1.263113 0.94082455E+01  0.94144965E+02                                 1.791811                            1.689590      -0.994710       2.403317                    0.997973       3.301714       8.701212       0.537938       1.137851      -0.745874      -0.001056      -0.028692       0.024805       0.037943       0.010309       0.006150      -0.012790      -0.003541      -0.014569      -0.019949       0.004494       0.015455              1.836056       1.637300      -0.022367       0.267433       1.831919      -0.421783       2.038949          -0.000000
           18              H      11.104966      19.449396      12.062025       0.116422       1.287658 0.98473868E+01  0.10062906E+03                                 1.883574                            1.781145      -1.034799       2.385796                    0.997415       3.457670       9.501063       0.496129       1.208117      -0.727778      -0.025722      -0.028547       0.006382       0.038952       0.011627       0.002715      -0.012636      -0.008132      -0.000259      -0.018119       0.000542       0.017577              1.981007       2.352908       0.447371       0.149379       1.902472       0.015650       1.687639          -0.000000
           19              H      16.442818      21.010565      12.628563       0.110497       1.307096 0.98288156E+01  0.99472097E+02                                 1.833892                            1.728051      -0.975943       2.405821                    0.998248       3.365957       8.931794       0.531206       1.139314      -0.745354       0.010087      -0.001291      -0.034389       0.035861      -0.000917      -0.005908       0.001473       0.028775       0.031867      -0.019784       0.003895       0.015890              1.873443       1.765938      -0.031769      -0.009424       1.429281       0.001028       2.425110          -0.000000
           20              H      18.153373      21.010568      14.267905       0.120614       1.217469 0.87560246E+01  0.86313942E+02                                 1.765431                            1.641020      -1.007074       2.401358                    0.998248       3.275379       8.650577       0.538741       1.153326      -0.741162       0.039725      -0.000559      -0.012449       0.041634      -0.000402      -0.010943       0.000286       0.027524       0.015476      -0.016348      -0.003179       0.019528              1.865647       2.589600      -0.017692      -0.003850       1.423432       0.004711       1.583908           0.000000
           21              H      15.336122      21.075797      17.140773       0.112280       1.357798 0.10118649E+02  0.10336429E+03                                 1.892162                            1.759890      -1.100897       2.347178                    0.997239       3.446168       9.249239       0.522370       1.147836      -0.742439      -0.013701       0.000244       0.036929       0.039389      -0.000615      -0.013018       0.000092       0.025482       0.023399      -0.016659      -0.004697       0.021355              1.972822       1.780498      -0.002954      -0.005603       1.429879       0.017461       2.708090           0.000000
           22              H      13.676063      21.073690      15.469286       0.108542       1.337064 0.99458757E+01  0.10100630E+03                                 1.864785                            1.739670      -1.012562       2.387379                    0.997956       3.396829       9.044297       0.528541       1.141095      -0.744686      -0.035251       0.001940       0.012457       0.037438      -0.001999      -0.006346       0.000366       0.031313       0.031439      -0.021023       0.004155       0.016868              1.945425       2.692400       0.005382      -0.006681       1.411639       0.032815       1.732235           0.000001
           23              H      19.369463      12.706073      10.265981       0.111887       1.260270 0.93294852E+01  0.94076687E+02                                 1.842515                            1.719564      -1.089331       2.346923                    0.997733       3.521687       9.619156       0.511059       1.188531      -0.730610      -0.030160       0.004772      -0.023526       0.038547      -0.011316       0.010384       0.001170       0.009109      -0.021480      -0.015681      -0.002743       0.018424              1.952901       1.919884       0.060140       0.586339       1.681447       0.324726       2.257372          -0.000000
           24              H      19.405237      14.483956      11.784783       0.115449       1.279234 0.94418978E+01  0.94596952E+02                                 1.811041                            1.695932      -0.952159       2.423249                    0.998334       3.298326       8.706859       0.535179       1.142323      -0.744900      -0.028270       0.025559      -0.004512       0.038377      -0.011477       0.012787       0.007174       0.003463      -0.006692      -0.021015       0.005796       0.015220              1.875609       1.878547      -0.496382       0.063540       2.197819       0.189447       1.550462          -0.000001
           25              H      22.666437      12.882815      13.580828       0.115833       1.263522 0.94136580E+01  0.94220732E+02                                 1.792898                            1.690651      -0.995409       2.403132                    0.997991       3.301885       8.705093       0.537449       1.138626      -0.745684       0.028616      -0.001294       0.024648       0.037790      -0.010301       0.012719       0.006274       0.003739      -0.014546      -0.019963       0.004550       0.015412              1.837157       1.832953       0.022310       0.421969       1.638381       0.267666       2.040136          -0.000000
           26              H      22.630664      11.104932      12.062025       0.116357       1.291344 0.98811167E+01  0.10105910E+03                                 1.887036                            1.784068      -1.036361       2.384899                    0.997434       3.461590       9.515546       0.495780       1.207947      -0.727811       0.028464      -0.025910       0.005888       0.038939      -0.011668       0.012707       0.002712       0.008255       0.000099      -0.018203       0.000530       0.017674              1.984861       1.906141      -0.449199      -0.015771       2.358155       0.149807       1.690288          -0.000000
           27              H      21.069506      16.442781      12.628563       0.109759       1.314565 0.98965046E+01  0.10032992E+03                                 1.841019                            1.734074      -0.981970       2.402615                    0.998186       3.374168       8.961530       0.530240       1.139423      -0.745330       0.001380       0.010111      -0.034562       0.036037       0.000865      -0.001478      -0.005824      -0.028899       0.031954      -0.019859       0.004018       0.015841              1.880947       1.433667       0.031933      -0.001065       1.772279      -0.009751       2.436895          -0.000001
           28              H      21.069512      18.153336      14.267905       0.120049       1.213464 0.87192296E+01  0.85816097E+02                                 1.756758                            1.633783      -0.984605       2.409589                    0.998402       3.274069       8.625635       0.542093       1.148000      -0.742406       0.000937       0.040112      -0.012585       0.042050       0.000284      -0.000299      -0.010936      -0.027532       0.015742      -0.016395      -0.003131       0.019526              1.855838       1.417618       0.017541      -0.004680       2.573251      -0.003862       1.576645           0.000000
           29              H      21.004288      15.336085      17.140773       0.111337       1.353941 0.10081485E+02  0.10285448E+03                                 1.885264                            1.754054      -1.081791       2.354511                    0.997409       3.444596       9.228773       0.524584       1.144439      -0.743246      -0.000210      -0.013738       0.037304       0.039754       0.000531      -0.000140      -0.013016      -0.025272       0.023596      -0.016581      -0.004732       0.021313              1.965252       1.425679       0.002937      -0.017362       1.774163      -0.005680       2.695913           0.000000
           30              H      21.006386      13.676026      15.469286       0.108568       1.336964 0.99437387E+01  0.10097164E+03                                 1.864016                            1.738915      -1.007625       2.389223                    0.997965       3.396751       9.041304       0.528954       1.140351      -0.744863      -0.001869      -0.035363       0.012211       0.037459       0.001992      -0.000333      -0.006348      -0.031215       0.031410      -0.020969       0.004128       0.016841              1.944631       1.411103      -0.005372      -0.032807       2.691389      -0.006859       1.731400           0.000001
           31              H      22.710608       8.333961      10.265981       0.111879       1.258710 0.93158310E+01  0.93906359E+02                                 1.841217                            1.718490      -1.086445       2.348518                    0.997801       3.519878       9.613129       0.511127       1.188786      -0.730557       0.030452      -0.004640      -0.023457       0.038718      -0.011233      -0.010295      -0.001086       0.008858      -0.021417      -0.015521      -0.002751       0.018272              1.951447       1.918376       0.060013      -0.585523       1.680410      -0.324377       2.255554          -0.000000
           32              H      22.674839       6.556084      11.784783       0.115294       1.278235 0.94327227E+01  0.94479538E+02                                 1.809846                            1.694920      -0.950469       2.424086                    0.998330       3.297584       8.702967       0.535443       1.142069      -0.744961       0.028264      -0.025689      -0.004812       0.038496      -0.011505      -0.012746      -0.007319       0.003628      -0.006504      -0.021093       0.005905       0.015187              1.874330       1.877216      -0.495750      -0.063492       2.196190      -0.189299       1.549583          -0.000001
           33              H      19.413645       8.157231      13.580828       0.115793       1.263391 0.94119458E+01  0.94194669E+02                                 1.792326                            1.690125      -0.995833       2.402775                    0.997998       3.301960       8.703477       0.537736       1.138124      -0.745802      -0.028626       0.001387       0.024572       0.037752      -0.010237      -0.012851      -0.006316       0.003567      -0.014652      -0.020068       0.004660       0.015407              1.836564       1.832396       0.022311      -0.421825       1.637824      -0.267533       2.039473          -0.000000
           34              H      19.449414       9.935108      12.062025       0.115198       1.292854 0.98935868E+01  0.10119190E+03                                 1.885969                            1.783156      -1.026026       2.388345                    0.997475       3.465761       9.519071       0.496888       1.205191      -0.728418      -0.028950       0.026253       0.006306       0.039586      -0.011750      -0.012590      -0.002892       0.008308       0.000147      -0.018305       0.000732       0.017573              1.983654       1.905028      -0.448678       0.015718       2.356510      -0.149656       1.689425          -0.000000
           35              H      21.010610      25.637261      12.628563       0.110788       1.315676 0.99100697E+01  0.10053700E+03                                 1.845478                            1.738019      -0.997684       2.396812                    0.998089       3.372160       8.969537       0.528194       1.143045      -0.744479      -0.001423      -0.009982      -0.033981       0.035446       0.000704       0.001510       0.005900      -0.028882       0.031478      -0.019769       0.003918       0.015851              1.885601       1.436573       0.032043       0.001066       1.776606       0.009717       2.443623          -0.000001
           36              H      21.010610      23.926712      14.267905       0.119293       1.217882 0.87571598E+01  0.86281102E+02                                 1.760781                            1.637143      -0.983783       2.409508                    0.998400       3.279891       8.644949       0.541642       1.147734      -0.742466      -0.000610      -0.040113      -0.012695       0.042078       0.000398       0.000263       0.010975      -0.027733       0.015722      -0.016493      -0.003135       0.019629              1.860330       1.420243       0.017625       0.004687       2.580900       0.003937       1.579847           0.000000
           37              H      21.075844      26.743973      17.140773       0.111507       1.354050 0.10082657E+02  0.10287583E+03                                 1.885967                            1.754635      -1.080566       2.355147                    0.997405       3.444191       9.229988       0.524250       1.145064      -0.743098       0.000093       0.013810       0.037300       0.039774       0.000528       0.000265       0.012898      -0.025729       0.023527      -0.016796      -0.004515       0.021311              1.966031       1.426081       0.002939       0.017370       1.774772       0.005678       2.697241           0.000000
           38              H      21.073740      28.404026      15.469286       0.109496       1.336898 0.99448579E+01  0.10101055E+03                                 1.866339                            1.740913      -1.018220       2.385623                    0.997910       3.394288       9.043203       0.527656       1.142843      -0.744274       0.001777       0.034855       0.012404       0.037039       0.002121       0.000262       0.006361      -0.031327       0.031116      -0.020993       0.004131       0.016862              1.947175       1.412549      -0.005378       0.032858       2.695448       0.006838       1.733527           0.000001
           39              H      23.226094      12.190593       9.824001       0.112976       1.261267 0.93418953E+01  0.94267049E+02                                 1.846560                            1.723111      -1.100885       2.342555                    0.997622       3.522426       9.635822       0.509282       1.191853      -0.729838       0.004557       0.029815       0.023302       0.038114       0.011457      -0.000911       0.010302      -0.008968      -0.021681      -0.015541      -0.003017       0.018558              1.957432       1.685152      -0.060355      -0.326022       1.924141       0.588300       2.263002          -0.000000
           40              H      25.003971      12.154822       8.305199       0.115435       1.284931 0.94939103E+01  0.95266002E+02                                 1.818158                            1.701998      -0.965807       2.417534                    0.998253       3.303086       8.731357       0.533469       1.144206      -0.744459       0.025273       0.028123       0.004486       0.038076       0.011773      -0.007188       0.012805      -0.003571      -0.006272      -0.021217       0.005804       0.015413              1.883301       2.207822       0.499886      -0.190730       1.886229       0.063872       1.555851          -0.000001
           41              H      23.402818       8.893619       6.509154       0.115568       1.263332 0.94102993E+01  0.94160241E+02                                 1.790821                            1.688819      -0.986723       2.406077                    0.998033       3.303093       8.701458       0.538577       1.136564      -0.746168      -0.001329      -0.028706      -0.024670       0.037874       0.010283      -0.006128       0.012804      -0.003668      -0.014376      -0.019915       0.004445       0.015470              1.834939       1.636431      -0.022283      -0.267112       1.830827       0.421283       2.037559          -0.000000
           42              H      21.624941       8.929390       8.027957       0.115984       1.294560 0.99131234E+01  0.10148957E+03                                 1.892229                            1.788609      -1.048870       2.379810                    0.997293       3.464882       9.535919       0.494360       1.210185      -0.727323      -0.025648      -0.028642      -0.006291       0.038958       0.011613      -0.002754       0.012467      -0.008069      -0.000053      -0.018034       0.000637       0.017398              1.990625       2.365742       0.451328      -0.150578       1.911521      -0.015791       1.694613          -0.000000
           43              H       5.922791      10.490557       7.461419       0.111249       1.315502 0.99104918E+01  0.10056147E+03                                 1.847177                            1.739567      -1.005367       2.394331                    0.998024       3.370492       8.971570       0.527171       1.145034      -0.744014       0.009966      -0.001248       0.033968       0.035422      -0.000966       0.005847      -0.001437       0.028790       0.031189      -0.019679       0.003921       0.015757              1.887382       1.778407      -0.032130       0.009588       1.437709      -0.001058       2.446030          -0.000001
           44              H       7.633340      10.490554       5.822077       0.119410       1.219011 0.87678259E+01  0.86424513E+02                                 1.763182                            1.639188      -0.989711       2.407466                    0.998436       3.280211       8.651643       0.540710       1.149203      -0.742125       0.040116      -0.000877       0.012620       0.042063      -0.000321       0.010981      -0.000311       0.027565       0.015763      -0.016415      -0.003166       0.019581              1.863040       2.585334      -0.017683       0.003829       1.421867      -0.004704       1.581919           0.000000
           45              H       4.816079      10.555773       2.949209       0.110501       1.359466 0.10131022E+02  0.10349082E+03                                 1.890832                            1.758686      -1.086565       2.352007                    0.997331       3.451026       9.253087       0.523725       1.144865      -0.743146      -0.013672       0.000211      -0.037620       0.040028      -0.000362       0.013044      -0.000141       0.025883       0.024195      -0.016979      -0.004562       0.021541              1.971396       1.779121      -0.002955       0.005712       1.428987      -0.017448       2.706079           0.000000
           46              H       3.156026      10.553672       4.620696       0.108198       1.337612 0.99505001E+01  0.10105588E+03                                 1.864412                            1.739359      -1.007822       2.388789                    0.997908       3.398420       9.045981       0.528962       1.140157      -0.744906      -0.035623       0.001840      -0.012377       0.037757      -0.002100       0.006276      -0.000431       0.031162       0.031339      -0.020945       0.004182       0.016764              1.944997       2.691618       0.005372       0.006770       1.411422      -0.032803       1.731951           0.000001
           47              H      18.853976       8.849441       9.824001       0.112154       1.262143 0.93481048E+01  0.94338165E+02                                 1.846935                            1.723306      -1.101025       2.342302                    0.997647       3.523269       9.636153       0.509460       1.191331      -0.729974      -0.004378      -0.030263       0.023338       0.038467       0.011288       0.000970      -0.010218      -0.009017      -0.021473      -0.015413      -0.002940       0.018353              1.957905       1.685284      -0.060431       0.326054       1.924724      -0.588833       2.263706          -0.000000
           48              H      17.076093       8.885206       8.305199       0.115251       1.279782 0.94466330E+01  0.94650020E+02                                 1.810844                            1.695794      -0.945281       2.425586                    0.998376       3.299884       8.709356       0.535503       1.141565      -0.745073      -0.025438      -0.028198       0.004955       0.038298       0.011772       0.007332      -0.012659      -0.003529      -0.007062      -0.021220       0.005904       0.015316              1.875379       2.197546       0.496210       0.189438       1.878228      -0.063515       1.550364          -0.000001
           49              H      18.677240      12.146403       6.509154       0.115497       1.263112 0.94082415E+01  0.94144915E+02                                 1.791810                            1.689590      -0.994710       2.403317                    0.997973       3.301713       8.701209       0.537938       1.137851      -0.745874       0.001056       0.028692      -0.024805       0.037943       0.010309       0.006150      -0.012790      -0.003541      -0.014569      -0.019949       0.004494       0.015455              1.836056       1.637299      -0.022367       0.267433       1.831919      -0.421782       2.038949          -0.000000
           50              H      20.455123      12.110638       8.027957       0.116422       1.287657 0.98473788E+01  0.10062896E+03                                 1.883573                            1.781144      -1.034798       2.385796                    0.997415       3.457669       9.501058       0.496129       1.208117      -0.727778       0.025722       0.028547      -0.006382       0.038952       0.011627       0.002715      -0.012636      -0.008132      -0.000259      -0.018119       0.000542       0.017577              1.981005       2.352907       0.447370       0.149379       1.902471       0.015650       1.687638          -0.000000
           51              H      15.117271      10.549469       7.461419       0.110497       1.307098 0.98288268E+01  0.99472244E+02                                 1.833894                            1.728053      -0.975943       2.405821                    0.998248       3.365958       8.931800       0.531205       1.139314      -0.745354      -0.010087       0.001291       0.034389       0.035861      -0.000917      -0.005908       0.001473       0.028775       0.031867      -0.019784       0.003895       0.015890              1.873445       1.765939      -0.031769      -0.009424       1.429282       0.001028       2.425113          -0.000000
           52              H      13.406716      10.549466       5.822077       0.120614       1.217469 0.87560227E+01  0.86313916E+02                                 1.765430                            1.641020      -1.007074       2.401358                    0.998248       3.275379       8.650576       0.538741       1.153326      -0.741162      -0.039725       0.000559       0.012449       0.041634      -0.000402      -0.010943       0.000286       0.027524       0.015477      -0.016348      -0.003179       0.019528              1.865646       2.589600      -0.017692      -0.003850       1.423431       0.004711       1.583907           0.000000
           53              H      16.223967      10.484237       2.949209       0.112280       1.357799 0.10118653E+02  0.10336433E+03                                 1.892162                            1.759890      -1.100897       2.347178                    0.997239       3.446169       9.249241       0.522370       1.147836      -0.742439       0.013701      -0.000244      -0.036929       0.039389      -0.000615      -0.013018       0.000092       0.025482       0.023399      -0.016659      -0.004697       0.021355              1.972822       1.780498      -0.002954      -0.005603       1.429879       0.017461       2.708090           0.000000
           54              H      17.884026      10.486344       4.620696       0.108542       1.337064 0.99458821E+01  0.10100639E+03                                 1.864786                            1.739670      -1.012562       2.387379                    0.997956       3.396830       9.044301       0.528541       1.141095      -0.744686       0.035251      -0.001940      -0.012457       0.037438      -0.001999      -0.006346       0.000366       0.031313       0.031439      -0.021023       0.004155       0.016868              1.945426       2.692401       0.005382      -0.006681       1.411640       0.032815       1.732236           0.000001
           55              H      12.190626      18.853961       9.824001       0.111887       1.260271 0.93294908E+01  0.94076756E+02                                 1.842516                            1.719565      -1.089332       2.346923                    0.997733       3.521688       9.619159       0.511059       1.188531      -0.730610       0.030160      -0.004772       0.023526       0.038547      -0.011316       0.010384       0.001170       0.009109      -0.021480      -0.015681      -0.002743       0.018424              1.952902       1.919884       0.060140       0.586339       1.681448       0.324726       2.257373          -0.000000
           56              H      12.154852      17.076078       8.305199       0.115449       1.279234 0.94419008E+01  0.94596986E+02                                 1.811041                            1.695932      -0.952159       2.423249                    0.998334       3.298327       8.706861       0.535179       1.142323      -0.744900       0.028270      -0.025559       0.004512       0.038377      -0.011477       0.012787       0.007174       0.003463      -0.006692      -0.021015       0.005796       0.015220              1.875609       1.878547      -0.496382       0.063540       2.197819       0.189447       1.550462          -0.000001
           57              H       8.893652      18.677219       6.509154       0.115833       1.263521 0.94136546E+01  0.94220686E+02                                 1.792897                            1.690651      -0.995409       2.403132                    0.997991       3.301885       8.705091       0.537449       1.138625      -0.745684      -0.028616       0.001294      -0.024648       0.037790      -0.010301       0.012719       0.006274       0.003739      -0.014546      -0.019963       0.004550       0.015412              1.837156       1.832952       0.022310       0.421969       1.638381       0.267666       2.040135          -0.000000
           58              H       8.929425      20.455102       8.027957       0.116357       1.291344 0.98811223E+01  0.10105917E+03                                 1.887036                            1.784068      -1.036361       2.384899                    0.997434       3.461591       9.515549       0.495780       1.207947      -0.727811      -0.028464       0.025910      -0.005888       0.038939      -0.011668       0.012707       0.002712       0.008255       0.000099      -0.018203       0.000530       0.017674              1.984862       1.906141      -0.449200      -0.015771       2.358155       0.149807       1.690289          -0.000000
           59              H      10.490583      15.117253       7.461419       0.109759       1.314565 0.98965104E+01  0.10033000E+03                                 1.841021                            1.734075      -0.981970       2.402615                    0.998186       3.374168       8.961533       0.530240       1.139423      -0.745330      -0.001380      -0.010111       0.034562       0.036037       0.000865      -0.001478      -0.005824      -0.028899       0.031954      -0.019859       0.004018       0.015841              1.880949       1.433668       0.031933      -0.001065       1.772280      -0.009751       2.436897          -0.000000
           60              H      10.490577      13.406698       5.822077       0.120049       1.213464 0.87192289E+01  0.85816086E+02                                 1.756758                            1.633782      -0.984605       2.409589                    0.998402       3.274069       8.625634       0.542093       1.147999      -0.742406      -0.000936      -0.040112       0.012585       0.042050       0.000284      -0.000299      -0.010936      -0.027532       0.015741      -0.016395      -0.003131       0.019526              1.855838       1.417618       0.017541      -0.004680       2.573250      -0.003862       1.576644           0.000000
           61              H      10.555801      16.223949       2.949209       0.111337       1.353940 0.10081479E+02  0.10285440E+03                                 1.885263                            1.754053      -1.081790       2.354511                    0.997409       3.444595       9.228769       0.524584       1.144439      -0.743246       0.000210       0.013738      -0.037304       0.039754       0.000531      -0.000140      -0.013016      -0.025272       0.023596      -0.016581      -0.004732       0.021313              1.965251       1.425678       0.002937      -0.017362       1.774163      -0.005680       2.695912           0.000000
           62              H      10.553703      17.884008       4.620696       0.108568       1.336963 0.99437369E+01  0.10097162E+03                                 1.864017                            1.738916      -1.007625       2.389223                    0.997965       3.396750       9.041302       0.528954       1.140351      -0.744863       0.001869       0.035363      -0.012211       0.037458       0.001992      -0.000333      -0.006348      -0.031215       0.031409      -0.020969       0.004128       0.016841              1.944631       1.411103      -0.005372      -0.032807       2.691390      -0.006859       1.731400           0.000001
           63              H       8.849481      23.226073       9.824001       0.111879       1.258710 0.93158291E+01  0.93906329E+02                                 1.841216                            1.718489      -1.086445       2.348518                    0.997801       3.519878       9.613126       0.511127       1.188786      -0.730558      -0.030452       0.004640       0.023457       0.038718      -0.011233      -0.010295      -0.001086       0.008858      -0.021417      -0.015521      -0.002751       0.018272              1.951446       1.918375       0.060013      -0.585522       1.680409      -0.324376       2.255553          -0.000000
           64              H       8.885250      25.003950       8.305199       0.115294       1.278236 0.94327270E+01  0.94479588E+02                                 1.809847                            1.694920      -0.950470       2.424086                    0.998330       3.297585       8.702969       0.535443       1.142069      -0.744961      -0.028264       0.025689       0.004812       0.038496      -0.011505      -0.012746      -0.007319       0.003628      -0.006503      -0.021093       0.005905       0.015187              1.874330       1.877216      -0.495750      -0.063492       2.196190      -0.189299       1.549583          -0.000001
           65              H      12.146444      23.402803       6.509154       0.115793       1.263391 0.94119394E+01  0.94194588E+02                                 1.792325                            1.690125      -0.995833       2.402775                    0.997998       3.301959       8.703473       0.537737       1.138124      -0.745802       0.028626      -0.001387      -0.024572       0.037752      -0.010237      -0.012851      -0.006316       0.003567      -0.014652      -0.020068       0.004660       0.015407              1.836563       1.832395       0.022311      -0.421825       1.637823      -0.267533       2.039472          -0.000000
           66              H      12.110675      21.624926       8.027957       0.115198       1.292854 0.98935868E+01  0.10119190E+03                                 1.885969                            1.783156      -1.026026       2.388345                    0.997475       3.465761       9.519071       0.496888       1.205191      -0.728418       0.028950      -0.026253      -0.006306       0.039586      -0.011750      -0.012590      -0.002892       0.008308       0.000148      -0.018305       0.000732       0.017573              1.983654       1.905028      -0.448678       0.015718       2.356510      -0.149656       1.689425          -0.000000
           67              H      10.549479       5.922773       7.461419       0.110788       1.315677 0.99100785E+01  0.10053712E+03                                 1.845479                            1.738020      -0.997684       2.396812                    0.998088       3.372161       8.969542       0.528194       1.143046      -0.744479       0.001423       0.009982       0.033981       0.035446       0.000704       0.001510       0.005900      -0.028882       0.031478      -0.019769       0.003918       0.015851              1.885602       1.436573       0.032043       0.001066       1.776607       0.009717       2.443625          -0.000000
           68              H      10.549479       7.633322       5.822077       0.119293       1.217882 0.87571610E+01  0.86281117E+02                                 1.760781                            1.637143      -0.983784       2.409508                    0.998400       3.279891       8.644949       0.541642       1.147734      -0.742466       0.000610       0.040113       0.012695       0.042078       0.000398       0.000263       0.010975      -0.027733       0.015722      -0.016493      -0.003135       0.019629              1.860330       1.420243       0.017625       0.004687       2.580901       0.003937       1.579847           0.000000
           69              H      10.484245       4.816061       2.949209       0.111507       1.354050 0.10082659E+02  0.10287585E+03                                 1.885967                            1.754634      -1.080566       2.355147                    0.997405       3.444192       9.229989       0.524250       1.145063      -0.743098      -0.000093      -0.013810      -0.037300       0.039774       0.000528       0.000265       0.012898      -0.025729       0.023527      -0.016796      -0.004515       0.021311              1.966031       1.426081       0.002939       0.017370       1.774771       0.005678       2.697241           0.000000
           70              H      10.486349       3.156008       4.620696       0.109496       1.336898 0.99448612E+01  0.10101060E+03                                 1.866340                            1.740914      -1.018220       2.385623                    0.997910       3.394288       9.043205       0.527656       1.142844      -0.744274      -0.001777      -0.034855      -0.012404       0.037039       0.002121       0.000262       0.006361      -0.031327       0.031116      -0.020993       0.004131       0.016862              1.947176       1.412550      -0.005378       0.032858       2.695450       0.006838       1.733528           0.000001
           71              C       9.302681      20.997097      11.019757       0.074705      38.415094 0.45939634E+03  0.10942571E+05                                10.196300                            7.280720      -0.348673       1.895349                    0.998880      27.546822      79.528552       0.594267       0.432705      -1.054788       0.017014      -0.000314      -0.007627       0.018648      -0.014725      -0.022604      -0.017137       0.035753       0.018399      -0.039722       0.006230       0.033492             14.637034      19.097850       2.068768      -8.570312       9.533837       1.505102      15.279416          -0.000000
           72              C       7.187322      21.040022      12.825445       0.061230      44.279560 0.43727736E+03  0.10239374E+05                                11.114598                            7.014999      -0.199267       1.942013                    0.999103      26.985485      76.059311       0.619812       0.422017      -1.066446       0.004296      -0.000645      -0.001953       0.004763      -0.006543      -0.014662      -0.003201       0.057972       0.024219      -0.034343       0.000664       0.033679             18.934748      26.012249       1.346957     -15.827378       9.097210       1.690341      21.694786          -0.000000
           73              C       8.298229      20.040619      10.937790      -0.150818      38.858258 0.45055252E+03  0.10715221E+05                                10.064342                            7.109444       0.096117       1.993650                    0.999712      30.223541      88.134157       0.612200       0.420685      -1.058741      -0.024199       0.002308       0.027678       0.036838       0.007034       0.012912       0.018949      -0.036209       0.011926      -0.025749      -0.007561       0.033311             13.909094      18.078516       1.669525      -8.875614       8.911323       2.131129      14.737442          -0.000000
           74              C       7.242023      20.059556      11.840232      -0.143656      37.515310 0.43315197E+03  0.10175590E+05                                 9.756213                            6.908191       0.128152       2.002695                    0.999751      29.809984      85.709621       0.631055       0.413161      -1.066128       0.031633       0.001520      -0.018880       0.036870       0.029742       0.002231       0.014397      -0.006944      -0.047975      -0.028221      -0.012412       0.040632             13.460891      16.959334       0.636679      -9.151857       8.340514       2.534081      15.082824          -0.000001
           75              C       8.193036      21.997342      12.907813      -0.149711      37.667702 0.43336299E+03  0.10177617E+05                                 9.792285                            6.901084       0.174960       2.017782                    0.999778      29.779773      85.495952       0.632846       0.412111      -1.067243       0.021832      -0.007778      -0.020391       0.030870       0.004883       0.000704       0.024520      -0.035587       0.012194      -0.021188      -0.014263       0.035451             13.813049      19.210072       2.230048      -9.642398       8.068117       0.668277      14.160956          -0.000001
           76              C       9.249243      21.976300      12.004970      -0.138611      37.545206 0.45053141E+03  0.10726240E+05                                 9.899574                            7.135079      -0.049001       1.952596                    0.999378      30.102465      88.140485       0.607128       0.423744      -1.055677      -0.021281      -0.004695       0.017715       0.028084       0.020392       0.014915      -0.001511      -0.023482      -0.025322      -0.028800      -0.000084       0.028884             13.708364      17.964487       0.959058      -8.998871       8.186765       1.543064      14.973840          -0.000000
           77              C      27.141660      21.038551      13.902268       0.089408      40.965003 0.39449222E+03  0.90374675E+04                                10.620703                            6.706213      -0.244926       1.936860                    0.999352      26.403000      74.538620       0.625389       0.427511      -1.058919       0.004536       0.000169       0.005355       0.007020       0.011614      -0.026726       0.010722      -0.027344      -0.027535      -0.040129       0.017519       0.022610             17.897295      25.985560       0.001416     -13.175510       5.968019      -0.001729      21.738306           0.000000
           78              C      25.866636      21.056855      13.548684      -0.155755      37.534230 0.42234660E+03  0.98821351E+04                                 9.836293                            6.868953       0.126368       2.007288                    0.999701      29.745810      86.002024       0.624857       0.418932      -1.059981      -0.022240       0.000684       0.029806       0.037195      -0.003604       0.013721       0.000940      -0.002776       0.093872      -0.022368      -0.012547       0.034915             14.115878      21.467766      -0.174193      -8.254129       5.427066       0.007775      15.452801          -0.000001
           79              C      24.839885      21.056857      14.529075      -0.092700      36.324599 0.42118478E+03  0.98269338E+04                                 9.615370                            6.863629       0.011103       1.973831                    0.999642      29.092550      83.403570       0.625885       0.419436      -1.061951       0.031180       0.001113      -0.003965       0.031451       0.000607       0.019383      -0.000762       0.028223      -0.064519      -0.028575      -0.003327       0.031902             13.456276      18.381720      -0.073627      -7.678016       5.399107      -0.080867      16.588003          -0.000000
           80              C      25.182839      21.035819      15.842960      -0.044522      41.178934 0.42971662E+03  0.99953030E+04                                10.406094                            6.845580       0.025963       2.010299                    0.999296      27.319019      76.162366       0.643906       0.408949      -1.077364       0.040910       0.002605      -0.036996       0.055219      -0.002402      -0.001184       0.001657      -0.007992      -0.013569      -0.005016      -0.002221       0.007236             16.513777      23.273921       0.018709     -11.207184       5.732510      -0.137498      20.534900          -0.000000
           81              C      26.502048      21.016883      16.220651      -0.105441      37.689444 0.42903064E+03  0.10076636E+05                                 9.872967                            6.941059      -0.025041       1.956719                    0.999675      29.673388      85.916948       0.619276       0.421109      -1.058753      -0.002400      -0.000787      -0.026989       0.027107      -0.002612       0.024598      -0.000210      -0.003912       0.065418      -0.025909      -0.008700       0.034609             13.850995      19.578948      -0.025439      -7.834852       5.279964      -0.093882      16.694072           0.000000
           82              C      27.486718      21.018986      15.224188      -0.152738      37.998438 0.43695258E+03  0.10306989E+05                                 9.916046                            6.991282       0.098641       1.995604                    0.999742      29.972788      86.894911       0.619010       0.419479      -1.060063      -0.028225      -0.002756       0.010140       0.030118      -0.000642       0.021677      -0.003898       0.056218      -0.032665      -0.024910      -0.017531       0.042441             13.922075      17.958621       0.065592      -8.210600       5.281154      -0.187689      18.526452          -0.000000
           83              C      24.107697      21.008469      16.923801       0.657058      25.191027 0.24585786E+03  0.50699732E+04                                 8.137978                            5.638888      -0.138648       2.030196                    0.999081      21.583454      60.320825       0.612421       0.484991      -1.012778      -0.057056      -0.002227       0.071488       0.091492       0.000478       0.013452      -0.000779      -0.162363      -0.164508      -0.067767      -0.040837       0.108604             11.893282      16.095803       0.021593      -6.501216       4.738431      -0.054615      14.845611           0.000000
           84              C      11.737430      21.082940      11.019757       0.074422      38.411162 0.45940062E+03  0.10942085E+05                                10.192696                            7.278667      -0.348469       1.895456                    0.998852      27.546966      79.512261       0.594640       0.432458      -1.054998      -0.017301      -0.001378      -0.007098       0.018751      -0.015361       0.022341       0.016869       0.034771       0.021076      -0.039749       0.006688       0.033061             14.630963      19.089814       2.066076       8.567759       9.528724      -1.504301      15.274350          -0.000000
           85              C      13.852794      21.040022      12.825445       0.063900      44.151407 0.43583084E+03  0.10197485E+05                                11.098150                            7.006189      -0.207271       1.940265                    0.999182      26.934356      75.895917       0.619803       0.422354      -1.066187      -0.005037       0.000327      -0.001825       0.005367      -0.005268       0.014059       0.003011       0.057440       0.021841      -0.033327       0.000353       0.032974             18.902987      25.966684       1.345215      15.797909       9.083976      -1.687236      21.658300          -0.000000
           86              C      12.741881      22.039419      10.937790      -0.148710      38.778546 0.44951419E+03  0.10684405E+05                                10.051308                            7.101743       0.097740       1.994755                    0.999716      30.186626      88.002442       0.612465       0.420744      -1.058700       0.023901      -0.002713       0.027039       0.036191       0.007570      -0.012933      -0.019708      -0.035813       0.012939      -0.025672      -0.008455       0.034127             13.887610      18.045395       1.665454       8.857258       8.901435      -2.131345      14.716001          -0.000000
           87              C      13.798090      22.020484      11.840232      -0.144557      37.593060 0.43425937E+03  0.10208532E+05                                 9.773305                            6.920456       0.125822       2.001577                    0.999727      29.837072      85.827969       0.630000       0.413572      -1.065819      -0.031908      -0.000631      -0.019040       0.037162       0.029659      -0.001267      -0.014689      -0.006800      -0.047691      -0.028991      -0.011345       0.040337             13.487159      16.991354       0.631836       9.175144       8.352348      -2.540699      15.117775          -0.000001
           88              C      12.847081      20.082702      12.907813      -0.150292      37.669936 0.43339608E+03  0.10178595E+05                                 9.791567                            6.900659       0.174794       2.017727                    0.999785      29.781449      85.501806       0.632959       0.412029      -1.067296      -0.022587       0.007361      -0.020839       0.031601       0.005587      -0.000632      -0.024774      -0.035383       0.011844      -0.021554      -0.014155       0.035709             13.810714      19.202490       2.226479       9.639919       8.067915      -0.671425      14.161738          -0.000000
           89              C      11.790871      20.103740      12.004970      -0.140634      37.654068 0.45210294E+03  0.10773485E+05                                 9.921674                            7.150565      -0.055872       1.949973                    0.999370      30.150683      88.334206       0.606056       0.424106      -1.055407       0.021285       0.003607       0.018676       0.028546       0.019700      -0.014391       0.002310      -0.023441      -0.023398      -0.028320       0.000669       0.027651             13.742062      18.006709       0.952459       9.028409       8.200963      -1.549243      15.018515          -0.000000
           90              C      14.938460      21.041496      13.902268       0.088502      40.960606 0.39460420E+03  0.90391209E+04                                10.612167                            6.701589      -0.229245       1.941645                    0.999229      26.408446      74.508401       0.626493       0.426801      -1.059541      -0.004923      -0.000092       0.005605       0.007461       0.011137       0.026052      -0.010643      -0.027742      -0.024414      -0.039189       0.017093       0.022096             17.880887      25.960132       0.001386      13.164201       5.963740       0.001690      21.718788           0.000000
           91              C      16.213484      21.023191      13.548684      -0.155177      37.594280 0.42310620E+03  0.99051396E+04                                 9.854958                            6.881970       0.117458       2.004536                    0.999710      29.756759      86.078636       0.623286       0.419766      -1.059370       0.022499      -0.000413       0.028783       0.036535      -0.003569      -0.013734      -0.001140      -0.005317       0.095381      -0.023430      -0.011867       0.035297             14.147218      21.529248      -0.174708       8.281405       5.438426      -0.008103      15.473978          -0.000001
           92              C      17.240237      21.023193      14.529075      -0.093897      36.355141 0.42167632E+03  0.98410993E+04                                 9.617977                            6.865361       0.017844       1.975501                    0.999612      29.112016      83.466053       0.626128       0.419159      -1.062145      -0.032596      -0.001598      -0.004663       0.032966       0.000078      -0.018562       0.000885       0.028050      -0.063539      -0.027789      -0.003406       0.031195             13.458986      18.393634      -0.073733       7.675641       5.400481       0.080738      16.582843          -0.000000
           93              C      16.897287      21.044235      15.842960      -0.043531      41.107369 0.42904420E+03  0.99747989E+04                                10.390515                            6.837896       0.024795       2.010106                    0.999344      27.298836      76.063703       0.644659       0.408671      -1.077651      -0.042099      -0.002819      -0.036932       0.056073      -0.002253       0.000987      -0.001784      -0.008561      -0.015823      -0.005651      -0.002121       0.007772             16.481746      23.230669       0.018515      11.176469       5.723802       0.137098      20.490766          -0.000000
           94              C      15.578080      21.063171      16.220651      -0.108174      37.751616 0.42995171E+03  0.10103276E+05                                 9.880288                            6.946052      -0.022901       1.956763                    0.999641      29.709680      86.031988       0.619407       0.420812      -1.058982       0.001631       0.001248      -0.028914       0.028987      -0.002049      -0.023143      -0.000108      -0.004937       0.062106      -0.024841      -0.007693       0.032534             13.860552      19.593602      -0.025452       7.839600       5.283305       0.093913      16.704748          -0.000000
           95              C      14.593406      21.061066      15.224188      -0.153049      37.989167 0.43687753E+03  0.10304730E+05                                 9.914094                            6.990571       0.099686       1.995855                    0.999721      29.971830      86.888775       0.619059       0.419466      -1.060076       0.029107       0.002267       0.009582       0.030727      -0.000580      -0.022046       0.004167       0.056269      -0.036390      -0.025241      -0.017840       0.043081             13.917204      17.953137       0.065615       8.205739       5.279924       0.187630      18.518551           0.000000
           96              C      17.972433      21.071589      16.923801       0.659104      25.149394 0.24542848E+03  0.50589883E+04                                 8.130406                            5.635091      -0.140188       2.030130                    0.999121      21.560966      60.248435       0.612434       0.485186      -1.012660       0.059398       0.001839       0.070151       0.091938       0.001150      -0.013323       0.000862      -0.160260      -0.166324      -0.067345      -0.040517       0.107863             11.879048      16.076384       0.021439       6.489327       4.734246       0.054406      14.826514           0.000000
           97              C      20.997117      11.737393      11.019757       0.073667      38.424516 0.45958818E+03  0.10947495E+05                                10.194778                            7.279998      -0.347452       1.895718                    0.998849      27.550129      79.520675       0.594614       0.432439      -1.055026       0.000863      -0.017249      -0.008320       0.019170       0.014958      -0.017374       0.022854      -0.036003       0.018885      -0.040225       0.006395       0.033830             14.634449       9.530629      -2.066119       1.504266      19.093432       8.570990      15.279287          -0.000000
           98              C      21.040046      13.852758      12.825445       0.061270      44.215261 0.43671602E+03  0.10221843E+05                                11.099002                            7.007207      -0.193717       1.944008                    0.999055      26.971311      75.976267       0.620660       0.421621      -1.066811      -0.001749      -0.004863      -0.002101       0.005578       0.005878      -0.003517       0.013550      -0.057200       0.022932      -0.033638       0.001209       0.032429             18.902122       9.085090      -1.346027       1.687252      25.964288      15.795884      21.656989          -0.000000
           99              C      20.040641      12.741843      10.937790      -0.147993      38.790466 0.44963365E+03  0.10688532E+05                                10.057372                            7.106098       0.096151       1.994172                    0.999707      30.184950      88.018386       0.611804       0.421148      -1.058388       0.001582       0.023976       0.027461       0.036489      -0.007774       0.019387      -0.012183       0.035117       0.012239      -0.024753      -0.008742       0.033494             13.897068       8.904969      -1.667457       2.129301      18.060954       8.866308      14.725281          -0.000000
          100              C      20.059580      13.798052      11.840232      -0.144855      37.586848 0.43418960E+03  0.10206463E+05                                 9.771826                            6.919631       0.118817       1.999735                    0.999769      29.836082      85.822807       0.630075       0.413540      -1.065842       0.001856      -0.031595      -0.018913       0.036870      -0.030144       0.013837      -0.001675       0.007108      -0.047685      -0.028394      -0.012268       0.040661             13.484078       8.351825      -0.633191       2.539594      16.987027       9.171678      15.113381          -0.000001
          101              C      21.997364      12.847046      12.907813      -0.149959      37.704925 0.43388419E+03  0.10193361E+05                                 9.799148                            6.905770       0.173555       2.017026                    0.999809      29.798360      85.576135       0.632530       0.412175      -1.067156      -0.007843      -0.021378      -0.021168       0.031090      -0.005292       0.024560      -0.000884       0.034294       0.011461      -0.020780      -0.014370       0.035150             13.822671       8.073826      -2.229791       0.670478      19.220812       9.649648      14.173374          -0.000000
          102              C      21.976321      11.790836      12.004970      -0.138907      37.542816 0.45051409E+03  0.10725490E+05                                 9.899882                            7.135927      -0.051689       1.952013                    0.999351      30.097538      88.118373       0.606979       0.423861      -1.055628      -0.005365       0.021696       0.018651       0.029109      -0.019576      -0.001613      -0.015293       0.025214      -0.025182      -0.029114       0.000566       0.028548             13.708452       8.185256      -0.954775       1.544428      17.961205       9.000822      14.978895          -0.000000
          103              C      21.038577      14.938424      13.902268       0.087905      41.000141 0.39498396E+03  0.90501580E+04                                10.619796                            6.705899      -0.228594       1.941707                    0.999220      26.418982      74.552117       0.626129       0.426939      -1.059437       0.000847      -0.005864       0.004339       0.007343      -0.011683       0.009855       0.026449       0.027830      -0.023600      -0.039455       0.017347       0.022108             17.897167       5.968004      -0.002138      -0.002285      25.985408      13.179236      21.738088           0.000000
          104              C      21.056883      16.213447      13.548684      -0.152256      37.455817 0.42127849E+03  0.98513006E+04                                 9.828027                            6.864628       0.122139       2.006617                    0.999712      29.698788      85.851880       0.624433       0.419465      -1.059601       0.000233       0.022596       0.029431       0.037106       0.004093       0.001197      -0.013808       0.002826       0.096727      -0.023238      -0.012579       0.035817             14.102230       5.423510       0.173642       0.007630      21.445577       8.245653      15.437602          -0.000000
          105              C      21.056887      17.240201      14.529075      -0.094500      36.402293 0.42234755E+03  0.98611446E+04                                 9.630705                            6.875070       0.008970       1.972886                    0.999648      29.125898      83.537131       0.625076       0.419677      -1.061768       0.001011      -0.030915      -0.003677       0.031149      -0.000827      -0.000979      -0.019206      -0.026905      -0.064897      -0.028664      -0.002587       0.031250             13.479378       5.408393       0.073350      -0.081164      18.409980       7.696776      16.619762          -0.000000
          106              C      21.035848      16.897251      15.842960      -0.044262      41.188064 0.42983434E+03  0.99990742E+04                                10.407981                            6.846753       0.022597       2.009088                    0.999317      27.324985      76.191607       0.643795       0.408978      -1.077308       0.002985      -0.042136      -0.036838       0.056048       0.002798       0.001699       0.000376       0.008790      -0.014186      -0.004975      -0.002840       0.007815             16.517537       5.734016      -0.018894      -0.137524      23.281559      11.212816      20.537036          -0.000000
          107              C      21.016910      15.578043      16.220651      -0.107027      37.755851 0.42998314E+03  0.10104814E+05                                 9.885925                            6.950431      -0.028435       1.955336                    0.999647      29.700799      86.026765       0.618623       0.421312      -1.058604      -0.001189       0.001652      -0.028006       0.028080       0.002356       0.000313      -0.023977       0.004539       0.064429      -0.025592      -0.008190       0.033782             13.870729       5.287081       0.025372      -0.093985      19.614140       7.850760      16.710966          -0.000000
          108              C      21.019011      14.593370      15.224188      -0.152273      37.948269 0.43631607E+03  0.10287825E+05                                 9.905912                            6.985225       0.098856       1.995875                    0.999742      29.951743      86.805349       0.619431       0.419364      -1.060177      -0.002268       0.029093       0.009058       0.030555       0.000878      -0.003754      -0.021512      -0.056159      -0.032945      -0.024656      -0.017682       0.042338             13.905707       5.276267      -0.065728      -0.187700      17.942160       8.198223      18.498695          -0.000000
          109              C      21.008500      17.972397      16.923801       0.660253      25.132631 0.24519307E+03  0.50529992E+04                                 8.127820                            5.632570      -0.140298       2.030269                    0.999114      21.550695      60.215909       0.612532       0.485217      -1.012629      -0.001371       0.059003       0.071165       0.092453      -0.000328      -0.000159      -0.013405       0.160336      -0.164354      -0.067223      -0.040338       0.107561             11.876708       4.733135      -0.021663      -0.054477      16.072701       6.488919      14.824286           0.000000
          110              C      21.082956       9.302644      11.019757       0.074178      38.407432 0.45935649E+03  0.10940468E+05                                10.191180                            7.277730      -0.345731       1.896506                    0.998856      27.543264      79.492334       0.594767       0.432388      -1.055070      -0.000733       0.016734      -0.007251       0.018253       0.014976       0.017065      -0.022719      -0.035260       0.018658      -0.039783       0.006311       0.033472             14.628768       9.526584      -2.064857      -1.503849      19.086810      -8.567831      15.272910          -0.000000
          111              C      21.040034       7.187286      12.825445       0.062886      44.178912 0.43624492E+03  0.10208690E+05                                11.096246                            7.005782      -0.199222       1.942496                    0.999096      26.953043      75.932176       0.620372       0.421905      -1.066566       0.001122       0.003436      -0.001381       0.003869       0.005565       0.003343      -0.014386      -0.057907       0.022800      -0.033860       0.000473       0.033387             18.897116       9.082538      -1.344910      -1.687192      25.957679     -15.791643      21.651130          -0.000000
          112              C      22.039433       8.298195      10.937790      -0.148783      38.836203 0.45026916E+03  0.10707353E+05                                10.064253                            7.110549       0.091091       1.992374                    0.999709      30.207648      88.098096       0.611689       0.421081      -1.058437      -0.002025      -0.023727       0.026824       0.035869      -0.007491      -0.019566       0.012757       0.035871       0.012883      -0.025560      -0.008367       0.033927             13.907922       8.909818      -1.668609      -2.129913      18.077396      -8.875314      14.736553          -0.000000
          113              C      22.020496       7.241988      11.840232      -0.144277      37.600202 0.43432845E+03  0.10210988E+05                                 9.776117                            6.922327       0.121677       2.000487                    0.999763      29.837509      85.844417       0.629708       0.413730      -1.065673      -0.001070       0.031920      -0.018743       0.037032      -0.029921      -0.014193       0.002116       0.007931      -0.046798      -0.028185      -0.012433       0.040619             13.491301       8.354661      -0.632176      -2.541000      16.996955      -9.178575      15.122286          -0.000001
          114              C      20.082716       8.192998      12.907813      -0.150011      37.690080 0.43368998E+03  0.10187510E+05                                 9.796065                            6.904007       0.175601       2.017814                    0.999785      29.790569      85.544284       0.632649       0.412149      -1.067188       0.008156       0.021648      -0.020679       0.031029      -0.005388      -0.024483       0.000432       0.034725       0.010422      -0.021100      -0.014051       0.035152             13.817459       8.071420      -2.228568      -0.670808      19.212978      -9.645241      14.167978          -0.000000
          115              C      20.103756       9.249204      12.004970      -0.138495      37.557207 0.45070734E+03  0.10731492E+05                                 9.903833                            7.138887      -0.054637       1.950934                    0.999358      30.104761      88.152029       0.606657       0.424031      -1.055497       0.003433      -0.020538       0.018490       0.027847      -0.019602       0.001747       0.014956       0.023433      -0.025666      -0.028509       0.000341       0.028168             13.714066       8.188153      -0.953887      -1.545756      17.968600      -9.005272      14.985444          -0.000000
          116              C      21.041544      27.141624      13.902268       0.086246      41.034776 0.39540204E+03  0.90615807E+04                                10.622082                            6.707182      -0.229679       1.941157                    0.999234      26.437147      74.596093       0.626424       0.426651      -1.059680      -0.000613       0.004224       0.005181       0.006713      -0.010888      -0.009660      -0.026329       0.028868      -0.027907      -0.039480       0.016687       0.022793             17.900452       5.968866      -0.001662       0.001905      25.989950     -13.179412      21.742539           0.000000
          117              C      21.023236      25.866599      13.548684      -0.154123      37.482417 0.42167304E+03  0.98625430E+04                                 9.829592                            6.865289       0.126176       2.007622                    0.999730      29.718533      85.909431       0.624770       0.419154      -1.059829       0.000106      -0.022046       0.029787       0.037058       0.004005      -0.001303       0.013547       0.002745       0.095399      -0.022880      -0.012413       0.035293             14.104247       5.423770       0.173935      -0.007787      21.447439      -8.245382      15.441532          -0.000001
          118              C      21.023236      24.839849      14.529075      -0.092248      36.309488 0.42101846E+03  0.98223342E+04                                 9.614783                            6.864111       0.012883       1.974484                    0.999609      29.082119      83.377573       0.625596       0.419661      -1.061782      -0.002265       0.031262      -0.003341       0.031521      -0.000592       0.000340       0.019486      -0.029100      -0.064685      -0.028613      -0.003763       0.032377             13.454314       5.399175       0.073597       0.080749      18.377219      -7.676438      16.586547          -0.000000
          119              C      21.044279      25.182803      15.842960      -0.046676      41.248150 0.43052792E+03  0.10018873E+05                                10.415707                            6.850805       0.026304       2.009931                    0.999370      27.351202      76.269368       0.643836       0.408802      -1.077464      -0.002408       0.040612      -0.037749       0.055499       0.002372      -0.002425      -0.000386       0.009271      -0.014461      -0.005299      -0.002783       0.008082             16.532052       5.737891      -0.018584       0.137387      23.301630     -11.224397      20.556636          -0.000000
          120              C      21.063218      26.502011      16.220651      -0.105970      37.740964 0.42974496E+03  0.10097785E+05                                 9.883100                            6.948057      -0.027476       1.955665                    0.999641      29.693871      85.999689       0.618790       0.421257      -1.058641       0.001338      -0.003578      -0.028460       0.028715       0.002067      -0.000362       0.024294       0.004269       0.061957      -0.025533      -0.007972       0.033505             13.867295       5.285625       0.025491       0.093849      19.609051      -7.849121      16.707210           0.000000
          121              C      21.061114      27.486682      15.224188      -0.152701      37.967428 0.43656286E+03  0.10295072E+05                                 9.908023                            6.985962       0.106031       1.997616                    0.999713      29.963702      86.845278       0.619565       0.419215      -1.060274       0.002215      -0.030041       0.008219       0.031223       0.000704       0.004528       0.020710      -0.054420      -0.031913      -0.024687      -0.016258       0.040945             13.909349       5.277103      -0.065568       0.187536      17.948048      -8.199894      18.502897          -0.000000
          122              C      21.071631      24.107661      16.923801       0.659181      25.146169 0.24534570E+03  0.50567921E+04                                 8.129228                            5.633400      -0.134959       2.031617                    0.999085      21.559154      60.237987       0.612654       0.485058      -1.012739       0.001750      -0.057319       0.070569       0.090931      -0.000368       0.000780       0.013626       0.161685      -0.166929      -0.068024      -0.040644       0.108668             11.878956       4.733862      -0.021345       0.054331      16.075957      -6.490573      14.827049           0.000000
          123              C      22.257408      10.562937       9.070225       0.074705      38.415096 0.45939639E+03  0.10942572E+05                                10.196300                            7.280720      -0.348673       1.895349                    0.998880      27.546823      79.528553       0.594267       0.432705      -1.054788      -0.017014       0.000314       0.007627       0.018648      -0.014725      -0.022604      -0.017137       0.035753       0.018399      -0.039722       0.006230       0.033492             14.637034      19.097849       2.068768      -8.570311       9.533837       1.505102      15.279416          -0.000000
          124              C      24.372767      10.520012       7.264537       0.061231      44.279555 0.43727731E+03  0.10239373E+05                                11.114598                            7.014999      -0.199267       1.942013                    0.999103      26.985483      76.059305       0.619812       0.422017      -1.066446      -0.004296       0.000645       0.001953       0.004763      -0.006543      -0.014662      -0.003201       0.057972       0.024219      -0.034343       0.000664       0.033679             18.934746      26.012246       1.346957     -15.827375       9.097209       1.690341      21.694783           0.000000
          125              C      23.261860      11.519415       9.152192      -0.150818      38.858249 0.45055241E+03  0.10715218E+05                                10.064340                            7.109443       0.096117       1.993650                    0.999712      30.223538      88.134143       0.612200       0.420685      -1.058741       0.024199      -0.002308      -0.027678       0.036838       0.007034       0.012912       0.018949      -0.036209       0.011926      -0.025749      -0.007561       0.033311             13.909090      18.078510       1.669524      -8.875611       8.911322       2.131130      14.737439          -0.000000
          126              C      24.318066      11.500478       8.249750      -0.143656      37.515309 0.43315196E+03  0.10175590E+05                                 9.756213                            6.908191       0.128153       2.002695                    0.999751      29.809983      85.709615       0.631055       0.413161      -1.066128      -0.031633      -0.001520       0.018880       0.036871       0.029742       0.002231       0.014397      -0.006944      -0.047975      -0.028221      -0.012412       0.040632             13.460890      16.959333       0.636678      -9.151857       8.340514       2.534082      15.082825          -0.000001
          127              C      23.367053       9.562692       7.182169      -0.149711      37.667705 0.43336303E+03  0.10177618E+05                                 9.792285                            6.901084       0.174959       2.017782                    0.999778      29.779775      85.495959       0.632846       0.412111      -1.067243      -0.021832       0.007778       0.020391       0.030870       0.004883       0.000704       0.024520      -0.035587       0.012194      -0.021188      -0.014263       0.035451             13.813049      19.210072       2.230048      -9.642398       8.068118       0.668277      14.160957          -0.000001
          128              C      22.310846       9.583734       8.085012      -0.138611      37.545209 0.45053143E+03  0.10726240E+05                                 9.899575                            7.135079      -0.049001       1.952596                    0.999378      30.102466      88.140491       0.607127       0.423744      -1.055677       0.021281       0.004695      -0.017715       0.028084       0.020392       0.014915      -0.001511      -0.023482      -0.025322      -0.028800      -0.000084       0.028884             13.708365      17.964488       0.959058      -8.998872       8.186765       1.543064      14.973841          -0.000000
          129              C       4.418429      10.521483       6.187714       0.089408      40.965008 0.39449228E+03  0.90374692E+04                                10.620704                            6.706214      -0.244926       1.936860                    0.999352      26.403002      74.538625       0.625389       0.427511      -1.058919      -0.004536      -0.000169      -0.005355       0.007020       0.011614      -0.026726       0.010722      -0.027344      -0.027535      -0.040129       0.017519       0.022610             17.897295      25.985560       0.001416     -13.175510       5.968019      -0.001729      21.738307          -0.000000
          130              C       5.693453      10.503179       6.541298      -0.155755      37.534220 0.42234648E+03  0.98821316E+04                                 9.836291                            6.868952       0.126369       2.007288                    0.999701      29.745806      86.002008       0.624858       0.418932      -1.059981       0.022240      -0.000684      -0.029806       0.037195      -0.003604       0.013721       0.000940      -0.002776       0.093872      -0.022368      -0.012547       0.034915             14.115874      21.467760      -0.174193      -8.254126       5.427065       0.007775      15.452798          -0.000000
          131              C       6.720204      10.503177       5.560907      -0.092700      36.324597 0.42118477E+03  0.98269332E+04                                 9.615369                            6.863629       0.011103       1.973831                    0.999642      29.092549      83.403563       0.625885       0.419436      -1.061951      -0.031180      -0.001113       0.003965       0.031451       0.000607       0.019383      -0.000762       0.028223      -0.064519      -0.028575      -0.003327       0.031902             13.456275      18.381717      -0.073627      -7.678016       5.399107      -0.080867      16.588002          -0.000000
          132              C       6.377250      10.524215       4.247022      -0.044522      41.178934 0.42971662E+03  0.99953031E+04                                10.406094                            6.845580       0.025963       2.010299                    0.999296      27.319019      76.162366       0.643906       0.408949      -1.077364      -0.040910      -0.002605       0.036996       0.055219      -0.002402      -0.001184       0.001657      -0.007992      -0.013569      -0.005016      -0.002221       0.007236             16.513777      23.273922       0.018708     -11.207184       5.732510      -0.137498      20.534900          -0.000000
          133              C       5.058041      10.543151       3.869331      -0.105441      37.689442 0.42903062E+03  0.10076635E+05                                 9.872966                            6.941058      -0.025041       1.956719                    0.999675      29.673387      85.916944       0.619276       0.421109      -1.058753       0.002400       0.000787       0.026989       0.027107      -0.002611       0.024598      -0.000210      -0.003912       0.065418      -0.025909      -0.008700       0.034609             13.850994      19.578947      -0.025439      -7.834851       5.279964      -0.093882      16.694071          -0.000000
          134              C       4.073371      10.541048       4.865794      -0.152738      37.998435 0.43695254E+03  0.10306988E+05                                 9.916045                            6.991282       0.098641       1.995604                    0.999742      29.972787      86.894905       0.619010       0.419479      -1.060063       0.028225       0.002756      -0.010140       0.030118      -0.000642       0.021677      -0.003897       0.056218      -0.032665      -0.024910      -0.017531       0.042441             13.922074      17.958619       0.065592      -8.210600       5.281153      -0.187689      18.526450           0.000000
          135              C       7.452392      10.551565       3.166181       0.657058      25.191027 0.24585786E+03  0.50699733E+04                                 8.137979                            5.638888      -0.138648       2.030196                    0.999081      21.583454      60.320826       0.612421       0.484991      -1.012778       0.057056       0.002227      -0.071488       0.091492       0.000478       0.013452      -0.000779      -0.162363      -0.164508      -0.067767      -0.040837       0.108604             11.893282      16.095803       0.021593      -6.501216       4.738431      -0.054614      14.845611           0.000000
          136              C      19.822659      10.477094       9.070225       0.074422      38.411163 0.45940063E+03  0.10942085E+05                                10.192696                            7.278667      -0.348469       1.895456                    0.998852      27.546966      79.512260       0.594640       0.432458      -1.054998       0.017301       0.001378       0.007098       0.018751      -0.015361       0.022341       0.016869       0.034771       0.021076      -0.039749       0.006688       0.033061             14.630963      19.089815       2.066076       8.567760       9.528724      -1.504300      15.274350          -0.000000
          137              C      17.707295      10.520012       7.264537       0.063900      44.151408 0.43583084E+03  0.10197485E+05                                11.098150                            7.006190      -0.207272       1.940265                    0.999182      26.934356      75.895920       0.619803       0.422354      -1.066187       0.005037      -0.000327       0.001825       0.005367      -0.005268       0.014059       0.003011       0.057440       0.021841      -0.033327       0.000353       0.032974             18.902988      25.966686       1.345214      15.797911       9.083976      -1.687236      21.658302          -0.000000
          138              C      18.818208       9.520615       9.152192      -0.148710      38.778543 0.44951415E+03  0.10684404E+05                                10.051308                            7.101742       0.097740       1.994755                    0.999716      30.186624      88.002434       0.612465       0.420744      -1.058700      -0.023901       0.002713      -0.027039       0.036191       0.007570      -0.012933      -0.019708      -0.035813       0.012939      -0.025672      -0.008455       0.034127             13.887610      18.045395       1.665454       8.857258       8.901434      -2.131345      14.716001          -0.000000
          139              C      17.761999       9.539550       8.249750      -0.144557      37.593065 0.43425944E+03  0.10208534E+05                                 9.773306                            6.920456       0.125821       2.001577                    0.999727      29.837074      85.827977       0.630000       0.413572      -1.065819       0.031908       0.000631       0.019040       0.037162       0.029659      -0.001267      -0.014689      -0.006800      -0.047691      -0.028991      -0.011345       0.040337             13.487160      16.991356       0.631836       9.175145       8.352349      -2.540699      15.117776          -0.000000
          140              C      18.713008      11.477332       7.182169      -0.150292      37.669929 0.43339601E+03  0.10178593E+05                                 9.791565                            6.900658       0.174794       2.017727                    0.999785      29.781446      85.501792       0.632959       0.412029      -1.067296       0.022587      -0.007361       0.020839       0.031601       0.005587      -0.000632      -0.024774      -0.035383       0.011844      -0.021554      -0.014155       0.035709             13.810711      19.202485       2.226478       9.639916       8.067913      -0.671425      14.161735          -0.000001
          141              C      19.769218      11.456294       8.085012      -0.140634      37.654066 0.45210292E+03  0.10773485E+05                                 9.921674                            7.150565      -0.055872       1.949973                    0.999370      30.150681      88.334196       0.606056       0.424106      -1.055407      -0.021285      -0.003607      -0.018676       0.028546       0.019700      -0.014391       0.002310      -0.023441      -0.023398      -0.028320       0.000669       0.027651             13.742062      18.006708       0.952459       9.028408       8.200963      -1.549243      15.018515          -0.000000
          142              C      16.621629      10.518538       6.187714       0.088502      40.960605 0.39460419E+03  0.90391207E+04                                10.612168                            6.701589      -0.229245       1.941644                    0.999229      26.408446      74.508404       0.626493       0.426801      -1.059541       0.004923       0.000092      -0.005605       0.007461       0.011137       0.026052      -0.010643      -0.027742      -0.024414      -0.039189       0.017093       0.022096             17.880887      25.960132       0.001385      13.164200       5.963740       0.001690      21.718788           0.000000
          143              C      15.346605      10.536843       6.541298      -0.155177      37.594289 0.42310632E+03  0.99051433E+04                                 9.854960                            6.881971       0.117458       2.004536                    0.999710      29.756765      86.078664       0.623286       0.419766      -1.059370      -0.022499       0.000413      -0.028783       0.036535      -0.003569      -0.013734      -0.001140      -0.005317       0.095381      -0.023430      -0.011867       0.035297             14.147220      21.529251      -0.174708       8.281406       5.438427      -0.008103      15.473982          -0.000001
          144              C      14.319852      10.536841       5.560907      -0.093897      36.355139 0.42167628E+03  0.98410982E+04                                 9.617977                            6.865361       0.017844       1.975501                    0.999612      29.112014      83.466047       0.626128       0.419159      -1.062145       0.032596       0.001598       0.004663       0.032966       0.000078      -0.018562       0.000885       0.028050      -0.063539      -0.027789      -0.003406       0.031195             13.458986      18.393633      -0.073733       7.675642       5.400481       0.080738      16.582844          -0.000000
          145              C      14.662802      10.515799       4.247022      -0.043531      41.107366 0.42904417E+03  0.99747979E+04                                10.390514                            6.837896       0.024795       2.010106                    0.999344      27.298835      76.063698       0.644659       0.408671      -1.077651       0.042099       0.002819       0.036932       0.056073      -0.002253       0.000987      -0.001784      -0.008561      -0.015823      -0.005651      -0.002121       0.007772             16.481745      23.230667       0.018515      11.176468       5.723802       0.137098      20.490765          -0.000000
          146              C      15.982009      10.496863       3.869331      -0.108174      37.751625 0.42995182E+03  0.10103279E+05                                 9.880290                            6.946054      -0.022902       1.956763                    0.999641      29.709684      86.032006       0.619407       0.420812      -1.058982      -0.001631      -0.001248       0.028914       0.028987      -0.002049      -0.023143      -0.000108      -0.004937       0.062106      -0.024841      -0.007693       0.032534             13.860555      19.593607      -0.025452       7.839603       5.283306       0.093913      16.704752           0.000000
          147              C      16.966683      10.498968       4.865794      -0.153048      37.989171 0.43687757E+03  0.10304731E+05                                 9.914095                            6.990571       0.099685       1.995855                    0.999721      29.971832      86.888788       0.619059       0.419466      -1.060076      -0.029107      -0.002266      -0.009582       0.030727      -0.000580      -0.022046       0.004167       0.056270      -0.036390      -0.025241      -0.017840       0.043081             13.917205      17.953139       0.065615       8.205740       5.279925       0.187630      18.518553          -0.000000
          148              C      13.587656      10.488445       3.166181       0.659104      25.149393 0.24542846E+03  0.50589880E+04                                 8.130406                            5.635091      -0.140188       2.030130                    0.999121      21.560965      60.248432       0.612434       0.485186      -1.012660      -0.059398      -0.001839      -0.070151       0.091938       0.001150      -0.013323       0.000862      -0.160260      -0.166324      -0.067345      -0.040517       0.107863             11.879048      16.076384       0.021439       6.489327       4.734246       0.054406      14.826515           0.000000
          149              C      10.562972      19.822641       9.070225       0.073667      38.424512 0.45958813E+03  0.10947493E+05                                10.194778                            7.279998      -0.347452       1.895718                    0.998849      27.550128      79.520674       0.594614       0.432439      -1.055026      -0.000863       0.017249       0.008320       0.019170       0.014958      -0.017374       0.022854      -0.036004       0.018885      -0.040225       0.006395       0.033830             14.634449       9.530629      -2.066119       1.504266      19.093431       8.570989      15.279286          -0.000000
          150              C      10.520043      17.707276       7.264537       0.061270      44.215257 0.43671599E+03  0.10221842E+05                                11.099001                            7.007207      -0.193717       1.944008                    0.999055      26.971310      75.976261       0.620660       0.421621      -1.066811       0.001749       0.004863       0.002101       0.005578       0.005878      -0.003517       0.013550      -0.057200       0.022932      -0.033638       0.001209       0.032429             18.902120       9.085089      -1.346027       1.687252      25.964285      15.795881      21.656985          -0.000000
          151              C      11.519448      18.818191       9.152192      -0.147993      38.790469 0.44963369E+03  0.10688533E+05                                10.057373                            7.106098       0.096151       1.994171                    0.999707      30.184952      88.018396       0.611804       0.421148      -1.058388      -0.001582      -0.023976      -0.027461       0.036489      -0.007774       0.019387      -0.012183       0.035117       0.012239      -0.024753      -0.008742       0.033494             13.897069       8.904970      -1.667457       2.129301      18.060955       8.866309      14.725282          -0.000000
          152              C      11.500509      17.761982       8.249750      -0.144855      37.586848 0.43418960E+03  0.10206463E+05                                 9.771826                            6.919631       0.118817       1.999735                    0.999769      29.836082      85.822808       0.630075       0.413540      -1.065842      -0.001856       0.031595       0.018913       0.036870      -0.030144       0.013837      -0.001675       0.007108      -0.047685      -0.028394      -0.012268       0.040661             13.484078       8.351825      -0.633191       2.539594      16.987028       9.171678      15.113382          -0.000000
          153              C       9.562725      18.712988       7.182169      -0.149958      37.704922 0.43388415E+03  0.10193360E+05                                 9.799147                            6.905770       0.173555       2.017026                    0.999809      29.798358      85.576126       0.632530       0.412175      -1.067156       0.007843       0.021378       0.021168       0.031090      -0.005292       0.024560      -0.000884       0.034294       0.011461      -0.020780      -0.014370       0.035150             13.822669       8.073825      -2.229791       0.670477      19.220810       9.649646      14.173372          -0.000001
          154              C       9.583768      19.769198       8.085012      -0.138907      37.542818 0.45051413E+03  0.10725491E+05                                 9.899883                            7.135927      -0.051689       1.952013                    0.999351      30.097540      88.118381       0.606979       0.423861      -1.055628       0.005365      -0.021696      -0.018651       0.029109      -0.019576      -0.001613      -0.015293       0.025214      -0.025182      -0.029114       0.000566       0.028548             13.708452       8.185257      -0.954776       1.544428      17.961205       9.000821      14.978894          -0.000000
          155              C      10.521512      16.621610       6.187714       0.087905      41.000137 0.39498394E+03  0.90501573E+04                                10.619795                            6.705899      -0.228594       1.941707                    0.999220      26.418981      74.552110       0.626129       0.426939      -1.059437      -0.000847       0.005864      -0.004339       0.007343      -0.011683       0.009855       0.026449       0.027830      -0.023600      -0.039455       0.017347       0.022108             17.897164       5.968003      -0.002138      -0.002285      25.985404      13.179233      21.738084           0.000000
          156              C      10.503206      15.346587       6.541298      -0.152256      37.455820 0.42127853E+03  0.98513019E+04                                 9.828027                            6.864628       0.122139       2.006617                    0.999712      29.698791      85.851890       0.624433       0.419465      -1.059601      -0.000233      -0.022596      -0.029431       0.037106       0.004093       0.001197      -0.013808       0.002826       0.096727      -0.023238      -0.012579       0.035817             14.102229       5.423510       0.173642       0.007630      21.445576       8.245652      15.437602          -0.000001
          157              C      10.503202      14.319833       5.560907      -0.094499      36.402291 0.42234751E+03  0.98611434E+04                                 9.630704                            6.875070       0.008970       1.972886                    0.999648      29.125896      83.537124       0.625076       0.419677      -1.061768      -0.001011       0.030915       0.003677       0.031149      -0.000827      -0.000979      -0.019206      -0.026905      -0.064897      -0.028664      -0.002587       0.031250             13.479378       5.408393       0.073350      -0.081164      18.409978       7.696775      16.619762          -0.000000
          158              C      10.524241      14.662783       4.247022      -0.044262      41.188058 0.42983428E+03  0.99990725E+04                                10.407980                            6.846752       0.022597       2.009088                    0.999317      27.324983      76.191598       0.643796       0.408978      -1.077308      -0.002985       0.042136       0.036838       0.056048       0.002798       0.001699       0.000376       0.008790      -0.014187      -0.004975      -0.002840       0.007815             16.517535       5.734016      -0.018894      -0.137524      23.281555      11.212814      20.537034           0.000000
          159              C      10.543179      15.981991       3.869331      -0.107027      37.755848 0.42998313E+03  0.10104813E+05                                 9.885924                            6.950431      -0.028434       1.955336                    0.999647      29.700798      86.026756       0.618623       0.421312      -1.058604       0.001189      -0.001652       0.028006       0.028080       0.002356       0.000313      -0.023977       0.004539       0.064429      -0.025592      -0.008190       0.033782             13.870727       5.287080       0.025372      -0.093985      19.614137       7.850758      16.710963          -0.000000
          160              C      10.541078      16.966664       4.865794      -0.152273      37.948262 0.43631599E+03  0.10287822E+05                                 9.905910                            6.985223       0.098856       1.995875                    0.999742      29.951741      86.805334       0.619431       0.419364      -1.060177       0.002268      -0.029093      -0.009058       0.030555       0.000878      -0.003754      -0.021512      -0.056159      -0.032945      -0.024656      -0.017682       0.042338             13.905703       5.276266      -0.065728      -0.187700      17.942155       8.198218      18.498688          -0.000000
          161              C      10.551589      13.587637       3.166181       0.660253      25.132632 0.24519307E+03  0.50529993E+04                                 8.127820                            5.632570      -0.140298       2.030269                    0.999114      21.550695      60.215907       0.612532       0.485217      -1.012629       0.001371      -0.059003      -0.071165       0.092453      -0.000328      -0.000159      -0.013405       0.160336      -0.164354      -0.067223      -0.040338       0.107561             11.876707       4.733135      -0.021663      -0.054477      16.072700       6.488919      14.824286           0.000000
          162              C      10.477133      22.257390       9.070225       0.074178      38.407432 0.45935648E+03  0.10940468E+05                                10.191181                            7.277730      -0.345731       1.896506                    0.998856      27.543264      79.492334       0.594767       0.432388      -1.055070       0.000733      -0.016734       0.007251       0.018253       0.014976       0.017065      -0.022719      -0.035260       0.018658      -0.039783       0.006311       0.033472             14.628769       9.526584      -2.064856      -1.503849      19.086811      -8.567832      15.272911          -0.000000
          163              C      10.520055      24.372748       7.264537       0.062886      44.178923 0.43624503E+03  0.10208694E+05                                11.096248                            7.005783      -0.199222       1.942496                    0.999096      26.953047      75.932190       0.620372       0.421904      -1.066566      -0.001122      -0.003436       0.001381       0.003869       0.005565       0.003343      -0.014386      -0.057907       0.022800      -0.033860       0.000473       0.033387             18.897119       9.082539      -1.344910      -1.687192      25.957684     -15.791647      21.651134          -0.000000
          164              C       9.520656      23.261839       9.152192      -0.148783      38.836203 0.45026915E+03  0.10707353E+05                                10.064253                            7.110549       0.091091       1.992374                    0.999709      30.207647      88.098092       0.611689       0.421081      -1.058437       0.002025       0.023727      -0.026824       0.035869      -0.007491      -0.019566       0.012757       0.035871       0.012883      -0.025560      -0.008367       0.033927             13.907923       8.909818      -1.668609      -2.129913      18.077397      -8.875314      14.736553          -0.000000
          165              C       9.539593      24.318046       8.249750      -0.144277      37.600202 0.43432844E+03  0.10210988E+05                                 9.776117                            6.922327       0.121676       2.000487                    0.999763      29.837509      85.844419       0.629708       0.413730      -1.065673       0.001070      -0.031920       0.018743       0.037032      -0.029921      -0.014193       0.002116       0.007931      -0.046798      -0.028185      -0.012433       0.040619             13.491301       8.354661      -0.632176      -2.541000      16.996956      -9.178575      15.122286          -0.000001
          166              C      11.477373      23.367036       7.182169      -0.150011      37.690086 0.43369005E+03  0.10187512E+05                                 9.796066                            6.904007       0.175601       2.017814                    0.999785      29.790571      85.544291       0.632649       0.412149      -1.067188      -0.008156      -0.021648       0.020679       0.031029      -0.005388      -0.024483       0.000432       0.034725       0.010422      -0.021100      -0.014051       0.035152             13.817460       8.071420      -2.228568      -0.670808      19.212982      -9.645243      14.167979          -0.000001
          167              C      11.456333      22.310830       8.085012      -0.138495      37.557209 0.45070736E+03  0.10731493E+05                                 9.903833                            7.138887      -0.054637       1.950934                    0.999358      30.104762      88.152031       0.606657       0.424031      -1.055497      -0.003433       0.020538      -0.018490       0.027847      -0.019602       0.001747       0.014956       0.023433      -0.025665      -0.028509       0.000341       0.028168             13.714066       8.188153      -0.953887      -1.545756      17.968600      -9.005272      14.985444          -0.000000
          168              C      10.518545       4.418410       6.187714       0.086246      41.034777 0.39540203E+03  0.90615806E+04                                10.622083                            6.707182      -0.229680       1.941157                    0.999234      26.437147      74.596096       0.626424       0.426651      -1.059680       0.000613      -0.004224      -0.005181       0.006713      -0.010888      -0.009660      -0.026329       0.028868      -0.027907      -0.039480       0.016687       0.022793             17.900453       5.968866      -0.001662       0.001904      25.989952     -13.179412      21.742540           0.000000
          169              C      10.536853       5.693435       6.541298      -0.154123      37.482424 0.42167311E+03  0.98625452E+04                                 9.829593                            6.865290       0.126176       2.007622                    0.999730      29.718537      85.909449       0.624770       0.419154      -1.059829      -0.000106       0.022046      -0.029787       0.037058       0.004005      -0.001303       0.013547       0.002745       0.095399      -0.022879      -0.012413       0.035292             14.104249       5.423770       0.173935      -0.007787      21.447442      -8.245383      15.441535          -0.000001
          170              C      10.536853       6.720185       5.560907      -0.092248      36.309488 0.42101844E+03  0.98223338E+04                                 9.614784                            6.864111       0.012883       1.974484                    0.999609      29.082118      83.377573       0.625596       0.419661      -1.061782       0.002265      -0.031262       0.003341       0.031521      -0.000592       0.000340       0.019486      -0.029100      -0.064685      -0.028613      -0.003763       0.032377             13.454315       5.399176       0.073597       0.080749      18.377221      -7.676439      16.586549          -0.000000
          171              C      10.515810       6.377231       4.247022      -0.046676      41.248147 0.43052789E+03  0.10018872E+05                                10.415706                            6.850805       0.026304       2.009931                    0.999370      27.351201      76.269362       0.643836       0.408802      -1.077464       0.002408      -0.040612       0.037749       0.055499       0.002372      -0.002425      -0.000386       0.009271      -0.014461      -0.005299      -0.002783       0.008082             16.532051       5.737891      -0.018584       0.137387      23.301628     -11.224396      20.556635           0.000000
          172              C      10.496871       5.058023       3.869331      -0.105970      37.740963 0.42974495E+03  0.10097784E+05                                 9.883100                            6.948057      -0.027477       1.955665                    0.999641      29.693871      85.999687       0.618790       0.421257      -1.058641      -0.001338       0.003578       0.028460       0.028715       0.002067      -0.000362       0.024294       0.004269       0.061957      -0.025533      -0.007972       0.033505             13.867295       5.285625       0.025491       0.093849      19.609051      -7.849121      16.707210          -0.000000
          173              C      10.498975       4.073352       4.865794      -0.152701      37.967430 0.43656288E+03  0.10295072E+05                                 9.908022                            6.985962       0.106031       1.997616                    0.999713      29.963704      86.845283       0.619565       0.419215      -1.060274      -0.002215       0.030041      -0.008219       0.031223       0.000704       0.004528       0.020710      -0.054420      -0.031913      -0.024687      -0.016258       0.040945             13.909348       5.277103      -0.065568       0.187536      17.948047      -8.199893      18.502896           0.000000
          174              C      10.488458       7.452373       3.166181       0.659181      25.146169 0.24534570E+03  0.50567920E+04                                 8.129228                            5.633400      -0.134959       2.031617                    0.999085      21.559154      60.237985       0.612654       0.485058      -1.012740      -0.001750       0.057319      -0.070569       0.090931      -0.000368       0.000780       0.013626       0.161685      -0.166929      -0.068024      -0.040644       0.108668             11.878956       4.733862      -0.021345       0.054331      16.075956      -6.490572      14.827049           0.000000
          175              C      10.520054      21.040017      10.044991      -0.034736      44.030595 0.46064156E+03  0.11029803E+05                                11.846526                            7.849367      -0.515971       1.852214                    0.993899      28.660324      84.204057       0.509993       0.501577      -1.011929       0.000432       0.000265      -0.000182       0.000539       0.000074       0.000340      -0.000181       0.000197       0.004120      -0.000849      -0.000594       0.001443             18.212786      15.277804      -0.000039       0.000663      15.277497      -0.001616      24.083057           0.000001
          176              C      21.040035      10.520017      10.044991      -0.034735      44.030590 0.46064151E+03  0.11029801E+05                                11.846525                            7.849366      -0.515971       1.852214                    0.993899      28.660321      84.204046       0.509993       0.501577      -1.011929      -0.000432      -0.000265       0.000182       0.000539       0.000074       0.000340      -0.000181       0.000197       0.004120      -0.000849      -0.000594       0.001443             18.212784      15.277802      -0.000039       0.000663      15.277495      -0.001615      24.083054           0.000001
          177              O      22.900001      21.031612      16.519189      -0.557495      38.758638 0.54398866E+03  0.13089537E+05                                 9.187217                            7.211302       0.206355       2.132801                    0.996955      27.025274      70.609358       0.710073       0.358483      -1.141679       0.043950       0.001374      -0.000864       0.043980       0.000373       0.046402      -0.000935      -0.043544      -0.162598      -0.079571       0.030691       0.048880             12.106620      20.520209      -0.074870      -3.835382       6.813211      -0.003302       8.986442          -0.000000
          178              O      24.522187      21.016887      18.109110      -0.618019      35.365395 0.49848136E+03  0.11732645E+05                                 8.514244                            6.808394       0.537400       2.219178                    0.998681      27.543698      71.119201       0.746255       0.348716      -1.149862      -0.031263       0.000570      -0.087470       0.092891       0.001803       0.016602       0.000172      -0.078900       0.008198      -0.046456       0.008322       0.038134             11.182046       9.353346       0.003650      -4.035091       5.233183      -0.013521      18.959607          -0.000000
          179              O      22.291946      19.802880      18.917129      -1.079670      57.175011 0.12557883E+04  0.37251412E+05                                11.697754                           10.819900      -0.229156       1.856693                    0.998323      37.852903     109.858591       0.590634       0.349592      -1.148711       0.018220      -0.020978      -0.075606       0.080549      -0.008713      -0.045013       0.045378       0.000134       0.055280      -0.055651      -0.017925       0.073576             14.354064      12.421121       2.523244      -0.171278      12.245057       0.136604      18.396014          -0.000001
          180              O      19.180129      21.048444      16.519189      -0.560275      38.844795 0.54544292E+03  0.13133377E+05                                 9.200104                            7.220598       0.211314       2.133798                    0.996925      27.058535      70.721576       0.709661       0.358450      -1.141699      -0.042412      -0.001608      -0.002250       0.042502       0.000389      -0.046089       0.000494      -0.046762      -0.160817      -0.079291       0.029104       0.050187             12.125364      20.551630      -0.075451       3.844832       6.822313       0.003048       9.002149          -0.000000
          181              O      17.557947      21.063175      18.109110      -0.617557      35.333824 0.49803442E+03  0.11718908E+05                                 8.506912                            6.803783       0.538311       2.219585                    0.998713      27.537299      71.081243       0.746802       0.348556      -1.150051       0.031472      -0.000058      -0.087987       0.093446       0.001966      -0.016777      -0.000581      -0.079036       0.010605      -0.046903       0.009071       0.037832             11.169370       9.343409       0.003584       4.026050       5.228977       0.013412      18.935725          -0.000000
          182              O      19.788191      22.277184      18.917129      -1.079886      57.191378 0.12562627E+04  0.37270038E+05                                11.701590                           10.823317      -0.238268       1.854235                    0.998246      37.855455     109.882680       0.590412       0.349681      -1.148606      -0.018086       0.020963      -0.075539       0.080453      -0.009045       0.045333      -0.044933       0.000187       0.056355      -0.055322      -0.018438       0.073760             14.358988      12.423748       2.524282       0.169854      12.250259      -0.137758      18.402958          -0.000001
          183              O      21.031645      19.180092      16.519189      -0.559771      38.829790 0.54514389E+03  0.13124585E+05                                 9.199254                            7.219460       0.208184       2.132923                    0.996867      27.049435      70.697156       0.709581       0.358533      -1.141614       0.000885      -0.042247      -0.002255       0.042317      -0.000224      -0.000815      -0.045579       0.045604      -0.161953      -0.078972       0.029171       0.049801             12.125447       6.821748       0.074394      -0.003323      20.553174       3.845554       9.001420          -0.000000
          184              O      21.016917      17.557911      18.109110      -0.618702      35.371722 0.49859703E+03  0.11735763E+05                                 8.514401                            6.808423       0.536503       2.218953                    0.998634      27.548419      71.126945       0.746397       0.348638      -1.149954      -0.000080       0.030807      -0.087000       0.092294      -0.002060       0.000667      -0.016438       0.078480       0.008416      -0.046197       0.008268       0.037929             11.182400       5.233239      -0.003577      -0.013306       9.353712       4.034648      18.960248          -0.000000
          185              O      19.802914      19.788152      18.917129      -1.079513      57.176132 0.12558468E+04  0.37254026E+05                                11.698637                           10.820818      -0.227342       1.857337                    0.998315      37.851762     109.860866       0.590547       0.349635      -1.148662      -0.021057      -0.018266      -0.075343       0.080334       0.008772       0.044751       0.045367       0.000033       0.057568      -0.055323      -0.018365       0.073688             14.354926      12.245650      -2.523808       0.136719      12.422459       0.170956      18.396669          -0.000000
          186              O      21.048484      22.899964      16.519189      -0.558791      38.800550 0.54466156E+03  0.13109912E+05                                 9.194316                            7.216077       0.208804       2.133334                    0.996900      27.038873      70.658493       0.709784       0.358515      -1.141643      -0.001147       0.042848      -0.001448       0.042887       0.000135       0.000760       0.046016       0.045026      -0.161138      -0.079094       0.029710       0.049384             12.117833       6.818185       0.075733       0.002823      20.540215      -3.841380       8.995099          -0.000000
          187              O      21.063217      24.522151      18.109110      -0.618105      35.382613 0.49873614E+03  0.11740251E+05                                 8.517702                            6.810592       0.534564       2.218692                    0.998712      27.547301      71.135564       0.746053       0.348763      -1.149812      -0.000354      -0.031008      -0.087769       0.093086      -0.001796      -0.000600       0.016769       0.078354       0.009203      -0.046423       0.008707       0.037716             11.187917       5.235082      -0.003476       0.013316       9.358390      -4.038667      18.970278          -0.000000
          188              O      22.277223      22.291912      18.917129      -1.079571      57.130754 0.12545608E+04  0.37204145E+05                                11.689313                           10.812682      -0.235004       1.855071                    0.998262      37.841230     109.791756       0.591017       0.349467      -1.148868       0.020805       0.018293      -0.075340       0.080272       0.008466      -0.045128      -0.045330       0.000116       0.054991      -0.055852      -0.017631       0.073483             14.342572      12.236582      -2.521091      -0.137417      12.412016      -0.170247      18.379118          -0.000000
          189              O       8.660088      10.528422       3.570793      -0.557495      38.758636 0.54398862E+03  0.13089536E+05                                 9.187217                            7.211302       0.206355       2.132801                    0.996955      27.025273      70.609356       0.710073       0.358483      -1.141679      -0.043950      -0.001374       0.000864       0.043980       0.000373       0.046402      -0.000935      -0.043544      -0.162598      -0.079571       0.030691       0.048880             12.106620      20.520209      -0.074870      -3.835382       6.813211      -0.003302       8.986441          -0.000000
          190              O       7.037902      10.543147       1.980872      -0.618019      35.365394 0.49848136E+03  0.11732645E+05                                 8.514244                            6.808394       0.537400       2.219178                    0.998681      27.543698      71.119201       0.746255       0.348716      -1.149862       0.031263      -0.000570       0.087470       0.092891       0.001803       0.016602       0.000172      -0.078900       0.008198      -0.046456       0.008322       0.038134             11.182045       9.353346       0.003650      -4.035091       5.233183      -0.013521      18.959607          -0.000000
          191              O       9.268143      11.757154       1.172853      -1.079670      57.175011 0.12557883E+04  0.37251411E+05                                11.697754                           10.819900      -0.229156       1.856693                    0.998323      37.852903     109.858591       0.590634       0.349592      -1.148711      -0.018220       0.020977       0.075606       0.080549      -0.008713      -0.045013       0.045378       0.000134       0.055280      -0.055651      -0.017925       0.073576             14.354064      12.421121       2.523244      -0.171278      12.245057       0.136604      18.396014          -0.000001
          192              O      12.379960      10.511590       3.570793      -0.560275      38.844794 0.54544289E+03  0.13133376E+05                                 9.200104                            7.220598       0.211314       2.133798                    0.996925      27.058534      70.721574       0.709661       0.358450      -1.141699       0.042412       0.001608       0.002250       0.042502       0.000389      -0.046089       0.000494      -0.046762      -0.160817      -0.079291       0.029104       0.050187             12.125364      20.551630      -0.075451       3.844832       6.822313       0.003048       9.002149          -0.000000
          193              O      14.002142      10.496859       1.980872      -0.617557      35.333821 0.49803437E+03  0.11718906E+05                                 8.506911                            6.803783       0.538311       2.219585                    0.998713      27.537298      71.081238       0.746802       0.348556      -1.150051      -0.031472       0.000058       0.087987       0.093446       0.001966      -0.016777      -0.000581      -0.079036       0.010605      -0.046903       0.009071       0.037832             11.169370       9.343409       0.003584       4.026050       5.228977       0.013412      18.935723          -0.000000
          194              O      11.771898       9.282850       1.172853      -1.079886      57.191376 0.12562626E+04  0.37270036E+05                                11.701589                           10.823317      -0.238268       1.854235                    0.998246      37.855455     109.882678       0.590412       0.349681      -1.148606       0.018086      -0.020963       0.075539       0.080453      -0.009045       0.045333      -0.044933       0.000187       0.056355      -0.055322      -0.018438       0.073760             14.358988      12.423747       2.524282       0.169854      12.250258      -0.137758      18.402957          -0.000001
          195              O      10.528444      12.379942       3.570793      -0.559771      38.829788 0.54514386E+03  0.13124584E+05                                 9.199254                            7.219460       0.208185       2.132923                    0.996867      27.049434      70.697154       0.709581       0.358533      -1.141614      -0.000885       0.042247       0.002255       0.042317      -0.000224      -0.000815      -0.045579       0.045604      -0.161953      -0.078972       0.029171       0.049801             12.125447       6.821748       0.074394      -0.003323      20.553173       3.845553       9.001420          -0.000000
          196              O      10.543172      14.002123       1.980872      -0.618702      35.371717 0.49859697E+03  0.11735761E+05                                 8.514400                            6.808422       0.536503       2.218953                    0.998634      27.548419      71.126942       0.746397       0.348638      -1.149954       0.000080      -0.030807       0.087000       0.092294      -0.002060       0.000667      -0.016438       0.078480       0.008416      -0.046197       0.008268       0.037929             11.182398       5.233238      -0.003577      -0.013306       9.353711       4.034647      18.960245          -0.000000
          197              O      11.757175      11.771882       1.172853      -1.079513      57.176129 0.12558467E+04  0.37254023E+05                                11.698636                           10.820818      -0.227342       1.857337                    0.998315      37.851762     109.860863       0.590547       0.349635      -1.148662       0.021057       0.018266       0.075343       0.080334       0.008772       0.044751       0.045367       0.000033       0.057568      -0.055323      -0.018365       0.073688             14.354925      12.245649      -2.523808       0.136719      12.422458       0.170956      18.396668          -0.000001
          198              O      10.511605       8.660070       3.570793      -0.558791      38.800550 0.54466156E+03  0.13109912E+05                                 9.194316                            7.216077       0.208804       2.133334                    0.996900      27.038873      70.658493       0.709784       0.358515      -1.141643       0.001147      -0.042848       0.001448       0.042887       0.000135       0.000760       0.046016       0.045026      -0.161138      -0.079094       0.029710       0.049384             12.117833       6.818185       0.075733       0.002823      20.540215      -3.841380       8.995099          -0.000000
          199              O      10.496872       7.037883       1.980872      -0.618105      35.382616 0.49873617E+03  0.11740252E+05                                 8.517702                            6.810592       0.534563       2.218692                    0.998712      27.547302      71.135567       0.746053       0.348763      -1.149812       0.000354       0.031008       0.087769       0.093086      -0.001796      -0.000600       0.016769       0.078354       0.009203      -0.046423       0.008707       0.037716             11.187917       5.235082      -0.003476       0.013316       9.358391      -4.038667      18.970280          -0.000000
          200              O       9.282866       9.268122       1.172853      -1.079571      57.130753 0.12545608E+04  0.37204145E+05                                11.689313                           10.812683      -0.235004       1.855071                    0.998262      37.841229     109.791755       0.591017       0.349467      -1.148868      -0.020805      -0.018293       0.075340       0.080272       0.008466      -0.045128      -0.045330       0.000116       0.054991      -0.055852      -0.017631       0.073483             14.342572      12.236582      -2.521091      -0.137417      12.412016      -0.170247      18.379119          -0.000001

******************************************************
Auxiliary information for the entire system
The total spin magnetic moment of the unit cell is   0.000009
The total net atomic charge of the unit cell is   -0.000003
Accuracy of reproducing the electrostatic potential in the unit cell:
  The inner radius (bohr) =    5.0000
  The outer radius (bohr) =   12.0000
  Valid grid points have density less than (e/(bohr^3)) =    0.0001
  The number of valid grid points were=      1637338
  The rms potential error without charges in kcal/mol is=      2.48471
  The rms potential error with partial charges in kcal/mol is=      0.45488
  The RRMSE value at monopole order=      0.18307
  The rms potential error with partial charges and cloud penetration in kcal/mol is=      0.45973
  The RRMSE value at monopole order with cloud penetration is=      0.18502
  The rms potential error with partial charges and atomic dipoles in kcal/mol is=      0.26247
  The RRMSE value at dipole order=      0.10564
  The rms potential error with partial charges, atomic dipoles and cloud penetration in kcal/mol is=      0.25458
  The RRMSE value at dipole order with cloud penetration=      0.10246

******************************************************
The electron densities and ab initio electrostatic potential were computed in VASP using the PBE functional and
projector augmented wave method. See the main text of the journal article for a description of computational details.
The atomic charges, dipoles, and quadrupoles were computed with the DDEC6 method as described in
(a) T. A. Manz and N. Gabaldon Limas, RSC Adv. 6 (2016) 47771-47801 DOI: 10.1039/c6ra04656h
(b) N. Gabaldon Limas and T. A. Manz, RSC Adv. 8 (2018) 2678-2707 DOI: 10.1039/c7ra11829e.
For each atom in the material, the electron cloud parameters were fit to the spherically averaged atom-in-material
electron density using radial positions for which this density was between 10^-4 and 10^-2 electrons per cubic bohr.
The polarizabilities, dispersion coefficients, and quantum Drude oscillator (QDO) parameters were fit using the MCLF method.
The magnetic structure of the system was optimized in VASP from the default ferromagnetic initial guess using spin polarization.
The atomic spin moments (ASMs) were computed on this optimized magnetic structure using the DDEC6 partition as inputs
to the method of T. A. Manz and D. S. Sholl, J. Chem. Theory Comput. 7 (2011) 4146-4164 DOI: 10.1021/ct200539n.
The RMSE and RRMSE were computed using a uniform grid with Ewald summation.
